# Supplementary material for: MYT1L haploinsufficiency in human neurons and mice causes autism-associated phenotypes that can be reversed by genetic and pharmacologic intervention
Source: Mol Psychiatry. 2023 Feb 14;28(5):2122–35. doi: 10.1038/s41380-023-01959-7 (PMC10575775; doi:10.1038/s41380-023-01959-7)
Supplement: Supplementary file 15 — Supplementary Table 1 [file 41380_2023_1959_MOESM15_ESM.xlsx]

## Sheet: Sample Overview
		+/+	+/-	-/-
	IgG	3	3	3
	MYT1L IP	3	3	3

## Sheet: Sheet1
Sequence	Length	Missed cleavages	Mass	Proteins	Leading razor protein	Start position	End position	Gene names	Protein names	Unique (Groups)	Unique (Proteins)	Charges	PEP	Score	Identification type HET_IgG_R1	Identification type HET_IgG_R2	Identification type HET_IgG_R3	Identification type HET_IP_R1	Identification type HET_IP_R2	Identification type HET_IP_R3	Identification type HOM_IgG_R1	Identification type HOM_IgG_R2	Identification type HOM_IgG_R3	Identification type HOM_IP_R1	Identification type HOM_IP_R2	Identification type HOM_IP_R3	Identification type WT_IgG_R1	Identification type WT_IgG_R2	Identification type WT_IgG_R3	Identification type WT_IP_R1	Identification type WT_IP_R2	Identification type WT_IP_R3	Intensity HET_IgG_R1	Intensity HET_IgG_R2	Intensity HET_IgG_R3	Intensity HET_IP_R1	Intensity HET_IP_R2	Intensity HET_IP_R3	Intensity HOM_IgG_R1	Intensity HOM_IgG_R2	Intensity HOM_IgG_R3	Intensity HOM_IP_R1	Intensity HOM_IP_R2	Intensity HOM_IP_R3	Intensity WT_IgG_R1	Intensity WT_IgG_R2	Intensity WT_IgG_R3	Intensity WT_IP_R1	Intensity WT_IP_R2
MDVDSEEKR	9	1	1107.49	P97500;P97500-1	P97500	1	9	Myt1l	Myelin transcription factor 1-like protein	no	no	2	0.004828	123.72				By MS/MS	By MS/MS	By MS/MS				By MS/MS	By MS/MS	By MS/MS				By MS/MS	By MS/MS	By MS/MS	0	0	0	38768000	77605000	94650000	0	0	0	6171700	18754000	12308000	0	0	0	51209000	165220000
GFEFLWSQPYK	11	0	1400.68	P97500-1	P97500-1	14	24	Myt1l	Myelin transcription factor 1-like protein	yes	yes	2	0.00035707	149.82					By matching	By matching					By MS/MS	By MS/MS							0	0	0	0	3486700	5970500	0	0	0	0	14920000	17603000	0	0	0	0	0
VPVEPAIQELFSCPTPGCDGSGHVSGK	27	0	2824.32	P97500	P97500	19	45	Myt1l	Myelin transcription factor 1-like protein	yes	yes	3;4	3.8745e-177	211.75				By MS/MS	By MS/MS	By MS/MS				By matching						By MS/MS	By MS/MS	By MS/MS	0	0	0	57795000	160380000	192930000	0	0	0	141450	0	0	0	0	0	30533000	319090000
KTQDKQPQEPAPK	13	2	1493.78	P97500	P97500	62	74	Myt1l	Myelin transcription factor 1-like protein	yes	yes	3	7.0011e-20	179.83				By MS/MS	By matching	By matching				By matching						By MS/MS	By matching	By matching	0	0	0	13986000	347250	143420	0	0	0	296810	0	0	0	0	0	30612000	804590
TQDKQPQEPAPK	12	1	1365.69	P97500	P97500	63	74	Myt1l	Myelin transcription factor 1-like protein	yes	yes	2;3	6.6408e-114	271.21		By matching	By matching	By MS/MS	By MS/MS	By MS/MS				By matching	By matching	By matching		By matching	By matching	By MS/MS	By MS/MS	By MS/MS	0	357810	456800	120350000	321180000	434230000	0	0	0	4759000	3963600	3465800	0	257300	411050	227280000	680210000
QPQEPAPK	8	0	893.461	P97500	P97500	67	74	Myt1l	Myelin transcription factor 1-like protein	yes	yes	2	0.024599	116.9				By MS/MS	By matching											By MS/MS	By matching	By matching	0	0	0	7054700	369420	0	0	0	0	0	0	0	0	0	0	7375800	1844200
IMQDTDKDDNNNDEYDNYDELVAK	24	1	2876.19	P97500;P97500-1	P97500	181	204	Myt1l	Myelin transcription factor 1-like protein	no	no	3	1.255e-13	133.51					By MS/MS						By MS/MS	By MS/MS					By MS/MS		0	0	0	0	4960800	0	0	0	0	0	17776000	3183400	0	0	0	0	17948000
IAEDAAYR	8	0	907.44	P97500;P97500-1	P97500	212	219	Myt1l	Myelin transcription factor 1-like protein	no	no	2	0.002498	187.14				By MS/MS	By MS/MS	By MS/MS	By matching			By matching	By MS/MS	By MS/MS				By MS/MS	By MS/MS	By MS/MS	0	0	0	196550000	461070000	459700000	341800	0	0	260480000	507300000	565300000	0	0	0	231910000	656280000
ARTESEMNSNTSNSLEDDSDKNENLGR	27	2	3012.3	P97500;P97500-1	P97500	220	246	Myt1l	Myelin transcription factor 1-like protein	no	no	3;4	3.5187e-254	250.62				By MS/MS	By MS/MS	By MS/MS				By MS/MS	By MS/MS	By MS/MS				By MS/MS	By MS/MS	By MS/MS	0	0	0	16336000	14670000	11668000	0	0	0	16151000	22592000	24378000	0	0	0	13953000	29112000
ARTESEMNSNTSNSLEDDSDKNENLGRK	28	3	3140.39	P97500;P97500-1	P97500	220	247	Myt1l	Myelin transcription factor 1-like protein	no	no	4	2.5424e-09	122.84										By matching						By MS/MS			0	0	0	0	0	0	0	0	0	3560100	0	0	0	0	0	5859500	0
TESEMNSNTSNSLEDDSDKNENLGR	25	1	2785.16	P97500;P97500-1	P97500	222	246	Myt1l	Myelin transcription factor 1-like protein	no	no	3	1.0923e-209	245.66				By MS/MS	By MS/MS	By MS/MS				By MS/MS	By MS/MS	By MS/MS			By matching	By MS/MS	By MS/MS	By MS/MS	0	0	0	24710000	35738000	71135000	0	0	0	22437000	0	35163000	0	0	411080	20118000	128620000
TESEMNSNTSNSLEDDSDKNENLGRK	26	2	2913.25	P97500;P97500-1	P97500	222	247	Myt1l	Myelin transcription factor 1-like protein	no	no	4	1.0252e-06	117.38				By MS/MS						By MS/MS						By MS/MS			0	0	0	29156000	0	0	0	0	0	23467000	0	0	0	0	0	36142000	0
KSELSLDLDSDVVR	14	1	1574.82	P97500;P97500-1	P97500	247	260	Myt1l	Myelin transcription factor 1-like protein	no	no	3	1.8781e-48	204.17					By MS/MS	By MS/MS					By MS/MS	By MS/MS					By MS/MS	By MS/MS	0	0	0	0	55128000	83018000	0	0	0	0	49349000	45687000	0	0	0	0	97616000
LLAQGHGVVLSENISDR	17	0	1806.96	P97500;P97500-1	P97500	268	284	Myt1l	Myelin transcription factor 1-like protein	no	no	2	0.0014038	112.44					By MS/MS	By matching					By matching	By matching					By MS/MS	By MS/MS	0	0	0	0	105780000	151710000	0	0	0	0	82469000	60053000	0	0	0	0	136900000
SYAEGMSQQDSR	12	0	1357.56	P97500;P97500-1	P97500	285	296	Myt1l	Myelin transcription factor 1-like protein	no	no	2	8.9532e-30	219.72			By matching	By MS/MS	By MS/MS	By MS/MS				By MS/MS	By MS/MS	By MS/MS		By matching	By matching	By MS/MS	By MS/MS	By MS/MS	0	0	1249000	203910000	259210000	374030000	0	0	0	201970000	237580000	252510000	0	475480	567290	187180000	420710000
NMNYVMLGK	9	0	1068.51	P97500;P97500-1	P97500	297	305	Myt1l	Myelin transcription factor 1-like protein	no	no	2	0.006181	133.81				By MS/MS	By MS/MS	By MS/MS				By MS/MS	By MS/MS	By MS/MS				By MS/MS	By MS/MS	By MS/MS	0	0	0	24684000	78587000	95775000	0	0	0	50448000	79669000	59080000	0	0	0	16096000	115340000
NMNYVMLGKPMNNGLMEK	18	1	2082.97	P97500;P97500-1	P97500	297	314	Myt1l	Myelin transcription factor 1-like protein	no	no	2;3	6.9437e-83	222.81				By MS/MS	By MS/MS	By MS/MS				By MS/MS	By MS/MS	By MS/MS		By matching	By matching	By MS/MS	By MS/MS	By MS/MS	0	0	0	34388000	81457000	65425000	0	0	0	32621000	53936000	60541000	0	0	0	29980000	112710000
PMNNGLMEK	9	0	1032.47	P97500;P97500-1	P97500	306	314	Myt1l	Myelin transcription factor 1-like protein	no	no	2	0.0026182	147.29				By MS/MS	By MS/MS	By MS/MS				By MS/MS	By MS/MS	By MS/MS				By MS/MS	By MS/MS	By MS/MS	0	0	0	15480000	16533000	19490000	0	0	0	12043000	9413400	7262300	0	0	0	8821300	23190000
MVEESDEEVCLSSLECLR	18	0	2183.94	P97500;P97500-1	P97500	315	332	Myt1l	Myelin transcription factor 1-like protein	no	no	2	4.0628e-82	217.21					By matching	By MS/MS					By matching	By matching					By MS/MS		0	0	0	0	3438100	6024800	0	0	0	0	3267100	3657100	0	0	0	0	4595300
NQCFDLAR	8	0	1022.46	P97500;P97500-1	P97500	333	340	Myt1l	Myelin transcription factor 1-like protein	no	no	2	0.017961	120.62				By matching	By MS/MS	By MS/MS				By MS/MS	By MS/MS	By MS/MS				By MS/MS	By matching	By MS/MS	0	0	0	102070000	252680000	285090000	0	0	0	123680000	251380000	277720000	0	0	0	115160000	336830000
KLSETNPQDR	10	1	1186.59	P97500;P97500-1	P97500	341	350	Myt1l	Myelin transcription factor 1-like protein	no	no	2;3	5.2956e-13	198.61		By matching	By matching	By MS/MS	By MS/MS	By MS/MS		By matching		By MS/MS	By MS/MS	By MS/MS			By matching	By MS/MS	By MS/MS	By MS/MS	0	122820	117550	143520000	470470000	503350000	0	79965	0	138550000	378850000	351590000	0	0	116400	183950000	683610000
LSETNPQDR	9	0	1058.5	P97500;P97500-1	P97500	342	350	Myt1l	Myelin transcription factor 1-like protein	no	no	2	8.8314e-09	188.98				By MS/MS	By MS/MS	By MS/MS	By matching			By MS/MS	By matching	By MS/MS				By MS/MS	By MS/MS	By MS/MS	0	0	0	61765000	34639000	63839000	179910	0	0	79219000	36419000	32302000	0	0	0	69413000	69808000
SQPPNMSVR	9	0	1014.49	P97500;P97500-1	P97500	351	359	Myt1l	Myelin transcription factor 1-like protein	no	no	2	0.0034066	158.07		By matching	By matching	By MS/MS	By MS/MS	By MS/MS		By matching	By matching	By MS/MS	By MS/MS	By MS/MS				By MS/MS	By MS/MS	By MS/MS	0	1022700	1792900	39347000	262070000	321520000	0	1136000	3200800	45907000	195920000	192090000	0	0	0	32580000	328250000
QEDDFPGR	8	0	962.409	P97500;P97500-1	P97500	364	371	Myt1l	Myelin transcription factor 1-like protein	no	no	2	0.01272	143.11				By MS/MS	By MS/MS	By MS/MS				By MS/MS	By MS/MS	By MS/MS				By MS/MS	By MS/MS	By MS/MS	0	0	0	86227000	351570000	353030000	0	0	0	102370000	416290000	332780000	0	0	0	81908000	415350000
QEDDFPGRTPDR	12	1	1431.64	P97500;P97500-1	P97500	364	375	Myt1l	Myelin transcription factor 1-like protein	no	no	3	0.029371	69.672				By MS/MS	By matching	By matching				By matching	By matching	By MS/MS				By matching	By matching	By matching	0	0	0	4975800	6040300	10173000	0	0	0	3613000	13775000	12667000	0	0	0	16782000	9768900
SYSDMMNLMR	10	0	1246.51	P97500;P97500-1	P97500	376	385	Myt1l	Myelin transcription factor 1-like protein	no	no	2	6.3164e-35	246.64				By MS/MS	By MS/MS	By MS/MS				By MS/MS	By MS/MS	By MS/MS			By matching	By MS/MS	By MS/MS	By MS/MS	0	0	0	125310000	445200000	246960000	0	0	0	145220000	474330000	290430000	0	0	267040	184760000	332930000
LEEQLSPR	8	0	970.508	P97500;P97500-1	P97500	386	393	Myt1l	Myelin transcription factor 1-like protein	no	no	2	0.0017792	182.13				By MS/MS	By MS/MS	By MS/MS				By MS/MS	By MS/MS	By MS/MS				By MS/MS	By MS/MS	By MS/MS	0	0	0	518050000	2048400000	1872600000	0	0	0	673210000	1262300000	999960000	0	0	0	650850000	2576200000
TFSSCAKEDGCHERDDDTTSVNSDR	25	2	2888.16	P97500;P97500-1	P97500	396	420	Myt1l	Myelin transcription factor 1-like protein	no	no	4	2.9294e-05	123.17				By MS/MS	By MS/MS	By MS/MS				By MS/MS	By MS/MS	By MS/MS				By MS/MS	By MS/MS	By MS/MS	0	0	0	8620800	44047000	16261000	0	0	0	7869100	80971000	179780000	0	0	0	62939000	33994000
EDGCHERDDDTTSVNSDR	18	1	2106.81	P97500;P97500-1	P97500	403	420	Myt1l	Myelin transcription factor 1-like protein	no	no	2;3;4	6.3154e-150	258.39				By MS/MS	By MS/MS	By MS/MS				By MS/MS	By MS/MS	By MS/MS				By MS/MS	By MS/MS	By MS/MS	0	0	0	334860000	138460000	78262000	0	0	0	335700000	462600000	105570000	0	0	0	491850000	437330000
DDDTTSVNSDR	11	0	1223.49	P97500;P97500-1	P97500	410	420	Myt1l	Myelin transcription factor 1-like protein	no	no	2	3.8982e-17	188.87				By MS/MS	By MS/MS	By matching				By MS/MS	By MS/MS	By MS/MS				By MS/MS	By MS/MS	By matching	0	0	0	38045000	31162000	26174000	0	0	0	69765000	43998000	17140000	0	0	0	41097000	52500000
SEEVFDMTK	9	0	1084.47	P97500;P97500-1	P97500	421	429	Myt1l	Myelin transcription factor 1-like protein	no	no	2	0.0016588	167.23				By MS/MS	By MS/MS	By MS/MS				By MS/MS	By MS/MS	By matching				By MS/MS	By matching	By MS/MS	0	0	0	4240900	11013000	12414000	0	0	0	5755200	11157000	7410800	0	0	0	1764100	15022000
GNLTLLEK	8	0	886.512	P97500;P97500-1	P97500	430	437	Myt1l	Myelin transcription factor 1-like protein	no	no	2	0.015254	123.69		By matching		By matching	By matching	By matching		By matching		By MS/MS	By MS/MS	By matching			By matching	By MS/MS	By matching	By matching	0	171860	0	113000000	176830000	206640000	0	381760	0	106590000	302950000	215290000	0	0	195880	95675000	283360000
AIALETER	8	0	901.487	P97500;P97500-1	P97500	438	445	Myt1l	Myelin transcription factor 1-like protein	no	no	2	1.2369e-06	181.49				By MS/MS	By matching	By matching	By matching			By MS/MS	By MS/MS	By MS/MS		By matching		By MS/MS	By MS/MS		0	0	0	248120000	45215000	72702000	98068	0	0	352650000	199300000	185170000	0	20772000	0	236710000	156000000
SYEDQSPR	8	0	980.42	P97500;P97500-1	P97500	465	472	Myt1l	Myelin transcription factor 1-like protein	no	no	2	0.0022383	187.55	By matching	By matching		By MS/MS	By MS/MS	By MS/MS		By matching	By matching	By MS/MS	By MS/MS	By MS/MS			By matching	By MS/MS	By MS/MS	By MS/MS	237700	148930	0	132130000	147590000	191920000	0	113960	379980	168060000	166360000	165290000	0	0	85369	166320000	304960000
KPYYGKDPSR	10	2	1209.61	P97500;P97500-1	P97500	490	499	Myt1l	Myelin transcription factor 1-like protein	no	no	3	3.0587e-05	173.24				By MS/MS	By matching					By MS/MS	By matching	By MS/MS				By MS/MS	By MS/MS	By matching	0	0	0	32239000	600580	0	0	0	0	45251000	1187600	2424900	0	0	0	57631000	543400
ESKCPTPGCDGTGHVTGLYPHHR	23	1	2562.15	P97500;P97500-1	P97500	504	526	Myt1l	Myelin transcription factor 1-like protein	no	no	4	0.0053232	80.236												By MS/MS							0	0	0	0	0	0	0	0	0	0	0	1461700	0	0	0	0	0
CPTPGCDGTGHVTGLYPHHR	20	0	2217.98	P97500;P97500-1	P97500	507	526	Myt1l	Myelin transcription factor 1-like protein	no	no	3;4	2.4381e-07	129.05				By MS/MS	By MS/MS	By MS/MS				By MS/MS	By MS/MS	By MS/MS				By MS/MS	By MS/MS	By MS/MS	0	0	0	115390000	275940000	360070000	0	0	0	113540000	429590000	436080000	0	0	0	104190000	587620000
SLSGCPHKDR	10	1	1155.55	P97500;P97500-1	P97500	527	536	Myt1l	Myelin transcription factor 1-like protein	no	no	3	0.00094848	136.52				By MS/MS	By matching	By matching				By MS/MS	By matching	By matching				By MS/MS	By matching	By matching	0	0	0	7557000	85286	31867	0	0	0	10081000	109280	222840	0	0	0	8850100	249010
DRVPPEILAMHENVLK	16	1	1859.99	P97500;P97500-1	P97500	535	550	Myt1l	Myelin transcription factor 1-like protein	no	no	3;4	2.2497e-20	176.19				By MS/MS	By MS/MS	By MS/MS				By MS/MS	By MS/MS	By MS/MS				By MS/MS	By MS/MS	By MS/MS	0	0	0	8711200	29919000	9219500	0	0	0	10883000	7070600	20477000	0	0	0	4821200	22817000
VPPEILAMHENVLK	14	0	1588.86	P97500;P97500-1	P97500	537	550	Myt1l	Myelin transcription factor 1-like protein	no	no	2;3	1.6213e-11	170.95	By matching			By MS/MS	By MS/MS	By MS/MS				By MS/MS	By MS/MS	By MS/MS		By matching	By matching	By MS/MS	By MS/MS	By MS/MS	229400	0	0	123500000	317150000	303620000	0	0	0	108300000	262420000	296990000	0	645790	302600	88719000	395230000
CPTPGCTGR	9	0	1004.42	P97500;Q80TY4;P97500-1	P97500	551	559	Myt1l;St18	Myelin transcription factor 1-like protein;Suppression of tumorigenicity 18 protein	no	no	2	0.025272	95.815		By matching	By matching	By matching	By matching	By matching	By matching	By matching	By matching	By MS/MS	By MS/MS	By MS/MS		By matching	By matching	By MS/MS	By matching	By matching	0	90881	219110	91995000	189190000	202890000	278700	244250	413650	87674000	211530000	189860000	0	238810	124250	122950000	340140000
SLSGCPIAAAEK	12	0	1202.6	P97500;Q80TY4;P97500-1	P97500	571	582	Myt1l;St18	Myelin transcription factor 1-like protein;Suppression of tumorigenicity 18 protein	no	no	2	2.8729e-05	155.53				By MS/MS	By MS/MS	By MS/MS				By MS/MS	By MS/MS	By MS/MS				By MS/MS	By MS/MS	By MS/MS	0	0	0	218430000	578920000	464090000	0	0	0	253010000	467970000	293020000	0	0	0	217400000	543730000
HQSCDVSK	8	0	959.413	P97500;P97500-1	P97500	590	597	Myt1l	Myelin transcription factor 1-like protein	no	no	2	0.013003	149.82				By MS/MS						By MS/MS						By MS/MS			0	0	0	2429700	0	0	0	0	0	2244500	0	0	0	0	0	2497500	0
VLRPMCFVK	9	1	1148.62	P97500;P97500-1	P97500	605	613	Myt1l	Myelin transcription factor 1-like protein	no	no	2;3	0.006957	168.45	By matching			By MS/MS	By MS/MS	By MS/MS	By matching			By matching	By MS/MS	By MS/MS				By MS/MS	By MS/MS	By MS/MS	240330	0	0	94637000	276840000	289110000	251800	0	0	106160000	822770000	735760000	0	0	0	99897000	1097900000
QLEIPQYGYR	10	0	1265.64	P97500;P97500-1	P97500	614	623	Myt1l	Myelin transcription factor 1-like protein	no	no	2;3	9.1576e-17	228.39				By MS/MS	By matching	By MS/MS				By MS/MS	By MS/MS	By MS/MS				By MS/MS	By MS/MS	By MS/MS	0	0	0	55270000	747970	158440000	0	0	0	58547000	305760000	156520000	0	0	0	48884000	262590000
QLEIPQYGYRNNVPTTTPR	19	1	2246.14	P97500;P97500-1	P97500	614	632	Myt1l	Myelin transcription factor 1-like protein	no	no	3	0.013963	86.016					By MS/MS	By matching					By MS/MS	By MS/MS					By matching	By MS/MS	0	0	0	0	0	0	0	0	0	0	0	0	0	0	0	0	0
NNVPTTTPR	9	0	998.515	P97500;P97500-1	P97500	624	632	Myt1l	Myelin transcription factor 1-like protein	no	no	2	1.8296e-08	184.49	By matching	By matching	By matching	By MS/MS	By MS/MS	By MS/MS	By matching	By matching	By matching	By MS/MS	By MS/MS	By MS/MS		By matching		By MS/MS	By MS/MS	By MS/MS	236860	979280	2467100	153220000	608210000	576110000	249310	434100	1223000	893070	556020000	626010000	0	910470	0	155890000	811210000
TSFEYNSYDNHTYGK	15	0	1824.76	P97500;P97500-1	P97500	645	659	Myt1l	Myelin transcription factor 1-like protein	no	no	2;3	1.1351e-112	257.13				By MS/MS	By MS/MS	By MS/MS				By MS/MS	By MS/MS	By MS/MS				By MS/MS	By MS/MS	By MS/MS	0	0	0	73660000	108280000	119910000	0	0	0	107700000	118780000	111840000	0	0	0	77003000	162060000
TSFEYNSYDNHTYGKR	16	1	1980.86	P97500;P97500-1	P97500	645	660	Myt1l	Myelin transcription factor 1-like protein	no	no	3	2.6056e-05	146.84												By MS/MS					By matching		0	0	0	0	0	0	0	0	0	0	0	21140000	0	0	0	0	11279000
NASPSSSTTSSYAPSSSSNLSCGGGSSASSTCSK	34	0	3244.34	P97500;P97500-1	P97500	685	718	Myt1l	Myelin transcription factor 1-like protein	no	no	3	1.1604e-21	110.9				By MS/MS						By MS/MS	By MS/MS					By MS/MS	By MS/MS	By MS/MS	0	0	0	17953000	0	0	0	0	0	34669000	12066000	0	0	0	0	13904000	0
SSFDYTHDMEAAHMAATAILNLSTR	25	0	2752.26	P97500;P97500-1	P97500	719	743	Myt1l	Myelin transcription factor 1-like protein	no	no	3;4	9.0483e-31	151.01					By MS/MS	By MS/MS					By MS/MS	By MS/MS					By MS/MS	By MS/MS	0	0	0	0	50584000	82809000	0	0	0	0	80267000	66537000	0	0	0	0	91173000
EMPQNLSTKPQDLCTAR	17	1	1987.95	P97500;P97500-1	P97500	746	762	Myt1l	Myelin transcription factor 1-like protein	no	no	2;3	1.8324e-44	189.3				By MS/MS	By MS/MS	By MS/MS				By MS/MS	By MS/MS	By MS/MS				By MS/MS	By MS/MS	By MS/MS	0	0	0	108650000	196850000	212530000	0	0	0	96652000	224680000	243780000	0	0	0	113330000	284520000
NPDMEVDENGTLDLSMNK	18	0	2020.87	P97500;P97500-1	P97500	763	780	Myt1l	Myelin transcription factor 1-like protein	no	no	2	1.2508e-05	135.02					By matching						By MS/MS	By MS/MS					By MS/MS		0	0	0	0	0	0	0	0	0	0	0	0	0	0	0	0	0
DSCCPVLTPLEPMSPQQQAVMSSR	24	0	2717.23	P97500;P97500-1	P97500	785	808	Myt1l	Myelin transcription factor 1-like protein	no	no	2;3	2.6142e-60	171.46				By MS/MS	By MS/MS	By MS/MS				By MS/MS	By MS/MS	By MS/MS				By MS/MS	By MS/MS	By MS/MS	0	0	0	38572000	96198000	109170000	0	0	0	38559000	97486000	93940000	0	0	0	31744000	118050000
CFQLSEGDCWDLPVDYTK	18	0	2231.95	P97500;P97500-1	P97500	809	826	Myt1l	Myelin transcription factor 1-like protein	no	no	2	8.5098e-08	133.98												By MS/MS							0	0	0	0	0	0	0	0	0	0	0	20061000	0	0	0	0	0
RVDEDEPKEITPEDLDPFQEALEER	25	2	2998.4	P97500;P97500-1	P97500	831	855	Myt1l	Myelin transcription factor 1-like protein	no	no	3;4	3.785e-06	121.5					By MS/MS	By matching					By MS/MS	By MS/MS					By MS/MS	By matching	0	0	0	0	8205900	2334900	0	0	0	0	31641000	10998000	0	0	0	0	26692000
EITPEDLDPFQEALEER	17	0	2029.95	P97500;P97500-1	P97500	839	855	Myt1l	Myelin transcription factor 1-like protein	no	no	2	4.9087e-07	136.99					By MS/MS	By matching					By MS/MS	By MS/MS					By MS/MS	By matching	0	0	0	0	4463200	4864000	0	0	0	0	6863900	2370300	0	0	0	0	10429000
RYPGEVTIPSPK	12	1	1342.72	P97500;P97500-1	P97500	856	867	Myt1l	Myelin transcription factor 1-like protein	no	no	2	0.01591	109.44				By matching	By matching					By matching	By MS/MS	By matching				By matching	By matching	By matching	0	0	0	1943400	8790600	0	0	0	0	3423100	4299500	2309000	0	0	0	1848300	7207500
RYPGEVTIPSPKPK	14	2	1567.87	P97500;P97500-1	P97500	856	869	Myt1l	Myelin transcription factor 1-like protein	no	no	3;4	0.0015715	98				By MS/MS	By MS/MS	By MS/MS				By MS/MS	By MS/MS	By MS/MS				By MS/MS	By MS/MS	By MS/MS	0	0	0	25732000	78065000	110650000	0	0	0	36948000	100670000	101490000	0	0	0	29824000	124390000
KDLITLSGCPLADK	14	1	1529.81	P97500;P97500-1	P97500	878	891	Myt1l	Myelin transcription factor 1-like protein	no	no	2;3	2.8711e-52	222.29				By MS/MS	By MS/MS	By MS/MS				By MS/MS	By MS/MS	By MS/MS				By MS/MS	By MS/MS	By MS/MS	0	0	0	142280000	71327000	73561000	0	0	0	161120000	92572000	94297000	0	0	0	121170000	120490000
DLITLSGCPLADK	13	0	1401.72	P97500;P97500-1	P97500	879	891	Myt1l	Myelin transcription factor 1-like protein	no	no	2	0.0001051	141.88				By MS/MS	By MS/MS	By MS/MS				By MS/MS	By MS/MS	By MS/MS				By MS/MS	By MS/MS	By MS/MS	0	0	0	8543400	109230000	114950000	0	0	0	7644200	125380000	122840000	0	0	0	5624800	104630000
SMLATSSQELK	11	0	1193.6	P97500;P97500-1	P97500	895	905	Myt1l	Myelin transcription factor 1-like protein	no	no	2	3.6193e-05	170.5				By MS/MS	By MS/MS	By MS/MS				By MS/MS	By MS/MS	By MS/MS				By MS/MS	By MS/MS	By MS/MS	0	0	0	0	141220000	277020000	0	0	0	0	355920000	335090000	0	0	0	0	340680000
CPTPGCDGSGHITGNYASHR	20	0	2142.9	P97500;P97500-1	P97500	906	925	Myt1l	Myelin transcription factor 1-like protein	no	no	2;3;4	3.0099e-40	177.12				By MS/MS	By MS/MS	By MS/MS		By matching		By MS/MS	By MS/MS	By MS/MS				By MS/MS	By MS/MS	By MS/MS	0	0	0	128040000	191230000	236920000	0	206870	0	119460000	323280000	231680000	0	0	0	133950000	324480000
IAQSKEDKEDQEPIR	15	2	1784.89	P97500;P97500-1	P97500	940	954	Myt1l	Myelin transcription factor 1-like protein	no	no	2;3;4	4.2488e-17	175.29				By matching	By MS/MS	By MS/MS				By matching	By MS/MS	By MS/MS				By MS/MS	By MS/MS	By MS/MS	0	0	0	9857500	38980000	44703000	0	0	0	872120	47915000	134660000	0	0	0	4194800	66478000
IAQSKEDKEDQEPIRCPVPGCDGQGHITGK	30	3	3348.58	P97500;P97500-1	P97500	940	969	Myt1l	Myelin transcription factor 1-like protein	no	no	4	6.0021e-06	91.617				By matching							By MS/MS	By MS/MS				By matching			0	0	0	858710	0	0	0	0	0	0	10815000	17638000	0	0	0	2411300	0
EDKEDQEPIR	10	1	1257.58	P97500;P97500-1	P97500	945	954	Myt1l	Myelin transcription factor 1-like protein	no	no	3	0.0031578	115.7				By MS/MS	By MS/MS	By MS/MS				By MS/MS	By MS/MS	By MS/MS				By MS/MS	By MS/MS	By MS/MS	0	0	0	61298000	55126000	68260000	0	0	0	47387000	65290000	29865000	0	0	0	35262000	83452000
EDKEDQEPIRCPVPGCDGQGHITGK	25	2	2821.28	P97500;P97500-1	P97500	945	969	Myt1l	Myelin transcription factor 1-like protein	no	no	3;4	4.6535e-21	141.5				By MS/MS	By MS/MS	By MS/MS				By MS/MS	By MS/MS	By MS/MS				By MS/MS	By MS/MS	By MS/MS	0	0	0	40644000	74036000	82634000	0	0	0	31917000	109500000	118700000	0	0	0	52251000	114430000
EDQEPIRCPVPGCDGQGHITGK	22	1	2449.11	P97500;P97500-1	P97500	948	969	Myt1l	Myelin transcription factor 1-like protein	no	no	3	0.011275	77.1				By matching						By MS/MS						By MS/MS			0	0	0	1972000	0	0	0	0	0	5355300	0	0	0	0	0	1624000	0
CPVPGCDGQGHITGK	15	0	1581.7	P97500;P97500-1	P97500	955	969	Myt1l	Myelin transcription factor 1-like protein	no	no	2;3	2.6065e-25	180.3				By MS/MS	By MS/MS	By MS/MS				By MS/MS	By MS/MS	By MS/MS				By MS/MS	By MS/MS	By MS/MS	0	0	0	63101000	317080000	395070000	0	0	0	92600000	342120000	249710000	0	0	0	41537000	415120000
SASGCPLAAK	10	0	960.47	P97500;P97500-1	P97500	975	984	Myt1l	Myelin transcription factor 1-like protein	no	no	2	0.0031264	127.46				By matching	By MS/MS	By MS/MS				By MS/MS	By MS/MS	By MS/MS				By MS/MS	By MS/MS	By MS/MS	0	0	0	175850000	380080000	430980000	0	0	0	233870000	477940000	474990000	0	0	0	197910000	490290000
QKDGYLNGSQFSWK	14	1	1656.79	P97500;P97500-1	P97500	986	999	Myt1l	Myelin transcription factor 1-like protein	no	no	2;3	0.0015302	115.29				By MS/MS	By matching	By matching				By MS/MS	By MS/MS	By MS/MS				By MS/MS	By matching	By MS/MS	0	0	0	0	0	0	0	0	0	0	0	0	0	0	0	0	0
DGYLNGSQFSWK	12	0	1400.64	P97500;P97500-1	P97500	988	999	Myt1l	Myelin transcription factor 1-like protein	no	no	2	0.0060571	109.79				By MS/MS	By matching	By matching				By MS/MS	By matching	By MS/MS				By MS/MS	By matching	By matching	0	0	0	4378100	0	2731000	0	0	0	5302500	0	0	0	0	0	3200200	10873000
TEGMSCPTPGCDGSGHVSGSFLTHR	25	0	2633.11	P97500;P97500-1	P97500	1003	1027	Myt1l	Myelin transcription factor 1-like protein	no	no	2;3;4	1.0219e-121	200.74		By matching		By MS/MS	By MS/MS	By MS/MS				By MS/MS	By MS/MS	By MS/MS				By MS/MS	By MS/MS	By MS/MS	0	663100	0	169660000	452940000	644730000	0	0	0	165050000	490230000	511150000	0	0	0	125420000	707400000
AKLSGEQMLTIK	12	1	1317.73	P97500;P97500-1	P97500	1042	1053	Myt1l	Myelin transcription factor 1-like protein	no	no	3	0.042403	62.528					By matching	By matching					By matching	By MS/MS						By matching	0	0	0	0	204990	442100	0	0	0	0	423420	2617800	0	0	0	0	0
LSGEQMLTIK	10	0	1118.6	P97500;P97500-1	P97500	1044	1053	Myt1l	Myelin transcription factor 1-like protein	no	no	2	3.9506e-14	220.39				By MS/MS	By MS/MS	By MS/MS				By MS/MS	By MS/MS	By MS/MS				By matching	By MS/MS	By MS/MS	0	0	0	38640000	175650000	179260000	0	0	0	42320000	177190000	177430000	0	0	0	34079000	225490000
ASNGIENDEEIK	12	0	1317.6	P97500;P97500-1	P97500	1056	1067	Myt1l	Myelin transcription factor 1-like protein	no	no	2	0.0018679	123.11				By MS/MS	By matching					By MS/MS	By matching	By matching				By matching	By matching	By matching	0	0	0	1866200	0	0	0	0	0	2529600	0	0	0	0	0	887540	0
ASNGIENDEEIKQLDEEIKELNESNSQMEADMIK	34	2	3892.78	P97500;P97500-1	P97500	1056	1089	Myt1l	Myelin transcription factor 1-like protein	no	no	4	0.0028642	60.255					By matching	By matching					By MS/MS						By matching		0	0	0	0	6843400	1642200	0	0	0	0	12837000	0	0	0	0	0	16506000
ELNESNSQMEADMIK	15	0	1737.76	P97500;P97500-1	P97500	1075	1089	Myt1l	Myelin transcription factor 1-like protein	no	no	2	7.667e-46	191.79				By MS/MS	By MS/MS	By MS/MS				By MS/MS	By MS/MS					By MS/MS	By MS/MS	By MS/MS	0	0	0	11436000	4209700	3180400	0	0	0	37948000	4192900	0	0	0	0	0	3569500
LRTQITTMESNLK	13	1	1533.82	P97500;P97500-1	P97500	1090	1102	Myt1l	Myelin transcription factor 1-like protein	no	no	3	0.00054681	117.48										By matching		By matching				By MS/MS			0	0	0	0	0	0	0	0	0	2309300	0	1937700	0	0	0	4064600	0
TQITTMESNLK	11	0	1264.63	P97500;P97500-1	P97500	1092	1102	Myt1l	Myelin transcription factor 1-like protein	no	no	2	1.596e-35	237.51				By MS/MS	By MS/MS	By MS/MS				By MS/MS	By MS/MS	By MS/MS				By MS/MS	By MS/MS	By MS/MS	0	0	0	132560000	193730000	257590000	0	0	0	140280000	220260000	193550000	0	0	0	121580000	234740000
[truncated: 30 more columns]
