# Supplementary material for: MYT1L haploinsufficiency in human neurons and mice causes autism-associated phenotypes that can be reversed by genetic and pharmacologic intervention
Source: Mol Psychiatry. 2023 Feb 14;28(5):2122–35. doi: 10.1038/s41380-023-01959-7 (PMC10575775; doi:10.1038/s41380-023-01959-7)
Supplement: Supplementary file 16 — Supplementary Table 2 [file 41380_2023_1959_MOESM16_ESM.xlsx]

## Sheet: Sample overview
		Recovered cells
		(2 animals per genotype (P0))
			+/+	+/-	-/-
		Astrocytes (immature) 1 [10-P]	251	181	409
		Astrocytes (immature) 2 [13-P]	1859	2549	1300
		Choroid plexus [20-P]	8	7	8
		Endothelial1 [17-P]	226	316	149
		Endothelial2 [21-P]	201	260	114
		Ganglionic eminences [9-P]	356	445	542
		Int1 [5-P]	536	820	391
		Int2 [14-P]	488	611	299
		Int3 [11-P]	318	439	282
		Int4 [6-P]	477	395	611
		LayerI [19-P]	114	237	71
		LayerII-IV [1-P]	1698	2063	1885
		LayerII-IV [4-P]	1368	676	788
		LayerV-VI [12-P]	439	508	273
		LayerV-VI [18-P]	1618	1459	1350
		Microglia	278	346	247
		Oligodendrocytes [16-P]	412	549	241
		Striatal inh1 [3-P]	342	393	180
		Striatal inh2 [7-P]	503	639	340
		SVZ1 (migrating) [2-P]	561	792	979
		SVZ2 (migrating) [8-P]	19	3	44

## Sheet: P0_(+-)_vs_(++)
cell_condition	p_val	avg_log2FC	pct.1	pct.2	p_val_adj	cell_type	gene_name
Astrocytes_(immature)_1_[10-P]_HET	2.02078e-23	-0.926829	1	1	3.81503e-19	Astrocytes (immature) 1 [10-P]	Gm42418
Astrocytes_(immature)_1_[10-P]_HET	1.62763e-21	-0.7175	0	0.356	3.0728e-17	Astrocytes (immature) 1 [10-P]	Xist
Astrocytes_(immature)_1_[10-P]_HET	5.45461e-13	-0.670089	0.467	0.773	1.02978e-08	Astrocytes (immature) 1 [10-P]	Zbtb20
Astrocytes_(immature)_1_[10-P]_HET	5.7584e-13	-0.584512	0.24	0.634	1.08713e-08	Astrocytes (immature) 1 [10-P]	Nfib
Astrocytes_(immature)_1_[10-P]_HET	1.33863e-11	0.800176	0.88	0.84	2.5272e-07	Astrocytes (immature) 1 [10-P]	Tmsb10
Astrocytes_(immature)_1_[10-P]_HET	1.38249e-10	0.466006	0.993	0.887	2.61e-06	Astrocytes (immature) 1 [10-P]	Ppia
Astrocytes_(immature)_1_[10-P]_HET	1.8529e-10	-0.560193	0.107	0.418	3.49809e-06	Astrocytes (immature) 1 [10-P]	AY036118
Astrocytes_(immature)_1_[10-P]_HET	2.3323e-10	-0.497309	0.24	0.582	4.40315e-06	Astrocytes (immature) 1 [10-P]	Mir100hg
Astrocytes_(immature)_1_[10-P]_HET	9.96283e-10	-0.502603	0.553	0.856	1.88088e-05	Astrocytes (immature) 1 [10-P]	Sfrp1
Astrocytes_(immature)_1_[10-P]_HET	1.04349e-09	0.586754	0.927	0.799	1.97e-05	Astrocytes (immature) 1 [10-P]	Tmsb4x
Astrocytes_(immature)_1_[10-P]_HET	1.7985e-09	0.569802	1	0.974	3.3954e-05	Astrocytes (immature) 1 [10-P]	mt-Atp6
Astrocytes_(immature)_1_[10-P]_HET	1.20485e-08	-0.452526	0.407	0.727	0.000227464	Astrocytes (immature) 1 [10-P]	Cdh2
Astrocytes_(immature)_1_[10-P]_HET	1.37441e-08	-0.416099	0.153	0.438	0.000259475	Astrocytes (immature) 1 [10-P]	Tmem132b
Astrocytes_(immature)_1_[10-P]_HET	1.51272e-08	-0.394726	0.473	0.784	0.000285587	Astrocytes (immature) 1 [10-P]	Son
Astrocytes_(immature)_1_[10-P]_HET	8.2379e-08	0.277481	0.533	0.608	0.00155523	Astrocytes (immature) 1 [10-P]	Prdx6
Astrocytes_(immature)_1_[10-P]_HET	8.4041e-08	0.533914	0.993	0.959	0.00158661	Astrocytes (immature) 1 [10-P]	mt-Co3
Astrocytes_(immature)_1_[10-P]_HET	9.35845e-08	-0.210722	0.013	0.17	0.00176678	Astrocytes (immature) 1 [10-P]	Galnt2
Astrocytes_(immature)_1_[10-P]_HET	1.25824e-07	0.572728	0.7	0.459	0.00237542	Astrocytes (immature) 1 [10-P]	Tubb5
Astrocytes_(immature)_1_[10-P]_HET	1.29213e-07	0.56338	0.98	0.928	0.00243941	Astrocytes (immature) 1 [10-P]	Tuba1a
Astrocytes_(immature)_1_[10-P]_HET	2.34609e-07	-0.294116	0.107	0.351	0.00442918	Astrocytes (immature) 1 [10-P]	Fgfr1
Astrocytes_(immature)_1_[10-P]_HET	2.4325e-07	-0.518482	0.52	0.747	0.00459232	Astrocytes (immature) 1 [10-P]	Fam210b
Astrocytes_(immature)_1_[10-P]_HET	2.69456e-07	0.754267	0.547	0.273	0.00508707	Astrocytes (immature) 1 [10-P]	Id3
Astrocytes_(immature)_1_[10-P]_HET	3.61712e-07	-0.535796	0.64	0.871	0.00682876	Astrocytes (immature) 1 [10-P]	Slc1a3
Astrocytes_(immature)_1_[10-P]_HET	4.23592e-07	-0.578574	0.747	0.933	0.00799699	Astrocytes (immature) 1 [10-P]	Ptprz1
Astrocytes_(immature)_1_[10-P]_HET	5.49621e-07	-0.396615	0.253	0.526	0.0103763	Astrocytes (immature) 1 [10-P]	Trim2
Astrocytes_(immature)_1_[10-P]_HET	6.32067e-07	-0.477529	0.467	0.696	0.0119328	Astrocytes (immature) 1 [10-P]	Qk
Astrocytes_(immature)_1_[10-P]_HET	7.00651e-07	-0.389817	0.347	0.634	0.0132276	Astrocytes (immature) 1 [10-P]	Mir99ahg
Astrocytes_(immature)_1_[10-P]_HET	7.01056e-07	-0.359883	0.46	0.737	0.0132352	Astrocytes (immature) 1 [10-P]	Sparc
Astrocytes_(immature)_1_[10-P]_HET	7.56583e-07	0.408214	0.967	0.933	0.0142835	Astrocytes (immature) 1 [10-P]	Actg1
Astrocytes_(immature)_1_[10-P]_HET	7.63365e-07	-0.432168	0.613	0.84	0.0144116	Astrocytes (immature) 1 [10-P]	Nedd4
Astrocytes_(immature)_1_[10-P]_HET	1.18589e-06	-0.319737	0.26	0.536	0.0223885	Astrocytes (immature) 1 [10-P]	Nfia
Astrocytes_(immature)_1_[10-P]_HET	1.19837e-06	-0.299705	0.133	0.376	0.022624	Astrocytes (immature) 1 [10-P]	Tgfb2
Astrocytes_(immature)_1_[10-P]_HET	1.48551e-06	-0.216909	0.507	0.758	0.0280449	Astrocytes (immature) 1 [10-P]	Plpp3
Astrocytes_(immature)_1_[10-P]_HET	2.66096e-06	-0.440602	0.4	0.655	0.0502362	Astrocytes (immature) 1 [10-P]	Mdk
Astrocytes_(immature)_1_[10-P]_HET	2.67723e-06	-0.400087	0.387	0.629	0.0505435	Astrocytes (immature) 1 [10-P]	Msi2
Astrocytes_(immature)_1_[10-P]_HET	2.76666e-06	-0.253866	0.093	0.304	0.0522318	Astrocytes (immature) 1 [10-P]	Tnks2
Astrocytes_(immature)_1_[10-P]_HET	2.95017e-06	-0.0252068	0.013	0.052	0.0556962	Astrocytes (immature) 1 [10-P]	Msra
Astrocytes_(immature)_1_[10-P]_HET	3.16497e-06	-0.0645796	0.32	0.536	0.0597515	Astrocytes (immature) 1 [10-P]	Clu
Astrocytes_(immature)_1_[10-P]_HET	3.9386e-06	-0.0674789	0.007	0.062	0.0743569	Astrocytes (immature) 1 [10-P]	Lmo7
Astrocytes_(immature)_1_[10-P]_HET	4.51301e-06	-0.410788	0.907	0.948	0.0852012	Astrocytes (immature) 1 [10-P]	Malat1
Astrocytes_(immature)_1_[10-P]_HET	4.98623e-06	-0.293303	0.047	0.227	0.094135	Astrocytes (immature) 1 [10-P]	Syne2
Astrocytes_(immature)_1_[10-P]_HET	5.54764e-06	-0.171861	0.007	0.134	0.104734	Astrocytes (immature) 1 [10-P]	Dleu2
Astrocytes_(immature)_1_[10-P]_HET	6.02518e-06	-0.297565	0.147	0.376	0.113749	Astrocytes (immature) 1 [10-P]	Notch1
Astrocytes_(immature)_1_[10-P]_HET	6.13095e-06	-0.143479	0.02	0.134	0.115746	Astrocytes (immature) 1 [10-P]	Ptgfrn
Astrocytes_(immature)_1_[10-P]_HET	7.25246e-06	0.364551	0.26	0.129	0.136919	Astrocytes (immature) 1 [10-P]	Stmn3
Astrocytes_(immature)_1_[10-P]_HET	7.42327e-06	0.463409	0.293	0.113	0.140144	Astrocytes (immature) 1 [10-P]	Stmn2
Astrocytes_(immature)_1_[10-P]_HET	7.44222e-06	-0.386086	0.6	0.825	0.140502	Astrocytes (immature) 1 [10-P]	Ndufc2
Astrocytes_(immature)_1_[10-P]_HET	9.80468e-06	-0.447068	0.34	0.567	0.185103	Astrocytes (immature) 1 [10-P]	Gm3764
Astrocytes_(immature)_1_[10-P]_HET	9.99168e-06	0.347077	0.78	0.706	0.188633	Astrocytes (immature) 1 [10-P]	Selenow
Astrocytes_(immature)_1_[10-P]_HET	1.09595e-05	0.590062	0.773	0.624	0.206905	Astrocytes (immature) 1 [10-P]	Stmn1
Astrocytes_(immature)_1_[10-P]_HET	1.09701e-05	0.119909	0.08	0	0.207104	Astrocytes (immature) 1 [10-P]	Rhbdl1
Astrocytes_(immature)_1_[10-P]_HET	1.165e-05	0.46847	0.733	0.567	0.21994	Astrocytes (immature) 1 [10-P]	Fabp5
Astrocytes_(immature)_1_[10-P]_HET	1.22466e-05	-0.24822	0.1	0.304	0.231203	Astrocytes (immature) 1 [10-P]	Senp6
Astrocytes_(immature)_1_[10-P]_HET	1.48205e-05	0.0972603	0.36	0.418	0.279797	Astrocytes (immature) 1 [10-P]	Rps15
Astrocytes_(immature)_1_[10-P]_HET	1.48701e-05	-0.313935	0.2	0.412	0.280732	Astrocytes (immature) 1 [10-P]	Pnrc1
Astrocytes_(immature)_1_[10-P]_HET	1.6472e-05	-0.419235	0.313	0.51	0.310975	Astrocytes (immature) 1 [10-P]	Mfap2
Astrocytes_(immature)_1_[10-P]_HET	1.74145e-05	-0.171861	0.007	0.124	0.328769	Astrocytes (immature) 1 [10-P]	Gfpt1
Astrocytes_(immature)_1_[10-P]_HET	1.88461e-05	0.354792	0.347	0.284	0.355796	Astrocytes (immature) 1 [10-P]	Map1b
Astrocytes_(immature)_1_[10-P]_HET	2.04849e-05	-0.147197	0.027	0.144	0.386734	Astrocytes (immature) 1 [10-P]	Zfp266
Astrocytes_(immature)_1_[10-P]_HET	2.04898e-05	0.439143	0.987	0.974	0.386826	Astrocytes (immature) 1 [10-P]	mt-Co2
Astrocytes_(immature)_1_[10-P]_HET	2.13023e-05	0.441915	0.547	0.387	0.402167	Astrocytes (immature) 1 [10-P]	Tubb2a
Astrocytes_(immature)_1_[10-P]_HET	2.28582e-05	-0.43068	0.36	0.577	0.431541	Astrocytes (immature) 1 [10-P]	Hsp90b1
Astrocytes_(immature)_1_[10-P]_HET	2.65438e-05	0.439878	0.773	0.624	0.50112	Astrocytes (immature) 1 [10-P]	mt-Nd2
Astrocytes_(immature)_1_[10-P]_HET	2.85154e-05	-0.277796	0.28	0.521	0.538341	Astrocytes (immature) 1 [10-P]	Sec62
Astrocytes_(immature)_1_[10-P]_HET	2.91376e-05	-0.178873	0.02	0.155	0.550089	Astrocytes (immature) 1 [10-P]	Zcchc7
Astrocytes_(immature)_1_[10-P]_HET	3.0251e-05	-0.410625	0.547	0.758	0.571109	Astrocytes (immature) 1 [10-P]	Mfge8
Astrocytes_(immature)_1_[10-P]_HET	3.18964e-05	0.269215	0.273	0.134	0.602171	Astrocytes (immature) 1 [10-P]	Map1lc3a
Astrocytes_(immature)_1_[10-P]_HET	3.21869e-05	-0.236588	0.267	0.49	0.607657	Astrocytes (immature) 1 [10-P]	Maged1
Astrocytes_(immature)_1_[10-P]_HET	3.59165e-05	0.397776	0.7	0.598	0.678068	Astrocytes (immature) 1 [10-P]	Ybx1
Astrocytes_(immature)_1_[10-P]_HET	3.6567e-05	-0.245577	0.093	0.284	0.690348	Astrocytes (immature) 1 [10-P]	Dhx15
Astrocytes_(immature)_1_[10-P]_HET	3.79247e-05	-0.198271	0.027	0.165	0.71598	Astrocytes (immature) 1 [10-P]	Slc38a2
Astrocytes_(immature)_1_[10-P]_HET	4.03729e-05	0.321341	0.353	0.196	0.762201	Astrocytes (immature) 1 [10-P]	Dynll1
Astrocytes_(immature)_1_[10-P]_HET	4.04361e-05	-0.0534037	0.007	0.052	0.763392	Astrocytes (immature) 1 [10-P]	Ccp110
Astrocytes_(immature)_1_[10-P]_HET	4.11664e-05	-0.404533	0.38	0.613	0.77718	Astrocytes (immature) 1 [10-P]	Slc1a2
Astrocytes_(immature)_1_[10-P]_HET	4.12872e-05	-0.371038	0.387	0.582	0.779461	Astrocytes (immature) 1 [10-P]	Syt11
Astrocytes_(immature)_1_[10-P]_HET	4.14027e-05	-0.318885	0.18	0.392	0.781641	Astrocytes (immature) 1 [10-P]	C130071C03Rik
Astrocytes_(immature)_1_[10-P]_HET	4.42274e-05	-0.0561696	0.373	0.526	0.834969	Astrocytes (immature) 1 [10-P]	Spcs2
Astrocytes_(immature)_1_[10-P]_HET	4.49216e-05	-0.114333	0	0.077	0.848076	Astrocytes (immature) 1 [10-P]	Col1a2
Astrocytes_(immature)_1_[10-P]_HET	4.49571e-05	-0.168881	0.013	0.134	0.848745	Astrocytes (immature) 1 [10-P]	Trpc4ap
Astrocytes_(immature)_1_[10-P]_HET	4.55229e-05	0.0155105	0.033	0.057	0.859427	Astrocytes (immature) 1 [10-P]	Trak1
Astrocytes_(immature)_1_[10-P]_HET	4.60612e-05	-0.129804	0.04	0.149	0.86959	Astrocytes (immature) 1 [10-P]	Igf1r
Astrocytes_(immature)_1_[10-P]_HET	5.24406e-05	-0.131406	0.093	0.222	0.990026	Astrocytes (immature) 1 [10-P]	Eif5b
Astrocytes_(immature)_1_[10-P]_HET	5.41374e-05	-0.0212233	0.127	0.191	1	Astrocytes (immature) 1 [10-P]	Acaa1a
Astrocytes_(immature)_1_[10-P]_HET	5.44577e-05	-0.307912	0.227	0.454	1	Astrocytes (immature) 1 [10-P]	Zfp36l1
Astrocytes_(immature)_1_[10-P]_HET	5.46902e-05	0.295145	0.747	0.732	1	Astrocytes (immature) 1 [10-P]	Rpl30
Astrocytes_(immature)_1_[10-P]_HET	5.69295e-05	-0.152052	0.007	0.113	1	Astrocytes (immature) 1 [10-P]	Gm27243
Astrocytes_(immature)_1_[10-P]_HET	5.78981e-05	0.375031	0.553	0.495	1	Astrocytes (immature) 1 [10-P]	mt-Nd4
Astrocytes_(immature)_1_[10-P]_HET	6.19076e-05	-0.191985	0.033	0.175	1	Astrocytes (immature) 1 [10-P]	Fip1l1
Astrocytes_(immature)_1_[10-P]_HET	6.26019e-05	-0.160136	0.027	0.149	1	Astrocytes (immature) 1 [10-P]	Zdhhc21
Astrocytes_(immature)_1_[10-P]_HET	6.59224e-05	-0.222586	0.087	0.263	1	Astrocytes (immature) 1 [10-P]	Rabac1
Astrocytes_(immature)_1_[10-P]_HET	6.66598e-05	-0.653957	0.487	0.655	1	Astrocytes (immature) 1 [10-P]	Tnc
Astrocytes_(immature)_1_[10-P]_HET	6.72222e-05	0.0931094	0.067	0	1	Astrocytes (immature) 1 [10-P]	Rassf2
Astrocytes_(immature)_1_[10-P]_HET	6.77042e-05	-0.26873	0.14	0.335	1	Astrocytes (immature) 1 [10-P]	E130114P18Rik
Astrocytes_(immature)_1_[10-P]_HET	6.81165e-05	-0.274797	0.133	0.314	1	Astrocytes (immature) 1 [10-P]	Kmt2c
Astrocytes_(immature)_1_[10-P]_HET	7.03913e-05	-0.36436	0.227	0.428	1	Astrocytes (immature) 1 [10-P]	Gas1
Astrocytes_(immature)_1_[10-P]_HET	7.7828e-05	-0.330466	0.287	0.485	1	Astrocytes (immature) 1 [10-P]	Fstl1
Astrocytes_(immature)_1_[10-P]_HET	7.88093e-05	0.335175	0.693	0.608	1	Astrocytes (immature) 1 [10-P]	Gnb2
Astrocytes_(immature)_1_[10-P]_HET	7.89655e-05	0.0292665	0.547	0.66	1	Astrocytes (immature) 1 [10-P]	Ppib
Astrocytes_(immature)_1_[10-P]_HET	8.45241e-05	-0.107446	0	0.072	1	Astrocytes (immature) 1 [10-P]	Arsk
Astrocytes_(immature)_1_[10-P]_HET	8.69849e-05	0.477571	0.26	0.119	1	Astrocytes (immature) 1 [10-P]	Tubb3
Astrocytes_(immature)_1_[10-P]_HET	8.78864e-05	-0.257924	0.133	0.33	1	Astrocytes (immature) 1 [10-P]	Cdon
Astrocytes_(immature)_1_[10-P]_HET	9.84784e-05	0.0675446	0.54	0.644	1	Astrocytes (immature) 1 [10-P]	Rpl14
Astrocytes_(immature)_1_[10-P]_HET	0.000102341	-0.269118	0.273	0.49	1	Astrocytes (immature) 1 [10-P]	Jun
Astrocytes_(immature)_1_[10-P]_HET	0.000102781	-0.0926172	0.013	0.088	1	Astrocytes (immature) 1 [10-P]	Eif3b
Astrocytes_(immature)_1_[10-P]_HET	0.000102781	-0.0926172	0.013	0.088	1	Astrocytes (immature) 1 [10-P]	Zfas1
Astrocytes_(immature)_1_[10-P]_HET	0.000103174	-0.272113	0.18	0.376	1	Astrocytes (immature) 1 [10-P]	Rsrp1
Astrocytes_(immature)_1_[10-P]_HET	0.000109465	-0.211238	0.173	0.366	1	Astrocytes (immature) 1 [10-P]	Pou3f3
Astrocytes_(immature)_1_[10-P]_HET	0.000116782	0.315812	0.76	0.619	1	Astrocytes (immature) 1 [10-P]	Atp5g3
Astrocytes_(immature)_1_[10-P]_HET	0.000125438	-0.245962	0.087	0.247	1	Astrocytes (immature) 1 [10-P]	Calu
Astrocytes_(immature)_1_[10-P]_HET	0.000126388	0.439549	0.94	0.871	1	Astrocytes (immature) 1 [10-P]	mt-Nd1
Astrocytes_(immature)_1_[10-P]_HET	0.000127365	0.285762	0.4	0.371	1	Astrocytes (immature) 1 [10-P]	mt-Nd3
Astrocytes_(immature)_1_[10-P]_HET	0.000128618	-0.222692	0.073	0.237	1	Astrocytes (immature) 1 [10-P]	Tnfrsf19
Astrocytes_(immature)_1_[10-P]_HET	0.000133287	0.337306	0.78	0.644	1	Astrocytes (immature) 1 [10-P]	Fth1
Astrocytes_(immature)_1_[10-P]_HET	0.000136752	-0.253866	0.093	0.268	1	Astrocytes (immature) 1 [10-P]	Abca1
Astrocytes_(immature)_1_[10-P]_HET	0.000139185	-0.238959	0.347	0.572	1	Astrocytes (immature) 1 [10-P]	Kif21a
Astrocytes_(immature)_1_[10-P]_HET	0.00013928	-0.149163	0.013	0.124	1	Astrocytes (immature) 1 [10-P]	Polr2h
Astrocytes_(immature)_1_[10-P]_HET	0.000142546	-0.234374	0.087	0.247	1	Astrocytes (immature) 1 [10-P]	Gm28119
Astrocytes_(immature)_1_[10-P]_HET	0.000145423	-0.172221	0.073	0.216	1	Astrocytes (immature) 1 [10-P]	Tmed7
Astrocytes_(immature)_1_[10-P]_HET	0.000149533	0.357452	0.773	0.686	1	Astrocytes (immature) 1 [10-P]	Rps20
Astrocytes_(immature)_1_[10-P]_HET	0.00016616	0.0840643	0.06	0	1	Astrocytes (immature) 1 [10-P]	Iah1
Astrocytes_(immature)_1_[10-P]_HET	0.000170371	-0.32998	0.647	0.825	1	Astrocytes (immature) 1 [10-P]	Hnrnpa2b1
Astrocytes_(immature)_1_[10-P]_HET	0.000171285	0.22773	0.32	0.134	1	Astrocytes (immature) 1 [10-P]	Acsbg1
Astrocytes_(immature)_1_[10-P]_HET	0.000171879	-0.271836	0.213	0.423	1	Astrocytes (immature) 1 [10-P]	St13
Astrocytes_(immature)_1_[10-P]_HET	0.000190801	-0.0439433	0.067	0.139	1	Astrocytes (immature) 1 [10-P]	Actr1a
Astrocytes_(immature)_1_[10-P]_HET	0.000200622	-0.207845	0.06	0.211	1	Astrocytes (immature) 1 [10-P]	Adgrl2
Astrocytes_(immature)_1_[10-P]_HET	0.000202968	-0.170615	0.047	0.18	1	Astrocytes (immature) 1 [10-P]	Bptf
Astrocytes_(immature)_1_[10-P]_HET	0.00020943	0.0798629	0.313	0.371	1	Astrocytes (immature) 1 [10-P]	Atp5j2
Astrocytes_(immature)_1_[10-P]_HET	0.000218405	-0.238014	0.047	0.186	1	Astrocytes (immature) 1 [10-P]	C030005K06Rik
Astrocytes_(immature)_1_[10-P]_HET	0.000218502	-0.155227	0.04	0.16	1	Astrocytes (immature) 1 [10-P]	Herc2
Astrocytes_(immature)_1_[10-P]_HET	0.000226944	-0.216023	0.34	0.552	1	Astrocytes (immature) 1 [10-P]	Rtn3
Astrocytes_(immature)_1_[10-P]_HET	0.000233738	-0.274373	0.173	0.366	1	Astrocytes (immature) 1 [10-P]	Prrc2c
Astrocytes_(immature)_1_[10-P]_HET	0.000234779	-0.166172	0.073	0.211	1	Astrocytes (immature) 1 [10-P]	Arl4c
Astrocytes_(immature)_1_[10-P]_HET	0.000235197	-0.149738	0.06	0.186	1	Astrocytes (immature) 1 [10-P]	Gm29260
Astrocytes_(immature)_1_[10-P]_HET	0.000242043	-0.0330197	0.367	0.495	1	Astrocytes (immature) 1 [10-P]	Fam171b
Astrocytes_(immature)_1_[10-P]_HET	0.000254129	-0.12272	0.2	0.361	1	Astrocytes (immature) 1 [10-P]	Nap1l1
Astrocytes_(immature)_1_[10-P]_HET	0.000262405	-0.219793	0.08	0.232	1	Astrocytes (immature) 1 [10-P]	2310022B05Rik
Astrocytes_(immature)_1_[10-P]_HET	0.000263826	-0.317891	0.307	0.521	1	Astrocytes (immature) 1 [10-P]	Fjx1
Astrocytes_(immature)_1_[10-P]_HET	0.000276355	-0.0797755	0.1	0.191	1	Astrocytes (immature) 1 [10-P]	Prpf8
Astrocytes_(immature)_1_[10-P]_HET	0.000282108	-0.306978	0.36	0.577	1	Astrocytes (immature) 1 [10-P]	Meis2
Astrocytes_(immature)_1_[10-P]_HET	0.000289094	-0.0556063	0.013	0.062	1	Astrocytes (immature) 1 [10-P]	Ubn2
Astrocytes_(immature)_1_[10-P]_HET	0.000290912	-0.195946	0.073	0.227	1	Astrocytes (immature) 1 [10-P]	Ctdsp2
Astrocytes_(immature)_1_[10-P]_HET	0.000293643	-0.207919	0.067	0.216	1	Astrocytes (immature) 1 [10-P]	Nav2
Astrocytes_(immature)_1_[10-P]_HET	0.00029859	-0.0865877	0	0.062	1	Astrocytes (immature) 1 [10-P]	Irf2bp2
Astrocytes_(immature)_1_[10-P]_HET	0.00029859	-0.0865877	0	0.062	1	Astrocytes (immature) 1 [10-P]	Arfgap1
Astrocytes_(immature)_1_[10-P]_HET	0.00029859	-0.0935741	0	0.062	1	Astrocytes (immature) 1 [10-P]	Irs1
Astrocytes_(immature)_1_[10-P]_HET	0.000299214	-0.242551	0.093	0.258	1	Astrocytes (immature) 1 [10-P]	Actr3b
Astrocytes_(immature)_1_[10-P]_HET	0.00031004	-0.198856	0.073	0.227	1	Astrocytes (immature) 1 [10-P]	Gpatch8
Astrocytes_(immature)_1_[10-P]_HET	0.000313476	-0.281772	0.087	0.247	1	Astrocytes (immature) 1 [10-P]	Igfbp5
Astrocytes_(immature)_1_[10-P]_HET	0.000329746	-0.164329	0.047	0.175	1	Astrocytes (immature) 1 [10-P]	Notch2
Astrocytes_(immature)_1_[10-P]_HET	0.000330189	-0.232977	0.153	0.34	1	Astrocytes (immature) 1 [10-P]	Ddx17
Astrocytes_(immature)_1_[10-P]_HET	0.000333484	-0.278317	0.247	0.454	1	Astrocytes (immature) 1 [10-P]	App
Astrocytes_(immature)_1_[10-P]_HET	0.000340176	0.2097	0.467	0.381	1	Astrocytes (immature) 1 [10-P]	Slc9a3r1
Astrocytes_(immature)_1_[10-P]_HET	0.000342177	0.341037	0.707	0.593	1	Astrocytes (immature) 1 [10-P]	Rps15a
Astrocytes_(immature)_1_[10-P]_HET	0.000348263	-0.0528765	0.047	0.113	1	Astrocytes (immature) 1 [10-P]	Brwd1
Astrocytes_(immature)_1_[10-P]_HET	0.000359002	-0.156535	0.027	0.144	1	Astrocytes (immature) 1 [10-P]	Sorl1
Astrocytes_(immature)_1_[10-P]_HET	0.000363583	-0.20488	0.073	0.222	1	Astrocytes (immature) 1 [10-P]	Cttnbp2
Astrocytes_(immature)_1_[10-P]_HET	0.000366578	-0.0988197	0.167	0.294	1	Astrocytes (immature) 1 [10-P]	Mrpl52
Astrocytes_(immature)_1_[10-P]_HET	0.000374613	-0.121946	0.047	0.149	1	Astrocytes (immature) 1 [10-P]	AC149090.1
Astrocytes_(immature)_1_[10-P]_HET	0.000378512	-0.0646028	0.027	0.088	1	Astrocytes (immature) 1 [10-P]	Rexo1
Astrocytes_(immature)_1_[10-P]_HET	0.000380182	0.267258	0.233	0.103	1	Astrocytes (immature) 1 [10-P]	Cnih2
Astrocytes_(immature)_1_[10-P]_HET	0.000391629	-0.109235	0.06	0.16	1	Astrocytes (immature) 1 [10-P]	Zeb1
Astrocytes_(immature)_1_[10-P]_HET	0.000406163	-0.127085	0.127	0.258	1	Astrocytes (immature) 1 [10-P]	Csnk2a1
Astrocytes_(immature)_1_[10-P]_HET	0.000410301	-0.0754994	0.987	0.897	1	Astrocytes (immature) 1 [10-P]	Ptma
Astrocytes_(immature)_1_[10-P]_HET	0.000410718	0.0749621	0.053	0	1	Astrocytes (immature) 1 [10-P]	Nkiras1
Astrocytes_(immature)_1_[10-P]_HET	0.000410718	0.0931094	0.053	0	1	Astrocytes (immature) 1 [10-P]	Gsx2
Astrocytes_(immature)_1_[10-P]_HET	0.000411526	-0.0324842	0.033	0.077	1	Astrocytes (immature) 1 [10-P]	Nfx1
Astrocytes_(immature)_1_[10-P]_HET	0.000418216	0.141612	0.227	0.222	1	Astrocytes (immature) 1 [10-P]	Ndufa6
Astrocytes_(immature)_1_[10-P]_HET	0.000424495	0.274309	0.333	0.268	1	Astrocytes (immature) 1 [10-P]	Gng3
Astrocytes_(immature)_1_[10-P]_HET	0.000427368	-0.0804149	0.073	0.16	1	Astrocytes (immature) 1 [10-P]	Ttc28
Astrocytes_(immature)_1_[10-P]_HET	0.000428748	-0.0788771	0.013	0.077	1	Astrocytes (immature) 1 [10-P]	Cox19
Astrocytes_(immature)_1_[10-P]_HET	0.000433625	-0.341912	0.433	0.634	1	Astrocytes (immature) 1 [10-P]	Tcf4
Astrocytes_(immature)_1_[10-P]_HET	0.000439406	-0.210986	0.107	0.273	1	Astrocytes (immature) 1 [10-P]	Srek1
Astrocytes_(immature)_1_[10-P]_HET	0.000467441	0.0406209	0.227	0.284	1	Astrocytes (immature) 1 [10-P]	Srrm1
Astrocytes_(immature)_1_[10-P]_HET	0.000472787	-0.172048	0.26	0.438	1	Astrocytes (immature) 1 [10-P]	Ncl
Astrocytes_(immature)_1_[10-P]_HET	0.000476536	-0.144447	0.56	0.742	1	Astrocytes (immature) 1 [10-P]	Lamp1
Astrocytes_(immature)_1_[10-P]_HET	0.000502875	0.252189	0.54	0.474	1	Astrocytes (immature) 1 [10-P]	Cox6c
Astrocytes_(immature)_1_[10-P]_HET	0.000503193	-0.177799	0.073	0.216	1	Astrocytes (immature) 1 [10-P]	Srpk2
Astrocytes_(immature)_1_[10-P]_HET	0.000527106	-0.179103	0.413	0.613	1	Astrocytes (immature) 1 [10-P]	Gnao1
Astrocytes_(immature)_1_[10-P]_HET	0.00052717	-0.135866	0.467	0.644	1	Astrocytes (immature) 1 [10-P]	Ddx5
Astrocytes_(immature)_1_[10-P]_HET	0.000530512	-0.131927	0.053	0.165	1	Astrocytes (immature) 1 [10-P]	Dbn1
Astrocytes_(immature)_1_[10-P]_HET	0.000532854	-0.00375426	0.167	0.216	1	Astrocytes (immature) 1 [10-P]	Ociad1
Astrocytes_(immature)_1_[10-P]_HET	0.00055525	0.0532744	0.293	0.33	1	Astrocytes (immature) 1 [10-P]	Dstn
Astrocytes_(immature)_1_[10-P]_HET	0.000560932	-0.0865877	0	0.057	1	Astrocytes (immature) 1 [10-P]	Morc2a
Astrocytes_(immature)_1_[10-P]_HET	0.000560932	-0.0795673	0	0.057	1	Astrocytes (immature) 1 [10-P]	Rap2a
Astrocytes_(immature)_1_[10-P]_HET	0.000560932	-0.0795673	0	0.057	1	Astrocytes (immature) 1 [10-P]	Ankrd49
Astrocytes_(immature)_1_[10-P]_HET	0.000560932	-0.0795673	0	0.057	1	Astrocytes (immature) 1 [10-P]	Exoc2
Astrocytes_(immature)_1_[10-P]_HET	0.000587957	-0.150022	0.027	0.139	1	Astrocytes (immature) 1 [10-P]	Trim44
Astrocytes_(immature)_1_[10-P]_HET	0.000590977	-0.726086	0.92	0.943	1	Astrocytes (immature) 1 [10-P]	Cst3
Astrocytes_(immature)_1_[10-P]_HET	0.000597679	0.300093	0.7	0.536	1	Astrocytes (immature) 1 [10-P]	Sumo2
Astrocytes_(immature)_1_[10-P]_HET	0.000618133	0.00945635	0.093	0.134	1	Astrocytes (immature) 1 [10-P]	Lsm6
Astrocytes_(immature)_1_[10-P]_HET	0.000620193	0.209127	0.273	0.165	1	Astrocytes (immature) 1 [10-P]	Ndufb6
Astrocytes_(immature)_1_[10-P]_HET	0.000621899	0.225243	0.18	0.052	1	Astrocytes (immature) 1 [10-P]	Gap43
Astrocytes_(immature)_1_[10-P]_HET	0.000678442	-0.184987	0.167	0.33	1	Astrocytes (immature) 1 [10-P]	Plagl1
Astrocytes_(immature)_1_[10-P]_HET	0.000681812	-0.33604	0.32	0.505	1	Astrocytes (immature) 1 [10-P]	Slco1c1
Astrocytes_(immature)_1_[10-P]_HET	0.00069457	-0.311424	0.407	0.598	1	Astrocytes (immature) 1 [10-P]	Srrm2
Astrocytes_(immature)_1_[10-P]_HET	0.000700318	-0.189311	0.053	0.18	1	Astrocytes (immature) 1 [10-P]	Sbf2
Astrocytes_(immature)_1_[10-P]_HET	0.000700318	-0.189311	0.053	0.18	1	Astrocytes (immature) 1 [10-P]	Dag1
Astrocytes_(immature)_1_[10-P]_HET	0.000701895	0.34851	0.993	0.99	1	Astrocytes (immature) 1 [10-P]	mt-Cytb
Astrocytes_(immature)_1_[10-P]_HET	0.000711266	-0.039282	0.02	0.062	1	Astrocytes (immature) 1 [10-P]	Mtf2
Astrocytes_(immature)_1_[10-P]_HET	0.000734233	-0.00999602	0.093	0.149	1	Astrocytes (immature) 1 [10-P]	Dctn6
Astrocytes_(immature)_1_[10-P]_HET	0.000736862	0.112492	0.08	0.005	1	Astrocytes (immature) 1 [10-P]	Gpc5
Astrocytes_(immature)_1_[10-P]_HET	0.000746451	-0.19369	0.227	0.407	1	Astrocytes (immature) 1 [10-P]	Hnrnpr
Astrocytes_(immature)_1_[10-P]_HET	0.000782039	-0.240937	0.147	0.32	1	Astrocytes (immature) 1 [10-P]	Atp6v0e
Astrocytes_(immature)_1_[10-P]_HET	0.000803745	0.25299	0.267	0.16	1	Astrocytes (immature) 1 [10-P]	Cox7b
Astrocytes_(immature)_1_[10-P]_HET	0.000808872	-0.251936	0.227	0.397	1	Astrocytes (immature) 1 [10-P]	Luc7l2
Astrocytes_(immature)_1_[10-P]_HET	0.000822881	0.278976	0.56	0.397	1	Astrocytes (immature) 1 [10-P]	Fez1
Astrocytes_(immature)_1_[10-P]_HET	0.000832099	-0.156535	0.027	0.134	1	Astrocytes (immature) 1 [10-P]	Gpcpd1
Astrocytes_(immature)_1_[10-P]_HET	0.000839134	0.265601	0.573	0.469	1	Astrocytes (immature) 1 [10-P]	Slc25a3
Astrocytes_(immature)_1_[10-P]_HET	0.000846073	-0.324246	0.713	0.856	1	Astrocytes (immature) 1 [10-P]	Gpm6b
Astrocytes_(immature)_1_[10-P]_HET	0.000870486	-0.0484447	0.047	0.103	1	Astrocytes (immature) 1 [10-P]	B230118H07Rik
Astrocytes_(immature)_1_[10-P]_HET	0.00089528	0.079989	0.413	0.464	1	Astrocytes (immature) 1 [10-P]	Atp5j
Astrocytes_(immature)_1_[10-P]_HET	0.000935344	-0.0747056	0.12	0.211	1	Astrocytes (immature) 1 [10-P]	Ncor1
Astrocytes_(immature)_1_[10-P]_HET	0.000948351	0.0321877	0.567	0.67	1	Astrocytes (immature) 1 [10-P]	Phgdh
Astrocytes_(immature)_1_[10-P]_HET	0.000955654	-0.143479	0.027	0.134	1	Astrocytes (immature) 1 [10-P]	Ankrd11
Astrocytes_(immature)_1_[10-P]_HET	0.000968698	-0.130879	0.06	0.17	1	Astrocytes (immature) 1 [10-P]	Trip12
Astrocytes_(immature)_1_[10-P]_HET	0.000973664	-0.114333	0.08	0.186	1	Astrocytes (immature) 1 [10-P]	Mycbp2
Astrocytes_(immature)_1_[10-P]_HET	0.000974842	-0.1116	0.007	0.088	1	Astrocytes (immature) 1 [10-P]	Etl4
Astrocytes_(immature)_1_[10-P]_HET	0.000978708	-0.222089	0.153	0.325	1	Astrocytes (immature) 1 [10-P]	Arhgap21
Astrocytes_(immature)_1_[10-P]_HET	0.0010026	-0.176874	0.053	0.18	1	Astrocytes (immature) 1 [10-P]	Adamts18
Astrocytes_(immature)_1_[10-P]_HET	0.0010217	-0.120565	0.087	0.196	1	Astrocytes (immature) 1 [10-P]	Wsb1
Astrocytes_(immature)_1_[10-P]_HET	0.00104319	-0.184243	0.087	0.232	1	Astrocytes (immature) 1 [10-P]	Dars
Astrocytes_(immature)_1_[10-P]_HET	0.00104472	0.131906	0.433	0.428	1	Astrocytes (immature) 1 [10-P]	Mrfap1
Astrocytes_(immature)_1_[10-P]_HET	0.00105398	-0.0725125	0	0.052	1	Astrocytes (immature) 1 [10-P]	Unc119b
Astrocytes_(immature)_1_[10-P]_HET	0.00105398	-0.0725125	0	0.052	1	Astrocytes (immature) 1 [10-P]	Tex9
Astrocytes_(immature)_1_[10-P]_HET	0.00105992	0.333758	0.447	0.284	1	Astrocytes (immature) 1 [10-P]	Rbp1
Astrocytes_(immature)_1_[10-P]_HET	0.00106177	0.0361752	0.193	0.247	1	Astrocytes (immature) 1 [10-P]	Map2
Astrocytes_(immature)_1_[10-P]_HET	0.0010949	-0.102837	0.287	0.433	1	Astrocytes (immature) 1 [10-P]	Idh2
Astrocytes_(immature)_1_[10-P]_HET	0.00109869	0.167435	0.987	0.907	1	Astrocytes (immature) 1 [10-P]	Fabp7
Astrocytes_(immature)_1_[10-P]_HET	0.00110871	-0.180209	0.053	0.18	1	Astrocytes (immature) 1 [10-P]	4632427E13Rik
Astrocytes_(immature)_1_[10-P]_HET	0.0011221	-0.133069	0.02	0.119	1	Astrocytes (immature) 1 [10-P]	Ltbp3
Astrocytes_(immature)_1_[10-P]_HET	0.0011221	-0.133069	0.02	0.119	1	Astrocytes (immature) 1 [10-P]	Ric3
Astrocytes_(immature)_1_[10-P]_HET	0.00113468	-0.0849706	0.027	0.103	1	Astrocytes (immature) 1 [10-P]	Srgap2
Astrocytes_(immature)_1_[10-P]_HET	0.00117712	-0.21768	0.447	0.644	1	Astrocytes (immature) 1 [10-P]	Rbm39
Astrocytes_(immature)_1_[10-P]_HET	0.00118164	0.153503	0.133	0.031	1	Astrocytes (immature) 1 [10-P]	Lix1
Astrocytes_(immature)_1_[10-P]_HET	0.00120343	0.0129025	0.327	0.407	1	Astrocytes (immature) 1 [10-P]	Atxn10
Astrocytes_(immature)_1_[10-P]_HET	0.00122706	0.329753	0.853	0.711	1	Astrocytes (immature) 1 [10-P]	Tubb2b
Astrocytes_(immature)_1_[10-P]_HET	0.00126191	-0.248972	0.273	0.464	1	Astrocytes (immature) 1 [10-P]	Cadm2
Astrocytes_(immature)_1_[10-P]_HET	0.00131479	-0.20833	0.16	0.278	1	Astrocytes (immature) 1 [10-P]	Klf3
Astrocytes_(immature)_1_[10-P]_HET	0.00132147	0.202495	0.287	0.299	1	Astrocytes (immature) 1 [10-P]	Epha5
Astrocytes_(immature)_1_[10-P]_HET	0.00142928	0.21842	0.307	0.222	1	Astrocytes (immature) 1 [10-P]	Pgk1
Astrocytes_(immature)_1_[10-P]_HET	0.00143031	-0.0674789	0.007	0.057	1	Astrocytes (immature) 1 [10-P]	Lmo1
Astrocytes_(immature)_1_[10-P]_HET	0.00143385	-0.115645	0.04	0.134	1	Astrocytes (immature) 1 [10-P]	Ptprg
Astrocytes_(immature)_1_[10-P]_HET	0.00144583	-0.0286535	0.073	0.129	1	Astrocytes (immature) 1 [10-P]	March2
Astrocytes_(immature)_1_[10-P]_HET	0.00146413	-0.160834	0.047	0.165	1	Astrocytes (immature) 1 [10-P]	Sox1
Astrocytes_(immature)_1_[10-P]_HET	0.00150689	-0.130176	0.267	0.423	1	Astrocytes (immature) 1 [10-P]	Fads2
Astrocytes_(immature)_1_[10-P]_HET	0.00152241	0.205671	0.287	0.211	1	Astrocytes (immature) 1 [10-P]	Rpl31
Astrocytes_(immature)_1_[10-P]_HET	0.00152268	0.443973	0.98	0.954	1	Astrocytes (immature) 1 [10-P]	mt-Co1
Astrocytes_(immature)_1_[10-P]_HET	0.00154617	-0.0322615	0.02	0.057	1	Astrocytes (immature) 1 [10-P]	Epc2
Astrocytes_(immature)_1_[10-P]_HET	0.00154617	-0.0322615	0.02	0.057	1	Astrocytes (immature) 1 [10-P]	Brf1
Astrocytes_(immature)_1_[10-P]_HET	0.00161276	0.19252	0.713	0.753	1	Astrocytes (immature) 1 [10-P]	Rps26
Astrocytes_(immature)_1_[10-P]_HET	0.00161986	-0.153681	0.033	0.139	1	Astrocytes (immature) 1 [10-P]	Sema5b
Astrocytes_(immature)_1_[10-P]_HET	0.00162271	-0.139702	0.02	0.113	1	Astrocytes (immature) 1 [10-P]	Ralgapa2
Astrocytes_(immature)_1_[10-P]_HET	0.00162906	-0.126118	0.3	0.454	1	Astrocytes (immature) 1 [10-P]	Fus
Astrocytes_(immature)_1_[10-P]_HET	0.00162939	0.0724358	0.5	0.577	1	Astrocytes (immature) 1 [10-P]	Rplp2
Astrocytes_(immature)_1_[10-P]_HET	0.00166498	-0.0257042	0.24	0.325	1	Astrocytes (immature) 1 [10-P]	Gstp1
Astrocytes_(immature)_1_[10-P]_HET	0.0016916	0.198825	0.24	0.175	1	Astrocytes (immature) 1 [10-P]	Nme1
Astrocytes_(immature)_1_[10-P]_HET	0.00170537	0.195754	0.587	0.577	1	Astrocytes (immature) 1 [10-P]	Eif1b
Astrocytes_(immature)_1_[10-P]_HET	0.00173189	-0.105055	0.033	0.119	1	Astrocytes (immature) 1 [10-P]	Chchd6
Astrocytes_(immature)_1_[10-P]_HET	0.00179343	0.0807977	0.053	0.046	1	Astrocytes (immature) 1 [10-P]	Tspan5
Astrocytes_(immature)_1_[10-P]_HET	0.00180231	-0.0320971	0.3	0.407	1	Astrocytes (immature) 1 [10-P]	Reep5
Astrocytes_(immature)_1_[10-P]_HET	0.00182458	0.0342157	0.673	0.773	1	Astrocytes (immature) 1 [10-P]	Rps19
Astrocytes_(immature)_1_[10-P]_HET	0.0018558	-0.155192	0.18	0.33	1	Astrocytes (immature) 1 [10-P]	Stox2
Astrocytes_(immature)_1_[10-P]_HET	0.00186486	0.0967739	0.207	0.191	1	Astrocytes (immature) 1 [10-P]	Ppdpf
Astrocytes_(immature)_1_[10-P]_HET	0.00187248	-0.180209	0.06	0.18	1	Astrocytes (immature) 1 [10-P]	Vezf1
Astrocytes_(immature)_1_[10-P]_HET	0.00188088	-0.0936964	0.12	0.216	1	Astrocytes (immature) 1 [10-P]	Ube2b
Astrocytes_(immature)_1_[10-P]_HET	0.00194054	-0.181839	0.1	0.242	1	Astrocytes (immature) 1 [10-P]	Auts2
Astrocytes_(immature)_1_[10-P]_HET	0.00195944	-0.0588166	0.207	0.309	1	Astrocytes (immature) 1 [10-P]	Pink1
Astrocytes_(immature)_1_[10-P]_HET	0.00196173	-0.115688	0.013	0.098	1	Astrocytes (immature) 1 [10-P]	Hyal2
Astrocytes_(immature)_1_[10-P]_HET	0.00196372	-0.130916	0.533	0.691	1	Astrocytes (immature) 1 [10-P]	Ctsl
Astrocytes_(immature)_1_[10-P]_HET	0.0019727	-0.151674	0.047	0.16	1	Astrocytes (immature) 1 [10-P]	Brd2
Astrocytes_(immature)_1_[10-P]_HET	0.0020301	0.0884169	0.307	0.351	1	Astrocytes (immature) 1 [10-P]	Atpif1
Astrocytes_(immature)_1_[10-P]_HET	0.00203279	-0.0775741	0.047	0.119	1	Astrocytes (immature) 1 [10-P]	Kcnq1ot1
Astrocytes_(immature)_1_[10-P]_HET	0.00206243	-0.0461015	0.073	0.139	1	Astrocytes (immature) 1 [10-P]	Emc4
Astrocytes_(immature)_1_[10-P]_HET	0.00207092	-0.0733871	0.233	0.345	1	Astrocytes (immature) 1 [10-P]	Schip1
Astrocytes_(immature)_1_[10-P]_HET	0.00211309	0.222084	0.2	0.098	1	Astrocytes (immature) 1 [10-P]	Lmo4
Astrocytes_(immature)_1_[10-P]_HET	0.00213455	-0.173226	0.1	0.237	1	Astrocytes (immature) 1 [10-P]	Atp2a2
Astrocytes_(immature)_1_[10-P]_HET	0.00216116	0.0297355	0.367	0.443	1	Astrocytes (immature) 1 [10-P]	Atp5c1
Astrocytes_(immature)_1_[10-P]_HET	0.00220307	0.169098	0.107	0.026	1	Astrocytes (immature) 1 [10-P]	Stmn4
Astrocytes_(immature)_1_[10-P]_HET	0.0022772	-0.157401	0.08	0.206	1	Astrocytes (immature) 1 [10-P]	Phip
Astrocytes_(immature)_1_[10-P]_HET	0.00229702	-0.109072	0.04	0.129	1	Astrocytes (immature) 1 [10-P]	Nedd4l
Astrocytes_(immature)_1_[10-P]_HET	0.00230318	-0.326036	0.393	0.567	1	Astrocytes (immature) 1 [10-P]	H1f0
Astrocytes_(immature)_1_[10-P]_HET	0.00231672	-0.158727	0.06	0.18	1	Astrocytes (immature) 1 [10-P]	Ogt
Astrocytes_(immature)_1_[10-P]_HET	0.00238452	-0.0841773	0.333	0.469	1	Astrocytes (immature) 1 [10-P]	Psip1
Astrocytes_(immature)_1_[10-P]_HET	0.0024627	-0.251539	0.553	0.732	1	Astrocytes (immature) 1 [10-P]	Cspg5
Astrocytes_(immature)_1_[10-P]_HET	0.0025331	-0.00150808	0.28	0.351	1	Astrocytes (immature) 1 [10-P]	Ranbp1
Astrocytes_(immature)_1_[10-P]_HET	0.00255252	-0.174004	0.053	0.17	1	Astrocytes (immature) 1 [10-P]	Tnik
Astrocytes_(immature)_1_[10-P]_HET	0.00256073	-0.0190522	0.18	0.253	1	Astrocytes (immature) 1 [10-P]	Rtn4
Astrocytes_(immature)_1_[10-P]_HET	0.0026002	0.16946	0.28	0.186	1	Astrocytes (immature) 1 [10-P]	Trappc4
Astrocytes_(immature)_1_[10-P]_HET	0.00264805	-0.131406	0.087	0.201	1	Astrocytes (immature) 1 [10-P]	Clstn1
Astrocytes_(immature)_1_[10-P]_HET	0.00268673	-0.0212233	0.127	0.186	1	Astrocytes (immature) 1 [10-P]	Denr
Astrocytes_(immature)_1_[10-P]_HET	0.00272705	-0.164329	0.053	0.165	1	Astrocytes (immature) 1 [10-P]	Flna
Astrocytes_(immature)_1_[10-P]_HET	0.00274455	0.339347	0.953	0.918	1	Astrocytes (immature) 1 [10-P]	mt-Nd4l
Astrocytes_(immature)_1_[10-P]_HET	0.00276716	-0.185635	0.133	0.284	1	Astrocytes (immature) 1 [10-P]	Ralgps2
Astrocytes_(immature)_1_[10-P]_HET	0.00278466	-0.244565	0.213	0.371	1	Astrocytes (immature) 1 [10-P]	Pax6
Astrocytes_(immature)_1_[10-P]_HET	0.0028002	0.0179473	0.413	0.51	1	Astrocytes (immature) 1 [10-P]	Mid1ip1
Astrocytes_(immature)_1_[10-P]_HET	0.00280543	-0.210951	0.093	0.216	1	Astrocytes (immature) 1 [10-P]	Fstl5
Astrocytes_(immature)_1_[10-P]_HET	0.00282715	-0.126406	0.02	0.108	1	Astrocytes (immature) 1 [10-P]	Dctpp1
Astrocytes_(immature)_1_[10-P]_HET	0.00285708	-0.175939	0.107	0.247	1	Astrocytes (immature) 1 [10-P]	Ttc14
Astrocytes_(immature)_1_[10-P]_HET	0.00292846	-0.023382	0.04	0.077	1	Astrocytes (immature) 1 [10-P]	Mien1
Astrocytes_(immature)_1_[10-P]_HET	0.00295127	-0.2082	0.12	0.263	1	Astrocytes (immature) 1 [10-P]	Sorbs1
Astrocytes_(immature)_1_[10-P]_HET	0.00298417	-0.119711	0.02	0.108	1	Astrocytes (immature) 1 [10-P]	Supt20
Astrocytes_(immature)_1_[10-P]_HET	0.00303317	0.235211	0.607	0.567	1	Astrocytes (immature) 1 [10-P]	Ywhaz
Astrocytes_(immature)_1_[10-P]_HET	0.00303871	0.0906427	0.367	0.412	1	Astrocytes (immature) 1 [10-P]	Atp5l
Astrocytes_(immature)_1_[10-P]_HET	0.00309764	0.0140623	0.24	0.304	1	Astrocytes (immature) 1 [10-P]	Cox7a2
Astrocytes_(immature)_1_[10-P]_HET	0.00313005	-0.00567333	0.2	0.263	1	Astrocytes (immature) 1 [10-P]	Tceal3
Astrocytes_(immature)_1_[10-P]_HET	0.00313538	-0.158015	0.053	0.165	1	Astrocytes (immature) 1 [10-P]	Wipi1
Astrocytes_(immature)_1_[10-P]_HET	0.00315012	0.0358077	0.1	0.119	1	Astrocytes (immature) 1 [10-P]	Trim28
Astrocytes_(immature)_1_[10-P]_HET	0.00315807	0.0836067	0.207	0.211	1	Astrocytes (immature) 1 [10-P]	Cops9
Astrocytes_(immature)_1_[10-P]_HET	0.00317602	-0.179517	0.127	0.273	1	Astrocytes (immature) 1 [10-P]	Ccdc50
Astrocytes_(immature)_1_[10-P]_HET	0.00318012	-0.0874911	0.027	0.098	1	Astrocytes (immature) 1 [10-P]	Hsph1
Astrocytes_(immature)_1_[10-P]_HET	0.00318157	0.260063	0.333	0.206	1	Astrocytes (immature) 1 [10-P]	Lxn
Astrocytes_(immature)_1_[10-P]_HET	0.00319433	-0.021506	0.42	0.531	1	Astrocytes (immature) 1 [10-P]	Gng5
Astrocytes_(immature)_1_[10-P]_HET	0.00321019	0.0133315	0.573	0.68	1	Astrocytes (immature) 1 [10-P]	Cd81
Astrocytes_(immature)_1_[10-P]_HET	0.00321666	0.150968	0.133	0.082	1	Astrocytes (immature) 1 [10-P]	Crmp1
Astrocytes_(immature)_1_[10-P]_HET	0.00322965	-0.197567	0.167	0.325	1	Astrocytes (immature) 1 [10-P]	Zranb2
Astrocytes_(immature)_1_[10-P]_HET	0.00323935	-0.169474	0.093	0.227	1	Astrocytes (immature) 1 [10-P]	Acp1
Astrocytes_(immature)_1_[10-P]_HET	0.00325908	-0.108899	0.013	0.093	1	Astrocytes (immature) 1 [10-P]	Ppp6r2
Astrocytes_(immature)_1_[10-P]_HET	0.00326522	-0.0915328	0.073	0.16	1	Astrocytes (immature) 1 [10-P]	Hnrnpc
Astrocytes_(immature)_1_[10-P]_HET	0.0032902	-0.0252068	0.02	0.052	1	Astrocytes (immature) 1 [10-P]	Vps53
Astrocytes_(immature)_1_[10-P]_HET	0.0032902	-0.0252068	0.02	0.052	1	Astrocytes (immature) 1 [10-P]	Btf3l4
Astrocytes_(immature)_1_[10-P]_HET	0.00330645	0.246339	0.927	0.933	1	Astrocytes (immature) 1 [10-P]	Actb
Astrocytes_(immature)_1_[10-P]_HET	0.00332268	-0.106112	0.133	0.242	1	Astrocytes (immature) 1 [10-P]	Caprin1
Astrocytes_(immature)_1_[10-P]_HET	0.0033361	-0.148913	0.053	0.165	1	Astrocytes (immature) 1 [10-P]	4833420G17Rik
Astrocytes_(immature)_1_[10-P]_HET	0.0033361	-0.148913	0.053	0.165	1	Astrocytes (immature) 1 [10-P]	Hnrnpd
Astrocytes_(immature)_1_[10-P]_HET	0.00334442	0.220603	0.947	0.861	1	Astrocytes (immature) 1 [10-P]	Rps2
Astrocytes_(immature)_1_[10-P]_HET	0.00336875	-0.0580185	0.013	0.062	1	Astrocytes (immature) 1 [10-P]	2610035D17Rik
Astrocytes_(immature)_1_[10-P]_HET	0.00336875	-0.0580185	0.013	0.062	1	Astrocytes (immature) 1 [10-P]	Mtpap
Astrocytes_(immature)_1_[10-P]_HET	0.00341312	-0.148066	0.047	0.155	1	Astrocytes (immature) 1 [10-P]	Ebpl
Astrocytes_(immature)_1_[10-P]_HET	0.00341462	-0.165573	0.08	0.206	1	Astrocytes (immature) 1 [10-P]	Pou2f1
Astrocytes_(immature)_1_[10-P]_HET	0.00365957	-0.130304	0.027	0.119	1	Astrocytes (immature) 1 [10-P]	Brd3
Astrocytes_(immature)_1_[10-P]_HET	0.00365957	-0.130304	0.027	0.119	1	Astrocytes (immature) 1 [10-P]	Zmynd8
Astrocytes_(immature)_1_[10-P]_HET	0.00372352	-0.00252342	0.033	0.062	1	Astrocytes (immature) 1 [10-P]	Caap1
Astrocytes_(immature)_1_[10-P]_HET	0.00378221	-0.0757922	0.08	0.165	1	Astrocytes (immature) 1 [10-P]	Sesn3
Astrocytes_(immature)_1_[10-P]_HET	0.00383176	0.0217599	0.34	0.397	1	Astrocytes (immature) 1 [10-P]	Pdlim4
Astrocytes_(immature)_1_[10-P]_HET	0.00389479	-0.188028	0.113	0.253	1	Astrocytes (immature) 1 [10-P]	Ddb1
Astrocytes_(immature)_1_[10-P]_HET	0.00389649	-0.140684	0.033	0.129	1	Astrocytes (immature) 1 [10-P]	Nav1
Astrocytes_(immature)_1_[10-P]_HET	0.00390763	-0.123671	0.027	0.119	1	Astrocytes (immature) 1 [10-P]	Npc1
Astrocytes_(immature)_1_[10-P]_HET	0.00403653	0.155497	0.587	0.588	1	Astrocytes (immature) 1 [10-P]	Skp1a
Astrocytes_(immature)_1_[10-P]_HET	0.00406653	-0.0310043	0.093	0.144	1	Astrocytes (immature) 1 [10-P]	Ube2a
Astrocytes_(immature)_1_[10-P]_HET	0.00409574	-0.048362	0.067	0.124	1	Astrocytes (immature) 1 [10-P]	Rbm33
Astrocytes_(immature)_1_[10-P]_HET	0.00409894	-0.180316	0.153	0.304	1	Astrocytes (immature) 1 [10-P]	Txn2
Astrocytes_(immature)_1_[10-P]_HET	0.0041278	0.0868433	0.327	0.351	1	Astrocytes (immature) 1 [10-P]	Eif3k
Astrocytes_(immature)_1_[10-P]_HET	0.00419155	-0.165732	0.247	0.407	1	Astrocytes (immature) 1 [10-P]	Hnrnpf
Astrocytes_(immature)_1_[10-P]_HET	0.0042262	0.0420766	0.253	0.289	1	Astrocytes (immature) 1 [10-P]	Romo1
Astrocytes_(immature)_1_[10-P]_HET	0.00423567	-0.105344	0.053	0.144	1	Astrocytes (immature) 1 [10-P]	Impad1
Astrocytes_(immature)_1_[10-P]_HET	0.00432514	-0.0527136	0.073	0.134	1	Astrocytes (immature) 1 [10-P]	Mrpl12
Astrocytes_(immature)_1_[10-P]_HET	0.00432791	-0.134141	0.033	0.129	1	Astrocytes (immature) 1 [10-P]	Gm16286
Astrocytes_(immature)_1_[10-P]_HET	0.00437918	-0.216711	0.113	0.247	1	Astrocytes (immature) 1 [10-P]	Pmp22
Astrocytes_(immature)_1_[10-P]_HET	0.00438647	-0.0206736	0.433	0.531	1	Astrocytes (immature) 1 [10-P]	Scp2
Astrocytes_(immature)_1_[10-P]_HET	0.00440094	-0.1116	0.007	0.072	1	Astrocytes (immature) 1 [10-P]	Txnip
Astrocytes_(immature)_1_[10-P]_HET	0.00443412	-0.122188	0.04	0.134	1	Astrocytes (immature) 1 [10-P]	Atad2b
Astrocytes_(immature)_1_[10-P]_HET	0.00443512	-0.180632	0.073	0.18	1	Astrocytes (immature) 1 [10-P]	Fbln2
Astrocytes_(immature)_1_[10-P]_HET	0.00446781	-0.236588	0.213	0.371	1	Astrocytes (immature) 1 [10-P]	Bcan
Astrocytes_(immature)_1_[10-P]_HET	0.00449715	-0.168354	0.073	0.186	1	Astrocytes (immature) 1 [10-P]	Veph1
Astrocytes_(immature)_1_[10-P]_HET	0.00453852	0.206463	0.767	0.768	1	Astrocytes (immature) 1 [10-P]	Rpl29
Astrocytes_(immature)_1_[10-P]_HET	0.00459978	0.146335	0.467	0.448	1	Astrocytes (immature) 1 [10-P]	Arf5
Astrocytes_(immature)_1_[10-P]_HET	0.00460409	0.0833327	0.68	0.768	1	Astrocytes (immature) 1 [10-P]	Rpl36
Astrocytes_(immature)_1_[10-P]_HET	0.00466326	-0.181447	0.093	0.222	1	Astrocytes (immature) 1 [10-P]	Dnajc10
Astrocytes_(immature)_1_[10-P]_HET	0.00466372	-0.0827626	0.08	0.165	1	Astrocytes (immature) 1 [10-P]	Rabgap1
Astrocytes_(immature)_1_[10-P]_HET	0.00466839	-0.0890954	0.113	0.206	1	Astrocytes (immature) 1 [10-P]	Hif1a
Astrocytes_(immature)_1_[10-P]_HET	0.00468328	0.248515	0.913	0.84	1	Astrocytes (immature) 1 [10-P]	Cfl1
Astrocytes_(immature)_1_[10-P]_HET	0.00469328	-0.0556063	0.013	0.057	1	Astrocytes (immature) 1 [10-P]	Isy1
Astrocytes_(immature)_1_[10-P]_HET	0.0047476	0.145327	0.147	0.098	1	Astrocytes (immature) 1 [10-P]	Tulp4
Astrocytes_(immature)_1_[10-P]_HET	0.00474976	0.166274	0.393	0.351	1	Astrocytes (immature) 1 [10-P]	Uqcr11
Astrocytes_(immature)_1_[10-P]_HET	0.00475972	-0.17273	0.093	0.222	1	Astrocytes (immature) 1 [10-P]	Map4k4
Astrocytes_(immature)_1_[10-P]_HET	0.00477076	-0.0485306	0.033	0.082	1	Astrocytes (immature) 1 [10-P]	Dapk3
Astrocytes_(immature)_1_[10-P]_HET	0.00480509	-0.112985	0.02	0.103	1	Astrocytes (immature) 1 [10-P]	Mbnl2
Astrocytes_(immature)_1_[10-P]_HET	0.00481335	-0.0978602	0.007	0.072	1	Astrocytes (immature) 1 [10-P]	Iqsec1
Astrocytes_(immature)_1_[10-P]_HET	0.00481562	-0.0945694	0.2	0.314	1	Astrocytes (immature) 1 [10-P]	Fubp1
Astrocytes_(immature)_1_[10-P]_HET	0.00481845	-0.137919	0.04	0.139	1	Astrocytes (immature) 1 [10-P]	Slc25a36
Astrocytes_(immature)_1_[10-P]_HET	0.00494773	-0.0909408	0.007	0.072	1	Astrocytes (immature) 1 [10-P]	Cpxm1
Astrocytes_(immature)_1_[10-P]_HET	0.00494773	-0.0909408	0.007	0.072	1	Astrocytes (immature) 1 [10-P]	Cmtr1
Astrocytes_(immature)_1_[10-P]_HET	0.00494971	-0.231441	0.533	0.701	1	Astrocytes (immature) 1 [10-P]	H2afv
Astrocytes_(immature)_1_[10-P]_HET	0.00497297	-0.175473	0.093	0.222	1	Astrocytes (immature) 1 [10-P]	Brd8
Astrocytes_(immature)_1_[10-P]_HET	0.00500772	-0.154464	0.047	0.144	1	Astrocytes (immature) 1 [10-P]	Ttc5
Astrocytes_(immature)_1_[10-P]_HET	0.00502322	-0.114333	0.06	0.155	1	Astrocytes (immature) 1 [10-P]	Atxn1
Astrocytes_(immature)_1_[10-P]_HET	0.00503686	-0.266861	0.267	0.387	1	Astrocytes (immature) 1 [10-P]	Ncan
Astrocytes_(immature)_1_[10-P]_HET	0.0051345	-0.108899	0.013	0.088	1	Astrocytes (immature) 1 [10-P]	Sgce
Astrocytes_(immature)_1_[10-P]_HET	0.00514031	0.247946	0.213	0.098	1	Astrocytes (immature) 1 [10-P]	Mapt
Astrocytes_(immature)_1_[10-P]_HET	0.00520587	-0.131927	0.067	0.17	1	Astrocytes (immature) 1 [10-P]	Anp32b
Astrocytes_(immature)_1_[10-P]_HET	0.00530599	-0.251836	0.493	0.634	1	Astrocytes (immature) 1 [10-P]	Atp1a2
Astrocytes_(immature)_1_[10-P]_HET	0.00537024	-0.102078	0.013	0.088	1	Astrocytes (immature) 1 [10-P]	Usp48
Astrocytes_(immature)_1_[10-P]_HET	0.00546209	-0.131406	0.093	0.206	1	Astrocytes (immature) 1 [10-P]	Fam168a
Astrocytes_(immature)_1_[10-P]_HET	0.00555729	0.0174572	0.147	0.18	1	Astrocytes (immature) 1 [10-P]	Zmat2
Astrocytes_(immature)_1_[10-P]_HET	0.00557414	0.363623	0.927	0.876	1	Astrocytes (immature) 1 [10-P]	Ckb
Astrocytes_(immature)_1_[10-P]_HET	0.00561129	0.172314	0.78	0.789	1	Astrocytes (immature) 1 [10-P]	Rplp1
Astrocytes_(immature)_1_[10-P]_HET	0.00564432	-0.0646028	0.027	0.088	1	Astrocytes (immature) 1 [10-P]	Trp53bp1
Astrocytes_(immature)_1_[10-P]_HET	0.00564993	-0.144404	0.04	0.134	1	Astrocytes (immature) 1 [10-P]	Slc39a10
Astrocytes_(immature)_1_[10-P]_HET	0.00573172	-0.123671	0.027	0.113	1	Astrocytes (immature) 1 [10-P]	Cd302
Astrocytes_(immature)_1_[10-P]_HET	0.00573172	-0.123671	0.027	0.113	1	Astrocytes (immature) 1 [10-P]	Wdr26
Astrocytes_(immature)_1_[10-P]_HET	0.00573172	-0.123671	0.027	0.113	1	Astrocytes (immature) 1 [10-P]	Tanc1
Astrocytes_(immature)_1_[10-P]_HET	0.00575066	0.121279	0.267	0.227	1	Astrocytes (immature) 1 [10-P]	D8Ertd738e
Astrocytes_(immature)_1_[10-P]_HET	0.0058558	-0.17273	0.107	0.227	1	Astrocytes (immature) 1 [10-P]	Crtc3
Astrocytes_(immature)_1_[10-P]_HET	0.00588719	-0.146182	0.067	0.18	1	Astrocytes (immature) 1 [10-P]	Thoc2
Astrocytes_(immature)_1_[10-P]_HET	0.00590776	0.0189879	0.42	0.5	1	Astrocytes (immature) 1 [10-P]	Atxn7l3b
Astrocytes_(immature)_1_[10-P]_HET	0.00598467	0.0593859	0.087	0.088	1	Astrocytes (immature) 1 [10-P]	Snap47
Astrocytes_(immature)_1_[10-P]_HET	0.0059868	-0.068529	0.053	0.119	1	Astrocytes (immature) 1 [10-P]	Nckap5
Astrocytes_(immature)_1_[10-P]_HET	0.00603012	-0.0718493	0.213	0.32	1	Astrocytes (immature) 1 [10-P]	Tmem258
Astrocytes_(immature)_1_[10-P]_HET	0.00614238	0.204444	0.413	0.345	1	Astrocytes (immature) 1 [10-P]	S100a16
Astrocytes_(immature)_1_[10-P]_HET	0.00615351	0.0980757	0.18	0.18	1	Astrocytes (immature) 1 [10-P]	Rnf187
Astrocytes_(immature)_1_[10-P]_HET	0.00617966	-0.0694784	0.087	0.165	1	Astrocytes (immature) 1 [10-P]	Zfp422
Astrocytes_(immature)_1_[10-P]_HET	0.00624355	-0.23386	0.353	0.515	1	Astrocytes (immature) 1 [10-P]	Ttyh3
Astrocytes_(immature)_1_[10-P]_HET	0.00626731	0.0474797	0.073	0.088	1	Astrocytes (immature) 1 [10-P]	Nsg2
Astrocytes_(immature)_1_[10-P]_HET	0.0063085	0.213758	0.393	0.33	1	Astrocytes (immature) 1 [10-P]	Rps17
Astrocytes_(immature)_1_[10-P]_HET	0.00635465	-0.15597	0.073	0.186	1	Astrocytes (immature) 1 [10-P]	Ginm1
Astrocytes_(immature)_1_[10-P]_HET	0.00646834	-0.128701	0.04	0.134	1	Astrocytes (immature) 1 [10-P]	Tcaf1
Astrocytes_(immature)_1_[10-P]_HET	0.00649828	-0.173226	0.12	0.242	1	Astrocytes (immature) 1 [10-P]	Pdcd4
Astrocytes_(immature)_1_[10-P]_HET	0.00652098	-0.0509981	0.013	0.057	1	Astrocytes (immature) 1 [10-P]	Fat4
Astrocytes_(immature)_1_[10-P]_HET	0.00652098	-0.0509981	0.013	0.057	1	Astrocytes (immature) 1 [10-P]	Zfp281
Astrocytes_(immature)_1_[10-P]_HET	0.00652098	-0.0509981	0.013	0.057	1	Astrocytes (immature) 1 [10-P]	Wdr70
Astrocytes_(immature)_1_[10-P]_HET	0.00677934	0.0237807	0.087	0.108	1	Astrocytes (immature) 1 [10-P]	Mphosph8
Astrocytes_(immature)_1_[10-P]_HET	0.00680418	-0.114333	0.027	0.108	1	Astrocytes (immature) 1 [10-P]	Lmnb1
Astrocytes_(immature)_1_[10-P]_HET	0.00685592	-0.0769584	0.067	0.139	1	Astrocytes (immature) 1 [10-P]	Nwd1
Astrocytes_(immature)_1_[10-P]_HET	0.00689506	-0.211374	0.233	0.392	1	Astrocytes (immature) 1 [10-P]	Ktn1
Astrocytes_(immature)_1_[10-P]_HET	0.00690564	0.0377998	0.133	0.149	1	Astrocytes (immature) 1 [10-P]	Zfp580
Astrocytes_(immature)_1_[10-P]_HET	0.00696325	-0.0456436	0.307	0.402	1	Astrocytes (immature) 1 [10-P]	Bnip3l
Astrocytes_(immature)_1_[10-P]_HET	0.00706614	-0.188333	0.233	0.392	1	Astrocytes (immature) 1 [10-P]	Sh3bgrl
Astrocytes_(immature)_1_[10-P]_HET	0.00708271	0.226993	0.387	0.284	1	Astrocytes (immature) 1 [10-P]	Cox5a
Astrocytes_(immature)_1_[10-P]_HET	0.00718743	-0.120966	0.033	0.124	1	Astrocytes (immature) 1 [10-P]	Vps41
Astrocytes_(immature)_1_[10-P]_HET	0.00720921	0.163581	0.16	0.077	1	Astrocytes (immature) 1 [10-P]	Slc25a1
Astrocytes_(immature)_1_[10-P]_HET	0.00725789	-0.174185	0.14	0.278	1	Astrocytes (immature) 1 [10-P]	Fzd3
Astrocytes_(immature)_1_[10-P]_HET	0.00730078	0.147769	0.307	0.289	1	Astrocytes (immature) 1 [10-P]	Rpl23a
Astrocytes_(immature)_1_[10-P]_HET	0.00732456	0.0946807	0.06	0.005	1	Astrocytes (immature) 1 [10-P]	Rgs6
Astrocytes_(immature)_1_[10-P]_HET	0.00734575	0.0962343	0.073	0.01	1	Astrocytes (immature) 1 [10-P]	Glrx
Astrocytes_(immature)_1_[10-P]_HET	0.00737403	-0.150758	0.447	0.603	1	Astrocytes (immature) 1 [10-P]	Cd63
Astrocytes_(immature)_1_[10-P]_HET	0.00766645	-0.106228	0.02	0.098	1	Astrocytes (immature) 1 [10-P]	Zhx2
Astrocytes_(immature)_1_[10-P]_HET	0.00773203	-0.178679	0.1	0.222	1	Astrocytes (immature) 1 [10-P]	Ddx50
Astrocytes_(immature)_1_[10-P]_HET	0.00773637	-0.119541	0.047	0.139	1	Astrocytes (immature) 1 [10-P]	Sec63
Astrocytes_(immature)_1_[10-P]_HET	0.00781871	-0.13248	0.42	0.577	1	Astrocytes (immature) 1 [10-P]	Ndufa13
Astrocytes_(immature)_1_[10-P]_HET	0.00783295	-0.138906	0.053	0.155	1	Astrocytes (immature) 1 [10-P]	Brd4
Astrocytes_(immature)_1_[10-P]_HET	0.00784334	-0.144941	0.66	0.804	1	Astrocytes (immature) 1 [10-P]	Tspan7
Astrocytes_(immature)_1_[10-P]_HET	0.00785212	-0.182738	0.287	0.448	1	Astrocytes (immature) 1 [10-P]	Tcea1
Astrocytes_(immature)_1_[10-P]_HET	0.00785674	-0.208688	0.187	0.335	1	Astrocytes (immature) 1 [10-P]	Hsd17b4
Astrocytes_(immature)_1_[10-P]_HET	0.00788548	0.0873012	0.073	0.01	1	Astrocytes (immature) 1 [10-P]	Cybrd1
Astrocytes_(immature)_1_[10-P]_HET	0.00788548	0.0873012	0.073	0.01	1	Astrocytes (immature) 1 [10-P]	Rnf115
Astrocytes_(immature)_1_[10-P]_HET	0.00795883	-0.164065	0.113	0.237	1	Astrocytes (immature) 1 [10-P]	Fads1
Astrocytes_(immature)_1_[10-P]_HET	0.00799404	-0.00938613	0.087	0.129	1	Astrocytes (immature) 1 [10-P]	Ergic1
Astrocytes_(immature)_1_[10-P]_HET	0.00802158	-0.0684379	0.353	0.469	1	Astrocytes (immature) 1 [10-P]	Ezr
Astrocytes_(immature)_1_[10-P]_HET	0.00802731	-0.123671	0.027	0.108	1	Astrocytes (immature) 1 [10-P]	Mllt10
Astrocytes_(immature)_1_[10-P]_HET	0.00822032	-0.138159	0.073	0.18	1	Astrocytes (immature) 1 [10-P]	Mlec
Astrocytes_(immature)_1_[10-P]_HET	0.00833786	-0.138159	0.08	0.191	1	Astrocytes (immature) 1 [10-P]	Zfp638
Astrocytes_(immature)_1_[10-P]_HET	0.00836177	-0.102078	0.013	0.082	1	Astrocytes (immature) 1 [10-P]	Ncoa7
Astrocytes_(immature)_1_[10-P]_HET	0.00836177	-0.102078	0.013	0.082	1	Astrocytes (immature) 1 [10-P]	Cfap69
Astrocytes_(immature)_1_[10-P]_HET	0.00836177	-0.102078	0.013	0.082	1	Astrocytes (immature) 1 [10-P]	Pard3
Astrocytes_(immature)_1_[10-P]_HET	0.00836177	-0.102078	0.013	0.082	1	Astrocytes (immature) 1 [10-P]	Col12a1
Astrocytes_(immature)_1_[10-P]_HET	0.00838387	-0.0839881	0.007	0.067	1	Astrocytes (immature) 1 [10-P]	Grk3
Astrocytes_(immature)_1_[10-P]_HET	0.00838387	-0.0839881	0.007	0.067	1	Astrocytes (immature) 1 [10-P]	Becn1
Astrocytes_(immature)_1_[10-P]_HET	0.00838387	-0.0839881	0.007	0.067	1	Astrocytes (immature) 1 [10-P]	Slitrk2
Astrocytes_(immature)_1_[10-P]_HET	0.00838387	-0.0839881	0.007	0.067	1	Astrocytes (immature) 1 [10-P]	Mtm1
Astrocytes_(immature)_1_[10-P]_HET	0.00846574	-0.00950985	0.04	0.067	1	Astrocytes (immature) 1 [10-P]	Ppid
Astrocytes_(immature)_1_[10-P]_HET	0.00851902	-0.149738	0.067	0.175	1	Astrocytes (immature) 1 [10-P]	Hdgf
Astrocytes_(immature)_1_[10-P]_HET	0.00851938	-0.248763	0.147	0.242	1	Astrocytes (immature) 1 [10-P]	Slc14a2
Astrocytes_(immature)_1_[10-P]_HET	0.00852331	-0.14164	0.047	0.139	1	Astrocytes (immature) 1 [10-P]	Pgpep1
Astrocytes_(immature)_1_[10-P]_HET	0.00855225	0.14977	0.233	0.16	1	Astrocytes (immature) 1 [10-P]	Uqcrc1
Astrocytes_(immature)_1_[10-P]_HET	0.00858875	-0.178909	0.18	0.325	1	Astrocytes (immature) 1 [10-P]	Slc27a1
Astrocytes_(immature)_1_[10-P]_HET	0.00861185	-0.0195467	0.06	0.103	1	Astrocytes (immature) 1 [10-P]	Ankrd17
Astrocytes_(immature)_1_[10-P]_HET	0.00863057	0.120771	0.5	0.526	1	Astrocytes (immature) 1 [10-P]	Rps27
Astrocytes_(immature)_1_[10-P]_HET	0.00866416	-0.0300042	0.027	0.062	1	Astrocytes (immature) 1 [10-P]	Thsd4
Astrocytes_(immature)_1_[10-P]_HET	0.00867258	-0.0906916	0.073	0.165	1	Astrocytes (immature) 1 [10-P]	Prrc2a
Astrocytes_(immature)_1_[10-P]_HET	0.00869271	-0.136202	0.06	0.165	1	Astrocytes (immature) 1 [10-P]	Srsf6
Astrocytes_(immature)_1_[10-P]_HET	0.00869664	-0.113105	0.1	0.201	1	Astrocytes (immature) 1 [10-P]	Scarb2
Astrocytes_(immature)_1_[10-P]_HET	0.00871458	-0.0738806	0.027	0.088	1	Astrocytes (immature) 1 [10-P]	Usp16
Astrocytes_(immature)_1_[10-P]_HET	0.00886474	-0.0906916	0.1	0.186	1	Astrocytes (immature) 1 [10-P]	Gnai3
Astrocytes_(immature)_1_[10-P]_HET	0.00907195	-0.062559	0.02	0.072	1	Astrocytes (immature) 1 [10-P]	Tox4
Astrocytes_(immature)_1_[10-P]_HET	0.0090852	0.150896	0.193	0.124	1	Astrocytes (immature) 1 [10-P]	Ndufb2
Astrocytes_(immature)_1_[10-P]_HET	0.00914783	-0.203376	0.193	0.34	1	Astrocytes (immature) 1 [10-P]	Fkbp3
Astrocytes_(immature)_1_[10-P]_HET	0.00920143	0.124548	0.287	0.284	1	Astrocytes (immature) 1 [10-P]	Atp5md
Astrocytes_(immature)_1_[10-P]_HET	0.00929485	0.144179	0.16	0.098	1	Astrocytes (immature) 1 [10-P]	Sptan1
Astrocytes_(immature)_1_[10-P]_HET	0.00929862	-0.0674789	0.007	0.052	1	Astrocytes (immature) 1 [10-P]	Smim13
Astrocytes_(immature)_1_[10-P]_HET	0.00936042	0.0858941	0.167	0.149	1	Astrocytes (immature) 1 [10-P]	Rab5c
Astrocytes_(immature)_1_[10-P]_HET	0.0094345	-0.198438	0.233	0.376	1	Astrocytes (immature) 1 [10-P]	Pygb
Astrocytes_(immature)_1_[10-P]_HET	0.00948233	-0.150542	0.087	0.201	1	Astrocytes (immature) 1 [10-P]	Cspp1
Astrocytes_(immature)_1_[10-P]_HET	0.00965449	-0.0999774	0.293	0.418	1	Astrocytes (immature) 1 [10-P]	Selenos
Astrocytes_(immature)_1_[10-P]_HET	0.00974107	-0.0314524	0.133	0.186	1	Astrocytes (immature) 1 [10-P]	Fam92a
Astrocytes_(immature)_1_[10-P]_HET	0.00979246	0.0532744	0.307	0.33	1	Astrocytes (immature) 1 [10-P]	Psma3
Astrocytes_(immature)_1_[10-P]_HET	0.00986465	0.115837	0.193	0.144	1	Astrocytes (immature) 1 [10-P]	Cyc1
Astrocytes_(immature)_1_[10-P]_HET	0.00997	0.080193	0.2	0.186	1	Astrocytes (immature) 1 [10-P]	Eid1
Astrocytes_(immature)_1_[10-P]_HET	0.0100874	-0.067027	0.173	0.263	1	Astrocytes (immature) 1 [10-P]	Atrx
Astrocytes_(immature)_1_[10-P]_HET	0.0101853	-0.124863	0.033	0.119	1	Astrocytes (immature) 1 [10-P]	Spon1
Astrocytes_(immature)_1_[10-P]_HET	0.0102512	-0.015929	0.1	0.139	1	Astrocytes (immature) 1 [10-P]	Trappc1
Astrocytes_(immature)_1_[10-P]_HET	0.010312	-0.158764	0.113	0.237	1	Astrocytes (immature) 1 [10-P]	Ddrgk1
Astrocytes_(immature)_1_[10-P]_HET	0.0103577	0.0710808	0.24	0.247	1	Astrocytes (immature) 1 [10-P]	Calr
Astrocytes_(immature)_1_[10-P]_HET	0.0105087	0.13953	0.32	0.299	1	Astrocytes (immature) 1 [10-P]	Sec61g
Astrocytes_(immature)_1_[10-P]_HET	0.0105572	-0.113068	0.08	0.175	1	Astrocytes (immature) 1 [10-P]	Prdm16
Astrocytes_(immature)_1_[10-P]_HET	0.0105861	-0.0974589	0.107	0.201	1	Astrocytes (immature) 1 [10-P]	Kif5c
Astrocytes_(immature)_1_[10-P]_HET	0.0107103	-0.185497	0.56	0.716	1	Astrocytes (immature) 1 [10-P]	Tmbim6
Astrocytes_(immature)_1_[10-P]_HET	0.010791	-0.171761	0.22	0.366	1	Astrocytes (immature) 1 [10-P]	Pbx1
Astrocytes_(immature)_1_[10-P]_HET	0.010805	0.139468	0.147	0.077	1	Astrocytes (immature) 1 [10-P]	Mrpl42
Astrocytes_(immature)_1_[10-P]_HET	0.0108459	-0.107669	0.027	0.103	1	Astrocytes (immature) 1 [10-P]	Draxin
Astrocytes_(immature)_1_[10-P]_HET	0.0110865	-0.0398389	0.14	0.201	1	Astrocytes (immature) 1 [10-P]	Cdip1
Astrocytes_(immature)_1_[10-P]_HET	0.0111414	0.178449	0.207	0.113	1	Astrocytes (immature) 1 [10-P]	Cycs
Astrocytes_(immature)_1_[10-P]_HET	0.0111724	-0.0942484	0.027	0.098	1	Astrocytes (immature) 1 [10-P]	Hs2st1
Astrocytes_(immature)_1_[10-P]_HET	0.0111931	-0.123223	0.26	0.392	1	Astrocytes (immature) 1 [10-P]	Tst
Astrocytes_(immature)_1_[10-P]_HET	0.0112712	0.179729	0.933	0.938	1	Astrocytes (immature) 1 [10-P]	Rpl41
Astrocytes_(immature)_1_[10-P]_HET	0.011313	-0.128701	0.047	0.139	1	Astrocytes (immature) 1 [10-P]	Impdh2
Astrocytes_(immature)_1_[10-P]_HET	0.0114225	-0.147691	0.113	0.232	1	Astrocytes (immature) 1 [10-P]	Bmpr2
Astrocytes_(immature)_1_[10-P]_HET	0.0115059	0.2382	0.607	0.572	1	Astrocytes (immature) 1 [10-P]	Rpl39
Astrocytes_(immature)_1_[10-P]_HET	0.0115116	-0.045668	0.28	0.376	1	Astrocytes (immature) 1 [10-P]	Tprgl
Astrocytes_(immature)_1_[10-P]_HET	0.0116452	0.00754697	0.067	0.088	1	Astrocytes (immature) 1 [10-P]	Abi2
Astrocytes_(immature)_1_[10-P]_HET	0.01168	0.173044	0.667	0.639	1	Astrocytes (immature) 1 [10-P]	Cdc42
Astrocytes_(immature)_1_[10-P]_HET	0.0118074	-0.149163	0.013	0.077	1	Astrocytes (immature) 1 [10-P]	Slit2
Astrocytes_(immature)_1_[10-P]_HET	0.0118282	-0.0883375	0.053	0.129	1	Astrocytes (immature) 1 [10-P]	G3bp1
Astrocytes_(immature)_1_[10-P]_HET	0.0118282	-0.0883375	0.053	0.129	1	Astrocytes (immature) 1 [10-P]	Nsd3
Astrocytes_(immature)_1_[10-P]_HET	0.0119518	-0.109917	0.207	0.325	1	Astrocytes (immature) 1 [10-P]	Arl2bp
Astrocytes_(immature)_1_[10-P]_HET	0.0119687	-0.0461015	0.093	0.149	1	Astrocytes (immature) 1 [10-P]	Smu1
Astrocytes_(immature)_1_[10-P]_HET	0.0119708	-0.0164626	0.033	0.067	1	Astrocytes (immature) 1 [10-P]	2510009E07Rik
Astrocytes_(immature)_1_[10-P]_HET	0.0120538	-0.0184083	0.113	0.155	1	Astrocytes (immature) 1 [10-P]	Trim37
Astrocytes_(immature)_1_[10-P]_HET	0.0121011	-0.0852841	0.127	0.216	1	Astrocytes (immature) 1 [10-P]	Eif3j1
Astrocytes_(immature)_1_[10-P]_HET	0.0121123	-0.0994385	0.02	0.093	1	Astrocytes (immature) 1 [10-P]	Txndc16
Astrocytes_(immature)_1_[10-P]_HET	0.0121341	-0.0573106	0.207	0.289	1	Astrocytes (immature) 1 [10-P]	Rtraf
Astrocytes_(immature)_1_[10-P]_HET	0.0122235	-0.162643	0.127	0.253	1	Astrocytes (immature) 1 [10-P]	Epha4
Astrocytes_(immature)_1_[10-P]_HET	0.0122544	0.110704	0.127	0.103	1	Astrocytes (immature) 1 [10-P]	Zbtb18
Astrocytes_(immature)_1_[10-P]_HET	0.0122884	0.0581177	0.22	0.232	1	Astrocytes (immature) 1 [10-P]	Snrpd3
Astrocytes_(immature)_1_[10-P]_HET	0.0122973	-0.135185	0.047	0.134	1	Astrocytes (immature) 1 [10-P]	Alcam
Astrocytes_(immature)_1_[10-P]_HET	0.0123272	-0.116923	0.053	0.144	1	Astrocytes (immature) 1 [10-P]	Prpf38b
Astrocytes_(immature)_1_[10-P]_HET	0.0123272	-0.116923	0.053	0.144	1	Astrocytes (immature) 1 [10-P]	Tmed3
Astrocytes_(immature)_1_[10-P]_HET	0.0124174	-0.0439433	0.013	0.052	1	Astrocytes (immature) 1 [10-P]	Igbp1
Astrocytes_(immature)_1_[10-P]_HET	0.0124174	-0.0439433	0.013	0.052	1	Astrocytes (immature) 1 [10-P]	Arih2
Astrocytes_(immature)_1_[10-P]_HET	0.0124174	-0.0439433	0.013	0.052	1	Astrocytes (immature) 1 [10-P]	Cnot2
Astrocytes_(immature)_1_[10-P]_HET	0.0124174	-0.0439433	0.013	0.052	1	Astrocytes (immature) 1 [10-P]	Sp3
Astrocytes_(immature)_1_[10-P]_HET	0.0124174	-0.0439433	0.013	0.052	1	Astrocytes (immature) 1 [10-P]	Map3k7
Astrocytes_(immature)_1_[10-P]_HET	0.0124427	0.205705	0.653	0.629	1	Astrocytes (immature) 1 [10-P]	Rpl34
Astrocytes_(immature)_1_[10-P]_HET	0.0124784	0.0644328	0.373	0.392	1	Astrocytes (immature) 1 [10-P]	Akr1a1
Astrocytes_(immature)_1_[10-P]_HET	0.0124837	0.124082	0.073	0.015	1	Astrocytes (immature) 1 [10-P]	Arpp21
Astrocytes_(immature)_1_[10-P]_HET	0.012541	-0.159421	0.12	0.242	1	Astrocytes (immature) 1 [10-P]	Hgf
Astrocytes_(immature)_1_[10-P]_HET	0.0125511	-0.19632	0.2	0.34	1	Astrocytes (immature) 1 [10-P]	Nfix
Astrocytes_(immature)_1_[10-P]_HET	0.0125885	-0.0284025	0.3	0.381	1	Astrocytes (immature) 1 [10-P]	Rbx1
Astrocytes_(immature)_1_[10-P]_HET	0.0125924	-0.187572	0.293	0.448	1	Astrocytes (immature) 1 [10-P]	Srsf5
Astrocytes_(immature)_1_[10-P]_HET	0.0126702	0.16206	0.18	0.103	1	Astrocytes (immature) 1 [10-P]	Ywhah
Astrocytes_(immature)_1_[10-P]_HET	0.012707	-0.143479	0.073	0.175	1	Astrocytes (immature) 1 [10-P]	Lima1
Astrocytes_(immature)_1_[10-P]_HET	0.0128395	-0.213868	0.267	0.418	1	Astrocytes (immature) 1 [10-P]	Aplp2
Astrocytes_(immature)_1_[10-P]_HET	0.0129609	0.0419345	0.253	0.278	1	Astrocytes (immature) 1 [10-P]	Sap18
Astrocytes_(immature)_1_[10-P]_HET	0.0129932	0.134488	0.233	0.206	1	Astrocytes (immature) 1 [10-P]	Ndufb5
Astrocytes_(immature)_1_[10-P]_HET	0.0130547	0.122707	0.067	0.01	1	Astrocytes (immature) 1 [10-P]	Col4a2
Astrocytes_(immature)_1_[10-P]_HET	0.0130616	-0.0329051	0.073	0.119	1	Astrocytes (immature) 1 [10-P]	Vapb
Astrocytes_(immature)_1_[10-P]_HET	0.0131129	-0.17554	0.173	0.309	1	Astrocytes (immature) 1 [10-P]	U2surp
Astrocytes_(immature)_1_[10-P]_HET	0.0132085	-0.215366	0.487	0.644	1	Astrocytes (immature) 1 [10-P]	Cd9
Astrocytes_(immature)_1_[10-P]_HET	0.0132157	-0.218869	0.24	0.381	1	Astrocytes (immature) 1 [10-P]	Mpped2
Astrocytes_(immature)_1_[10-P]_HET	0.0132325	0.16745	0.627	0.629	1	Astrocytes (immature) 1 [10-P]	Rps11
Astrocytes_(immature)_1_[10-P]_HET	0.0133262	0.162229	0.253	0.175	1	Astrocytes (immature) 1 [10-P]	Tma7
Astrocytes_(immature)_1_[10-P]_HET	0.0133989	0.19469	0.847	0.84	1	Astrocytes (immature) 1 [10-P]	Rps5
Astrocytes_(immature)_1_[10-P]_HET	0.0135445	-0.0824779	0.04	0.108	1	Astrocytes (immature) 1 [10-P]	H1fx
Astrocytes_(immature)_1_[10-P]_HET	0.0135531	-0.0208261	0.127	0.17	1	Astrocytes (immature) 1 [10-P]	Aktip
Astrocytes_(immature)_1_[10-P]_HET	0.0135604	-0.0763648	0.087	0.16	1	Astrocytes (immature) 1 [10-P]	Eif4a2
Astrocytes_(immature)_1_[10-P]_HET	0.0135869	0.133595	0.227	0.155	1	Astrocytes (immature) 1 [10-P]	Hdhd2
Astrocytes_(immature)_1_[10-P]_HET	0.0136368	-0.110312	0.027	0.103	1	Astrocytes (immature) 1 [10-P]	Zc3h7b
Astrocytes_(immature)_1_[10-P]_HET	0.0136368	-0.110312	0.027	0.103	1	Astrocytes (immature) 1 [10-P]	Hmg20a
Astrocytes_(immature)_1_[10-P]_HET	0.0136418	-0.0839881	0.007	0.062	1	Astrocytes (immature) 1 [10-P]	Vps13a
Astrocytes_(immature)_1_[10-P]_HET	0.0136669	0.238006	0.347	0.253	1	Astrocytes (immature) 1 [10-P]	Calm2
Astrocytes_(immature)_1_[10-P]_HET	0.0137153	-0.158764	0.127	0.237	1	Astrocytes (immature) 1 [10-P]	Tmco1
Astrocytes_(immature)_1_[10-P]_HET	0.0137345	0.118061	0.187	0.165	1	Astrocytes (immature) 1 [10-P]	6330403K07Rik
Astrocytes_(immature)_1_[10-P]_HET	0.0137846	-0.171055	0.12	0.242	1	Astrocytes (immature) 1 [10-P]	Smarca5
Astrocytes_(immature)_1_[10-P]_HET	0.0138213	-0.145304	0.053	0.144	1	Astrocytes (immature) 1 [10-P]	Mapk4
Astrocytes_(immature)_1_[10-P]_HET	0.013828	-0.0747056	0.127	0.211	1	Astrocytes (immature) 1 [10-P]	C1d
Astrocytes_(immature)_1_[10-P]_HET	0.0138612	0.174555	0.173	0.088	1	Astrocytes (immature) 1 [10-P]	Eif4e
Astrocytes_(immature)_1_[10-P]_HET	0.0139031	-0.1167	0.127	0.237	1	Astrocytes (immature) 1 [10-P]	Ate1
Astrocytes_(immature)_1_[10-P]_HET	0.0139341	-0.0198206	0.213	0.284	1	Astrocytes (immature) 1 [10-P]	Ndufa5
Astrocytes_(immature)_1_[10-P]_HET	0.0139473	-0.158764	0.127	0.232	1	Astrocytes (immature) 1 [10-P]	Nrg1
Astrocytes_(immature)_1_[10-P]_HET	0.014091	-0.0770016	0.007	0.062	1	Astrocytes (immature) 1 [10-P]	Gm11266
Astrocytes_(immature)_1_[10-P]_HET	0.014091	-0.0770016	0.007	0.062	1	Astrocytes (immature) 1 [10-P]	Vps51
Astrocytes_(immature)_1_[10-P]_HET	0.014091	-0.0770016	0.007	0.062	1	Astrocytes (immature) 1 [10-P]	Ltn1
Astrocytes_(immature)_1_[10-P]_HET	0.0141576	0.226001	0.873	0.866	1	Astrocytes (immature) 1 [10-P]	Rpsa
Astrocytes_(immature)_1_[10-P]_HET	0.0141902	-0.0883375	0.013	0.077	1	Astrocytes (immature) 1 [10-P]	Bcl9
Astrocytes_(immature)_1_[10-P]_HET	0.0141902	-0.0883375	0.013	0.077	1	Astrocytes (immature) 1 [10-P]	Tmem41b
Astrocytes_(immature)_1_[10-P]_HET	0.0142531	-0.13248	0.053	0.144	1	Astrocytes (immature) 1 [10-P]	Pag1
Astrocytes_(immature)_1_[10-P]_HET	0.0143607	0.0674779	0.32	0.345	1	Astrocytes (immature) 1 [10-P]	Gm17750
Astrocytes_(immature)_1_[10-P]_HET	0.0143762	-0.200952	0.227	0.356	1	Astrocytes (immature) 1 [10-P]	Luc7l3
Astrocytes_(immature)_1_[10-P]_HET	0.0143827	-0.181045	0.087	0.16	1	Astrocytes (immature) 1 [10-P]	Gm42047
Astrocytes_(immature)_1_[10-P]_HET	0.0144153	-0.0137652	0.027	0.057	1	Astrocytes (immature) 1 [10-P]	Akap13
Astrocytes_(immature)_1_[10-P]_HET	0.0144153	-0.0137652	0.027	0.057	1	Astrocytes (immature) 1 [10-P]	Alkbh8
Astrocytes_(immature)_1_[10-P]_HET	0.0145077	0.150968	0.173	0.093	1	Astrocytes (immature) 1 [10-P]	Fxyd1
Astrocytes_(immature)_1_[10-P]_HET	0.0146298	-0.162483	0.18	0.314	1	Astrocytes (immature) 1 [10-P]	Srsf10
Astrocytes_(immature)_1_[10-P]_HET	0.0146917	0.13538	0.373	0.34	1	Astrocytes (immature) 1 [10-P]	Atp5o
Astrocytes_(immature)_1_[10-P]_HET	0.0147098	-0.103586	0.027	0.103	1	Astrocytes (immature) 1 [10-P]	Khdc4
Astrocytes_(immature)_1_[10-P]_HET	0.0147211	-0.241149	0.4	0.541	1	Astrocytes (immature) 1 [10-P]	Nkain4
Astrocytes_(immature)_1_[10-P]_HET	0.0147791	0.0356336	0.213	0.237	1	Astrocytes (immature) 1 [10-P]	Gcsh
Astrocytes_(immature)_1_[10-P]_HET	0.0149099	-0.0439433	0.147	0.216	1	Astrocytes (immature) 1 [10-P]	Cops5
Astrocytes_(immature)_1_[10-P]_HET	0.0149798	0.0591501	0.467	0.515	1	Astrocytes (immature) 1 [10-P]	Grcc10
Astrocytes_(immature)_1_[10-P]_HET	0.0149905	-0.137193	0.073	0.175	1	Astrocytes (immature) 1 [10-P]	Tmx3
Astrocytes_(immature)_1_[10-P]_HET	0.015152	0.0434068	0.267	0.284	1	Astrocytes (immature) 1 [10-P]	Phb2
Astrocytes_(immature)_1_[10-P]_HET	0.0151535	0.114913	0.3	0.273	1	Astrocytes (immature) 1 [10-P]	Fdft1
Astrocytes_(immature)_1_[10-P]_HET	0.0151858	-0.114333	0.033	0.113	1	Astrocytes (immature) 1 [10-P]	Ylpm1
Astrocytes_(immature)_1_[10-P]_HET	0.0151858	-0.114333	0.033	0.113	1	Astrocytes (immature) 1 [10-P]	Slc22a23
Astrocytes_(immature)_1_[10-P]_HET	0.0152243	0.00852407	0.26	0.294	1	Astrocytes (immature) 1 [10-P]	Rgs20
Astrocytes_(immature)_1_[10-P]_HET	0.015318	-0.178513	0.187	0.304	1	Astrocytes (immature) 1 [10-P]	Gli3
Astrocytes_(immature)_1_[10-P]_HET	0.0153199	0.142007	0.333	0.278	1	Astrocytes (immature) 1 [10-P]	Vapa
Astrocytes_(immature)_1_[10-P]_HET	0.0153471	-0.0740454	0.087	0.16	1	Astrocytes (immature) 1 [10-P]	Ro60
Astrocytes_(immature)_1_[10-P]_HET	0.0154823	-0.0556063	0.02	0.067	1	Astrocytes (immature) 1 [10-P]	Fbf1
Astrocytes_(immature)_1_[10-P]_HET	0.0154823	-0.0556063	0.02	0.067	1	Astrocytes (immature) 1 [10-P]	Aak1
Astrocytes_(immature)_1_[10-P]_HET	0.0154823	-0.0556063	0.02	0.067	1	Astrocytes (immature) 1 [10-P]	Ice1
Astrocytes_(immature)_1_[10-P]_HET	0.0154823	-0.0556063	0.02	0.067	1	Astrocytes (immature) 1 [10-P]	Rsbn1
Astrocytes_(immature)_1_[10-P]_HET	0.0154823	-0.0556063	0.02	0.067	1	Astrocytes (immature) 1 [10-P]	Zer1
Astrocytes_(immature)_1_[10-P]_HET	0.0155173	-0.17554	0.167	0.299	1	Astrocytes (immature) 1 [10-P]	Tsn
Astrocytes_(immature)_1_[10-P]_HET	0.0156153	-0.09081	0.053	0.129	1	Astrocytes (immature) 1 [10-P]	Napa
Astrocytes_(immature)_1_[10-P]_HET	0.0156475	-0.0553843	0.027	0.077	1	Astrocytes (immature) 1 [10-P]	Igsf8
Astrocytes_(immature)_1_[10-P]_HET	0.0157437	-0.0482054	0.1	0.16	1	Astrocytes (immature) 1 [10-P]	Smarca2
Astrocytes_(immature)_1_[10-P]_HET	0.0157666	-0.162029	0.133	0.247	1	Astrocytes (immature) 1 [10-P]	Dcaf8
Astrocytes_(immature)_1_[10-P]_HET	0.0158956	-0.0948803	0.06	0.139	1	Astrocytes (immature) 1 [10-P]	Enah
Astrocytes_(immature)_1_[10-P]_HET	0.0159189	0.0214054	0.133	0.149	1	Astrocytes (immature) 1 [10-P]	Rbm42
Astrocytes_(immature)_1_[10-P]_HET	0.0161099	-0.118291	0.04	0.124	1	Astrocytes (immature) 1 [10-P]	Arhgef12
Astrocytes_(immature)_1_[10-P]_HET	0.0161246	-0.102469	0.04	0.119	1	Astrocytes (immature) 1 [10-P]	Bex1
Astrocytes_(immature)_1_[10-P]_HET	0.0161599	0.0423124	0.087	0.088	1	Astrocytes (immature) 1 [10-P]	Ormdl3
Astrocytes_(immature)_1_[10-P]_HET	0.0163273	0.180696	0.467	0.371	1	Astrocytes (immature) 1 [10-P]	Ube2d2a
Astrocytes_(immature)_1_[10-P]_HET	0.0163449	0.0413039	0.167	0.18	1	Astrocytes (immature) 1 [10-P]	Ndufa10
Astrocytes_(immature)_1_[10-P]_HET	0.0163504	-0.00741747	0.047	0.072	1	Astrocytes (immature) 1 [10-P]	Nub1
Astrocytes_(immature)_1_[10-P]_HET	0.0165372	0.0333987	0.153	0.18	1	Astrocytes (immature) 1 [10-P]	Cfl2
Astrocytes_(immature)_1_[10-P]_HET	0.0165458	-0.107669	0.033	0.113	1	Astrocytes (immature) 1 [10-P]	Usp47
Astrocytes_(immature)_1_[10-P]_HET	0.0165923	0.149738	0.26	0.191	1	Astrocytes (immature) 1 [10-P]	Prdx5
Astrocytes_(immature)_1_[10-P]_HET	0.0167154	-0.0665921	0.387	0.495	1	Astrocytes (immature) 1 [10-P]	Hnrnpdl
Astrocytes_(immature)_1_[10-P]_HET	0.0167685	0.215676	0.26	0.18	1	Astrocytes (immature) 1 [10-P]	Phyhipl
Astrocytes_(immature)_1_[10-P]_HET	0.0167801	-0.108258	0.113	0.211	1	Astrocytes (immature) 1 [10-P]	Adgrb1
Astrocytes_(immature)_1_[10-P]_HET	0.0169004	-0.150542	0.073	0.175	1	Astrocytes (immature) 1 [10-P]	Rbm5
Astrocytes_(immature)_1_[10-P]_HET	0.0169078	-0.140805	0.073	0.175	1	Astrocytes (immature) 1 [10-P]	Czib
Astrocytes_(immature)_1_[10-P]_HET	0.0169135	-0.130879	0.073	0.175	1	Astrocytes (immature) 1 [10-P]	Tasor
Astrocytes_(immature)_1_[10-P]_HET	0.016982	0.018272	0.38	0.443	1	Astrocytes (immature) 1 [10-P]	Ndufb11
Astrocytes_(immature)_1_[10-P]_HET	0.0170794	0.0278894	0.127	0.144	1	Astrocytes (immature) 1 [10-P]	Cul5
Astrocytes_(immature)_1_[10-P]_HET	0.0170912	-0.100974	0.027	0.098	1	Astrocytes (immature) 1 [10-P]	Ranbp2
Astrocytes_(immature)_1_[10-P]_HET	0.0171685	0.126787	0.087	0.026	1	Astrocytes (immature) 1 [10-P]	Bola1
Astrocytes_(immature)_1_[10-P]_HET	0.0172403	0.120922	0.107	0.036	1	Astrocytes (immature) 1 [10-P]	Acat2
Astrocytes_(immature)_1_[10-P]_HET	0.0172868	0.160876	0.267	0.201	1	Astrocytes (immature) 1 [10-P]	Atp5k
Astrocytes_(immature)_1_[10-P]_HET	0.0173905	0.127537	0.153	0.062	1	Astrocytes (immature) 1 [10-P]	Arpc5l
Astrocytes_(immature)_1_[10-P]_HET	0.0177036	-0.0994385	0.02	0.088	1	Astrocytes (immature) 1 [10-P]	Casq1
Astrocytes_(immature)_1_[10-P]_HET	0.0177036	-0.0994385	0.02	0.088	1	Astrocytes (immature) 1 [10-P]	Exosc5
Astrocytes_(immature)_1_[10-P]_HET	0.0177036	-0.0994385	0.02	0.088	1	Astrocytes (immature) 1 [10-P]	Scamp1
Astrocytes_(immature)_1_[10-P]_HET	0.0177201	-0.120565	0.08	0.175	1	Astrocytes (immature) 1 [10-P]	Zfp292
Astrocytes_(immature)_1_[10-P]_HET	0.0178173	0.126207	0.26	0.211	1	Astrocytes (immature) 1 [10-P]	Vdac2
Astrocytes_(immature)_1_[10-P]_HET	0.0178696	0.0286047	0.26	0.314	1	Astrocytes (immature) 1 [10-P]	Nsa2
Astrocytes_(immature)_1_[10-P]_HET	0.0179726	-0.141112	0.167	0.289	1	Astrocytes (immature) 1 [10-P]	Uba52
Astrocytes_(immature)_1_[10-P]_HET	0.0181217	-0.0709104	0.04	0.103	1	Astrocytes (immature) 1 [10-P]	Fbxw7
Astrocytes_(immature)_1_[10-P]_HET	0.0182379	0.0459277	0.14	0.144	1	Astrocytes (immature) 1 [10-P]	Wdr1
Astrocytes_(immature)_1_[10-P]_HET	0.0183518	-0.1613	0.18	0.284	1	Astrocytes (immature) 1 [10-P]	Nr2e1
Astrocytes_(immature)_1_[10-P]_HET	0.0184399	-0.138159	0.087	0.191	1	Astrocytes (immature) 1 [10-P]	Pfdn6
Astrocytes_(immature)_1_[10-P]_HET	0.018586	-0.100604	0.173	0.278	1	Astrocytes (immature) 1 [10-P]	Tm9sf3
Astrocytes_(immature)_1_[10-P]_HET	0.0185984	-0.00999602	0.12	0.155	1	Astrocytes (immature) 1 [10-P]	Snrpa
Astrocytes_(immature)_1_[10-P]_HET	0.0187573	0.0977705	0.073	0.015	1	Astrocytes (immature) 1 [10-P]	Syt5
Astrocytes_(immature)_1_[10-P]_HET	0.0189355	-0.0926172	0.02	0.088	1	Astrocytes (immature) 1 [10-P]	Arx
Astrocytes_(immature)_1_[10-P]_HET	0.0189355	-0.0926172	0.02	0.088	1	Astrocytes (immature) 1 [10-P]	Lyrm2
Astrocytes_(immature)_1_[10-P]_HET	0.0189355	-0.0926172	0.02	0.088	1	Astrocytes (immature) 1 [10-P]	Rpgr
Astrocytes_(immature)_1_[10-P]_HET	0.0189496	-0.105344	0.187	0.294	1	Astrocytes (immature) 1 [10-P]	Chd4
Astrocytes_(immature)_1_[10-P]_HET	0.0191291	-0.127246	0.74	0.856	1	Astrocytes (immature) 1 [10-P]	Rpl8
Astrocytes_(immature)_1_[10-P]_HET	0.019131	0.064815	0.407	0.438	1	Astrocytes (immature) 1 [10-P]	Atp5h
Astrocytes_(immature)_1_[10-P]_HET	0.0191399	0.10806	0.08	0.021	1	Astrocytes (immature) 1 [10-P]	Gcdh
Astrocytes_(immature)_1_[10-P]_HET	0.0191399	0.10806	0.08	0.021	1	Astrocytes (immature) 1 [10-P]	Med29
Astrocytes_(immature)_1_[10-P]_HET	0.0192182	-0.150143	0.307	0.448	1	Astrocytes (immature) 1 [10-P]	Scrn1
Astrocytes_(immature)_1_[10-P]_HET	0.019257	-0.010293	0.647	0.753	1	Astrocytes (immature) 1 [10-P]	Rpl24
Astrocytes_(immature)_1_[10-P]_HET	0.0192933	0.109227	0.307	0.263	1	Astrocytes (immature) 1 [10-P]	Mrps33
Astrocytes_(immature)_1_[10-P]_HET	0.0193628	-0.039456	0.053	0.103	1	Astrocytes (immature) 1 [10-P]	Mrpl55
Astrocytes_(immature)_1_[10-P]_HET	0.0193628	-0.039456	0.053	0.103	1	Astrocytes (immature) 1 [10-P]	Sod1
Astrocytes_(immature)_1_[10-P]_HET	0.0193628	-0.039456	0.053	0.103	1	Astrocytes (immature) 1 [10-P]	Tmem242
Astrocytes_(immature)_1_[10-P]_HET	0.0195681	0.0439294	0.1	0.052	1	Astrocytes (immature) 1 [10-P]	Arl6ip6
Astrocytes_(immature)_1_[10-P]_HET	0.0196165	-0.0053481	0.047	0.072	1	Astrocytes (immature) 1 [10-P]	Ehmt2
Astrocytes_(immature)_1_[10-P]_HET	0.0196371	-0.167575	0.6	0.742	1	Astrocytes (immature) 1 [10-P]	Ddah1
Astrocytes_(immature)_1_[10-P]_HET	0.019752	-0.197023	0.293	0.376	1	Astrocytes (immature) 1 [10-P]	Pdia3
Astrocytes_(immature)_1_[10-P]_HET	0.0198263	-0.0952239	0.013	0.072	1	Astrocytes (immature) 1 [10-P]	Mfsd2a
Astrocytes_(immature)_1_[10-P]_HET	0.0199289	-0.156153	0.113	0.227	1	Astrocytes (immature) 1 [10-P]	Cpsf6
Astrocytes_(immature)_1_[10-P]_HET	0.0199476	0.105855	0.307	0.304	1	Astrocytes (immature) 1 [10-P]	Myl12b
Astrocytes_(immature)_1_[10-P]_HET	0.0199481	-0.0196958	0.133	0.196	1	Astrocytes (immature) 1 [10-P]	Cdk11b
Astrocytes_(immature)_1_[10-P]_HET	0.0200739	-0.0484447	0.053	0.103	1	Astrocytes (immature) 1 [10-P]	Gnaq
Astrocytes_(immature)_1_[10-P]_HET	0.0201037	-0.0745317	0.273	0.387	1	Astrocytes (immature) 1 [10-P]	Hspa5
Astrocytes_(immature)_1_[10-P]_HET	0.0203832	0.0962343	0.06	0.01	1	Astrocytes (immature) 1 [10-P]	Chgb
Astrocytes_(immature)_1_[10-P]_HET	0.0204594	0.0975291	0.173	0.134	1	Astrocytes (immature) 1 [10-P]	Mtch2
Astrocytes_(immature)_1_[10-P]_HET	0.0204603	-0.0757521	0.04	0.103	1	Astrocytes (immature) 1 [10-P]	Kcnj10
Astrocytes_(immature)_1_[10-P]_HET	0.0204612	0.137039	0.153	0.062	1	Astrocytes (immature) 1 [10-P]	Epn1
Astrocytes_(immature)_1_[10-P]_HET	0.0204976	-0.0763648	0.02	0.077	1	Astrocytes (immature) 1 [10-P]	Sart3
Astrocytes_(immature)_1_[10-P]_HET	0.0205988	-0.0528765	0.06	0.113	1	Astrocytes (immature) 1 [10-P]	Sall3
Astrocytes_(immature)_1_[10-P]_HET	0.0205988	-0.0528765	0.06	0.113	1	Astrocytes (immature) 1 [10-P]	Eftud2
Astrocytes_(immature)_1_[10-P]_HET	0.0206104	-0.0461818	0.053	0.103	1	Astrocytes (immature) 1 [10-P]	Ncor2
Astrocytes_(immature)_1_[10-P]_HET	0.0206783	-0.13433	0.147	0.263	1	Astrocytes (immature) 1 [10-P]	Ythdc1
Astrocytes_(immature)_1_[10-P]_HET	0.020782	0.178449	0.353	0.284	1	Astrocytes (immature) 1 [10-P]	Vdac1
Astrocytes_(immature)_1_[10-P]_HET	0.020832	-0.0875703	0.113	0.201	1	Astrocytes (immature) 1 [10-P]	Tspan13
Astrocytes_(immature)_1_[10-P]_HET	0.0208497	-0.100357	0.08	0.165	1	Astrocytes (immature) 1 [10-P]	Klhl5
Astrocytes_(immature)_1_[10-P]_HET	0.0210411	-0.0999122	0.04	0.113	1	Astrocytes (immature) 1 [10-P]	Phf14
Astrocytes_(immature)_1_[10-P]_HET	0.0211618	0.204555	0.38	0.294	1	Astrocytes (immature) 1 [10-P]	Cox6a1
Astrocytes_(immature)_1_[10-P]_HET	0.0213742	-0.120759	0.053	0.139	1	Astrocytes (immature) 1 [10-P]	Cldn10
Astrocytes_(immature)_1_[10-P]_HET	0.0214182	-0.0909408	0.007	0.057	1	Astrocytes (immature) 1 [10-P]	Sinhcaf
Astrocytes_(immature)_1_[10-P]_HET	0.0214402	0.124347	0.227	0.175	1	Astrocytes (immature) 1 [10-P]	Arpc4
Astrocytes_(immature)_1_[10-P]_HET	0.0214468	-0.0839881	0.007	0.057	1	Astrocytes (immature) 1 [10-P]	Ccdc39
Astrocytes_(immature)_1_[10-P]_HET	0.0215032	-0.0883375	0.013	0.072	1	Astrocytes (immature) 1 [10-P]	Arvcf
Astrocytes_(immature)_1_[10-P]_HET	0.0215032	-0.0883375	0.013	0.072	1	Astrocytes (immature) 1 [10-P]	Abcc5
Astrocytes_(immature)_1_[10-P]_HET	0.0215759	-0.121111	0.18	0.294	1	Astrocytes (immature) 1 [10-P]	Rdx
Astrocytes_(immature)_1_[10-P]_HET	0.021772	-0.0665921	0.04	0.098	1	Astrocytes (immature) 1 [10-P]	Peli1
Astrocytes_(immature)_1_[10-P]_HET	0.0217883	0.231819	0.5	0.418	1	Astrocytes (immature) 1 [10-P]	Calm1
Astrocytes_(immature)_1_[10-P]_HET	0.0218167	-0.181078	0.173	0.289	1	Astrocytes (immature) 1 [10-P]	Bclaf1
Astrocytes_(immature)_1_[10-P]_HET	0.0219198	0.0596331	0.073	0.062	1	Astrocytes (immature) 1 [10-P]	Mgst3
Astrocytes_(immature)_1_[10-P]_HET	0.0219471	-0.0763648	0.413	0.531	1	Astrocytes (immature) 1 [10-P]	Pantr1
Astrocytes_(immature)_1_[10-P]_HET	0.0219789	-0.0800126	0.047	0.113	1	Astrocytes (immature) 1 [10-P]	Plaa
Astrocytes_(immature)_1_[10-P]_HET	0.0220365	0.00449701	0.04	0.057	1	Astrocytes (immature) 1 [10-P]	Dock3
Astrocytes_(immature)_1_[10-P]_HET	0.0222082	0.0314385	0.513	0.577	1	Astrocytes (immature) 1 [10-P]	Rhoa
Astrocytes_(immature)_1_[10-P]_HET	0.022227	-0.0634835	0.08	0.144	1	Astrocytes (immature) 1 [10-P]	Pcnp
Astrocytes_(immature)_1_[10-P]_HET	0.0222372	-0.186763	0.273	0.412	1	Astrocytes (immature) 1 [10-P]	Sf3b2
Astrocytes_(immature)_1_[10-P]_HET	0.0222379	-0.0865877	0.367	0.485	1	Astrocytes (immature) 1 [10-P]	Tkt
Astrocytes_(immature)_1_[10-P]_HET	0.0223197	-0.0883375	0.047	0.119	1	Astrocytes (immature) 1 [10-P]	B3glct
Astrocytes_(immature)_1_[10-P]_HET	0.022406	-0.0968289	0.027	0.098	1	Astrocytes (immature) 1 [10-P]	Trib2
Astrocytes_(immature)_1_[10-P]_HET	0.022406	-0.0968289	0.027	0.098	1	Astrocytes (immature) 1 [10-P]	Usp7
Astrocytes_(immature)_1_[10-P]_HET	0.0224492	-0.0924048	0.067	0.144	1	Astrocytes (immature) 1 [10-P]	Tmem106b
Astrocytes_(immature)_1_[10-P]_HET	0.0224903	-0.126406	0.12	0.227	1	Astrocytes (immature) 1 [10-P]	Mapkap1
Astrocytes_(immature)_1_[10-P]_HET	0.022567	0.070585	0.113	0.155	1	Astrocytes (immature) 1 [10-P]	Gfap
Astrocytes_(immature)_1_[10-P]_HET	0.0225726	-0.107669	0.033	0.108	1	Astrocytes (immature) 1 [10-P]	Dhx40
Astrocytes_(immature)_1_[10-P]_HET	0.0226008	-0.107559	0.187	0.294	1	Astrocytes (immature) 1 [10-P]	Ssr2
Astrocytes_(immature)_1_[10-P]_HET	0.0226099	-0.07175	0.1	0.17	1	Astrocytes (immature) 1 [10-P]	Acbd5
Astrocytes_(immature)_1_[10-P]_HET	0.022633	-0.109388	0.093	0.186	1	Astrocytes (immature) 1 [10-P]	Oga
Astrocytes_(immature)_1_[10-P]_HET	0.0226364	-0.140805	0.08	0.175	1	Astrocytes (immature) 1 [10-P]	Leng8
Astrocytes_(immature)_1_[10-P]_HET	0.0226498	-0.0770016	0.007	0.057	1	Astrocytes (immature) 1 [10-P]	Fam193a
Astrocytes_(immature)_1_[10-P]_HET	0.0226498	-0.0770016	0.007	0.057	1	Astrocytes (immature) 1 [10-P]	Inhbb
Astrocytes_(immature)_1_[10-P]_HET	0.0226498	-0.0770016	0.007	0.057	1	Astrocytes (immature) 1 [10-P]	Mapk8ip2
Astrocytes_(immature)_1_[10-P]_HET	0.0226498	-0.0770016	0.007	0.057	1	Astrocytes (immature) 1 [10-P]	Zic1
Astrocytes_(immature)_1_[10-P]_HET	0.0226498	-0.0770016	0.007	0.057	1	Astrocytes (immature) 1 [10-P]	Ppp4r2
Astrocytes_(immature)_1_[10-P]_HET	0.0226498	-0.0770016	0.007	0.057	1	Astrocytes (immature) 1 [10-P]	Scaf8
Astrocytes_(immature)_1_[10-P]_HET	0.0227186	-0.0814181	0.013	0.072	1	Astrocytes (immature) 1 [10-P]	Bscl2
Astrocytes_(immature)_1_[10-P]_HET	0.0227186	-0.0814181	0.013	0.072	1	Astrocytes (immature) 1 [10-P]	Pwwp3a
Astrocytes_(immature)_1_[10-P]_HET	0.0227287	-0.144327	0.127	0.242	1	Astrocytes (immature) 1 [10-P]	Timp3
Astrocytes_(immature)_1_[10-P]_HET	0.0227866	0.151781	0.273	0.196	1	Astrocytes (immature) 1 [10-P]	Tbca
Astrocytes_(immature)_1_[10-P]_HET	0.022859	0.0662396	0.173	0.186	1	Astrocytes (immature) 1 [10-P]	Hspa9
Astrocytes_(immature)_1_[10-P]_HET	0.0230009	-0.168488	0.173	0.299	1	Astrocytes (immature) 1 [10-P]	Cyp51
Astrocytes_(immature)_1_[10-P]_HET	0.0230732	-0.138767	0.173	0.294	1	Astrocytes (immature) 1 [10-P]	Emid1
Astrocytes_(immature)_1_[10-P]_HET	0.023148	0.179399	0.187	0.108	1	Astrocytes (immature) 1 [10-P]	Bag1
Astrocytes_(immature)_1_[10-P]_HET	0.0232713	-0.17721	0.22	0.345	1	Astrocytes (immature) 1 [10-P]	Cdkn1b
Astrocytes_(immature)_1_[10-P]_HET	0.0232822	0.106717	0.12	0.108	1	Astrocytes (immature) 1 [10-P]	1110038B12Rik
Astrocytes_(immature)_1_[10-P]_HET	0.0233863	-0.000874626	0.287	0.335	1	Astrocytes (immature) 1 [10-P]	Gabarapl2
Astrocytes_(immature)_1_[10-P]_HET	0.0234693	-0.0699812	0.007	0.057	1	Astrocytes (immature) 1 [10-P]	Crebzf
Astrocytes_(immature)_1_[10-P]_HET	0.0234693	-0.0699812	0.007	0.057	1	Astrocytes (immature) 1 [10-P]	Ddhd1
Astrocytes_(immature)_1_[10-P]_HET	0.0234693	-0.0699812	0.007	0.057	1	Astrocytes (immature) 1 [10-P]	Mcc
Astrocytes_(immature)_1_[10-P]_HET	0.0234693	-0.0699812	0.007	0.057	1	Astrocytes (immature) 1 [10-P]	Rab4a
Astrocytes_(immature)_1_[10-P]_HET	0.0234928	-0.0865397	0.807	0.907	1	Astrocytes (immature) 1 [10-P]	Apoe
Astrocytes_(immature)_1_[10-P]_HET	0.0235926	-0.111688	0.033	0.108	1	Astrocytes (immature) 1 [10-P]	Ddx21
Astrocytes_(immature)_1_[10-P]_HET	0.0236205	0.110634	0.2	0.155	1	Astrocytes (immature) 1 [10-P]	Tmem234
Astrocytes_(immature)_1_[10-P]_HET	0.0236609	-0.133526	0.067	0.149	1	Astrocytes (immature) 1 [10-P]	Plxnb2
Astrocytes_(immature)_1_[10-P]_HET	0.0236609	-0.133526	0.067	0.149	1	Astrocytes (immature) 1 [10-P]	St6galnac5
Astrocytes_(immature)_1_[10-P]_HET	0.0236685	-0.0178032	0.16	0.211	1	Astrocytes (immature) 1 [10-P]	Sema6a
Astrocytes_(immature)_1_[10-P]_HET	0.0236848	0.0873012	0.18	0.155	1	Astrocytes (immature) 1 [10-P]	Tbcb
Astrocytes_(immature)_1_[10-P]_HET	0.0237201	0.117503	0.54	0.541	1	Astrocytes (immature) 1 [10-P]	Prdx1
Astrocytes_(immature)_1_[10-P]_HET	0.0237417	0.0837045	0.193	0.17	1	Astrocytes (immature) 1 [10-P]	Jtb
Astrocytes_(immature)_1_[10-P]_HET	0.0237567	-0.134546	0.073	0.17	1	Astrocytes (immature) 1 [10-P]	Rnf167
Astrocytes_(immature)_1_[10-P]_HET	0.0237969	-0.0481311	0.12	0.18	1	Astrocytes (immature) 1 [10-P]	Ivd
Astrocytes_(immature)_1_[10-P]_HET	0.0238598	-0.115645	0.047	0.129	1	Astrocytes (immature) 1 [10-P]	Stt3b
Astrocytes_(immature)_1_[10-P]_HET	0.0239342	0.0656811	0.42	0.448	1	Astrocytes (immature) 1 [10-P]	Rack1
Astrocytes_(immature)_1_[10-P]_HET	0.0240144	-0.201485	0.247	0.381	1	Astrocytes (immature) 1 [10-P]	Itgb1
Astrocytes_(immature)_1_[10-P]_HET	0.0241177	0.00186034	0.087	0.113	1	Astrocytes (immature) 1 [10-P]	Ubtf
Astrocytes_(immature)_1_[10-P]_HET	0.0243242	-0.0439433	0.073	0.129	1	Astrocytes (immature) 1 [10-P]	Sars
Astrocytes_(immature)_1_[10-P]_HET	0.024411	-0.0395382	0.067	0.119	1	Astrocytes (immature) 1 [10-P]	Bzw2
Astrocytes_(immature)_1_[10-P]_HET	0.0245942	-0.0709104	0.047	0.108	1	Astrocytes (immature) 1 [10-P]	Cacna2d1
Astrocytes_(immature)_1_[10-P]_HET	0.0246652	-0.000464711	0.047	0.067	1	Astrocytes (immature) 1 [10-P]	Brox
Astrocytes_(immature)_1_[10-P]_HET	0.0247378	-0.00685403	0.247	0.299	1	Astrocytes (immature) 1 [10-P]	Pnn
Astrocytes_(immature)_1_[10-P]_HET	0.0248937	-0.0241349	0.067	0.113	1	Astrocytes (immature) 1 [10-P]	Vps4a
Astrocytes_(immature)_1_[10-P]_HET	0.0248953	-0.0178032	0.167	0.216	1	Astrocytes (immature) 1 [10-P]	Bloc1s1
Astrocytes_(immature)_1_[10-P]_HET	0.0249821	0.0200888	0.08	0.098	1	Astrocytes (immature) 1 [10-P]	Tle5
Astrocytes_(immature)_1_[10-P]_HET	0.0251996	-0.134546	0.08	0.17	1	Astrocytes (immature) 1 [10-P]	Adprh
Astrocytes_(immature)_1_[10-P]_HET	0.0252351	0.142523	0.38	0.34	1	Astrocytes (immature) 1 [10-P]	Aldh1l1
Astrocytes_(immature)_1_[10-P]_HET	0.025264	-0.120441	0.26	0.387	1	Astrocytes (immature) 1 [10-P]	H2afy
Astrocytes_(immature)_1_[10-P]_HET	0.0254068	-0.0457456	0.24	0.32	1	Astrocytes (immature) 1 [10-P]	Hp1bp3
Astrocytes_(immature)_1_[10-P]_HET	0.0254228	-0.156153	0.6	0.737	1	Astrocytes (immature) 1 [10-P]	Ndrg2
Astrocytes_(immature)_1_[10-P]_HET	0.0254418	0.128051	0.3	0.268	1	Astrocytes (immature) 1 [10-P]	Ndufb8
Astrocytes_(immature)_1_[10-P]_HET	0.0256096	0.185879	0.28	0.227	1	Astrocytes (immature) 1 [10-P]	Uchl1
Astrocytes_(immature)_1_[10-P]_HET	0.0256886	-0.0456436	0.3	0.392	1	Astrocytes (immature) 1 [10-P]	Celf2
Astrocytes_(immature)_1_[10-P]_HET	0.0257284	-0.0898796	0.113	0.201	1	Astrocytes (immature) 1 [10-P]	Chtop
Astrocytes_(immature)_1_[10-P]_HET	0.0258715	-0.0915328	0.08	0.16	1	Astrocytes (immature) 1 [10-P]	Pura
Astrocytes_(immature)_1_[10-P]_HET	0.0259799	-0.0486198	0.02	0.062	1	Astrocytes (immature) 1 [10-P]	Pstk
Astrocytes_(immature)_1_[10-P]_HET	0.0260161	0.129433	0.087	0.036	1	Astrocytes (immature) 1 [10-P]	Rab3a
Astrocytes_(immature)_1_[10-P]_HET	0.0261751	-0.010155	0.06	0.088	1	Astrocytes (immature) 1 [10-P]	Kdm1a
Astrocytes_(immature)_1_[10-P]_HET	0.0261751	-0.010155	0.06	0.088	1	Astrocytes (immature) 1 [10-P]	Klf7
Astrocytes_(immature)_1_[10-P]_HET	0.0261772	-0.1367	0.233	0.361	1	Astrocytes (immature) 1 [10-P]	Vcp
Astrocytes_(immature)_1_[10-P]_HET	0.0263996	-0.103925	0.053	0.134	1	Astrocytes (immature) 1 [10-P]	Plxnb1
Astrocytes_(immature)_1_[10-P]_HET	0.0268939	-0.0836696	0.24	0.345	1	Astrocytes (immature) 1 [10-P]	Eif3i
Astrocytes_(immature)_1_[10-P]_HET	0.0269161	0.155888	0.367	0.32	1	Astrocytes (immature) 1 [10-P]	Rpl36al
Astrocytes_(immature)_1_[10-P]_HET	0.0270512	-0.0793487	0.06	0.129	1	Astrocytes (immature) 1 [10-P]	Wbp11
Astrocytes_(immature)_1_[10-P]_HET	0.0270563	0.0532357	0.54	0.588	1	Astrocytes (immature) 1 [10-P]	Cox7c
Astrocytes_(immature)_1_[10-P]_HET	0.0272428	-0.0926172	0.02	0.082	1	Astrocytes (immature) 1 [10-P]	Klc1
Astrocytes_(immature)_1_[10-P]_HET	0.0274712	-0.0646028	0.033	0.088	1	Astrocytes (immature) 1 [10-P]	Lars
Astrocytes_(immature)_1_[10-P]_HET	0.0274712	-0.0646028	0.033	0.088	1	Astrocytes (immature) 1 [10-P]	Pex7
Astrocytes_(immature)_1_[10-P]_HET	0.0275262	-0.0439433	0.14	0.196	1	Astrocytes (immature) 1 [10-P]	Iscu
Astrocytes_(immature)_1_[10-P]_HET	0.0275995	0.198258	0.887	0.809	1	Astrocytes (immature) 1 [10-P]	Rps27a
Astrocytes_(immature)_1_[10-P]_HET	0.0276306	0.0581548	0.067	0.021	1	Astrocytes (immature) 1 [10-P]	Spats2l
Astrocytes_(immature)_1_[10-P]_HET	0.0277439	0.177899	0.633	0.598	1	Astrocytes (immature) 1 [10-P]	Rpl10
Astrocytes_(immature)_1_[10-P]_HET	0.0277478	-0.0107765	0.073	0.108	1	Astrocytes (immature) 1 [10-P]	Dph3
Astrocytes_(immature)_1_[10-P]_HET	0.0277808	-0.143479	0.113	0.222	1	Astrocytes (immature) 1 [10-P]	Stag2
Astrocytes_(immature)_1_[10-P]_HET	0.0278663	-0.0807019	0.027	0.088	1	Astrocytes (immature) 1 [10-P]	Mapk1ip1l
Astrocytes_(immature)_1_[10-P]_HET	0.0279098	0.152813	0.413	0.376	1	Astrocytes (immature) 1 [10-P]	Pfn2
Astrocytes_(immature)_1_[10-P]_HET	0.0279723	0.220492	0.56	0.495	1	Astrocytes (immature) 1 [10-P]	Rps12
Astrocytes_(immature)_1_[10-P]_HET	0.027997	-0.0735165	0.093	0.165	1	Astrocytes (immature) 1 [10-P]	Dpysl2
Astrocytes_(immature)_1_[10-P]_HET	0.028047	-0.0787088	0.073	0.144	1	Astrocytes (immature) 1 [10-P]	Erlec1
Astrocytes_(immature)_1_[10-P]_HET	0.0281612	-0.0322615	0.02	0.057	1	Astrocytes (immature) 1 [10-P]	Axl
Astrocytes_(immature)_1_[10-P]_HET	0.0282235	0.140664	0.153	0.077	1	Astrocytes (immature) 1 [10-P]	Pafah1b3
Astrocytes_(immature)_1_[10-P]_HET	0.0284686	-0.0653805	0.093	0.16	1	Astrocytes (immature) 1 [10-P]	Rbis
Astrocytes_(immature)_1_[10-P]_HET	0.0284827	0.0694385	0.3	0.314	1	Astrocytes (immature) 1 [10-P]	Ednrb
Astrocytes_(immature)_1_[10-P]_HET	0.0284971	-0.198471	0.547	0.686	1	Astrocytes (immature) 1 [10-P]	mt-Atp8
Astrocytes_(immature)_1_[10-P]_HET	0.0285677	0.113762	0.107	0.041	1	Astrocytes (immature) 1 [10-P]	Tipin
Astrocytes_(immature)_1_[10-P]_HET	0.0285826	0.118061	0.2	0.17	1	Astrocytes (immature) 1 [10-P]	Rwdd1
Astrocytes_(immature)_1_[10-P]_HET	0.0287228	-0.183931	0.313	0.454	1	Astrocytes (immature) 1 [10-P]	Macf1
Astrocytes_(immature)_1_[10-P]_HET	0.028861	0.00455517	0.42	0.495	1	Astrocytes (immature) 1 [10-P]	Swi5
Astrocytes_(immature)_1_[10-P]_HET	0.0288661	0.100792	0.087	0.026	1	Astrocytes (immature) 1 [10-P]	Trappc2
Astrocytes_(immature)_1_[10-P]_HET	0.0288864	-0.0506071	0.067	0.119	1	Astrocytes (immature) 1 [10-P]	Vma21
Astrocytes_(immature)_1_[10-P]_HET	0.0290897	0.0283614	0.147	0.165	1	Astrocytes (immature) 1 [10-P]	Dnajc8
Astrocytes_(immature)_1_[10-P]_HET	0.0290945	-0.0416874	0.053	0.098	1	Astrocytes (immature) 1 [10-P]	Adam10
Astrocytes_(immature)_1_[10-P]_HET	0.0290945	-0.0416874	0.053	0.098	1	Astrocytes (immature) 1 [10-P]	Naf1
Astrocytes_(immature)_1_[10-P]_HET	0.0290945	-0.0416874	0.053	0.098	1	Astrocytes (immature) 1 [10-P]	Tcf12
Astrocytes_(immature)_1_[10-P]_HET	0.0291227	-0.00127688	0.06	0.088	1	Astrocytes (immature) 1 [10-P]	Dennd5a
Astrocytes_(immature)_1_[10-P]_HET	0.0291869	-0.164193	0.613	0.747	1	Astrocytes (immature) 1 [10-P]	Prdx2
Astrocytes_(immature)_1_[10-P]_HET	0.0291909	-0.280617	0.667	0.773	1	Astrocytes (immature) 1 [10-P]	H2afz
Astrocytes_(immature)_1_[10-P]_HET	0.0292662	-0.0857635	0.02	0.082	1	Astrocytes (immature) 1 [10-P]	Derl1
Astrocytes_(immature)_1_[10-P]_HET	0.0298631	-0.173389	0.46	0.603	1	Astrocytes (immature) 1 [10-P]	Myl6
Astrocytes_(immature)_1_[10-P]_HET	0.0298653	-0.150715	0.16	0.278	1	Astrocytes (immature) 1 [10-P]	Pcbp1
Astrocytes_(immature)_1_[10-P]_HET	0.0298982	-0.0612213	0.087	0.149	1	Astrocytes (immature) 1 [10-P]	Rb1cc1
Astrocytes_(immature)_1_[10-P]_HET	0.0299376	0.0282064	0.067	0.072	1	Astrocytes (immature) 1 [10-P]	Itgb5
Astrocytes_(immature)_1_[10-P]_HET	0.0301139	-0.0503696	0.093	0.155	1	Astrocytes (immature) 1 [10-P]	Ndufb1-ps
Astrocytes_(immature)_1_[10-P]_HET	0.0302287	-0.122105	0.407	0.536	1	Astrocytes (immature) 1 [10-P]	Cbx3
Astrocytes_(immature)_1_[10-P]_HET	0.0302756	-0.0899557	0.073	0.149	1	Astrocytes (immature) 1 [10-P]	Rhobtb3
Astrocytes_(immature)_1_[10-P]_HET	0.0304027	-0.0439433	0.22	0.299	1	Astrocytes (immature) 1 [10-P]	Echs1
Astrocytes_(immature)_1_[10-P]_HET	0.0304735	-0.0689947	0.04	0.098	1	Astrocytes (immature) 1 [10-P]	Maz
Astrocytes_(immature)_1_[10-P]_HET	0.0304735	-0.0689947	0.04	0.098	1	Astrocytes (immature) 1 [10-P]	Rprd1a
Astrocytes_(immature)_1_[10-P]_HET	0.0304735	-0.0689947	0.04	0.098	1	Astrocytes (immature) 1 [10-P]	Supt5
Astrocytes_(immature)_1_[10-P]_HET	0.0305255	-0.110775	0.14	0.242	1	Astrocytes (immature) 1 [10-P]	Cnpy2
Astrocytes_(immature)_1_[10-P]_HET	0.0305698	-0.0606221	0.12	0.191	1	Astrocytes (immature) 1 [10-P]	Wdr33
Astrocytes_(immature)_1_[10-P]_HET	0.0307058	0.155555	0.313	0.237	1	Astrocytes (immature) 1 [10-P]	Atp5g1
Astrocytes_(immature)_1_[10-P]_HET	0.0308375	0.0135421	0.36	0.423	1	Astrocytes (immature) 1 [10-P]	Pfdn5
Astrocytes_(immature)_1_[10-P]_HET	0.0308524	-0.147142	0.393	0.531	1	Astrocytes (immature) 1 [10-P]	Rpl36a
Astrocytes_(immature)_1_[10-P]_HET	0.030958	0.105157	0.64	0.655	1	Astrocytes (immature) 1 [10-P]	Pebp1
Astrocytes_(immature)_1_[10-P]_HET	0.0309976	-0.0968289	0.027	0.093	1	Astrocytes (immature) 1 [10-P]	Fgd4
Astrocytes_(immature)_1_[10-P]_HET	0.0310003	-0.0112772	0.26	0.32	1	Astrocytes (immature) 1 [10-P]	Snrnp70
Astrocytes_(immature)_1_[10-P]_HET	0.0310972	0.13241	0.413	0.392	1	Astrocytes (immature) 1 [10-P]	Rac1
Astrocytes_(immature)_1_[10-P]_HET	0.0311776	-0.136509	0.107	0.196	1	Astrocytes (immature) 1 [10-P]	Stk38
Astrocytes_(immature)_1_[10-P]_HET	0.0312572	0.167561	0.26	0.16	1	Astrocytes (immature) 1 [10-P]	Glrx3
Astrocytes_(immature)_1_[10-P]_HET	0.0315601	-0.146629	0.2	0.325	1	Astrocytes (immature) 1 [10-P]	Ppp1r12a
Astrocytes_(immature)_1_[10-P]_HET	0.0315881	-0.071264	0.113	0.186	1	Astrocytes (immature) 1 [10-P]	Jmjd1c
Astrocytes_(immature)_1_[10-P]_HET	0.0316082	0.0491661	0.14	0.134	1	Astrocytes (immature) 1 [10-P]	Ppp3ca
Astrocytes_(immature)_1_[10-P]_HET	0.0316089	0.0992895	0.073	0.021	1	Astrocytes (immature) 1 [10-P]	Gng11
Astrocytes_(immature)_1_[10-P]_HET	0.0317087	-0.00908952	0.133	0.201	1	Astrocytes (immature) 1 [10-P]	Ccn1
Astrocytes_(immature)_1_[10-P]_HET	0.0317298	0.0992895	0.053	0.021	1	Astrocytes (immature) 1 [10-P]	Pip4k2b
Astrocytes_(immature)_1_[10-P]_HET	0.0317431	0.039685	0.18	0.18	1	Astrocytes (immature) 1 [10-P]	Chmp5
Astrocytes_(immature)_1_[10-P]_HET	0.031912	-0.0498439	0.167	0.242	1	Astrocytes (immature) 1 [10-P]	Glg1
Astrocytes_(immature)_1_[10-P]_HET	0.0321096	-0.0979023	0.08	0.165	1	Astrocytes (immature) 1 [10-P]	Rock1
Astrocytes_(immature)_1_[10-P]_HET	0.0321811	0.0610262	0.107	0.093	1	Astrocytes (immature) 1 [10-P]	Nsmce1
Astrocytes_(immature)_1_[10-P]_HET	0.0322482	-0.081728	0.127	0.206	1	Astrocytes (immature) 1 [10-P]	Podxl2
Astrocytes_(immature)_1_[10-P]_HET	0.0323974	-0.134546	0.073	0.165	1	Astrocytes (immature) 1 [10-P]	Emc3
Astrocytes_(immature)_1_[10-P]_HET	0.0324035	-0.109532	0.14	0.237	1	Astrocytes (immature) 1 [10-P]	Setd5
Astrocytes_(immature)_1_[10-P]_HET	0.0324943	-0.141112	0.193	0.314	1	Astrocytes (immature) 1 [10-P]	Tmem30a
Astrocytes_(immature)_1_[10-P]_HET	0.0327626	-0.119541	0.053	0.129	1	Astrocytes (immature) 1 [10-P]	Mxi1
Astrocytes_(immature)_1_[10-P]_HET	0.0327626	-0.119541	0.053	0.129	1	Astrocytes (immature) 1 [10-P]	Rsph9
Astrocytes_(immature)_1_[10-P]_HET	0.0327848	-0.106228	0.02	0.077	1	Astrocytes (immature) 1 [10-P]	Ascl1
Astrocytes_(immature)_1_[10-P]_HET	0.032838	0.0200888	0.087	0.098	1	Astrocytes (immature) 1 [10-P]	Tpp2
Astrocytes_(immature)_1_[10-P]_HET	0.0328915	-0.0849706	0.033	0.098	1	Astrocytes (immature) 1 [10-P]	Foxn3
Astrocytes_(immature)_1_[10-P]_HET	0.0328915	-0.0849706	0.033	0.098	1	Astrocytes (immature) 1 [10-P]	4932438A13Rik
Astrocytes_(immature)_1_[10-P]_HET	0.0328915	-0.0849706	0.033	0.098	1	Astrocytes (immature) 1 [10-P]	Supt6
Astrocytes_(immature)_1_[10-P]_HET	0.0331445	-0.100974	0.033	0.103	1	Astrocytes (immature) 1 [10-P]	Megf10
Astrocytes_(immature)_1_[10-P]_HET	0.0331445	-0.100974	0.033	0.103	1	Astrocytes (immature) 1 [10-P]	Nadk
Astrocytes_(immature)_1_[10-P]_HET	0.0331445	-0.100974	0.033	0.103	1	Astrocytes (immature) 1 [10-P]	Grn
Astrocytes_(immature)_1_[10-P]_HET	0.0333102	0.0977705	0.067	0.015	1	Astrocytes (immature) 1 [10-P]	Utp6
Astrocytes_(immature)_1_[10-P]_HET	0.0333663	0.047555	0.16	0.155	1	Astrocytes (immature) 1 [10-P]	Baalc
Astrocytes_(immature)_1_[10-P]_HET	0.0334118	-0.0598347	0.04	0.093	1	Astrocytes (immature) 1 [10-P]	Cacfd1
Astrocytes_(immature)_1_[10-P]_HET	0.0334583	0.0888923	0.067	0.015	1	Astrocytes (immature) 1 [10-P]	Npm3
Astrocytes_(immature)_1_[10-P]_HET	0.0336143	-0.081728	0.167	0.253	1	Astrocytes (immature) 1 [10-P]	Micos13
Astrocytes_(immature)_1_[10-P]_HET	0.0337293	-0.0900398	0.027	0.093	1	Astrocytes (immature) 1 [10-P]	Grb10
Astrocytes_(immature)_1_[10-P]_HET	0.0337293	-0.0900398	0.027	0.093	1	Astrocytes (immature) 1 [10-P]	Pank3
Astrocytes_(immature)_1_[10-P]_HET	0.03375	0.138992	0.493	0.49	1	Astrocytes (immature) 1 [10-P]	Pfn1
Astrocytes_(immature)_1_[10-P]_HET	0.0338193	-0.0719577	0.013	0.062	1	Astrocytes (immature) 1 [10-P]	Miat
Astrocytes_(immature)_1_[10-P]_HET	0.0338817	-0.0814181	0.013	0.067	1	Astrocytes (immature) 1 [10-P]	Scaf1
Astrocytes_(immature)_1_[10-P]_HET	0.0338817	-0.0814181	0.013	0.067	1	Astrocytes (immature) 1 [10-P]	Slc25a27
Astrocytes_(immature)_1_[10-P]_HET	0.0339022	-0.064001	0.453	0.567	1	Astrocytes (immature) 1 [10-P]	Gabarap
Astrocytes_(immature)_1_[10-P]_HET	0.0340519	-0.109072	0.047	0.124	1	Astrocytes (immature) 1 [10-P]	Cox16
Astrocytes_(immature)_1_[10-P]_HET	0.0340579	-0.105055	0.04	0.113	1	Astrocytes (immature) 1 [10-P]	Lamc1
Astrocytes_(immature)_1_[10-P]_HET	0.0340791	-0.0500435	0.153	0.216	1	Astrocytes (immature) 1 [10-P]	Srsf1
Astrocytes_(immature)_1_[10-P]_HET	0.0341593	-0.0207856	0.033	0.062	1	Astrocytes (immature) 1 [10-P]	Kalrn
Astrocytes_(immature)_1_[10-P]_HET	0.0341593	-0.0207856	0.033	0.062	1	Astrocytes (immature) 1 [10-P]	Arhgap1
Astrocytes_(immature)_1_[10-P]_HET	0.0341593	-0.0207856	0.033	0.062	1	Astrocytes (immature) 1 [10-P]	Stx4a
Astrocytes_(immature)_1_[10-P]_HET	0.0342771	-0.0891321	0.087	0.165	1	Astrocytes (immature) 1 [10-P]	Mrpl27
Astrocytes_(immature)_1_[10-P]_HET	0.0345701	-0.111371	0.28	0.397	1	Astrocytes (immature) 1 [10-P]	AW047730
Astrocytes_(immature)_1_[10-P]_HET	0.0345706	0.0177132	0.407	0.474	1	Astrocytes (immature) 1 [10-P]	Cox6b1
Astrocytes_(immature)_1_[10-P]_HET	0.034747	0.116629	0.253	0.201	1	Astrocytes (immature) 1 [10-P]	Lamtor2
Astrocytes_(immature)_1_[10-P]_HET	0.0348218	-0.124537	0.067	0.155	1	Astrocytes (immature) 1 [10-P]	Bola2
Astrocytes_(immature)_1_[10-P]_HET	0.0348605	-0.024491	0.1	0.139	1	Astrocytes (immature) 1 [10-P]	Ptp4a2
Astrocytes_(immature)_1_[10-P]_HET	0.0349931	-0.12826	0.08	0.16	1	Astrocytes (immature) 1 [10-P]	Taok1
Astrocytes_(immature)_1_[10-P]_HET	0.0352297	0.106638	0.12	0.046	1	Astrocytes (immature) 1 [10-P]	Ube2d1
Astrocytes_(immature)_1_[10-P]_HET	0.0352713	-0.0906916	0.087	0.165	1	Astrocytes (immature) 1 [10-P]	Dhcr24
Astrocytes_(immature)_1_[10-P]_HET	0.0353177	-0.0322615	0.02	0.052	1	Astrocytes (immature) 1 [10-P]	Cttn
Astrocytes_(immature)_1_[10-P]_HET	0.0353436	-0.00809815	0.067	0.093	1	Astrocytes (immature) 1 [10-P]	Irak1bp1
Astrocytes_(immature)_1_[10-P]_HET	0.0354367	-0.0439433	0.08	0.134	1	Astrocytes (immature) 1 [10-P]	Shoc2
Astrocytes_(immature)_1_[10-P]_HET	0.0354721	-0.133378	0.127	0.232	1	Astrocytes (immature) 1 [10-P]	Zmiz1
Astrocytes_(immature)_1_[10-P]_HET	0.0355261	-0.0532212	0.027	0.072	1	Astrocytes (immature) 1 [10-P]	Dcaf7
Astrocytes_(immature)_1_[10-P]_HET	0.0355261	-0.0532212	0.027	0.072	1	Astrocytes (immature) 1 [10-P]	Negr1
Astrocytes_(immature)_1_[10-P]_HET	0.0355261	-0.0532212	0.027	0.072	1	Astrocytes (immature) 1 [10-P]	Gbf1
Astrocytes_(immature)_1_[10-P]_HET	0.0356647	-0.0758585	0.22	0.314	1	Astrocytes (immature) 1 [10-P]	Gclm
Astrocytes_(immature)_1_[10-P]_HET	0.0357062	0.0914401	0.187	0.165	1	Astrocytes (immature) 1 [10-P]	Tcp1
Astrocytes_(immature)_1_[10-P]_HET	0.0357136	0.0170861	0.1	0.113	1	Astrocytes (immature) 1 [10-P]	Arl4a
Astrocytes_(immature)_1_[10-P]_HET	0.0358077	0.0994208	0.36	0.335	1	Astrocytes (immature) 1 [10-P]	Gdi2
Astrocytes_(immature)_1_[10-P]_HET	0.0359048	0.0920215	0.087	0.026	1	Astrocytes (immature) 1 [10-P]	2310061I04Rik
Astrocytes_(immature)_1_[10-P]_HET	0.0359564	-0.0744653	0.013	0.067	1	Astrocytes (immature) 1 [10-P]	Hapln3
Astrocytes_(immature)_1_[10-P]_HET	0.0359564	-0.0744653	0.013	0.067	1	Astrocytes (immature) 1 [10-P]	Rragb
Astrocytes_(immature)_1_[10-P]_HET	0.0359564	-0.0744653	0.013	0.067	1	Astrocytes (immature) 1 [10-P]	Ppp2r3d
Astrocytes_(immature)_1_[10-P]_HET	0.0359564	-0.0744653	0.013	0.067	1	Astrocytes (immature) 1 [10-P]	Cr1l
Astrocytes_(immature)_1_[10-P]_HET	0.0359715	-0.0891726	0.04	0.108	1	Astrocytes (immature) 1 [10-P]	Afdn
Astrocytes_(immature)_1_[10-P]_HET	0.0359715	-0.0891726	0.04	0.108	1	Astrocytes (immature) 1 [10-P]	Ubr2
Astrocytes_(immature)_1_[10-P]_HET	0.0360117	0.150449	0.407	0.351	1	Astrocytes (immature) 1 [10-P]	Oat
Astrocytes_(immature)_1_[10-P]_HET	0.0361522	0.00652172	0.047	0.062	1	Astrocytes (immature) 1 [10-P]	Hdac1
Astrocytes_(immature)_1_[10-P]_HET	0.0361522	0.00652172	0.047	0.062	1	Astrocytes (immature) 1 [10-P]	Hgs
Astrocytes_(immature)_1_[10-P]_HET	0.036262	-0.00505433	0.2	0.247	1	Astrocytes (immature) 1 [10-P]	Mrpl17
Astrocytes_(immature)_1_[10-P]_HET	0.0362639	-0.141018	0.167	0.284	1	Astrocytes (immature) 1 [10-P]	Rnf7
Astrocytes_(immature)_1_[10-P]_HET	0.0362687	0.109509	0.08	0.026	1	Astrocytes (immature) 1 [10-P]	Use1
Astrocytes_(immature)_1_[10-P]_HET	0.0362917	-0.124537	0.073	0.155	1	Astrocytes (immature) 1 [10-P]	Gnptg
Astrocytes_(immature)_1_[10-P]_HET	0.0363569	-0.00330136	0.06	0.082	1	Astrocytes (immature) 1 [10-P]	Hmgcs2
Astrocytes_(immature)_1_[10-P]_HET	0.0364129	-0.0988517	0.133	0.227	1	Astrocytes (immature) 1 [10-P]	Brk1
Astrocytes_(immature)_1_[10-P]_HET	0.0364337	-0.0942484	0.033	0.103	1	Astrocytes (immature) 1 [10-P]	Sbno1
Astrocytes_(immature)_1_[10-P]_HET	0.036506	-0.134917	0.113	0.216	1	Astrocytes (immature) 1 [10-P]	Ewsr1
Astrocytes_(immature)_1_[10-P]_HET	0.036541	-0.0607516	0.213	0.294	1	Astrocytes (immature) 1 [10-P]	Rala
Astrocytes_(immature)_1_[10-P]_HET	0.0366805	-0.0642157	0.047	0.103	1	Astrocytes (immature) 1 [10-P]	March6
Astrocytes_(immature)_1_[10-P]_HET	0.0367072	0.0520835	0.247	0.258	1	Astrocytes (immature) 1 [10-P]	Atp5mpl
Astrocytes_(immature)_1_[10-P]_HET	0.0368835	-0.0577491	0.027	0.077	1	Astrocytes (immature) 1 [10-P]	Mplkip
Astrocytes_(immature)_1_[10-P]_HET	0.0369247	-0.134709	0.38	0.51	1	Astrocytes (immature) 1 [10-P]	Canx
Astrocytes_(immature)_1_[10-P]_HET	0.0369974	-0.0926172	0.02	0.077	1	Astrocytes (immature) 1 [10-P]	Uhrf2
Astrocytes_(immature)_1_[10-P]_HET	0.0371977	-0.0699812	0.007	0.052	1	Astrocytes (immature) 1 [10-P]	Mfsd11
Astrocytes_(immature)_1_[10-P]_HET	0.0371977	-0.0699812	0.007	0.052	1	Astrocytes (immature) 1 [10-P]	Slc12a7
Astrocytes_(immature)_1_[10-P]_HET	0.0371977	-0.0699812	0.007	0.052	1	Astrocytes (immature) 1 [10-P]	Mcoln1
Astrocytes_(immature)_1_[10-P]_HET	0.0371977	-0.0699812	0.007	0.052	1	Astrocytes (immature) 1 [10-P]	Map4k3
Astrocytes_(immature)_1_[10-P]_HET	0.0371977	-0.0699812	0.007	0.052	1	Astrocytes (immature) 1 [10-P]	Gm9925
Astrocytes_(immature)_1_[10-P]_HET	0.0372436	-0.127359	0.227	0.345	1	Astrocytes (immature) 1 [10-P]	Dtx3
Astrocytes_(immature)_1_[10-P]_HET	0.0374136	-0.113028	0.047	0.124	1	Astrocytes (immature) 1 [10-P]	Nudt16l1
Astrocytes_(immature)_1_[10-P]_HET	0.0374186	-0.166563	0.193	0.314	1	Astrocytes (immature) 1 [10-P]	P4hb
Astrocytes_(immature)_1_[10-P]_HET	0.0374616	-0.106485	0.053	0.134	1	Astrocytes (immature) 1 [10-P]	Tacc1
Astrocytes_(immature)_1_[10-P]_HET	0.0375308	-0.101394	0.06	0.139	1	Astrocytes (immature) 1 [10-P]	Sox2ot
Astrocytes_(immature)_1_[10-P]_HET	0.0375369	-0.0933094	0.047	0.119	1	Astrocytes (immature) 1 [10-P]	Yy1
Astrocytes_(immature)_1_[10-P]_HET	0.0377482	-0.0983911	0.04	0.113	1	Astrocytes (immature) 1 [10-P]	Col4a5
Astrocytes_(immature)_1_[10-P]_HET	0.0380435	-0.121719	0.1	0.196	1	Astrocytes (immature) 1 [10-P]	Hist1h1e
Astrocytes_(immature)_1_[10-P]_HET	0.0380625	0.0869981	0.1	0.067	1	Astrocytes (immature) 1 [10-P]	Clpx
Astrocytes_(immature)_1_[10-P]_HET	0.038304	-0.048362	0.073	0.124	1	Astrocytes (immature) 1 [10-P]	Myo18a
Astrocytes_(immature)_1_[10-P]_HET	0.0383602	0.0326779	0.113	0.124	1	Astrocytes (immature) 1 [10-P]	Aco2
Astrocytes_(immature)_1_[10-P]_HET	0.0384751	0.161805	0.393	0.335	1	Astrocytes (immature) 1 [10-P]	Nme2
Astrocytes_(immature)_1_[10-P]_HET	0.0385626	0.0562208	0.3	0.304	1	Astrocytes (immature) 1 [10-P]	Rab5a
Astrocytes_(immature)_1_[10-P]_HET	0.0386499	-0.0255648	0.04	0.072	1	Astrocytes (immature) 1 [10-P]	Tsnax
Astrocytes_(immature)_1_[10-P]_HET	0.0386907	-0.0629265	0.007	0.052	1	Astrocytes (immature) 1 [10-P]	Ebag9
Astrocytes_(immature)_1_[10-P]_HET	0.0386907	-0.0629265	0.007	0.052	1	Astrocytes (immature) 1 [10-P]	St8sia2
Astrocytes_(immature)_1_[10-P]_HET	0.0386907	-0.0629265	0.007	0.052	1	Astrocytes (immature) 1 [10-P]	Sv2a
Astrocytes_(immature)_1_[10-P]_HET	0.0386907	-0.0629265	0.007	0.052	1	Astrocytes (immature) 1 [10-P]	Mnat1
Astrocytes_(immature)_1_[10-P]_HET	0.0386907	-0.0629265	0.007	0.052	1	Astrocytes (immature) 1 [10-P]	Smg5
Astrocytes_(immature)_1_[10-P]_HET	0.0386907	-0.0629265	0.007	0.052	1	Astrocytes (immature) 1 [10-P]	Xylt1
Astrocytes_(immature)_1_[10-P]_HET	0.0386907	-0.0629265	0.007	0.052	1	Astrocytes (immature) 1 [10-P]	Zfp131
Astrocytes_(immature)_1_[10-P]_HET	0.0386907	-0.0629265	0.007	0.052	1	Astrocytes (immature) 1 [10-P]	Arhgef2
Astrocytes_(immature)_1_[10-P]_HET	0.0386907	-0.0629265	0.007	0.052	1	Astrocytes (immature) 1 [10-P]	Myo9b
Astrocytes_(immature)_1_[10-P]_HET	0.0386907	-0.0629265	0.007	0.052	1	Astrocytes (immature) 1 [10-P]	Hsdl1
Astrocytes_(immature)_1_[10-P]_HET	0.0386907	-0.0629265	0.007	0.052	1	Astrocytes (immature) 1 [10-P]	Kdm6a
Astrocytes_(immature)_1_[10-P]_HET	0.0386907	-0.0629265	0.007	0.052	1	Astrocytes (immature) 1 [10-P]	Tmem43
Astrocytes_(immature)_1_[10-P]_HET	0.0386907	-0.0629265	0.007	0.052	1	Astrocytes (immature) 1 [10-P]	Tmem18
Astrocytes_(immature)_1_[10-P]_HET	0.0392586	-0.0628024	0.113	0.18	1	Astrocytes (immature) 1 [10-P]	Birc6
Astrocytes_(immature)_1_[10-P]_HET	0.039296	-0.0997966	0.127	0.216	1	Astrocytes (immature) 1 [10-P]	Gtf2i
Astrocytes_(immature)_1_[10-P]_HET	0.0394056	-0.113028	0.053	0.129	1	Astrocytes (immature) 1 [10-P]	Usp9x
Astrocytes_(immature)_1_[10-P]_HET	0.0395724	0.0689745	0.14	0.119	1	Astrocytes (immature) 1 [10-P]	Hectd2
Astrocytes_(immature)_1_[10-P]_HET	0.0396303	-0.172528	0.153	0.263	1	Astrocytes (immature) 1 [10-P]	Ptprs
Astrocytes_(immature)_1_[10-P]_HET	0.0397006	0.0356336	0.213	0.227	1	Astrocytes (immature) 1 [10-P]	Mpc2
Astrocytes_(immature)_1_[10-P]_HET	0.0397183	-0.0589827	0.1	0.16	1	Astrocytes (immature) 1 [10-P]	Hspa4l
Astrocytes_(immature)_1_[10-P]_HET	0.0400836	-0.0259094	0.053	0.093	1	Astrocytes (immature) 1 [10-P]	Mrpl36
Astrocytes_(immature)_1_[10-P]_HET	0.0400896	0.0799592	0.067	0.015	1	Astrocytes (immature) 1 [10-P]	Cdh11
Astrocytes_(immature)_1_[10-P]_HET	0.0401217	-0.0184083	0.107	0.149	1	Astrocytes (immature) 1 [10-P]	Lsm12
Astrocytes_(immature)_1_[10-P]_HET	0.0402435	0.0767218	0.567	0.603	1	Astrocytes (immature) 1 [10-P]	Btf3
Astrocytes_(immature)_1_[10-P]_HET	0.0404441	-0.0179481	0.3	0.366	1	Astrocytes (immature) 1 [10-P]	Ddx39b
Astrocytes_(immature)_1_[10-P]_HET	0.0404656	-0.125668	0.087	0.17	1	Astrocytes (immature) 1 [10-P]	Egln3
Astrocytes_(immature)_1_[10-P]_HET	0.0405168	0.112007	0.167	0.124	1	Astrocytes (immature) 1 [10-P]	Rtf1
Astrocytes_(immature)_1_[10-P]_HET	0.0406482	0.110567	0.227	0.18	1	Astrocytes (immature) 1 [10-P]	Smim7
Astrocytes_(immature)_1_[10-P]_HET	0.0406669	-0.0926172	0.02	0.077	1	Astrocytes (immature) 1 [10-P]	Ccng1
Astrocytes_(immature)_1_[10-P]_HET	0.0406669	-0.0926172	0.02	0.077	1	Astrocytes (immature) 1 [10-P]	Tmem178
Astrocytes_(immature)_1_[10-P]_HET	0.0407028	-0.148684	0.093	0.186	1	Astrocytes (immature) 1 [10-P]	Ccdc80
Astrocytes_(immature)_1_[10-P]_HET	0.0407282	-0.0291896	0.127	0.17	1	Astrocytes (immature) 1 [10-P]	Tmem222
Astrocytes_(immature)_1_[10-P]_HET	0.040985	-0.039456	0.06	0.103	1	Astrocytes (immature) 1 [10-P]	Ahsa1
Astrocytes_(immature)_1_[10-P]_HET	0.0410579	0.0904657	0.073	0.021	1	Astrocytes (immature) 1 [10-P]	Eif4ebp2
Astrocytes_(immature)_1_[10-P]_HET	0.0411212	-0.120759	0.067	0.149	1	Astrocytes (immature) 1 [10-P]	Gabrb1
Astrocytes_(immature)_1_[10-P]_HET	0.0411389	-0.120759	0.067	0.139	1	Astrocytes (immature) 1 [10-P]	Tial1
Astrocytes_(immature)_1_[10-P]_HET	0.0412192	-0.0224423	0.107	0.144	1	Astrocytes (immature) 1 [10-P]	Get4
Astrocytes_(immature)_1_[10-P]_HET	0.0412629	0.102277	0.087	0.026	1	Astrocytes (immature) 1 [10-P]	Snhg3
Astrocytes_(immature)_1_[10-P]_HET	0.0413783	-0.0857635	0.02	0.077	1	Astrocytes (immature) 1 [10-P]	Bicd1
Astrocytes_(immature)_1_[10-P]_HET	0.0413783	-0.0857635	0.02	0.077	1	Astrocytes (immature) 1 [10-P]	Vegfa
Astrocytes_(immature)_1_[10-P]_HET	0.0413783	-0.0857635	0.02	0.077	1	Astrocytes (immature) 1 [10-P]	Ppme1
Astrocytes_(immature)_1_[10-P]_HET	0.0414128	-0.0348982	0.053	0.093	1	Astrocytes (immature) 1 [10-P]	Msi1
Astrocytes_(immature)_1_[10-P]_HET	0.0414128	-0.0348982	0.053	0.093	1	Astrocytes (immature) 1 [10-P]	Etnk1
Astrocytes_(immature)_1_[10-P]_HET	0.0414535	-0.0577491	0.033	0.082	1	Astrocytes (immature) 1 [10-P]	Hint2
Astrocytes_(immature)_1_[10-P]_HET	0.0414535	-0.0577491	0.033	0.082	1	Astrocytes (immature) 1 [10-P]	Klf13
Astrocytes_(immature)_1_[10-P]_HET	0.0414535	-0.0577491	0.033	0.082	1	Astrocytes (immature) 1 [10-P]	Atp11b
Astrocytes_(immature)_1_[10-P]_HET	0.0414535	-0.0577491	0.033	0.082	1	Astrocytes (immature) 1 [10-P]	Srcap
Astrocytes_(immature)_1_[10-P]_HET	0.0414637	-0.157686	0.24	0.366	1	Astrocytes (immature) 1 [10-P]	Tmem50a
Astrocytes_(immature)_1_[10-P]_HET	0.0418448	-0.0299268	0.16	0.216	1	Astrocytes (immature) 1 [10-P]	Dhx9
Astrocytes_(immature)_1_[10-P]_HET	0.0420043	-0.128666	0.213	0.33	1	Astrocytes (immature) 1 [10-P]	Csmd1
Astrocytes_(immature)_1_[10-P]_HET	0.0421163	-0.158159	0.153	0.263	1	Astrocytes (immature) 1 [10-P]	Srsf11
Astrocytes_(immature)_1_[10-P]_HET	0.0422204	0.100642	0.247	0.201	1	Astrocytes (immature) 1 [10-P]	Higd2a
Astrocytes_(immature)_1_[10-P]_HET	0.0423682	0.110779	0.507	0.572	1	Astrocytes (immature) 1 [10-P]	Luzp2
Astrocytes_(immature)_1_[10-P]_HET	0.0425899	-0.101326	0.24	0.345	1	Astrocytes (immature) 1 [10-P]	Sox2
Astrocytes_(immature)_1_[10-P]_HET	0.0426136	-0.183218	0.38	0.51	1	Astrocytes (immature) 1 [10-P]	Dtna
Astrocytes_(immature)_1_[10-P]_HET	0.0426958	-0.0547663	0.093	0.149	1	Astrocytes (immature) 1 [10-P]	Pde1b
Astrocytes_(immature)_1_[10-P]_HET	0.0427703	-0.0415994	0.02	0.057	1	Astrocytes (immature) 1 [10-P]	Mdm2
Astrocytes_(immature)_1_[10-P]_HET	0.0427703	-0.0415994	0.02	0.057	1	Astrocytes (immature) 1 [10-P]	Cul4a
Astrocytes_(immature)_1_[10-P]_HET	0.0427718	-0.353463	0.713	0.784	1	Astrocytes (immature) 1 [10-P]	Lars2
Astrocytes_(immature)_1_[10-P]_HET	0.0428614	-0.141791	0.133	0.237	1	Astrocytes (immature) 1 [10-P]	Cbs
Astrocytes_(immature)_1_[10-P]_HET	0.0428854	0.0964718	0.193	0.155	1	Astrocytes (immature) 1 [10-P]	Ube2e3
Astrocytes_(immature)_1_[10-P]_HET	0.0431391	0.196596	0.267	0.16	1	Astrocytes (immature) 1 [10-P]	Id2
Astrocytes_(immature)_1_[10-P]_HET	0.0436158	-0.167326	0.307	0.438	1	Astrocytes (immature) 1 [10-P]	Prnp
Astrocytes_(immature)_1_[10-P]_HET	0.0436514	0.102605	0.133	0.093	1	Astrocytes (immature) 1 [10-P]	Uchl3
Astrocytes_(immature)_1_[10-P]_HET	0.0436817	-0.12677	0.1	0.186	1	Astrocytes (immature) 1 [10-P]	Srebf1
Astrocytes_(immature)_1_[10-P]_HET	0.0439622	0.105283	0.14	0.062	1	Astrocytes (immature) 1 [10-P]	Fibp
Astrocytes_(immature)_1_[10-P]_HET	0.0439971	0.0548797	0.447	0.479	1	Astrocytes (immature) 1 [10-P]	Dad1
Astrocytes_(immature)_1_[10-P]_HET	0.0441065	0.198258	0.52	0.438	1	Astrocytes (immature) 1 [10-P]	Cox8a
Astrocytes_(immature)_1_[10-P]_HET	0.0442475	0.037292	0.353	0.392	1	Astrocytes (immature) 1 [10-P]	Crip2
Astrocytes_(immature)_1_[10-P]_HET	0.0443436	-0.0788771	0.013	0.062	1	Astrocytes (immature) 1 [10-P]	Ubr4
Astrocytes_(immature)_1_[10-P]_HET	0.0445774	0.158848	0.493	0.443	1	Astrocytes (immature) 1 [10-P]	Cox5b
Astrocytes_(immature)_1_[10-P]_HET	0.0445974	-0.146513	0.22	0.34	1	Astrocytes (immature) 1 [10-P]	Acsl3
Astrocytes_(immature)_1_[10-P]_HET	0.0446249	-0.110439	0.06	0.139	1	Astrocytes (immature) 1 [10-P]	Fmo1
Astrocytes_(immature)_1_[10-P]_HET	0.0446738	-0.0788771	0.02	0.077	1	Astrocytes (immature) 1 [10-P]	Col4a3bp
Astrocytes_(immature)_1_[10-P]_HET	0.0447021	-0.0622056	0.04	0.093	1	Astrocytes (immature) 1 [10-P]	Tox3
Astrocytes_(immature)_1_[10-P]_HET	0.0447021	-0.0622056	0.04	0.093	1	Astrocytes (immature) 1 [10-P]	Ythdf2
Astrocytes_(immature)_1_[10-P]_HET	0.0447225	-0.00263637	0.18	0.222	1	Astrocytes (immature) 1 [10-P]	Esd
Astrocytes_(immature)_1_[10-P]_HET	0.0447436	-0.130383	0.1	0.196	1	Astrocytes (immature) 1 [10-P]	Mrpl23
Astrocytes_(immature)_1_[10-P]_HET	0.04478	-0.0714241	0.247	0.335	1	Astrocytes (immature) 1 [10-P]	Pomp
Astrocytes_(immature)_1_[10-P]_HET	0.0447985	0.00496625	0.147	0.18	1	Astrocytes (immature) 1 [10-P]	Smarce1
Astrocytes_(immature)_1_[10-P]_HET	0.0449773	-0.137455	0.113	0.211	1	Astrocytes (immature) 1 [10-P]	Itfg1
Astrocytes_(immature)_1_[10-P]_HET	0.0449777	-0.121946	0.08	0.155	1	Astrocytes (immature) 1 [10-P]	Nt5dc2
Astrocytes_(immature)_1_[10-P]_HET	0.0450839	0.0709704	0.067	0.015	1	Astrocytes (immature) 1 [10-P]	Srprb
Astrocytes_(immature)_1_[10-P]_HET	0.0452625	-0.0326986	0.053	0.093	1	Astrocytes (immature) 1 [10-P]	Celsr1
Astrocytes_(immature)_1_[10-P]_HET	0.0457334	-0.106726	0.08	0.165	1	Astrocytes (immature) 1 [10-P]	Ddx18
Astrocytes_(immature)_1_[10-P]_HET	0.0457747	-0.00999602	0.32	0.381	1	Astrocytes (immature) 1 [10-P]	Psmb3
Astrocytes_(immature)_1_[10-P]_HET	0.0458298	-0.120382	0.127	0.227	1	Astrocytes (immature) 1 [10-P]	Hnrnpm
Astrocytes_(immature)_1_[10-P]_HET	0.0458372	-0.0900398	0.027	0.088	1	Astrocytes (immature) 1 [10-P]	Boc
Astrocytes_(immature)_1_[10-P]_HET	0.0458372	-0.0900398	0.027	0.088	1	Astrocytes (immature) 1 [10-P]	Exosc7
Astrocytes_(immature)_1_[10-P]_HET	0.0458372	-0.0900398	0.027	0.088	1	Astrocytes (immature) 1 [10-P]	Atf5
Astrocytes_(immature)_1_[10-P]_HET	0.0460294	-0.0372487	0.06	0.103	1	Astrocytes (immature) 1 [10-P]	Rnf11
Astrocytes_(immature)_1_[10-P]_HET	0.0460468	-0.0665921	0.047	0.103	1	Astrocytes (immature) 1 [10-P]	Ift43
Astrocytes_(immature)_1_[10-P]_HET	0.0461722	0.00852407	0.507	0.577	1	Astrocytes (immature) 1 [10-P]	Acot1
Astrocytes_(immature)_1_[10-P]_HET	0.0463066	-0.156317	0.167	0.278	1	Astrocytes (immature) 1 [10-P]	Htra1
Astrocytes_(immature)_1_[10-P]_HET	0.0463257	-0.0338333	0.147	0.201	1	Astrocytes (immature) 1 [10-P]	Tpm3
Astrocytes_(immature)_1_[10-P]_HET	0.0465849	-0.106485	0.053	0.129	1	Astrocytes (immature) 1 [10-P]	Vps37a
Astrocytes_(immature)_1_[10-P]_HET	0.0465875	0.193556	0.98	0.964	1	Astrocytes (immature) 1 [10-P]	Eef1a1
Astrocytes_(immature)_1_[10-P]_HET	0.0467413	0.154438	0.327	0.258	1	Astrocytes (immature) 1 [10-P]	Cntnap2
Astrocytes_(immature)_1_[10-P]_HET	0.046952	0.0693037	0.253	0.263	1	Astrocytes (immature) 1 [10-P]	Timm13
Astrocytes_(immature)_1_[10-P]_HET	0.0476544	0.0507266	0.16	0.17	1	Astrocytes (immature) 1 [10-P]	Ppp2r2b
Astrocytes_(immature)_1_[10-P]_HET	0.0476633	-0.0883375	0.013	0.062	1	Astrocytes (immature) 1 [10-P]	Ipo8
Astrocytes_(immature)_1_[10-P]_HET	0.0479206	-0.123103	0.093	0.175	1	Astrocytes (immature) 1 [10-P]	Ash1l
Astrocytes_(immature)_1_[10-P]_HET	0.0479301	0.0903234	0.407	0.428	1	Astrocytes (immature) 1 [10-P]	Ctnnbip1
Astrocytes_(immature)_1_[10-P]_HET	0.0479941	-0.102469	0.047	0.119	1	Astrocytes (immature) 1 [10-P]	Kmt2a
Astrocytes_(immature)_1_[10-P]_HET	0.0479941	-0.102469	0.047	0.119	1	Astrocytes (immature) 1 [10-P]	Pkd2
Astrocytes_(immature)_1_[10-P]_HET	0.0480757	0.0255976	0.107	0.113	1	Astrocytes (immature) 1 [10-P]	Etv1
Astrocytes_(immature)_1_[10-P]_HET	0.0482182	0.0236811	0.273	0.299	1	Astrocytes (immature) 1 [10-P]	Ctnnd2
Astrocytes_(immature)_1_[10-P]_HET	0.0482982	0.186	0.773	0.742	1	Astrocytes (immature) 1 [10-P]	Rpl37
Astrocytes_(immature)_1_[10-P]_HET	0.0484688	0.0568196	0.207	0.201	1	Astrocytes (immature) 1 [10-P]	Psma4
Astrocytes_(immature)_1_[10-P]_HET	0.0485392	0.080193	0.207	0.186	1	Astrocytes (immature) 1 [10-P]	Ghitm
Astrocytes_(immature)_1_[10-P]_HET	0.0486226	-0.122152	0.187	0.294	1	Astrocytes (immature) 1 [10-P]	Phf20l1
Astrocytes_(immature)_1_[10-P]_HET	0.0492003	-0.103925	0.053	0.129	1	Astrocytes (immature) 1 [10-P]	Dmxl1
Astrocytes_(immature)_1_[10-P]_HET	0.0492665	0.00358502	0.06	0.077	1	Astrocytes (immature) 1 [10-P]	Car8
Astrocytes_(immature)_1_[10-P]_HET	0.0495924	-0.0968289	0.027	0.082	1	Astrocytes (immature) 1 [10-P]	Dnajc13
Astrocytes_(immature)_1_[10-P]_HET	0.0496049	-0.085135	0.087	0.16	1	Astrocytes (immature) 1 [10-P]	Ddx3x
Astrocytes_(immature)_1_[10-P]_HET	0.0500452	-0.115604	0.08	0.165	1	Astrocytes (immature) 1 [10-P]	Abhd14a
Astrocytes_(immature)_1_[10-P]_HET	0.0500452	-0.115604	0.08	0.165	1	Astrocytes (immature) 1 [10-P]	Sncaip
Astrocytes_(immature)_1_[10-P]_HET	0.0501098	-0.00741747	0.167	0.201	1	Astrocytes (immature) 1 [10-P]	Cul1
Astrocytes_(immature)_1_[10-P]_HET	0.0501344	-0.0832185	0.027	0.088	1	Astrocytes (immature) 1 [10-P]	Tmeff1
Astrocytes_(immature)_1_[10-P]_HET	0.0501344	-0.0832185	0.027	0.088	1	Astrocytes (immature) 1 [10-P]	Ptpn4
Astrocytes_(immature)_1_[10-P]_HET	0.0501344	-0.0832185	0.027	0.088	1	Astrocytes (immature) 1 [10-P]	Fam126a
Astrocytes_(immature)_1_[10-P]_HET	0.0501784	-0.00606346	0.06	0.093	1	Astrocytes (immature) 1 [10-P]	Pafah1b2
Astrocytes_(immature)_1_[10-P]_HET	0.0505536	-0.18995	0.413	0.418	1	Astrocytes (immature) 1 [10-P]	Arl6ip1
Astrocytes_(immature)_1_[10-P]_HET	0.0505649	-0.103925	0.06	0.139	1	Astrocytes (immature) 1 [10-P]	Tfap2c
Astrocytes_(immature)_1_[10-P]_HET	0.0508261	0.0815875	0.073	0.021	1	Astrocytes (immature) 1 [10-P]	Lactb
Astrocytes_(immature)_1_[10-P]_HET	0.0509711	-0.110439	0.06	0.134	1	Astrocytes (immature) 1 [10-P]	Nvl
Astrocytes_(immature)_1_[10-P]_HET	0.0509767	-0.130916	0.147	0.253	1	Astrocytes (immature) 1 [10-P]	Ier3ip1
Astrocytes_(immature)_1_[10-P]_HET	0.0510893	-0.0899557	0.067	0.139	1	Astrocytes (immature) 1 [10-P]	Rab28
Astrocytes_(immature)_1_[10-P]_HET	0.0510912	0.0507611	0.153	0.16	1	Astrocytes (immature) 1 [10-P]	Hdgfl3
Astrocytes_(immature)_1_[10-P]_HET	0.0511295	-0.109845	0.38	0.5	1	Astrocytes (immature) 1 [10-P]	Ssr3
Astrocytes_(immature)_1_[10-P]_HET	0.0512025	0.170098	0.96	0.902	1	Astrocytes (immature) 1 [10-P]	Ubb
Astrocytes_(immature)_1_[10-P]_HET	0.0512965	0.0135421	0.047	0.057	1	Astrocytes (immature) 1 [10-P]	Tmem160
Astrocytes_(immature)_1_[10-P]_HET	0.0515092	-0.0417289	0.073	0.119	1	Astrocytes (immature) 1 [10-P]	March5
Astrocytes_(immature)_1_[10-P]_HET	0.0516337	0.0170861	0.093	0.108	1	Astrocytes (immature) 1 [10-P]	Pkig
Astrocytes_(immature)_1_[10-P]_HET	0.0517833	0.00754697	0.067	0.088	1	Astrocytes (immature) 1 [10-P]	Prkar2b
Astrocytes_(immature)_1_[10-P]_HET	0.0519558	0.102277	0.087	0.031	1	Astrocytes (immature) 1 [10-P]	2005-09-01
Astrocytes_(immature)_1_[10-P]_HET	0.0525357	-0.0999122	0.053	0.129	1	Astrocytes (immature) 1 [10-P]	Dhx30
Astrocytes_(immature)_1_[10-P]_HET	0.0526646	-0.0744653	0.013	0.062	1	Astrocytes (immature) 1 [10-P]	2310015A10Rik
Astrocytes_(immature)_1_[10-P]_HET	0.0526646	-0.0744653	0.013	0.062	1	Astrocytes (immature) 1 [10-P]	Sorcs2
Astrocytes_(immature)_1_[10-P]_HET	0.05267	-0.0891321	0.073	0.144	1	Astrocytes (immature) 1 [10-P]	Aph1a
Astrocytes_(immature)_1_[10-P]_HET	0.0526924	-0.140019	0.107	0.196	1	Astrocytes (immature) 1 [10-P]	Taf15
Astrocytes_(immature)_1_[10-P]_HET	0.052722	-0.0948803	0.06	0.134	1	Astrocytes (immature) 1 [10-P]	Tet3
Astrocytes_(immature)_1_[10-P]_HET	0.0527503	0.0692673	0.053	0.01	1	Astrocytes (immature) 1 [10-P]	Snx21
Astrocytes_(immature)_1_[10-P]_HET	0.0530718	-0.0874911	0.033	0.098	1	Astrocytes (immature) 1 [10-P]	2010320M18Rik
Astrocytes_(immature)_1_[10-P]_HET	0.0530718	-0.0874911	0.033	0.098	1	Astrocytes (immature) 1 [10-P]	Pias2
Astrocytes_(immature)_1_[10-P]_HET	0.0530718	-0.0874911	0.033	0.098	1	Astrocytes (immature) 1 [10-P]	Ptar1
Astrocytes_(immature)_1_[10-P]_HET	0.0530718	-0.0874911	0.033	0.098	1	Astrocytes (immature) 1 [10-P]	Zfp397
Astrocytes_(immature)_1_[10-P]_HET	0.0530741	-0.0810776	0.08	0.149	1	Astrocytes (immature) 1 [10-P]	Spred1
Astrocytes_(immature)_1_[10-P]_HET	0.0531315	-0.062559	0.02	0.067	1	Astrocytes (immature) 1 [10-P]	Erp44
Astrocytes_(immature)_1_[10-P]_HET	0.0531315	-0.062559	0.02	0.067	1	Astrocytes (immature) 1 [10-P]	Lysmd2
Astrocytes_(immature)_1_[10-P]_HET	0.0533814	0.000725702	0.26	0.309	1	Astrocytes (immature) 1 [10-P]	Eef1g
Astrocytes_(immature)_1_[10-P]_HET	0.0534544	-0.100604	0.207	0.258	1	Astrocytes (immature) 1 [10-P]	Fam13c
Astrocytes_(immature)_1_[10-P]_HET	0.0534805	-0.0624793	0.133	0.201	1	Astrocytes (immature) 1 [10-P]	Sarnp
Astrocytes_(immature)_1_[10-P]_HET	0.0536578	-0.110775	0.133	0.227	1	Astrocytes (immature) 1 [10-P]	Reep3
Astrocytes_(immature)_1_[10-P]_HET	0.0537326	-0.103508	0.127	0.216	1	Astrocytes (immature) 1 [10-P]	Golim4
Astrocytes_(immature)_1_[10-P]_HET	0.0538045	-0.103508	0.127	0.216	1	Astrocytes (immature) 1 [10-P]	Srp19
Astrocytes_(immature)_1_[10-P]_HET	0.0538376	-0.108074	0.093	0.18	1	Astrocytes (immature) 1 [10-P]	Sf3b3
Astrocytes_(immature)_1_[10-P]_HET	0.0538452	-0.0704156	0.067	0.129	1	Astrocytes (immature) 1 [10-P]	Ctdspl2
Astrocytes_(immature)_1_[10-P]_HET	0.0538452	-0.0704156	0.067	0.129	1	Astrocytes (immature) 1 [10-P]	Gprc5b
Astrocytes_(immature)_1_[10-P]_HET	0.0538925	-0.106485	0.053	0.124	1	Astrocytes (immature) 1 [10-P]	Adgrv1
Astrocytes_(immature)_1_[10-P]_HET	0.0541312	-0.0916965	0.04	0.108	1	Astrocytes (immature) 1 [10-P]	Celf1
Astrocytes_(immature)_1_[10-P]_HET	0.0541459	0.0021263	0.127	0.155	1	Astrocytes (immature) 1 [10-P]	Csde1
Astrocytes_(immature)_1_[10-P]_HET	0.0541805	0.0170861	0.107	0.062	1	Astrocytes (immature) 1 [10-P]	Neurod6
Astrocytes_(immature)_1_[10-P]_HET	0.0545381	0.184681	0.667	0.629	1	Astrocytes (immature) 1 [10-P]	Ldhb
Astrocytes_(immature)_1_[10-P]_HET	0.0546324	0.121974	0.213	0.16	1	Astrocytes (immature) 1 [10-P]	Polr1d
Astrocytes_(immature)_1_[10-P]_HET	0.0546623	-0.0237655	0.06	0.098	1	Astrocytes (immature) 1 [10-P]	Mad2l2
Astrocytes_(immature)_1_[10-P]_HET	0.0548338	-0.0462684	0.027	0.067	1	Astrocytes (immature) 1 [10-P]	Lrp8
Astrocytes_(immature)_1_[10-P]_HET	0.0548338	-0.0462684	0.027	0.067	1	Astrocytes (immature) 1 [10-P]	Sde2
Astrocytes_(immature)_1_[10-P]_HET	0.0548338	-0.0462684	0.027	0.067	1	Astrocytes (immature) 1 [10-P]	Gigyf2
Astrocytes_(immature)_1_[10-P]_HET	0.0548338	-0.0462684	0.027	0.067	1	Astrocytes (immature) 1 [10-P]	Ubr3
Astrocytes_(immature)_1_[10-P]_HET	0.0548338	-0.0462684	0.027	0.067	1	Astrocytes (immature) 1 [10-P]	Cry2
Astrocytes_(immature)_1_[10-P]_HET	0.0548614	-0.0212233	0.14	0.186	1	Astrocytes (immature) 1 [10-P]	Sf1
Astrocytes_(immature)_1_[10-P]_HET	0.0548783	-0.0857635	0.02	0.072	1	Astrocytes (immature) 1 [10-P]	Arnt2
Astrocytes_(immature)_1_[10-P]_HET	0.0548796	-0.00950985	0.04	0.067	1	Astrocytes (immature) 1 [10-P]	Nop14
Astrocytes_(immature)_1_[10-P]_HET	0.0551729	-0.17434	0.2	0.309	1	Astrocytes (immature) 1 [10-P]	Sf3b1
Astrocytes_(immature)_1_[10-P]_HET	0.0553122	-0.0190257	0.333	0.407	1	Astrocytes (immature) 1 [10-P]	Ddah2
Astrocytes_(immature)_1_[10-P]_HET	0.0554681	0.100792	0.073	0.026	1	Astrocytes (immature) 1 [10-P]	Rpa3
Astrocytes_(immature)_1_[10-P]_HET	0.0554774	-0.0369906	0.027	0.062	1	Astrocytes (immature) 1 [10-P]	Bmpr1b
Astrocytes_(immature)_1_[10-P]_HET	0.0554906	-0.139279	0.14	0.232	1	Astrocytes (immature) 1 [10-P]	Top2b
Astrocytes_(immature)_1_[10-P]_HET	0.0557903	0.00201811	0.527	0.603	1	Astrocytes (immature) 1 [10-P]	Glul
Astrocytes_(immature)_1_[10-P]_HET	0.0558028	-0.105871	0.12	0.211	1	Astrocytes (immature) 1 [10-P]	Tbrg1
Astrocytes_(immature)_1_[10-P]_HET	0.0559586	-0.033451	0.287	0.361	1	Astrocytes (immature) 1 [10-P]	Pdia6
Astrocytes_(immature)_1_[10-P]_HET	0.0559914	-0.166563	0.347	0.474	1	Astrocytes (immature) 1 [10-P]	Chchd2
Astrocytes_(immature)_1_[10-P]_HET	0.0561826	-0.0674789	0.013	0.062	1	Astrocytes (immature) 1 [10-P]	Tulp3
Astrocytes_(immature)_1_[10-P]_HET	0.0563282	0.128893	0.207	0.129	1	Astrocytes (immature) 1 [10-P]	Eif4a3
Astrocytes_(immature)_1_[10-P]_HET	0.0563365	-0.0143369	0.047	0.077	1	Astrocytes (immature) 1 [10-P]	Lman2
Astrocytes_(immature)_1_[10-P]_HET	0.0563568	-0.0583704	0.247	0.335	1	Astrocytes (immature) 1 [10-P]	Ubc
Astrocytes_(immature)_1_[10-P]_HET	0.0565979	-0.0238777	0.16	0.211	1	Astrocytes (immature) 1 [10-P]	Nipbl
Astrocytes_(immature)_1_[10-P]_HET	0.0568038	0.0523403	0.167	0.165	1	Astrocytes (immature) 1 [10-P]	Copz1
Astrocytes_(immature)_1_[10-P]_HET	0.0571304	-0.0405367	0.3	0.381	1	Astrocytes (immature) 1 [10-P]	Bex3
Astrocytes_(immature)_1_[10-P]_HET	0.0574966	0.00852407	0.253	0.294	1	Astrocytes (immature) 1 [10-P]	2011-09-01
Astrocytes_(immature)_1_[10-P]_HET	0.057498	-0.129335	0.087	0.17	1	Astrocytes (immature) 1 [10-P]	Sirpa
Astrocytes_(immature)_1_[10-P]_HET	0.0576054	0.0799592	0.06	0.015	1	Astrocytes (immature) 1 [10-P]	Ptpn2
Astrocytes_(immature)_1_[10-P]_HET	0.0577162	0.0405529	0.087	0.082	1	Astrocytes (immature) 1 [10-P]	Commd1
Astrocytes_(immature)_1_[10-P]_HET	0.0578053	-0.0280769	0.053	0.088	1	Astrocytes (immature) 1 [10-P]	Thap12
Astrocytes_(immature)_1_[10-P]_HET	0.0579314	-0.169474	0.393	0.495	1	Astrocytes (immature) 1 [10-P]	Spag9
Astrocytes_(immature)_1_[10-P]_HET	0.0579354	0.0591501	0.113	0.113	1	Astrocytes (immature) 1 [10-P]	Ndufs6
Astrocytes_(immature)_1_[10-P]_HET	0.0581909	-0.0900398	0.027	0.082	1	Astrocytes (immature) 1 [10-P]	Ccdc88c
Astrocytes_(immature)_1_[10-P]_HET	0.0581909	-0.0900398	0.027	0.082	1	Astrocytes (immature) 1 [10-P]	Lamb2
Astrocytes_(immature)_1_[10-P]_HET	0.058211	-0.023382	0.047	0.077	1	Astrocytes (immature) 1 [10-P]	Zdhhc6
Astrocytes_(immature)_1_[10-P]_HET	0.0582427	-0.133945	0.1	0.191	1	Astrocytes (immature) 1 [10-P]	Slc38a3
Astrocytes_(immature)_1_[10-P]_HET	0.0582816	0.0601651	0.053	0.01	1	Astrocytes (immature) 1 [10-P]	Metap1
Astrocytes_(immature)_1_[10-P]_HET	0.0584737	0.0379263	0.72	0.773	1	Astrocytes (immature) 1 [10-P]	Oaz1
Astrocytes_(immature)_1_[10-P]_HET	0.0587129	-0.0336604	0.147	0.196	1	Astrocytes (immature) 1 [10-P]	Tsen34
Astrocytes_(immature)_1_[10-P]_HET	0.0588171	-0.100974	0.033	0.093	1	Astrocytes (immature) 1 [10-P]	Med4
Astrocytes_(immature)_1_[10-P]_HET	0.0589194	-0.176855	0.62	0.737	1	Astrocytes (immature) 1 [10-P]	Rpl13a
Astrocytes_(immature)_1_[10-P]_HET	0.0589304	0.0296067	0.6	0.67	1	Astrocytes (immature) 1 [10-P]	Rpl35
Astrocytes_(immature)_1_[10-P]_HET	0.0589545	0.1052	0.1	0.041	1	Astrocytes (immature) 1 [10-P]	Tsr3
Astrocytes_(immature)_1_[10-P]_HET	0.059043	0.208244	0.62	0.5	1	Astrocytes (immature) 1 [10-P]	Rps23
Astrocytes_(immature)_1_[10-P]_HET	0.0591612	-0.121646	0.373	0.485	1	Astrocytes (immature) 1 [10-P]	Ntrk2
Astrocytes_(immature)_1_[10-P]_HET	0.0592578	0.115837	0.2	0.139	1	Astrocytes (immature) 1 [10-P]	Ube2e1
Astrocytes_(immature)_1_[10-P]_HET	0.0594124	0.0505743	0.293	0.299	1	Astrocytes (immature) 1 [10-P]	Mff
Astrocytes_(immature)_1_[10-P]_HET	0.0595295	-0.072776	0.067	0.129	1	Astrocytes (immature) 1 [10-P]	Matr3
Astrocytes_(immature)_1_[10-P]_HET	0.0595295	-0.072776	0.067	0.129	1	Astrocytes (immature) 1 [10-P]	Ddr1
Astrocytes_(immature)_1_[10-P]_HET	0.0597158	0.0326149	0.253	0.284	1	Astrocytes (immature) 1 [10-P]	Rpl12
Astrocytes_(immature)_1_[10-P]_HET	0.0602721	0.185538	0.46	0.356	1	Astrocytes (immature) 1 [10-P]	Cirbp
Astrocytes_(immature)_1_[10-P]_HET	0.0603604	0.169737	0.353	0.273	1	Astrocytes (immature) 1 [10-P]	Eif4a1
Astrocytes_(immature)_1_[10-P]_HET	0.0608007	-0.0857635	0.02	0.072	1	Astrocytes (immature) 1 [10-P]	Ogfod3
Astrocytes_(immature)_1_[10-P]_HET	0.0608187	-0.00999602	0.113	0.149	1	Astrocytes (immature) 1 [10-P]	Ddx6
Astrocytes_(immature)_1_[10-P]_HET	0.0608634	0.0456939	0.08	0.072	1	Astrocytes (immature) 1 [10-P]	Trp53
Astrocytes_(immature)_1_[10-P]_HET	0.060904	-0.0294438	0.12	0.17	1	Astrocytes (immature) 1 [10-P]	Selenop
Astrocytes_(immature)_1_[10-P]_HET	0.0615295	-0.113068	0.087	0.17	1	Astrocytes (immature) 1 [10-P]	Stag1
Astrocytes_(immature)_1_[10-P]_HET	0.0616347	-0.0511388	0.247	0.325	1	Astrocytes (immature) 1 [10-P]	Id4
Astrocytes_(immature)_1_[10-P]_HET	0.0616382	0.00557679	0.067	0.082	1	Astrocytes (immature) 1 [10-P]	Ufd1
Astrocytes_(immature)_1_[10-P]_HET	0.061715	-0.0668272	0.12	0.191	1	Astrocytes (immature) 1 [10-P]	Zc3h13
Astrocytes_(immature)_1_[10-P]_HET	0.0618887	-0.121719	0.093	0.18	1	Astrocytes (immature) 1 [10-P]	Dst
Astrocytes_(immature)_1_[10-P]_HET	0.0619489	-0.0788771	0.02	0.072	1	Astrocytes (immature) 1 [10-P]	Aen
Astrocytes_(immature)_1_[10-P]_HET	0.0619489	-0.0788771	0.02	0.072	1	Astrocytes (immature) 1 [10-P]	Ddx41
Astrocytes_(immature)_1_[10-P]_HET	0.0619489	-0.0788771	0.02	0.072	1	Astrocytes (immature) 1 [10-P]	Slc38a10
Astrocytes_(immature)_1_[10-P]_HET	0.0619489	-0.0788771	0.02	0.072	1	Astrocytes (immature) 1 [10-P]	Copg2
Astrocytes_(immature)_1_[10-P]_HET	0.0619489	-0.0788771	0.02	0.072	1	Astrocytes (immature) 1 [10-P]	Nme7
Astrocytes_(immature)_1_[10-P]_HET	0.0626158	0.0423124	0.093	0.088	1	Astrocytes (immature) 1 [10-P]	Rae1
Astrocytes_(immature)_1_[10-P]_HET	0.0627349	0.0975291	0.187	0.134	1	Astrocytes (immature) 1 [10-P]	Sbds
Astrocytes_(immature)_1_[10-P]_HET	0.0628025	-0.114333	0.033	0.077	1	Astrocytes (immature) 1 [10-P]	Gadd45g
Astrocytes_(immature)_1_[10-P]_HET	0.0631681	0.191515	0.72	0.747	1	Astrocytes (immature) 1 [10-P]	Mt1
Astrocytes_(immature)_1_[10-P]_HET	0.0631792	-0.0543901	0.12	0.18	1	Astrocytes (immature) 1 [10-P]	Sri
Astrocytes_(immature)_1_[10-P]_HET	0.0634005	-0.105344	0.067	0.144	1	Astrocytes (immature) 1 [10-P]	Prrc2b
Astrocytes_(immature)_1_[10-P]_HET	0.0635826	0.0390181	0.107	0.103	1	Astrocytes (immature) 1 [10-P]	Ppm1g
Astrocytes_(immature)_1_[10-P]_HET	0.0637348	0.0784866	0.127	0.062	1	Astrocytes (immature) 1 [10-P]	Rnd3
Astrocytes_(immature)_1_[10-P]_HET	0.063749	-0.107878	0.067	0.139	1	Astrocytes (immature) 1 [10-P]	Lsm14a
Astrocytes_(immature)_1_[10-P]_HET	0.063749	-0.107878	0.067	0.139	1	Astrocytes (immature) 1 [10-P]	Zfp644
Astrocytes_(immature)_1_[10-P]_HET	0.0639371	-0.09081	0.047	0.113	1	Astrocytes (immature) 1 [10-P]	Egfr
Astrocytes_(immature)_1_[10-P]_HET	0.0642011	-0.0642157	0.053	0.108	1	Astrocytes (immature) 1 [10-P]	Mxd4
Astrocytes_(immature)_1_[10-P]_HET	0.0642011	-0.0642157	0.053	0.108	1	Astrocytes (immature) 1 [10-P]	Zup1
Astrocytes_(immature)_1_[10-P]_HET	0.0642011	-0.0642157	0.053	0.108	1	Astrocytes (immature) 1 [10-P]	Pitpnc1
Astrocytes_(immature)_1_[10-P]_HET	0.0642399	-0.0241349	0.073	0.113	1	Astrocytes (immature) 1 [10-P]	Timm17a
Astrocytes_(immature)_1_[10-P]_HET	0.0643382	0.125728	0.147	0.082	1	Astrocytes (immature) 1 [10-P]	Il18
Astrocytes_(immature)_1_[10-P]_HET	0.0645049	-0.0553843	0.04	0.088	1	Astrocytes (immature) 1 [10-P]	Nop53
Astrocytes_(immature)_1_[10-P]_HET	0.0645049	-0.0553843	0.04	0.088	1	Astrocytes (immature) 1 [10-P]	Sesn1
Astrocytes_(immature)_1_[10-P]_HET	0.0645049	-0.0553843	0.04	0.088	1	Astrocytes (immature) 1 [10-P]	Tmem183a
Astrocytes_(immature)_1_[10-P]_HET	0.0645455	-0.0624793	0.127	0.196	1	Astrocytes (immature) 1 [10-P]	Lamtor1
Astrocytes_(immature)_1_[10-P]_HET	0.0646053	-0.0915328	0.08	0.155	1	Astrocytes (immature) 1 [10-P]	Wnk1
Astrocytes_(immature)_1_[10-P]_HET	0.0646053	-0.0915328	0.08	0.155	1	Astrocytes (immature) 1 [10-P]	B3gat2
Astrocytes_(immature)_1_[10-P]_HET	0.0646174	-0.108258	0.113	0.201	1	Astrocytes (immature) 1 [10-P]	Eif3a
Astrocytes_(immature)_1_[10-P]_HET	0.0647071	0.132307	0.247	0.201	1	Astrocytes (immature) 1 [10-P]	Hspd1
Astrocytes_(immature)_1_[10-P]_HET	0.0651463	-0.0598347	0.047	0.098	1	Astrocytes (immature) 1 [10-P]	Sel1l
Astrocytes_(immature)_1_[10-P]_HET	0.0651463	-0.0598347	0.047	0.098	1	Astrocytes (immature) 1 [10-P]	Trnt1
Astrocytes_(immature)_1_[10-P]_HET	0.0651463	-0.0598347	0.047	0.098	1	Astrocytes (immature) 1 [10-P]	Mapk3
Astrocytes_(immature)_1_[10-P]_HET	0.0652169	0.132437	0.733	0.716	1	Astrocytes (immature) 1 [10-P]	Rpl35a
Astrocytes_(immature)_1_[10-P]_HET	0.0652677	0.0986347	0.167	0.088	1	Astrocytes (immature) 1 [10-P]	Tagln2
Astrocytes_(immature)_1_[10-P]_HET	0.0653848	-0.0516956	0.427	0.521	1	Astrocytes (immature) 1 [10-P]	Gpx4
Astrocytes_(immature)_1_[10-P]_HET	0.0655285	-0.144294	0.16	0.263	1	Astrocytes (immature) 1 [10-P]	Dkk3
Astrocytes_(immature)_1_[10-P]_HET	0.0656462	0.112235	0.133	0.067	1	Astrocytes (immature) 1 [10-P]	Adhfe1
Astrocytes_(immature)_1_[10-P]_HET	0.0656983	-0.067027	0.027	0.077	1	Astrocytes (immature) 1 [10-P]	Fbxo21
Astrocytes_(immature)_1_[10-P]_HET	0.0656983	-0.067027	0.027	0.077	1	Astrocytes (immature) 1 [10-P]	Bnip2
Astrocytes_(immature)_1_[10-P]_HET	0.0657467	-0.128893	0.113	0.206	1	Astrocytes (immature) 1 [10-P]	Sar1a
Astrocytes_(immature)_1_[10-P]_HET	0.0659973	-0.0346176	0.22	0.284	1	Astrocytes (immature) 1 [10-P]	Ssb
Astrocytes_(immature)_1_[10-P]_HET	0.0661148	-0.119231	0.12	0.201	1	Astrocytes (immature) 1 [10-P]	Myo10
Astrocytes_(immature)_1_[10-P]_HET	0.0661583	-0.0461015	0.1	0.149	1	Astrocytes (immature) 1 [10-P]	Pcif1
Astrocytes_(immature)_1_[10-P]_HET	0.0661729	0.103872	0.133	0.067	1	Astrocytes (immature) 1 [10-P]	Gyg
Astrocytes_(immature)_1_[10-P]_HET	0.0661902	-0.105615	0.1	0.186	1	Astrocytes (immature) 1 [10-P]	Hcfc1r1
Astrocytes_(immature)_1_[10-P]_HET	0.066383	-0.114333	0.06	0.134	1	Astrocytes (immature) 1 [10-P]	Tra2a
Astrocytes_(immature)_1_[10-P]_HET	0.0667528	-0.0958363	0.047	0.113	1	Astrocytes (immature) 1 [10-P]	Unc5d
Astrocytes_(immature)_1_[10-P]_HET	0.0667528	-0.0958363	0.047	0.113	1	Astrocytes (immature) 1 [10-P]	Babam1
Astrocytes_(immature)_1_[10-P]_HET	0.0668087	-0.0832185	0.027	0.082	1	Astrocytes (immature) 1 [10-P]	1600020E01Rik
Astrocytes_(immature)_1_[10-P]_HET	0.0668087	-0.0832185	0.027	0.082	1	Astrocytes (immature) 1 [10-P]	Reep2
Astrocytes_(immature)_1_[10-P]_HET	0.0668405	-0.0167731	0.24	0.299	1	Astrocytes (immature) 1 [10-P]	Snrpd2
Astrocytes_(immature)_1_[10-P]_HET	0.0671195	-0.0820785	0.107	0.18	1	Astrocytes (immature) 1 [10-P]	Clip3
Astrocytes_(immature)_1_[10-P]_HET	0.0671409	0.067088	0.053	0.031	1	Astrocytes (immature) 1 [10-P]	Ramp2
Astrocytes_(immature)_1_[10-P]_HET	0.0672622	-0.0683668	0.273	0.361	1	Astrocytes (immature) 1 [10-P]	Cdk4
Astrocytes_(immature)_1_[10-P]_HET	0.0672667	-0.0719577	0.02	0.072	1	Astrocytes (immature) 1 [10-P]	Ptk2
Astrocytes_(immature)_1_[10-P]_HET	0.0672667	-0.0719577	0.02	0.072	1	Astrocytes (immature) 1 [10-P]	Gprasp2
Astrocytes_(immature)_1_[10-P]_HET	0.0672667	-0.0719577	0.02	0.072	1	Astrocytes (immature) 1 [10-P]	Mtss2
Astrocytes_(immature)_1_[10-P]_HET	0.0673113	0.0144006	0.053	0.077	1	Astrocytes (immature) 1 [10-P]	Dync1li2
Astrocytes_(immature)_1_[10-P]_HET	0.0674634	-0.181878	0.553	0.675	1	Astrocytes (immature) 1 [10-P]	Eef2
Astrocytes_(immature)_1_[10-P]_HET	0.0676161	-0.049749	0.187	0.258	1	Astrocytes (immature) 1 [10-P]	Thrap3
Astrocytes_(immature)_1_[10-P]_HET	0.0681227	-0.0350652	0.073	0.113	1	Astrocytes (immature) 1 [10-P]	Mettl23
Astrocytes_(immature)_1_[10-P]_HET	0.0681648	0.0424714	0.113	0.113	1	Astrocytes (immature) 1 [10-P]	Pkia
Astrocytes_(immature)_1_[10-P]_HET	0.0681712	0.0923781	0.193	0.144	1	Astrocytes (immature) 1 [10-P]	Dctn3
Astrocytes_(immature)_1_[10-P]_HET	0.0683874	-0.0916965	0.04	0.103	1	Astrocytes (immature) 1 [10-P]	Samd5
Astrocytes_(immature)_1_[10-P]_HET	0.0683874	-0.0916965	0.04	0.103	1	Astrocytes (immature) 1 [10-P]	2810004N23Rik
Astrocytes_(immature)_1_[10-P]_HET	0.0684847	0.0392506	0.127	0.129	1	Astrocytes (immature) 1 [10-P]	Glrx5
Astrocytes_(immature)_1_[10-P]_HET	0.0686219	-0.120759	0.06	0.129	1	Astrocytes (immature) 1 [10-P]	Atp1a1
Astrocytes_(immature)_1_[10-P]_HET	0.0686303	-0.0874911	0.033	0.093	1	Astrocytes (immature) 1 [10-P]	Arap2
Astrocytes_(immature)_1_[10-P]_HET	0.0686303	-0.0874911	0.033	0.093	1	Astrocytes (immature) 1 [10-P]	Zfp280d
Astrocytes_(immature)_1_[10-P]_HET	0.0686303	-0.0874911	0.033	0.093	1	Astrocytes (immature) 1 [10-P]	Phactr2
Astrocytes_(immature)_1_[10-P]_HET	0.0688065	0.00270675	0.08	0.098	1	Astrocytes (immature) 1 [10-P]	Aspscr1
Astrocytes_(immature)_1_[10-P]_HET	0.0688874	-0.0345446	0.02	0.052	1	Astrocytes (immature) 1 [10-P]	Itsn1
Astrocytes_(immature)_1_[10-P]_HET	0.0688874	-0.0345446	0.02	0.052	1	Astrocytes (immature) 1 [10-P]	Scmh1
Astrocytes_(immature)_1_[10-P]_HET	0.0688874	-0.0345446	0.02	0.052	1	Astrocytes (immature) 1 [10-P]	Prim2
Astrocytes_(immature)_1_[10-P]_HET	0.0688874	-0.0345446	0.02	0.052	1	Astrocytes (immature) 1 [10-P]	Terf1
Astrocytes_(immature)_1_[10-P]_HET	0.0688874	-0.0345446	0.02	0.052	1	Astrocytes (immature) 1 [10-P]	Mapk9
Astrocytes_(immature)_1_[10-P]_HET	0.0688874	-0.0345446	0.02	0.052	1	Astrocytes (immature) 1 [10-P]	Pfkl
Astrocytes_(immature)_1_[10-P]_HET	0.0690225	-0.141112	0.2	0.309	1	Astrocytes (immature) 1 [10-P]	Kmt2e
Astrocytes_(immature)_1_[10-P]_HET	0.0691183	-0.0418449	0.107	0.165	1	Astrocytes (immature) 1 [10-P]	Golga7
Astrocytes_(immature)_1_[10-P]_HET	0.0693308	0.00431182	0.18	0.216	1	Astrocytes (immature) 1 [10-P]	Cct2
Astrocytes_(immature)_1_[10-P]_HET	0.0695076	-0.0973826	0.06	0.134	1	Astrocytes (immature) 1 [10-P]	Btbd7
Astrocytes_(immature)_1_[10-P]_HET	0.0697538	0.150647	0.333	0.247	1	Astrocytes (immature) 1 [10-P]	Dctn2
Astrocytes_(immature)_1_[10-P]_HET	0.0699234	-0.0924048	0.067	0.139	1	Astrocytes (immature) 1 [10-P]	Zfp445
Astrocytes_(immature)_1_[10-P]_HET	0.0700219	-0.0964108	0.067	0.139	1	Astrocytes (immature) 1 [10-P]	Dpp8
Astrocytes_(immature)_1_[10-P]_HET	0.0700843	-0.0518485	0.18	0.247	1	Astrocytes (immature) 1 [10-P]	Atraid
Astrocytes_(immature)_1_[10-P]_HET	0.070144	0.0205969	0.047	0.052	1	Astrocytes (immature) 1 [10-P]	Pithd1
Astrocytes_(immature)_1_[10-P]_HET	0.0702744	0.129473	0.147	0.088	1	Astrocytes (immature) 1 [10-P]	Mllt11
Astrocytes_(immature)_1_[10-P]_HET	0.0703022	-0.0933094	0.047	0.113	1	Astrocytes (immature) 1 [10-P]	Dhx36
Astrocytes_(immature)_1_[10-P]_HET	0.0703584	0.0361099	0.147	0.144	1	Astrocytes (immature) 1 [10-P]	Ndufs8
Astrocytes_(immature)_1_[10-P]_HET	0.0703584	0.0361099	0.147	0.144	1	Astrocytes (immature) 1 [10-P]	Svbp
Astrocytes_(immature)_1_[10-P]_HET	0.0704051	-0.0598347	0.04	0.093	1	Astrocytes (immature) 1 [10-P]	Mapk8ip3
Astrocytes_(immature)_1_[10-P]_HET	0.0706418	0.0392506	0.133	0.129	1	Astrocytes (immature) 1 [10-P]	Ezh2
Astrocytes_(immature)_1_[10-P]_HET	0.0707763	0.0709704	0.06	0.015	1	Astrocytes (immature) 1 [10-P]	Cpped1
Astrocytes_(immature)_1_[10-P]_HET	0.070842	-0.0310043	0.093	0.139	1	Astrocytes (immature) 1 [10-P]	Tcerg1
Astrocytes_(immature)_1_[10-P]_HET	0.0709426	0.0888923	0.053	0.015	1	Astrocytes (immature) 1 [10-P]	Pik3r3
Astrocytes_(immature)_1_[10-P]_HET	0.071033	0.0193826	0.06	0.072	1	Astrocytes (immature) 1 [10-P]	Tpgs2
Astrocytes_(immature)_1_[10-P]_HET	0.0714467	0.079792	0.293	0.304	1	Astrocytes (immature) 1 [10-P]	Rps25
Astrocytes_(immature)_1_[10-P]_HET	0.0714861	0.0220865	0.213	0.232	1	Astrocytes (immature) 1 [10-P]	Maged2
Astrocytes_(immature)_1_[10-P]_HET	0.0716465	0.033292	0.4	0.438	1	Astrocytes (immature) 1 [10-P]	Ndfip1
Astrocytes_(immature)_1_[10-P]_HET	0.0717515	-0.138378	0.12	0.206	1	Astrocytes (immature) 1 [10-P]	Adgrg1
Astrocytes_(immature)_1_[10-P]_HET	0.0719738	-0.105344	0.073	0.149	1	Astrocytes (immature) 1 [10-P]	Clk4
Astrocytes_(immature)_1_[10-P]_HET	0.0720069	0.0604941	0.153	0.139	1	Astrocytes (immature) 1 [10-P]	Cs
Astrocytes_(immature)_1_[10-P]_HET	0.0720308	-0.182019	0.407	0.51	1	Astrocytes (immature) 1 [10-P]	Mlc1
Astrocytes_(immature)_1_[10-P]_HET	0.0721465	-0.0814181	0.013	0.057	1	Astrocytes (immature) 1 [10-P]	Chil1
Astrocytes_(immature)_1_[10-P]_HET	0.0722725	-0.224924	0.427	0.541	1	Astrocytes (immature) 1 [10-P]	Scd2
Astrocytes_(immature)_1_[10-P]_HET	0.0724775	-0.114333	0.153	0.247	1	Astrocytes (immature) 1 [10-P]	Crot
Astrocytes_(immature)_1_[10-P]_HET	0.0726838	0.0642554	0.153	0.093	1	Astrocytes (immature) 1 [10-P]	Arfip1
Astrocytes_(immature)_1_[10-P]_HET	0.0727732	-0.0714241	0.033	0.088	1	Astrocytes (immature) 1 [10-P]	Dclk2
Astrocytes_(immature)_1_[10-P]_HET	0.0727732	-0.0714241	0.033	0.088	1	Astrocytes (immature) 1 [10-P]	Gle1
Astrocytes_(immature)_1_[10-P]_HET	0.0727732	-0.0714241	0.033	0.088	1	Astrocytes (immature) 1 [10-P]	Pcdh8
Astrocytes_(immature)_1_[10-P]_HET	0.0727732	-0.0714241	0.033	0.088	1	Astrocytes (immature) 1 [10-P]	Plce1
Astrocytes_(immature)_1_[10-P]_HET	0.0727857	0.0596331	0.073	0.062	1	Astrocytes (immature) 1 [10-P]	Atp6v0a1
Astrocytes_(immature)_1_[10-P]_HET	0.0729188	-0.109388	0.093	0.175	1	Astrocytes (immature) 1 [10-P]	Ssrp1
Astrocytes_(immature)_1_[10-P]_HET	0.073166	-0.105055	0.027	0.082	1	Astrocytes (immature) 1 [10-P]	Egr1
Astrocytes_(immature)_1_[10-P]_HET	0.0734984	-0.0763648	0.027	0.082	1	Astrocytes (immature) 1 [10-P]	AW011738
Astrocytes_(immature)_1_[10-P]_HET	0.0734984	-0.0763648	0.027	0.082	1	Astrocytes (immature) 1 [10-P]	Metap1d
Astrocytes_(immature)_1_[10-P]_HET	0.0734984	-0.0942484	0.027	0.082	1	Astrocytes (immature) 1 [10-P]	Man1a2
Astrocytes_(immature)_1_[10-P]_HET	0.0736108	-8.9058e-05	0.093	0.113	1	Astrocytes (immature) 1 [10-P]	Mrpl43
Astrocytes_(immature)_1_[10-P]_HET	0.0738385	0.113598	0.127	0.067	1	Astrocytes (immature) 1 [10-P]	Metrn
Astrocytes_(immature)_1_[10-P]_HET	0.074137	0.125982	0.447	0.412	1	Astrocytes (immature) 1 [10-P]	Atp5f1
Astrocytes_(immature)_1_[10-P]_HET	0.0741806	0.0589566	0.3	0.299	1	Astrocytes (immature) 1 [10-P]	Cyb5a
Astrocytes_(immature)_1_[10-P]_HET	0.0743363	-0.0845853	0.147	0.227	1	Astrocytes (immature) 1 [10-P]	Ddx42
Astrocytes_(immature)_1_[10-P]_HET	0.074377	0.0710492	0.193	0.175	1	Astrocytes (immature) 1 [10-P]	Fkbp4
Astrocytes_(immature)_1_[10-P]_HET	0.0743827	-0.0459912	0.147	0.206	1	Astrocytes (immature) 1 [10-P]	Camk2n1
Astrocytes_(immature)_1_[10-P]_HET	0.0744474	0.102277	0.073	0.026	1	Astrocytes (immature) 1 [10-P]	Rbfox2
Astrocytes_(immature)_1_[10-P]_HET	0.074482	0.0596331	0.08	0.062	1	Astrocytes (immature) 1 [10-P]	Mgrn1
Astrocytes_(immature)_1_[10-P]_HET	0.074482	0.0596331	0.08	0.062	1	Astrocytes (immature) 1 [10-P]	Trnau1ap
Astrocytes_(immature)_1_[10-P]_HET	0.0746273	0.0935602	0.253	0.222	1	Astrocytes (immature) 1 [10-P]	Acadl
Astrocytes_(immature)_1_[10-P]_HET	0.0747558	0.0831134	0.12	0.082	1	Astrocytes (immature) 1 [10-P]	Mrpl11
Astrocytes_(immature)_1_[10-P]_HET	0.0747681	-0.0462243	0.04	0.082	1	Astrocytes (immature) 1 [10-P]	Dlst
Astrocytes_(immature)_1_[10-P]_HET	0.0748835	-0.0439433	0.06	0.108	1	Astrocytes (immature) 1 [10-P]	Riok3
Astrocytes_(immature)_1_[10-P]_HET	0.0749336	0.0689745	0.133	0.113	1	Astrocytes (immature) 1 [10-P]	Araf
Astrocytes_(immature)_1_[10-P]_HET	0.0751089	-0.00917793	0.207	0.253	1	Astrocytes (immature) 1 [10-P]	Hspa4
Astrocytes_(immature)_1_[10-P]_HET	0.0752092	0.064991	0.073	0.052	1	Astrocytes (immature) 1 [10-P]	Pcp4
Astrocytes_(immature)_1_[10-P]_HET	0.0752496	0.0394727	0.153	0.155	1	Astrocytes (immature) 1 [10-P]	Sugt1
Astrocytes_(immature)_1_[10-P]_HET	0.0753883	0.0582519	0.36	0.376	1	Astrocytes (immature) 1 [10-P]	Ubxn1
Astrocytes_(immature)_1_[10-P]_HET	0.0755125	-0.0208261	0.127	0.165	1	Astrocytes (immature) 1 [10-P]	Bod1l
Astrocytes_(immature)_1_[10-P]_HET	0.0755167	-0.0704156	0.073	0.134	1	Astrocytes (immature) 1 [10-P]	Upf3a
Astrocytes_(immature)_1_[10-P]_HET	0.0756091	0.0720804	0.073	0.046	1	Astrocytes (immature) 1 [10-P]	Bag5
Astrocytes_(immature)_1_[10-P]_HET	0.0758589	-0.0259094	0.06	0.093	1	Astrocytes (immature) 1 [10-P]	Naa60
Astrocytes_(immature)_1_[10-P]_HET	0.0758589	-0.0259094	0.06	0.093	1	Astrocytes (immature) 1 [10-P]	Dnal4
Astrocytes_(immature)_1_[10-P]_HET	0.0758589	-0.0259094	0.06	0.093	1	Astrocytes (immature) 1 [10-P]	Meaf6
Astrocytes_(immature)_1_[10-P]_HET	0.0758589	-0.0259094	0.06	0.093	1	Astrocytes (immature) 1 [10-P]	Fam136a
Astrocytes_(immature)_1_[10-P]_HET	0.0760338	-0.0757521	0.04	0.098	1	Astrocytes (immature) 1 [10-P]	Atp9b
Astrocytes_(immature)_1_[10-P]_HET	0.0762102	0.0525646	0.107	0.093	1	Astrocytes (immature) 1 [10-P]	Ufm1
Astrocytes_(immature)_1_[10-P]_HET	0.0762102	0.0525646	0.107	0.093	1	Astrocytes (immature) 1 [10-P]	Arf2
Astrocytes_(immature)_1_[10-P]_HET	0.0762193	0.0975291	0.173	0.129	1	Astrocytes (immature) 1 [10-P]	Timm23
Astrocytes_(immature)_1_[10-P]_HET	0.0762654	-0.0958363	0.04	0.103	1	Astrocytes (immature) 1 [10-P]	Baz1b
Astrocytes_(immature)_1_[10-P]_HET	0.0762659	-0.0807019	0.033	0.093	1	Astrocytes (immature) 1 [10-P]	Dgcr2
Astrocytes_(immature)_1_[10-P]_HET	0.0763554	-0.079158	0.127	0.201	1	Astrocytes (immature) 1 [10-P]	Snapin
Astrocytes_(immature)_1_[10-P]_HET	0.0764731	-0.0543901	0.127	0.186	1	Astrocytes (immature) 1 [10-P]	Creb5
Astrocytes_(immature)_1_[10-P]_HET	0.0766051	-0.0849706	0.04	0.103	1	Astrocytes (immature) 1 [10-P]	Peli2
Astrocytes_(immature)_1_[10-P]_HET	0.0766051	-0.0849706	0.04	0.103	1	Astrocytes (immature) 1 [10-P]	Gnl2
Astrocytes_(immature)_1_[10-P]_HET	0.0767417	0.0784866	0.1	0.067	1	Astrocytes (immature) 1 [10-P]	Atp6v1b2
Astrocytes_(immature)_1_[10-P]_HET	0.0768339	-0.00281347	0.107	0.129	1	Astrocytes (immature) 1 [10-P]	Vti1b
Astrocytes_(immature)_1_[10-P]_HET	0.0769001	-0.120905	0.347	0.464	1	Astrocytes (immature) 1 [10-P]	Slc25a4
Astrocytes_(immature)_1_[10-P]_HET	0.0774707	0.0411287	0.167	0.16	1	Astrocytes (immature) 1 [10-P]	Sec13
Astrocytes_(immature)_1_[10-P]_HET	0.0777486	-0.0507325	0.047	0.093	1	Astrocytes (immature) 1 [10-P]	Nop58
Astrocytes_(immature)_1_[10-P]_HET	0.0777486	-0.0507325	0.047	0.093	1	Astrocytes (immature) 1 [10-P]	Cep83
Astrocytes_(immature)_1_[10-P]_HET	0.0779193	0.103872	0.133	0.062	1	Astrocytes (immature) 1 [10-P]	Smarcd3
Astrocytes_(immature)_1_[10-P]_HET	0.0781376	0.0577281	0.1	0.082	1	Astrocytes (immature) 1 [10-P]	Lmcd1
Astrocytes_(immature)_1_[10-P]_HET	0.078203	0.0411287	0.16	0.16	1	Astrocytes (immature) 1 [10-P]	Stx12
Astrocytes_(immature)_1_[10-P]_HET	0.0785308	0.054237	0.113	0.098	1	Astrocytes (immature) 1 [10-P]	Gadd45gip1
Astrocytes_(immature)_1_[10-P]_HET	0.0785653	0.0508349	0.127	0.113	1	Astrocytes (immature) 1 [10-P]	Pts
Astrocytes_(immature)_1_[10-P]_HET	0.0785712	-0.0983911	0.113	0.196	1	Astrocytes (immature) 1 [10-P]	Arid4b
Astrocytes_(immature)_1_[10-P]_HET	0.0786738	0.0969192	0.127	0.072	1	Astrocytes (immature) 1 [10-P]	Stip1
Astrocytes_(immature)_1_[10-P]_HET	0.0787018	-0.00671044	0.033	0.052	1	Astrocytes (immature) 1 [10-P]	Magt1
Astrocytes_(immature)_1_[10-P]_HET	0.0788222	-0.00252342	0.04	0.062	1	Astrocytes (immature) 1 [10-P]	Lmbrd2
Astrocytes_(immature)_1_[10-P]_HET	0.0788602	0.154283	0.36	0.278	1	Astrocytes (immature) 1 [10-P]	Ndufb9
Astrocytes_(immature)_1_[10-P]_HET	0.0789901	-0.0212233	0.053	0.082	1	Astrocytes (immature) 1 [10-P]	Hdgfl2
Astrocytes_(immature)_1_[10-P]_HET	0.0789901	-0.0212233	0.053	0.082	1	Astrocytes (immature) 1 [10-P]	Hdac3
Astrocytes_(immature)_1_[10-P]_HET	0.0789901	-0.0212233	0.053	0.082	1	Astrocytes (immature) 1 [10-P]	Mvb12a
Astrocytes_(immature)_1_[10-P]_HET	0.0790559	-0.0154548	0.147	0.196	1	Astrocytes (immature) 1 [10-P]	Capns1
Astrocytes_(immature)_1_[10-P]_HET	0.0791686	0.0778019	0.127	0.093	1	Astrocytes (immature) 1 [10-P]	Bmpr1a
Astrocytes_(immature)_1_[10-P]_HET	0.0791789	-0.0458916	0.18	0.242	1	Astrocytes (immature) 1 [10-P]	Cct5
Astrocytes_(immature)_1_[10-P]_HET	0.0792924	-0.0744653	0.013	0.057	1	Astrocytes (immature) 1 [10-P]	Tmem163
Astrocytes_(immature)_1_[10-P]_HET	0.0792924	-0.0744653	0.013	0.057	1	Astrocytes (immature) 1 [10-P]	Tgfbr1
Astrocytes_(immature)_1_[10-P]_HET	0.0794884	-0.102078	0.013	0.052	1	Astrocytes (immature) 1 [10-P]	Itih5
Astrocytes_(immature)_1_[10-P]_HET	0.0794972	-0.22421	0.533	0.634	1	Astrocytes (immature) 1 [10-P]	Psap
Astrocytes_(immature)_1_[10-P]_HET	0.079572	-0.105344	0.073	0.139	1	Astrocytes (immature) 1 [10-P]	Gm4258
Astrocytes_(immature)_1_[10-P]_HET	0.079595	0.100359	0.34	0.314	1	Astrocytes (immature) 1 [10-P]	Ndufa11
Astrocytes_(immature)_1_[10-P]_HET	0.0798018	0.0954597	0.12	0.067	1	Astrocytes (immature) 1 [10-P]	Gmfb
Astrocytes_(immature)_1_[10-P]_HET	0.0799451	0.179668	0.573	0.479	1	Astrocytes (immature) 1 [10-P]	Rbm3
Astrocytes_(immature)_1_[10-P]_HET	0.0799838	0.0775945	0.06	0.036	1	Astrocytes (immature) 1 [10-P]	Utp11
Astrocytes_(immature)_1_[10-P]_HET	0.0799939	-0.103925	0.06	0.129	1	Astrocytes (immature) 1 [10-P]	Amfr
Astrocytes_(immature)_1_[10-P]_HET	0.0801792	-0.0661733	0.067	0.124	1	Astrocytes (immature) 1 [10-P]	Hpf1
Astrocytes_(immature)_1_[10-P]_HET	0.0802283	0.08479	0.08	0.031	1	Astrocytes (immature) 1 [10-P]	Pnrc2
Astrocytes_(immature)_1_[10-P]_HET	0.0802283	0.08479	0.08	0.031	1	Astrocytes (immature) 1 [10-P]	Syt4
Astrocytes_(immature)_1_[10-P]_HET	0.0802909	0.073126	0.107	0.077	1	Astrocytes (immature) 1 [10-P]	Ptpa
Astrocytes_(immature)_1_[10-P]_HET	0.0803857	0.0802766	0.58	0.598	1	Astrocytes (immature) 1 [10-P]	Pcbp2
Astrocytes_(immature)_1_[10-P]_HET	0.0805026	0.08479	0.073	0.031	1	Astrocytes (immature) 1 [10-P]	1500009L16Rik
Astrocytes_(immature)_1_[10-P]_HET	0.0806034	-0.0674789	0.013	0.057	1	Astrocytes (immature) 1 [10-P]	Fem1c
Astrocytes_(immature)_1_[10-P]_HET	0.0806034	-0.0674789	0.013	0.057	1	Astrocytes (immature) 1 [10-P]	Sall1
Astrocytes_(immature)_1_[10-P]_HET	0.0810002	0.0765242	0.18	0.144	1	Astrocytes (immature) 1 [10-P]	Commd4
Astrocytes_(immature)_1_[10-P]_HET	0.0812693	-0.0694784	0.1	0.165	1	Astrocytes (immature) 1 [10-P]	Mrps5
Astrocytes_(immature)_1_[10-P]_HET	0.0812816	-0.0460634	0.12	0.17	1	Astrocytes (immature) 1 [10-P]	Rps27l
Astrocytes_(immature)_1_[10-P]_HET	0.0814578	-0.0116256	0.04	0.062	1	Astrocytes (immature) 1 [10-P]	Churc1
Astrocytes_(immature)_1_[10-P]_HET	0.0816594	0.0815875	0.16	0.129	1	Astrocytes (immature) 1 [10-P]	Mrpl58
Astrocytes_(immature)_1_[10-P]_HET	0.0817868	-0.0807801	0.14	0.216	1	Astrocytes (immature) 1 [10-P]	Ddx24
Astrocytes_(immature)_1_[10-P]_HET	0.0818689	-0.14562	0.287	0.402	1	Astrocytes (immature) 1 [10-P]	Ctnnb1
Astrocytes_(immature)_1_[10-P]_HET	0.0820989	0.0725707	0.133	0.103	1	Astrocytes (immature) 1 [10-P]	Fyttd1
Astrocytes_(immature)_1_[10-P]_HET	0.0820989	0.0725707	0.133	0.103	1	Astrocytes (immature) 1 [10-P]	Nip7
Astrocytes_(immature)_1_[10-P]_HET	0.0821529	-0.065005	0.107	0.17	1	Astrocytes (immature) 1 [10-P]	Zfr
Astrocytes_(immature)_1_[10-P]_HET	0.0824739	-0.0329051	0.073	0.113	1	Astrocytes (immature) 1 [10-P]	Zkscan1
Astrocytes_(immature)_1_[10-P]_HET	0.0825048	0.0626493	0.12	0.098	1	Astrocytes (immature) 1 [10-P]	Mrpl33
Astrocytes_(immature)_1_[10-P]_HET	0.0827006	-0.0358155	0.147	0.201	1	Astrocytes (immature) 1 [10-P]	Aff4
Astrocytes_(immature)_1_[10-P]_HET	0.0827553	-0.0763648	0.147	0.222	1	Astrocytes (immature) 1 [10-P]	Ddx46
Astrocytes_(immature)_1_[10-P]_HET	0.0829131	-0.039282	0.027	0.062	1	Astrocytes (immature) 1 [10-P]	Fut9
Astrocytes_(immature)_1_[10-P]_HET	0.0829131	-0.039282	0.027	0.062	1	Astrocytes (immature) 1 [10-P]	Pbdc1
Astrocytes_(immature)_1_[10-P]_HET	0.0829131	-0.039282	0.027	0.062	1	Astrocytes (immature) 1 [10-P]	Cab39
Astrocytes_(immature)_1_[10-P]_HET	0.0829131	-0.039282	0.027	0.062	1	Astrocytes (immature) 1 [10-P]	Sipa1l1
Astrocytes_(immature)_1_[10-P]_HET	0.0829131	-0.039282	0.027	0.062	1	Astrocytes (immature) 1 [10-P]	Leo1
Astrocytes_(immature)_1_[10-P]_HET	0.0829521	0.0554523	0.167	0.165	1	Astrocytes (immature) 1 [10-P]	Kif5b
Astrocytes_(immature)_1_[10-P]_HET	0.0834295	-0.0556063	0.02	0.062	1	Astrocytes (immature) 1 [10-P]	Nfasc
Astrocytes_(immature)_1_[10-P]_HET	0.0834295	-0.0556063	0.02	0.062	1	Astrocytes (immature) 1 [10-P]	Dis3
Astrocytes_(immature)_1_[10-P]_HET	0.0834295	-0.0556063	0.02	0.062	1	Astrocytes (immature) 1 [10-P]	Odf2
Astrocytes_(immature)_1_[10-P]_HET	0.0834295	-0.0556063	0.02	0.062	1	Astrocytes (immature) 1 [10-P]	Kansl1
Astrocytes_(immature)_1_[10-P]_HET	0.0835795	-0.0939589	0.08	0.155	1	Astrocytes (immature) 1 [10-P]	Agrn
Astrocytes_(immature)_1_[10-P]_HET	0.0836893	-0.134589	0.58	0.696	1	Astrocytes (immature) 1 [10-P]	Eif4g2
Astrocytes_(immature)_1_[10-P]_HET	0.0837264	0.0807977	0.073	0.046	1	Astrocytes (immature) 1 [10-P]	Exoc7
Astrocytes_(immature)_1_[10-P]_HET	0.0838575	0.128238	0.153	0.088	1	Astrocytes (immature) 1 [10-P]	Actr2
Astrocytes_(immature)_1_[10-P]_HET	0.0842939	-0.0699386	0.087	0.149	1	Astrocytes (immature) 1 [10-P]	Ahcyl1
Astrocytes_(immature)_1_[10-P]_HET	0.0845163	-0.113105	0.12	0.206	1	Astrocytes (immature) 1 [10-P]	Tead2
Astrocytes_(immature)_1_[10-P]_HET	0.084566	-0.139737	0.227	0.335	1	Astrocytes (immature) 1 [10-P]	Tmod2
Astrocytes_(immature)_1_[10-P]_HET	0.0847401	0.00949591	0.08	0.093	1	Astrocytes (immature) 1 [10-P]	Dcaf12
Astrocytes_(immature)_1_[10-P]_HET	0.0847401	0.00949591	0.08	0.093	1	Astrocytes (immature) 1 [10-P]	Polr2k
Astrocytes_(immature)_1_[10-P]_HET	0.085641	0.0135421	0.04	0.057	1	Astrocytes (immature) 1 [10-P]	Plxna2
Astrocytes_(immature)_1_[10-P]_HET	0.0858581	0.174697	0.48	0.443	1	Astrocytes (immature) 1 [10-P]	mt-Nd5
Astrocytes_(immature)_1_[10-P]_HET	0.0862172	-0.0988889	0.067	0.139	1	Astrocytes (immature) 1 [10-P]	Baz2b
Astrocytes_(immature)_1_[10-P]_HET	0.0863365	0.0560524	0.587	0.634	1	Astrocytes (immature) 1 [10-P]	Rpl3
Astrocytes_(immature)_1_[10-P]_HET	0.0863528	0.176799	0.74	0.753	1	Astrocytes (immature) 1 [10-P]	Rpl38
Astrocytes_(immature)_1_[10-P]_HET	0.0864601	-0.104244	0.093	0.175	1	Astrocytes (immature) 1 [10-P]	Gps1
Astrocytes_(immature)_1_[10-P]_HET	0.0865073	-0.0283705	0.067	0.103	1	Astrocytes (immature) 1 [10-P]	Fam120a
Astrocytes_(immature)_1_[10-P]_HET	0.0865258	-0.0604584	0.013	0.057	1	Astrocytes (immature) 1 [10-P]	Odr4
Astrocytes_(immature)_1_[10-P]_HET	0.0865258	-0.0604584	0.013	0.057	1	Astrocytes (immature) 1 [10-P]	Ep300
Astrocytes_(immature)_1_[10-P]_HET	0.0865258	-0.0604584	0.013	0.057	1	Astrocytes (immature) 1 [10-P]	Plpp5
Astrocytes_(immature)_1_[10-P]_HET	0.0865258	-0.0604584	0.013	0.057	1	Astrocytes (immature) 1 [10-P]	Rbpj
Astrocytes_(immature)_1_[10-P]_HET	0.0865258	-0.0604584	0.013	0.057	1	Astrocytes (immature) 1 [10-P]	Cep112
Astrocytes_(immature)_1_[10-P]_HET	0.0865258	-0.0604584	0.013	0.057	1	Astrocytes (immature) 1 [10-P]	Wiz
Astrocytes_(immature)_1_[10-P]_HET	0.0865258	-0.0604584	0.013	0.057	1	Astrocytes (immature) 1 [10-P]	Ythdc2
Astrocytes_(immature)_1_[10-P]_HET	0.0865258	-0.0604584	0.013	0.057	1	Astrocytes (immature) 1 [10-P]	Rab36
Astrocytes_(immature)_1_[10-P]_HET	0.0865258	-0.0604584	0.013	0.057	1	Astrocytes (immature) 1 [10-P]	Usp6nl
Astrocytes_(immature)_1_[10-P]_HET	0.0865258	-0.0604584	0.013	0.057	1	Astrocytes (immature) 1 [10-P]	Ago2
Astrocytes_(immature)_1_[10-P]_HET	0.0865258	-0.0604584	0.013	0.057	1	Astrocytes (immature) 1 [10-P]	Lcorl
Astrocytes_(immature)_1_[10-P]_HET	0.0875434	-0.0579794	0.167	0.232	1	Astrocytes (immature) 1 [10-P]	1810058I24Rik
Astrocytes_(immature)_1_[10-P]_HET	0.0876884	-0.105871	0.113	0.196	1	Astrocytes (immature) 1 [10-P]	Smarcc1
Astrocytes_(immature)_1_[10-P]_HET	0.0877829	0.0225309	0.053	0.057	1	Astrocytes (immature) 1 [10-P]	Lap3
Astrocytes_(immature)_1_[10-P]_HET	0.0880032	-0.0916965	0.04	0.093	1	Astrocytes (immature) 1 [10-P]	Peg3
Astrocytes_(immature)_1_[10-P]_HET	0.0880983	-0.0574899	0.053	0.103	1	Astrocytes (immature) 1 [10-P]	Ruvbl2
Astrocytes_(immature)_1_[10-P]_HET	0.0882447	0.0541209	0.12	0.119	1	Astrocytes (immature) 1 [10-P]	Cebpz
Astrocytes_(immature)_1_[10-P]_HET	0.0886359	0.101206	0.153	0.088	1	Astrocytes (immature) 1 [10-P]	Copa
Astrocytes_(immature)_1_[10-P]_HET	0.0891222	0.0771485	0.127	0.108	1	Astrocytes (immature) 1 [10-P]	Zeb2
Astrocytes_(immature)_1_[10-P]_HET	0.089433	-0.0439433	0.033	0.072	1	Astrocytes (immature) 1 [10-P]	Ccdc174
Astrocytes_(immature)_1_[10-P]_HET	0.089433	-0.0439433	0.033	0.072	1	Astrocytes (immature) 1 [10-P]	March1
Astrocytes_(immature)_1_[10-P]_HET	0.089433	-0.0439433	0.033	0.072	1	Astrocytes (immature) 1 [10-P]	Srrt
Astrocytes_(immature)_1_[10-P]_HET	0.0897976	0.0668371	0.36	0.371	1	Astrocytes (immature) 1 [10-P]	Uqcrh
Astrocytes_(immature)_1_[10-P]_HET	0.089845	-0.108074	0.1	0.175	1	Astrocytes (immature) 1 [10-P]	Cbx1
Astrocytes_(immature)_1_[10-P]_HET	0.0900064	0.0775945	0.093	0.036	1	Astrocytes (immature) 1 [10-P]	Nr2c2ap
Astrocytes_(immature)_1_[10-P]_HET	0.0901732	0.00754697	0.067	0.082	1	Astrocytes (immature) 1 [10-P]	Ptch1
Astrocytes_(immature)_1_[10-P]_HET	0.0901762	-0.0973826	0.06	0.124	1	Astrocytes (immature) 1 [10-P]	Gm26917
Astrocytes_(immature)_1_[10-P]_HET	0.0901762	-0.0973826	0.06	0.124	1	Astrocytes (immature) 1 [10-P]	Guf1
Astrocytes_(immature)_1_[10-P]_HET	0.0903716	0.0263353	0.06	0.067	1	Astrocytes (immature) 1 [10-P]	Opcml
Astrocytes_(immature)_1_[10-P]_HET	0.0903964	-0.0352261	0.093	0.134	1	Astrocytes (immature) 1 [10-P]	Arpc1a
Astrocytes_(immature)_1_[10-P]_HET	0.090421	0.052272	0.127	0.144	1	Astrocytes (immature) 1 [10-P]	Nsg1
Astrocytes_(immature)_1_[10-P]_HET	0.0906408	0.058925	0.153	0.139	1	Astrocytes (immature) 1 [10-P]	Cfap36
Astrocytes_(immature)_1_[10-P]_HET	0.0906847	0.0909862	0.107	0.052	1	Astrocytes (immature) 1 [10-P]	Rxylt1
Astrocytes_(immature)_1_[10-P]_HET	0.0910405	-0.0820114	0.2	0.284	1	Astrocytes (immature) 1 [10-P]	Ost4
Astrocytes_(immature)_1_[10-P]_HET	0.091267	-0.0719577	0.02	0.067	1	Astrocytes (immature) 1 [10-P]	Ccdc58
Astrocytes_(immature)_1_[10-P]_HET	0.091267	-0.0719577	0.02	0.067	1	Astrocytes (immature) 1 [10-P]	Galnt11
Astrocytes_(immature)_1_[10-P]_HET	0.091267	-0.0719577	0.02	0.067	1	Astrocytes (immature) 1 [10-P]	Zfp146
Astrocytes_(immature)_1_[10-P]_HET	0.0914205	-0.011703	0.167	0.206	1	Astrocytes (immature) 1 [10-P]	Fermt2
Astrocytes_(immature)_1_[10-P]_HET	0.0914312	-0.0485306	0.04	0.082	1	Astrocytes (immature) 1 [10-P]	4933431E20Rik
Astrocytes_(immature)_1_[10-P]_HET	0.0914312	-0.0485306	0.04	0.082	1	Astrocytes (immature) 1 [10-P]	9130401M01Rik
Astrocytes_(immature)_1_[10-P]_HET	0.0914312	-0.0485306	0.04	0.082	1	Astrocytes (immature) 1 [10-P]	Dpy19l4
Astrocytes_(immature)_1_[10-P]_HET	0.0915396	-0.0891726	0.047	0.108	1	Astrocytes (immature) 1 [10-P]	Thoc1
Astrocytes_(immature)_1_[10-P]_HET	0.0916566	-0.11192	0.12	0.206	1	Astrocytes (immature) 1 [10-P]	Cd47
Astrocytes_(immature)_1_[10-P]_HET	0.0917133	0.143826	0.273	0.216	1	Astrocytes (immature) 1 [10-P]	Ctxn1
Astrocytes_(immature)_1_[10-P]_HET	0.0918273	0.118786	0.38	0.335	1	Astrocytes (immature) 1 [10-P]	Smdt1
Astrocytes_(immature)_1_[10-P]_HET	0.0919418	-0.0148873	0.067	0.098	1	Astrocytes (immature) 1 [10-P]	Tmf1
Astrocytes_(immature)_1_[10-P]_HET	0.0919659	-0.0738806	0.027	0.077	1	Astrocytes (immature) 1 [10-P]	Setx
Astrocytes_(immature)_1_[10-P]_HET	0.091969	-0.0744653	0.013	0.052	1	Astrocytes (immature) 1 [10-P]	Cnr1
Astrocytes_(immature)_1_[10-P]_HET	0.091969	-0.0580185	0.013	0.052	1	Astrocytes (immature) 1 [10-P]	Gopc
Astrocytes_(immature)_1_[10-P]_HET	0.0923753	-0.00927622	0.16	0.196	1	Astrocytes (immature) 1 [10-P]	Degs1
Astrocytes_(immature)_1_[10-P]_HET	0.0925455	0.0501512	0.567	0.593	1	Astrocytes (immature) 1 [10-P]	Rps18
Astrocytes_(immature)_1_[10-P]_HET	0.092687	0.028702	0.12	0.082	1	Astrocytes (immature) 1 [10-P]	Efcab14
Astrocytes_(immature)_1_[10-P]_HET	0.0926904	-0.0399078	0.16	0.216	1	Astrocytes (immature) 1 [10-P]	Chd9
Astrocytes_(immature)_1_[10-P]_HET	0.0931692	-0.0906916	0.1	0.175	1	Astrocytes (immature) 1 [10-P]	Tm2d3
Astrocytes_(immature)_1_[10-P]_HET	0.0931905	-0.109388	0.113	0.196	1	Astrocytes (immature) 1 [10-P]	Rnf13
Astrocytes_(immature)_1_[10-P]_HET	0.0932674	-0.0690679	0.193	0.273	1	Astrocytes (immature) 1 [10-P]	Anp32a
Astrocytes_(immature)_1_[10-P]_HET	0.0934412	0.0929385	0.14	0.088	1	Astrocytes (immature) 1 [10-P]	Znhit1
Astrocytes_(immature)_1_[10-P]_HET	0.0935545	-0.00163254	0.133	0.155	1	Astrocytes (immature) 1 [10-P]	Mrpl48
Astrocytes_(immature)_1_[10-P]_HET	0.0938911	-0.109235	0.08	0.144	1	Astrocytes (immature) 1 [10-P]	Ncald
Astrocytes_(immature)_1_[10-P]_HET	0.0940466	0.182649	0.56	0.49	1	Astrocytes (immature) 1 [10-P]	Hmgcs1
Astrocytes_(immature)_1_[10-P]_HET	0.094834	-0.0849706	0.04	0.098	1	Astrocytes (immature) 1 [10-P]	Tnfrsf1a
Astrocytes_(immature)_1_[10-P]_HET	0.0949416	0.0709704	0.053	0.015	1	Astrocytes (immature) 1 [10-P]	Ncoa1
Astrocytes_(immature)_1_[10-P]_HET	0.0950409	-0.0988889	0.073	0.144	1	Astrocytes (immature) 1 [10-P]	Sgip1
Astrocytes_(immature)_1_[10-P]_HET	0.0951563	-0.0832185	0.027	0.072	1	Astrocytes (immature) 1 [10-P]	Casc3
Astrocytes_(immature)_1_[10-P]_HET	0.0952723	-0.0220507	0.087	0.124	1	Astrocytes (immature) 1 [10-P]	Snrnp40
Astrocytes_(immature)_1_[10-P]_HET	0.0955758	0.106679	0.127	0.077	1	Astrocytes (immature) 1 [10-P]	Cox17
Astrocytes_(immature)_1_[10-P]_HET	0.0956118	-0.128293	0.26	0.345	1	Astrocytes (immature) 1 [10-P]	Emc7
Astrocytes_(immature)_1_[10-P]_HET	0.0958422	-0.0763648	0.027	0.077	1	Astrocytes (immature) 1 [10-P]	Tgoln1
Astrocytes_(immature)_1_[10-P]_HET	0.0958422	-0.0763648	0.027	0.077	1	Astrocytes (immature) 1 [10-P]	Zfp354c
Astrocytes_(immature)_1_[10-P]_HET	0.0958632	-0.0741896	0.153	0.227	1	Astrocytes (immature) 1 [10-P]	Sdf4
Astrocytes_(immature)_1_[10-P]_HET	0.0959616	-0.0374883	0.107	0.149	1	Astrocytes (immature) 1 [10-P]	Pigs
Astrocytes_(immature)_1_[10-P]_HET	0.0963199	0.0328139	0.233	0.242	1	Astrocytes (immature) 1 [10-P]	Rhoc
Astrocytes_(immature)_1_[10-P]_HET	0.0964545	-0.00281347	0.093	0.119	1	Astrocytes (immature) 1 [10-P]	Zfand5
Astrocytes_(immature)_1_[10-P]_HET	0.0965657	-0.0807019	0.033	0.088	1	Astrocytes (immature) 1 [10-P]	Ash2l
Astrocytes_(immature)_1_[10-P]_HET	0.0967345	0.0193826	0.067	0.072	1	Astrocytes (immature) 1 [10-P]	Slbp
Astrocytes_(immature)_1_[10-P]_HET	0.0968126	-0.0899557	0.067	0.134	1	Astrocytes (immature) 1 [10-P]	Eif4b
Astrocytes_(immature)_1_[10-P]_HET	0.0970633	-0.0782132	0.033	0.088	1	Astrocytes (immature) 1 [10-P]	Rpap3
Astrocytes_(immature)_1_[10-P]_HET	0.0972339	0.00652172	0.04	0.057	1	Astrocytes (immature) 1 [10-P]	Cbl
Astrocytes_(immature)_1_[10-P]_HET	0.0975397	-0.0769584	0.067	0.129	1	Astrocytes (immature) 1 [10-P]	Eea1
Astrocytes_(immature)_1_[10-P]_HET	0.0975625	-0.030768	0.087	0.124	1	Astrocytes (immature) 1 [10-P]	Ntan1
Astrocytes_(immature)_1_[10-P]_HET	0.0980517	-0.0417289	0.067	0.113	1	Astrocytes (immature) 1 [10-P]	Etv5
Astrocytes_(immature)_1_[10-P]_HET	0.0981559	-0.133378	0.487	0.603	1	Astrocytes (immature) 1 [10-P]	Gnai2
Astrocytes_(immature)_1_[10-P]_HET	0.0981759	-0.106555	0.207	0.304	1	Astrocytes (immature) 1 [10-P]	Scaf11
Astrocytes_(immature)_1_[10-P]_HET	0.0982066	-0.0392517	0.373	0.454	1	Astrocytes (immature) 1 [10-P]	Hsp90aa1
Astrocytes_(immature)_1_[10-P]_HET	0.0982745	-0.0866763	0.047	0.108	1	Astrocytes (immature) 1 [10-P]	Tmem131l
Astrocytes_(immature)_1_[10-P]_HET	0.0984224	-0.0601406	0.027	0.072	1	Astrocytes (immature) 1 [10-P]	Maip1
Astrocytes_(immature)_1_[10-P]_HET	0.0987893	-0.118053	0.1	0.175	1	Astrocytes (immature) 1 [10-P]	Pigt
Astrocytes_(immature)_1_[10-P]_HET	0.0989811	0.150704	0.747	0.753	1	Astrocytes (immature) 1 [10-P]	Rps29
Astrocytes_(immature)_1_[10-P]_HET	0.0992844	-0.0405843	0.32	0.392	1	Astrocytes (immature) 1 [10-P]	Ndufa3
Astrocytes_(immature)_1_[10-P]_HET	0.0994477	-0.0680803	0.067	0.124	1	Astrocytes (immature) 1 [10-P]	Akt3
Astrocytes_(immature)_1_[10-P]_HET	0.0994779	-0.0866763	0.053	0.119	1	Astrocytes (immature) 1 [10-P]	Numa1
Astrocytes_(immature)_1_[10-P]_HET	0.099491	-0.0824779	0.04	0.098	1	Astrocytes (immature) 1 [10-P]	Zfp451
Astrocytes_(immature)_1_[10-P]_HET	0.0997627	-0.065005	0.02	0.067	1	Astrocytes (immature) 1 [10-P]	Aftph
Astrocytes_(immature)_1_[10-P]_HET	0.0998359	0.0983632	0.1	0.067	1	Astrocytes (immature) 1 [10-P]	Gng2
Astrocytes_(immature)_1_[10-P]_HET	0.100009	0.0636656	0.067	0.021	1	Astrocytes (immature) 1 [10-P]	Pla2g12a
Astrocytes_(immature)_1_[10-P]_HET	0.100546	-0.0933094	0.053	0.108	1	Astrocytes (immature) 1 [10-P]	Slc6a1
Astrocytes_(immature)_1_[10-P]_HET	0.100583	0.135165	0.253	0.16	1	Astrocytes (immature) 1 [10-P]	Mdh2
Astrocytes_(immature)_1_[10-P]_HET	0.100721	-0.106726	0.08	0.155	1	Astrocytes (immature) 1 [10-P]	Per3
Astrocytes_(immature)_1_[10-P]_HET	0.100841	-0.0875703	0.12	0.196	1	Astrocytes (immature) 1 [10-P]	Ddx1
Astrocytes_(immature)_1_[10-P]_HET	0.100884	-0.0867564	0.093	0.165	1	Astrocytes (immature) 1 [10-P]	Rbm17
Astrocytes_(immature)_1_[10-P]_HET	0.100931	-0.0572402	0.067	0.119	1	Astrocytes (immature) 1 [10-P]	Max
Astrocytes_(immature)_1_[10-P]_HET	0.101184	-0.131891	0.153	0.242	1	Astrocytes (immature) 1 [10-P]	Tspan6
Astrocytes_(immature)_1_[10-P]_HET	0.101336	0.0734136	0.227	0.206	1	Astrocytes (immature) 1 [10-P]	Rab7
Astrocytes_(immature)_1_[10-P]_HET	0.101499	-0.072776	0.06	0.119	1	Astrocytes (immature) 1 [10-P]	Vangl2
Astrocytes_(immature)_1_[10-P]_HET	0.101499	-0.072776	0.06	0.119	1	Astrocytes (immature) 1 [10-P]	Cops2
Astrocytes_(immature)_1_[10-P]_HET	0.102083	-0.0598347	0.04	0.088	1	Astrocytes (immature) 1 [10-P]	Svil
Astrocytes_(immature)_1_[10-P]_HET	0.10215	-0.129599	0.693	0.794	1	Astrocytes (immature) 1 [10-P]	Rpl28
Astrocytes_(immature)_1_[10-P]_HET	0.102421	-0.0347248	0.033	0.067	1	Astrocytes (immature) 1 [10-P]	Mfsd14a
Astrocytes_(immature)_1_[10-P]_HET	0.102817	-0.0676476	0.093	0.155	1	Astrocytes (immature) 1 [10-P]	Rsrc2
Astrocytes_(immature)_1_[10-P]_HET	0.102849	-0.105615	0.107	0.18	1	Astrocytes (immature) 1 [10-P]	Pnpla8
Astrocytes_(immature)_1_[10-P]_HET	0.102865	0.0046666	0.08	0.098	1	Astrocytes (immature) 1 [10-P]	Ankra2
Astrocytes_(immature)_1_[10-P]_HET	0.102904	0.0244436	0.06	0.062	1	Astrocytes (immature) 1 [10-P]	Strn4
Astrocytes_(immature)_1_[10-P]_HET	0.102957	0.0387117	0.353	0.371	1	Astrocytes (immature) 1 [10-P]	Atp5a1
Astrocytes_(immature)_1_[10-P]_HET	0.103118	-0.0477957	0.2	0.263	1	Astrocytes (immature) 1 [10-P]	Sh3bgrl3
Astrocytes_(immature)_1_[10-P]_HET	0.10337	-0.00281347	0.1	0.124	1	Astrocytes (immature) 1 [10-P]	Cd200
Astrocytes_(immature)_1_[10-P]_HET	0.10371	-0.0709104	0.047	0.103	1	Astrocytes (immature) 1 [10-P]	Nemf
Astrocytes_(immature)_1_[10-P]_HET	0.103815	-0.0824779	0.047	0.108	1	Astrocytes (immature) 1 [10-P]	Ccpg1
Astrocytes_(immature)_1_[10-P]_HET	0.103815	-0.0824779	0.047	0.108	1	Astrocytes (immature) 1 [10-P]	Zmym5
Astrocytes_(immature)_1_[10-P]_HET	0.103967	0.0726544	0.053	0.021	1	Astrocytes (immature) 1 [10-P]	Mcts1
Astrocytes_(immature)_1_[10-P]_HET	0.103967	0.0726544	0.053	0.021	1	Astrocytes (immature) 1 [10-P]	Sp4
Astrocytes_(immature)_1_[10-P]_HET	0.103967	0.0726544	0.053	0.021	1	Astrocytes (immature) 1 [10-P]	Pclo
Astrocytes_(immature)_1_[10-P]_HET	0.103967	0.0726544	0.053	0.021	1	Astrocytes (immature) 1 [10-P]	Tubb4a
Astrocytes_(immature)_1_[10-P]_HET	0.103997	-0.0331041	0.1	0.139	1	Astrocytes (immature) 1 [10-P]	Npepps
Astrocytes_(immature)_1_[10-P]_HET	0.10418	0.113078	0.387	0.361	1	Astrocytes (immature) 1 [10-P]	Aldoa
Astrocytes_(immature)_1_[10-P]_HET	0.104233	-0.0958363	0.04	0.098	1	Astrocytes (immature) 1 [10-P]	Mpdz
Astrocytes_(immature)_1_[10-P]_HET	0.104297	-0.0775741	0.053	0.113	1	Astrocytes (immature) 1 [10-P]	Mdm4
Astrocytes_(immature)_1_[10-P]_HET	0.104625	-0.103444	0.213	0.309	1	Astrocytes (immature) 1 [10-P]	Hspe1
Astrocytes_(immature)_1_[10-P]_HET	0.104728	0.142653	0.287	0.201	1	Astrocytes (immature) 1 [10-P]	Mapre1
Astrocytes_(immature)_1_[10-P]_HET	0.104782	0.0133315	0.093	0.103	1	Astrocytes (immature) 1 [10-P]	Lamtor5
Astrocytes_(immature)_1_[10-P]_HET	0.105025	-0.100357	0.087	0.149	1	Astrocytes (immature) 1 [10-P]	Zfp326
Astrocytes_(immature)_1_[10-P]_HET	0.105059	-0.0262413	0.08	0.113	1	Astrocytes (immature) 1 [10-P]	Zc3h14
Astrocytes_(immature)_1_[10-P]_HET	0.105222	0.0823731	0.093	0.052	1	Astrocytes (immature) 1 [10-P]	Zfp385a
Astrocytes_(immature)_1_[10-P]_HET	0.105461	-0.0143369	0.053	0.077	1	Astrocytes (immature) 1 [10-P]	Ppie
Astrocytes_(immature)_1_[10-P]_HET	0.105641	0.14199	0.64	0.608	1	Astrocytes (immature) 1 [10-P]	Rps28
Astrocytes_(immature)_1_[10-P]_HET	0.105704	-0.0646028	0.033	0.082	1	Astrocytes (immature) 1 [10-P]	Arih1
Astrocytes_(immature)_1_[10-P]_HET	0.105704	-0.0646028	0.033	0.082	1	Astrocytes (immature) 1 [10-P]	Gm20033
Astrocytes_(immature)_1_[10-P]_HET	0.10614	-0.0694784	0.027	0.077	1	Astrocytes (immature) 1 [10-P]	Mospd3
Astrocytes_(immature)_1_[10-P]_HET	0.10614	-0.0694784	0.027	0.077	1	Astrocytes (immature) 1 [10-P]	Zbed3
Astrocytes_(immature)_1_[10-P]_HET	0.10614	-0.0694784	0.027	0.077	1	Astrocytes (immature) 1 [10-P]	Igsf11
Astrocytes_(immature)_1_[10-P]_HET	0.106415	0.0104224	0.107	0.119	1	Astrocytes (immature) 1 [10-P]	Fam174a
Astrocytes_(immature)_1_[10-P]_HET	0.10662	-0.0231848	0.127	0.17	1	Astrocytes (immature) 1 [10-P]	Rex1bd
Astrocytes_(immature)_1_[10-P]_HET	0.106702	-0.126406	0.213	0.314	1	Astrocytes (immature) 1 [10-P]	Camk2d
Astrocytes_(immature)_1_[10-P]_HET	0.10683	0.200762	0.913	0.907	1	Astrocytes (immature) 1 [10-P]	Ptn
Astrocytes_(immature)_1_[10-P]_HET	0.106886	-0.0782132	0.04	0.098	1	Astrocytes (immature) 1 [10-P]	Msl1
Astrocytes_(immature)_1_[10-P]_HET	0.106886	-0.0782132	0.04	0.098	1	Astrocytes (immature) 1 [10-P]	Cdk6
Astrocytes_(immature)_1_[10-P]_HET	0.106982	-0.000464711	0.047	0.067	1	Astrocytes (immature) 1 [10-P]	Paip1
Astrocytes_(immature)_1_[10-P]_HET	0.107068	0.0727529	0.553	0.582	1	Astrocytes (immature) 1 [10-P]	Fxyd6
Astrocytes_(immature)_1_[10-P]_HET	0.107112	-0.0890954	0.133	0.211	1	Astrocytes (immature) 1 [10-P]	Ccdc88a
Astrocytes_(immature)_1_[10-P]_HET	0.107137	0.0317363	0.16	0.17	1	Astrocytes (immature) 1 [10-P]	Ube2v2
Astrocytes_(immature)_1_[10-P]_HET	0.107174	0.00758695	0.12	0.134	1	Astrocytes (immature) 1 [10-P]	Insig1
Astrocytes_(immature)_1_[10-P]_HET	0.107176	-0.127359	0.213	0.314	1	Astrocytes (immature) 1 [10-P]	Anp32e
Astrocytes_(immature)_1_[10-P]_HET	0.107213	-0.0733179	0.047	0.103	1	Astrocytes (immature) 1 [10-P]	Rbbp6
Astrocytes_(immature)_1_[10-P]_HET	0.107213	-0.0733179	0.047	0.103	1	Astrocytes (immature) 1 [10-P]	Dzip3
Astrocytes_(immature)_1_[10-P]_HET	0.107277	0.0759661	0.067	0.031	1	Astrocytes (immature) 1 [10-P]	Entr1
Astrocytes_(immature)_1_[10-P]_HET	0.107303	-0.0674789	0.013	0.052	1	Astrocytes (immature) 1 [10-P]	Zfp398
Astrocytes_(immature)_1_[10-P]_HET	0.107321	0.00482248	0.133	0.149	1	Astrocytes (immature) 1 [10-P]	Gpbp1
Astrocytes_(immature)_1_[10-P]_HET	0.107366	-0.089747	0.207	0.294	1	Astrocytes (immature) 1 [10-P]	Scand1
Astrocytes_(immature)_1_[10-P]_HET	0.107599	-0.0916965	0.04	0.093	1	Astrocytes (immature) 1 [10-P]	Epc1
Astrocytes_(immature)_1_[10-P]_HET	0.107663	-0.126406	0.113	0.196	1	Astrocytes (immature) 1 [10-P]	Eif4g1
Astrocytes_(immature)_1_[10-P]_HET	0.107756	-0.126062	0.153	0.242	1	Astrocytes (immature) 1 [10-P]	Efnb1
Astrocytes_(immature)_1_[10-P]_HET	0.107946	-0.101787	0.1	0.165	1	Astrocytes (immature) 1 [10-P]	Ptbp2
Astrocytes_(immature)_1_[10-P]_HET	0.108001	-0.0738806	0.033	0.088	1	Astrocytes (immature) 1 [10-P]	Clasp1
Astrocytes_(immature)_1_[10-P]_HET	0.108001	-0.0738806	0.033	0.088	1	Astrocytes (immature) 1 [10-P]	Hspa13
Astrocytes_(immature)_1_[10-P]_HET	0.108001	-0.0738806	0.033	0.088	1	Astrocytes (immature) 1 [10-P]	Cinp
Astrocytes_(immature)_1_[10-P]_HET	0.108479	-0.0763648	0.153	0.227	1	Astrocytes (immature) 1 [10-P]	Cisd1
Astrocytes_(immature)_1_[10-P]_HET	0.108678	-0.11677	0.12	0.201	1	Astrocytes (immature) 1 [10-P]	Timp2
Astrocytes_(immature)_1_[10-P]_HET	0.108703	0.021287	0.073	0.077	1	Astrocytes (immature) 1 [10-P]	Usp3
Astrocytes_(immature)_1_[10-P]_HET	0.108703	0.021287	0.073	0.077	1	Astrocytes (immature) 1 [10-P]	Rps19bp1
Astrocytes_(immature)_1_[10-P]_HET	0.108769	-0.0827626	0.087	0.155	1	Astrocytes (immature) 1 [10-P]	Emx2
Astrocytes_(immature)_1_[10-P]_HET	0.108818	0.0744771	0.52	0.541	1	Astrocytes (immature) 1 [10-P]	Serf2
Astrocytes_(immature)_1_[10-P]_HET	0.109138	-0.0883375	0.253	0.345	1	Astrocytes (immature) 1 [10-P]	Sem1
Astrocytes_(immature)_1_[10-P]_HET	0.109478	0.178864	0.8	0.758	1	Astrocytes (immature) 1 [10-P]	Marcksl1
Astrocytes_(immature)_1_[10-P]_HET	0.109763	-0.09081	0.06	0.124	1	Astrocytes (immature) 1 [10-P]	Srek1ip1
Astrocytes_(immature)_1_[10-P]_HET	0.109763	-0.09081	0.06	0.124	1	Astrocytes (immature) 1 [10-P]	Tmem120a
Astrocytes_(immature)_1_[10-P]_HET	0.109871	0.00449701	0.04	0.057	1	Astrocytes (immature) 1 [10-P]	Zcchc9
Astrocytes_(immature)_1_[10-P]_HET	0.110494	0.155365	0.28	0.232	1	Astrocytes (immature) 1 [10-P]	Mest
Astrocytes_(immature)_1_[10-P]_HET	0.110721	-0.00637993	0.333	0.381	1	Astrocytes (immature) 1 [10-P]	Psmb1
Astrocytes_(immature)_1_[10-P]_HET	0.110958	0.0879221	0.08	0.041	1	Astrocytes (immature) 1 [10-P]	Isca1
Astrocytes_(immature)_1_[10-P]_HET	0.111231	-0.0396939	0.1	0.149	1	Astrocytes (immature) 1 [10-P]	Rab34
Astrocytes_(immature)_1_[10-P]_HET	0.111282	-0.107167	0.14	0.227	1	Astrocytes (immature) 1 [10-P]	Sfxn1
Astrocytes_(immature)_1_[10-P]_HET	0.11131	0.0295857	0.073	0.041	1	Astrocytes (immature) 1 [10-P]	B3galt1
Astrocytes_(immature)_1_[10-P]_HET	0.111404	0.0983008	0.36	0.335	1	Astrocytes (immature) 1 [10-P]	Psat1
Astrocytes_(immature)_1_[10-P]_HET	0.111441	-0.0575263	0.207	0.273	1	Astrocytes (immature) 1 [10-P]	Ndufb10
Astrocytes_(immature)_1_[10-P]_HET	0.11168	-0.101787	0.093	0.17	1	Astrocytes (immature) 1 [10-P]	Kdm5a
Astrocytes_(immature)_1_[10-P]_HET	0.111712	-0.0883375	0.107	0.18	1	Astrocytes (immature) 1 [10-P]	Copb2
Astrocytes_(immature)_1_[10-P]_HET	0.111765	0.0439294	0.067	0.067	1	Astrocytes (immature) 1 [10-P]	Zfp704
Astrocytes_(immature)_1_[10-P]_HET	0.112379	0.0831977	0.067	0.026	1	Astrocytes (immature) 1 [10-P]	Borcs8
Astrocytes_(immature)_1_[10-P]_HET	0.112657	-0.0457456	0.253	0.32	1	Astrocytes (immature) 1 [10-P]	Csnk1a1
Astrocytes_(immature)_1_[10-P]_HET	0.112831	-0.0694784	0.107	0.17	1	Astrocytes (immature) 1 [10-P]	Phf5a
Astrocytes_(immature)_1_[10-P]_HET	0.112862	-0.0376018	0.113	0.16	1	Astrocytes (immature) 1 [10-P]	Soga3
Astrocytes_(immature)_1_[10-P]_HET	0.112899	-0.0551706	0.06	0.108	1	Astrocytes (immature) 1 [10-P]	Sil1
Astrocytes_(immature)_1_[10-P]_HET	0.112899	-0.0551706	0.06	0.108	1	Astrocytes (immature) 1 [10-P]	Usf1
Astrocytes_(immature)_1_[10-P]_HET	0.113197	0.0743195	0.067	0.026	1	Astrocytes (immature) 1 [10-P]	Gm11808
Astrocytes_(immature)_1_[10-P]_HET	0.113197	0.0743195	0.067	0.026	1	Astrocytes (immature) 1 [10-P]	Ppp2cb
Astrocytes_(immature)_1_[10-P]_HET	0.113255	-0.0046052	0.04	0.057	1	Astrocytes (immature) 1 [10-P]	Zcchc24
Astrocytes_(immature)_1_[10-P]_HET	0.113255	-0.0046052	0.04	0.057	1	Astrocytes (immature) 1 [10-P]	Lrrfip2
Astrocytes_(immature)_1_[10-P]_HET	0.113255	-0.0046052	0.04	0.057	1	Astrocytes (immature) 1 [10-P]	Miga1
Astrocytes_(immature)_1_[10-P]_HET	0.113588	-0.11553	0.14	0.227	1	Astrocytes (immature) 1 [10-P]	Kdelr1
Astrocytes_(immature)_1_[10-P]_HET	0.113613	0.111902	0.227	0.155	1	Astrocytes (immature) 1 [10-P]	Etfa
Astrocytes_(immature)_1_[10-P]_HET	0.113651	-0.00688125	0.3	0.351	1	Astrocytes (immature) 1 [10-P]	Ptpra
Astrocytes_(immature)_1_[10-P]_HET	0.113697	-0.130975	0.28	0.387	1	Astrocytes (immature) 1 [10-P]	Etfb
Astrocytes_(immature)_1_[10-P]_HET	0.114126	0.0382503	0.053	0.021	1	Astrocytes (immature) 1 [10-P]	Arl5a
Astrocytes_(immature)_1_[10-P]_HET	0.114199	-0.0719577	0.02	0.062	1	Astrocytes (immature) 1 [10-P]	Dmxl2
Astrocytes_(immature)_1_[10-P]_HET	0.114367	0.0450303	0.3	0.309	1	Astrocytes (immature) 1 [10-P]	Arf1
Astrocytes_(immature)_1_[10-P]_HET	0.114504	0.0180784	0.267	0.294	1	Astrocytes (immature) 1 [10-P]	Ppp1ca
Astrocytes_(immature)_1_[10-P]_HET	0.114602	-0.0883375	0.173	0.222	1	Astrocytes (immature) 1 [10-P]	Tmem9
Astrocytes_(immature)_1_[10-P]_HET	0.114965	-0.133378	0.14	0.216	1	Astrocytes (immature) 1 [10-P]	Dpm3
Astrocytes_(immature)_1_[10-P]_HET	0.114965	-0.103815	0.16	0.247	1	Astrocytes (immature) 1 [10-P]	Ap3s1
Astrocytes_(immature)_1_[10-P]_HET	0.114977	-0.0769207	0.14	0.211	1	Astrocytes (immature) 1 [10-P]	Fam98b
Astrocytes_(immature)_1_[10-P]_HET	0.115021	-0.0763648	0.027	0.072	1	Astrocytes (immature) 1 [10-P]	Asap1
Astrocytes_(immature)_1_[10-P]_HET	0.115088	0.120957	0.293	0.237	1	Astrocytes (immature) 1 [10-P]	Fkbp1a
Astrocytes_(immature)_1_[10-P]_HET	0.115115	-0.0915328	0.08	0.149	1	Astrocytes (immature) 1 [10-P]	Lfng
Astrocytes_(immature)_1_[10-P]_HET	0.115141	-0.108258	0.127	0.211	1	Astrocytes (immature) 1 [10-P]	Nap1l4
Astrocytes_(immature)_1_[10-P]_HET	0.115225	-0.110669	0.107	0.186	1	Astrocytes (immature) 1 [10-P]	Rad21
Astrocytes_(immature)_1_[10-P]_HET	0.115278	0.106805	0.727	0.716	1	Astrocytes (immature) 1 [10-P]	Rps9
Astrocytes_(immature)_1_[10-P]_HET	0.115688	-0.0924048	0.067	0.134	1	Astrocytes (immature) 1 [10-P]	Ppp1cb
Astrocytes_(immature)_1_[10-P]_HET	0.1157	0.0263353	0.067	0.067	1	Astrocytes (immature) 1 [10-P]	Larp4b
Astrocytes_(immature)_1_[10-P]_HET	0.1157	0.0263353	0.067	0.067	1	Astrocytes (immature) 1 [10-P]	Nop16
Astrocytes_(immature)_1_[10-P]_HET	0.116031	-0.0143039	0.32	0.371	1	Astrocytes (immature) 1 [10-P]	Trmt112
Astrocytes_(immature)_1_[10-P]_HET	0.11651	-0.0858915	0.06	0.124	1	Astrocytes (immature) 1 [10-P]	Cpt1a
Astrocytes_(immature)_1_[10-P]_HET	0.116581	-0.0343189	0.207	0.263	1	Astrocytes (immature) 1 [10-P]	Ndufb7
Astrocytes_(immature)_1_[10-P]_HET	0.116586	0.0785407	0.44	0.443	1	Astrocytes (immature) 1 [10-P]	Ttc3
Astrocytes_(immature)_1_[10-P]_HET	0.116887	0.0244436	0.08	0.046	1	Astrocytes (immature) 1 [10-P]	S100a6
Astrocytes_(immature)_1_[10-P]_HET	0.116935	0.110634	0.22	0.149	1	Astrocytes (immature) 1 [10-P]	Zfp428
Astrocytes_(immature)_1_[10-P]_HET	0.116942	-0.0866763	0.053	0.113	1	Astrocytes (immature) 1 [10-P]	Ptprf
Astrocytes_(immature)_1_[10-P]_HET	0.117293	-0.109388	0.107	0.186	1	Astrocytes (immature) 1 [10-P]	Fat1
Astrocytes_(immature)_1_[10-P]_HET	0.117316	0.0340592	0.46	0.5	1	Astrocytes (immature) 1 [10-P]	Mmd2
Astrocytes_(immature)_1_[10-P]_HET	0.1174	0.0720405	0.173	0.108	1	Astrocytes (immature) 1 [10-P]	Pla2g7
Astrocytes_(immature)_1_[10-P]_HET	0.117642	-0.0310043	0.107	0.144	1	Astrocytes (immature) 1 [10-P]	Ppp2ca
Astrocytes_(immature)_1_[10-P]_HET	0.117948	-0.00809815	0.067	0.093	1	Astrocytes (immature) 1 [10-P]	Dok5
Astrocytes_(immature)_1_[10-P]_HET	0.117948	-0.00809815	0.067	0.093	1	Astrocytes (immature) 1 [10-P]	Ep400
Astrocytes_(immature)_1_[10-P]_HET	0.118498	0.0361099	0.14	0.139	1	Astrocytes (immature) 1 [10-P]	Zfp207
Astrocytes_(immature)_1_[10-P]_HET	0.119124	-0.0834717	0.073	0.139	1	Astrocytes (immature) 1 [10-P]	Elf2
Astrocytes_(immature)_1_[10-P]_HET	0.119566	-0.0399078	0.14	0.196	1	Astrocytes (immature) 1 [10-P]	Ddost
Astrocytes_(immature)_1_[10-P]_HET	0.119892	0.0792049	0.093	0.041	1	Astrocytes (immature) 1 [10-P]	Camk1
Astrocytes_(immature)_1_[10-P]_HET	0.120073	-0.0592564	0.073	0.129	1	Astrocytes (immature) 1 [10-P]	Crebbp
Astrocytes_(immature)_1_[10-P]_HET	0.120188	-0.0898796	0.12	0.196	1	Astrocytes (immature) 1 [10-P]	Med10
Astrocytes_(immature)_1_[10-P]_HET	0.120331	0.10806	0.133	0.103	1	Astrocytes (immature) 1 [10-P]	Polr2i
Astrocytes_(immature)_1_[10-P]_HET	0.120439	-0.103183	0.107	0.186	1	Astrocytes (immature) 1 [10-P]	Dpm1
Astrocytes_(immature)_1_[10-P]_HET	0.120533	-0.071264	0.12	0.186	1	Astrocytes (immature) 1 [10-P]	Spire1
Astrocytes_(immature)_1_[10-P]_HET	0.120557	0.0619253	0.053	0.015	1	Astrocytes (immature) 1 [10-P]	Lratd1
Astrocytes_(immature)_1_[10-P]_HET	0.120557	0.0619253	0.053	0.015	1	Astrocytes (immature) 1 [10-P]	Rasl10b
Astrocytes_(immature)_1_[10-P]_HET	0.120557	0.0619253	0.053	0.015	1	Astrocytes (immature) 1 [10-P]	Trpt1
Astrocytes_(immature)_1_[10-P]_HET	0.120884	0.0980757	0.087	0.036	1	Astrocytes (immature) 1 [10-P]	Tmcc1
Astrocytes_(immature)_1_[10-P]_HET	0.12089	-0.0169763	0.067	0.093	1	Astrocytes (immature) 1 [10-P]	Rexo2
Astrocytes_(immature)_1_[10-P]_HET	0.12106	-0.0332961	0.12	0.16	1	Astrocytes (immature) 1 [10-P]	Ppig
Astrocytes_(immature)_1_[10-P]_HET	0.121178	-0.0604584	0.013	0.052	1	Astrocytes (immature) 1 [10-P]	Bfar
Astrocytes_(immature)_1_[10-P]_HET	0.121178	-0.0604584	0.013	0.052	1	Astrocytes (immature) 1 [10-P]	Tmub1
Astrocytes_(immature)_1_[10-P]_HET	0.121178	-0.0604584	0.013	0.052	1	Astrocytes (immature) 1 [10-P]	Epb41l3
Astrocytes_(immature)_1_[10-P]_HET	0.121178	-0.0604584	0.013	0.052	1	Astrocytes (immature) 1 [10-P]	Rhbdl3
Astrocytes_(immature)_1_[10-P]_HET	0.121178	-0.0604584	0.013	0.052	1	Astrocytes (immature) 1 [10-P]	Slc5a3
Astrocytes_(immature)_1_[10-P]_HET	0.121178	-0.0604584	0.013	0.052	1	Astrocytes (immature) 1 [10-P]	Rxrb
Astrocytes_(immature)_1_[10-P]_HET	0.121223	0.0581798	0.547	0.572	1	Astrocytes (immature) 1 [10-P]	Atp5e
Astrocytes_(immature)_1_[10-P]_HET	0.121372	-0.0510328	0.3	0.371	1	Astrocytes (immature) 1 [10-P]	Glo1
Astrocytes_(immature)_1_[10-P]_HET	0.121516	-0.0241349	0.087	0.119	1	Astrocytes (immature) 1 [10-P]	Hes6
Astrocytes_(immature)_1_[10-P]_HET	0.121591	0.0775945	0.08	0.036	1	Astrocytes (immature) 1 [10-P]	Mrpl16
Astrocytes_(immature)_1_[10-P]_HET	0.121911	0.128439	0.273	0.211	1	Astrocytes (immature) 1 [10-P]	Idh1
Astrocytes_(immature)_1_[10-P]_HET	0.122434	0.117808	0.253	0.196	1	Astrocytes (immature) 1 [10-P]	Mpc1
Astrocytes_(immature)_1_[10-P]_HET	0.122488	-0.0322615	0.027	0.057	1	Astrocytes (immature) 1 [10-P]	Kiz
Astrocytes_(immature)_1_[10-P]_HET	0.122488	-0.0322615	0.027	0.057	1	Astrocytes (immature) 1 [10-P]	Glrb
Astrocytes_(immature)_1_[10-P]_HET	0.122488	-0.0322615	0.027	0.057	1	Astrocytes (immature) 1 [10-P]	Zdhhc1
Astrocytes_(immature)_1_[10-P]_HET	0.122488	-0.0322615	0.027	0.057	1	Astrocytes (immature) 1 [10-P]	Zmym3
Astrocytes_(immature)_1_[10-P]_HET	0.122488	-0.0322615	0.027	0.057	1	Astrocytes (immature) 1 [10-P]	Prkar2a
Astrocytes_(immature)_1_[10-P]_HET	0.122488	-0.0322615	0.027	0.057	1	Astrocytes (immature) 1 [10-P]	Atg4b
Astrocytes_(immature)_1_[10-P]_HET	0.122488	-0.0322615	0.027	0.057	1	Astrocytes (immature) 1 [10-P]	Ipo4
Astrocytes_(immature)_1_[10-P]_HET	0.123017	-0.0883375	0.06	0.124	1	Astrocytes (immature) 1 [10-P]	Fbxl5
Astrocytes_(immature)_1_[10-P]_HET	0.123043	-0.0119532	0.093	0.129	1	Astrocytes (immature) 1 [10-P]	Hba-a2
Astrocytes_(immature)_1_[10-P]_HET	0.12329	0.0914769	0.153	0.082	1	Astrocytes (immature) 1 [10-P]	Hacd3
Astrocytes_(immature)_1_[10-P]_HET	0.123532	-0.115566	0.107	0.18	1	Astrocytes (immature) 1 [10-P]	Pttg1ip
Astrocytes_(immature)_1_[10-P]_HET	0.123565	-0.00614131	0.133	0.16	1	Astrocytes (immature) 1 [10-P]	Mrps24
Astrocytes_(immature)_1_[10-P]_HET	0.12366	0.0792049	0.087	0.041	1	Astrocytes (immature) 1 [10-P]	Ccdc32
Astrocytes_(immature)_1_[10-P]_HET	0.123689	-0.154733	0.087	0.155	1	Astrocytes (immature) 1 [10-P]	Ecrg4
Astrocytes_(immature)_1_[10-P]_HET	0.123843	-0.0462243	0.047	0.088	1	Astrocytes (immature) 1 [10-P]	Spcs3
Astrocytes_(immature)_1_[10-P]_HET	0.123843	-0.0462243	0.047	0.088	1	Astrocytes (immature) 1 [10-P]	Ciao2b
Astrocytes_(immature)_1_[10-P]_HET	0.123901	0.0377998	0.147	0.144	1	Astrocytes (immature) 1 [10-P]	Psmd2
Astrocytes_(immature)_1_[10-P]_HET	0.124652	0.10806	0.18	0.108	1	Astrocytes (immature) 1 [10-P]	Phax
Astrocytes_(immature)_1_[10-P]_HET	0.124652	0.10806	0.18	0.108	1	Astrocytes (immature) 1 [10-P]	Psma1
Astrocytes_(immature)_1_[10-P]_HET	0.124946	0.00580969	0.407	0.454	1	Astrocytes (immature) 1 [10-P]	Mir9-3hg
Astrocytes_(immature)_1_[10-P]_HET	0.124946	0.0839315	0.107	0.057	1	Astrocytes (immature) 1 [10-P]	Cebpzos
Astrocytes_(immature)_1_[10-P]_HET	0.125013	-0.00961335	0.233	0.284	1	Astrocytes (immature) 1 [10-P]	Dnaja1
Astrocytes_(immature)_1_[10-P]_HET	0.125744	-0.11192	0.133	0.216	1	Astrocytes (immature) 1 [10-P]	Pkn2
Astrocytes_(immature)_1_[10-P]_HET	0.125877	-0.00330136	0.06	0.082	1	Astrocytes (immature) 1 [10-P]	Uri1
Astrocytes_(immature)_1_[10-P]_HET	0.126315	0.0724986	0.173	0.165	1	Astrocytes (immature) 1 [10-P]	Cct7
Astrocytes_(immature)_1_[10-P]_HET	0.126379	-0.0842072	0.06	0.124	1	Astrocytes (immature) 1 [10-P]	Ankrd6
Astrocytes_(immature)_1_[10-P]_HET	0.126392	0.0753183	0.093	0.057	1	Astrocytes (immature) 1 [10-P]	Bet1
Astrocytes_(immature)_1_[10-P]_HET	0.126435	0.00378926	0.1	0.119	1	Astrocytes (immature) 1 [10-P]	Pcbp4
Astrocytes_(immature)_1_[10-P]_HET	0.12644	-0.128477	0.147	0.216	1	Astrocytes (immature) 1 [10-P]	Ctsd
Astrocytes_(immature)_1_[10-P]_HET	0.126605	-0.128293	0.24	0.34	1	Astrocytes (immature) 1 [10-P]	Limch1
Astrocytes_(immature)_1_[10-P]_HET	0.127088	-0.0416442	0.04	0.077	1	Astrocytes (immature) 1 [10-P]	Nosip
Astrocytes_(immature)_1_[10-P]_HET	0.127088	-0.0416442	0.04	0.077	1	Astrocytes (immature) 1 [10-P]	Fbxo3
Astrocytes_(immature)_1_[10-P]_HET	0.127088	-0.0416442	0.04	0.077	1	Astrocytes (immature) 1 [10-P]	March8
Astrocytes_(immature)_1_[10-P]_HET	0.127088	-0.0416442	0.04	0.077	1	Astrocytes (immature) 1 [10-P]	Osbpl9
Astrocytes_(immature)_1_[10-P]_HET	0.127088	-0.0416442	0.04	0.077	1	Astrocytes (immature) 1 [10-P]	Usp14
Astrocytes_(immature)_1_[10-P]_HET	0.127088	-0.0416442	0.04	0.077	1	Astrocytes (immature) 1 [10-P]	Wwp1
Astrocytes_(immature)_1_[10-P]_HET	0.127147	0.0991345	0.193	0.16	1	Astrocytes (immature) 1 [10-P]	Gng10
Astrocytes_(immature)_1_[10-P]_HET	0.12737	-0.0369906	0.033	0.067	1	Astrocytes (immature) 1 [10-P]	Syap1
Astrocytes_(immature)_1_[10-P]_HET	0.12737	-0.0369906	0.033	0.067	1	Astrocytes (immature) 1 [10-P]	Adss
Astrocytes_(immature)_1_[10-P]_HET	0.12737	-0.0369906	0.033	0.067	1	Astrocytes (immature) 1 [10-P]	Lrrc14
Astrocytes_(immature)_1_[10-P]_HET	0.12737	-0.0369906	0.033	0.067	1	Astrocytes (immature) 1 [10-P]	Fam13b
Astrocytes_(immature)_1_[10-P]_HET	0.12737	-0.0369906	0.033	0.067	1	Astrocytes (immature) 1 [10-P]	Tjp2
Astrocytes_(immature)_1_[10-P]_HET	0.127426	0.0823731	0.107	0.052	1	Astrocytes (immature) 1 [10-P]	Eif2s3y
Astrocytes_(immature)_1_[10-P]_HET	0.127976	0.0784533	0.313	0.294	1	Astrocytes (immature) 1 [10-P]	Dhrs1
Astrocytes_(immature)_1_[10-P]_HET	0.127986	-0.0479902	0.167	0.222	1	Astrocytes (immature) 1 [10-P]	Tmem167
Astrocytes_(immature)_1_[10-P]_HET	0.128029	-0.0653805	0.093	0.155	1	Astrocytes (immature) 1 [10-P]	Unc50
Astrocytes_(immature)_1_[10-P]_HET	0.128456	-0.0486198	0.02	0.057	1	Astrocytes (immature) 1 [10-P]	Ephb1
Astrocytes_(immature)_1_[10-P]_HET	0.128456	-0.0486198	0.02	0.057	1	Astrocytes (immature) 1 [10-P]	Zfp68
Astrocytes_(immature)_1_[10-P]_HET	0.128499	-0.0565434	0.113	0.17	1	Astrocytes (immature) 1 [10-P]	B230219D22Rik
Astrocytes_(immature)_1_[10-P]_HET	0.128567	0.0801229	0.173	0.129	1	Astrocytes (immature) 1 [10-P]	Arl1
Astrocytes_(immature)_1_[10-P]_HET	0.128769	-0.105615	0.1	0.175	1	Astrocytes (immature) 1 [10-P]	Brd9
Astrocytes_(immature)_1_[10-P]_HET	0.128903	-0.0814181	0.12	0.191	1	Astrocytes (immature) 1 [10-P]	Ndufb3
Astrocytes_(immature)_1_[10-P]_HET	0.129004	-0.0789903	0.18	0.258	1	Astrocytes (immature) 1 [10-P]	Casc4
Astrocytes_(immature)_1_[10-P]_HET	0.129212	0.0366751	0.053	0.046	1	Astrocytes (immature) 1 [10-P]	Tlcd1
Astrocytes_(immature)_1_[10-P]_HET	0.129212	0.0366751	0.053	0.046	1	Astrocytes (immature) 1 [10-P]	Coq4
Astrocytes_(immature)_1_[10-P]_HET	0.129218	0.0181392	0.173	0.191	1	Astrocytes (immature) 1 [10-P]	Nenf
Astrocytes_(immature)_1_[10-P]_HET	0.129429	-0.0782132	0.04	0.093	1	Astrocytes (immature) 1 [10-P]	Trmt6
Astrocytes_(immature)_1_[10-P]_HET	0.12946	0.14196	0.46	0.381	1	Astrocytes (immature) 1 [10-P]	Hsbp1
Astrocytes_(immature)_1_[10-P]_HET	0.129644	0.0890588	0.147	0.103	1	Astrocytes (immature) 1 [10-P]	Commd6
Astrocytes_(immature)_1_[10-P]_HET	0.129769	0.03805	0.153	0.16	1	Astrocytes (immature) 1 [10-P]	Arpp19
Astrocytes_(immature)_1_[10-P]_HET	0.129839	-0.0814181	0.12	0.191	1	Astrocytes (immature) 1 [10-P]	Huwe1
Astrocytes_(immature)_1_[10-P]_HET	0.130034	0.011885	0.213	0.242	1	Astrocytes (immature) 1 [10-P]	Ppp1cc
Astrocytes_(immature)_1_[10-P]_HET	0.130064	-0.127359	0.227	0.325	1	Astrocytes (immature) 1 [10-P]	Rpl22l1
Astrocytes_(immature)_1_[10-P]_HET	0.130954	0.100828	0.247	0.211	1	Astrocytes (immature) 1 [10-P]	Atp6v1g1
Astrocytes_(immature)_1_[10-P]_HET	0.13107	-0.0534037	0.013	0.052	1	Astrocytes (immature) 1 [10-P]	Adi1
Astrocytes_(immature)_1_[10-P]_HET	0.13107	-0.0534037	0.013	0.052	1	Astrocytes (immature) 1 [10-P]	Alkbh6
Astrocytes_(immature)_1_[10-P]_HET	0.13107	-0.0534037	0.013	0.052	1	Astrocytes (immature) 1 [10-P]	Socs6
Astrocytes_(immature)_1_[10-P]_HET	0.13107	-0.0534037	0.013	0.052	1	Astrocytes (immature) 1 [10-P]	Tbck
Astrocytes_(immature)_1_[10-P]_HET	0.13107	-0.0534037	0.013	0.052	1	Astrocytes (immature) 1 [10-P]	Atm
Astrocytes_(immature)_1_[10-P]_HET	0.13107	-0.0534037	0.013	0.052	1	Astrocytes (immature) 1 [10-P]	Cnot3
Astrocytes_(immature)_1_[10-P]_HET	0.13107	-0.0534037	0.013	0.052	1	Astrocytes (immature) 1 [10-P]	Klhl22
Astrocytes_(immature)_1_[10-P]_HET	0.13107	-0.0534037	0.013	0.052	1	Astrocytes (immature) 1 [10-P]	Nt5c2
Astrocytes_(immature)_1_[10-P]_HET	0.13107	-0.0534037	0.013	0.052	1	Astrocytes (immature) 1 [10-P]	Ubap1
Astrocytes_(immature)_1_[10-P]_HET	0.13107	-0.0534037	0.013	0.052	1	Astrocytes (immature) 1 [10-P]	C2cd5
Astrocytes_(immature)_1_[10-P]_HET	0.13107	-0.0534037	0.013	0.052	1	Astrocytes (immature) 1 [10-P]	Insig2
Astrocytes_(immature)_1_[10-P]_HET	0.13107	-0.0534037	0.013	0.052	1	Astrocytes (immature) 1 [10-P]	Mettl27
Astrocytes_(immature)_1_[10-P]_HET	0.13107	-0.0534037	0.013	0.052	1	Astrocytes (immature) 1 [10-P]	Mycl
Astrocytes_(immature)_1_[10-P]_HET	0.13107	-0.0534037	0.013	0.052	1	Astrocytes (immature) 1 [10-P]	Sat2
Astrocytes_(immature)_1_[10-P]_HET	0.13107	-0.0534037	0.013	0.052	1	Astrocytes (immature) 1 [10-P]	Sdk2
Astrocytes_(immature)_1_[10-P]_HET	0.13107	-0.0534037	0.013	0.052	1	Astrocytes (immature) 1 [10-P]	Asxl1
Astrocytes_(immature)_1_[10-P]_HET	0.13107	-0.0534037	0.013	0.052	1	Astrocytes (immature) 1 [10-P]	Gm37494
Astrocytes_(immature)_1_[10-P]_HET	0.13107	-0.0534037	0.013	0.052	1	Astrocytes (immature) 1 [10-P]	Hdac5
Astrocytes_(immature)_1_[10-P]_HET	0.13107	-0.0534037	0.013	0.052	1	Astrocytes (immature) 1 [10-P]	Ctnnbl1
Astrocytes_(immature)_1_[10-P]_HET	0.131276	0.0114549	0.347	0.387	1	Astrocytes (immature) 1 [10-P]	Calm3
Astrocytes_(immature)_1_[10-P]_HET	0.131306	0.0704347	0.073	0.041	1	Astrocytes (immature) 1 [10-P]	Impa1
Astrocytes_(immature)_1_[10-P]_HET	0.131306	0.0704347	0.073	0.041	1	Astrocytes (immature) 1 [10-P]	Gt(ROSA)26Sor
Astrocytes_(immature)_1_[10-P]_HET	0.131629	-0.0657697	0.073	0.129	1	Astrocytes (immature) 1 [10-P]	Gatad2b
Astrocytes_(immature)_1_[10-P]_HET	0.131794	-0.0939589	0.08	0.149	1	Astrocytes (immature) 1 [10-P]	Fam168b
Astrocytes_(immature)_1_[10-P]_HET	0.131847	-0.0369906	0.027	0.062	1	Astrocytes (immature) 1 [10-P]	Bdp1
Astrocytes_(immature)_1_[10-P]_HET	0.131961	-0.0804149	0.093	0.16	1	Astrocytes (immature) 1 [10-P]	Mpnd
Astrocytes_(immature)_1_[10-P]_HET	0.132038	0.0786851	0.613	0.624	1	Astrocytes (immature) 1 [10-P]	Atp5g2
Astrocytes_(immature)_1_[10-P]_HET	0.132046	-0.065005	0.02	0.062	1	Astrocytes (immature) 1 [10-P]	Dnajb2
Astrocytes_(immature)_1_[10-P]_HET	0.132046	-0.065005	0.02	0.062	1	Astrocytes (immature) 1 [10-P]	Phf12
Astrocytes_(immature)_1_[10-P]_HET	0.132046	-0.065005	0.02	0.062	1	Astrocytes (immature) 1 [10-P]	Fam219a
Astrocytes_(immature)_1_[10-P]_HET	0.132046	-0.065005	0.02	0.062	1	Astrocytes (immature) 1 [10-P]	Creb1
Astrocytes_(immature)_1_[10-P]_HET	0.132046	-0.065005	0.02	0.062	1	Astrocytes (immature) 1 [10-P]	Pik3ca
Astrocytes_(immature)_1_[10-P]_HET	0.13233	0.0687706	0.067	0.036	1	Astrocytes (immature) 1 [10-P]	Map9
Astrocytes_(immature)_1_[10-P]_HET	0.13233	0.0687706	0.067	0.036	1	Astrocytes (immature) 1 [10-P]	S100a10
Astrocytes_(immature)_1_[10-P]_HET	0.132461	0.0382895	0.187	0.191	1	Astrocytes (immature) 1 [10-P]	Lsm4
Astrocytes_(immature)_1_[10-P]_HET	0.132501	0.0823731	0.073	0.046	1	Astrocytes (immature) 1 [10-P]	Olfm1
Astrocytes_(immature)_1_[10-P]_HET	0.132763	-0.0974589	0.14	0.222	1	Astrocytes (immature) 1 [10-P]	Syf2
Astrocytes_(immature)_1_[10-P]_HET	0.132827	0.067088	0.06	0.031	1	Astrocytes (immature) 1 [10-P]	Vps45
Astrocytes_(immature)_1_[10-P]_HET	0.133282	0.112669	0.34	0.273	1	Astrocytes (immature) 1 [10-P]	Psma2
Astrocytes_(immature)_1_[10-P]_HET	0.133366	0.0823731	0.087	0.052	1	Astrocytes (immature) 1 [10-P]	Cxxc4
Astrocytes_(immature)_1_[10-P]_HET	0.133433	-0.0966848	0.207	0.294	1	Astrocytes (immature) 1 [10-P]	Edf1
Astrocytes_(immature)_1_[10-P]_HET	0.133556	0.0333218	0.067	0.062	1	Astrocytes (immature) 1 [10-P]	Abracl
Astrocytes_(immature)_1_[10-P]_HET	0.133556	0.0333218	0.067	0.062	1	Astrocytes (immature) 1 [10-P]	Kcnip3
Astrocytes_(immature)_1_[10-P]_HET	0.133556	0.0333218	0.067	0.062	1	Astrocytes (immature) 1 [10-P]	Ap2a2
Astrocytes_(immature)_1_[10-P]_HET	0.133613	-0.0738806	0.033	0.082	1	Astrocytes (immature) 1 [10-P]	Gnpat
Astrocytes_(immature)_1_[10-P]_HET	0.133613	-0.0738806	0.033	0.082	1	Astrocytes (immature) 1 [10-P]	Pds5a
Astrocytes_(immature)_1_[10-P]_HET	0.133852	-0.0883375	0.067	0.129	1	Astrocytes (immature) 1 [10-P]	Rcn3
Astrocytes_(immature)_1_[10-P]_HET	0.134102	-0.131833	0.287	0.387	1	Astrocytes (immature) 1 [10-P]	Pcm1
Astrocytes_(immature)_1_[10-P]_HET	0.134111	-0.09081	0.053	0.113	1	Astrocytes (immature) 1 [10-P]	Ivns1abp
Astrocytes_(immature)_1_[10-P]_HET	0.134111	-0.09081	0.053	0.113	1	Astrocytes (immature) 1 [10-P]	Rp9
Astrocytes_(immature)_1_[10-P]_HET	0.134201	-0.015929	0.1	0.134	1	Astrocytes (immature) 1 [10-P]	Cisd2
Astrocytes_(immature)_1_[10-P]_HET	0.134388	-0.123671	0.247	0.345	1	Astrocytes (immature) 1 [10-P]	Tuba1b
Astrocytes_(immature)_1_[10-P]_HET	0.134503	-0.0302684	0.047	0.082	1	Astrocytes (immature) 1 [10-P]	Rnf144a
Astrocytes_(immature)_1_[10-P]_HET	0.135099	-0.0694784	0.027	0.072	1	Astrocytes (immature) 1 [10-P]	Gabpa
Astrocytes_(immature)_1_[10-P]_HET	0.135099	-0.0694784	0.027	0.072	1	Astrocytes (immature) 1 [10-P]	Kdm3a
Astrocytes_(immature)_1_[10-P]_HET	0.13527	-0.0800126	0.047	0.103	1	Astrocytes (immature) 1 [10-P]	Stx6
Astrocytes_(immature)_1_[10-P]_HET	0.135373	-0.131406	0.16	0.247	1	Astrocytes (immature) 1 [10-P]	Nrarp
Astrocytes_(immature)_1_[10-P]_HET	0.135849	0.0237807	0.107	0.108	1	Astrocytes (immature) 1 [10-P]	Hdlbp
Astrocytes_(immature)_1_[10-P]_HET	0.13599	0.110858	0.093	0.041	1	Astrocytes (immature) 1 [10-P]	Myt1l
Astrocytes_(immature)_1_[10-P]_HET	0.136011	0.026878	0.093	0.093	1	Astrocytes (immature) 1 [10-P]	Hnrnpul1
Astrocytes_(immature)_1_[10-P]_HET	0.136093	-0.00985446	0.167	0.201	1	Astrocytes (immature) 1 [10-P]	Atox1
Astrocytes_(immature)_1_[10-P]_HET	0.136173	-0.0801635	0.16	0.165	1	Astrocytes (immature) 1 [10-P]	Tmem47
Astrocytes_(immature)_1_[10-P]_HET	0.136581	-0.0535549	0.207	0.273	1	Astrocytes (immature) 1 [10-P]	Cuedc2
Astrocytes_(immature)_1_[10-P]_HET	0.136669	0.11628	0.127	0.067	1	Astrocytes (immature) 1 [10-P]	Basp1
Astrocytes_(immature)_1_[10-P]_HET	0.13725	-0.00741747	0.053	0.072	1	Astrocytes (immature) 1 [10-P]	Arl8b
Astrocytes_(immature)_1_[10-P]_HET	0.137463	-0.0173586	0.133	0.175	1	Astrocytes (immature) 1 [10-P]	Mtpn
Astrocytes_(immature)_1_[10-P]_HET	0.137525	0.054237	0.107	0.093	1	Astrocytes (immature) 1 [10-P]	Tmed1
Astrocytes_(immature)_1_[10-P]_HET	0.137752	-0.108899	0.22	0.314	1	Astrocytes (immature) 1 [10-P]	Top1
Astrocytes_(immature)_1_[10-P]_HET	0.137939	-0.0948803	0.067	0.124	1	Astrocytes (immature) 1 [10-P]	Rchy1
Astrocytes_(immature)_1_[10-P]_HET	0.138052	0.0326779	0.12	0.124	1	Astrocytes (immature) 1 [10-P]	Mrpl18
Astrocytes_(immature)_1_[10-P]_HET	0.13823	0.0743195	0.053	0.026	1	Astrocytes (immature) 1 [10-P]	Ccdc25
Astrocytes_(immature)_1_[10-P]_HET	0.138387	-0.0439433	0.267	0.33	1	Astrocytes (immature) 1 [10-P]	Snrpe
Astrocytes_(immature)_1_[10-P]_HET	0.138523	-0.0661733	0.06	0.113	1	Astrocytes (immature) 1 [10-P]	Kctd17
Astrocytes_(immature)_1_[10-P]_HET	0.138636	-0.0883375	0.067	0.124	1	Astrocytes (immature) 1 [10-P]	Fam162a
Astrocytes_(immature)_1_[10-P]_HET	0.138843	0.0636656	0.06	0.021	1	Astrocytes (immature) 1 [10-P]	Sigmar1
Astrocytes_(immature)_1_[10-P]_HET	0.138843	0.0636656	0.06	0.021	1	Astrocytes (immature) 1 [10-P]	D030056L22Rik
Astrocytes_(immature)_1_[10-P]_HET	0.138905	-0.0757521	0.04	0.093	1	Astrocytes (immature) 1 [10-P]	Emx1
Astrocytes_(immature)_1_[10-P]_HET	0.139163	-0.0941076	0.76	0.845	1	Astrocytes (immature) 1 [10-P]	Rpl18a
Astrocytes_(immature)_1_[10-P]_HET	0.139359	-0.207642	0.74	0.799	1	Astrocytes (immature) 1 [10-P]	Hmgb1
Astrocytes_(immature)_1_[10-P]_HET	0.139689	0.0196218	0.14	0.144	1	Astrocytes (immature) 1 [10-P]	Fam133b
Astrocytes_(immature)_1_[10-P]_HET	0.139695	0.0312441	0.213	0.227	1	Astrocytes (immature) 1 [10-P]	Ppp2r1a
Astrocytes_(immature)_1_[10-P]_HET	0.139705	0.0491661	0.14	0.129	1	Astrocytes (immature) 1 [10-P]	Ubald2
Astrocytes_(immature)_1_[10-P]_HET	0.139933	0.0528231	0.053	0.015	1	Astrocytes (immature) 1 [10-P]	Tsc22d3
Astrocytes_(immature)_1_[10-P]_HET	0.139933	0.0528231	0.053	0.015	1	Astrocytes (immature) 1 [10-P]	Akr1b10
Astrocytes_(immature)_1_[10-P]_HET	0.140136	0.0792049	0.087	0.036	1	Astrocytes (immature) 1 [10-P]	Cyb5r3
Astrocytes_(immature)_1_[10-P]_HET	0.140243	-0.0924048	0.073	0.119	1	Astrocytes (immature) 1 [10-P]	St7
Astrocytes_(immature)_1_[10-P]_HET	0.140319	-0.0665266	0.3	0.381	1	Astrocytes (immature) 1 [10-P]	Gsk3b
Astrocytes_(immature)_1_[10-P]_HET	0.140347	-0.0416442	0.033	0.072	1	Astrocytes (immature) 1 [10-P]	Rfng
Astrocytes_(immature)_1_[10-P]_HET	0.140447	0.0443916	0.173	0.165	1	Astrocytes (immature) 1 [10-P]	Adipor1
Astrocytes_(immature)_1_[10-P]_HET	0.141001	-0.0148873	0.073	0.098	1	Astrocytes (immature) 1 [10-P]	Naa38
Astrocytes_(immature)_1_[10-P]_HET	0.141001	-0.0148873	0.073	0.098	1	Astrocytes (immature) 1 [10-P]	Coq7
Astrocytes_(immature)_1_[10-P]_HET	0.141045	0.104102	0.2	0.129	1	Astrocytes (immature) 1 [10-P]	Emc6
Astrocytes_(immature)_1_[10-P]_HET	0.141119	-0.00424322	0.133	0.16	1	Astrocytes (immature) 1 [10-P]	Smc1a
Astrocytes_(immature)_1_[10-P]_HET	0.141137	-0.0757521	0.047	0.103	1	Astrocytes (immature) 1 [10-P]	Cwf19l2
Astrocytes_(immature)_1_[10-P]_HET	0.14144	0.109389	0.18	0.113	1	Astrocytes (immature) 1 [10-P]	Zcchc18
Astrocytes_(immature)_1_[10-P]_HET	0.141918	-0.0709104	0.053	0.108	1	Astrocytes (immature) 1 [10-P]	Aida
Astrocytes_(immature)_1_[10-P]_HET	0.142176	0.0673134	0.387	0.402	1	Astrocytes (immature) 1 [10-P]	Ptms
Astrocytes_(immature)_1_[10-P]_HET	0.142288	-0.0834717	0.213	0.294	1	Astrocytes (immature) 1 [10-P]	Cdc42se1
Astrocytes_(immature)_1_[10-P]_HET	0.142371	0.129019	0.32	0.237	1	Astrocytes (immature) 1 [10-P]	Sin3b
Astrocytes_(immature)_1_[10-P]_HET	0.142542	0.0593859	0.1	0.082	1	Astrocytes (immature) 1 [10-P]	Serp1
Astrocytes_(immature)_1_[10-P]_HET	0.142734	0.0421456	0.067	0.062	1	Astrocytes (immature) 1 [10-P]	Rlim
Astrocytes_(immature)_1_[10-P]_HET	0.142877	0.0318881	0.087	0.082	1	Astrocytes (immature) 1 [10-P]	Pja2
Astrocytes_(immature)_1_[10-P]_HET	0.142877	0.0318881	0.087	0.082	1	Astrocytes (immature) 1 [10-P]	1700123O20Rik
Astrocytes_(immature)_1_[10-P]_HET	0.142993	-0.067027	0.207	0.278	1	Astrocytes (immature) 1 [10-P]	Pou3f2
Astrocytes_(immature)_1_[10-P]_HET	0.143137	0.0507971	0.147	0.134	1	Astrocytes (immature) 1 [10-P]	Asna1
Astrocytes_(immature)_1_[10-P]_HET	0.143231	0.0662396	0.133	0.077	1	Astrocytes (immature) 1 [10-P]	Dmd
Astrocytes_(immature)_1_[10-P]_HET	0.143404	0.0724986	0.227	0.186	1	Astrocytes (immature) 1 [10-P]	Ywhaq
Astrocytes_(immature)_1_[10-P]_HET	0.143464	0.114186	0.387	0.361	1	Astrocytes (immature) 1 [10-P]	Abhd4
Astrocytes_(immature)_1_[10-P]_HET	0.143642	-0.0569995	0.087	0.139	1	Astrocytes (immature) 1 [10-P]	Rbm7
Astrocytes_(immature)_1_[10-P]_HET	0.143675	0.00294304	0.12	0.139	1	Astrocytes (immature) 1 [10-P]	Isoc1
Astrocytes_(immature)_1_[10-P]_HET	0.143986	0.0682979	0.093	0.062	1	Astrocytes (immature) 1 [10-P]	Exosc4
Astrocytes_(immature)_1_[10-P]_HET	0.144237	-0.0572402	0.04	0.088	1	Astrocytes (immature) 1 [10-P]	Ptprd
Astrocytes_(immature)_1_[10-P]_HET	0.144279	-0.0858915	0.073	0.139	1	Astrocytes (immature) 1 [10-P]	Setbp1
Astrocytes_(immature)_1_[10-P]_HET	0.144279	-0.0858915	0.073	0.139	1	Astrocytes (immature) 1 [10-P]	Rbm26
Astrocytes_(immature)_1_[10-P]_HET	0.144611	0.0879221	0.08	0.036	1	Astrocytes (immature) 1 [10-P]	Slc25a18
Astrocytes_(immature)_1_[10-P]_HET	0.144628	-0.122512	0.3	0.402	1	Astrocytes (immature) 1 [10-P]	Mettl9
Astrocytes_(immature)_1_[10-P]_HET	0.144689	-0.0532212	0.027	0.067	1	Astrocytes (immature) 1 [10-P]	Zfp639
Astrocytes_(immature)_1_[10-P]_HET	0.144744	-0.0208261	0.127	0.165	1	Astrocytes (immature) 1 [10-P]	Apex1
Astrocytes_(immature)_1_[10-P]_HET	0.144784	0.0491661	0.167	0.155	1	Astrocytes (immature) 1 [10-P]	Uqcc2
Astrocytes_(immature)_1_[10-P]_HET	0.145129	-0.00252342	0.047	0.062	1	Astrocytes (immature) 1 [10-P]	Mrpl35
Astrocytes_(immature)_1_[10-P]_HET	0.145129	-0.00252342	0.047	0.062	1	Astrocytes (immature) 1 [10-P]	Yif1a
Astrocytes_(immature)_1_[10-P]_HET	0.14519	0.0437995	0.053	0.041	1	Astrocytes (immature) 1 [10-P]	Sart1
Astrocytes_(immature)_1_[10-P]_HET	0.145268	0.141697	0.893	0.835	1	Astrocytes (immature) 1 [10-P]	Ftl1
Astrocytes_(immature)_1_[10-P]_HET	0.145469	-0.0580185	0.02	0.062	1	Astrocytes (immature) 1 [10-P]	Dmtf1
Astrocytes_(immature)_1_[10-P]_HET	0.145469	-0.0580185	0.02	0.062	1	Astrocytes (immature) 1 [10-P]	Chuk
Astrocytes_(immature)_1_[10-P]_HET	0.145469	-0.0580185	0.02	0.062	1	Astrocytes (immature) 1 [10-P]	Exosc3
Astrocytes_(immature)_1_[10-P]_HET	0.145469	-0.0580185	0.02	0.062	1	Astrocytes (immature) 1 [10-P]	Jmy
Astrocytes_(immature)_1_[10-P]_HET	0.145469	-0.0580185	0.02	0.062	1	Astrocytes (immature) 1 [10-P]	Lrch3
Astrocytes_(immature)_1_[10-P]_HET	0.145469	-0.0580185	0.02	0.062	1	Astrocytes (immature) 1 [10-P]	Utrn
Astrocytes_(immature)_1_[10-P]_HET	0.145469	-0.0580185	0.02	0.062	1	Astrocytes (immature) 1 [10-P]	Ppfia1
Astrocytes_(immature)_1_[10-P]_HET	0.145733	0.113158	0.227	0.144	1	Astrocytes (immature) 1 [10-P]	Ndufv1
Astrocytes_(immature)_1_[10-P]_HET	0.145917	0.0666535	0.087	0.057	1	Astrocytes (immature) 1 [10-P]	Txndc17
Astrocytes_(immature)_1_[10-P]_HET	0.145998	0.114002	0.84	0.773	1	Astrocytes (immature) 1 [10-P]	Rps7
Astrocytes_(immature)_1_[10-P]_HET	0.146086	0.0243627	0.133	0.134	1	Astrocytes (immature) 1 [10-P]	Hadh
Astrocytes_(immature)_1_[10-P]_HET	0.146334	0.102181	0.76	0.784	1	Astrocytes (immature) 1 [10-P]	Rpl23
Astrocytes_(immature)_1_[10-P]_HET	0.146446	-0.0824779	0.04	0.093	1	Astrocytes (immature) 1 [10-P]	Ppp1r15b
Astrocytes_(immature)_1_[10-P]_HET	0.146884	-0.0714241	0.04	0.093	1	Astrocytes (immature) 1 [10-P]	Npepl1
Astrocytes_(immature)_1_[10-P]_HET	0.146884	-0.0714241	0.04	0.093	1	Astrocytes (immature) 1 [10-P]	Adipor2
Astrocytes_(immature)_1_[10-P]_HET	0.146884	-0.0714241	0.04	0.093	1	Astrocytes (immature) 1 [10-P]	Ccnl1
Astrocytes_(immature)_1_[10-P]_HET	0.146884	-0.0714241	0.04	0.093	1	Astrocytes (immature) 1 [10-P]	Cpsf7
Astrocytes_(immature)_1_[10-P]_HET	0.146892	-0.0574899	0.047	0.093	1	Astrocytes (immature) 1 [10-P]	Clcn4
Astrocytes_(immature)_1_[10-P]_HET	0.147561	-0.0665921	0.047	0.098	1	Astrocytes (immature) 1 [10-P]	Tnrc18
Astrocytes_(immature)_1_[10-P]_HET	0.147606	0.064991	0.08	0.052	1	Astrocytes (immature) 1 [10-P]	Ank3
Astrocytes_(immature)_1_[10-P]_HET	0.147606	0.064991	0.08	0.052	1	Astrocytes (immature) 1 [10-P]	Polr2c
Astrocytes_(immature)_1_[10-P]_HET	0.147883	-0.134301	0.313	0.407	1	Astrocytes (immature) 1 [10-P]	Ypel3
Astrocytes_(immature)_1_[10-P]_HET	0.148002	0.0115518	0.04	0.052	1	Astrocytes (immature) 1 [10-P]	B3gat1
Astrocytes_(immature)_1_[10-P]_HET	0.148122	0.0140623	0.273	0.309	1	Astrocytes (immature) 1 [10-P]	Ppp1r1a
Astrocytes_(immature)_1_[10-P]_HET	0.148143	0.0403422	0.067	0.057	1	Astrocytes (immature) 1 [10-P]	Camta1
Astrocytes_(immature)_1_[10-P]_HET	0.148143	0.0403422	0.067	0.057	1	Astrocytes (immature) 1 [10-P]	Shisa2
Astrocytes_(immature)_1_[10-P]_HET	0.148372	-0.0484447	0.06	0.103	1	Astrocytes (immature) 1 [10-P]	Abce1
Astrocytes_(immature)_1_[10-P]_HET	0.148372	-0.0484447	0.06	0.103	1	Astrocytes (immature) 1 [10-P]	Hmbs
Astrocytes_(immature)_1_[10-P]_HET	0.148372	-0.0484447	0.06	0.103	1	Astrocytes (immature) 1 [10-P]	Erbin
Astrocytes_(immature)_1_[10-P]_HET	0.148635	-0.0416874	0.053	0.093	1	Astrocytes (immature) 1 [10-P]	Gprasp1
Astrocytes_(immature)_1_[10-P]_HET	0.148809	-0.126736	0.193	0.273	1	Astrocytes (immature) 1 [10-P]	Csrp1
Astrocytes_(immature)_1_[10-P]_HET	0.148913	0.0687706	0.053	0.036	1	Astrocytes (immature) 1 [10-P]	1500009C09Rik
Astrocytes_(immature)_1_[10-P]_HET	0.14909	0.0369766	0.08	0.072	1	Astrocytes (immature) 1 [10-P]	2003-09-01
Astrocytes_(immature)_1_[10-P]_HET	0.14909	0.0369766	0.08	0.072	1	Astrocytes (immature) 1 [10-P]	Mrpl57
Astrocytes_(immature)_1_[10-P]_HET	0.149688	0.0784866	0.113	0.057	1	Astrocytes (immature) 1 [10-P]	Usp22
Astrocytes_(immature)_1_[10-P]_HET	0.149874	0.0616108	0.067	0.041	1	Astrocytes (immature) 1 [10-P]	Ykt6
Astrocytes_(immature)_1_[10-P]_HET	0.150021	-0.0842072	0.06	0.113	1	Astrocytes (immature) 1 [10-P]	Lgmn
Astrocytes_(immature)_1_[10-P]_HET	0.150106	-0.0320971	0.313	0.376	1	Astrocytes (immature) 1 [10-P]	Pdap1
Astrocytes_(immature)_1_[10-P]_HET	0.150482	0.097864	0.36	0.34	1	Astrocytes (immature) 1 [10-P]	Gm1673
Astrocytes_(immature)_1_[10-P]_HET	0.15063	0.137651	0.693	0.67	1	Astrocytes (immature) 1 [10-P]	Rps14
Astrocytes_(immature)_1_[10-P]_HET	0.150642	0.110541	0.893	0.825	1	Astrocytes (immature) 1 [10-P]	Rpl11
Astrocytes_(immature)_1_[10-P]_HET	0.150645	0.111902	0.213	0.149	1	Astrocytes (immature) 1 [10-P]	Zcrb1
Astrocytes_(immature)_1_[10-P]_HET	0.15072	0.037264	0.093	0.098	1	Astrocytes (immature) 1 [10-P]	Tomm5
Astrocytes_(immature)_1_[10-P]_HET	0.150759	-0.062559	0.027	0.072	1	Astrocytes (immature) 1 [10-P]	Aqr
Astrocytes_(immature)_1_[10-P]_HET	0.150759	-0.062559	0.027	0.072	1	Astrocytes (immature) 1 [10-P]	Stx8
Astrocytes_(immature)_1_[10-P]_HET	0.150759	-0.062559	0.027	0.072	1	Astrocytes (immature) 1 [10-P]	Ago1
Astrocytes_(immature)_1_[10-P]_HET	0.150759	-0.062559	0.027	0.072	1	Astrocytes (immature) 1 [10-P]	Bcar3
Astrocytes_(immature)_1_[10-P]_HET	0.150759	-0.062559	0.027	0.072	1	Astrocytes (immature) 1 [10-P]	Ganab
Astrocytes_(immature)_1_[10-P]_HET	0.150819	-0.0738806	0.033	0.077	1	Astrocytes (immature) 1 [10-P]	Prom1
Astrocytes_(immature)_1_[10-P]_HET	0.150819	-0.0577491	0.033	0.077	1	Astrocytes (immature) 1 [10-P]	Sidt2
Astrocytes_(immature)_1_[10-P]_HET	0.150819	-0.0577491	0.033	0.077	1	Astrocytes (immature) 1 [10-P]	Kdm2b
Astrocytes_(immature)_1_[10-P]_HET	0.151642	-0.0148873	0.067	0.093	1	Astrocytes (immature) 1 [10-P]	Blcap
Astrocytes_(immature)_1_[10-P]_HET	0.151747	0.0451455	0.787	0.83	1	Astrocytes (immature) 1 [10-P]	Rpl9
Astrocytes_(immature)_1_[10-P]_HET	0.151867	-0.0858915	0.073	0.124	1	Astrocytes (immature) 1 [10-P]	Dnm1l
Astrocytes_(immature)_1_[10-P]_HET	0.151976	-0.0127487	0.2	0.237	1	Astrocytes (immature) 1 [10-P]	Sirt2
Astrocytes_(immature)_1_[10-P]_HET	0.15203	0.100447	0.233	0.17	1	Astrocytes (immature) 1 [10-P]	Nek6
Astrocytes_(immature)_1_[10-P]_HET	0.152303	0.0456082	0.06	0.046	1	Astrocytes (immature) 1 [10-P]	Stradb
Astrocytes_(immature)_1_[10-P]_HET	0.152375	0.0653864	0.067	0.026	1	Astrocytes (immature) 1 [10-P]	Ubl4a
Astrocytes_(immature)_1_[10-P]_HET	0.152375	0.0653864	0.067	0.026	1	Astrocytes (immature) 1 [10-P]	Oard1
Astrocytes_(immature)_1_[10-P]_HET	0.152841	-0.0837011	0.12	0.191	1	Astrocytes (immature) 1 [10-P]	Anapc16
Astrocytes_(immature)_1_[10-P]_HET	0.153058	-0.0858915	0.067	0.129	1	Astrocytes (immature) 1 [10-P]	Cxxc5
Astrocytes_(immature)_1_[10-P]_HET	0.15308	0.0509593	0.053	0.036	1	Astrocytes (immature) 1 [10-P]	Myl6b
Astrocytes_(immature)_1_[10-P]_HET	0.153128	-0.104543	0.12	0.196	1	Astrocytes (immature) 1 [10-P]	Slc22a17
Astrocytes_(immature)_1_[10-P]_HET	0.153344	-0.0122345	0.267	0.314	1	Astrocytes (immature) 1 [10-P]	Sat1
Astrocytes_(immature)_1_[10-P]_HET	0.153394	-0.110775	0.133	0.211	1	Astrocytes (immature) 1 [10-P]	Kdm5b
Astrocytes_(immature)_1_[10-P]_HET	0.154143	-0.0973543	0.393	0.495	1	Astrocytes (immature) 1 [10-P]	Hnrnpu
Astrocytes_(immature)_1_[10-P]_HET	0.154263	0.0720804	0.067	0.046	1	Astrocytes (immature) 1 [10-P]	Gucy1a1
Astrocytes_(immature)_1_[10-P]_HET	0.154317	-0.0800126	0.053	0.108	1	Astrocytes (immature) 1 [10-P]	Clcc1
Astrocytes_(immature)_1_[10-P]_HET	0.154475	0.0387745	0.087	0.077	1	Astrocytes (immature) 1 [10-P]	Lin7c
Astrocytes_(immature)_1_[10-P]_HET	0.154571	-0.0324842	0.04	0.072	1	Astrocytes (immature) 1 [10-P]	Smpd1
Astrocytes_(immature)_1_[10-P]_HET	0.154571	-0.0324842	0.04	0.072	1	Astrocytes (immature) 1 [10-P]	Tmem115
Astrocytes_(immature)_1_[10-P]_HET	0.154571	-0.0324842	0.04	0.072	1	Astrocytes (immature) 1 [10-P]	Mak16
Astrocytes_(immature)_1_[10-P]_HET	0.154926	-0.0883375	0.113	0.186	1	Astrocytes (immature) 1 [10-P]	Yipf3
Astrocytes_(immature)_1_[10-P]_HET	0.155308	-0.0757922	0.093	0.155	1	Astrocytes (immature) 1 [10-P]	Odc1
Astrocytes_(immature)_1_[10-P]_HET	0.15537	0.10806	0.207	0.16	1	Astrocytes (immature) 1 [10-P]	Psmd8
Astrocytes_(immature)_1_[10-P]_HET	0.155374	0.0815875	0.127	0.077	1	Astrocytes (immature) 1 [10-P]	Tfg
Astrocytes_(immature)_1_[10-P]_HET	0.155541	-0.0817648	0.067	0.129	1	Astrocytes (immature) 1 [10-P]	Exoc4
Astrocytes_(immature)_1_[10-P]_HET	0.156271	0.0491661	0.18	0.175	1	Astrocytes (immature) 1 [10-P]	Psmd6
Astrocytes_(immature)_1_[10-P]_HET	0.156391	-0.0220507	0.087	0.119	1	Astrocytes (immature) 1 [10-P]	BC005624
Astrocytes_(immature)_1_[10-P]_HET	0.156526	-0.0215755	0.24	0.289	1	Astrocytes (immature) 1 [10-P]	Ccni
Astrocytes_(immature)_1_[10-P]_HET	0.156703	-0.00405062	0.08	0.103	1	Astrocytes (immature) 1 [10-P]	Kpna4
Astrocytes_(immature)_1_[10-P]_HET	0.156706	-0.0694784	0.027	0.067	1	Astrocytes (immature) 1 [10-P]	Hist1h1b
Astrocytes_(immature)_1_[10-P]_HET	0.156706	-0.0694784	0.027	0.067	1	Astrocytes (immature) 1 [10-P]	P4htm
Astrocytes_(immature)_1_[10-P]_HET	0.156769	-0.0549985	0.24	0.309	1	Astrocytes (immature) 1 [10-P]	Eci2
Astrocytes_(immature)_1_[10-P]_HET	0.157062	0.047397	0.067	0.052	1	Astrocytes (immature) 1 [10-P]	Nfu1
Astrocytes_(immature)_1_[10-P]_HET	0.157448	0.0636656	0.053	0.021	1	Astrocytes (immature) 1 [10-P]	Cnih3
Astrocytes_(immature)_1_[10-P]_HET	0.157448	0.0636656	0.053	0.021	1	Astrocytes (immature) 1 [10-P]	Vps26b
Astrocytes_(immature)_1_[10-P]_HET	0.157448	0.0636656	0.053	0.021	1	Astrocytes (immature) 1 [10-P]	Camk2b
Astrocytes_(immature)_1_[10-P]_HET	0.157502	-0.0439433	0.053	0.093	1	Astrocytes (immature) 1 [10-P]	Ttc4
Astrocytes_(immature)_1_[10-P]_HET	0.157511	0.0491661	0.067	0.057	1	Astrocytes (immature) 1 [10-P]	Rpp25l
Astrocytes_(immature)_1_[10-P]_HET	0.157662	-0.0639533	0.14	0.206	1	Astrocytes (immature) 1 [10-P]	Wdr83os
Astrocytes_(immature)_1_[10-P]_HET	0.157719	0.0596331	0.087	0.062	1	Astrocytes (immature) 1 [10-P]	Nrbp1
Astrocytes_(immature)_1_[10-P]_HET	0.158711	0.154283	0.32	0.237	1	Astrocytes (immature) 1 [10-P]	Jpt1
Astrocytes_(immature)_1_[10-P]_HET	0.159269	0.0610262	0.12	0.093	1	Astrocytes (immature) 1 [10-P]	Psmc2
Astrocytes_(immature)_1_[10-P]_HET	0.159269	0.0610262	0.12	0.093	1	Astrocytes (immature) 1 [10-P]	Bccip
Astrocytes_(immature)_1_[10-P]_HET	0.159269	0.0610262	0.12	0.093	1	Astrocytes (immature) 1 [10-P]	2410006H16Rik
Astrocytes_(immature)_1_[10-P]_HET	0.159281	-0.0824779	0.047	0.098	1	Astrocytes (immature) 1 [10-P]	Rufy2
Astrocytes_(immature)_1_[10-P]_HET	0.159289	-0.065005	0.02	0.057	1	Astrocytes (immature) 1 [10-P]	Celsr2
Astrocytes_(immature)_1_[10-P]_HET	0.160143	0.0491661	0.073	0.057	1	Astrocytes (immature) 1 [10-P]	Phpt1
Astrocytes_(immature)_1_[10-P]_HET	0.16017	-0.0128208	0.08	0.103	1	Astrocytes (immature) 1 [10-P]	Mga
Astrocytes_(immature)_1_[10-P]_HET	0.160174	-0.0983911	0.12	0.196	1	Astrocytes (immature) 1 [10-P]	Zfand6
Astrocytes_(immature)_1_[10-P]_HET	0.160378	-0.0482823	0.087	0.134	1	Astrocytes (immature) 1 [10-P]	Nbl1
Astrocytes_(immature)_1_[10-P]_HET	0.160715	-0.0788771	0.02	0.057	1	Astrocytes (immature) 1 [10-P]	Galnt1
Astrocytes_(immature)_1_[10-P]_HET	0.160893	-0.014196	0.253	0.299	1	Astrocytes (immature) 1 [10-P]	Csnk2b
Astrocytes_(immature)_1_[10-P]_HET	0.161018	-0.010155	0.06	0.082	1	Astrocytes (immature) 1 [10-P]	Myo5a
Astrocytes_(immature)_1_[10-P]_HET	0.161132	-0.0928529	0.16	0.222	1	Astrocytes (immature) 1 [10-P]	Tia1
Astrocytes_(immature)_1_[10-P]_HET	0.161336	-0.023046	0.353	0.423	1	Astrocytes (immature) 1 [10-P]	Ap2m1
Astrocytes_(immature)_1_[10-P]_HET	0.161561	0.0456939	0.087	0.072	1	Astrocytes (immature) 1 [10-P]	2310039H08Rik
Astrocytes_(immature)_1_[10-P]_HET	0.16172	-0.143479	0.213	0.299	1	Astrocytes (immature) 1 [10-P]	Emc10
Astrocytes_(immature)_1_[10-P]_HET	0.161823	-0.0800126	0.053	0.103	1	Astrocytes (immature) 1 [10-P]	Nsrp1
Astrocytes_(immature)_1_[10-P]_HET	0.161915	0.0577281	0.107	0.082	1	Astrocytes (immature) 1 [10-P]	Lgalsl
Astrocytes_(immature)_1_[10-P]_HET	0.161989	0.0509158	0.08	0.062	1	Astrocytes (immature) 1 [10-P]	Gm17018
Astrocytes_(immature)_1_[10-P]_HET	0.162079	-0.108258	0.127	0.201	1	Astrocytes (immature) 1 [10-P]	Fmr1
Astrocytes_(immature)_1_[10-P]_HET	0.162133	0.0854731	0.113	0.057	1	Astrocytes (immature) 1 [10-P]	Nt5c
Astrocytes_(immature)_1_[10-P]_HET	0.16233	0.067088	0.073	0.031	1	Astrocytes (immature) 1 [10-P]	Alkbh7
Astrocytes_(immature)_1_[10-P]_HET	0.162996	0.0152187	0.093	0.103	1	Astrocytes (immature) 1 [10-P]	Bud31
Astrocytes_(immature)_1_[10-P]_HET	0.163076	0.0653864	0.06	0.026	1	Astrocytes (immature) 1 [10-P]	Scd1
Astrocytes_(immature)_1_[10-P]_HET	0.163575	0.133626	0.747	0.722	1	Astrocytes (immature) 1 [10-P]	Rps16
Astrocytes_(immature)_1_[10-P]_HET	0.163825	-0.0830209	0.133	0.206	1	Astrocytes (immature) 1 [10-P]	Lpcat1
Astrocytes_(immature)_1_[10-P]_HET	0.163875	0.0407538	0.12	0.108	1	Astrocytes (immature) 1 [10-P]	Elof1
Astrocytes_(immature)_1_[10-P]_HET	0.16405	-0.0569995	0.093	0.144	1	Astrocytes (immature) 1 [10-P]	Zmynd11
Astrocytes_(immature)_1_[10-P]_HET	0.16405	-0.0569995	0.093	0.144	1	Astrocytes (immature) 1 [10-P]	Sltm
Astrocytes_(immature)_1_[10-P]_HET	0.164315	-0.0757521	0.047	0.098	1	Astrocytes (immature) 1 [10-P]	Krcc1
Astrocytes_(immature)_1_[10-P]_HET	0.164315	-0.0757521	0.047	0.098	1	Astrocytes (immature) 1 [10-P]	Clock
Astrocytes_(immature)_1_[10-P]_HET	0.164315	-0.0757521	0.047	0.098	1	Astrocytes (immature) 1 [10-P]	Cdk5rap3
Astrocytes_(immature)_1_[10-P]_HET	0.164484	0.0333218	0.08	0.046	1	Astrocytes (immature) 1 [10-P]	Ppp2r2d
Astrocytes_(immature)_1_[10-P]_HET	0.164775	0.0710128	0.127	0.098	1	Astrocytes (immature) 1 [10-P]	Pfdn2
Astrocytes_(immature)_1_[10-P]_HET	0.164927	0.0491661	0.1	0.082	1	Astrocytes (immature) 1 [10-P]	Cnot7
Astrocytes_(immature)_1_[10-P]_HET	0.16521	0.115439	0.247	0.186	1	Astrocytes (immature) 1 [10-P]	Psma6
Astrocytes_(immature)_1_[10-P]_HET	0.165262	-0.0883375	0.06	0.119	1	Astrocytes (immature) 1 [10-P]	Kcnh7
Astrocytes_(immature)_1_[10-P]_HET	0.165347	0.0546205	0.06	0.021	1	Astrocytes (immature) 1 [10-P]	Pcdh7
Astrocytes_(immature)_1_[10-P]_HET	0.165347	0.0546205	0.06	0.021	1	Astrocytes (immature) 1 [10-P]	Cnot11
Astrocytes_(immature)_1_[10-P]_HET	0.165374	0.0800454	0.127	0.067	1	Astrocytes (immature) 1 [10-P]	Adrm1
Astrocytes_(immature)_1_[10-P]_HET	0.165484	-0.0154176	0.093	0.119	1	Astrocytes (immature) 1 [10-P]	Pcmtd2
Astrocytes_(immature)_1_[10-P]_HET	0.165614	-0.0461015	0.08	0.129	1	Astrocytes (immature) 1 [10-P]	Smarcd1
Astrocytes_(immature)_1_[10-P]_HET	0.165797	-0.0506071	0.073	0.119	1	Astrocytes (immature) 1 [10-P]	Micu2
Astrocytes_(immature)_1_[10-P]_HET	0.165797	-0.0506071	0.073	0.119	1	Astrocytes (immature) 1 [10-P]	Sox21
Astrocytes_(immature)_1_[10-P]_HET	0.165916	-0.0393706	0.047	0.082	1	Astrocytes (immature) 1 [10-P]	Mau2
Astrocytes_(immature)_1_[10-P]_HET	0.165916	-0.0393706	0.047	0.082	1	Astrocytes (immature) 1 [10-P]	Pnkd
Astrocytes_(immature)_1_[10-P]_HET	0.165916	-0.0393706	0.047	0.082	1	Astrocytes (immature) 1 [10-P]	Trmt1
Astrocytes_(immature)_1_[10-P]_HET	0.165916	-0.0393706	0.047	0.082	1	Astrocytes (immature) 1 [10-P]	Ltbr
Astrocytes_(immature)_1_[10-P]_HET	0.166007	0.0214054	0.133	0.144	1	Astrocytes (immature) 1 [10-P]	Spop
Astrocytes_(immature)_1_[10-P]_HET	0.166061	-0.048362	0.073	0.119	1	Astrocytes (immature) 1 [10-P]	Timm22
Astrocytes_(immature)_1_[10-P]_HET	0.166228	0.067088	0.067	0.031	1	Astrocytes (immature) 1 [10-P]	Snx1
Astrocytes_(immature)_1_[10-P]_HET	0.166257	-0.120294	0.313	0.412	1	Astrocytes (immature) 1 [10-P]	Tmed2
Astrocytes_(immature)_1_[10-P]_HET	0.166318	0.0914769	0.127	0.077	1	Astrocytes (immature) 1 [10-P]	Ube2e2
Astrocytes_(immature)_1_[10-P]_HET	0.166356	0.0737082	0.093	0.052	1	Astrocytes (immature) 1 [10-P]	Gsr
Astrocytes_(immature)_1_[10-P]_HET	0.166661	0.0437995	0.073	0.036	1	Astrocytes (immature) 1 [10-P]	Tenm3
Astrocytes_(immature)_1_[10-P]_HET	0.166907	0.0524864	0.14	0.119	1	Astrocytes (immature) 1 [10-P]	Cat
Astrocytes_(immature)_1_[10-P]_HET	0.166923	-0.0775741	0.06	0.119	1	Astrocytes (immature) 1 [10-P]	1110051M20Rik
Astrocytes_(immature)_1_[10-P]_HET	0.167471	0.0262177	0.373	0.407	1	Astrocytes (immature) 1 [10-P]	Hnrnpa1
Astrocytes_(immature)_1_[10-P]_HET	0.167554	-0.0834717	0.213	0.294	1	Astrocytes (immature) 1 [10-P]	Mocs2
Astrocytes_(immature)_1_[10-P]_HET	0.16768	0.0491661	0.093	0.082	1	Astrocytes (immature) 1 [10-P]	Chmp2b
Astrocytes_(immature)_1_[10-P]_HET	0.167923	0.0458533	0.14	0.124	1	Astrocytes (immature) 1 [10-P]	Pdlim7
Astrocytes_(immature)_1_[10-P]_HET	0.168267	0.0855523	0.487	0.479	1	Astrocytes (immature) 1 [10-P]	Eif5a
Astrocytes_(immature)_1_[10-P]_HET	0.16833	-0.0573106	0.213	0.284	1	Astrocytes (immature) 1 [10-P]	Tusc3
Astrocytes_(immature)_1_[10-P]_HET	0.168985	-0.0518485	0.167	0.227	1	Astrocytes (immature) 1 [10-P]	Prmt1
Astrocytes_(immature)_1_[10-P]_HET	0.169013	-0.048362	0.067	0.113	1	Astrocytes (immature) 1 [10-P]	Mia3
Astrocytes_(immature)_1_[10-P]_HET	0.169387	0.0314641	0.053	0.052	1	Astrocytes (immature) 1 [10-P]	Akirin2
Astrocytes_(immature)_1_[10-P]_HET	0.169395	0.0374368	0.24	0.247	1	Astrocytes (immature) 1 [10-P]	Gtf2h5
Astrocytes_(immature)_1_[10-P]_HET	0.169424	0.106821	0.213	0.175	1	Astrocytes (immature) 1 [10-P]	Ndufv3
Astrocytes_(immature)_1_[10-P]_HET	0.169563	0.0687706	0.08	0.036	1	Astrocytes (immature) 1 [10-P]	Car2
Astrocytes_(immature)_1_[10-P]_HET	0.169563	0.0687706	0.08	0.036	1	Astrocytes (immature) 1 [10-P]	Taf13
Astrocytes_(immature)_1_[10-P]_HET	0.169729	-0.00307107	0.16	0.186	1	Astrocytes (immature) 1 [10-P]	Specc1
Astrocytes_(immature)_1_[10-P]_HET	0.170413	0.0741124	0.16	0.098	1	Astrocytes (immature) 1 [10-P]	Fhl1
Astrocytes_(immature)_1_[10-P]_HET	0.170716	-0.0462684	0.02	0.052	1	Astrocytes (immature) 1 [10-P]	Cep290
Astrocytes_(immature)_1_[10-P]_HET	0.171404	-0.0589827	0.107	0.16	1	Astrocytes (immature) 1 [10-P]	Gcc2
Astrocytes_(immature)_1_[10-P]_HET	0.171512	-0.0899557	0.08	0.129	1	Astrocytes (immature) 1 [10-P]	Psmb7
Astrocytes_(immature)_1_[10-P]_HET	0.172094	0.0411287	0.167	0.16	1	Astrocytes (immature) 1 [10-P]	Grpel1
[truncated: 89,002 more rows]

## Sheet: P0_(--)_vs_(++)
cell_condition	p_val	avg_log2FC	pct.1	pct.2	p_val_adj	cell_type	gene_name
Astrocytes_(immature)_1_[10-P]_HOM	2.30993e-32	1.49522	0.916	0.829	4.36091e-28	Astrocytes (immature) 1 [10-P]	Tmsb10
Astrocytes_(immature)_1_[10-P]_HOM	3.74762e-22	-1.25297	0.968	0.94	7.07514e-18	Astrocytes (immature) 1 [10-P]	Malat1
Astrocytes_(immature)_1_[10-P]_HOM	4.53212e-22	1.17293	0.916	0.788	8.55618e-18	Astrocytes (immature) 1 [10-P]	Tmsb4x
Astrocytes_(immature)_1_[10-P]_HOM	2.85497e-21	-0.818515	0.379	0.908	5.3899e-17	Astrocytes (immature) 1 [10-P]	Sfrp1
Astrocytes_(immature)_1_[10-P]_HOM	2.36004e-18	-0.961604	1	1	4.45552e-14	Astrocytes (immature) 1 [10-P]	Gm42418
Astrocytes_(immature)_1_[10-P]_HOM	2.96693e-17	-0.919813	0.274	0.77	5.60127e-13	Astrocytes (immature) 1 [10-P]	Fam210b
Astrocytes_(immature)_1_[10-P]_HOM	5.25554e-17	-0.726289	0	0.378	9.92193e-13	Astrocytes (immature) 1 [10-P]	Xist
Astrocytes_(immature)_1_[10-P]_HOM	2.39168e-16	0.777666	0.821	0.654	4.51526e-12	Astrocytes (immature) 1 [10-P]	Fth1
Astrocytes_(immature)_1_[10-P]_HOM	5.21389e-16	-1.28201	0.189	0.668	9.8433e-12	Astrocytes (immature) 1 [10-P]	Tnc
Astrocytes_(immature)_1_[10-P]_HOM	5.69418e-16	-0.63524	0.137	0.627	1.075e-11	Astrocytes (immature) 1 [10-P]	Kif21a
Astrocytes_(immature)_1_[10-P]_HOM	7.24939e-16	0.685576	0.989	0.834	1.36861e-11	Astrocytes (immature) 1 [10-P]	Ftl1
Astrocytes_(immature)_1_[10-P]_HOM	1.56752e-15	-0.766076	0.253	0.742	2.95932e-11	Astrocytes (immature) 1 [10-P]	Cdh2
Astrocytes_(immature)_1_[10-P]_HOM	2.02549e-15	-0.776826	0.295	0.774	3.82393e-11	Astrocytes (immature) 1 [10-P]	Qk
Astrocytes_(immature)_1_[10-P]_HOM	2.19693e-15	-0.675331	0.347	0.825	4.14758e-11	Astrocytes (immature) 1 [10-P]	Son
Astrocytes_(immature)_1_[10-P]_HOM	4.9807e-15	-0.53032	0.011	0.382	9.40306e-11	Astrocytes (immature) 1 [10-P]	Pax6
Astrocytes_(immature)_1_[10-P]_HOM	8.42327e-15	-0.682773	0.116	0.581	1.59023e-10	Astrocytes (immature) 1 [10-P]	Slco1c1
Astrocytes_(immature)_1_[10-P]_HOM	9.83265e-15	-0.78582	0.011	0.387	1.85631e-10	Astrocytes (immature) 1 [10-P]	Hopx
Astrocytes_(immature)_1_[10-P]_HOM	1.05276e-14	0.721935	0.695	0.558	1.98751e-10	Astrocytes (immature) 1 [10-P]	Rps15a
Astrocytes_(immature)_1_[10-P]_HOM	3.82604e-14	-0.577205	0.474	0.894	7.22318e-10	Astrocytes (immature) 1 [10-P]	Slc1a3
Astrocytes_(immature)_1_[10-P]_HOM	5.76672e-14	-0.210403	0.4	0.793	1.0887e-09	Astrocytes (immature) 1 [10-P]	Plpp3
Astrocytes_(immature)_1_[10-P]_HOM	6.94827e-14	-0.740918	0.189	0.654	1.31176e-09	Astrocytes (immature) 1 [10-P]	Gm3764
Astrocytes_(immature)_1_[10-P]_HOM	1.04068e-13	-0.53745	0.105	0.535	1.96469e-09	Astrocytes (immature) 1 [10-P]	Trim2
Astrocytes_(immature)_1_[10-P]_HOM	1.69402e-13	0.609859	0.8	0.714	3.19815e-09	Astrocytes (immature) 1 [10-P]	Rpl30
Astrocytes_(immature)_1_[10-P]_HOM	3.49725e-13	-1.12407	0.705	0.959	6.60245e-09	Astrocytes (immature) 1 [10-P]	Ptprz1
Astrocytes_(immature)_1_[10-P]_HOM	3.67157e-13	0.746368	0.632	0.475	6.93155e-09	Astrocytes (immature) 1 [10-P]	Rps12
Astrocytes_(immature)_1_[10-P]_HOM	1.05461e-12	-0.549635	0.042	0.415	1.991e-08	Astrocytes (immature) 1 [10-P]	C130071C03Rik
Astrocytes_(immature)_1_[10-P]_HOM	1.2316e-12	1.02105	0.832	0.59	2.32514e-08	Astrocytes (immature) 1 [10-P]	Stmn1
Astrocytes_(immature)_1_[10-P]_HOM	2.10698e-12	-0.633557	0.084	0.475	3.97777e-08	Astrocytes (immature) 1 [10-P]	Gas1
Astrocytes_(immature)_1_[10-P]_HOM	2.56223e-12	0.483413	0.663	0.627	4.83723e-08	Astrocytes (immature) 1 [10-P]	Ybx1
Astrocytes_(immature)_1_[10-P]_HOM	4.23915e-12	-0.0858384	0.021	0.106	8.00309e-08	Astrocytes (immature) 1 [10-P]	Dgcr2
Astrocytes_(immature)_1_[10-P]_HOM	4.3822e-12	0.743868	0.989	0.977	8.27315e-08	Astrocytes (immature) 1 [10-P]	mt-Atp6
Astrocytes_(immature)_1_[10-P]_HOM	4.55569e-12	-0.509744	0.116	0.521	8.60069e-08	Astrocytes (immature) 1 [10-P]	Cadm2
Astrocytes_(immature)_1_[10-P]_HOM	5.22499e-12	0.503974	0.768	0.724	9.86426e-08	Astrocytes (immature) 1 [10-P]	Selenow
Astrocytes_(immature)_1_[10-P]_HOM	5.66398e-12	0.837412	0.726	0.419	1.0693e-07	Astrocytes (immature) 1 [10-P]	Tubb5
Astrocytes_(immature)_1_[10-P]_HOM	6.16379e-12	-0.577524	0.137	0.553	1.16366e-07	Astrocytes (immature) 1 [10-P]	Rlbp1
Astrocytes_(immature)_1_[10-P]_HOM	7.96366e-12	-0.0762376	0.011	0.088	1.50346e-07	Astrocytes (immature) 1 [10-P]	Insr
Astrocytes_(immature)_1_[10-P]_HOM	9.46832e-12	0.732618	0.811	0.7	1.78752e-07	Astrocytes (immature) 1 [10-P]	Rps26
Astrocytes_(immature)_1_[10-P]_HOM	1.43815e-11	-0.491831	0.042	0.392	2.71508e-07	Astrocytes (immature) 1 [10-P]	Tgfb2
Astrocytes_(immature)_1_[10-P]_HOM	1.91407e-11	-0.515473	0.389	0.797	3.61357e-07	Astrocytes (immature) 1 [10-P]	Zbtb20
Astrocytes_(immature)_1_[10-P]_HOM	2.48594e-11	0.647641	0.758	0.659	4.69321e-07	Astrocytes (immature) 1 [10-P]	Rps20
Astrocytes_(immature)_1_[10-P]_HOM	2.92423e-11	-0.516649	0.137	0.539	5.52066e-07	Astrocytes (immature) 1 [10-P]	Cbx3
Astrocytes_(immature)_1_[10-P]_HOM	3.10882e-11	-0.343342	0.4	0.788	5.86913e-07	Astrocytes (immature) 1 [10-P]	Cspg5
Astrocytes_(immature)_1_[10-P]_HOM	3.29445e-11	-0.0701115	0.011	0.083	6.21959e-07	Astrocytes (immature) 1 [10-P]	Tnrc6a
Astrocytes_(immature)_1_[10-P]_HOM	4.15898e-11	-0.525717	0.095	0.465	7.85174e-07	Astrocytes (immature) 1 [10-P]	Tmem132b
Astrocytes_(immature)_1_[10-P]_HOM	4.81153e-11	-0.890453	0.263	0.631	9.08368e-07	Astrocytes (immature) 1 [10-P]	Luzp2
Astrocytes_(immature)_1_[10-P]_HOM	6.75598e-11	0.611699	0.779	0.627	1.27546e-06	Astrocytes (immature) 1 [10-P]	Rps11
Astrocytes_(immature)_1_[10-P]_HOM	7.3139e-11	-0.571502	0.126	0.512	1.38079e-06	Astrocytes (immature) 1 [10-P]	Fstl1
Astrocytes_(immature)_1_[10-P]_HOM	9.26428e-11	0.529234	0.326	0.097	1.749e-06	Astrocytes (immature) 1 [10-P]	Stmn3
Astrocytes_(immature)_1_[10-P]_HOM	1.1769e-10	-0.445219	0.042	0.373	2.22187e-06	Astrocytes (immature) 1 [10-P]	E130114P18Rik
Astrocytes_(immature)_1_[10-P]_HOM	1.49885e-10	0.496988	0.537	0.355	2.82968e-06	Astrocytes (immature) 1 [10-P]	Atpif1
Astrocytes_(immature)_1_[10-P]_HOM	1.62238e-10	-0.562144	0.474	0.848	3.06289e-06	Astrocytes (immature) 1 [10-P]	Nedd4
Astrocytes_(immature)_1_[10-P]_HOM	2.02016e-10	-0.475965	0.158	0.548	3.81386e-06	Astrocytes (immature) 1 [10-P]	Nfia
Astrocytes_(immature)_1_[10-P]_HOM	2.0708e-10	0.0371186	0.358	0.548	3.90947e-06	Astrocytes (immature) 1 [10-P]	Nkain4
Astrocytes_(immature)_1_[10-P]_HOM	2.76176e-10	-0.150491	0.021	0.152	5.21393e-06	Astrocytes (immature) 1 [10-P]	Ddx18
Astrocytes_(immature)_1_[10-P]_HOM	3.59645e-10	0.0202152	0.042	0.069	6.78975e-06	Astrocytes (immature) 1 [10-P]	4921524J17Rik
Astrocytes_(immature)_1_[10-P]_HOM	3.73652e-10	-0.726127	0.368	0.733	7.05418e-06	Astrocytes (immature) 1 [10-P]	Ctsl
Astrocytes_(immature)_1_[10-P]_HOM	3.99472e-10	0.509436	0.611	0.438	7.54164e-06	Astrocytes (immature) 1 [10-P]	Cox8a
Astrocytes_(immature)_1_[10-P]_HOM	4.00615e-10	0.504579	0.4	0.175	7.56322e-06	Astrocytes (immature) 1 [10-P]	Dynll1
Astrocytes_(immature)_1_[10-P]_HOM	5.58089e-10	-0.0615908	0.021	0.088	1.05362e-05	Astrocytes (immature) 1 [10-P]	Rps19bp1
Astrocytes_(immature)_1_[10-P]_HOM	5.58089e-10	-0.0615908	0.021	0.088	1.05362e-05	Astrocytes (immature) 1 [10-P]	Usp7
Astrocytes_(immature)_1_[10-P]_HOM	7.0818e-10	-0.765926	0.432	0.802	1.33697e-05	Astrocytes (immature) 1 [10-P]	Lars2
Astrocytes_(immature)_1_[10-P]_HOM	7.86011e-10	-0.398166	0.032	0.332	1.48391e-05	Astrocytes (immature) 1 [10-P]	Fgfr1
Astrocytes_(immature)_1_[10-P]_HOM	8.00738e-10	-0.686713	0.284	0.654	1.51171e-05	Astrocytes (immature) 1 [10-P]	Slc1a2
Astrocytes_(immature)_1_[10-P]_HOM	8.6791e-10	-0.115282	0.011	0.106	1.63853e-05	Astrocytes (immature) 1 [10-P]	Trip6
Astrocytes_(immature)_1_[10-P]_HOM	1.20564e-09	-1.15275	0.874	0.959	2.27613e-05	Astrocytes (immature) 1 [10-P]	Cst3
Astrocytes_(immature)_1_[10-P]_HOM	1.70976e-09	0.471804	0.832	0.816	3.22785e-05	Astrocytes (immature) 1 [10-P]	Rps5
Astrocytes_(immature)_1_[10-P]_HOM	1.86197e-09	-0.0554647	0.021	0.083	3.51522e-05	Astrocytes (immature) 1 [10-P]	Heg1
Astrocytes_(immature)_1_[10-P]_HOM	1.96427e-09	-0.784845	0.526	0.839	3.70834e-05	Astrocytes (immature) 1 [10-P]	Tspan7
Astrocytes_(immature)_1_[10-P]_HOM	2.16988e-09	0.201566	0.474	0.645	4.09651e-05	Astrocytes (immature) 1 [10-P]	Prdx6
Astrocytes_(immature)_1_[10-P]_HOM	2.20028e-09	-0.631982	0.137	0.493	4.15391e-05	Astrocytes (immature) 1 [10-P]	Ntrk2
Astrocytes_(immature)_1_[10-P]_HOM	2.50483e-09	-0.41665	0.063	0.382	4.72886e-05	Astrocytes (immature) 1 [10-P]	Limch1
Astrocytes_(immature)_1_[10-P]_HOM	2.98368e-09	0.544751	0.989	0.991	5.63289e-05	Astrocytes (immature) 1 [10-P]	mt-Cytb
Astrocytes_(immature)_1_[10-P]_HOM	3.27096e-09	-0.542843	0.189	0.558	6.17525e-05	Astrocytes (immature) 1 [10-P]	Fjx1
Astrocytes_(immature)_1_[10-P]_HOM	3.28357e-09	-0.522253	0.284	0.664	6.19905e-05	Astrocytes (immature) 1 [10-P]	Mir99ahg
Astrocytes_(immature)_1_[10-P]_HOM	3.61039e-09	-0.404949	0.158	0.512	6.81605e-05	Astrocytes (immature) 1 [10-P]	Ccnd2
Astrocytes_(immature)_1_[10-P]_HOM	5.63658e-09	0.0288451	0.379	0.539	0.000106413	Astrocytes (immature) 1 [10-P]	Gng5
Astrocytes_(immature)_1_[10-P]_HOM	5.86175e-09	0.380812	0.463	0.369	0.000110664	Astrocytes (immature) 1 [10-P]	Uqcrh
Astrocytes_(immature)_1_[10-P]_HOM	5.90244e-09	-0.447388	0.442	0.797	0.000111432	Astrocytes (immature) 1 [10-P]	Ddah1
Astrocytes_(immature)_1_[10-P]_HOM	6.36855e-09	-0.103209	0.011	0.097	0.000120232	Astrocytes (immature) 1 [10-P]	Mad2l2
Astrocytes_(immature)_1_[10-P]_HOM	6.46297e-09	0.404502	0.453	0.327	0.000122014	Astrocytes (immature) 1 [10-P]	Nme2
Astrocytes_(immature)_1_[10-P]_HOM	6.83287e-09	-0.402666	0.074	0.387	0.000128998	Astrocytes (immature) 1 [10-P]	Notch1
Astrocytes_(immature)_1_[10-P]_HOM	8.19049e-09	0.520477	0.558	0.424	0.000154628	Astrocytes (immature) 1 [10-P]	Cox6c
Astrocytes_(immature)_1_[10-P]_HOM	9.84733e-09	0.336335	0.337	0.258	0.000185908	Astrocytes (immature) 1 [10-P]	Atp5mpl
Astrocytes_(immature)_1_[10-P]_HOM	1.04329e-08	2.68456	0.211	0.014	0.000196962	Astrocytes (immature) 1 [10-P]	Ptgds
Astrocytes_(immature)_1_[10-P]_HOM	1.17196e-08	-0.248125	0.042	0.253	0.000221255	Astrocytes (immature) 1 [10-P]	Bloc1s1
Astrocytes_(immature)_1_[10-P]_HOM	1.36781e-08	-0.383519	0.042	0.323	0.000258229	Astrocytes (immature) 1 [10-P]	Cdon
Astrocytes_(immature)_1_[10-P]_HOM	1.4691e-08	-0.560867	0.326	0.682	0.000277352	Astrocytes (immature) 1 [10-P]	Mdk
Astrocytes_(immature)_1_[10-P]_HOM	1.55351e-08	-0.00184193	0.032	0.065	0.000293287	Astrocytes (immature) 1 [10-P]	Caap1
Astrocytes_(immature)_1_[10-P]_HOM	1.56925e-08	-0.172461	0.032	0.189	0.000296259	Astrocytes (immature) 1 [10-P]	Tmed7
Astrocytes_(immature)_1_[10-P]_HOM	1.62228e-08	-0.0971922	0.063	0.194	0.000306271	Astrocytes (immature) 1 [10-P]	Zc3h15
Astrocytes_(immature)_1_[10-P]_HOM	1.70149e-08	-0.470609	0.168	0.516	0.000321225	Astrocytes (immature) 1 [10-P]	Dtna
Astrocytes_(immature)_1_[10-P]_HOM	2.13007e-08	-0.191433	0.158	0.396	0.000402136	Astrocytes (immature) 1 [10-P]	Sh3glb1
Astrocytes_(immature)_1_[10-P]_HOM	2.47313e-08	-0.401829	0.126	0.452	0.000466901	Astrocytes (immature) 1 [10-P]	AW047730
Astrocytes_(immature)_1_[10-P]_HOM	2.54044e-08	-0.468693	0.2	0.548	0.00047961	Astrocytes (immature) 1 [10-P]	Ttyh3
Astrocytes_(immature)_1_[10-P]_HOM	2.59358e-08	-0.657154	0.842	0.94	0.000489642	Astrocytes (immature) 1 [10-P]	Ptn
Astrocytes_(immature)_1_[10-P]_HOM	3.39956e-08	-0.0224292	0.021	0.069	0.000641802	Astrocytes (immature) 1 [10-P]	Cinp
Astrocytes_(immature)_1_[10-P]_HOM	3.55358e-08	0.478978	0.821	0.742	0.00067088	Astrocytes (immature) 1 [10-P]	Rplp1
Astrocytes_(immature)_1_[10-P]_HOM	3.70067e-08	-0.0390846	0.011	0.06	0.00069865	Astrocytes (immature) 1 [10-P]	Pfkfb3
Astrocytes_(immature)_1_[10-P]_HOM	3.78866e-08	-0.321374	0.011	0.24	0.000715261	Astrocytes (immature) 1 [10-P]	Tnfrsf19
Astrocytes_(immature)_1_[10-P]_HOM	4.60169e-08	-0.0910346	0.011	0.088	0.000868753	Astrocytes (immature) 1 [10-P]	Nbr1
Astrocytes_(immature)_1_[10-P]_HOM	4.7172e-08	0.324962	0.516	0.475	0.000890561	Astrocytes (immature) 1 [10-P]	Atp5j
Astrocytes_(immature)_1_[10-P]_HOM	5.44046e-08	-0.104195	0.168	0.35	0.0010271	Astrocytes (immature) 1 [10-P]	U2af1
Astrocytes_(immature)_1_[10-P]_HOM	5.53002e-08	-0.276453	0.168	0.452	0.00104401	Astrocytes (immature) 1 [10-P]	Fus
Astrocytes_(immature)_1_[10-P]_HOM	5.95271e-08	-0.438163	0.179	0.516	0.00112381	Astrocytes (immature) 1 [10-P]	Mir9-3hg
Astrocytes_(immature)_1_[10-P]_HOM	5.99215e-08	-0.473034	0.242	0.59	0.00113126	Astrocytes (immature) 1 [10-P]	Syt11
Astrocytes_(immature)_1_[10-P]_HOM	6.04359e-08	0.483932	0.989	0.885	0.00114097	Astrocytes (immature) 1 [10-P]	Ppia
Astrocytes_(immature)_1_[10-P]_HOM	6.26598e-08	0.338831	0.674	0.705	0.00118295	Astrocytes (immature) 1 [10-P]	Rpl35a
Astrocytes_(immature)_1_[10-P]_HOM	7.2026e-08	-0.282236	0.032	0.258	0.00135978	Astrocytes (immature) 1 [10-P]	Ttc14
Astrocytes_(immature)_1_[10-P]_HOM	7.25256e-08	0.0804123	0.053	0.055	0.00136921	Astrocytes (immature) 1 [10-P]	Plppr2
Astrocytes_(immature)_1_[10-P]_HOM	7.43099e-08	0.518895	0.874	0.802	0.0014029	Astrocytes (immature) 1 [10-P]	Rps27a
Astrocytes_(immature)_1_[10-P]_HOM	7.48918e-08	-0.383617	0.053	0.323	0.00141388	Astrocytes (immature) 1 [10-P]	Gli3
Astrocytes_(immature)_1_[10-P]_HOM	8.97316e-08	-0.431371	0.295	0.641	0.00169404	Astrocytes (immature) 1 [10-P]	Gnao1
Astrocytes_(immature)_1_[10-P]_HOM	9.55895e-08	0.469997	0.442	0.263	0.00180463	Astrocytes (immature) 1 [10-P]	Atp5md
Astrocytes_(immature)_1_[10-P]_HOM	9.69756e-08	0.575024	0.632	0.456	0.0018308	Astrocytes (immature) 1 [10-P]	Rpl26
Astrocytes_(immature)_1_[10-P]_HOM	1.22918e-07	-0.0849085	0.011	0.083	0.00232058	Astrocytes (immature) 1 [10-P]	4932438A13Rik
Astrocytes_(immature)_1_[10-P]_HOM	1.22918e-07	-0.0849085	0.011	0.083	0.00232058	Astrocytes (immature) 1 [10-P]	Fam136a
Astrocytes_(immature)_1_[10-P]_HOM	1.22918e-07	-0.0849085	0.011	0.083	0.00232058	Astrocytes (immature) 1 [10-P]	Ccdc186
Astrocytes_(immature)_1_[10-P]_HOM	1.26164e-07	-0.328021	0.021	0.249	0.00238185	Astrocytes (immature) 1 [10-P]	Actr3b
Astrocytes_(immature)_1_[10-P]_HOM	1.26748e-07	-0.345806	0.063	0.332	0.00239288	Astrocytes (immature) 1 [10-P]	Kmt2c
Astrocytes_(immature)_1_[10-P]_HOM	1.31353e-07	-0.309911	0	0.171	0.00247981	Astrocytes (immature) 1 [10-P]	Ecrg4
Astrocytes_(immature)_1_[10-P]_HOM	1.31484e-07	-0.327333	0.021	0.253	0.00248229	Astrocytes (immature) 1 [10-P]	Hgf
Astrocytes_(immature)_1_[10-P]_HOM	1.32796e-07	-0.208107	0.116	0.336	0.00250706	Astrocytes (immature) 1 [10-P]	Epha5
Astrocytes_(immature)_1_[10-P]_HOM	1.63468e-07	0.624268	0.979	0.954	0.00308611	Astrocytes (immature) 1 [10-P]	mt-Co3
Astrocytes_(immature)_1_[10-P]_HOM	1.71179e-07	-0.416204	0.084	0.369	0.00323169	Astrocytes (immature) 1 [10-P]	Plagl1
Astrocytes_(immature)_1_[10-P]_HOM	1.74021e-07	0.0952911	0.189	0.212	0.00328535	Astrocytes (immature) 1 [10-P]	Myl12a
Astrocytes_(immature)_1_[10-P]_HOM	1.9129e-07	0.191696	0.547	0.641	0.00361137	Astrocytes (immature) 1 [10-P]	Pebp1
Astrocytes_(immature)_1_[10-P]_HOM	2.02401e-07	-0.333146	0.032	0.272	0.00382113	Astrocytes (immature) 1 [10-P]	Epha4
Astrocytes_(immature)_1_[10-P]_HOM	2.0255e-07	-0.232802	0	0.166	0.00382395	Astrocytes (immature) 1 [10-P]	Dip2b
Astrocytes_(immature)_1_[10-P]_HOM	2.13793e-07	-0.0306968	0.021	0.065	0.00403619	Astrocytes (immature) 1 [10-P]	Aak1
Astrocytes_(immature)_1_[10-P]_HOM	2.14895e-07	-0.783387	0.558	0.793	0.004057	Astrocytes (immature) 1 [10-P]	Aldoc
Astrocytes_(immature)_1_[10-P]_HOM	2.18339e-07	-0.373902	0.053	0.309	0.00412203	Astrocytes (immature) 1 [10-P]	Klf3
Astrocytes_(immature)_1_[10-P]_HOM	2.22307e-07	-0.410969	0.295	0.631	0.00419694	Astrocytes (immature) 1 [10-P]	Rbm39
Astrocytes_(immature)_1_[10-P]_HOM	2.2848e-07	-0.291627	0.021	0.235	0.00431347	Astrocytes (immature) 1 [10-P]	Nkain2
Astrocytes_(immature)_1_[10-P]_HOM	2.29193e-07	-0.415361	0.105	0.401	0.00432694	Astrocytes (immature) 1 [10-P]	Mpped2
Astrocytes_(immature)_1_[10-P]_HOM	2.32454e-07	0.60389	0.337	0.124	0.0043885	Astrocytes (immature) 1 [10-P]	Stmn2
Astrocytes_(immature)_1_[10-P]_HOM	2.67961e-07	0.667333	0.558	0.341	0.00505884	Astrocytes (immature) 1 [10-P]	Nnat
Astrocytes_(immature)_1_[10-P]_HOM	3.03337e-07	0.423869	0.347	0.152	0.00572671	Astrocytes (immature) 1 [10-P]	6330403K07Rik
Astrocytes_(immature)_1_[10-P]_HOM	3.2684e-07	-0.0787563	0.011	0.078	0.00617042	Astrocytes (immature) 1 [10-P]	Rlf
Astrocytes_(immature)_1_[10-P]_HOM	3.31074e-07	-0.374284	0.074	0.341	0.00625035	Astrocytes (immature) 1 [10-P]	Camk2d
Astrocytes_(immature)_1_[10-P]_HOM	3.31155e-07	0.244591	0.663	0.751	0.00625188	Astrocytes (immature) 1 [10-P]	Cox4i1
Astrocytes_(immature)_1_[10-P]_HOM	3.54814e-07	-0.410712	0.284	0.613	0.00669854	Astrocytes (immature) 1 [10-P]	Nfib
Astrocytes_(immature)_1_[10-P]_HOM	3.62604e-07	0.593626	0.979	0.954	0.00684561	Astrocytes (immature) 1 [10-P]	mt-Co1
Astrocytes_(immature)_1_[10-P]_HOM	3.75731e-07	-0.542017	0.863	0.972	0.00709343	Astrocytes (immature) 1 [10-P]	Mt3
Astrocytes_(immature)_1_[10-P]_HOM	3.83722e-07	0.610001	0.989	0.977	0.00724428	Astrocytes (immature) 1 [10-P]	mt-Co2
Astrocytes_(immature)_1_[10-P]_HOM	3.87554e-07	-0.424294	0.305	0.636	0.00731663	Astrocytes (immature) 1 [10-P]	Msi2
Astrocytes_(immature)_1_[10-P]_HOM	4.06595e-07	0.272996	0.579	0.594	0.00767611	Astrocytes (immature) 1 [10-P]	Rpl10
Astrocytes_(immature)_1_[10-P]_HOM	4.34975e-07	-0.393267	0.063	0.318	0.0082119	Astrocytes (immature) 1 [10-P]	Emid1
Astrocytes_(immature)_1_[10-P]_HOM	4.75557e-07	-0.381269	0.421	0.742	0.00897805	Astrocytes (immature) 1 [10-P]	Tmbim6
Astrocytes_(immature)_1_[10-P]_HOM	5.09035e-07	0.413344	0.811	0.774	0.00961006	Astrocytes (immature) 1 [10-P]	Tpt1
Astrocytes_(immature)_1_[10-P]_HOM	5.30106e-07	0.577704	0.295	0.101	0.0100079	Astrocytes (immature) 1 [10-P]	Tubb3
Astrocytes_(immature)_1_[10-P]_HOM	5.33628e-07	0.631544	0.979	0.931	0.0100744	Astrocytes (immature) 1 [10-P]	Tuba1a
Astrocytes_(immature)_1_[10-P]_HOM	5.64037e-07	-0.365407	0.211	0.525	0.0106485	Astrocytes (immature) 1 [10-P]	Sec62
Astrocytes_(immature)_1_[10-P]_HOM	5.70542e-07	0.074972	0.432	0.558	0.0107713	Astrocytes (immature) 1 [10-P]	Serf2
Astrocytes_(immature)_1_[10-P]_HOM	5.75489e-07	0.372574	0.305	0.221	0.0108647	Astrocytes (immature) 1 [10-P]	Jpt1
Astrocytes_(immature)_1_[10-P]_HOM	6.51781e-07	-0.576422	0.442	0.751	0.012305	Astrocytes (immature) 1 [10-P]	Sparc
Astrocytes_(immature)_1_[10-P]_HOM	6.68818e-07	-0.56022	0.347	0.65	0.0126266	Astrocytes (immature) 1 [10-P]	Tcf4
Astrocytes_(immature)_1_[10-P]_HOM	6.73869e-07	-0.301149	0.021	0.235	0.012722	Astrocytes (immature) 1 [10-P]	Nrg1
Astrocytes_(immature)_1_[10-P]_HOM	6.80871e-07	0.390796	0.2	0.028	0.0128542	Astrocytes (immature) 1 [10-P]	Stmn4
Astrocytes_(immature)_1_[10-P]_HOM	7.66981e-07	-0.0643184	0.053	0.134	0.0144798	Astrocytes (immature) 1 [10-P]	Raly
Astrocytes_(immature)_1_[10-P]_HOM	7.68038e-07	-0.407877	0.253	0.571	0.0144998	Astrocytes (immature) 1 [10-P]	Mir100hg
Astrocytes_(immature)_1_[10-P]_HOM	7.95404e-07	-0.130232	0.011	0.115	0.0150164	Astrocytes (immature) 1 [10-P]	Nsrp1
Astrocytes_(immature)_1_[10-P]_HOM	8.13388e-07	-0.256848	0.253	0.535	0.015356	Astrocytes (immature) 1 [10-P]	Mmd2
Astrocytes_(immature)_1_[10-P]_HOM	8.39841e-07	-0.429596	0.474	0.779	0.0158554	Astrocytes (immature) 1 [10-P]	Mfge8
Astrocytes_(immature)_1_[10-P]_HOM	8.64037e-07	-0.456003	0.189	0.498	0.0163121	Astrocytes (immature) 1 [10-P]	Hmgb2
Astrocytes_(immature)_1_[10-P]_HOM	8.6483e-07	-0.0725777	0.011	0.074	0.0163271	Astrocytes (immature) 1 [10-P]	Ppp3cb
Astrocytes_(immature)_1_[10-P]_HOM	8.6483e-07	-0.0725777	0.011	0.074	0.0163271	Astrocytes (immature) 1 [10-P]	Vcl
Astrocytes_(immature)_1_[10-P]_HOM	8.6483e-07	-0.0725777	0.011	0.074	0.0163271	Astrocytes (immature) 1 [10-P]	Map2k4
Astrocytes_(immature)_1_[10-P]_HOM	8.73359e-07	-0.413003	0.221	0.535	0.0164881	Astrocytes (immature) 1 [10-P]	Spag9
Astrocytes_(immature)_1_[10-P]_HOM	9.21052e-07	-0.371037	0.126	0.415	0.0173885	Astrocytes (immature) 1 [10-P]	Nes
Astrocytes_(immature)_1_[10-P]_HOM	9.41901e-07	-0.375608	0.642	0.899	0.0177821	Astrocytes (immature) 1 [10-P]	Gpm6b
Astrocytes_(immature)_1_[10-P]_HOM	1.00087e-06	-0.162533	0.063	0.23	0.0188955	Astrocytes (immature) 1 [10-P]	Timp2
Astrocytes_(immature)_1_[10-P]_HOM	1.00274e-06	-0.0306968	0.042	0.097	0.0189306	Astrocytes (immature) 1 [10-P]	Gadd45gip1
Astrocytes_(immature)_1_[10-P]_HOM	1.01023e-06	-0.159061	0.095	0.263	0.0190721	Astrocytes (immature) 1 [10-P]	Caprin1
Astrocytes_(immature)_1_[10-P]_HOM	1.01803e-06	0.276418	0.726	0.756	0.0192193	Astrocytes (immature) 1 [10-P]	Rpl24
Astrocytes_(immature)_1_[10-P]_HOM	1.02681e-06	-0.0772394	0.168	0.323	0.0193851	Astrocytes (immature) 1 [10-P]	Ccni
Astrocytes_(immature)_1_[10-P]_HOM	1.03949e-06	-0.304	0.042	0.272	0.0196246	Astrocytes (immature) 1 [10-P]	Dhx15
Astrocytes_(immature)_1_[10-P]_HOM	1.14044e-06	-0.308509	0.558	0.839	0.0215304	Astrocytes (immature) 1 [10-P]	Hnrnpa2b1
Astrocytes_(immature)_1_[10-P]_HOM	1.15185e-06	-0.135992	0.032	0.152	0.0217457	Astrocytes (immature) 1 [10-P]	Mrps28
Astrocytes_(immature)_1_[10-P]_HOM	1.208e-06	-0.373836	0.6	0.871	0.0228058	Astrocytes (immature) 1 [10-P]	Pea15a
Astrocytes_(immature)_1_[10-P]_HOM	1.2774e-06	-0.0629822	0.032	0.111	0.0241161	Astrocytes (immature) 1 [10-P]	Snrnp40
Astrocytes_(immature)_1_[10-P]_HOM	1.28024e-06	0.458089	0.684	0.599	0.0241696	Astrocytes (immature) 1 [10-P]	Rpl34
Astrocytes_(immature)_1_[10-P]_HOM	1.36274e-06	0.326472	0.516	0.442	0.0257272	Astrocytes (immature) 1 [10-P]	Cox5b
Astrocytes_(immature)_1_[10-P]_HOM	1.39943e-06	-0.370403	0.105	0.378	0.0264199	Astrocytes (immature) 1 [10-P]	Csmd1
Astrocytes_(immature)_1_[10-P]_HOM	1.43923e-06	-0.319266	0.053	0.29	0.0271713	Astrocytes (immature) 1 [10-P]	Phf20l1
Astrocytes_(immature)_1_[10-P]_HOM	1.53918e-06	-0.113983	0.211	0.387	0.0290581	Astrocytes (immature) 1 [10-P]	Ube2d2a
Astrocytes_(immature)_1_[10-P]_HOM	1.54859e-06	-0.346269	0.084	0.346	0.0292358	Astrocytes (immature) 1 [10-P]	Rnf180
Astrocytes_(immature)_1_[10-P]_HOM	1.56016e-06	-0.212957	0.168	0.406	0.0294542	Astrocytes (immature) 1 [10-P]	Pdap1
Astrocytes_(immature)_1_[10-P]_HOM	1.56235e-06	-0.314004	0.084	0.336	0.0294957	Astrocytes (immature) 1 [10-P]	Prrc2c
Astrocytes_(immature)_1_[10-P]_HOM	1.58574e-06	-0.272515	0.263	0.548	0.0299373	Astrocytes (immature) 1 [10-P]	Canx
Astrocytes_(immature)_1_[10-P]_HOM	1.62133e-06	-0.0773375	0.032	0.111	0.0306091	Astrocytes (immature) 1 [10-P]	Clasp1
Astrocytes_(immature)_1_[10-P]_HOM	1.63522e-06	0.0232981	0.053	0.088	0.0308713	Astrocytes (immature) 1 [10-P]	Mrpl34
Astrocytes_(immature)_1_[10-P]_HOM	1.6747e-06	0.448291	0.779	0.719	0.0316167	Astrocytes (immature) 1 [10-P]	Rpl37
Astrocytes_(immature)_1_[10-P]_HOM	1.67772e-06	-0.375673	0.147	0.433	0.0316736	Astrocytes (immature) 1 [10-P]	St13
Astrocytes_(immature)_1_[10-P]_HOM	1.68474e-06	0.000647331	0.063	0.175	0.0318062	Astrocytes (immature) 1 [10-P]	Anp32b
Astrocytes_(immature)_1_[10-P]_HOM	1.72446e-06	-0.204233	0	0.143	0.0325562	Astrocytes (immature) 1 [10-P]	Pag1
Astrocytes_(immature)_1_[10-P]_HOM	1.72446e-06	-0.255257	0	0.143	0.0325562	Astrocytes (immature) 1 [10-P]	Gm42047
Astrocytes_(immature)_1_[10-P]_HOM	1.72446e-06	-0.192645	0	0.143	0.0325562	Astrocytes (immature) 1 [10-P]	Tfap2c
Astrocytes_(immature)_1_[10-P]_HOM	1.72984e-06	-0.24571	0.011	0.198	0.0326577	Astrocytes (immature) 1 [10-P]	Eif3j1
Astrocytes_(immature)_1_[10-P]_HOM	1.8107e-06	0.427126	0.863	0.834	0.0341841	Astrocytes (immature) 1 [10-P]	Rpl9
Astrocytes_(immature)_1_[10-P]_HOM	1.9508e-06	-0.475144	0.284	0.594	0.0368291	Astrocytes (immature) 1 [10-P]	Hsp90b1
Astrocytes_(immature)_1_[10-P]_HOM	2.14307e-06	-0.286352	0.021	0.217	0.0404591	Astrocytes (immature) 1 [10-P]	Ccdc80
Astrocytes_(immature)_1_[10-P]_HOM	2.27631e-06	-0.0663725	0.011	0.069	0.0429744	Astrocytes (immature) 1 [10-P]	Ddx52
Astrocytes_(immature)_1_[10-P]_HOM	2.27631e-06	-0.0663725	0.011	0.069	0.0429744	Astrocytes (immature) 1 [10-P]	Map3k2
Astrocytes_(immature)_1_[10-P]_HOM	2.27631e-06	-0.0663725	0.011	0.069	0.0429744	Astrocytes (immature) 1 [10-P]	Shc3
Astrocytes_(immature)_1_[10-P]_HOM	2.27631e-06	-0.0663725	0.011	0.069	0.0429744	Astrocytes (immature) 1 [10-P]	Phlpp1
Astrocytes_(immature)_1_[10-P]_HOM	2.31672e-06	-0.293731	0.042	0.263	0.0437373	Astrocytes (immature) 1 [10-P]	Efnb1
Astrocytes_(immature)_1_[10-P]_HOM	2.4473e-06	-0.189012	0.042	0.203	0.0462026	Astrocytes (immature) 1 [10-P]	Cyba
Astrocytes_(immature)_1_[10-P]_HOM	2.56159e-06	0.107927	0.505	0.599	0.0483602	Astrocytes (immature) 1 [10-P]	Skp1a
Astrocytes_(immature)_1_[10-P]_HOM	2.63459e-06	-0.186816	0	0.138	0.0497385	Astrocytes (immature) 1 [10-P]	Dleu2
Astrocytes_(immature)_1_[10-P]_HOM	2.63459e-06	-0.192645	0	0.138	0.0497385	Astrocytes (immature) 1 [10-P]	Igf1r
Astrocytes_(immature)_1_[10-P]_HOM	2.68586e-06	-0.189611	0.168	0.387	0.0507064	Astrocytes (immature) 1 [10-P]	Arhgap5
Astrocytes_(immature)_1_[10-P]_HOM	2.7325e-06	-0.257988	0.095	0.323	0.0515869	Astrocytes (immature) 1 [10-P]	Srrm1
Astrocytes_(immature)_1_[10-P]_HOM	2.96251e-06	0.413643	0.758	0.664	0.0559293	Astrocytes (immature) 1 [10-P]	Rps13
Astrocytes_(immature)_1_[10-P]_HOM	2.97797e-06	-0.384576	0.137	0.415	0.056221	Astrocytes (immature) 1 [10-P]	Itgb1
Astrocytes_(immature)_1_[10-P]_HOM	3.00357e-06	0.373534	0.347	0.221	0.0567044	Astrocytes (immature) 1 [10-P]	Rpl31
Astrocytes_(immature)_1_[10-P]_HOM	3.20463e-06	-0.0713388	0.032	0.106	0.0605002	Astrocytes (immature) 1 [10-P]	Mia2
Astrocytes_(immature)_1_[10-P]_HOM	3.33469e-06	-0.269636	0.263	0.535	0.0629556	Astrocytes (immature) 1 [10-P]	Mlc1
Astrocytes_(immature)_1_[10-P]_HOM	3.40582e-06	-0.227018	0.021	0.194	0.0642984	Astrocytes (immature) 1 [10-P]	Arglu1
Astrocytes_(immature)_1_[10-P]_HOM	3.57055e-06	-0.702409	0.621	0.829	0.0674084	Astrocytes (immature) 1 [10-P]	Vim
Astrocytes_(immature)_1_[10-P]_HOM	3.6375e-06	0.420492	0.979	0.945	0.0686724	Astrocytes (immature) 1 [10-P]	Rpl41
Astrocytes_(immature)_1_[10-P]_HOM	3.70348e-06	-0.256765	0.011	0.189	0.0699181	Astrocytes (immature) 1 [10-P]	Egln3
Astrocytes_(immature)_1_[10-P]_HOM	3.75647e-06	0.376535	0.674	0.599	0.0709183	Astrocytes (immature) 1 [10-P]	Rpl27
Astrocytes_(immature)_1_[10-P]_HOM	3.80129e-06	0.4801	0.558	0.41	0.0717645	Astrocytes (immature) 1 [10-P]	Calm1
Astrocytes_(immature)_1_[10-P]_HOM	3.9515e-06	-0.313374	0.042	0.258	0.0746004	Astrocytes (immature) 1 [10-P]	Abca1
Astrocytes_(immature)_1_[10-P]_HOM	4.22989e-06	-0.206389	0.084	0.272	0.0798561	Astrocytes (immature) 1 [10-P]	Fam13c
Astrocytes_(immature)_1_[10-P]_HOM	4.28053e-06	0.415819	0.284	0.088	0.0808122	Astrocytes (immature) 1 [10-P]	Cnih2
Astrocytes_(immature)_1_[10-P]_HOM	4.31873e-06	-0.310805	0.074	0.313	0.0815333	Astrocytes (immature) 1 [10-P]	Arhgap21
Astrocytes_(immature)_1_[10-P]_HOM	4.33198e-06	-0.127255	0.011	0.111	0.0817835	Astrocytes (immature) 1 [10-P]	Ergic2
Astrocytes_(immature)_1_[10-P]_HOM	4.34389e-06	-0.437589	0.589	0.848	0.0820083	Astrocytes (immature) 1 [10-P]	Ndufc2
Astrocytes_(immature)_1_[10-P]_HOM	4.39368e-06	-0.24285	0.053	0.253	0.0829482	Astrocytes (immature) 1 [10-P]	Ctdsp2
Astrocytes_(immature)_1_[10-P]_HOM	4.52393e-06	-0.35363	0.242	0.539	0.0854074	Astrocytes (immature) 1 [10-P]	Hmgn3
Astrocytes_(immature)_1_[10-P]_HOM	4.74047e-06	-0.209034	0.147	0.364	0.0894953	Astrocytes (immature) 1 [10-P]	Myo6
Astrocytes_(immature)_1_[10-P]_HOM	4.96592e-06	-0.179935	0.011	0.143	0.0937516	Astrocytes (immature) 1 [10-P]	B3glct
Astrocytes_(immature)_1_[10-P]_HOM	4.9682e-06	0.463447	0.874	0.76	0.0937946	Astrocytes (immature) 1 [10-P]	Rps7
Astrocytes_(immature)_1_[10-P]_HOM	5.11486e-06	-0.00343472	0.305	0.442	0.0965635	Astrocytes (immature) 1 [10-P]	Atp5c1
Astrocytes_(immature)_1_[10-P]_HOM	5.13461e-06	-0.263674	0.021	0.212	0.0969363	Astrocytes (immature) 1 [10-P]	Abhd17b
Astrocytes_(immature)_1_[10-P]_HOM	5.2089e-06	0.347892	0.726	0.728	0.0983389	Astrocytes (immature) 1 [10-P]	Rpl36
Astrocytes_(immature)_1_[10-P]_HOM	5.27489e-06	0.214133	0.379	0.387	0.0995847	Astrocytes (immature) 1 [10-P]	Atp5b
Astrocytes_(immature)_1_[10-P]_HOM	5.3457e-06	0.0629623	0.326	0.429	0.100921	Astrocytes (immature) 1 [10-P]	Hsp90aa1
Astrocytes_(immature)_1_[10-P]_HOM	5.36068e-06	-0.27041	0.032	0.235	0.101204	Astrocytes (immature) 1 [10-P]	Ccdc136
Astrocytes_(immature)_1_[10-P]_HOM	5.36276e-06	-0.251911	0.211	0.47	0.101244	Astrocytes (immature) 1 [10-P]	Gstm5
Astrocytes_(immature)_1_[10-P]_HOM	5.39333e-06	-0.0476427	0.242	0.396	0.101821	Astrocytes (immature) 1 [10-P]	Pdlim4
Astrocytes_(immature)_1_[10-P]_HOM	5.43873e-06	-0.296591	0.105	0.35	0.102678	Astrocytes (immature) 1 [10-P]	Stox2
Astrocytes_(immature)_1_[10-P]_HOM	5.44943e-06	0.141461	0.2	0.212	0.10288	Astrocytes (immature) 1 [10-P]	Atp5k
Astrocytes_(immature)_1_[10-P]_HOM	5.56117e-06	-0.153133	0.032	0.161	0.104989	Astrocytes (immature) 1 [10-P]	Nfe2l2
Astrocytes_(immature)_1_[10-P]_HOM	5.63428e-06	-0.28911	0.263	0.548	0.10637	Astrocytes (immature) 1 [10-P]	Mid1ip1
Astrocytes_(immature)_1_[10-P]_HOM	5.78668e-06	0.298611	0.505	0.498	0.109247	Astrocytes (immature) 1 [10-P]	Rps27
Astrocytes_(immature)_1_[10-P]_HOM	5.84902e-06	-0.314195	0.053	0.272	0.110424	Astrocytes (immature) 1 [10-P]	Pmp22
Astrocytes_(immature)_1_[10-P]_HOM	5.91706e-06	-0.408453	0.158	0.433	0.111708	Astrocytes (immature) 1 [10-P]	AY036118
Astrocytes_(immature)_1_[10-P]_HOM	5.95705e-06	-0.0601406	0.011	0.065	0.112463	Astrocytes (immature) 1 [10-P]	Stat3
Astrocytes_(immature)_1_[10-P]_HOM	5.95705e-06	-0.0601406	0.011	0.065	0.112463	Astrocytes (immature) 1 [10-P]	Smg6
Astrocytes_(immature)_1_[10-P]_HOM	5.95705e-06	-0.0601406	0.011	0.065	0.112463	Astrocytes (immature) 1 [10-P]	Dapp1
Astrocytes_(immature)_1_[10-P]_HOM	5.95705e-06	-0.0601406	0.011	0.065	0.112463	Astrocytes (immature) 1 [10-P]	Chuk
Astrocytes_(immature)_1_[10-P]_HOM	5.95705e-06	-0.0601406	0.011	0.065	0.112463	Astrocytes (immature) 1 [10-P]	Tssc4
Astrocytes_(immature)_1_[10-P]_HOM	6.11658e-06	-0.130232	0.021	0.129	0.115475	Astrocytes (immature) 1 [10-P]	Sorl1
Astrocytes_(immature)_1_[10-P]_HOM	6.11658e-06	-0.130232	0.021	0.129	0.115475	Astrocytes (immature) 1 [10-P]	2610507B11Rik
Astrocytes_(immature)_1_[10-P]_HOM	6.14457e-06	-0.293731	0.042	0.253	0.116003	Astrocytes (immature) 1 [10-P]	Calu
Astrocytes_(immature)_1_[10-P]_HOM	6.47559e-06	-0.10829	0.074	0.198	0.122253	Astrocytes (immature) 1 [10-P]	Wwtr1
Astrocytes_(immature)_1_[10-P]_HOM	6.75767e-06	-0.0118378	0.021	0.051	0.127578	Astrocytes (immature) 1 [10-P]	Slc25a12
Astrocytes_(immature)_1_[10-P]_HOM	6.75767e-06	-0.0118378	0.021	0.051	0.127578	Astrocytes (immature) 1 [10-P]	Rhot1
Astrocytes_(immature)_1_[10-P]_HOM	6.78897e-06	-0.202745	0.011	0.157	0.128169	Astrocytes (immature) 1 [10-P]	Mapk4
Astrocytes_(immature)_1_[10-P]_HOM	6.81875e-06	0.448793	0.768	0.714	0.128731	Astrocytes (immature) 1 [10-P]	Rpl27a
Astrocytes_(immature)_1_[10-P]_HOM	7.0323e-06	-0.288569	0.053	0.272	0.132763	Astrocytes (immature) 1 [10-P]	Ccdc50
Astrocytes_(immature)_1_[10-P]_HOM	7.36127e-06	-0.310257	0.379	0.668	0.138973	Astrocytes (immature) 1 [10-P]	Atp1a2
Astrocytes_(immature)_1_[10-P]_HOM	7.50409e-06	0.323661	0.284	0.184	0.14167	Astrocytes (immature) 1 [10-P]	Uchl1
Astrocytes_(immature)_1_[10-P]_HOM	7.65292e-06	-0.197579	0.137	0.341	0.144479	Astrocytes (immature) 1 [10-P]	Pomp
Astrocytes_(immature)_1_[10-P]_HOM	7.78416e-06	-0.137428	0.379	0.613	0.146957	Astrocytes (immature) 1 [10-P]	Cd63
Astrocytes_(immature)_1_[10-P]_HOM	7.79444e-06	-0.161941	0.032	0.166	0.147151	Astrocytes (immature) 1 [10-P]	Prpf38b
Astrocytes_(immature)_1_[10-P]_HOM	7.88746e-06	-0.144446	0.042	0.171	0.148907	Astrocytes (immature) 1 [10-P]	Rb1cc1
Astrocytes_(immature)_1_[10-P]_HOM	8.16547e-06	0.175516	0.242	0.221	0.154156	Astrocytes (immature) 1 [10-P]	Fkbp1a
Astrocytes_(immature)_1_[10-P]_HOM	8.19609e-06	-0.367732	0.168	0.442	0.154734	Astrocytes (immature) 1 [10-P]	Luc7l2
Astrocytes_(immature)_1_[10-P]_HOM	8.25747e-06	-0.0421016	0.095	0.171	0.155893	Astrocytes (immature) 1 [10-P]	Sltm
Astrocytes_(immature)_1_[10-P]_HOM	8.36057e-06	-0.155717	0.042	0.184	0.157839	Astrocytes (immature) 1 [10-P]	Pde1b
Astrocytes_(immature)_1_[10-P]_HOM	8.4657e-06	-0.0406671	0.053	0.115	0.159824	Astrocytes (immature) 1 [10-P]	Celf1
Astrocytes_(immature)_1_[10-P]_HOM	8.54774e-06	0.230738	0.579	0.585	0.161373	Astrocytes (immature) 1 [10-P]	Sumo2
Astrocytes_(immature)_1_[10-P]_HOM	8.60091e-06	-0.020754	0.053	0.106	0.162377	Astrocytes (immature) 1 [10-P]	Cdk5
Astrocytes_(immature)_1_[10-P]_HOM	8.86204e-06	0.182925	0.411	0.429	0.167307	Astrocytes (immature) 1 [10-P]	Rps15
Astrocytes_(immature)_1_[10-P]_HOM	9.1741e-06	0.0246881	0.095	0.138	0.173198	Astrocytes (immature) 1 [10-P]	Trappc1
Astrocytes_(immature)_1_[10-P]_HOM	9.31672e-06	-0.175087	0	0.124	0.17589	Astrocytes (immature) 1 [10-P]	Garem1
Astrocytes_(immature)_1_[10-P]_HOM	9.31672e-06	-0.215729	0	0.124	0.17589	Astrocytes (immature) 1 [10-P]	Dct
Astrocytes_(immature)_1_[10-P]_HOM	9.36359e-06	-0.012396	0.042	0.083	0.176775	Astrocytes (immature) 1 [10-P]	Tomm5
Astrocytes_(immature)_1_[10-P]_HOM	1.03484e-05	-0.292827	0.137	0.382	0.195367	Astrocytes (immature) 1 [10-P]	Tmod2
Astrocytes_(immature)_1_[10-P]_HOM	1.03767e-05	0.0136427	0.137	0.221	0.195902	Astrocytes (immature) 1 [10-P]	C1d
Astrocytes_(immature)_1_[10-P]_HOM	1.04175e-05	-0.00347533	0.074	0.129	0.196672	Astrocytes (immature) 1 [10-P]	Vps41
Astrocytes_(immature)_1_[10-P]_HOM	1.06473e-05	-0.124332	0.021	0.124	0.201011	Astrocytes (immature) 1 [10-P]	Gnaq
Astrocytes_(immature)_1_[10-P]_HOM	1.08026e-05	0.427573	0.926	0.88	0.203942	Astrocytes (immature) 1 [10-P]	Rps2
Astrocytes_(immature)_1_[10-P]_HOM	1.09459e-05	-0.178795	0.116	0.295	0.206648	Astrocytes (immature) 1 [10-P]	Tm9sf3
Astrocytes_(immature)_1_[10-P]_HOM	1.10315e-05	-0.272973	0.042	0.244	0.208263	Astrocytes (immature) 1 [10-P]	Auts2
Astrocytes_(immature)_1_[10-P]_HOM	1.12277e-05	0.363671	0.937	0.866	0.211968	Astrocytes (immature) 1 [10-P]	Rpsa
Astrocytes_(immature)_1_[10-P]_HOM	1.17706e-05	0.125462	0.368	0.396	0.222217	Astrocytes (immature) 1 [10-P]	Rbx1
Astrocytes_(immature)_1_[10-P]_HOM	1.22455e-05	-0.311583	0.137	0.396	0.231182	Astrocytes (immature) 1 [10-P]	Selenos
Astrocytes_(immature)_1_[10-P]_HOM	1.23345e-05	0.180014	0.158	0.134	0.232864	Astrocytes (immature) 1 [10-P]	Ube2s
Astrocytes_(immature)_1_[10-P]_HOM	1.2377e-05	0.105722	0.126	0.115	0.233666	Astrocytes (immature) 1 [10-P]	Bex1
Astrocytes_(immature)_1_[10-P]_HOM	1.23853e-05	-0.145117	0.674	0.885	0.233822	Astrocytes (immature) 1 [10-P]	Rpl8
Astrocytes_(immature)_1_[10-P]_HOM	1.24984e-05	0.218807	0.442	0.488	0.235957	Astrocytes (immature) 1 [10-P]	Atp6v0c
Astrocytes_(immature)_1_[10-P]_HOM	1.28592e-05	-0.217695	0.011	0.175	0.242768	Astrocytes (immature) 1 [10-P]	Rabgap1
Astrocytes_(immature)_1_[10-P]_HOM	1.338e-05	-0.356154	0.084	0.318	0.252601	Astrocytes (immature) 1 [10-P]	Trim9
Astrocytes_(immature)_1_[10-P]_HOM	1.36365e-05	0.380328	0.895	0.829	0.257444	Astrocytes (immature) 1 [10-P]	Rpl11
Astrocytes_(immature)_1_[10-P]_HOM	1.39231e-05	0.319157	0.305	0.143	0.262854	Astrocytes (immature) 1 [10-P]	Map1lc3a
Astrocytes_(immature)_1_[10-P]_HOM	1.41568e-05	-0.175087	0	0.12	0.267267	Astrocytes (immature) 1 [10-P]	Lipg
Astrocytes_(immature)_1_[10-P]_HOM	1.50033e-05	-0.167159	0.095	0.258	0.283248	Astrocytes (immature) 1 [10-P]	Metap2
Astrocytes_(immature)_1_[10-P]_HOM	1.50988e-05	-0.115282	0.011	0.101	0.285051	Astrocytes (immature) 1 [10-P]	Ankrd17
Astrocytes_(immature)_1_[10-P]_HOM	1.50988e-05	-0.115282	0.011	0.101	0.285051	Astrocytes (immature) 1 [10-P]	Hes1
Astrocytes_(immature)_1_[10-P]_HOM	1.54911e-05	-0.0538816	0.011	0.06	0.292456	Astrocytes (immature) 1 [10-P]	Arhgef2
Astrocytes_(immature)_1_[10-P]_HOM	1.54911e-05	-0.0538816	0.011	0.06	0.292456	Astrocytes (immature) 1 [10-P]	Ankhd1
Astrocytes_(immature)_1_[10-P]_HOM	1.54911e-05	-0.0538816	0.011	0.06	0.292456	Astrocytes (immature) 1 [10-P]	Ap2a2
Astrocytes_(immature)_1_[10-P]_HOM	1.54911e-05	-0.0538816	0.011	0.06	0.292456	Astrocytes (immature) 1 [10-P]	Psmg4
Astrocytes_(immature)_1_[10-P]_HOM	1.54911e-05	-0.0538816	0.011	0.06	0.292456	Astrocytes (immature) 1 [10-P]	Timm21
Astrocytes_(immature)_1_[10-P]_HOM	1.54911e-05	-0.0538816	0.011	0.06	0.292456	Astrocytes (immature) 1 [10-P]	D1Ertd622e
Astrocytes_(immature)_1_[10-P]_HOM	1.54911e-05	-0.0538816	0.011	0.06	0.292456	Astrocytes (immature) 1 [10-P]	Mib1
Astrocytes_(immature)_1_[10-P]_HOM	1.54911e-05	-0.0538816	0.011	0.06	0.292456	Astrocytes (immature) 1 [10-P]	Col11a1
Astrocytes_(immature)_1_[10-P]_HOM	1.61057e-05	-0.230537	0.042	0.226	0.30406	Astrocytes (immature) 1 [10-P]	Nsd1
Astrocytes_(immature)_1_[10-P]_HOM	1.61202e-05	-0.265057	0.032	0.221	0.304333	Astrocytes (immature) 1 [10-P]	Fmr1
Astrocytes_(immature)_1_[10-P]_HOM	1.64983e-05	-0.46687	0.2	0.465	0.31147	Astrocytes (immature) 1 [10-P]	Mt2
Astrocytes_(immature)_1_[10-P]_HOM	1.66309e-05	-0.25429	0.032	0.221	0.313975	Astrocytes (immature) 1 [10-P]	Bptf
Astrocytes_(immature)_1_[10-P]_HOM	1.69172e-05	-0.363314	0.379	0.664	0.319379	Astrocytes (immature) 1 [10-P]	Gnai2
Astrocytes_(immature)_1_[10-P]_HOM	1.70673e-05	-0.0407156	0.179	0.313	0.322214	Astrocytes (immature) 1 [10-P]	Tmem258
Astrocytes_(immature)_1_[10-P]_HOM	1.78297e-05	-0.342366	0.242	0.521	0.336608	Astrocytes (immature) 1 [10-P]	Ssr3
Astrocytes_(immature)_1_[10-P]_HOM	1.84401e-05	-0.107423	0.053	0.157	0.34813	Astrocytes (immature) 1 [10-P]	Ppig
Astrocytes_(immature)_1_[10-P]_HOM	1.8609e-05	-0.223342	0.011	0.171	0.35132	Astrocytes (immature) 1 [10-P]	Trip12
Astrocytes_(immature)_1_[10-P]_HOM	1.98545e-05	-0.27961	0.116	0.346	0.374832	Astrocytes (immature) 1 [10-P]	Cdkn1b
Astrocytes_(immature)_1_[10-P]_HOM	2.04896e-05	-0.384389	0.411	0.691	0.386823	Astrocytes (immature) 1 [10-P]	Cnn3
Astrocytes_(immature)_1_[10-P]_HOM	2.07823e-05	-0.247096	0.211	0.461	0.392348	Astrocytes (immature) 1 [10-P]	App
Astrocytes_(immature)_1_[10-P]_HOM	2.09721e-05	0.423869	0.274	0.129	0.395932	Astrocytes (immature) 1 [10-P]	Nrep
Astrocytes_(immature)_1_[10-P]_HOM	2.14848e-05	-0.163261	0	0.115	0.405612	Astrocytes (immature) 1 [10-P]	Celsr1
Astrocytes_(immature)_1_[10-P]_HOM	2.16673e-05	0.245957	0.326	0.29	0.409058	Astrocytes (immature) 1 [10-P]	Cox7a2
Astrocytes_(immature)_1_[10-P]_HOM	2.17979e-05	0.417348	0.979	0.945	0.411523	Astrocytes (immature) 1 [10-P]	Actg1
Astrocytes_(immature)_1_[10-P]_HOM	2.24308e-05	-0.127482	0.063	0.194	0.423472	Astrocytes (immature) 1 [10-P]	Adgrl2
Astrocytes_(immature)_1_[10-P]_HOM	2.35572e-05	-0.362893	0.284	0.562	0.444736	Astrocytes (immature) 1 [10-P]	Scp2
Astrocytes_(immature)_1_[10-P]_HOM	2.37455e-05	-0.0531914	0.032	0.092	0.448291	Astrocytes (immature) 1 [10-P]	Trib2
Astrocytes_(immature)_1_[10-P]_HOM	2.37455e-05	-0.0531914	0.032	0.092	0.448291	Astrocytes (immature) 1 [10-P]	Azi2
Astrocytes_(immature)_1_[10-P]_HOM	2.38729e-05	-0.411645	0.442	0.7	0.450696	Astrocytes (immature) 1 [10-P]	Phgdh
Astrocytes_(immature)_1_[10-P]_HOM	2.40928e-05	0.0171979	0.063	0.092	0.454847	Astrocytes (immature) 1 [10-P]	Mprip
Astrocytes_(immature)_1_[10-P]_HOM	2.40941e-05	-0.248877	0.032	0.217	0.454872	Astrocytes (immature) 1 [10-P]	Spire1
Astrocytes_(immature)_1_[10-P]_HOM	2.43432e-05	-0.290968	0.137	0.378	0.459576	Astrocytes (immature) 1 [10-P]	Pcm1
Astrocytes_(immature)_1_[10-P]_HOM	2.47595e-05	0.0158458	0.411	0.539	0.467435	Astrocytes (immature) 1 [10-P]	Rtn3
Astrocytes_(immature)_1_[10-P]_HOM	2.5518e-05	0.313374	0.547	0.512	0.481754	Astrocytes (immature) 1 [10-P]	Ndufa4
Astrocytes_(immature)_1_[10-P]_HOM	2.65312e-05	0.34006	0.579	0.558	0.500883	Astrocytes (immature) 1 [10-P]	Rpl39
Astrocytes_(immature)_1_[10-P]_HOM	2.65982e-05	-0.307537	0.095	0.318	0.502147	Astrocytes (immature) 1 [10-P]	Tmem30a
Astrocytes_(immature)_1_[10-P]_HOM	2.6687e-05	0.00247007	0.242	0.332	0.503824	Astrocytes (immature) 1 [10-P]	Myl12b
Astrocytes_(immature)_1_[10-P]_HOM	2.69188e-05	-0.340799	0.168	0.419	0.5082	Astrocytes (immature) 1 [10-P]	Pygb
Astrocytes_(immature)_1_[10-P]_HOM	2.77242e-05	0.401149	0.989	0.917	0.523405	Astrocytes (immature) 1 [10-P]	Ubb
Astrocytes_(immature)_1_[10-P]_HOM	2.78075e-05	-0.139672	0.716	0.917	0.524978	Astrocytes (immature) 1 [10-P]	Ckb
Astrocytes_(immature)_1_[10-P]_HOM	2.78811e-05	-0.212027	0.011	0.166	0.526367	Astrocytes (immature) 1 [10-P]	B3gat2
Astrocytes_(immature)_1_[10-P]_HOM	2.81405e-05	0.254237	0.379	0.359	0.531264	Astrocytes (immature) 1 [10-P]	Gm1673
Astrocytes_(immature)_1_[10-P]_HOM	2.83661e-05	0.0252345	0.305	0.392	0.535524	Astrocytes (immature) 1 [10-P]	Vcp
Astrocytes_(immature)_1_[10-P]_HOM	2.84874e-05	0.0469906	0.074	0.106	0.537814	Astrocytes (immature) 1 [10-P]	Bzw2
Astrocytes_(immature)_1_[10-P]_HOM	2.93357e-05	0.302952	0.168	0.083	0.553829	Astrocytes (immature) 1 [10-P]	Nsg2
Astrocytes_(immature)_1_[10-P]_HOM	2.93733e-05	-0.101663	0.053	0.152	0.554539	Astrocytes (immature) 1 [10-P]	Cdk17
Astrocytes_(immature)_1_[10-P]_HOM	3.09903e-05	-0.253381	0.053	0.249	0.585066	Astrocytes (immature) 1 [10-P]	Crtc3
Astrocytes_(immature)_1_[10-P]_HOM	3.15053e-05	-0.151846	0.095	0.24	0.594789	Astrocytes (immature) 1 [10-P]	Ube2b
Astrocytes_(immature)_1_[10-P]_HOM	3.15497e-05	-0.204909	0.253	0.484	0.595626	Astrocytes (immature) 1 [10-P]	Slc9a3r1
Astrocytes_(immature)_1_[10-P]_HOM	3.1845e-05	-0.112458	0.021	0.115	0.601201	Astrocytes (immature) 1 [10-P]	Kcnj10
Astrocytes_(immature)_1_[10-P]_HOM	3.22258e-05	0.230428	0.347	0.304	0.60839	Astrocytes (immature) 1 [10-P]	Rpl36al
Astrocytes_(immature)_1_[10-P]_HOM	3.22787e-05	-0.0220111	0.158	0.253	0.60939	Astrocytes (immature) 1 [10-P]	Ndufb7
Astrocytes_(immature)_1_[10-P]_HOM	3.25673e-05	-0.151338	0	0.111	0.614838	Astrocytes (immature) 1 [10-P]	BC005561
Astrocytes_(immature)_1_[10-P]_HOM	3.25673e-05	-0.157312	0	0.111	0.614838	Astrocytes (immature) 1 [10-P]	Pkd2
Astrocytes_(immature)_1_[10-P]_HOM	3.25673e-05	-0.157312	0	0.111	0.614838	Astrocytes (immature) 1 [10-P]	Ascc3
Astrocytes_(immature)_1_[10-P]_HOM	3.25673e-05	-0.163261	0	0.111	0.614838	Astrocytes (immature) 1 [10-P]	Mllt10
Astrocytes_(immature)_1_[10-P]_HOM	3.30867e-05	0.370845	0.8	0.728	0.624644	Astrocytes (immature) 1 [10-P]	Rps16
Astrocytes_(immature)_1_[10-P]_HOM	3.31083e-05	-0.0111213	0.063	0.12	0.625051	Astrocytes (immature) 1 [10-P]	Gna13
Astrocytes_(immature)_1_[10-P]_HOM	3.32653e-05	-0.381194	0.232	0.479	0.628016	Astrocytes (immature) 1 [10-P]	Scrn1
Astrocytes_(immature)_1_[10-P]_HOM	3.47879e-05	-0.243443	0.032	0.212	0.656761	Astrocytes (immature) 1 [10-P]	Magi1
Astrocytes_(immature)_1_[10-P]_HOM	3.48319e-05	0.329199	0.337	0.184	0.657592	Astrocytes (immature) 1 [10-P]	Uqcrb
Astrocytes_(immature)_1_[10-P]_HOM	3.48896e-05	0.220647	0.379	0.327	0.65868	Astrocytes (immature) 1 [10-P]	Gabarapl2
Astrocytes_(immature)_1_[10-P]_HOM	3.5575e-05	-0.0574761	0.168	0.295	0.67162	Astrocytes (immature) 1 [10-P]	Ube2i
Astrocytes_(immature)_1_[10-P]_HOM	3.56355e-05	-0.216389	0.074	0.258	0.672762	Astrocytes (immature) 1 [10-P]	Acin1
Astrocytes_(immature)_1_[10-P]_HOM	3.62053e-05	0.266243	0.716	0.765	0.68352	Astrocytes (immature) 1 [10-P]	Rps19
Astrocytes_(immature)_1_[10-P]_HOM	3.64559e-05	-0.248004	0.737	0.931	0.688251	Astrocytes (immature) 1 [10-P]	Apoe
Astrocytes_(immature)_1_[10-P]_HOM	3.64894e-05	-0.2252	0.021	0.189	0.688883	Astrocytes (immature) 1 [10-P]	Gm29260
Astrocytes_(immature)_1_[10-P]_HOM	3.6592e-05	0.390415	0.726	0.65	0.69082	Astrocytes (immature) 1 [10-P]	Rpl37a
Astrocytes_(immature)_1_[10-P]_HOM	3.72375e-05	-0.281157	0.116	0.35	0.703006	Astrocytes (immature) 1 [10-P]	Arl2bp
Astrocytes_(immature)_1_[10-P]_HOM	3.75603e-05	-0.216585	0.095	0.29	0.709102	Astrocytes (immature) 1 [10-P]	Gclm
Astrocytes_(immature)_1_[10-P]_HOM	3.87573e-05	-0.230537	0.4	0.659	0.731698	Astrocytes (immature) 1 [10-P]	Ppib
Astrocytes_(immature)_1_[10-P]_HOM	3.98526e-05	-0.217695	0.011	0.161	0.752376	Astrocytes (immature) 1 [10-P]	Mcl1
Astrocytes_(immature)_1_[10-P]_HOM	4.0001e-05	-0.0475953	0.011	0.055	0.75518	Astrocytes (immature) 1 [10-P]	Csk
Astrocytes_(immature)_1_[10-P]_HOM	4.0001e-05	-0.0475953	0.011	0.055	0.75518	Astrocytes (immature) 1 [10-P]	Itsn1
Astrocytes_(immature)_1_[10-P]_HOM	4.0001e-05	-0.0475953	0.011	0.055	0.75518	Astrocytes (immature) 1 [10-P]	Rbmxl1
Astrocytes_(immature)_1_[10-P]_HOM	4.0001e-05	-0.0475953	0.011	0.055	0.75518	Astrocytes (immature) 1 [10-P]	Fut8
Astrocytes_(immature)_1_[10-P]_HOM	4.0001e-05	-0.0475953	0.011	0.055	0.75518	Astrocytes (immature) 1 [10-P]	Dkc1
Astrocytes_(immature)_1_[10-P]_HOM	4.0001e-05	-0.0475953	0.011	0.055	0.75518	Astrocytes (immature) 1 [10-P]	Xpo7
Astrocytes_(immature)_1_[10-P]_HOM	4.10901e-05	-0.206335	0.011	0.161	0.77574	Astrocytes (immature) 1 [10-P]	Klhl5
Astrocytes_(immature)_1_[10-P]_HOM	4.15281e-05	-0.200622	0.011	0.161	0.784009	Astrocytes (immature) 1 [10-P]	Zcchc7
Astrocytes_(immature)_1_[10-P]_HOM	4.22901e-05	-0.232112	0.221	0.461	0.798396	Astrocytes (immature) 1 [10-P]	Srsf5
Astrocytes_(immature)_1_[10-P]_HOM	4.25487e-05	0.32354	0.579	0.539	0.803277	Astrocytes (immature) 1 [10-P]	Rps21
Astrocytes_(immature)_1_[10-P]_HOM	4.3109e-05	-0.15034	0.126	0.304	0.813856	Astrocytes (immature) 1 [10-P]	Fubp1
Astrocytes_(immature)_1_[10-P]_HOM	4.31287e-05	-0.257612	0.074	0.276	0.814227	Astrocytes (immature) 1 [10-P]	Foxg1
Astrocytes_(immature)_1_[10-P]_HOM	4.3302e-05	-0.201316	0.032	0.189	0.817499	Astrocytes (immature) 1 [10-P]	Cdip1
Astrocytes_(immature)_1_[10-P]_HOM	4.36049e-05	0.356231	0.442	0.295	0.823216	Astrocytes (immature) 1 [10-P]	Cox6a1
Astrocytes_(immature)_1_[10-P]_HOM	4.49084e-05	-0.175581	0.168	0.364	0.847827	Astrocytes (immature) 1 [10-P]	Pou3f3
Astrocytes_(immature)_1_[10-P]_HOM	4.55888e-05	-0.0470912	0.032	0.088	0.860671	Astrocytes (immature) 1 [10-P]	Parl
Astrocytes_(immature)_1_[10-P]_HOM	4.58216e-05	0.211248	0.695	0.742	0.865067	Astrocytes (immature) 1 [10-P]	Rps9
Astrocytes_(immature)_1_[10-P]_HOM	4.64823e-05	-0.248877	0.032	0.207	0.877539	Astrocytes (immature) 1 [10-P]	Nav2
Astrocytes_(immature)_1_[10-P]_HOM	4.6521e-05	-0.095881	0.053	0.147	0.878269	Astrocytes (immature) 1 [10-P]	Bex4
Astrocytes_(immature)_1_[10-P]_HOM	4.67088e-05	-0.320366	0.168	0.419	0.881815	Astrocytes (immature) 1 [10-P]	Ktn1
Astrocytes_(immature)_1_[10-P]_HOM	4.70454e-05	-0.202219	0.253	0.484	0.88817	Astrocytes (immature) 1 [10-P]	Tcea1
Astrocytes_(immature)_1_[10-P]_HOM	4.77815e-05	-0.27041	0.021	0.184	0.902068	Astrocytes (immature) 1 [10-P]	Gfap
Astrocytes_(immature)_1_[10-P]_HOM	4.88436e-05	-0.166991	0.2	0.406	0.922118	Astrocytes (immature) 1 [10-P]	Celf2
Astrocytes_(immature)_1_[10-P]_HOM	4.93108e-05	-0.151338	0	0.106	0.930939	Astrocytes (immature) 1 [10-P]	Zkscan1
Astrocytes_(immature)_1_[10-P]_HOM	4.93108e-05	-0.157312	0	0.106	0.930939	Astrocytes (immature) 1 [10-P]	Fgfr2
Astrocytes_(immature)_1_[10-P]_HOM	4.94089e-05	-0.0702252	0.095	0.194	0.932791	Astrocytes (immature) 1 [10-P]	Gnai3
Astrocytes_(immature)_1_[10-P]_HOM	4.9885e-05	-0.343436	0.137	0.355	0.94178	Astrocytes (immature) 1 [10-P]	Hsd17b4
Astrocytes_(immature)_1_[10-P]_HOM	5.06871e-05	-0.185025	0.211	0.424	0.956921	Astrocytes (immature) 1 [10-P]	Reep5
Astrocytes_(immature)_1_[10-P]_HOM	5.15077e-05	0.0401492	0.421	0.53	0.972415	Astrocytes (immature) 1 [10-P]	Gpx4
Astrocytes_(immature)_1_[10-P]_HOM	5.18963e-05	0.359423	0.389	0.263	0.97975	Astrocytes (immature) 1 [10-P]	Gng3
Astrocytes_(immature)_1_[10-P]_HOM	5.29654e-05	-0.158802	0.042	0.175	0.999934	Astrocytes (immature) 1 [10-P]	Fcho2
Astrocytes_(immature)_1_[10-P]_HOM	5.36362e-05	0.31034	0.326	0.23	1	Astrocytes (immature) 1 [10-P]	Calm2
Astrocytes_(immature)_1_[10-P]_HOM	5.38926e-05	-0.119891	0.432	0.636	1	Astrocytes (immature) 1 [10-P]	Ddx5
Astrocytes_(immature)_1_[10-P]_HOM	5.39251e-05	0.349575	0.421	0.3	1	Astrocytes (immature) 1 [10-P]	Snrpg
Astrocytes_(immature)_1_[10-P]_HOM	5.3954e-05	0.0733009	0.358	0.438	1	Astrocytes (immature) 1 [10-P]	Atp5h
Astrocytes_(immature)_1_[10-P]_HOM	5.46949e-05	-0.106484	0.021	0.111	1	Astrocytes (immature) 1 [10-P]	Fam3c
Astrocytes_(immature)_1_[10-P]_HOM	5.48494e-05	-0.268985	0.095	0.313	1	Astrocytes (immature) 1 [10-P]	Senp6
Astrocytes_(immature)_1_[10-P]_HOM	5.55587e-05	-0.0656024	0.063	0.152	1	Astrocytes (immature) 1 [10-P]	Zmynd11
Astrocytes_(immature)_1_[10-P]_HOM	5.5911e-05	0.296665	0.432	0.355	1	Astrocytes (immature) 1 [10-P]	Ran
Astrocytes_(immature)_1_[10-P]_HOM	5.59885e-05	-0.281675	0.084	0.295	1	Astrocytes (immature) 1 [10-P]	Scaf11
Astrocytes_(immature)_1_[10-P]_HOM	5.60359e-05	0.309418	0.232	0.115	1	Astrocytes (immature) 1 [10-P]	Hba-a2
Astrocytes_(immature)_1_[10-P]_HOM	5.64965e-05	-0.185405	0.6	0.82	1	Astrocytes (immature) 1 [10-P]	Ywhae
Astrocytes_(immature)_1_[10-P]_HOM	5.68638e-05	-0.0419241	0.232	0.35	1	Astrocytes (immature) 1 [10-P]	Gdi2
Astrocytes_(immature)_1_[10-P]_HOM	5.75282e-05	-0.150093	0.042	0.171	1	Astrocytes (immature) 1 [10-P]	Birc6
Astrocytes_(immature)_1_[10-P]_HOM	5.77013e-05	-0.0540608	0.074	0.147	1	Astrocytes (immature) 1 [10-P]	Pcbp4
Astrocytes_(immature)_1_[10-P]_HOM	5.7967e-05	-0.405867	0.526	0.779	1	Astrocytes (immature) 1 [10-P]	Mt1
Astrocytes_(immature)_1_[10-P]_HOM	5.99115e-05	0.0162536	0.147	0.203	1	Astrocytes (immature) 1 [10-P]	Ndufb6
Astrocytes_(immature)_1_[10-P]_HOM	6.06841e-05	-0.229601	0.116	0.332	1	Astrocytes (immature) 1 [10-P]	Rbm25
Astrocytes_(immature)_1_[10-P]_HOM	6.25212e-05	0.01401	0.042	0.074	1	Astrocytes (immature) 1 [10-P]	Mvk
Astrocytes_(immature)_1_[10-P]_HOM	6.61896e-05	-0.0639593	0.337	0.498	1	Astrocytes (immature) 1 [10-P]	2007-09-01
Astrocytes_(immature)_1_[10-P]_HOM	6.69959e-05	-0.306679	0.084	0.286	1	Astrocytes (immature) 1 [10-P]	Nim1k
Astrocytes_(immature)_1_[10-P]_HOM	6.71824e-05	-0.0124451	0.179	0.276	1	Astrocytes (immature) 1 [10-P]	Ndn
Astrocytes_(immature)_1_[10-P]_HOM	6.89451e-05	0.116645	0.074	0	1	Astrocytes (immature) 1 [10-P]	Pltp
Astrocytes_(immature)_1_[10-P]_HOM	7.33865e-05	0.355038	0.958	0.834	1	Astrocytes (immature) 1 [10-P]	Rps3a1
Astrocytes_(immature)_1_[10-P]_HOM	7.38967e-05	-0.246746	0.084	0.276	1	Astrocytes (immature) 1 [10-P]	Ptprs
Astrocytes_(immature)_1_[10-P]_HOM	7.4208e-05	-0.311967	0.326	0.59	1	Astrocytes (immature) 1 [10-P]	Hnrnpa3
Astrocytes_(immature)_1_[10-P]_HOM	7.42882e-05	-0.227018	0.032	0.203	1	Astrocytes (immature) 1 [10-P]	Cspp1
Astrocytes_(immature)_1_[10-P]_HOM	7.71977e-05	-0.170874	0.021	0.152	1	Astrocytes (immature) 1 [10-P]	Vangl2
Astrocytes_(immature)_1_[10-P]_HOM	7.72887e-05	-0.147791	0.021	0.138	1	Astrocytes (immature) 1 [10-P]	Shoc2
Astrocytes_(immature)_1_[10-P]_HOM	7.89485e-05	0.00613997	0.042	0.069	1	Astrocytes (immature) 1 [10-P]	Ap2b1
Astrocytes_(immature)_1_[10-P]_HOM	7.89485e-05	0.00613997	0.042	0.069	1	Astrocytes (immature) 1 [10-P]	Ubac1
Astrocytes_(immature)_1_[10-P]_HOM	8.02892e-05	-0.183814	0.116	0.29	1	Astrocytes (immature) 1 [10-P]	Clcn3
Astrocytes_(immature)_1_[10-P]_HOM	8.06346e-05	-0.25041	0.042	0.221	1	Astrocytes (immature) 1 [10-P]	Glg1
Astrocytes_(immature)_1_[10-P]_HOM	8.10397e-05	-0.212695	0.053	0.221	1	Astrocytes (immature) 1 [10-P]	Map4k4
Astrocytes_(immature)_1_[10-P]_HOM	8.24966e-05	0.0972309	0.274	0.29	1	Astrocytes (immature) 1 [10-P]	Vapa
Astrocytes_(immature)_1_[10-P]_HOM	8.42069e-05	0.181126	0.316	0.253	1	Astrocytes (immature) 1 [10-P]	Mrps33
Astrocytes_(immature)_1_[10-P]_HOM	8.49006e-05	-0.336904	0.484	0.737	1	Astrocytes (immature) 1 [10-P]	Ttyh1
Astrocytes_(immature)_1_[10-P]_HOM	8.52913e-05	-0.127255	0.011	0.106	1	Astrocytes (immature) 1 [10-P]	Xpa
Astrocytes_(immature)_1_[10-P]_HOM	8.67732e-05	-0.0409651	0.032	0.083	1	Astrocytes (immature) 1 [10-P]	Sdhaf1
Astrocytes_(immature)_1_[10-P]_HOM	8.84955e-05	0.42032	0.674	0.502	1	Astrocytes (immature) 1 [10-P]	Rps23
Astrocytes_(immature)_1_[10-P]_HOM	8.89467e-05	0.373142	0.442	0.272	1	Astrocytes (immature) 1 [10-P]	Cox5a
Astrocytes_(immature)_1_[10-P]_HOM	8.97031e-05	-0.318362	0.147	0.382	1	Astrocytes (immature) 1 [10-P]	Acsl3
Astrocytes_(immature)_1_[10-P]_HOM	9.00823e-05	-0.322228	0.158	0.392	1	Astrocytes (immature) 1 [10-P]	Hnrnpr
Astrocytes_(immature)_1_[10-P]_HOM	9.05145e-05	-0.193266	0.063	0.226	1	Astrocytes (immature) 1 [10-P]	Xrn2
Astrocytes_(immature)_1_[10-P]_HOM	9.10128e-05	-0.431862	0.568	0.797	1	Astrocytes (immature) 1 [10-P]	H2afz
Astrocytes_(immature)_1_[10-P]_HOM	9.14695e-05	0.13017	0.642	0.728	1	Astrocytes (immature) 1 [10-P]	Prdx2
Astrocytes_(immature)_1_[10-P]_HOM	9.34823e-05	-0.100485	0.021	0.106	1	Astrocytes (immature) 1 [10-P]	H1fx
Astrocytes_(immature)_1_[10-P]_HOM	9.34823e-05	-0.100485	0.021	0.106	1	Astrocytes (immature) 1 [10-P]	Styx
Astrocytes_(immature)_1_[10-P]_HOM	9.34823e-05	-0.100485	0.021	0.106	1	Astrocytes (immature) 1 [10-P]	Fcf1
Astrocytes_(immature)_1_[10-P]_HOM	9.45619e-05	-0.119303	0.074	0.194	1	Astrocytes (immature) 1 [10-P]	Tpm3
Astrocytes_(immature)_1_[10-P]_HOM	9.72301e-05	0.0048968	0.453	0.59	1	Astrocytes (immature) 1 [10-P]	Gabarap
Astrocytes_(immature)_1_[10-P]_HOM	9.83719e-05	0.168976	0.242	0.18	1	Astrocytes (immature) 1 [10-P]	Ppdpf
Astrocytes_(immature)_1_[10-P]_HOM	9.85367e-05	0.0519709	0.179	0.198	1	Astrocytes (immature) 1 [10-P]	Ociad1
Astrocytes_(immature)_1_[10-P]_HOM	9.9392e-05	-0.192091	0.074	0.24	1	Astrocytes (immature) 1 [10-P]	Ccdc88a
Astrocytes_(immature)_1_[10-P]_HOM	9.94075e-05	0.118632	0.579	0.696	1	Astrocytes (immature) 1 [10-P]	Eif1
Astrocytes_(immature)_1_[10-P]_HOM	0.000102474	-0.0412815	0.011	0.051	1	Astrocytes (immature) 1 [10-P]	Mettl27
Astrocytes_(immature)_1_[10-P]_HOM	0.000102474	-0.0412815	0.011	0.051	1	Astrocytes (immature) 1 [10-P]	Sdk2
Astrocytes_(immature)_1_[10-P]_HOM	0.000102474	-0.0412815	0.011	0.051	1	Astrocytes (immature) 1 [10-P]	Sun1
Astrocytes_(immature)_1_[10-P]_HOM	0.000102662	-0.180273	0.274	0.488	1	Astrocytes (immature) 1 [10-P]	Maged1
Astrocytes_(immature)_1_[10-P]_HOM	0.000102939	-0.483613	0.568	0.788	1	Astrocytes (immature) 1 [10-P]	Hmgb1
Astrocytes_(immature)_1_[10-P]_HOM	0.000106236	-0.221501	0.032	0.198	1	Astrocytes (immature) 1 [10-P]	Chd9
Astrocytes_(immature)_1_[10-P]_HOM	0.000106238	0.459801	0.389	0.217	1	Astrocytes (immature) 1 [10-P]	Hbb-bs
Astrocytes_(immature)_1_[10-P]_HOM	0.000108256	-0.245037	0.042	0.217	1	Astrocytes (immature) 1 [10-P]	Stk38
Astrocytes_(immature)_1_[10-P]_HOM	0.000109105	-0.203367	0.042	0.203	1	Astrocytes (immature) 1 [10-P]	Lnpep
Astrocytes_(immature)_1_[10-P]_HOM	0.00011106	-0.00940202	0.137	0.221	1	Astrocytes (immature) 1 [10-P]	Cpsf6
Astrocytes_(immature)_1_[10-P]_HOM	0.000112287	-0.158247	0.053	0.189	1	Astrocytes (immature) 1 [10-P]	Psmc1
Astrocytes_(immature)_1_[10-P]_HOM	0.000112432	-0.153063	0.421	0.645	1	Astrocytes (immature) 1 [10-P]	Laptm4a
Astrocytes_(immature)_1_[10-P]_HOM	0.000112627	-0.235546	0.063	0.244	1	Astrocytes (immature) 1 [10-P]	Syncrip
Astrocytes_(immature)_1_[10-P]_HOM	0.000112695	-0.139316	0	0.097	1	Astrocytes (immature) 1 [10-P]	Arntl
Astrocytes_(immature)_1_[10-P]_HOM	0.000112695	-0.157312	0	0.097	1	Astrocytes (immature) 1 [10-P]	Phlda1
Astrocytes_(immature)_1_[10-P]_HOM	0.000112695	-0.145339	0	0.097	1	Astrocytes (immature) 1 [10-P]	Cntln
Astrocytes_(immature)_1_[10-P]_HOM	0.000112695	-0.133267	0	0.097	1	Astrocytes (immature) 1 [10-P]	Rfc1
Astrocytes_(immature)_1_[10-P]_HOM	0.0001136	-0.239644	0.042	0.217	1	Astrocytes (immature) 1 [10-P]	Ddit4
Astrocytes_(immature)_1_[10-P]_HOM	0.000117099	0.0171979	0.053	0.092	1	Astrocytes (immature) 1 [10-P]	Mrpl13
Astrocytes_(immature)_1_[10-P]_HOM	0.000118611	-0.266462	0.074	0.272	1	Astrocytes (immature) 1 [10-P]	Vcam1
Astrocytes_(immature)_1_[10-P]_HOM	0.000122478	-0.233486	0.211	0.438	1	Astrocytes (immature) 1 [10-P]	Dclk1
Astrocytes_(immature)_1_[10-P]_HOM	0.000122974	0.0403863	0.042	0.065	1	Astrocytes (immature) 1 [10-P]	Churc1
Astrocytes_(immature)_1_[10-P]_HOM	0.000127107	-0.295656	0.126	0.341	1	Astrocytes (immature) 1 [10-P]	Srsf10
Astrocytes_(immature)_1_[10-P]_HOM	0.000127897	0.187137	0.411	0.406	1	Astrocytes (immature) 1 [10-P]	Pfdn5
Astrocytes_(immature)_1_[10-P]_HOM	0.00012806	0.371713	0.653	0.594	1	Astrocytes (immature) 1 [10-P]	Fabp5
Astrocytes_(immature)_1_[10-P]_HOM	0.00012807	0.0084738	0.358	0.461	1	Astrocytes (immature) 1 [10-P]	Ndufb11
Astrocytes_(immature)_1_[10-P]_HOM	0.000129394	-0.189126	0.011	0.147	1	Astrocytes (immature) 1 [10-P]	Snrnp27
Astrocytes_(immature)_1_[10-P]_HOM	0.000131834	-0.239644	0.032	0.194	1	Astrocytes (immature) 1 [10-P]	Eif4g1
Astrocytes_(immature)_1_[10-P]_HOM	0.000137901	-0.2994	0.284	0.539	1	Astrocytes (immature) 1 [10-P]	Fam171b
Astrocytes_(immature)_1_[10-P]_HOM	0.000138941	0.274791	0.305	0.161	1	Astrocytes (immature) 1 [10-P]	Ndufs5
Astrocytes_(immature)_1_[10-P]_HOM	0.00014029	-0.287774	0.084	0.286	1	Astrocytes (immature) 1 [10-P]	Csrp1
Astrocytes_(immature)_1_[10-P]_HOM	0.000143251	-0.313097	0.337	0.59	1	Astrocytes (immature) 1 [10-P]	Meis2
Astrocytes_(immature)_1_[10-P]_HOM	0.000144187	-0.121281	0.011	0.101	1	Astrocytes (immature) 1 [10-P]	Prex2
Astrocytes_(immature)_1_[10-P]_HOM	0.000144187	-0.121281	0.011	0.101	1	Astrocytes (immature) 1 [10-P]	Egfr
Astrocytes_(immature)_1_[10-P]_HOM	0.000145389	-0.152259	0.074	0.212	1	Astrocytes (immature) 1 [10-P]	Huwe1
Astrocytes_(immature)_1_[10-P]_HOM	0.000146399	0.452839	0.758	0.622	1	Astrocytes (immature) 1 [10-P]	mt-Nd2
Astrocytes_(immature)_1_[10-P]_HOM	0.000147642	-0.253381	0.063	0.249	1	Astrocytes (immature) 1 [10-P]	Cttnbp2
Astrocytes_(immature)_1_[10-P]_HOM	0.00014852	0.0723967	0.158	0.161	1	Astrocytes (immature) 1 [10-P]	Rps27l
Astrocytes_(immature)_1_[10-P]_HOM	0.000150079	-0.184868	0.137	0.313	1	Astrocytes (immature) 1 [10-P]	Atp6v0e
Astrocytes_(immature)_1_[10-P]_HOM	0.000150366	-0.251087	0.074	0.267	1	Astrocytes (immature) 1 [10-P]	Srek1
Astrocytes_(immature)_1_[10-P]_HOM	0.000153112	-0.37354	0.768	0.894	1	Astrocytes (immature) 1 [10-P]	Rtn1
Astrocytes_(immature)_1_[10-P]_HOM	0.000155347	-0.246597	0.053	0.23	1	Astrocytes (immature) 1 [10-P]	Cbs
Astrocytes_(immature)_1_[10-P]_HOM	0.000156257	0.0123719	0.042	0.065	1	Astrocytes (immature) 1 [10-P]	Ap3s2
Astrocytes_(immature)_1_[10-P]_HOM	0.000157813	-0.151066	0.116	0.267	1	Astrocytes (immature) 1 [10-P]	Nudt3
Astrocytes_(immature)_1_[10-P]_HOM	0.000158138	-0.263044	0.147	0.369	1	Astrocytes (immature) 1 [10-P]	Id4
Astrocytes_(immature)_1_[10-P]_HOM	0.000159705	-0.202745	0.021	0.171	1	Astrocytes (immature) 1 [10-P]	Sf3b3
Astrocytes_(immature)_1_[10-P]_HOM	0.000160248	-0.223342	0.032	0.189	1	Astrocytes (immature) 1 [10-P]	Taf15
Astrocytes_(immature)_1_[10-P]_HOM	0.000160426	-0.0833114	0.032	0.111	1	Astrocytes (immature) 1 [10-P]	Etv5
Astrocytes_(immature)_1_[10-P]_HOM	0.000160898	-0.244403	0.074	0.267	1	Astrocytes (immature) 1 [10-P]	Phb2
Astrocytes_(immature)_1_[10-P]_HOM	0.000161477	0.0994371	0.063	0.041	1	Astrocytes (immature) 1 [10-P]	Rab3a
Astrocytes_(immature)_1_[10-P]_HOM	0.000162373	-0.0477703	0.295	0.433	1	Astrocytes (immature) 1 [10-P]	Serbp1
Astrocytes_(immature)_1_[10-P]_HOM	0.000163625	-0.0348129	0.032	0.078	1	Astrocytes (immature) 1 [10-P]	Ptpn4
Astrocytes_(immature)_1_[10-P]_HOM	0.00016364	-0.138116	0.368	0.576	1	Astrocytes (immature) 1 [10-P]	Ndufa13
Astrocytes_(immature)_1_[10-P]_HOM	0.000166954	-0.232242	0.042	0.207	1	Astrocytes (immature) 1 [10-P]	Dpm3
Astrocytes_(immature)_1_[10-P]_HOM	0.000168215	-0.174843	0.189	0.378	1	Astrocytes (immature) 1 [10-P]	Gsk3b
Astrocytes_(immature)_1_[10-P]_HOM	0.000169235	-0.267736	0.221	0.456	1	Astrocytes (immature) 1 [10-P]	Srsf3
Astrocytes_(immature)_1_[10-P]_HOM	0.000170224	-0.345401	0.263	0.512	1	Astrocytes (immature) 1 [10-P]	Jun
Astrocytes_(immature)_1_[10-P]_HOM	0.000170487	0.353334	0.6	0.507	1	Astrocytes (immature) 1 [10-P]	Mif
Astrocytes_(immature)_1_[10-P]_HOM	0.000175502	-0.0724888	0.568	0.751	1	Astrocytes (immature) 1 [10-P]	Oaz1
Astrocytes_(immature)_1_[10-P]_HOM	0.000180811	0.307173	0.705	0.664	1	Astrocytes (immature) 1 [10-P]	Rps14
Astrocytes_(immature)_1_[10-P]_HOM	0.000185056	0.299276	0.379	0.323	1	Astrocytes (immature) 1 [10-P]	Pcsk1n
Astrocytes_(immature)_1_[10-P]_HOM	0.000185468	-0.155717	0.053	0.184	1	Astrocytes (immature) 1 [10-P]	Prpf8
Astrocytes_(immature)_1_[10-P]_HOM	0.000185482	-0.189126	0.011	0.143	1	Astrocytes (immature) 1 [10-P]	Adgrv1
Astrocytes_(immature)_1_[10-P]_HOM	0.000186868	0.231379	0.221	0.152	1	Astrocytes (immature) 1 [10-P]	Selenop
Astrocytes_(immature)_1_[10-P]_HOM	0.000188719	-0.0477703	0.095	0.171	1	Astrocytes (immature) 1 [10-P]	Rock1
Astrocytes_(immature)_1_[10-P]_HOM	0.000189429	-0.27543	0.074	0.258	1	Astrocytes (immature) 1 [10-P]	Crot
Astrocytes_(immature)_1_[10-P]_HOM	0.000191099	-0.136109	0.021	0.129	1	Astrocytes (immature) 1 [10-P]	Ubr5
Astrocytes_(immature)_1_[10-P]_HOM	0.000193998	-0.00824195	0.116	0.175	1	Astrocytes (immature) 1 [10-P]	Smim7
Astrocytes_(immature)_1_[10-P]_HOM	0.000194587	-0.189012	0.053	0.207	1	Astrocytes (immature) 1 [10-P]	Wdr33
Astrocytes_(immature)_1_[10-P]_HOM	0.000194838	0.269375	0.221	0.078	1	Astrocytes (immature) 1 [10-P]	Metrn
Astrocytes_(immature)_1_[10-P]_HOM	0.000195128	0.00339209	0.053	0.092	1	Astrocytes (immature) 1 [10-P]	Hacd3
Astrocytes_(immature)_1_[10-P]_HOM	0.000199975	0.239879	0.305	0.203	1	Astrocytes (immature) 1 [10-P]	Gdi1
Astrocytes_(immature)_1_[10-P]_HOM	0.000202846	-0.166198	0.063	0.212	1	Astrocytes (immature) 1 [10-P]	Brd8
Astrocytes_(immature)_1_[10-P]_HOM	0.000204086	-0.248125	0.063	0.244	1	Astrocytes (immature) 1 [10-P]	Pdcd4
Astrocytes_(immature)_1_[10-P]_HOM	0.000206234	0.0541921	0.105	0.115	1	Astrocytes (immature) 1 [10-P]	Timm10b
Astrocytes_(immature)_1_[10-P]_HOM	0.000207125	-0.215962	0.032	0.189	1	Astrocytes (immature) 1 [10-P]	Jmjd1c
Astrocytes_(immature)_1_[10-P]_HOM	0.000207713	-0.248125	0.042	0.207	1	Astrocytes (immature) 1 [10-P]	Syne2
Astrocytes_(immature)_1_[10-P]_HOM	0.000212341	-0.364574	0.968	0.977	1	Astrocytes (immature) 1 [10-P]	Dbi
Astrocytes_(immature)_1_[10-P]_HOM	0.000216946	-0.26	0.074	0.258	1	Astrocytes (immature) 1 [10-P]	Lhx2
Astrocytes_(immature)_1_[10-P]_HOM	0.00021789	-0.0569835	0.042	0.106	1	Astrocytes (immature) 1 [10-P]	Kcnq1ot1
Astrocytes_(immature)_1_[10-P]_HOM	0.000218245	0.162192	0.168	0.138	1	Astrocytes (immature) 1 [10-P]	Emc6
Astrocytes_(immature)_1_[10-P]_HOM	0.000223291	0.224432	0.358	0.341	1	Astrocytes (immature) 1 [10-P]	Ednrb
Astrocytes_(immature)_1_[10-P]_HOM	0.000223891	0.319613	0.432	0.332	1	Astrocytes (immature) 1 [10-P]	Rps17
Astrocytes_(immature)_1_[10-P]_HOM	0.000226288	0.188129	0.558	0.581	1	Astrocytes (immature) 1 [10-P]	Atp5e
Astrocytes_(immature)_1_[10-P]_HOM	0.000228677	-0.267736	0.095	0.29	1	Astrocytes (immature) 1 [10-P]	Nr2e1
Astrocytes_(immature)_1_[10-P]_HOM	0.000232953	0.3631	0.358	0.323	1	Astrocytes (immature) 1 [10-P]	Rbp1
Astrocytes_(immature)_1_[10-P]_HOM	0.000234932	-0.226248	0.547	0.774	1	Astrocytes (immature) 1 [10-P]	Lamp1
Astrocytes_(immature)_1_[10-P]_HOM	0.000236779	-0.0646441	0.105	0.189	1	Astrocytes (immature) 1 [10-P]	Ggh
Astrocytes_(immature)_1_[10-P]_HOM	0.000239315	0.061299	0.105	0.12	1	Astrocytes (immature) 1 [10-P]	Cox20
Astrocytes_(immature)_1_[10-P]_HOM	0.000243856	0.149526	0.158	0.12	1	Astrocytes (immature) 1 [10-P]	Ntan1
Astrocytes_(immature)_1_[10-P]_HOM	0.000244345	-0.310805	0.421	0.668	1	Astrocytes (immature) 1 [10-P]	Psap
Astrocytes_(immature)_1_[10-P]_HOM	0.000251417	0.275634	0.063	0	1	Astrocytes (immature) 1 [10-P]	Apod
Astrocytes_(immature)_1_[10-P]_HOM	0.000251417	0.116645	0.063	0	1	Astrocytes (immature) 1 [10-P]	Nkx6-2
Astrocytes_(immature)_1_[10-P]_HOM	0.000253546	0.0373675	0.211	0.258	1	Astrocytes (immature) 1 [10-P]	Psmb4
Astrocytes_(immature)_1_[10-P]_HOM	0.000255628	-0.124778	0.074	0.194	1	Astrocytes (immature) 1 [10-P]	Hectd1
Astrocytes_(immature)_1_[10-P]_HOM	0.000256612	-0.121092	0	0.088	1	Astrocytes (immature) 1 [10-P]	Actl6a
Astrocytes_(immature)_1_[10-P]_HOM	0.000256612	-0.151338	0	0.088	1	Astrocytes (immature) 1 [10-P]	Kcnip1
Astrocytes_(immature)_1_[10-P]_HOM	0.000258214	-0.296923	0.253	0.493	1	Astrocytes (immature) 1 [10-P]	Ctnnbip1
Astrocytes_(immature)_1_[10-P]_HOM	0.000263675	-0.146784	0.063	0.198	1	Astrocytes (immature) 1 [10-P]	Polr2e
Astrocytes_(immature)_1_[10-P]_HOM	0.000266011	-0.253381	0.063	0.24	1	Astrocytes (immature) 1 [10-P]	Zmiz1
Astrocytes_(immature)_1_[10-P]_HOM	0.000267171	0.249411	0.368	0.295	1	Astrocytes (immature) 1 [10-P]	Rps25
Astrocytes_(immature)_1_[10-P]_HOM	0.000268819	-0.0884123	0.021	0.097	1	Astrocytes (immature) 1 [10-P]	Trpm7
Astrocytes_(immature)_1_[10-P]_HOM	0.000268819	-0.0884123	0.021	0.097	1	Astrocytes (immature) 1 [10-P]	Lars
Astrocytes_(immature)_1_[10-P]_HOM	0.000270944	-0.228545	0.453	0.687	1	Astrocytes (immature) 1 [10-P]	Marcks
Astrocytes_(immature)_1_[10-P]_HOM	0.000277544	-0.171709	0.011	0.138	1	Astrocytes (immature) 1 [10-P]	Mga
Astrocytes_(immature)_1_[10-P]_HOM	0.000280207	-0.095881	0.042	0.138	1	Astrocytes (immature) 1 [10-P]	Plxnb1
Astrocytes_(immature)_1_[10-P]_HOM	0.000286788	0.288481	0.221	0.115	1	Astrocytes (immature) 1 [10-P]	Hba-a1
Astrocytes_(immature)_1_[10-P]_HOM	0.000287778	0.227615	0.211	0.097	1	Astrocytes (immature) 1 [10-P]	Fhl1
Astrocytes_(immature)_1_[10-P]_HOM	0.000288978	-0.285714	0.179	0.406	1	Astrocytes (immature) 1 [10-P]	Tmed2
Astrocytes_(immature)_1_[10-P]_HOM	0.000289214	-0.508223	0.516	0.742	1	Astrocytes (immature) 1 [10-P]	Cpe
Astrocytes_(immature)_1_[10-P]_HOM	0.000293512	-0.135992	0.032	0.143	1	Astrocytes (immature) 1 [10-P]	Lonp2
Astrocytes_(immature)_1_[10-P]_HOM	0.000294545	-0.115628	0.295	0.479	1	Astrocytes (immature) 1 [10-P]	Pafah1b1
Astrocytes_(immature)_1_[10-P]_HOM	0.000298653	-0.130232	0.021	0.124	1	Astrocytes (immature) 1 [10-P]	Tpcn1
Astrocytes_(immature)_1_[10-P]_HOM	0.000304189	0.0186309	0.042	0.06	1	Astrocytes (immature) 1 [10-P]	Gpat4
Astrocytes_(immature)_1_[10-P]_HOM	0.00030541	-0.0286343	0.032	0.074	1	Astrocytes (immature) 1 [10-P]	Brox
Astrocytes_(immature)_1_[10-P]_HOM	0.00030541	-0.0286343	0.032	0.074	1	Astrocytes (immature) 1 [10-P]	Tnpo1
Astrocytes_(immature)_1_[10-P]_HOM	0.000307843	-0.320511	0.242	0.475	1	Astrocytes (immature) 1 [10-P]	Idh2
Astrocytes_(immature)_1_[10-P]_HOM	0.00030811	-0.341389	0.358	0.604	1	Astrocytes (immature) 1 [10-P]	Srrm2
Astrocytes_(immature)_1_[10-P]_HOM	0.000312756	-0.114692	0.116	0.253	1	Astrocytes (immature) 1 [10-P]	Casc4
Astrocytes_(immature)_1_[10-P]_HOM	0.000318333	-0.251087	0.084	0.272	1	Astrocytes (immature) 1 [10-P]	Ate1
Astrocytes_(immature)_1_[10-P]_HOM	0.000318977	-0.024485	0.189	0.336	1	Astrocytes (immature) 1 [10-P]	Pabpc1
Astrocytes_(immature)_1_[10-P]_HOM	0.00032253	0.321485	0.905	0.889	1	Astrocytes (immature) 1 [10-P]	Rps24
Astrocytes_(immature)_1_[10-P]_HOM	0.000327596	-0.191385	0.021	0.161	1	Astrocytes (immature) 1 [10-P]	Pura
Astrocytes_(immature)_1_[10-P]_HOM	0.000328165	-0.186816	0.042	0.189	1	Astrocytes (immature) 1 [10-P]	Fat1
Astrocytes_(immature)_1_[10-P]_HOM	0.000334941	0.36258	0.789	0.664	1	Astrocytes (immature) 1 [10-P]	Rpl32
Astrocytes_(immature)_1_[10-P]_HOM	0.000336012	0.305666	1	0.972	1	Astrocytes (immature) 1 [10-P]	Eef1a1
Astrocytes_(immature)_1_[10-P]_HOM	0.000338083	-0.163051	0.158	0.323	1	Astrocytes (immature) 1 [10-P]	Txn2
Astrocytes_(immature)_1_[10-P]_HOM	0.000339388	-0.0858384	0.021	0.101	1	Astrocytes (immature) 1 [10-P]	Hs3st1
Astrocytes_(immature)_1_[10-P]_HOM	0.000341646	0.346024	0.242	0.111	1	Astrocytes (immature) 1 [10-P]	Dpysl3
Astrocytes_(immature)_1_[10-P]_HOM	0.000353205	-0.0588478	0.137	0.244	1	Astrocytes (immature) 1 [10-P]	Nisch
Astrocytes_(immature)_1_[10-P]_HOM	0.000353342	-0.105286	0.084	0.189	1	Astrocytes (immature) 1 [10-P]	Zmat2
Astrocytes_(immature)_1_[10-P]_HOM	0.000357136	-0.0509597	0.042	0.101	1	Astrocytes (immature) 1 [10-P]	Usp47
Astrocytes_(immature)_1_[10-P]_HOM	0.000367339	-0.127764	0.147	0.295	1	Astrocytes (immature) 1 [10-P]	Rala
Astrocytes_(immature)_1_[10-P]_HOM	0.000371391	-0.00414338	0.316	0.424	1	Astrocytes (immature) 1 [10-P]	Akr1a1
Astrocytes_(immature)_1_[10-P]_HOM	0.000373039	0.0939588	0.074	0.055	1	Astrocytes (immature) 1 [10-P]	Atat1
Astrocytes_(immature)_1_[10-P]_HOM	0.000377952	-0.0466164	0.053	0.115	1	Astrocytes (immature) 1 [10-P]	Tcaf1
Astrocytes_(immature)_1_[10-P]_HOM	0.000379691	-0.110867	0.074	0.189	1	Astrocytes (immature) 1 [10-P]	Zfp638
Astrocytes_(immature)_1_[10-P]_HOM	0.000383125	0.0906923	0.242	0.263	1	Astrocytes (immature) 1 [10-P]	Cntnap2
Astrocytes_(immature)_1_[10-P]_HOM	0.000386776	-0.127192	0	0.083	1	Astrocytes (immature) 1 [10-P]	Snhg14
Astrocytes_(immature)_1_[10-P]_HOM	0.000386776	-0.114966	0	0.083	1	Astrocytes (immature) 1 [10-P]	Atp11b
Astrocytes_(immature)_1_[10-P]_HOM	0.000386776	-0.114966	0	0.083	1	Astrocytes (immature) 1 [10-P]	B4galt4
Astrocytes_(immature)_1_[10-P]_HOM	0.000386776	-0.121092	0	0.083	1	Astrocytes (immature) 1 [10-P]	Tmem115
Astrocytes_(immature)_1_[10-P]_HOM	0.000386776	-0.127192	0	0.083	1	Astrocytes (immature) 1 [10-P]	Exosc7
Astrocytes_(immature)_1_[10-P]_HOM	0.000386776	-0.114966	0	0.083	1	Astrocytes (immature) 1 [10-P]	Plekhg1
Astrocytes_(immature)_1_[10-P]_HOM	0.000388888	-0.062061	0.063	0.138	1	Astrocytes (immature) 1 [10-P]	Cs
Astrocytes_(immature)_1_[10-P]_HOM	0.000390187	-0.177538	0.011	0.134	1	Astrocytes (immature) 1 [10-P]	Cpt1a
Astrocytes_(immature)_1_[10-P]_HOM	0.000390461	-0.130232	0.042	0.152	1	Astrocytes (immature) 1 [10-P]	Zfp414
Astrocytes_(immature)_1_[10-P]_HOM	0.000392447	0.25993	0.526	0.461	1	Astrocytes (immature) 1 [10-P]	Bsg
Astrocytes_(immature)_1_[10-P]_HOM	0.000395096	-0.14108	0.084	0.217	1	Astrocytes (immature) 1 [10-P]	Ssr4
Astrocytes_(immature)_1_[10-P]_HOM	0.000398018	-0.223342	0.137	0.332	1	Astrocytes (immature) 1 [10-P]	Ddx17
Astrocytes_(immature)_1_[10-P]_HOM	0.000398357	0.289456	0.316	0.221	1	Astrocytes (immature) 1 [10-P]	Ctxn1
Astrocytes_(immature)_1_[10-P]_HOM	0.000399646	-0.234569	0.147	0.35	1	Astrocytes (immature) 1 [10-P]	Arl8a
Astrocytes_(immature)_1_[10-P]_HOM	0.000400302	0.104891	0.221	0.235	1	Astrocytes (immature) 1 [10-P]	Tmem223
Astrocytes_(immature)_1_[10-P]_HOM	0.000400661	0.225444	0.442	0.415	1	Astrocytes (immature) 1 [10-P]	Atp5l
Astrocytes_(immature)_1_[10-P]_HOM	0.000402254	-0.32465	0.232	0.461	1	Astrocytes (immature) 1 [10-P]	Zfp36l1
Astrocytes_(immature)_1_[10-P]_HOM	0.000406848	0.0162536	0.147	0.203	1	Astrocytes (immature) 1 [10-P]	Sarnp
Astrocytes_(immature)_1_[10-P]_HOM	0.000412177	-0.204822	0.032	0.18	1	Astrocytes (immature) 1 [10-P]	Kdm5a
Astrocytes_(immature)_1_[10-P]_HOM	0.000415164	0.381595	0.263	0.147	1	Astrocytes (immature) 1 [10-P]	Cd24a
Astrocytes_(immature)_1_[10-P]_HOM	0.000417811	0.20387	0.179	0.088	1	Astrocytes (immature) 1 [10-P]	Dda1
Astrocytes_(immature)_1_[10-P]_HOM	0.000422502	-0.724326	0.305	0.498	1	Astrocytes (immature) 1 [10-P]	Sparcl1
Astrocytes_(immature)_1_[10-P]_HOM	0.000426179	0.254748	0.411	0.309	1	Astrocytes (immature) 1 [10-P]	Ndufa2
Astrocytes_(immature)_1_[10-P]_HOM	0.000428613	-0.199219	0.032	0.18	1	Astrocytes (immature) 1 [10-P]	Chd2
Astrocytes_(immature)_1_[10-P]_HOM	0.000428687	0.0632657	0.368	0.415	1	Astrocytes (immature) 1 [10-P]	Atxn10
Astrocytes_(immature)_1_[10-P]_HOM	0.000429787	-0.400703	0.284	0.502	1	Astrocytes (immature) 1 [10-P]	Mfap2
Astrocytes_(immature)_1_[10-P]_HOM	0.000437239	-0.179327	0.074	0.226	1	Astrocytes (immature) 1 [10-P]	Creb5
Astrocytes_(immature)_1_[10-P]_HOM	0.000437239	-0.179327	0.074	0.226	1	Astrocytes (immature) 1 [10-P]	Tia1
Astrocytes_(immature)_1_[10-P]_HOM	0.000446481	0.269152	0.621	0.59	1	Astrocytes (immature) 1 [10-P]	Rplp2
Astrocytes_(immature)_1_[10-P]_HOM	0.000451995	-0.0823378	0.021	0.092	1	Astrocytes (immature) 1 [10-P]	Cdc5l
Astrocytes_(immature)_1_[10-P]_HOM	0.000451995	-0.0823378	0.021	0.092	1	Astrocytes (immature) 1 [10-P]	Ppp6r2
Astrocytes_(immature)_1_[10-P]_HOM	0.000452903	-0.191385	0.021	0.157	1	Astrocytes (immature) 1 [10-P]	Tef
Astrocytes_(immature)_1_[10-P]_HOM	0.000458376	0.0624126	0.116	0.124	1	Astrocytes (immature) 1 [10-P]	Fam89b
Astrocytes_(immature)_1_[10-P]_HOM	0.000464108	-0.182279	0.021	0.147	1	Astrocytes (immature) 1 [10-P]	Nrcam
Astrocytes_(immature)_1_[10-P]_HOM	0.000464739	-0.124332	0.021	0.12	1	Astrocytes (immature) 1 [10-P]	Chfr
Astrocytes_(immature)_1_[10-P]_HOM	0.000465755	0.0334956	0.389	0.475	1	Astrocytes (immature) 1 [10-P]	Mrfap1
Astrocytes_(immature)_1_[10-P]_HOM	0.000466786	-0.185671	0.021	0.157	1	Astrocytes (immature) 1 [10-P]	Sox1
Astrocytes_(immature)_1_[10-P]_HOM	0.000466786	-0.185671	0.021	0.157	1	Astrocytes (immature) 1 [10-P]	Emx2
Astrocytes_(immature)_1_[10-P]_HOM	0.000473203	0.118039	0.105	0.014	1	Astrocytes (immature) 1 [10-P]	Ntn1
Astrocytes_(immature)_1_[10-P]_HOM	0.000490324	-0.0457446	0.095	0.175	1	Astrocytes (immature) 1 [10-P]	Dnajc7
Astrocytes_(immature)_1_[10-P]_HOM	0.000492808	-0.280675	0.126	0.327	1	Astrocytes (immature) 1 [10-P]	Nfix
Astrocytes_(immature)_1_[10-P]_HOM	0.000499858	-0.0713388	0.074	0.157	1	Astrocytes (immature) 1 [10-P]	Elf2
Astrocytes_(immature)_1_[10-P]_HOM	0.000501164	-0.225092	0.074	0.249	1	Astrocytes (immature) 1 [10-P]	Ddrgk1
Astrocytes_(immature)_1_[10-P]_HOM	0.000502399	-0.183672	0.084	0.24	1	Astrocytes (immature) 1 [10-P]	Top2b
Astrocytes_(immature)_1_[10-P]_HOM	0.000503791	0.0801039	0.316	0.364	1	Astrocytes (immature) 1 [10-P]	Eif3k
Astrocytes_(immature)_1_[10-P]_HOM	0.000510641	-0.0937066	0.126	0.244	1	Astrocytes (immature) 1 [10-P]	Aprt
Astrocytes_(immature)_1_[10-P]_HOM	0.000513583	-0.0119934	0.211	0.286	1	Astrocytes (immature) 1 [10-P]	Chmp4b
Astrocytes_(immature)_1_[10-P]_HOM	0.000519661	-0.293731	0.2	0.41	1	Astrocytes (immature) 1 [10-P]	Tmed10
Astrocytes_(immature)_1_[10-P]_HOM	0.000522123	-0.170874	0.168	0.346	1	Astrocytes (immature) 1 [10-P]	Nol7
Astrocytes_(immature)_1_[10-P]_HOM	0.000524209	-0.282236	0.137	0.336	1	Astrocytes (immature) 1 [10-P]	Gria2
Astrocytes_(immature)_1_[10-P]_HOM	0.000529089	-0.193266	0.063	0.217	1	Astrocytes (immature) 1 [10-P]	Phip
Astrocytes_(immature)_1_[10-P]_HOM	0.000529991	-0.230537	0.053	0.212	1	Astrocytes (immature) 1 [10-P]	Itfg1
Astrocytes_(immature)_1_[10-P]_HOM	0.000536515	-0.228636	0.074	0.249	1	Astrocytes (immature) 1 [10-P]	Cnpy2
Astrocytes_(immature)_1_[10-P]_HOM	0.000539888	-0.0357149	0.189	0.286	1	Astrocytes (immature) 1 [10-P]	Tsn
Astrocytes_(immature)_1_[10-P]_HOM	0.000542502	-0.0586792	0.2	0.318	1	Astrocytes (immature) 1 [10-P]	Bax
Astrocytes_(immature)_1_[10-P]_HOM	0.000550738	0.0274662	0.326	0.406	1	Astrocytes (immature) 1 [10-P]	Calm3
Astrocytes_(immature)_1_[10-P]_HOM	0.000551368	-0.0954025	0.095	0.212	1	Astrocytes (immature) 1 [10-P]	Nipbl
Astrocytes_(immature)_1_[10-P]_HOM	0.00055372	0.00824948	0.168	0.226	1	Astrocytes (immature) 1 [10-P]	Cisd1
Astrocytes_(immature)_1_[10-P]_HOM	0.00055953	0.00441706	0.032	0.055	1	Astrocytes (immature) 1 [10-P]	Amn1
Astrocytes_(immature)_1_[10-P]_HOM	0.000563374	-0.171709	0.011	0.129	1	Astrocytes (immature) 1 [10-P]	R3hdm2
Astrocytes_(immature)_1_[10-P]_HOM	0.00056371	-0.0224292	0.032	0.069	1	Astrocytes (immature) 1 [10-P]	Trim8
Astrocytes_(immature)_1_[10-P]_HOM	0.00056371	-0.0224292	0.032	0.069	1	Astrocytes (immature) 1 [10-P]	Ngly1
Astrocytes_(immature)_1_[10-P]_HOM	0.00056371	-0.0224292	0.032	0.069	1	Astrocytes (immature) 1 [10-P]	Fam216a
Astrocytes_(immature)_1_[10-P]_HOM	0.000563813	-0.146049	0.221	0.401	1	Astrocytes (immature) 1 [10-P]	Hspa5
Astrocytes_(immature)_1_[10-P]_HOM	0.000563844	-0.0798146	0.021	0.097	1	Astrocytes (immature) 1 [10-P]	1110038F14Rik
Astrocytes_(immature)_1_[10-P]_HOM	0.000566147	-0.107423	0.053	0.152	1	Astrocytes (immature) 1 [10-P]	Tmem208
Astrocytes_(immature)_1_[10-P]_HOM	0.000573907	-0.0165757	0.263	0.355	1	Astrocytes (immature) 1 [10-P]	Tmem50a
Astrocytes_(immature)_1_[10-P]_HOM	0.000573972	-0.165856	0.011	0.129	1	Astrocytes (immature) 1 [10-P]	Sec63
Astrocytes_(immature)_1_[10-P]_HOM	0.000573972	-0.165856	0.011	0.129	1	Astrocytes (immature) 1 [10-P]	Alg5
Astrocytes_(immature)_1_[10-P]_HOM	0.000574455	-0.257612	0.095	0.276	1	Astrocytes (immature) 1 [10-P]	Cdc42se1
Astrocytes_(immature)_1_[10-P]_HOM	0.000578123	-0.199219	0.032	0.175	1	Astrocytes (immature) 1 [10-P]	Sgip1
Astrocytes_(immature)_1_[10-P]_HOM	0.000579436	-0.240791	0.168	0.378	1	Astrocytes (immature) 1 [10-P]	Sox2
Astrocytes_(immature)_1_[10-P]_HOM	0.000580767	0.307354	0.821	0.802	1	Astrocytes (immature) 1 [10-P]	Rpl23
Astrocytes_(immature)_1_[10-P]_HOM	0.0005826	-0.114966	0	0.078	1	Astrocytes (immature) 1 [10-P]	Asph
Astrocytes_(immature)_1_[10-P]_HOM	0.0005826	-0.114966	0	0.078	1	Astrocytes (immature) 1 [10-P]	Dgki
Astrocytes_(immature)_1_[10-P]_HOM	0.0005826	-0.108813	0	0.078	1	Astrocytes (immature) 1 [10-P]	Thsd4
Astrocytes_(immature)_1_[10-P]_HOM	0.0005826	-0.108813	0	0.078	1	Astrocytes (immature) 1 [10-P]	Bcl9
Astrocytes_(immature)_1_[10-P]_HOM	0.0005826	-0.108813	0	0.078	1	Astrocytes (immature) 1 [10-P]	Tmem161b
Astrocytes_(immature)_1_[10-P]_HOM	0.0005826	-0.108813	0	0.078	1	Astrocytes (immature) 1 [10-P]	Kcnk1
Astrocytes_(immature)_1_[10-P]_HOM	0.0005826	-0.108813	0	0.078	1	Astrocytes (immature) 1 [10-P]	Usp6nl
Astrocytes_(immature)_1_[10-P]_HOM	0.0005826	-0.114966	0	0.078	1	Astrocytes (immature) 1 [10-P]	Col12a1
Astrocytes_(immature)_1_[10-P]_HOM	0.000593246	0.0415199	0.621	0.751	1	Astrocytes (immature) 1 [10-P]	Rps29
Astrocytes_(immature)_1_[10-P]_HOM	0.00059472	-0.468693	0.147	0.336	1	Astrocytes (immature) 1 [10-P]	Id3
Astrocytes_(immature)_1_[10-P]_HOM	0.000601493	-0.206389	0.105	0.281	1	Astrocytes (immature) 1 [10-P]	Fzd3
Astrocytes_(immature)_1_[10-P]_HOM	0.000605984	-0.268939	0.147	0.336	1	Astrocytes (immature) 1 [10-P]	Pdcd10
Astrocytes_(immature)_1_[10-P]_HOM	0.000609733	0.198037	0.179	0.041	1	Astrocytes (immature) 1 [10-P]	Ano1
Astrocytes_(immature)_1_[10-P]_HOM	0.000611226	-0.237417	0.368	0.594	1	Astrocytes (immature) 1 [10-P]	Fxyd6
Astrocytes_(immature)_1_[10-P]_HOM	0.000614347	0.0588014	0.137	0.152	1	Astrocytes (immature) 1 [10-P]	Zcrb1
Astrocytes_(immature)_1_[10-P]_HOM	0.000616075	-0.226806	0.084	0.263	1	Astrocytes (immature) 1 [10-P]	Reep3
Astrocytes_(immature)_1_[10-P]_HOM	0.0006258	0.130813	0.484	0.521	1	Astrocytes (immature) 1 [10-P]	Grcc10
Astrocytes_(immature)_1_[10-P]_HOM	0.000629202	0.212454	0.263	0.221	1	Astrocytes (immature) 1 [10-P]	Gas5
Astrocytes_(immature)_1_[10-P]_HOM	0.000635623	0.0600516	0.326	0.429	1	Astrocytes (immature) 1 [10-P]	Ttc3
Astrocytes_(immature)_1_[10-P]_HOM	0.000640323	0.0815127	0.242	0.249	1	Astrocytes (immature) 1 [10-P]	Sf3b5
Astrocytes_(immature)_1_[10-P]_HOM	0.000642433	-0.185671	0.021	0.152	1	Astrocytes (immature) 1 [10-P]	Loxl1
Astrocytes_(immature)_1_[10-P]_HOM	0.000651476	0.0624126	0.126	0.129	1	Astrocytes (immature) 1 [10-P]	Strap
Astrocytes_(immature)_1_[10-P]_HOM	0.000656445	0.177956	0.526	0.581	1	Astrocytes (immature) 1 [10-P]	Rps28
Astrocytes_(immature)_1_[10-P]_HOM	0.000657946	-0.274389	0.179	0.392	1	Astrocytes (immature) 1 [10-P]	Tst
Astrocytes_(immature)_1_[10-P]_HOM	0.000659439	0.0843616	0.189	0.203	1	Astrocytes (immature) 1 [10-P]	Prmt1
Astrocytes_(immature)_1_[10-P]_HOM	0.000660461	0.145525	0.189	0.157	1	Astrocytes (immature) 1 [10-P]	Fnbp1l
Astrocytes_(immature)_1_[10-P]_HOM	0.000662777	-0.179935	0.021	0.152	1	Astrocytes (immature) 1 [10-P]	Pard3b
Astrocytes_(immature)_1_[10-P]_HOM	0.000667493	-0.201316	0.042	0.194	1	Astrocytes (immature) 1 [10-P]	Srgap3
Astrocytes_(immature)_1_[10-P]_HOM	0.000668457	-0.0188714	0.074	0.12	1	Astrocytes (immature) 1 [10-P]	Ergic1
Astrocytes_(immature)_1_[10-P]_HOM	0.000669323	0.223808	0.421	0.359	1	Astrocytes (immature) 1 [10-P]	Atp5j2
Astrocytes_(immature)_1_[10-P]_HOM	0.000669827	-0.175675	0.042	0.18	1	Astrocytes (immature) 1 [10-P]	Notch2
Astrocytes_(immature)_1_[10-P]_HOM	0.000682417	-0.10376	0.032	0.12	1	Astrocytes (immature) 1 [10-P]	Snrpb2
Astrocytes_(immature)_1_[10-P]_HOM	0.000701307	-0.150367	0.505	0.71	1	Astrocytes (immature) 1 [10-P]	Selenof
Astrocytes_(immature)_1_[10-P]_HOM	0.00070379	0.0104553	0.232	0.3	1	Astrocytes (immature) 1 [10-P]	Stub1
Astrocytes_(immature)_1_[10-P]_HOM	0.00071996	-0.118407	0.021	0.115	1	Astrocytes (immature) 1 [10-P]	Tmem106c
Astrocytes_(immature)_1_[10-P]_HOM	0.00072134	0.0239682	0.337	0.433	1	Astrocytes (immature) 1 [10-P]	Sf3b2
Astrocytes_(immature)_1_[10-P]_HOM	0.00072278	-0.115877	0.042	0.143	1	Astrocytes (immature) 1 [10-P]	B230219D22Rik
Astrocytes_(immature)_1_[10-P]_HOM	0.000730637	-0.306555	0.211	0.429	1	Astrocytes (immature) 1 [10-P]	Aplp2
Astrocytes_(immature)_1_[10-P]_HOM	0.000733445	-0.0817554	0.179	0.281	1	Astrocytes (immature) 1 [10-P]	Pdcd6
Astrocytes_(immature)_1_[10-P]_HOM	0.000744844	-0.252833	0.147	0.346	1	Astrocytes (immature) 1 [10-P]	Bcan
Astrocytes_(immature)_1_[10-P]_HOM	0.000756259	-0.380819	0.989	0.922	1	Astrocytes (immature) 1 [10-P]	Fabp7
Astrocytes_(immature)_1_[10-P]_HOM	0.000764333	-0.23361	0.105	0.29	1	Astrocytes (immature) 1 [10-P]	Ssr2
Astrocytes_(immature)_1_[10-P]_HOM	0.000775825	-0.130232	0.053	0.166	1	Astrocytes (immature) 1 [10-P]	Lima1
Astrocytes_(immature)_1_[10-P]_HOM	0.000783681	0.0572997	0.442	0.525	1	Astrocytes (immature) 1 [10-P]	Pfn1
Astrocytes_(immature)_1_[10-P]_HOM	0.000784305	-0.116686	0.095	0.217	1	Astrocytes (immature) 1 [10-P]	Eif5b
Astrocytes_(immature)_1_[10-P]_HOM	0.000789178	-0.133086	0.053	0.166	1	Astrocytes (immature) 1 [10-P]	Unc119
Astrocytes_(immature)_1_[10-P]_HOM	0.000794344	0.342601	0.326	0.175	1	Astrocytes (immature) 1 [10-P]	Thra
Astrocytes_(immature)_1_[10-P]_HOM	0.000796101	-0.116203	0.211	0.359	1	Astrocytes (immature) 1 [10-P]	Npdc1
Astrocytes_(immature)_1_[10-P]_HOM	0.000799508	-0.183516	0.053	0.198	1	Astrocytes (immature) 1 [10-P]	Bcl2
Astrocytes_(immature)_1_[10-P]_HOM	0.000800201	-0.209267	0.074	0.24	1	Astrocytes (immature) 1 [10-P]	Ddx42
Astrocytes_(immature)_1_[10-P]_HOM	0.000800321	-0.216389	0.063	0.217	1	Astrocytes (immature) 1 [10-P]	Igfbp5
Astrocytes_(immature)_1_[10-P]_HOM	0.000808597	0.135986	0.2	0.194	1	Astrocytes (immature) 1 [10-P]	Tsc22d1
Astrocytes_(immature)_1_[10-P]_HOM	0.00082201	-0.25531	0.105	0.29	1	Astrocytes (immature) 1 [10-P]	Wscd1
Astrocytes_(immature)_1_[10-P]_HOM	0.000826779	-0.15998	0.011	0.124	1	Astrocytes (immature) 1 [10-P]	Dnm1l
Astrocytes_(immature)_1_[10-P]_HOM	0.00083335	-0.206854	0.042	0.189	1	Astrocytes (immature) 1 [10-P]	Chd6
Astrocytes_(immature)_1_[10-P]_HOM	0.000838292	-0.154079	0.011	0.124	1	Astrocytes (immature) 1 [10-P]	Eftud2
Astrocytes_(immature)_1_[10-P]_HOM	0.000838292	-0.154079	0.011	0.124	1	Astrocytes (immature) 1 [10-P]	Rbm33
Astrocytes_(immature)_1_[10-P]_HOM	0.000838926	-0.229601	0.158	0.355	1	Astrocytes (immature) 1 [10-P]	Lrrc58
Astrocytes_(immature)_1_[10-P]_HOM	0.000838964	0.305352	0.2	0.101	1	Astrocytes (immature) 1 [10-P]	Ly6h
Astrocytes_(immature)_1_[10-P]_HOM	0.00084007	-0.037974	0.126	0.207	1	Astrocytes (immature) 1 [10-P]	Azin1
Astrocytes_(immature)_1_[10-P]_HOM	0.000843965	-0.0421016	0.105	0.171	1	Astrocytes (immature) 1 [10-P]	Actr10
Astrocytes_(immature)_1_[10-P]_HOM	0.000847554	0.0444697	0.2	0.23	1	Astrocytes (immature) 1 [10-P]	Eri3
Astrocytes_(immature)_1_[10-P]_HOM	0.000867472	-0.182279	0.032	0.171	1	Astrocytes (immature) 1 [10-P]	Atxn1
Astrocytes_(immature)_1_[10-P]_HOM	0.000877126	-0.102635	0	0.074	1	Astrocytes (immature) 1 [10-P]	Jmjd7
Astrocytes_(immature)_1_[10-P]_HOM	0.000877126	-0.114966	0	0.074	1	Astrocytes (immature) 1 [10-P]	Epb41
Astrocytes_(immature)_1_[10-P]_HOM	0.000877126	-0.108813	0	0.074	1	Astrocytes (immature) 1 [10-P]	Ola1
Astrocytes_(immature)_1_[10-P]_HOM	0.000877126	-0.102635	0	0.074	1	Astrocytes (immature) 1 [10-P]	Timm44
Astrocytes_(immature)_1_[10-P]_HOM	0.000877126	-0.102635	0	0.074	1	Astrocytes (immature) 1 [10-P]	Gm20033
Astrocytes_(immature)_1_[10-P]_HOM	0.000877126	-0.102635	0	0.074	1	Astrocytes (immature) 1 [10-P]	Ankrd10
Astrocytes_(immature)_1_[10-P]_HOM	0.000880744	0.185093	0.095	0.009	1	Astrocytes (immature) 1 [10-P]	Elmod1
Astrocytes_(immature)_1_[10-P]_HOM	0.000884622	0.112984	0.105	0.018	1	Astrocytes (immature) 1 [10-P]	Crym
Astrocytes_(immature)_1_[10-P]_HOM	0.000885999	-0.217267	0.189	0.387	1	Astrocytes (immature) 1 [10-P]	Kcnk2
Astrocytes_(immature)_1_[10-P]_HOM	0.000886826	-0.00268242	0.063	0.097	1	Astrocytes (immature) 1 [10-P]	Ppm1g
Astrocytes_(immature)_1_[10-P]_HOM	0.000888689	-0.0747374	0.084	0.175	1	Astrocytes (immature) 1 [10-P]	Hibadh
Astrocytes_(immature)_1_[10-P]_HOM	0.000889142	-0.00184193	0.032	0.065	1	Astrocytes (immature) 1 [10-P]	Dpf2
Astrocytes_(immature)_1_[10-P]_HOM	0.000895372	0.104735	0.453	0.507	1	Astrocytes (immature) 1 [10-P]	Rpl36a
Astrocytes_(immature)_1_[10-P]_HOM	0.000898509	-0.153133	0.042	0.166	1	Astrocytes (immature) 1 [10-P]	Bod1l
Astrocytes_(immature)_1_[10-P]_HOM	0.000898765	-0.14108	0.074	0.203	1	Astrocytes (immature) 1 [10-P]	Tceal9
Astrocytes_(immature)_1_[10-P]_HOM	0.000902935	-0.177538	0.105	0.263	1	Astrocytes (immature) 1 [10-P]	Thrap3
Astrocytes_(immature)_1_[10-P]_HOM	0.000907545	0.347213	0.221	0.069	1	Astrocytes (immature) 1 [10-P]	Igfbpl1
Astrocytes_(immature)_1_[10-P]_HOM	0.000909722	0.337236	0.811	0.705	1	Astrocytes (immature) 1 [10-P]	Hspa8
Astrocytes_(immature)_1_[10-P]_HOM	0.000916875	-0.210403	0.032	0.166	1	Astrocytes (immature) 1 [10-P]	Tnik
Astrocytes_(immature)_1_[10-P]_HOM	0.000918095	0.0883559	0.053	0	1	Astrocytes (immature) 1 [10-P]	Hecw1
Astrocytes_(immature)_1_[10-P]_HOM	0.000944091	0.0383448	0.084	0.097	1	Astrocytes (immature) 1 [10-P]	Cib1
Astrocytes_(immature)_1_[10-P]_HOM	0.000953528	-0.141288	0.063	0.184	1	Astrocytes (immature) 1 [10-P]	Cdv3
Astrocytes_(immature)_1_[10-P]_HOM	0.000958863	-0.0306968	0.021	0.06	1	Astrocytes (immature) 1 [10-P]	Mphosph10
Astrocytes_(immature)_1_[10-P]_HOM	0.000960228	0.151054	0.326	0.484	1	Astrocytes (immature) 1 [10-P]	Hes5
Astrocytes_(immature)_1_[10-P]_HOM	0.000974593	-0.0129221	0.074	0.115	1	Astrocytes (immature) 1 [10-P]	Tmem242
Astrocytes_(immature)_1_[10-P]_HOM	0.000979151	0.191696	0.116	0.032	1	Astrocytes (immature) 1 [10-P]	Ccl27a
Astrocytes_(immature)_1_[10-P]_HOM	0.000985672	0.09216	0.274	0.295	1	Astrocytes (immature) 1 [10-P]	Romo1
Astrocytes_(immature)_1_[10-P]_HOM	0.000995539	0.235639	0.958	0.843	1	Astrocytes (immature) 1 [10-P]	Hsp90ab1
Astrocytes_(immature)_1_[10-P]_HOM	0.000996747	-0.0713388	0.032	0.106	1	Astrocytes (immature) 1 [10-P]	Pspc1
Astrocytes_(immature)_1_[10-P]_HOM	0.00101016	-0.117408	0.147	0.276	1	Astrocytes (immature) 1 [10-P]	Ilk
Astrocytes_(immature)_1_[10-P]_HOM	0.00101098	-0.0830985	0.137	0.249	1	Astrocytes (immature) 1 [10-P]	Cops5
Astrocytes_(immature)_1_[10-P]_HOM	0.00101624	-0.212371	0.042	0.184	1	Astrocytes (immature) 1 [10-P]	Ccdc47
Astrocytes_(immature)_1_[10-P]_HOM	0.0010249	-0.0266697	0.526	0.682	1	Astrocytes (immature) 1 [10-P]	Cd81
Astrocytes_(immature)_1_[10-P]_HOM	0.00102766	-0.0161972	0.032	0.065	1	Astrocytes (immature) 1 [10-P]	Cul4b
Astrocytes_(immature)_1_[10-P]_HOM	0.00103586	0.18265	0.389	0.387	1	Astrocytes (immature) 1 [10-P]	Hsbp1
Astrocytes_(immature)_1_[10-P]_HOM	0.0010381	-0.097811	0.032	0.115	1	Astrocytes (immature) 1 [10-P]	Msi1
Astrocytes_(immature)_1_[10-P]_HOM	0.00103888	-0.0884123	0.168	0.29	1	Astrocytes (immature) 1 [10-P]	Atrx
Astrocytes_(immature)_1_[10-P]_HOM	0.0010456	-0.457527	0.379	0.594	1	Astrocytes (immature) 1 [10-P]	Clu
Astrocytes_(immature)_1_[10-P]_HOM	0.00105165	-0.0725777	0.011	0.069	1	Astrocytes (immature) 1 [10-P]	Atrn
Astrocytes_(immature)_1_[10-P]_HOM	0.00105591	-0.208235	0.116	0.295	1	Astrocytes (immature) 1 [10-P]	Chd4
Astrocytes_(immature)_1_[10-P]_HOM	0.00106652	0.150557	0.168	0.138	1	Astrocytes (immature) 1 [10-P]	Bag1
Astrocytes_(immature)_1_[10-P]_HOM	0.00107116	-0.0231552	0.284	0.396	1	Astrocytes (immature) 1 [10-P]	Rab2a
Astrocytes_(immature)_1_[10-P]_HOM	0.00107254	0.15356	0.105	0.06	1	Astrocytes (immature) 1 [10-P]	Abracl
Astrocytes_(immature)_1_[10-P]_HOM	0.00107364	0.0693601	0.137	0.134	1	Astrocytes (immature) 1 [10-P]	Ndufa8
Astrocytes_(immature)_1_[10-P]_HOM	0.00107725	0.0508331	0.147	0.175	1	Astrocytes (immature) 1 [10-P]	Pa2g4
Astrocytes_(immature)_1_[10-P]_HOM	0.00108751	0.031231	0.042	0.051	1	Astrocytes (immature) 1 [10-P]	Eef2k
Astrocytes_(immature)_1_[10-P]_HOM	0.00108751	0.031231	0.042	0.051	1	Astrocytes (immature) 1 [10-P]	Hax1
Astrocytes_(immature)_1_[10-P]_HOM	0.00109439	-0.203953	0.074	0.235	1	Astrocytes (immature) 1 [10-P]	Mier1
Astrocytes_(immature)_1_[10-P]_HOM	0.00110126	0.00931888	0.326	0.419	1	Astrocytes (immature) 1 [10-P]	Rac1
Astrocytes_(immature)_1_[10-P]_HOM	0.00110631	0.186989	0.4	0.359	1	Astrocytes (immature) 1 [10-P]	Uqcr11
Astrocytes_(immature)_1_[10-P]_HOM	0.00110861	-0.16132	0.053	0.184	1	Astrocytes (immature) 1 [10-P]	Hspa9
Astrocytes_(immature)_1_[10-P]_HOM	0.00111014	-0.112458	0.021	0.111	1	Astrocytes (immature) 1 [10-P]	Setd2
Astrocytes_(immature)_1_[10-P]_HOM	0.00111274	0.272919	0.274	0.161	1	Astrocytes (immature) 1 [10-P]	Nme1
Astrocytes_(immature)_1_[10-P]_HOM	0.00111623	-0.21684	0.337	0.553	1	Astrocytes (immature) 1 [10-P]	Selenok
Astrocytes_(immature)_1_[10-P]_HOM	0.00112391	-0.187948	0.032	0.166	1	Astrocytes (immature) 1 [10-P]	Wasl
Astrocytes_(immature)_1_[10-P]_HOM	0.00112939	-0.0933474	0.053	0.147	1	Astrocytes (immature) 1 [10-P]	Wnk1
Astrocytes_(immature)_1_[10-P]_HOM	0.00112939	-0.0933474	0.053	0.147	1	Astrocytes (immature) 1 [10-P]	Tm2d3
Astrocytes_(immature)_1_[10-P]_HOM	0.00113877	0.00783143	0.042	0.074	1	Astrocytes (immature) 1 [10-P]	Timm10
Astrocytes_(immature)_1_[10-P]_HOM	0.00115045	0.0801873	0.116	0.111	1	Astrocytes (immature) 1 [10-P]	Tle5
Astrocytes_(immature)_1_[10-P]_HOM	0.0011615	-0.13774	0.147	0.295	1	Astrocytes (immature) 1 [10-P]	Sar1b
Astrocytes_(immature)_1_[10-P]_HOM	0.00116346	-0.15998	0.011	0.12	1	Astrocytes (immature) 1 [10-P]	Lrp4
Astrocytes_(immature)_1_[10-P]_HOM	0.00116346	-0.15998	0.011	0.12	1	Astrocytes (immature) 1 [10-P]	Naa15
Astrocytes_(immature)_1_[10-P]_HOM	0.00116458	0.224452	0.642	0.636	1	Astrocytes (immature) 1 [10-P]	Gapdh
Astrocytes_(immature)_1_[10-P]_HOM	0.00117145	-0.0808302	0.042	0.12	1	Astrocytes (immature) 1 [10-P]	Lzic
Astrocytes_(immature)_1_[10-P]_HOM	0.0011728	-0.182279	0.032	0.166	1	Astrocytes (immature) 1 [10-P]	Slc25a36
Astrocytes_(immature)_1_[10-P]_HOM	0.0011755	-0.245513	0.158	0.355	1	Astrocytes (immature) 1 [10-P]	Sptssa
Astrocytes_(immature)_1_[10-P]_HOM	0.00117915	-0.205375	0.063	0.221	1	Astrocytes (immature) 1 [10-P]	Degs1
Astrocytes_(immature)_1_[10-P]_HOM	0.0011872	-0.154079	0.011	0.12	1	Astrocytes (immature) 1 [10-P]	Krit1
Astrocytes_(immature)_1_[10-P]_HOM	0.00119049	-0.176588	0.021	0.138	1	Astrocytes (immature) 1 [10-P]	Atp1a1
Astrocytes_(immature)_1_[10-P]_HOM	0.00119113	-0.169302	0.063	0.203	1	Astrocytes (immature) 1 [10-P]	Cggbp1
Astrocytes_(immature)_1_[10-P]_HOM	0.00121515	-0.133144	0.032	0.138	1	Astrocytes (immature) 1 [10-P]	Galnt2
Astrocytes_(immature)_1_[10-P]_HOM	0.00121974	0.0338668	0.484	0.585	1	Astrocytes (immature) 1 [10-P]	Morf4l1
Astrocytes_(immature)_1_[10-P]_HOM	0.00122115	-0.022986	0.284	0.382	1	Astrocytes (immature) 1 [10-P]	Cdk4
Astrocytes_(immature)_1_[10-P]_HOM	0.00122608	0.153894	0.126	0.069	1	Astrocytes (immature) 1 [10-P]	Nbdy
Astrocytes_(immature)_1_[10-P]_HOM	0.00122623	0.254627	0.453	0.373	1	Astrocytes (immature) 1 [10-P]	Tomm6
Astrocytes_(immature)_1_[10-P]_HOM	0.00123259	-0.219731	0.053	0.198	1	Astrocytes (immature) 1 [10-P]	Rbm5
Astrocytes_(immature)_1_[10-P]_HOM	0.001243	-0.210403	0.232	0.429	1	Astrocytes (immature) 1 [10-P]	Ctnnb1
Astrocytes_(immature)_1_[10-P]_HOM	0.00124584	-0.240829	0.211	0.415	1	Astrocytes (immature) 1 [10-P]	Rab14
Astrocytes_(immature)_1_[10-P]_HOM	0.00125386	-0.0701115	0.021	0.083	1	Astrocytes (immature) 1 [10-P]	Usp48
Astrocytes_(immature)_1_[10-P]_HOM	0.00125386	-0.0701115	0.021	0.083	1	Astrocytes (immature) 1 [10-P]	Cc2d2a
Astrocytes_(immature)_1_[10-P]_HOM	0.00125386	-0.0701115	0.021	0.083	1	Astrocytes (immature) 1 [10-P]	Pex3
Astrocytes_(immature)_1_[10-P]_HOM	0.00125386	-0.0701115	0.021	0.083	1	Astrocytes (immature) 1 [10-P]	Hyal2
Astrocytes_(immature)_1_[10-P]_HOM	0.00126387	0.105335	0.347	0.396	1	Astrocytes (immature) 1 [10-P]	Ncl
Astrocytes_(immature)_1_[10-P]_HOM	0.00126858	-0.100071	0.168	0.29	1	Astrocytes (immature) 1 [10-P]	Rnf7
Astrocytes_(immature)_1_[10-P]_HOM	0.00126893	-0.186816	0.042	0.18	1	Astrocytes (immature) 1 [10-P]	Smc5
Astrocytes_(immature)_1_[10-P]_HOM	0.00129727	0.144698	0.379	0.378	1	Astrocytes (immature) 1 [10-P]	Atp5a1
Astrocytes_(immature)_1_[10-P]_HOM	0.00130711	0.164978	0.074	0.005	1	Astrocytes (immature) 1 [10-P]	Camkv
Astrocytes_(immature)_1_[10-P]_HOM	0.00131292	0.0703893	0.147	0.143	1	Astrocytes (immature) 1 [10-P]	Qdpr
Astrocytes_(immature)_1_[10-P]_HOM	0.00132007	-0.0964298	0	0.069	1	Astrocytes (immature) 1 [10-P]	Ccdc174
Astrocytes_(immature)_1_[10-P]_HOM	0.00132007	-0.0964298	0	0.069	1	Astrocytes (immature) 1 [10-P]	Pwwp3a
Astrocytes_(immature)_1_[10-P]_HOM	0.00132007	-0.0964298	0	0.069	1	Astrocytes (immature) 1 [10-P]	Dubr
Astrocytes_(immature)_1_[10-P]_HOM	0.00132007	-0.102635	0	0.069	1	Astrocytes (immature) 1 [10-P]	Otud4
Astrocytes_(immature)_1_[10-P]_HOM	0.00132007	-0.0964298	0	0.069	1	Astrocytes (immature) 1 [10-P]	Rfc3
Astrocytes_(immature)_1_[10-P]_HOM	0.00132007	-0.108813	0	0.069	1	Astrocytes (immature) 1 [10-P]	Sacs
Astrocytes_(immature)_1_[10-P]_HOM	0.00132007	-0.0964298	0	0.069	1	Astrocytes (immature) 1 [10-P]	Shroom3
Astrocytes_(immature)_1_[10-P]_HOM	0.00132007	-0.0964298	0	0.069	1	Astrocytes (immature) 1 [10-P]	Cachd1
Astrocytes_(immature)_1_[10-P]_HOM	0.00132007	-0.0964298	0	0.069	1	Astrocytes (immature) 1 [10-P]	Ccnt2
Astrocytes_(immature)_1_[10-P]_HOM	0.00132136	-0.0736489	0.074	0.152	1	Astrocytes (immature) 1 [10-P]	S100a11
Astrocytes_(immature)_1_[10-P]_HOM	0.0013377	-0.0185221	0.042	0.088	1	Astrocytes (immature) 1 [10-P]	Rxylt1
Astrocytes_(immature)_1_[10-P]_HOM	0.00135487	0.255302	0.884	0.705	1	Astrocytes (immature) 1 [10-P]	Tubb2b
Astrocytes_(immature)_1_[10-P]_HOM	0.00138073	0.191696	0.347	0.286	1	Astrocytes (immature) 1 [10-P]	Ndufb9
Astrocytes_(immature)_1_[10-P]_HOM	0.00140161	-0.212371	0.042	0.18	1	Astrocytes (immature) 1 [10-P]	Plekho1
Astrocytes_(immature)_1_[10-P]_HOM	0.00141218	-0.0306968	0.147	0.221	1	Astrocytes (immature) 1 [10-P]	Ghitm
Astrocytes_(immature)_1_[10-P]_HOM	0.00141813	-0.25175	0.274	0.488	1	Astrocytes (immature) 1 [10-P]	Macf1
Astrocytes_(immature)_1_[10-P]_HOM	0.00143558	0.25881	0.179	0.051	1	Astrocytes (immature) 1 [10-P]	Gap43
Astrocytes_(immature)_1_[10-P]_HOM	0.00144023	-0.169302	0.053	0.184	1	Astrocytes (immature) 1 [10-P]	Aldh6a1
Astrocytes_(immature)_1_[10-P]_HOM	0.00144905	-0.202125	0.284	0.488	1	Astrocytes (immature) 1 [10-P]	Hnrnpdl
Astrocytes_(immature)_1_[10-P]_HOM	0.00145102	-0.237509	0.168	0.364	1	Astrocytes (immature) 1 [10-P]	Snrnp70
Astrocytes_(immature)_1_[10-P]_HOM	0.00145131	-0.0487684	0.053	0.111	1	Astrocytes (immature) 1 [10-P]	Ptprg
Astrocytes_(immature)_1_[10-P]_HOM	0.00146631	0.0798027	0.211	0.221	1	Astrocytes (immature) 1 [10-P]	Lsm4
Astrocytes_(immature)_1_[10-P]_HOM	0.00147845	0.0171979	0.063	0.088	1	Astrocytes (immature) 1 [10-P]	Cstb
Astrocytes_(immature)_1_[10-P]_HOM	0.0014793	-0.254439	0.137	0.323	1	Astrocytes (immature) 1 [10-P]	Ak3
Astrocytes_(immature)_1_[10-P]_HOM	0.00149039	-0.0327359	0.042	0.088	1	Astrocytes (immature) 1 [10-P]	Tpbg
Astrocytes_(immature)_1_[10-P]_HOM	0.00149039	-0.0327359	0.042	0.088	1	Astrocytes (immature) 1 [10-P]	Kdm1a
Astrocytes_(immature)_1_[10-P]_HOM	0.00149039	-0.0327359	0.042	0.088	1	Astrocytes (immature) 1 [10-P]	Ppp2r2a
Astrocytes_(immature)_1_[10-P]_HOM	0.00149153	-0.173141	0.095	0.244	1	Astrocytes (immature) 1 [10-P]	Hnrnpm
Astrocytes_(immature)_1_[10-P]_HOM	0.00149357	0.34048	0.505	0.41	1	Astrocytes (immature) 1 [10-P]	mt-Nd5
Astrocytes_(immature)_1_[10-P]_HOM	0.00151163	-0.195706	0.147	0.323	1	Astrocytes (immature) 1 [10-P]	Ctnnd2
Astrocytes_(immature)_1_[10-P]_HOM	0.00151386	0.20452	0.126	0.032	1	Astrocytes (immature) 1 [10-P]	Pcp4
Astrocytes_(immature)_1_[10-P]_HOM	0.00152999	-0.104797	0.063	0.161	1	Astrocytes (immature) 1 [10-P]	G3bp2
Astrocytes_(immature)_1_[10-P]_HOM	0.00154868	-0.155717	0.053	0.18	1	Astrocytes (immature) 1 [10-P]	Sf1
Astrocytes_(immature)_1_[10-P]_HOM	0.00155886	-0.317318	0.379	0.599	1	Astrocytes (immature) 1 [10-P]	H1f0
Astrocytes_(immature)_1_[10-P]_HOM	0.00156598	-0.195756	0.042	0.18	1	Astrocytes (immature) 1 [10-P]	Flna
Astrocytes_(immature)_1_[10-P]_HOM	0.00156874	-0.14971	0.063	0.189	1	Astrocytes (immature) 1 [10-P]	Tmem9b
Astrocytes_(immature)_1_[10-P]_HOM	0.00157022	-0.236166	0.263	0.475	1	Astrocytes (immature) 1 [10-P]	Ezr
Astrocytes_(immature)_1_[10-P]_HOM	0.00157524	-0.183516	0.053	0.194	1	Astrocytes (immature) 1 [10-P]	Ash1l
Astrocytes_(immature)_1_[10-P]_HOM	0.00158524	-0.185671	0.021	0.138	1	Astrocytes (immature) 1 [10-P]	U2af2
Astrocytes_(immature)_1_[10-P]_HOM	0.00158582	-0.270035	0.168	0.364	1	Astrocytes (immature) 1 [10-P]	Eif2s2
Astrocytes_(immature)_1_[10-P]_HOM	0.00158734	0.0683132	0.105	0.115	1	Astrocytes (immature) 1 [10-P]	Rbmx
Astrocytes_(immature)_1_[10-P]_HOM	0.00158995	-0.221702	0.126	0.304	1	Astrocytes (immature) 1 [10-P]	Top1
Astrocytes_(immature)_1_[10-P]_HOM	0.00160234	-0.171652	0.074	0.217	1	Astrocytes (immature) 1 [10-P]	Gpatch8
Astrocytes_(immature)_1_[10-P]_HOM	0.00160234	-0.171652	0.074	0.217	1	Astrocytes (immature) 1 [10-P]	Sox6
Astrocytes_(immature)_1_[10-P]_HOM	0.00161752	-0.203367	0.053	0.198	1	Astrocytes (immature) 1 [10-P]	Btg1
Astrocytes_(immature)_1_[10-P]_HOM	0.00162576	-0.0417945	0.116	0.194	1	Astrocytes (immature) 1 [10-P]	Anapc16
Astrocytes_(immature)_1_[10-P]_HOM	0.00163934	-0.251539	0.168	0.364	1	Astrocytes (immature) 1 [10-P]	Luc7l3
Astrocytes_(immature)_1_[10-P]_HOM	0.00164088	-0.0947434	0.074	0.175	1	Astrocytes (immature) 1 [10-P]	Dync1i2
Astrocytes_(immature)_1_[10-P]_HOM	0.00165027	0.00672674	0.074	0.106	1	Astrocytes (immature) 1 [10-P]	Ccdc90b
Astrocytes_(immature)_1_[10-P]_HOM	0.00165316	0.22124	0.379	0.313	1	Astrocytes (immature) 1 [10-P]	Dynlrb1
Astrocytes_(immature)_1_[10-P]_HOM	0.00165696	-0.184171	0.411	0.613	1	Astrocytes (immature) 1 [10-P]	Glul
Astrocytes_(immature)_1_[10-P]_HOM	0.00166537	-0.0845142	0.105	0.203	1	Astrocytes (immature) 1 [10-P]	Rwdd1
Astrocytes_(immature)_1_[10-P]_HOM	0.0016868	-0.0860085	0.095	0.184	1	Astrocytes (immature) 1 [10-P]	Tasor
Astrocytes_(immature)_1_[10-P]_HOM	0.00168709	0.123216	0.368	0.359	1	Astrocytes (immature) 1 [10-P]	Ddx39b
Astrocytes_(immature)_1_[10-P]_HOM	0.00169425	-0.261052	0.211	0.415	1	Astrocytes (immature) 1 [10-P]	Rsrp1
Astrocytes_(immature)_1_[10-P]_HOM	0.0017034	-0.106484	0.021	0.106	1	Astrocytes (immature) 1 [10-P]	Cnot6
Astrocytes_(immature)_1_[10-P]_HOM	0.00170701	-0.0266098	0.032	0.078	1	Astrocytes (immature) 1 [10-P]	Med9
Astrocytes_(immature)_1_[10-P]_HOM	0.00171712	-0.230131	0.116	0.29	1	Astrocytes (immature) 1 [10-P]	Psmc3
Astrocytes_(immature)_1_[10-P]_HOM	0.00172487	-0.142205	0.011	0.115	1	Astrocytes (immature) 1 [10-P]	Fnbp1
Astrocytes_(immature)_1_[10-P]_HOM	0.00172487	-0.142205	0.011	0.115	1	Astrocytes (immature) 1 [10-P]	Kpna4
Astrocytes_(immature)_1_[10-P]_HOM	0.0017389	-0.203953	0.074	0.23	1	Astrocytes (immature) 1 [10-P]	Cdc37l1
Astrocytes_(immature)_1_[10-P]_HOM	0.00173927	-0.118947	0.347	0.507	1	Astrocytes (immature) 1 [10-P]	Rbm3
Astrocytes_(immature)_1_[10-P]_HOM	0.00174769	-0.210789	0.053	0.198	1	Astrocytes (immature) 1 [10-P]	Fbln2
Astrocytes_(immature)_1_[10-P]_HOM	0.00176295	-0.106963	0.042	0.134	1	Astrocytes (immature) 1 [10-P]	Tmem106b
Astrocytes_(immature)_1_[10-P]_HOM	0.00176686	0.0804604	0.242	0.267	1	Astrocytes (immature) 1 [10-P]	Ndufa5
Astrocytes_(immature)_1_[10-P]_HOM	0.00176819	0.178399	0.411	0.396	1	Astrocytes (immature) 1 [10-P]	Eef1b2
Astrocytes_(immature)_1_[10-P]_HOM	0.00177204	-0.127315	0.032	0.134	1	Astrocytes (immature) 1 [10-P]	Exoc3
Astrocytes_(immature)_1_[10-P]_HOM	0.00177204	-0.127315	0.032	0.134	1	Astrocytes (immature) 1 [10-P]	Slc22a23
Astrocytes_(immature)_1_[10-P]_HOM	0.00178093	-0.0383809	0.084	0.147	1	Astrocytes (immature) 1 [10-P]	Ttc28
Astrocytes_(immature)_1_[10-P]_HOM	0.00179164	-0.116643	0.253	0.41	1	Astrocytes (immature) 1 [10-P]	Mettl9
Astrocytes_(immature)_1_[10-P]_HOM	0.0017941	-0.269816	0.221	0.424	1	Astrocytes (immature) 1 [10-P]	Pdia3
Astrocytes_(immature)_1_[10-P]_HOM	0.00179585	-0.22653	0.158	0.346	1	Astrocytes (immature) 1 [10-P]	Dab1
Astrocytes_(immature)_1_[10-P]_HOM	0.00180685	0.0823482	0.242	0.253	1	Astrocytes (immature) 1 [10-P]	Cox7a2l
Astrocytes_(immature)_1_[10-P]_HOM	0.00181359	-0.0477703	0.095	0.171	1	Astrocytes (immature) 1 [10-P]	Lrp1
Astrocytes_(immature)_1_[10-P]_HOM	0.00181728	-0.141728	0.042	0.157	1	Astrocytes (immature) 1 [10-P]	Lpin2
Astrocytes_(immature)_1_[10-P]_HOM	0.00182236	0.368308	0.905	0.889	1	Astrocytes (immature) 1 [10-P]	mt-Nd1
Astrocytes_(immature)_1_[10-P]_HOM	0.00184322	-0.0678666	0.074	0.147	1	Astrocytes (immature) 1 [10-P]	Tacc1
Astrocytes_(immature)_1_[10-P]_HOM	0.00184779	-0.00993824	0.032	0.06	1	Astrocytes (immature) 1 [10-P]	Rsbn1l
Astrocytes_(immature)_1_[10-P]_HOM	0.00184779	-0.00993824	0.032	0.06	1	Astrocytes (immature) 1 [10-P]	Zfp90
Astrocytes_(immature)_1_[10-P]_HOM	0.00184779	-0.00993824	0.032	0.06	1	Astrocytes (immature) 1 [10-P]	Exosc3
Astrocytes_(immature)_1_[10-P]_HOM	0.00184817	-0.130232	0.621	0.788	1	Astrocytes (immature) 1 [10-P]	Itm2b
Astrocytes_(immature)_1_[10-P]_HOM	0.00185584	-0.162588	0.021	0.138	1	Astrocytes (immature) 1 [10-P]	Frg1
Astrocytes_(immature)_1_[10-P]_HOM	0.00186624	-0.104797	0.063	0.166	1	Astrocytes (immature) 1 [10-P]	Pacsin3
Astrocytes_(immature)_1_[10-P]_HOM	0.00187735	-0.0910346	0.011	0.078	1	Astrocytes (immature) 1 [10-P]	Ccdc88c
Astrocytes_(immature)_1_[10-P]_HOM	0.0018815	-0.0440758	0.295	0.415	1	Astrocytes (immature) 1 [10-P]	Npc2
Astrocytes_(immature)_1_[10-P]_HOM	0.00188311	-0.238292	0.137	0.313	1	Astrocytes (immature) 1 [10-P]	Ctnna1
Astrocytes_(immature)_1_[10-P]_HOM	0.00189146	-0.196035	0.211	0.396	1	Astrocytes (immature) 1 [10-P]	Eef1d
Astrocytes_(immature)_1_[10-P]_HOM	0.00189528	0.392535	0.526	0.475	1	Astrocytes (immature) 1 [10-P]	mt-Nd4
Astrocytes_(immature)_1_[10-P]_HOM	0.00190399	0.117514	0.611	0.65	1	Astrocytes (immature) 1 [10-P]	Btf3
Astrocytes_(immature)_1_[10-P]_HOM	0.00193782	-0.229768	0.147	0.332	1	Astrocytes (immature) 1 [10-P]	2011-09-01
Astrocytes_(immature)_1_[10-P]_HOM	0.00194399	-0.130232	0.105	0.23	1	Astrocytes (immature) 1 [10-P]	Rnf10
Astrocytes_(immature)_1_[10-P]_HOM	0.00194679	0.210804	0.137	0.028	1	Astrocytes (immature) 1 [10-P]	Myt1l
Astrocytes_(immature)_1_[10-P]_HOM	0.00196608	-0.000121983	0.084	0.138	1	Astrocytes (immature) 1 [10-P]	Cops4
Astrocytes_(immature)_1_[10-P]_HOM	0.00197235	-0.170073	0.042	0.171	1	Astrocytes (immature) 1 [10-P]	Brd9
Astrocytes_(immature)_1_[10-P]_HOM	0.00197471	-0.0603677	0.116	0.203	1	Astrocytes (immature) 1 [10-P]	Denr
Astrocytes_(immature)_1_[10-P]_HOM	0.00198632	-0.0901978	0	0.065	1	Astrocytes (immature) 1 [10-P]	Cr1l
Astrocytes_(immature)_1_[10-P]_HOM	0.00198632	-0.0901978	0	0.065	1	Astrocytes (immature) 1 [10-P]	Ltn1
Astrocytes_(immature)_1_[10-P]_HOM	0.00198632	-0.102635	0	0.065	1	Astrocytes (immature) 1 [10-P]	Txndc5
Astrocytes_(immature)_1_[10-P]_HOM	0.00198632	-0.0901978	0	0.065	1	Astrocytes (immature) 1 [10-P]	Ubn2
Astrocytes_(immature)_1_[10-P]_HOM	0.00198632	-0.0964298	0	0.065	1	Astrocytes (immature) 1 [10-P]	Fat4
Astrocytes_(immature)_1_[10-P]_HOM	0.00198632	-0.0964298	0	0.065	1	Astrocytes (immature) 1 [10-P]	Gabra4
Astrocytes_(immature)_1_[10-P]_HOM	0.00198632	-0.0901978	0	0.065	1	Astrocytes (immature) 1 [10-P]	Ldlrad3
Astrocytes_(immature)_1_[10-P]_HOM	0.00198632	-0.0901978	0	0.065	1	Astrocytes (immature) 1 [10-P]	Stxbp6
Astrocytes_(immature)_1_[10-P]_HOM	0.00198632	-0.0964298	0	0.065	1	Astrocytes (immature) 1 [10-P]	Aen
Astrocytes_(immature)_1_[10-P]_HOM	0.00198632	-0.0901978	0	0.065	1	Astrocytes (immature) 1 [10-P]	Ankrd16
Astrocytes_(immature)_1_[10-P]_HOM	0.00198632	-0.0901978	0	0.065	1	Astrocytes (immature) 1 [10-P]	Spast
Astrocytes_(immature)_1_[10-P]_HOM	0.00198632	-0.0964298	0	0.065	1	Astrocytes (immature) 1 [10-P]	Vps13a
Astrocytes_(immature)_1_[10-P]_HOM	0.00198632	-0.0901978	0	0.065	1	Astrocytes (immature) 1 [10-P]	Med12
Astrocytes_(immature)_1_[10-P]_HOM	0.00200034	-0.130232	0.021	0.12	1	Astrocytes (immature) 1 [10-P]	Tardbp
Astrocytes_(immature)_1_[10-P]_HOM	0.00202239	0.139228	0.421	0.433	1	Astrocytes (immature) 1 [10-P]	Rack1
Astrocytes_(immature)_1_[10-P]_HOM	0.00206665	-0.0639593	0.021	0.078	1	Astrocytes (immature) 1 [10-P]	Timm9
Astrocytes_(immature)_1_[10-P]_HOM	0.00206665	-0.0639593	0.021	0.078	1	Astrocytes (immature) 1 [10-P]	Virma
Astrocytes_(immature)_1_[10-P]_HOM	0.00206665	-0.0639593	0.021	0.078	1	Astrocytes (immature) 1 [10-P]	Fgd4
Astrocytes_(immature)_1_[10-P]_HOM	0.00206665	-0.0639593	0.021	0.078	1	Astrocytes (immature) 1 [10-P]	Rexo1
Astrocytes_(immature)_1_[10-P]_HOM	0.00207612	-0.0215484	0.126	0.194	1	Astrocytes (immature) 1 [10-P]	Ube2e3
Astrocytes_(immature)_1_[10-P]_HOM	0.00208483	0.145069	0.284	0.267	1	Astrocytes (immature) 1 [10-P]	Rpl23a
Astrocytes_(immature)_1_[10-P]_HOM	0.00209534	0.135986	0.242	0.207	1	Astrocytes (immature) 1 [10-P]	Hspd1
Astrocytes_(immature)_1_[10-P]_HOM	0.00212068	-0.0827435	0.074	0.166	1	Astrocytes (immature) 1 [10-P]	Appl1
Astrocytes_(immature)_1_[10-P]_HOM	0.00212184	-0.012396	0.042	0.083	1	Astrocytes (immature) 1 [10-P]	Tut4
Astrocytes_(immature)_1_[10-P]_HOM	0.00212249	-0.30473	0.137	0.318	1	Astrocytes (immature) 1 [10-P]	Mest
Astrocytes_(immature)_1_[10-P]_HOM	0.00212775	0.292874	0.653	0.641	1	Astrocytes (immature) 1 [10-P]	Rpl35
Astrocytes_(immature)_1_[10-P]_HOM	0.00213233	-0.190175	0.042	0.175	1	Astrocytes (immature) 1 [10-P]	Psmc6
Astrocytes_(immature)_1_[10-P]_HOM	0.00214918	-0.176588	0.032	0.157	1	Astrocytes (immature) 1 [10-P]	Ehbp1
Astrocytes_(immature)_1_[10-P]_HOM	0.00215001	-0.194487	0.053	0.194	1	Astrocytes (immature) 1 [10-P]	Fam49b
Astrocytes_(immature)_1_[10-P]_HOM	0.00215441	-0.0427696	0.053	0.106	1	Astrocytes (immature) 1 [10-P]	Cnot4
Astrocytes_(immature)_1_[10-P]_HOM	0.00215441	-0.0427696	0.053	0.106	1	Astrocytes (immature) 1 [10-P]	Pja2
Astrocytes_(immature)_1_[10-P]_HOM	0.00215441	-0.0427696	0.053	0.106	1	Astrocytes (immature) 1 [10-P]	Rufy3
Astrocytes_(immature)_1_[10-P]_HOM	0.00215628	0.0616351	0.074	0.069	1	Astrocytes (immature) 1 [10-P]	Nkap
Astrocytes_(immature)_1_[10-P]_HOM	0.00216402	-0.135115	0.179	0.327	1	Astrocytes (immature) 1 [10-P]	Arf1
Astrocytes_(immature)_1_[10-P]_HOM	0.00216515	0.0205837	0.274	0.346	1	Astrocytes (immature) 1 [10-P]	Snrpb
Astrocytes_(immature)_1_[10-P]_HOM	0.0021693	-0.0907041	0.137	0.24	1	Astrocytes (immature) 1 [10-P]	Micos13
Astrocytes_(immature)_1_[10-P]_HOM	0.00217164	-0.177999	0.053	0.189	1	Astrocytes (immature) 1 [10-P]	Rab34
Astrocytes_(immature)_1_[10-P]_HOM	0.00218597	-0.0362563	0.116	0.189	1	Astrocytes (immature) 1 [10-P]	Rad21
Astrocytes_(immature)_1_[10-P]_HOM	0.00219101	-0.192354	0.053	0.194	1	Astrocytes (immature) 1 [10-P]	Arl4c
Astrocytes_(immature)_1_[10-P]_HOM	0.00219101	-0.192354	0.053	0.194	1	Astrocytes (immature) 1 [10-P]	Xiap
Astrocytes_(immature)_1_[10-P]_HOM	0.00222729	-0.1825	0.074	0.221	1	Astrocytes (immature) 1 [10-P]	Setd5
Astrocytes_(immature)_1_[10-P]_HOM	0.00223456	-0.223342	0.126	0.304	1	Astrocytes (immature) 1 [10-P]	U2surp
Astrocytes_(immature)_1_[10-P]_HOM	0.00223924	-0.143172	0.137	0.276	1	Astrocytes (immature) 1 [10-P]	Gde1
Astrocytes_(immature)_1_[10-P]_HOM	0.00226657	-0.1827	0.105	0.258	1	Astrocytes (immature) 1 [10-P]	Khdrbs1
Astrocytes_(immature)_1_[10-P]_HOM	0.00227527	-0.165856	0.126	0.281	1	Astrocytes (immature) 1 [10-P]	Nsa2
Astrocytes_(immature)_1_[10-P]_HOM	0.00228256	0.0321193	0.453	0.553	1	Astrocytes (immature) 1 [10-P]	Pantr1
Astrocytes_(immature)_1_[10-P]_HOM	0.00228509	0.267313	0.663	0.618	1	Astrocytes (immature) 1 [10-P]	Rpl17
Astrocytes_(immature)_1_[10-P]_HOM	0.00228989	-0.0576638	0.084	0.161	1	Astrocytes (immature) 1 [10-P]	Agrn
Astrocytes_(immature)_1_[10-P]_HOM	0.00229241	0.159753	0.2	0.194	1	Astrocytes (immature) 1 [10-P]	Sox4
Astrocytes_(immature)_1_[10-P]_HOM	0.00229314	-0.014279	0.032	0.065	1	Astrocytes (immature) 1 [10-P]	Gemin7
Astrocytes_(immature)_1_[10-P]_HOM	0.00231733	-0.194088	0.316	0.512	1	Astrocytes (immature) 1 [10-P]	Tmem59
Astrocytes_(immature)_1_[10-P]_HOM	0.00232165	-0.205375	0.063	0.207	1	Astrocytes (immature) 1 [10-P]	Veph1
Astrocytes_(immature)_1_[10-P]_HOM	0.00233856	-0.323171	0.653	0.825	1	Astrocytes (immature) 1 [10-P]	Rpl6
Astrocytes_(immature)_1_[10-P]_HOM	0.00234503	0.0847804	0.053	0.032	1	Astrocytes (immature) 1 [10-P]	Kif21b
Astrocytes_(immature)_1_[10-P]_HOM	0.00235072	0.256547	0.558	0.47	1	Astrocytes (immature) 1 [10-P]	Cox6b1
Astrocytes_(immature)_1_[10-P]_HOM	0.00235887	-0.0858384	0.032	0.106	1	Astrocytes (immature) 1 [10-P]	Sod1
Astrocytes_(immature)_1_[10-P]_HOM	0.00236254	0.104934	0.179	0.18	1	Astrocytes (immature) 1 [10-P]	Arpc4
Astrocytes_(immature)_1_[10-P]_HOM	0.00237171	-0.0592659	0.032	0.097	1	Astrocytes (immature) 1 [10-P]	Grsf1
Astrocytes_(immature)_1_[10-P]_HOM	0.00238547	-0.0984601	0.042	0.129	1	Astrocytes (immature) 1 [10-P]	Rbm28
Astrocytes_(immature)_1_[10-P]_HOM	0.00240492	-0.0818058	0.053	0.138	1	Astrocytes (immature) 1 [10-P]	Paqr8
Astrocytes_(immature)_1_[10-P]_HOM	0.00241155	-0.0988945	0.189	0.318	1	Astrocytes (immature) 1 [10-P]	Set
Astrocytes_(immature)_1_[10-P]_HOM	0.00242403	-0.142205	0.011	0.111	1	Astrocytes (immature) 1 [10-P]	Vta1
Astrocytes_(immature)_1_[10-P]_HOM	0.00242403	-0.142205	0.011	0.111	1	Astrocytes (immature) 1 [10-P]	Kansl2
Astrocytes_(immature)_1_[10-P]_HOM	0.00242403	-0.142205	0.011	0.111	1	Astrocytes (immature) 1 [10-P]	Lpp
Astrocytes_(immature)_1_[10-P]_HOM	0.00242498	-0.194126	0.105	0.267	1	Astrocytes (immature) 1 [10-P]	Tmem167
Astrocytes_(immature)_1_[10-P]_HOM	0.00243192	-0.283479	0.684	0.853	1	Astrocytes (immature) 1 [10-P]	Gnas
Astrocytes_(immature)_1_[10-P]_HOM	0.00246217	-0.136231	0.011	0.111	1	Astrocytes (immature) 1 [10-P]	Rprd1a
Astrocytes_(immature)_1_[10-P]_HOM	0.00246217	-0.136231	0.011	0.111	1	Astrocytes (immature) 1 [10-P]	Adam10
Astrocytes_(immature)_1_[10-P]_HOM	0.00246278	-0.098362	0.2	0.323	1	Astrocytes (immature) 1 [10-P]	Rtraf
Astrocytes_(immature)_1_[10-P]_HOM	0.00248741	0.0232981	0.063	0.088	1	Astrocytes (immature) 1 [10-P]	Mpv17l2
Astrocytes_(immature)_1_[10-P]_HOM	0.00248833	0.0245212	0.463	0.558	1	Astrocytes (immature) 1 [10-P]	Ywhaz
Astrocytes_(immature)_1_[10-P]_HOM	0.00249447	-0.0129221	0.063	0.111	1	Astrocytes (immature) 1 [10-P]	Araf
Astrocytes_(immature)_1_[10-P]_HOM	0.00249447	-0.0129221	0.063	0.111	1	Astrocytes (immature) 1 [10-P]	Knop1
Astrocytes_(immature)_1_[10-P]_HOM	0.00250435	-0.162588	0.021	0.134	1	Astrocytes (immature) 1 [10-P]	Sema5b
Astrocytes_(immature)_1_[10-P]_HOM	0.00255623	-0.191161	0.063	0.207	1	Astrocytes (immature) 1 [10-P]	Ddx50
Astrocytes_(immature)_1_[10-P]_HOM	0.0025633	-0.164448	0.242	0.415	1	Astrocytes (immature) 1 [10-P]	Asrgl1
Astrocytes_(immature)_1_[10-P]_HOM	0.00256559	-0.135992	0.042	0.152	1	Astrocytes (immature) 1 [10-P]	Vps37a
Astrocytes_(immature)_1_[10-P]_HOM	0.00256582	-0.20187	0.137	0.309	1	Astrocytes (immature) 1 [10-P]	Ppp1r12a
Astrocytes_(immature)_1_[10-P]_HOM	0.00258146	-0.160148	0.084	0.221	1	Astrocytes (immature) 1 [10-P]	Adgrb1
Astrocytes_(immature)_1_[10-P]_HOM	0.00258951	0.150889	0.211	0.152	1	Astrocytes (immature) 1 [10-P]	Rbis
Astrocytes_(immature)_1_[10-P]_HOM	0.00259302	-0.0842463	0.053	0.134	1	Astrocytes (immature) 1 [10-P]	Zfp207
Astrocytes_(immature)_1_[10-P]_HOM	0.0025957	-0.156759	0.021	0.134	1	Astrocytes (immature) 1 [10-P]	Ankrd11
Astrocytes_(immature)_1_[10-P]_HOM	0.0025957	-0.156759	0.021	0.134	1	Astrocytes (immature) 1 [10-P]	Fam76b
Astrocytes_(immature)_1_[10-P]_HOM	0.00260023	-0.100485	0.021	0.101	1	Astrocytes (immature) 1 [10-P]	Tmf1
Astrocytes_(immature)_1_[10-P]_HOM	0.00262039	-0.0116636	0.105	0.152	1	Astrocytes (immature) 1 [10-P]	Cdc37
Astrocytes_(immature)_1_[10-P]_HOM	0.00262439	-0.183516	0.053	0.189	1	Astrocytes (immature) 1 [10-P]	4632427E13Rik
Astrocytes_(immature)_1_[10-P]_HOM	0.00263786	-0.224995	0.116	0.286	1	Astrocytes (immature) 1 [10-P]	Htra1
Astrocytes_(immature)_1_[10-P]_HOM	0.00266325	-0.150906	0.021	0.134	1	Astrocytes (immature) 1 [10-P]	Mbnl2
Astrocytes_(immature)_1_[10-P]_HOM	0.00266721	-0.0192012	0.105	0.152	1	Astrocytes (immature) 1 [10-P]	Phf5a
Astrocytes_(immature)_1_[10-P]_HOM	0.00269063	-0.0689561	0.042	0.111	1	Astrocytes (immature) 1 [10-P]	Lamc1
Astrocytes_(immature)_1_[10-P]_HOM	0.00271218	0.204871	0.053	0.005	1	Astrocytes (immature) 1 [10-P]	Igf2
Astrocytes_(immature)_1_[10-P]_HOM	0.0027263	0.168612	0.221	0.157	1	Astrocytes (immature) 1 [10-P]	Tbcb
Astrocytes_(immature)_1_[10-P]_HOM	0.00276019	-0.192354	0.053	0.189	1	Astrocytes (immature) 1 [10-P]	Dnajc10
Astrocytes_(immature)_1_[10-P]_HOM	0.00276228	0.0245856	0.147	0.175	1	Astrocytes (immature) 1 [10-P]	Hdgfl3
Astrocytes_(immature)_1_[10-P]_HOM	0.00276704	0.0349701	0.211	0.249	1	Astrocytes (immature) 1 [10-P]	Atp6v1f
Astrocytes_(immature)_1_[10-P]_HOM	0.0027771	-0.113159	0.053	0.157	1	Astrocytes (immature) 1 [10-P]	Gspt1
Astrocytes_(immature)_1_[10-P]_HOM	0.002825	0.144829	0.084	0.009	1	Astrocytes (immature) 1 [10-P]	Shtn1
Astrocytes_(immature)_1_[10-P]_HOM	0.00283278	0.00507433	0.074	0.101	1	Astrocytes (immature) 1 [10-P]	Plaa
Astrocytes_(immature)_1_[10-P]_HOM	0.00283626	-0.0983232	0.253	0.387	1	Astrocytes (immature) 1 [10-P]	Sf3b6
Astrocytes_(immature)_1_[10-P]_HOM	0.00285049	0.18725	0.421	0.415	1	Astrocytes (immature) 1 [10-P]	Ndufa7
Astrocytes_(immature)_1_[10-P]_HOM	0.00285941	-0.0326772	0.063	0.115	1	Astrocytes (immature) 1 [10-P]	Gm16286
Astrocytes_(immature)_1_[10-P]_HOM	0.00286194	0.172671	0.158	0.041	1	Astrocytes (immature) 1 [10-P]	S100a6
Astrocytes_(immature)_1_[10-P]_HOM	0.00286247	0.00242527	0.074	0.12	1	Astrocytes (immature) 1 [10-P]	Ctbp2
Astrocytes_(immature)_1_[10-P]_HOM	0.00287276	0.129273	0.358	0.355	1	Astrocytes (immature) 1 [10-P]	Sem1
Astrocytes_(immature)_1_[10-P]_HOM	0.00287457	-0.216389	0.095	0.249	1	Astrocytes (immature) 1 [10-P]	Tmco1
Astrocytes_(immature)_1_[10-P]_HOM	0.00287478	-0.219836	0.084	0.23	1	Astrocytes (immature) 1 [10-P]	Gm28119
Astrocytes_(immature)_1_[10-P]_HOM	0.00290087	-0.006574	0.126	0.175	1	Astrocytes (immature) 1 [10-P]	Eny2
Astrocytes_(immature)_1_[10-P]_HOM	0.00290706	0.00214182	0.358	0.442	1	Astrocytes (immature) 1 [10-P]	Psip1
Astrocytes_(immature)_1_[10-P]_HOM	0.00295275	-0.170874	0.032	0.152	1	Astrocytes (immature) 1 [10-P]	Pbrm1
Astrocytes_(immature)_1_[10-P]_HOM	0.00295275	-0.170874	0.032	0.152	1	Astrocytes (immature) 1 [10-P]	Mkln1
Astrocytes_(immature)_1_[10-P]_HOM	0.00295275	-0.170874	0.032	0.152	1	Astrocytes (immature) 1 [10-P]	Trip11
Astrocytes_(immature)_1_[10-P]_HOM	0.00296559	-0.236398	0.137	0.313	1	Astrocytes (immature) 1 [10-P]	S1pr1
Astrocytes_(immature)_1_[10-P]_HOM	0.00297107	-0.00178411	0.095	0.134	1	Astrocytes (immature) 1 [10-P]	Pgrmc1
Astrocytes_(immature)_1_[10-P]_HOM	0.00298834	0.110012	0.074	0.005	1	Astrocytes (immature) 1 [10-P]	Scn3b
Astrocytes_(immature)_1_[10-P]_HOM	0.00298885	-0.0839388	0	0.06	1	Astrocytes (immature) 1 [10-P]	Gm20515
Astrocytes_(immature)_1_[10-P]_HOM	0.00298885	-0.0839388	0	0.06	1	Astrocytes (immature) 1 [10-P]	Pik3c2a
Astrocytes_(immature)_1_[10-P]_HOM	0.00298885	-0.0839388	0	0.06	1	Astrocytes (immature) 1 [10-P]	Ptcd3
Astrocytes_(immature)_1_[10-P]_HOM	0.00298885	-0.0839388	0	0.06	1	Astrocytes (immature) 1 [10-P]	Zcchc9
Astrocytes_(immature)_1_[10-P]_HOM	0.00298885	-0.0839388	0	0.06	1	Astrocytes (immature) 1 [10-P]	Ddx19a
Astrocytes_(immature)_1_[10-P]_HOM	0.00298885	-0.0839388	0	0.06	1	Astrocytes (immature) 1 [10-P]	Hapln3
Astrocytes_(immature)_1_[10-P]_HOM	0.00298885	-0.0839388	0	0.06	1	Astrocytes (immature) 1 [10-P]	Mcc
Astrocytes_(immature)_1_[10-P]_HOM	0.00298885	-0.0839388	0	0.06	1	Astrocytes (immature) 1 [10-P]	Cwc27
Astrocytes_(immature)_1_[10-P]_HOM	0.00298885	-0.0839388	0	0.06	1	Astrocytes (immature) 1 [10-P]	Dicer1
Astrocytes_(immature)_1_[10-P]_HOM	0.00298885	-0.0839388	0	0.06	1	Astrocytes (immature) 1 [10-P]	Ep300
Astrocytes_(immature)_1_[10-P]_HOM	0.00298885	-0.0839388	0	0.06	1	Astrocytes (immature) 1 [10-P]	Gnl3l
Astrocytes_(immature)_1_[10-P]_HOM	0.00298885	-0.0839388	0	0.06	1	Astrocytes (immature) 1 [10-P]	Map3k7
Astrocytes_(immature)_1_[10-P]_HOM	0.00298885	-0.0839388	0	0.06	1	Astrocytes (immature) 1 [10-P]	Rab5b
Astrocytes_(immature)_1_[10-P]_HOM	0.00298885	-0.0839388	0	0.06	1	Astrocytes (immature) 1 [10-P]	Trmt1l
Astrocytes_(immature)_1_[10-P]_HOM	0.00298885	-0.0839388	0	0.06	1	Astrocytes (immature) 1 [10-P]	Casp8ap2
Astrocytes_(immature)_1_[10-P]_HOM	0.00298885	-0.0901978	0	0.06	1	Astrocytes (immature) 1 [10-P]	Ccdc190
Astrocytes_(immature)_1_[10-P]_HOM	0.00298885	-0.0839388	0	0.06	1	Astrocytes (immature) 1 [10-P]	Gm11266
Astrocytes_(immature)_1_[10-P]_HOM	0.00298885	-0.0839388	0	0.06	1	Astrocytes (immature) 1 [10-P]	Ifnar2
Astrocytes_(immature)_1_[10-P]_HOM	0.00298885	-0.0839388	0	0.06	1	Astrocytes (immature) 1 [10-P]	Odr4
Astrocytes_(immature)_1_[10-P]_HOM	0.00298885	-0.0839388	0	0.06	1	Astrocytes (immature) 1 [10-P]	Rprd2
Astrocytes_(immature)_1_[10-P]_HOM	0.00298885	-0.0901978	0	0.06	1	Astrocytes (immature) 1 [10-P]	Bach2
Astrocytes_(immature)_1_[10-P]_HOM	0.00298885	-0.0839388	0	0.06	1	Astrocytes (immature) 1 [10-P]	Dgkd
Astrocytes_(immature)_1_[10-P]_HOM	0.00298885	-0.0839388	0	0.06	1	Astrocytes (immature) 1 [10-P]	G2e3
Astrocytes_(immature)_1_[10-P]_HOM	0.00298885	-0.0901978	0	0.06	1	Astrocytes (immature) 1 [10-P]	Prom1
Astrocytes_(immature)_1_[10-P]_HOM	0.00298885	-0.0839388	0	0.06	1	Astrocytes (immature) 1 [10-P]	Sipa1l1
Astrocytes_(immature)_1_[10-P]_HOM	0.00298885	-0.0839388	0	0.06	1	Astrocytes (immature) 1 [10-P]	Cpxm1
Astrocytes_(immature)_1_[10-P]_HOM	0.00298885	-0.0839388	0	0.06	1	Astrocytes (immature) 1 [10-P]	Tbc1d9
Astrocytes_(immature)_1_[10-P]_HOM	0.00298885	-0.0839388	0	0.06	1	Astrocytes (immature) 1 [10-P]	Wars
Astrocytes_(immature)_1_[10-P]_HOM	0.00300751	0.115074	0.105	0.069	1	Astrocytes (immature) 1 [10-P]	Sumo3
Astrocytes_(immature)_1_[10-P]_HOM	0.00301012	-0.10376	0.105	0.217	1	Astrocytes (immature) 1 [10-P]	Kras
Astrocytes_(immature)_1_[10-P]_HOM	0.00301338	0.253575	0.211	0.129	1	Astrocytes (immature) 1 [10-P]	Enc1
Astrocytes_(immature)_1_[10-P]_HOM	0.00303217	-0.190175	0.042	0.171	1	Astrocytes (immature) 1 [10-P]	Prrc2a
Astrocytes_(immature)_1_[10-P]_HOM	0.00303593	-0.150491	0.032	0.143	1	Astrocytes (immature) 1 [10-P]	Cdh4
Astrocytes_(immature)_1_[10-P]_HOM	0.00305016	-0.130232	0.084	0.203	1	Astrocytes (immature) 1 [10-P]	Clstn1
Astrocytes_(immature)_1_[10-P]_HOM	0.00307987	0.100273	0.063	0.051	1	Astrocytes (immature) 1 [10-P]	Sestd1
Astrocytes_(immature)_1_[10-P]_HOM	0.00308808	-0.110095	0.053	0.147	1	Astrocytes (immature) 1 [10-P]	Sdhd
Astrocytes_(immature)_1_[10-P]_HOM	0.00309216	0.042318	0.116	0.124	1	Astrocytes (immature) 1 [10-P]	Gtf2a2
Astrocytes_(immature)_1_[10-P]_HOM	0.00309396	-0.165138	0.032	0.152	1	Astrocytes (immature) 1 [10-P]	Rbm7
Astrocytes_(immature)_1_[10-P]_HOM	0.00309396	-0.165138	0.032	0.152	1	Astrocytes (immature) 1 [10-P]	Rragd
Astrocytes_(immature)_1_[10-P]_HOM	0.00311125	-0.127583	0.116	0.24	1	Astrocytes (immature) 1 [10-P]	Gng12
Astrocytes_(immature)_1_[10-P]_HOM	0.0031142	-0.205375	0.063	0.203	1	Astrocytes (immature) 1 [10-P]	Sar1a
Astrocytes_(immature)_1_[10-P]_HOM	0.00316726	-0.151294	0.295	0.465	1	Astrocytes (immature) 1 [10-P]	Arf5
Astrocytes_(immature)_1_[10-P]_HOM	0.00317819	-0.102218	0.074	0.171	1	Astrocytes (immature) 1 [10-P]	Isca2
Astrocytes_(immature)_1_[10-P]_HOM	0.003187	-0.122413	0.095	0.226	1	Astrocytes (immature) 1 [10-P]	Sptbn1
Astrocytes_(immature)_1_[10-P]_HOM	0.00320019	-0.159379	0.032	0.152	1	Astrocytes (immature) 1 [10-P]	Get4
Astrocytes_(immature)_1_[10-P]_HOM	0.00320056	-0.127428	0.074	0.184	1	Astrocytes (immature) 1 [10-P]	Thoc2
Astrocytes_(immature)_1_[10-P]_HOM	0.00322269	-0.246256	0.495	0.696	1	Astrocytes (immature) 1 [10-P]	Cd9
Astrocytes_(immature)_1_[10-P]_HOM	0.00324129	-0.173301	0.042	0.171	1	Astrocytes (immature) 1 [10-P]	Ddx3x
Astrocytes_(immature)_1_[10-P]_HOM	0.00327121	-0.00365197	0.032	0.055	1	Astrocytes (immature) 1 [10-P]	Nop14
Astrocytes_(immature)_1_[10-P]_HOM	0.00327121	-0.00365197	0.032	0.055	1	Astrocytes (immature) 1 [10-P]	Far1
Astrocytes_(immature)_1_[10-P]_HOM	0.00327121	-0.00365197	0.032	0.055	1	Astrocytes (immature) 1 [10-P]	Nt5c2
Astrocytes_(immature)_1_[10-P]_HOM	0.00327121	-0.00365197	0.032	0.055	1	Astrocytes (immature) 1 [10-P]	Pithd1
Astrocytes_(immature)_1_[10-P]_HOM	0.00327121	-0.00365197	0.032	0.055	1	Astrocytes (immature) 1 [10-P]	Tubgcp3
Astrocytes_(immature)_1_[10-P]_HOM	0.00327304	0.285229	0.968	0.926	1	Astrocytes (immature) 1 [10-P]	Rps8
Astrocytes_(immature)_1_[10-P]_HOM	0.00330398	-0.109639	0.253	0.396	1	Astrocytes (immature) 1 [10-P]	Hnrnpf
Astrocytes_(immature)_1_[10-P]_HOM	0.00331541	-0.107423	0.053	0.147	1	Astrocytes (immature) 1 [10-P]	Lims1
Astrocytes_(immature)_1_[10-P]_HOM	0.00331687	0.0954803	0.147	0.143	1	Astrocytes (immature) 1 [10-P]	Dctn3
Astrocytes_(immature)_1_[10-P]_HOM	0.00333136	-0.233057	0.158	0.336	1	Astrocytes (immature) 1 [10-P]	Emc7
Astrocytes_(immature)_1_[10-P]_HOM	0.00334366	-0.162588	0.021	0.129	1	Astrocytes (immature) 1 [10-P]	Gm4258
Astrocytes_(immature)_1_[10-P]_HOM	0.00337672	-0.0601406	0.011	0.06	1	Astrocytes (immature) 1 [10-P]	Dnajb2
Astrocytes_(immature)_1_[10-P]_HOM	0.00337672	-0.0601406	0.011	0.06	1	Astrocytes (immature) 1 [10-P]	Hdac5
Astrocytes_(immature)_1_[10-P]_HOM	0.0033774	0.104233	0.158	0.161	1	Astrocytes (immature) 1 [10-P]	Apc
Astrocytes_(immature)_1_[10-P]_HOM	0.00337997	-0.0577807	0.021	0.074	1	Astrocytes (immature) 1 [10-P]	Pdgfrl
Astrocytes_(immature)_1_[10-P]_HOM	0.00337997	-0.0577807	0.021	0.074	1	Astrocytes (immature) 1 [10-P]	Pcgf2
Astrocytes_(immature)_1_[10-P]_HOM	0.00337997	-0.0577807	0.021	0.074	1	Astrocytes (immature) 1 [10-P]	Specc1l
Astrocytes_(immature)_1_[10-P]_HOM	0.00337997	-0.0577807	0.021	0.074	1	Astrocytes (immature) 1 [10-P]	Ube2j2
Astrocytes_(immature)_1_[10-P]_HOM	0.00340532	-0.218324	0.137	0.304	1	Astrocytes (immature) 1 [10-P]	Maf1
Astrocytes_(immature)_1_[10-P]_HOM	0.00344601	-0.136231	0.011	0.106	1	Astrocytes (immature) 1 [10-P]	Psmg2
Astrocytes_(immature)_1_[10-P]_HOM	0.00350216	-0.0466164	0.063	0.12	1	Astrocytes (immature) 1 [10-P]	Lamp2
Astrocytes_(immature)_1_[10-P]_HOM	0.00350216	-0.0466164	0.063	0.12	1	Astrocytes (immature) 1 [10-P]	Hdlbp
Astrocytes_(immature)_1_[10-P]_HOM	0.00350267	-0.130232	0.011	0.106	1	Astrocytes (immature) 1 [10-P]	Sema6d
Astrocytes_(immature)_1_[10-P]_HOM	0.00350267	-0.130232	0.011	0.106	1	Astrocytes (immature) 1 [10-P]	Angel2
Astrocytes_(immature)_1_[10-P]_HOM	0.00350758	-0.0562319	0.074	0.138	1	Astrocytes (immature) 1 [10-P]	Ubxn6
Astrocytes_(immature)_1_[10-P]_HOM	0.00351159	-0.0616454	0.137	0.221	1	Astrocytes (immature) 1 [10-P]	Dars
Astrocytes_(immature)_1_[10-P]_HOM	0.00352106	-0.0798146	0.032	0.101	1	Astrocytes (immature) 1 [10-P]	1500004A13Rik
Astrocytes_(immature)_1_[10-P]_HOM	0.00352106	-0.0798146	0.032	0.101	1	Astrocytes (immature) 1 [10-P]	Etnk1
Astrocytes_(immature)_1_[10-P]_HOM	0.00352106	-0.0798146	0.032	0.101	1	Astrocytes (immature) 1 [10-P]	Srgap2
Astrocytes_(immature)_1_[10-P]_HOM	0.00352106	-0.0798146	0.032	0.101	1	Astrocytes (immature) 1 [10-P]	Csnk1e
Astrocytes_(immature)_1_[10-P]_HOM	0.00352106	-0.0798146	0.032	0.101	1	Astrocytes (immature) 1 [10-P]	Supt6
Astrocytes_(immature)_1_[10-P]_HOM	0.00352789	0.105539	0.674	0.765	1	Astrocytes (immature) 1 [10-P]	Rpl38
Astrocytes_(immature)_1_[10-P]_HOM	0.00353145	-0.119506	0.105	0.221	1	Astrocytes (immature) 1 [10-P]	Sdf4
Astrocytes_(immature)_1_[10-P]_HOM	0.00361579	-0.150906	0.021	0.129	1	Astrocytes (immature) 1 [10-P]	Zfp445
Astrocytes_(immature)_1_[10-P]_HOM	0.00361579	-0.150906	0.021	0.129	1	Astrocytes (immature) 1 [10-P]	Pcgf5
Astrocytes_(immature)_1_[10-P]_HOM	0.00362363	0.0294242	0.063	0.083	1	Astrocytes (immature) 1 [10-P]	Ahsa1
Astrocytes_(immature)_1_[10-P]_HOM	0.00362363	0.0294242	0.063	0.083	1	Astrocytes (immature) 1 [10-P]	Mapk3
Astrocytes_(immature)_1_[10-P]_HOM	0.00362363	0.0294242	0.063	0.083	1	Astrocytes (immature) 1 [10-P]	Mtss2
Astrocytes_(immature)_1_[10-P]_HOM	0.00364718	-0.127373	0.042	0.143	1	Astrocytes (immature) 1 [10-P]	Ttc5
Astrocytes_(immature)_1_[10-P]_HOM	0.00365548	-0.1825	0.074	0.217	1	Astrocytes (immature) 1 [10-P]	Scarb2
Astrocytes_(immature)_1_[10-P]_HOM	0.00368464	-0.0181515	0.021	0.051	1	Astrocytes (immature) 1 [10-P]	Fam124a
Astrocytes_(immature)_1_[10-P]_HOM	0.00369076	0.246373	0.168	0.065	1	Astrocytes (immature) 1 [10-P]	Crmp1
Astrocytes_(immature)_1_[10-P]_HOM	0.00370151	0.375928	0.379	0.272	1	Astrocytes (immature) 1 [10-P]	Map1b
Astrocytes_(immature)_1_[10-P]_HOM	0.00373828	-0.132978	0.084	0.207	1	Astrocytes (immature) 1 [10-P]	Ccs
Astrocytes_(immature)_1_[10-P]_HOM	0.00375969	-0.171652	0.074	0.212	1	Astrocytes (immature) 1 [10-P]	Rpn1
Astrocytes_(immature)_1_[10-P]_HOM	0.00379925	-0.116157	0.063	0.166	1	Astrocytes (immature) 1 [10-P]	Rbm17
Astrocytes_(immature)_1_[10-P]_HOM	0.00380334	0.0299446	0.179	0.207	1	Astrocytes (immature) 1 [10-P]	Psma4
Astrocytes_(immature)_1_[10-P]_HOM	0.00383123	-0.170874	0.032	0.147	1	Astrocytes (immature) 1 [10-P]	Herc1
Astrocytes_(immature)_1_[10-P]_HOM	0.00383924	-0.183516	0.063	0.203	1	Astrocytes (immature) 1 [10-P]	Ube3a
Astrocytes_(immature)_1_[10-P]_HOM	0.00385243	0.202923	0.263	0.166	1	Astrocytes (immature) 1 [10-P]	Rnf187
Astrocytes_(immature)_1_[10-P]_HOM	0.00387	-0.14971	0.063	0.189	1	Astrocytes (immature) 1 [10-P]	Zfp106
Astrocytes_(immature)_1_[10-P]_HOM	0.0038875	-0.0966182	0.442	0.599	1	Astrocytes (immature) 1 [10-P]	Cnbp
Astrocytes_(immature)_1_[10-P]_HOM	0.00391839	-0.221786	0.168	0.346	1	Astrocytes (immature) 1 [10-P]	Rgcc
Astrocytes_(immature)_1_[10-P]_HOM	0.00392294	-0.062061	0.063	0.138	1	Astrocytes (immature) 1 [10-P]	Copb1
Astrocytes_(immature)_1_[10-P]_HOM	0.00392885	0.158637	0.4	0.364	1	Astrocytes (immature) 1 [10-P]	Pkm
Astrocytes_(immature)_1_[10-P]_HOM	0.00394763	-0.0944613	0.021	0.097	1	Astrocytes (immature) 1 [10-P]	Klhl9
Astrocytes_(immature)_1_[10-P]_HOM	0.00398946	-0.211064	0.211	0.396	1	Astrocytes (immature) 1 [10-P]	Ptpra
Astrocytes_(immature)_1_[10-P]_HOM	0.00399427	-0.133144	0.032	0.134	1	Astrocytes (immature) 1 [10-P]	Tcerg1
Astrocytes_(immature)_1_[10-P]_HOM	0.00399427	-0.133144	0.032	0.134	1	Astrocytes (immature) 1 [10-P]	Gmps
Astrocytes_(immature)_1_[10-P]_HOM	0.00402289	0.0954803	0.158	0.138	1	Astrocytes (immature) 1 [10-P]	Sox2ot
Astrocytes_(immature)_1_[10-P]_HOM	0.00403853	-0.165138	0.032	0.147	1	Astrocytes (immature) 1 [10-P]	Hnrnpd
Astrocytes_(immature)_1_[10-P]_HOM	0.00404788	-0.176588	0.032	0.147	1	Astrocytes (immature) 1 [10-P]	Mgat5
Astrocytes_(immature)_1_[10-P]_HOM	0.00405072	-0.155717	0.053	0.175	1	Astrocytes (immature) 1 [10-P]	Pou2f1
Astrocytes_(immature)_1_[10-P]_HOM	0.00405715	0.0553742	0.116	0.124	1	Astrocytes (immature) 1 [10-P]	Chchd1
Astrocytes_(immature)_1_[10-P]_HOM	0.00408022	-0.00347533	0.095	0.129	1	Astrocytes (immature) 1 [10-P]	Vti1b
Astrocytes_(immature)_1_[10-P]_HOM	0.00409651	-0.197347	0.095	0.249	1	Astrocytes (immature) 1 [10-P]	Smap1
Astrocytes_(immature)_1_[10-P]_HOM	0.00411161	0.0594478	0.211	0.235	1	Astrocytes (immature) 1 [10-P]	Psma6
Astrocytes_(immature)_1_[10-P]_HOM	0.00419776	0.210311	0.168	0.051	1	Astrocytes (immature) 1 [10-P]	Islr2
Astrocytes_(immature)_1_[10-P]_HOM	0.00422574	-0.147442	0.042	0.157	1	Astrocytes (immature) 1 [10-P]	Leng8
Astrocytes_(immature)_1_[10-P]_HOM	0.00423743	0.120311	0.589	0.645	1	Astrocytes (immature) 1 [10-P]	Rpl14
Astrocytes_(immature)_1_[10-P]_HOM	0.00425117	-0.0875881	0.063	0.147	1	Astrocytes (immature) 1 [10-P]	Usp9x
Astrocytes_(immature)_1_[10-P]_HOM	0.00425609	-0.114113	0.305	0.461	1	Astrocytes (immature) 1 [10-P]	Eif3f
Astrocytes_(immature)_1_[10-P]_HOM	0.00427021	0.249411	0.411	0.3	1	Astrocytes (immature) 1 [10-P]	Ubl5
Astrocytes_(immature)_1_[10-P]_HOM	0.00428098	-0.104289	0.053	0.143	1	Astrocytes (immature) 1 [10-P]	Setbp1
Astrocytes_(immature)_1_[10-P]_HOM	0.00428423	-0.144732	0.032	0.138	1	Astrocytes (immature) 1 [10-P]	Fsd1l
Astrocytes_(immature)_1_[10-P]_HOM	0.00430495	-0.274622	0.168	0.341	1	Astrocytes (immature) 1 [10-P]	Tuba1b
Astrocytes_(immature)_1_[10-P]_HOM	0.00430695	0.0327061	0.053	0.06	1	Astrocytes (immature) 1 [10-P]	Hdac1
Astrocytes_(immature)_1_[10-P]_HOM	0.00435171	-0.179986	0.158	0.318	1	Astrocytes (immature) 1 [10-P]	Pcdh10
Astrocytes_(immature)_1_[10-P]_HOM	0.00435197	-0.0965493	0.074	0.166	1	Astrocytes (immature) 1 [10-P]	Rorb
Astrocytes_(immature)_1_[10-P]_HOM	0.00437326	0.146099	0.095	0.037	1	Astrocytes (immature) 1 [10-P]	Cdk5r1
Astrocytes_(immature)_1_[10-P]_HOM	0.00438855	-0.153596	0.032	0.147	1	Astrocytes (immature) 1 [10-P]	Ctso
Astrocytes_(immature)_1_[10-P]_HOM	0.00440874	-0.170874	0.2	0.364	1	Astrocytes (immature) 1 [10-P]	Eif3i
Astrocytes_(immature)_1_[10-P]_HOM	0.00440881	0.120676	0.611	0.668	1	Astrocytes (immature) 1 [10-P]	Rpl10a
Astrocytes_(immature)_1_[10-P]_HOM	0.00444704	-0.0775797	0.484	0.636	1	Astrocytes (immature) 1 [10-P]	Pcbp2
Astrocytes_(immature)_1_[10-P]_HOM	0.00449851	-0.0776526	0	0.055	1	Astrocytes (immature) 1 [10-P]	Akap13
Astrocytes_(immature)_1_[10-P]_HOM	0.00449851	-0.0839388	0	0.055	1	Astrocytes (immature) 1 [10-P]	Dexi
Astrocytes_(immature)_1_[10-P]_HOM	0.00449851	-0.0776526	0	0.055	1	Astrocytes (immature) 1 [10-P]	Rictor
Astrocytes_(immature)_1_[10-P]_HOM	0.00449851	-0.0776526	0	0.055	1	Astrocytes (immature) 1 [10-P]	Wdr77
Astrocytes_(immature)_1_[10-P]_HOM	0.00449851	-0.0839388	0	0.055	1	Astrocytes (immature) 1 [10-P]	Zfp281
Astrocytes_(immature)_1_[10-P]_HOM	0.00449851	-0.0839388	0	0.055	1	Astrocytes (immature) 1 [10-P]	Qser1
Astrocytes_(immature)_1_[10-P]_HOM	0.00449851	-0.0776526	0	0.055	1	Astrocytes (immature) 1 [10-P]	Chkb
Astrocytes_(immature)_1_[10-P]_HOM	0.00449851	-0.0776526	0	0.055	1	Astrocytes (immature) 1 [10-P]	Dennd6a
Astrocytes_(immature)_1_[10-P]_HOM	0.00449851	-0.0776526	0	0.055	1	Astrocytes (immature) 1 [10-P]	Actr8
Astrocytes_(immature)_1_[10-P]_HOM	0.00449851	-0.0839388	0	0.055	1	Astrocytes (immature) 1 [10-P]	Ago3
Astrocytes_(immature)_1_[10-P]_HOM	0.00449851	-0.0776526	0	0.055	1	Astrocytes (immature) 1 [10-P]	Hunk
Astrocytes_(immature)_1_[10-P]_HOM	0.00449851	-0.0839388	0	0.055	1	Astrocytes (immature) 1 [10-P]	Morc2a
Astrocytes_(immature)_1_[10-P]_HOM	0.00449851	-0.0839388	0	0.055	1	Astrocytes (immature) 1 [10-P]	Mrps9
Astrocytes_(immature)_1_[10-P]_HOM	0.00449851	-0.0776526	0	0.055	1	Astrocytes (immature) 1 [10-P]	Nphp3
Astrocytes_(immature)_1_[10-P]_HOM	0.00449851	-0.0776526	0	0.055	1	Astrocytes (immature) 1 [10-P]	St3gal4
Astrocytes_(immature)_1_[10-P]_HOM	0.00449851	-0.0839388	0	0.055	1	Astrocytes (immature) 1 [10-P]	Tmem198b
Astrocytes_(immature)_1_[10-P]_HOM	0.00449851	-0.0776526	0	0.055	1	Astrocytes (immature) 1 [10-P]	Zswim8
Astrocytes_(immature)_1_[10-P]_HOM	0.00449851	-0.0776526	0	0.055	1	Astrocytes (immature) 1 [10-P]	Cant1
Astrocytes_(immature)_1_[10-P]_HOM	0.00449851	-0.0839388	0	0.055	1	Astrocytes (immature) 1 [10-P]	Irs1
Astrocytes_(immature)_1_[10-P]_HOM	0.00449851	-0.0776526	0	0.055	1	Astrocytes (immature) 1 [10-P]	Midn
Astrocytes_(immature)_1_[10-P]_HOM	0.00449851	-0.0776526	0	0.055	1	Astrocytes (immature) 1 [10-P]	Mtpap
Astrocytes_(immature)_1_[10-P]_HOM	0.00449851	-0.0776526	0	0.055	1	Astrocytes (immature) 1 [10-P]	Rab3gap1
Astrocytes_(immature)_1_[10-P]_HOM	0.00449851	-0.0776526	0	0.055	1	Astrocytes (immature) 1 [10-P]	Susd6
Astrocytes_(immature)_1_[10-P]_HOM	0.00449851	-0.0776526	0	0.055	1	Astrocytes (immature) 1 [10-P]	Tmem14a
Astrocytes_(immature)_1_[10-P]_HOM	0.00449851	-0.0776526	0	0.055	1	Astrocytes (immature) 1 [10-P]	Upf2
Astrocytes_(immature)_1_[10-P]_HOM	0.00449851	-0.0776526	0	0.055	1	Astrocytes (immature) 1 [10-P]	Prss23
Astrocytes_(immature)_1_[10-P]_HOM	0.00449851	-0.0839388	0	0.055	1	Astrocytes (immature) 1 [10-P]	Slc38a10
Astrocytes_(immature)_1_[10-P]_HOM	0.00452657	-0.0820042	0.358	0.498	1	Astrocytes (immature) 1 [10-P]	Slc25a3
Astrocytes_(immature)_1_[10-P]_HOM	0.0045578	-0.0724619	0.105	0.184	1	Astrocytes (immature) 1 [10-P]	R3hdm1
Astrocytes_(immature)_1_[10-P]_HOM	0.00457105	0.000647331	0.137	0.184	1	Astrocytes (immature) 1 [10-P]	Eid1
Astrocytes_(immature)_1_[10-P]_HOM	0.00458804	-0.193266	0.084	0.23	1	Astrocytes (immature) 1 [10-P]	Fermt2
Astrocytes_(immature)_1_[10-P]_HOM	0.00459425	-0.100071	0.179	0.295	1	Astrocytes (immature) 1 [10-P]	Csnk2b
Astrocytes_(immature)_1_[10-P]_HOM	0.00460267	-0.0569835	0.032	0.092	1	Astrocytes (immature) 1 [10-P]	Fezf2
Astrocytes_(immature)_1_[10-P]_HOM	0.00461361	-0.0306968	0.053	0.097	1	Astrocytes (immature) 1 [10-P]	Dap3
Astrocytes_(immature)_1_[10-P]_HOM	0.00461361	-0.0306968	0.053	0.097	1	Astrocytes (immature) 1 [10-P]	Chmp6
Astrocytes_(immature)_1_[10-P]_HOM	0.00461361	-0.0306968	0.053	0.097	1	Astrocytes (immature) 1 [10-P]	Bmpr1a
Astrocytes_(immature)_1_[10-P]_HOM	0.00461482	-0.0919197	0.347	0.498	1	Astrocytes (immature) 1 [10-P]	1810037I17Rik
Astrocytes_(immature)_1_[10-P]_HOM	0.0046297	0.131323	0.158	0.124	1	Astrocytes (immature) 1 [10-P]	Pin1
Astrocytes_(immature)_1_[10-P]_HOM	0.0046471	0.144829	0.074	0.009	1	Astrocytes (immature) 1 [10-P]	Cldn5
Astrocytes_(immature)_1_[10-P]_HOM	0.00464868	-0.233326	0.126	0.286	1	Astrocytes (immature) 1 [10-P]	Sorbs1
Astrocytes_(immature)_1_[10-P]_HOM	0.00465463	0.0762184	0.084	0.078	1	Astrocytes (immature) 1 [10-P]	Epn1
Astrocytes_(immature)_1_[10-P]_HOM	0.00465846	0.146908	0.116	0.055	1	Astrocytes (immature) 1 [10-P]	Pld3
Astrocytes_(immature)_1_[10-P]_HOM	0.00469399	0.0500345	0.242	0.267	1	Astrocytes (immature) 1 [10-P]	Atp6v0d1
Astrocytes_(immature)_1_[10-P]_HOM	0.00469815	-0.100858	0.263	0.401	1	Astrocytes (immature) 1 [10-P]	Psmb1
Astrocytes_(immature)_1_[10-P]_HOM	0.0047069	0.148442	0.158	0.092	1	Astrocytes (immature) 1 [10-P]	Dtymk
Astrocytes_(immature)_1_[10-P]_HOM	0.00473654	0.00672674	0.084	0.111	1	Astrocytes (immature) 1 [10-P]	Bub3
Astrocytes_(immature)_1_[10-P]_HOM	0.00476408	-0.136231	0.011	0.101	1	Astrocytes (immature) 1 [10-P]	Ranbp2
Astrocytes_(immature)_1_[10-P]_HOM	0.00476624	0.136319	0.158	0.101	1	Astrocytes (immature) 1 [10-P]	Gabarapl1
Astrocytes_(immature)_1_[10-P]_HOM	0.00477869	-0.164448	0.042	0.161	1	Astrocytes (immature) 1 [10-P]	Ncald
Astrocytes_(immature)_1_[10-P]_HOM	0.00477882	-0.0355956	0.211	0.3	1	Astrocytes (immature) 1 [10-P]	Eif4a1
Astrocytes_(immature)_1_[10-P]_HOM	0.00482514	-0.150906	0.021	0.124	1	Astrocytes (immature) 1 [10-P]	Guf1
Astrocytes_(immature)_1_[10-P]_HOM	0.00482514	-0.150906	0.021	0.124	1	Astrocytes (immature) 1 [10-P]	Nvl
Astrocytes_(immature)_1_[10-P]_HOM	0.00488123	-0.130232	0.011	0.101	1	Astrocytes (immature) 1 [10-P]	Samd5
Astrocytes_(immature)_1_[10-P]_HOM	0.00488123	-0.130232	0.011	0.101	1	Astrocytes (immature) 1 [10-P]	Rbbp6
Astrocytes_(immature)_1_[10-P]_HOM	0.00488123	-0.130232	0.011	0.101	1	Astrocytes (immature) 1 [10-P]	Zfp260
Astrocytes_(immature)_1_[10-P]_HOM	0.00490319	-0.106386	0.211	0.346	1	Astrocytes (immature) 1 [10-P]	Snx3
Astrocytes_(immature)_1_[10-P]_HOM	0.00491343	-0.181256	0.053	0.18	1	Astrocytes (immature) 1 [10-P]	Ptbp2
Astrocytes_(immature)_1_[10-P]_HOM	0.00491942	-0.0473115	0.126	0.203	1	Astrocytes (immature) 1 [10-P]	Clip3
Astrocytes_(immature)_1_[10-P]_HOM	0.00492524	-0.0466164	0.053	0.115	1	Astrocytes (immature) 1 [10-P]	Ezh2
Astrocytes_(immature)_1_[10-P]_HOM	0.00493892	0.25881	0.484	0.424	1	Astrocytes (immature) 1 [10-P]	Ptms
Astrocytes_(immature)_1_[10-P]_HOM	0.00496529	-0.124209	0.011	0.101	1	Astrocytes (immature) 1 [10-P]	Mphosph8
Astrocytes_(immature)_1_[10-P]_HOM	0.00496529	-0.124209	0.011	0.101	1	Astrocytes (immature) 1 [10-P]	Sipa1l2
Astrocytes_(immature)_1_[10-P]_HOM	0.00496529	-0.124209	0.011	0.101	1	Astrocytes (immature) 1 [10-P]	Zup1
Astrocytes_(immature)_1_[10-P]_HOM	0.00499738	-0.193958	0.232	0.41	1	Astrocytes (immature) 1 [10-P]	Pnrc1
Astrocytes_(immature)_1_[10-P]_HOM	0.00500522	-0.138744	0.432	0.608	1	Astrocytes (immature) 1 [10-P]	Acot1
Astrocytes_(immature)_1_[10-P]_HOM	0.00500725	-0.117176	0.116	0.235	1	Astrocytes (immature) 1 [10-P]	Slc4a4
Astrocytes_(immature)_1_[10-P]_HOM	0.00502908	-0.166198	0.074	0.207	1	Astrocytes (immature) 1 [10-P]	Mapkap1
Astrocytes_(immature)_1_[10-P]_HOM	0.00503381	-0.188447	0.347	0.539	1	Astrocytes (immature) 1 [10-P]	Spcs2
Astrocytes_(immature)_1_[10-P]_HOM	0.00508525	0.0720524	0.263	0.304	1	Astrocytes (immature) 1 [10-P]	Rpl22l1
Astrocytes_(immature)_1_[10-P]_HOM	0.00510622	0.172837	0.137	0.065	1	Astrocytes (immature) 1 [10-P]	2410006H16Rik
Astrocytes_(immature)_1_[10-P]_HOM	0.00521873	-0.0737655	0.032	0.097	1	Astrocytes (immature) 1 [10-P]	Ubn1
Astrocytes_(immature)_1_[10-P]_HOM	0.0052285	0.13421	0.189	0.161	1	Astrocytes (immature) 1 [10-P]	Cct7
Astrocytes_(immature)_1_[10-P]_HOM	0.0052647	-0.223342	0.084	0.23	1	Astrocytes (immature) 1 [10-P]	Dync1h1
Astrocytes_(immature)_1_[10-P]_HOM	0.00527784	0.152167	0.105	0.023	1	Astrocytes (immature) 1 [10-P]	Med29
Astrocytes_(immature)_1_[10-P]_HOM	0.0052808	0.0415921	0.158	0.166	1	Astrocytes (immature) 1 [10-P]	Cfap36
Astrocytes_(immature)_1_[10-P]_HOM	0.00530256	0.160217	0.284	0.249	1	Astrocytes (immature) 1 [10-P]	Rtn4
Astrocytes_(immature)_1_[10-P]_HOM	0.00533596	0.0541921	0.453	0.516	1	Astrocytes (immature) 1 [10-P]	Hint1
Astrocytes_(immature)_1_[10-P]_HOM	0.00539341	0.180497	0.989	0.903	1	Astrocytes (immature) 1 [10-P]	H3f3b
Astrocytes_(immature)_1_[10-P]_HOM	0.00541406	-0.15344	0.147	0.29	1	Astrocytes (immature) 1 [10-P]	Tnks2
Astrocytes_(immature)_1_[10-P]_HOM	0.0054764	-0.12212	0.095	0.212	1	Astrocytes (immature) 1 [10-P]	Oga
Astrocytes_(immature)_1_[10-P]_HOM	0.00547895	0.126676	0.326	0.313	1	Astrocytes (immature) 1 [10-P]	Mdh1
Astrocytes_(immature)_1_[10-P]_HOM	0.00548109	-0.0515755	0.021	0.069	1	Astrocytes (immature) 1 [10-P]	Bckdhb
Astrocytes_(immature)_1_[10-P]_HOM	0.00548109	-0.0515755	0.021	0.069	1	Astrocytes (immature) 1 [10-P]	Map4k5
Astrocytes_(immature)_1_[10-P]_HOM	0.00548109	-0.0515755	0.021	0.069	1	Astrocytes (immature) 1 [10-P]	Tmem101
Astrocytes_(immature)_1_[10-P]_HOM	0.00548109	-0.0515755	0.021	0.069	1	Astrocytes (immature) 1 [10-P]	Ythdf1
Astrocytes_(immature)_1_[10-P]_HOM	0.00548109	-0.0515755	0.021	0.069	1	Astrocytes (immature) 1 [10-P]	Zfp330
Astrocytes_(immature)_1_[10-P]_HOM	0.00548109	-0.0515755	0.021	0.069	1	Astrocytes (immature) 1 [10-P]	Ggta1
Astrocytes_(immature)_1_[10-P]_HOM	0.00548109	-0.0515755	0.021	0.069	1	Astrocytes (immature) 1 [10-P]	Nlgn3
Astrocytes_(immature)_1_[10-P]_HOM	0.00548146	0.061737	0.179	0.207	1	Astrocytes (immature) 1 [10-P]	Ndufb4
Astrocytes_(immature)_1_[10-P]_HOM	0.00552124	0.17527	0.284	0.217	1	Astrocytes (immature) 1 [10-P]	Ndufab1
Astrocytes_(immature)_1_[10-P]_HOM	0.00552188	-0.141349	0.516	0.696	1	Astrocytes (immature) 1 [10-P]	Eif4g2
Astrocytes_(immature)_1_[10-P]_HOM	0.0055257	-0.0656024	0.074	0.152	1	Astrocytes (immature) 1 [10-P]	Grpel1
Astrocytes_(immature)_1_[10-P]_HOM	0.00556627	0.0506833	0.137	0.138	1	Astrocytes (immature) 1 [10-P]	Matr3
Astrocytes_(immature)_1_[10-P]_HOM	0.00561153	-0.0884123	0.074	0.161	1	Astrocytes (immature) 1 [10-P]	Smarca2
Astrocytes_(immature)_1_[10-P]_HOM	0.00562527	-0.0554945	0.537	0.691	1	Astrocytes (immature) 1 [10-P]	Eef2
Astrocytes_(immature)_1_[10-P]_HOM	0.00564871	-0.014279	0.042	0.074	1	Astrocytes (immature) 1 [10-P]	Lin7c
Astrocytes_(immature)_1_[10-P]_HOM	0.00564871	-0.014279	0.042	0.074	1	Astrocytes (immature) 1 [10-P]	Dctn1
Astrocytes_(immature)_1_[10-P]_HOM	0.00564871	-0.014279	0.042	0.074	1	Astrocytes (immature) 1 [10-P]	Armcx3
Astrocytes_(immature)_1_[10-P]_HOM	0.00565439	0.171085	0.305	0.258	1	Astrocytes (immature) 1 [10-P]	Atp5g1
Astrocytes_(immature)_1_[10-P]_HOM	0.00572733	0.0327061	0.042	0.051	1	Astrocytes (immature) 1 [10-P]	C530008M17Rik
Astrocytes_(immature)_1_[10-P]_HOM	0.00577954	-0.153596	0.032	0.143	1	Astrocytes (immature) 1 [10-P]	Rnaseh2b
Astrocytes_(immature)_1_[10-P]_HOM	0.00579064	-0.179142	0.189	0.355	1	Astrocytes (immature) 1 [10-P]	Ppp1r1a
Astrocytes_(immature)_1_[10-P]_HOM	0.00579906	-0.183516	0.063	0.194	1	Astrocytes (immature) 1 [10-P]	Rasal2
Astrocytes_(immature)_1_[10-P]_HOM	0.005861	-0.0497826	0.179	0.267	1	Astrocytes (immature) 1 [10-P]	Ndufs7
Astrocytes_(immature)_1_[10-P]_HOM	0.00589406	-0.215013	0.379	0.571	1	Astrocytes (immature) 1 [10-P]	Eif1b
Astrocytes_(immature)_1_[10-P]_HOM	0.00589784	-0.0984601	0.053	0.138	1	Astrocytes (immature) 1 [10-P]	Cops3
Astrocytes_(immature)_1_[10-P]_HOM	0.00589784	-0.0984601	0.053	0.138	1	Astrocytes (immature) 1 [10-P]	Ebpl
Astrocytes_(immature)_1_[10-P]_HOM	0.0058991	-0.0818058	0.063	0.143	1	Astrocytes (immature) 1 [10-P]	Prpf6
Astrocytes_(immature)_1_[10-P]_HOM	0.00590323	0.133101	0.579	0.604	1	Astrocytes (immature) 1 [10-P]	Cox7c
Astrocytes_(immature)_1_[10-P]_HOM	0.00591121	-0.161941	0.042	0.161	1	Astrocytes (immature) 1 [10-P]	Stag1
Astrocytes_(immature)_1_[10-P]_HOM	0.00591121	-0.161941	0.042	0.161	1	Astrocytes (immature) 1 [10-P]	Secisbp2l
Astrocytes_(immature)_1_[10-P]_HOM	0.00597211	-0.020754	0.063	0.106	1	Astrocytes (immature) 1 [10-P]	Hmg20a
Astrocytes_(immature)_1_[10-P]_HOM	0.00598412	0.172837	0.168	0.065	1	Astrocytes (immature) 1 [10-P]	Psmd9
Astrocytes_(immature)_1_[10-P]_HOM	0.0059898	-0.0538816	0.011	0.055	1	Astrocytes (immature) 1 [10-P]	Scaf8
Astrocytes_(immature)_1_[10-P]_HOM	0.00601946	-0.107423	0.063	0.157	1	Astrocytes (immature) 1 [10-P]	Stx12
Astrocytes_(immature)_1_[10-P]_HOM	0.00605214	-0.128655	0.516	0.691	1	Astrocytes (immature) 1 [10-P]	H2afv
Astrocytes_(immature)_1_[10-P]_HOM	0.00609291	0.0279492	0.063	0.074	1	Astrocytes (immature) 1 [10-P]	D5Ertd579e
Astrocytes_(immature)_1_[10-P]_HOM	0.00609291	0.0279492	0.063	0.074	1	Astrocytes (immature) 1 [10-P]	Wdr18
Astrocytes_(immature)_1_[10-P]_HOM	0.00609651	0.0306332	0.232	0.281	1	Astrocytes (immature) 1 [10-P]	Sh3bgrl3
Astrocytes_(immature)_1_[10-P]_HOM	0.006144	0.198151	0.074	0.028	1	Astrocytes (immature) 1 [10-P]	Cyb5r3
Astrocytes_(immature)_1_[10-P]_HOM	0.0061671	-0.156228	0.042	0.161	1	Astrocytes (immature) 1 [10-P]	Ogt
Astrocytes_(immature)_1_[10-P]_HOM	0.0061671	-0.156228	0.042	0.161	1	Astrocytes (immature) 1 [10-P]	Tmx3
Astrocytes_(immature)_1_[10-P]_HOM	0.0061671	-0.156228	0.042	0.161	1	Astrocytes (immature) 1 [10-P]	Phf3
Astrocytes_(immature)_1_[10-P]_HOM	0.00618307	0.0721885	0.105	0.101	1	Astrocytes (immature) 1 [10-P]	Coq7
Astrocytes_(immature)_1_[10-P]_HOM	0.00625929	0.0202733	0.084	0.106	1	Astrocytes (immature) 1 [10-P]	Chrac1
Astrocytes_(immature)_1_[10-P]_HOM	0.00628982	-0.00993824	0.126	0.166	1	Astrocytes (immature) 1 [10-P]	Supt4a
Astrocytes_(immature)_1_[10-P]_HOM	0.00631327	0.212454	0.337	0.24	1	Astrocytes (immature) 1 [10-P]	Mpc1
Astrocytes_(immature)_1_[10-P]_HOM	0.00634919	-0.165521	0.084	0.217	1	Astrocytes (immature) 1 [10-P]	2310022B05Rik
Astrocytes_(immature)_1_[10-P]_HOM	0.00636647	0.0396925	0.189	0.198	1	Astrocytes (immature) 1 [10-P]	Ndufb3
Astrocytes_(immature)_1_[10-P]_HOM	0.00636906	-0.162487	0.168	0.323	1	Astrocytes (immature) 1 [10-P]	Pnn
Astrocytes_(immature)_1_[10-P]_HOM	0.00641748	0.123951	0.063	0.005	1	Astrocytes (immature) 1 [10-P]	Adcy1
Astrocytes_(immature)_1_[10-P]_HOM	0.00652872	-0.127482	0.084	0.198	1	Astrocytes (immature) 1 [10-P]	Psmd6
Astrocytes_(immature)_1_[10-P]_HOM	0.00656165	-0.0534169	0.6	0.751	1	Astrocytes (immature) 1 [10-P]	Ndrg2
Astrocytes_(immature)_1_[10-P]_HOM	0.00656407	0.056536	0.137	0.134	1	Astrocytes (immature) 1 [10-P]	Ppp2ca
Astrocytes_(immature)_1_[10-P]_HOM	0.00656428	-0.107066	0.147	0.263	1	Astrocytes (immature) 1 [10-P]	Ap3s1
Astrocytes_(immature)_1_[10-P]_HOM	0.00656665	-0.166901	0.053	0.175	1	Astrocytes (immature) 1 [10-P]	Acap2
Astrocytes_(immature)_1_[10-P]_HOM	0.00661985	-0.165138	0.032	0.138	1	Astrocytes (immature) 1 [10-P]	Astn1
Astrocytes_(immature)_1_[10-P]_HOM	0.00661985	-0.165138	0.032	0.138	1	Astrocytes (immature) 1 [10-P]	Plxnb2
Astrocytes_(immature)_1_[10-P]_HOM	0.00664659	-0.0246223	0.053	0.092	1	Astrocytes (immature) 1 [10-P]	Capza1
Astrocytes_(immature)_1_[10-P]_HOM	0.00664659	-0.0246223	0.053	0.092	1	Astrocytes (immature) 1 [10-P]	Faf2
Astrocytes_(immature)_1_[10-P]_HOM	0.00664659	-0.0246223	0.053	0.092	1	Astrocytes (immature) 1 [10-P]	Dpm2
Astrocytes_(immature)_1_[10-P]_HOM	0.00664659	-0.0246223	0.053	0.092	1	Astrocytes (immature) 1 [10-P]	Zhx1
Astrocytes_(immature)_1_[10-P]_HOM	0.0066531	-0.145029	0.021	0.12	1	Astrocytes (immature) 1 [10-P]	Fzd2
Astrocytes_(immature)_1_[10-P]_HOM	0.0066683	-0.119891	0.126	0.253	1	Astrocytes (immature) 1 [10-P]	Atp2a2
Astrocytes_(immature)_1_[10-P]_HOM	0.00667407	0.0615481	0.316	0.369	1	Astrocytes (immature) 1 [10-P]	Atp5o
Astrocytes_(immature)_1_[10-P]_HOM	0.00669323	-0.160723	0.074	0.203	1	Astrocytes (immature) 1 [10-P]	Shisa4
Astrocytes_(immature)_1_[10-P]_HOM	0.00671419	-0.130232	0.011	0.097	1	Astrocytes (immature) 1 [10-P]	Pole3
Astrocytes_(immature)_1_[10-P]_HOM	0.00676943	-0.0876406	0.116	0.212	1	Astrocytes (immature) 1 [10-P]	Rad23b
Astrocytes_(immature)_1_[10-P]_HOM	0.00677418	-0.0691709	0.126	0.217	1	Astrocytes (immature) 1 [10-P]	Sfxn1
Astrocytes_(immature)_1_[10-P]_HOM	0.00677436	-0.0713388	0	0.051	1	Astrocytes (immature) 1 [10-P]	Etaa1
Astrocytes_(immature)_1_[10-P]_HOM	0.00677436	-0.0713388	0	0.051	1	Astrocytes (immature) 1 [10-P]	Mdga2
Astrocytes_(immature)_1_[10-P]_HOM	0.00677436	-0.0713388	0	0.051	1	Astrocytes (immature) 1 [10-P]	Pibf1
Astrocytes_(immature)_1_[10-P]_HOM	0.00677436	-0.0776526	0	0.051	1	Astrocytes (immature) 1 [10-P]	Rapgef1
Astrocytes_(immature)_1_[10-P]_HOM	0.00677436	-0.0776526	0	0.051	1	Astrocytes (immature) 1 [10-P]	Zic4
Astrocytes_(immature)_1_[10-P]_HOM	0.00677436	-0.0839388	0	0.051	1	Astrocytes (immature) 1 [10-P]	Ass1
Astrocytes_(immature)_1_[10-P]_HOM	0.00677436	-0.0713388	0	0.051	1	Astrocytes (immature) 1 [10-P]	Cxxc1
Astrocytes_(immature)_1_[10-P]_HOM	0.00677436	-0.0713388	0	0.051	1	Astrocytes (immature) 1 [10-P]	Hif3a
Astrocytes_(immature)_1_[10-P]_HOM	0.00677436	-0.0776526	0	0.051	1	Astrocytes (immature) 1 [10-P]	Inhbb
Astrocytes_(immature)_1_[10-P]_HOM	0.00677436	-0.0776526	0	0.051	1	Astrocytes (immature) 1 [10-P]	Phc2
Astrocytes_(immature)_1_[10-P]_HOM	0.00677436	-0.0713388	0	0.051	1	Astrocytes (immature) 1 [10-P]	Rnf126
Astrocytes_(immature)_1_[10-P]_HOM	0.00677436	-0.0776526	0	0.051	1	Astrocytes (immature) 1 [10-P]	Socs4
Astrocytes_(immature)_1_[10-P]_HOM	0.00677436	-0.0713388	0	0.051	1	Astrocytes (immature) 1 [10-P]	Ss18
Astrocytes_(immature)_1_[10-P]_HOM	0.00677436	-0.0713388	0	0.051	1	Astrocytes (immature) 1 [10-P]	Tubg1
Astrocytes_(immature)_1_[10-P]_HOM	0.00677436	-0.0713388	0	0.051	1	Astrocytes (immature) 1 [10-P]	Zfp131
Astrocytes_(immature)_1_[10-P]_HOM	0.00677436	-0.0713388	0	0.051	1	Astrocytes (immature) 1 [10-P]	Dmrta2
Astrocytes_(immature)_1_[10-P]_HOM	0.00677436	-0.0713388	0	0.051	1	Astrocytes (immature) 1 [10-P]	Erp44
Astrocytes_(immature)_1_[10-P]_HOM	0.00677436	-0.0713388	0	0.051	1	Astrocytes (immature) 1 [10-P]	Mfsd11
Astrocytes_(immature)_1_[10-P]_HOM	0.00677436	-0.0713388	0	0.051	1	Astrocytes (immature) 1 [10-P]	Nbeal1
Astrocytes_(immature)_1_[10-P]_HOM	0.00677436	-0.0776526	0	0.051	1	Astrocytes (immature) 1 [10-P]	Diaph2
Astrocytes_(immature)_1_[10-P]_HOM	0.00677436	-0.0776526	0	0.051	1	Astrocytes (immature) 1 [10-P]	Cox4i2
Astrocytes_(immature)_1_[10-P]_HOM	0.00677436	-0.0776526	0	0.051	1	Astrocytes (immature) 1 [10-P]	Cnpy3
Astrocytes_(immature)_1_[10-P]_HOM	0.00677436	-0.0713388	0	0.051	1	Astrocytes (immature) 1 [10-P]	Gem
Astrocytes_(immature)_1_[10-P]_HOM	0.00677436	-0.0776526	0	0.051	1	Astrocytes (immature) 1 [10-P]	Nfatc4
Astrocytes_(immature)_1_[10-P]_HOM	0.00677436	-0.0713388	0	0.051	1	Astrocytes (immature) 1 [10-P]	Ppargc1a
Astrocytes_(immature)_1_[10-P]_HOM	0.00677436	-0.0713388	0	0.051	1	Astrocytes (immature) 1 [10-P]	Bcl2l13
Astrocytes_(immature)_1_[10-P]_HOM	0.00677436	-0.0713388	0	0.051	1	Astrocytes (immature) 1 [10-P]	Ccnt1
Astrocytes_(immature)_1_[10-P]_HOM	0.00677436	-0.0713388	0	0.051	1	Astrocytes (immature) 1 [10-P]	Cdk12
Astrocytes_(immature)_1_[10-P]_HOM	0.00677436	-0.0713388	0	0.051	1	Astrocytes (immature) 1 [10-P]	Cryab
Astrocytes_(immature)_1_[10-P]_HOM	0.00677436	-0.0713388	0	0.051	1	Astrocytes (immature) 1 [10-P]	Mtor
Astrocytes_(immature)_1_[10-P]_HOM	0.00677436	-0.0713388	0	0.051	1	Astrocytes (immature) 1 [10-P]	Nbas
Astrocytes_(immature)_1_[10-P]_HOM	0.00677436	-0.0776526	0	0.051	1	Astrocytes (immature) 1 [10-P]	Rnaset2b
Astrocytes_(immature)_1_[10-P]_HOM	0.00677436	-0.0776526	0	0.051	1	Astrocytes (immature) 1 [10-P]	Tbcel
Astrocytes_(immature)_1_[10-P]_HOM	0.00677436	-0.0713388	0	0.051	1	Astrocytes (immature) 1 [10-P]	Spock2
Astrocytes_(immature)_1_[10-P]_HOM	0.00678948	-0.0346932	0.063	0.111	1	Astrocytes (immature) 1 [10-P]	Cacna2d1
Astrocytes_(immature)_1_[10-P]_HOM	0.00678948	-0.0346932	0.063	0.111	1	Astrocytes (immature) 1 [10-P]	Mettl23
Astrocytes_(immature)_1_[10-P]_HOM	0.00680364	-0.0735431	0.126	0.207	1	Astrocytes (immature) 1 [10-P]	Cul1
Astrocytes_(immature)_1_[10-P]_HOM	0.00681174	-0.106484	0.021	0.101	1	Astrocytes (immature) 1 [10-P]	Vps4b
Astrocytes_(immature)_1_[10-P]_HOM	0.00681541	-0.0441173	0.095	0.157	1	Astrocytes (immature) 1 [10-P]	Commd4
Astrocytes_(immature)_1_[10-P]_HOM	0.00685314	-0.179986	0.158	0.313	1	Astrocytes (immature) 1 [10-P]	Sdhb
Astrocytes_(immature)_1_[10-P]_HOM	0.00685596	-0.119092	0.084	0.189	1	Astrocytes (immature) 1 [10-P]	Jtb
Astrocytes_(immature)_1_[10-P]_HOM	0.00688819	-0.124209	0.011	0.097	1	Astrocytes (immature) 1 [10-P]	Tle3
Astrocytes_(immature)_1_[10-P]_HOM	0.00692698	-0.139129	0.021	0.12	1	Astrocytes (immature) 1 [10-P]	Klhl24
Astrocytes_(immature)_1_[10-P]_HOM	0.00694669	-0.244744	0.474	0.664	1	Astrocytes (immature) 1 [10-P]	Ldhb
Astrocytes_(immature)_1_[10-P]_HOM	0.00698894	-0.167632	0.042	0.157	1	Astrocytes (immature) 1 [10-P]	Zfp644
Astrocytes_(immature)_1_[10-P]_HOM	0.00701074	-0.0690686	0.084	0.161	1	Astrocytes (immature) 1 [10-P]	Psmd11
Astrocytes_(immature)_1_[10-P]_HOM	0.00701239	-0.0167744	0.2	0.258	1	Astrocytes (immature) 1 [10-P]	Gcsh
Astrocytes_(immature)_1_[10-P]_HOM	0.00701271	-0.11816	0.011	0.097	1	Astrocytes (immature) 1 [10-P]	Etl4
Astrocytes_(immature)_1_[10-P]_HOM	0.00701271	-0.11816	0.011	0.097	1	Astrocytes (immature) 1 [10-P]	C030018K13Rik
Astrocytes_(immature)_1_[10-P]_HOM	0.00701271	-0.11816	0.011	0.097	1	Astrocytes (immature) 1 [10-P]	Gpc4
Astrocytes_(immature)_1_[10-P]_HOM	0.00702602	0.0516881	0.411	0.465	1	Astrocytes (immature) 1 [10-P]	Chchd2
Astrocytes_(immature)_1_[10-P]_HOM	0.00702931	0.100321	0.263	0.258	1	Astrocytes (immature) 1 [10-P]	Timm13
Astrocytes_(immature)_1_[10-P]_HOM	0.00703961	-0.22888	0.295	0.484	1	Astrocytes (immature) 1 [10-P]	Sox9
Astrocytes_(immature)_1_[10-P]_HOM	0.00706812	-0.0910827	0.221	0.346	1	Astrocytes (immature) 1 [10-P]	P4hb
Astrocytes_(immature)_1_[10-P]_HOM	0.00709994	0.0994371	0.063	0.041	1	Astrocytes (immature) 1 [10-P]	Slc8a1
Astrocytes_(immature)_1_[10-P]_HOM	0.00712893	-0.133204	0.021	0.12	1	Astrocytes (immature) 1 [10-P]	Cnep1r1
Astrocytes_(immature)_1_[10-P]_HOM	0.00714121	0.0390965	0.168	0.217	1	Astrocytes (immature) 1 [10-P]	Ddb1
Astrocytes_(immature)_1_[10-P]_HOM	0.00717731	0.0118746	0.137	0.175	1	Astrocytes (immature) 1 [10-P]	Eif3m
Astrocytes_(immature)_1_[10-P]_HOM	0.00719356	0.0158458	0.095	0.12	1	Astrocytes (immature) 1 [10-P]	Fscn1
Astrocytes_(immature)_1_[10-P]_HOM	0.00720827	0.103102	0.337	0.35	1	Astrocytes (immature) 1 [10-P]	Hnrnpa1
Astrocytes_(immature)_1_[10-P]_HOM	0.00723774	-0.0833114	0.042	0.115	1	Astrocytes (immature) 1 [10-P]	Col4a5
Astrocytes_(immature)_1_[10-P]_HOM	0.00724666	-0.164448	0.042	0.157	1	Astrocytes (immature) 1 [10-P]	Sirpa
Astrocytes_(immature)_1_[10-P]_HOM	0.00744485	-0.0808302	0.042	0.115	1	Astrocytes (immature) 1 [10-P]	Eea1
Astrocytes_(immature)_1_[10-P]_HOM	0.00746317	0.227615	0.179	0.083	1	Astrocytes (immature) 1 [10-P]	Ier2
Astrocytes_(immature)_1_[10-P]_HOM	0.00747741	-0.164448	0.053	0.175	1	Astrocytes (immature) 1 [10-P]	Baalc
Astrocytes_(immature)_1_[10-P]_HOM	0.00756674	-0.0666164	0.053	0.12	1	Astrocytes (immature) 1 [10-P]	Nrd1
Astrocytes_(immature)_1_[10-P]_HOM	0.00756674	-0.0666164	0.053	0.12	1	Astrocytes (immature) 1 [10-P]	Nadk
Astrocytes_(immature)_1_[10-P]_HOM	0.00758515	-0.141204	0.253	0.406	1	Astrocytes (immature) 1 [10-P]	Pbx1
Astrocytes_(immature)_1_[10-P]_HOM	0.00760591	-0.10376	0.032	0.115	1	Astrocytes (immature) 1 [10-P]	Epdr1
Astrocytes_(immature)_1_[10-P]_HOM	0.00760591	-0.10376	0.032	0.115	1	Astrocytes (immature) 1 [10-P]	Larp4
Astrocytes_(immature)_1_[10-P]_HOM	0.0076202	-0.194487	0.063	0.189	1	Astrocytes (immature) 1 [10-P]	Snx4
Astrocytes_(immature)_1_[10-P]_HOM	0.00762531	-0.0637371	0.137	0.217	1	Astrocytes (immature) 1 [10-P]	Camk2n1
Astrocytes_(immature)_1_[10-P]_HOM	0.00766463	0.240895	0.874	0.843	1	Astrocytes (immature) 1 [10-P]	Rps10
Astrocytes_(immature)_1_[10-P]_HOM	0.00767656	-0.067691	0.032	0.092	1	Astrocytes (immature) 1 [10-P]	Npas3
Astrocytes_(immature)_1_[10-P]_HOM	0.00768958	-0.0215484	0.137	0.198	1	Astrocytes (immature) 1 [10-P]	Fam98b
Astrocytes_(immature)_1_[10-P]_HOM	0.00770133	-0.286352	0.295	0.406	1	Astrocytes (immature) 1 [10-P]	Crip2
Astrocytes_(immature)_1_[10-P]_HOM	0.0077687	0.0380724	0.495	0.571	1	Astrocytes (immature) 1 [10-P]	Hnrnpk
Astrocytes_(immature)_1_[10-P]_HOM	0.00778292	0.256628	0.937	0.866	1	Astrocytes (immature) 1 [10-P]	Rplp0
Astrocytes_(immature)_1_[10-P]_HOM	0.00779021	-0.0569835	0.042	0.106	1	Astrocytes (immature) 1 [10-P]	Sf3b4
Astrocytes_(immature)_1_[10-P]_HOM	0.00785063	-0.158802	0.053	0.175	1	Astrocytes (immature) 1 [10-P]	Prdm16
Astrocytes_(immature)_1_[10-P]_HOM	0.00788937	-0.0612851	0.179	0.272	1	Astrocytes (immature) 1 [10-P]	1500011B03Rik
Astrocytes_(immature)_1_[10-P]_HOM	0.00792331	-0.162899	0.274	0.442	1	Astrocytes (immature) 1 [10-P]	Ddah2
Astrocytes_(immature)_1_[10-P]_HOM	0.00792567	-0.156228	0.042	0.157	1	Astrocytes (immature) 1 [10-P]	Ro60
Astrocytes_(immature)_1_[10-P]_HOM	0.00795596	0.0942831	0.305	0.309	1	Astrocytes (immature) 1 [10-P]	Snrpe
Astrocytes_(immature)_1_[10-P]_HOM	0.00796562	-0.121462	0.032	0.124	1	Astrocytes (immature) 1 [10-P]	Pgpep1
Astrocytes_(immature)_1_[10-P]_HOM	0.00796781	-0.0966499	0.147	0.258	1	Astrocytes (immature) 1 [10-P]	Anp32a
Astrocytes_(immature)_1_[10-P]_HOM	0.00798963	-0.173301	0.042	0.152	1	Astrocytes (immature) 1 [10-P]	Thrsp
Astrocytes_(immature)_1_[10-P]_HOM	0.00800578	-0.0539291	0.284	0.387	1	Astrocytes (immature) 1 [10-P]	Ergic3
Astrocytes_(immature)_1_[10-P]_HOM	0.00802994	0.0529316	0.053	0.055	1	Astrocytes (immature) 1 [10-P]	Tmem160
Astrocytes_(immature)_1_[10-P]_HOM	0.00803729	0.18549	0.168	0.069	1	Astrocytes (immature) 1 [10-P]	Pafah1b3
Astrocytes_(immature)_1_[10-P]_HOM	0.00804288	-0.10829	0.084	0.189	1	Astrocytes (immature) 1 [10-P]	Naxd
Astrocytes_(immature)_1_[10-P]_HOM	0.00812899	-0.0760002	0.063	0.138	1	Astrocytes (immature) 1 [10-P]	Sec11a
Astrocytes_(immature)_1_[10-P]_HOM	0.00812899	-0.0760002	0.063	0.138	1	Astrocytes (immature) 1 [10-P]	Cox16
Astrocytes_(immature)_1_[10-P]_HOM	0.0081416	-0.141962	0.032	0.138	1	Astrocytes (immature) 1 [10-P]	Rbm26
Astrocytes_(immature)_1_[10-P]_HOM	0.00822392	-0.172461	0.063	0.189	1	Astrocytes (immature) 1 [10-P]	Arid4b
Astrocytes_(immature)_1_[10-P]_HOM	0.00825368	-0.176208	0.095	0.235	1	Astrocytes (immature) 1 [10-P]	Idh3b
Astrocytes_(immature)_1_[10-P]_HOM	0.00831299	-0.0658637	0.116	0.203	1	Astrocytes (immature) 1 [10-P]	Srp19
Astrocytes_(immature)_1_[10-P]_HOM	0.00840326	0.0122118	0.168	0.217	1	Astrocytes (immature) 1 [10-P]	Ier3ip1
Astrocytes_(immature)_1_[10-P]_HOM	0.00854195	-0.124778	0.105	0.217	1	Astrocytes (immature) 1 [10-P]	Trappc4
Astrocytes_(immature)_1_[10-P]_HOM	0.00854743	0.148627	0.263	0.226	1	Astrocytes (immature) 1 [10-P]	Tbca
Astrocytes_(immature)_1_[10-P]_HOM	0.00857059	-0.170073	0.053	0.171	1	Astrocytes (immature) 1 [10-P]	Mlec
Astrocytes_(immature)_1_[10-P]_HOM	0.00857961	-0.229768	0.158	0.318	1	Astrocytes (immature) 1 [10-P]	Pon2
Astrocytes_(immature)_1_[10-P]_HOM	0.00860283	0.110012	0.063	0.005	1	Astrocytes (immature) 1 [10-P]	Adgrl3
Astrocytes_(immature)_1_[10-P]_HOM	0.00863044	0.0020344	0.189	0.258	1	Astrocytes (immature) 1 [10-P]	Calr
Astrocytes_(immature)_1_[10-P]_HOM	0.00863477	-0.167632	0.042	0.152	1	Astrocytes (immature) 1 [10-P]	Cldn10
Astrocytes_(immature)_1_[10-P]_HOM	0.0086633	-0.038602	0.074	0.124	1	Astrocytes (immature) 1 [10-P]	Comt
Astrocytes_(immature)_1_[10-P]_HOM	0.00871275	-0.145029	0.021	0.115	1	Astrocytes (immature) 1 [10-P]	Mxi1
Astrocytes_(immature)_1_[10-P]_HOM	0.00875312	0.0959366	0.063	0.005	1	Astrocytes (immature) 1 [10-P]	Dusp8
Astrocytes_(immature)_1_[10-P]_HOM	0.00875312	0.0959366	0.063	0.005	1	Astrocytes (immature) 1 [10-P]	Rassf2
Astrocytes_(immature)_1_[10-P]_HOM	0.00875835	-0.0666164	0.053	0.124	1	Astrocytes (immature) 1 [10-P]	Nedd4l
Astrocytes_(immature)_1_[10-P]_HOM	0.00877062	-0.173589	0.211	0.373	1	Astrocytes (immature) 1 [10-P]	Cuta
Astrocytes_(immature)_1_[10-P]_HOM	0.00880291	0.082397	0.095	0.074	1	Astrocytes (immature) 1 [10-P]	Cald1
Astrocytes_(immature)_1_[10-P]_HOM	0.00880541	-0.0453436	0.021	0.065	1	Astrocytes (immature) 1 [10-P]	Aqr
Astrocytes_(immature)_1_[10-P]_HOM	0.00880541	-0.0453436	0.021	0.065	1	Astrocytes (immature) 1 [10-P]	Fryl
Astrocytes_(immature)_1_[10-P]_HOM	0.00880541	-0.0453436	0.021	0.065	1	Astrocytes (immature) 1 [10-P]	Mettl1
Astrocytes_(immature)_1_[10-P]_HOM	0.00880541	-0.0453436	0.021	0.065	1	Astrocytes (immature) 1 [10-P]	Ganab
Astrocytes_(immature)_1_[10-P]_HOM	0.00880541	-0.0453436	0.021	0.065	1	Astrocytes (immature) 1 [10-P]	Rock2
Astrocytes_(immature)_1_[10-P]_HOM	0.00880541	-0.0453436	0.021	0.065	1	Astrocytes (immature) 1 [10-P]	Ago1
Astrocytes_(immature)_1_[10-P]_HOM	0.00880541	-0.0453436	0.021	0.065	1	Astrocytes (immature) 1 [10-P]	Naa35
Astrocytes_(immature)_1_[10-P]_HOM	0.00880541	-0.0453436	0.021	0.065	1	Astrocytes (immature) 1 [10-P]	B4galt3
Astrocytes_(immature)_1_[10-P]_HOM	0.00880541	-0.0453436	0.021	0.065	1	Astrocytes (immature) 1 [10-P]	Mbip
Astrocytes_(immature)_1_[10-P]_HOM	0.00880541	-0.0453436	0.021	0.065	1	Astrocytes (immature) 1 [10-P]	Cryzl2
Astrocytes_(immature)_1_[10-P]_HOM	0.00881509	-0.0971922	0.095	0.189	1	Astrocytes (immature) 1 [10-P]	Yipf3
Astrocytes_(immature)_1_[10-P]_HOM	0.0088386	-0.0509597	0.042	0.097	1	Astrocytes (immature) 1 [10-P]	Sike1
Astrocytes_(immature)_1_[10-P]_HOM	0.00884939	0.179096	0.158	0.055	1	Astrocytes (immature) 1 [10-P]	Smarcd3
Astrocytes_(immature)_1_[10-P]_HOM	0.00886227	-0.155227	0.074	0.198	1	Astrocytes (immature) 1 [10-P]	Sncaip
Astrocytes_(immature)_1_[10-P]_HOM	0.00887377	-0.115877	0.042	0.138	1	Astrocytes (immature) 1 [10-P]	Sox21
Astrocytes_(immature)_1_[10-P]_HOM	0.0089383	-0.0823378	0.021	0.088	1	Astrocytes (immature) 1 [10-P]	1600020E01Rik
Astrocytes_(immature)_1_[10-P]_HOM	0.0089383	-0.0823378	0.021	0.088	1	Astrocytes (immature) 1 [10-P]	Tspan18
Astrocytes_(immature)_1_[10-P]_HOM	0.00896626	-0.00935189	0.084	0.129	1	Astrocytes (immature) 1 [10-P]	Bbx
Astrocytes_(immature)_1_[10-P]_HOM	0.0089847	0.0566457	0.074	0.083	1	Astrocytes (immature) 1 [10-P]	Tcp11l1
Astrocytes_(immature)_1_[10-P]_HOM	0.00899973	0.0641456	0.168	0.194	1	Astrocytes (immature) 1 [10-P]	Rbbp4
Astrocytes_(immature)_1_[10-P]_HOM	0.00909906	0.0985862	0.063	0.032	1	Astrocytes (immature) 1 [10-P]	Syt1
Astrocytes_(immature)_1_[10-P]_HOM	0.00910871	0.117348	0.074	0.009	1	Astrocytes (immature) 1 [10-P]	D430019H16Rik
Astrocytes_(immature)_1_[10-P]_HOM	0.00912978	0.0193066	0.253	0.309	1	Astrocytes (immature) 1 [10-P]	Eif3h
Astrocytes_(immature)_1_[10-P]_HOM	0.00913832	-0.130232	0.011	0.092	1	Astrocytes (immature) 1 [10-P]	Dnajc13
Astrocytes_(immature)_1_[10-P]_HOM	0.00917672	-0.141728	0.389	0.553	1	Astrocytes (immature) 1 [10-P]	Prdx1
Astrocytes_(immature)_1_[10-P]_HOM	0.00919152	0.0230536	0.211	0.263	1	Astrocytes (immature) 1 [10-P]	Srsf2
Astrocytes_(immature)_1_[10-P]_HOM	0.00920218	0.00994519	0.105	0.129	1	Astrocytes (immature) 1 [10-P]	Nsmce4a
Astrocytes_(immature)_1_[10-P]_HOM	0.0092341	-0.209753	0.211	0.382	1	Astrocytes (immature) 1 [10-P]	Ndufa3
Astrocytes_(immature)_1_[10-P]_HOM	0.0092549	-0.0900753	0.053	0.134	1	Astrocytes (immature) 1 [10-P]	Atg12
Astrocytes_(immature)_1_[10-P]_HOM	0.00931653	-0.0286944	0.063	0.106	1	Astrocytes (immature) 1 [10-P]	Mob4
Astrocytes_(immature)_1_[10-P]_HOM	0.00932919	-0.0947434	0.095	0.189	1	Astrocytes (immature) 1 [10-P]	Aimp1
Astrocytes_(immature)_1_[10-P]_HOM	0.00944065	0.105835	0.063	0.037	1	Astrocytes (immature) 1 [10-P]	Elavl3
Astrocytes_(immature)_1_[10-P]_HOM	0.00945054	0.0217706	0.095	0.115	1	Astrocytes (immature) 1 [10-P]	Ccdc28b
Astrocytes_(immature)_1_[10-P]_HOM	0.009466	-0.0185221	0.053	0.088	1	Astrocytes (immature) 1 [10-P]	Tmem63b
Astrocytes_(immature)_1_[10-P]_HOM	0.00952317	-0.133204	0.021	0.115	1	Astrocytes (immature) 1 [10-P]	Dctn5
Astrocytes_(immature)_1_[10-P]_HOM	0.00952317	-0.133204	0.021	0.115	1	Astrocytes (immature) 1 [10-P]	Tead1
Astrocytes_(immature)_1_[10-P]_HOM	0.00957663	0.144829	0.063	0.009	1	Astrocytes (immature) 1 [10-P]	Caly
Astrocytes_(immature)_1_[10-P]_HOM	0.00958438	-0.187893	0.084	0.212	1	Astrocytes (immature) 1 [10-P]	Hnrnph1
Astrocytes_(immature)_1_[10-P]_HOM	0.00959542	-0.0269447	0.116	0.175	1	Astrocytes (immature) 1 [10-P]	Cfl2
Astrocytes_(immature)_1_[10-P]_HOM	0.00963352	0.100273	0.074	0.051	1	Astrocytes (immature) 1 [10-P]	Mgst3
Astrocytes_(immature)_1_[10-P]_HOM	0.00964029	-0.124209	0.011	0.092	1	Astrocytes (immature) 1 [10-P]	Rpap3
Astrocytes_(immature)_1_[10-P]_HOM	0.00968194	-0.11816	0.011	0.092	1	Astrocytes (immature) 1 [10-P]	Spcs3
Astrocytes_(immature)_1_[10-P]_HOM	0.00968194	-0.11816	0.011	0.092	1	Astrocytes (immature) 1 [10-P]	Ndst1
Astrocytes_(immature)_1_[10-P]_HOM	0.00969632	-0.171652	0.074	0.203	1	Astrocytes (immature) 1 [10-P]	Dock7
Astrocytes_(immature)_1_[10-P]_HOM	0.00971235	-0.183672	0.105	0.249	1	Astrocytes (immature) 1 [10-P]	Slc35f1
Astrocytes_(immature)_1_[10-P]_HOM	0.00971818	-0.147106	0.063	0.18	1	Astrocytes (immature) 1 [10-P]	Wipi1
Astrocytes_(immature)_1_[10-P]_HOM	0.00976348	-0.191633	0.179	0.341	1	Astrocytes (immature) 1 [10-P]	BC031181
Astrocytes_(immature)_1_[10-P]_HOM	0.0097772	-0.164241	0.126	0.267	1	Astrocytes (immature) 1 [10-P]	Rdx
Astrocytes_(immature)_1_[10-P]_HOM	0.00981966	-0.143907	0.084	0.207	1	Astrocytes (immature) 1 [10-P]	Golim4
Astrocytes_(immature)_1_[10-P]_HOM	0.00986462	-0.170125	0.116	0.258	1	Astrocytes (immature) 1 [10-P]	Puf60
Astrocytes_(immature)_1_[10-P]_HOM	0.00986612	-0.112085	0.011	0.092	1	Astrocytes (immature) 1 [10-P]	Nadk2
Astrocytes_(immature)_1_[10-P]_HOM	0.00986612	-0.112085	0.011	0.092	1	Astrocytes (immature) 1 [10-P]	Wdfy3
Astrocytes_(immature)_1_[10-P]_HOM	0.00987844	-0.0990838	0.063	0.152	1	Astrocytes (immature) 1 [10-P]	Poldip2
Astrocytes_(immature)_1_[10-P]_HOM	0.0099204	-0.180859	0.168	0.327	1	Astrocytes (immature) 1 [10-P]	Rgs20
Astrocytes_(immature)_1_[10-P]_HOM	0.0100139	-0.201264	0.105	0.249	1	Astrocytes (immature) 1 [10-P]	Entpd2
Astrocytes_(immature)_1_[10-P]_HOM	0.0100318	0.0714014	0.158	0.152	1	Astrocytes (immature) 1 [10-P]	Rsu1
Astrocytes_(immature)_1_[10-P]_HOM	0.0100377	-0.095362	0.295	0.424	1	Astrocytes (immature) 1 [10-P]	Psmb6
Astrocytes_(immature)_1_[10-P]_HOM	0.0100409	-0.147791	0.032	0.134	1	Astrocytes (immature) 1 [10-P]	9530068E07Rik
Astrocytes_(immature)_1_[10-P]_HOM	0.0100495	-0.0346932	0.053	0.106	1	Astrocytes (immature) 1 [10-P]	Msn
Astrocytes_(immature)_1_[10-P]_HOM	0.010061	-0.0584418	0.053	0.12	1	Astrocytes (immature) 1 [10-P]	Nsd2
Astrocytes_(immature)_1_[10-P]_HOM	0.010073	0.0782376	0.105	0.092	1	Astrocytes (immature) 1 [10-P]	Samd14
Astrocytes_(immature)_1_[10-P]_HOM	0.0100754	-0.116427	0.095	0.198	1	Astrocytes (immature) 1 [10-P]	Wsb1
Astrocytes_(immature)_1_[10-P]_HOM	0.0100883	0.0111234	0.063	0.097	1	Astrocytes (immature) 1 [10-P]	Cdo1
Astrocytes_(immature)_1_[10-P]_HOM	0.0100921	-0.0592659	0.032	0.088	1	Astrocytes (immature) 1 [10-P]	Cxcl14
Astrocytes_(immature)_1_[10-P]_HOM	0.0101121	-0.130232	0.063	0.171	1	Astrocytes (immature) 1 [10-P]	Zfp422
Astrocytes_(immature)_1_[10-P]_HOM	0.0101281	-0.0773375	0.042	0.111	1	Astrocytes (immature) 1 [10-P]	Ppm1b
Astrocytes_(immature)_1_[10-P]_HOM	0.0101281	-0.0773375	0.042	0.111	1	Astrocytes (immature) 1 [10-P]	Cotl1
Astrocytes_(immature)_1_[10-P]_HOM	0.0101346	0.0173654	0.105	0.129	1	Astrocytes (immature) 1 [10-P]	Lsm6
Astrocytes_(immature)_1_[10-P]_HOM	0.0102366	0.0560405	0.568	0.654	1	Astrocytes (immature) 1 [10-P]	Rpl3
Astrocytes_(immature)_1_[10-P]_HOM	0.010342	-0.0431339	0.021	0.069	1	Astrocytes (immature) 1 [10-P]	Stk39
Astrocytes_(immature)_1_[10-P]_HOM	0.0103486	-0.121636	0.053	0.152	1	Astrocytes (immature) 1 [10-P]	Tet3
Astrocytes_(immature)_1_[10-P]_HOM	0.0103747	0.239174	0.842	0.77	1	Astrocytes (immature) 1 [10-P]	Marcksl1
Astrocytes_(immature)_1_[10-P]_HOM	0.0104166	-0.210045	0.126	0.276	1	Astrocytes (immature) 1 [10-P]	Ssb
Astrocytes_(immature)_1_[10-P]_HOM	0.0104638	-0.152639	0.168	0.313	1	Astrocytes (immature) 1 [10-P]	Prdx4
Astrocytes_(immature)_1_[10-P]_HOM	0.0104954	-0.00568737	0.263	0.341	1	Astrocytes (immature) 1 [10-P]	Zfp706
Astrocytes_(immature)_1_[10-P]_HOM	0.0105145	-0.137086	0.411	0.571	1	Astrocytes (immature) 1 [10-P]	Npm1
Astrocytes_(immature)_1_[10-P]_HOM	0.0105394	0.0541921	0.263	0.309	1	Astrocytes (immature) 1 [10-P]	Ldha
Astrocytes_(immature)_1_[10-P]_HOM	0.0105419	-0.0475953	0.011	0.051	1	Astrocytes (immature) 1 [10-P]	Adprhl2
Astrocytes_(immature)_1_[10-P]_HOM	0.0105419	-0.0475953	0.011	0.051	1	Astrocytes (immature) 1 [10-P]	Ppp4r2
Astrocytes_(immature)_1_[10-P]_HOM	0.0105419	-0.0475953	0.011	0.051	1	Astrocytes (immature) 1 [10-P]	Atad5
Astrocytes_(immature)_1_[10-P]_HOM	0.0105419	-0.0475953	0.011	0.051	1	Astrocytes (immature) 1 [10-P]	Trafd1
Astrocytes_(immature)_1_[10-P]_HOM	0.0105615	-0.143695	0.263	0.415	1	Astrocytes (immature) 1 [10-P]	Psmb3
Astrocytes_(immature)_1_[10-P]_HOM	0.010584	-0.0770524	0.074	0.152	1	Astrocytes (immature) 1 [10-P]	Tra2a
Astrocytes_(immature)_1_[10-P]_HOM	0.0105946	-0.141962	0.032	0.134	1	Astrocytes (immature) 1 [10-P]	Suclg1
Astrocytes_(immature)_1_[10-P]_HOM	0.0106294	-0.0849085	0.011	0.069	1	Astrocytes (immature) 1 [10-P]	Smim13
Astrocytes_(immature)_1_[10-P]_HOM	0.010639	0.104504	0.779	0.857	1	Astrocytes (immature) 1 [10-P]	Rpl18a
Astrocytes_(immature)_1_[10-P]_HOM	0.0106461	0.0247983	0.084	0.097	1	Astrocytes (immature) 1 [10-P]	Uchl3
Astrocytes_(immature)_1_[10-P]_HOM	0.0106499	-0.0606915	0.053	0.115	1	Astrocytes (immature) 1 [10-P]	Unc5d
Astrocytes_(immature)_1_[10-P]_HOM	0.0106499	-0.0606915	0.053	0.115	1	Astrocytes (immature) 1 [10-P]	Rnf20
Astrocytes_(immature)_1_[10-P]_HOM	0.0107021	-0.199564	0.284	0.461	1	Astrocytes (immature) 1 [10-P]	Atp1b1
Astrocytes_(immature)_1_[10-P]_HOM	0.0107173	-0.0724118	0.137	0.226	1	Astrocytes (immature) 1 [10-P]	Nars
Astrocytes_(immature)_1_[10-P]_HOM	0.0107253	0.173472	0.168	0.092	1	Astrocytes (immature) 1 [10-P]	Palm
Astrocytes_(immature)_1_[10-P]_HOM	0.0107291	-0.0749054	0.042	0.111	1	Astrocytes (immature) 1 [10-P]	Dctpp1
Astrocytes_(immature)_1_[10-P]_HOM	0.0107333	-0.0646441	0.095	0.175	1	Astrocytes (immature) 1 [10-P]	Ppp1r2
Astrocytes_(immature)_1_[10-P]_HOM	0.0107346	0.0707962	0.337	0.364	1	Astrocytes (immature) 1 [10-P]	Gm17750
Astrocytes_(immature)_1_[10-P]_HOM	0.0107919	-0.097811	0.032	0.111	1	Astrocytes (immature) 1 [10-P]	Gps2
Astrocytes_(immature)_1_[10-P]_HOM	0.0107919	-0.097811	0.032	0.111	1	Astrocytes (immature) 1 [10-P]	Max
Astrocytes_(immature)_1_[10-P]_HOM	0.0107919	-0.097811	0.032	0.111	1	Astrocytes (immature) 1 [10-P]	Kmt2a
Astrocytes_(immature)_1_[10-P]_HOM	0.0107928	-0.095881	0.063	0.147	1	Astrocytes (immature) 1 [10-P]	Mrpl48
Astrocytes_(immature)_1_[10-P]_HOM	0.0109252	0.185543	0.137	0.074	1	Astrocytes (immature) 1 [10-P]	Mllt11
Astrocytes_(immature)_1_[10-P]_HOM	0.010975	-0.0867308	0.053	0.129	1	Astrocytes (immature) 1 [10-P]	Ptgfrn
Astrocytes_(immature)_1_[10-P]_HOM	0.0109976	0.176375	0.758	0.77	1	Astrocytes (immature) 1 [10-P]	Rpl15
Astrocytes_(immature)_1_[10-P]_HOM	0.011001	-0.00332036	0.158	0.198	1	Astrocytes (immature) 1 [10-P]	Tmem234
Astrocytes_(immature)_1_[10-P]_HOM	0.0110356	0.00641638	0.316	0.378	1	Astrocytes (immature) 1 [10-P]	Trmt112
Astrocytes_(immature)_1_[10-P]_HOM	0.0110409	-0.143907	0.084	0.203	1	Astrocytes (immature) 1 [10-P]	Erg28
Astrocytes_(immature)_1_[10-P]_HOM	0.0110604	-0.144732	0.042	0.152	1	Astrocytes (immature) 1 [10-P]	Ppp3ca
Astrocytes_(immature)_1_[10-P]_HOM	0.0110604	-0.144732	0.042	0.152	1	Astrocytes (immature) 1 [10-P]	Zfp266
Astrocytes_(immature)_1_[10-P]_HOM	0.0111573	-0.115586	0.032	0.12	1	Astrocytes (immature) 1 [10-P]	Uaca
Astrocytes_(immature)_1_[10-P]_HOM	0.0111573	-0.115586	0.032	0.12	1	Astrocytes (immature) 1 [10-P]	Wdr43
Astrocytes_(immature)_1_[10-P]_HOM	0.0111959	-0.183672	0.095	0.23	1	Astrocytes (immature) 1 [10-P]	Fstl5
Astrocytes_(immature)_1_[10-P]_HOM	0.0112006	-0.0615908	0.032	0.088	1	Astrocytes (immature) 1 [10-P]	Cd320
Astrocytes_(immature)_1_[10-P]_HOM	0.0112006	-0.0615908	0.032	0.088	1	Astrocytes (immature) 1 [10-P]	Pias2
Astrocytes_(immature)_1_[10-P]_HOM	0.0112006	-0.0615908	0.032	0.088	1	Astrocytes (immature) 1 [10-P]	Tsnax
Astrocytes_(immature)_1_[10-P]_HOM	0.0112723	0.0133584	0.126	0.171	1	Astrocytes (immature) 1 [10-P]	Slc25a39
Astrocytes_(immature)_1_[10-P]_HOM	0.0112854	-0.00017193	0.147	0.198	1	Astrocytes (immature) 1 [10-P]	Tmed9
Astrocytes_(immature)_1_[10-P]_HOM	0.0112913	-0.170073	0.053	0.166	1	Astrocytes (immature) 1 [10-P]	Gatad2b
Astrocytes_(immature)_1_[10-P]_HOM	0.0113763	-0.174325	0.179	0.332	1	Astrocytes (immature) 1 [10-P]	Zranb2
Astrocytes_(immature)_1_[10-P]_HOM	0.0113854	-0.0773375	0.032	0.097	1	Astrocytes (immature) 1 [10-P]	Inpp5f
Astrocytes_(immature)_1_[10-P]_HOM	0.0113888	0.0244009	0.2	0.24	1	Astrocytes (immature) 1 [10-P]	Snrpf
Astrocytes_(immature)_1_[10-P]_HOM	0.0115003	0.0366648	0.179	0.212	1	Astrocytes (immature) 1 [10-P]	Ndufa1
Astrocytes_(immature)_1_[10-P]_HOM	0.0115027	-0.0326772	0.074	0.12	1	Astrocytes (immature) 1 [10-P]	Sdha
Astrocytes_(immature)_1_[10-P]_HOM	0.0115551	0.00727105	0.126	0.152	1	Astrocytes (immature) 1 [10-P]	Snn
Astrocytes_(immature)_1_[10-P]_HOM	0.0115889	0.0550907	0.379	0.41	1	Astrocytes (immature) 1 [10-P]	Atp5f1
Astrocytes_(immature)_1_[10-P]_HOM	0.0116685	0.139701	0.105	0.041	1	Astrocytes (immature) 1 [10-P]	Mpped1
Astrocytes_(immature)_1_[10-P]_HOM	0.0116776	-0.127315	0.032	0.124	1	Astrocytes (immature) 1 [10-P]	Lmnb1
Astrocytes_(immature)_1_[10-P]_HOM	0.0116955	0.124581	0.063	0.014	1	Astrocytes (immature) 1 [10-P]	Dtnbp1
Astrocytes_(immature)_1_[10-P]_HOM	0.0117126	-0.0427696	0.042	0.097	1	Astrocytes (immature) 1 [10-P]	Pja1
Astrocytes_(immature)_1_[10-P]_HOM	0.0117265	-0.006574	0.126	0.175	1	Astrocytes (immature) 1 [10-P]	Rex1bd
Astrocytes_(immature)_1_[10-P]_HOM	0.0117829	-0.00552107	0.684	0.806	1	Astrocytes (immature) 1 [10-P]	Rpl28
Astrocytes_(immature)_1_[10-P]_HOM	0.0117946	-0.118455	0.232	0.364	1	Astrocytes (immature) 1 [10-P]	Smdt1
Astrocytes_(immature)_1_[10-P]_HOM	0.0118491	-0.102487	0.221	0.35	1	Astrocytes (immature) 1 [10-P]	Rab11b
Astrocytes_(immature)_1_[10-P]_HOM	0.0118687	0.143197	0.189	0.115	1	Astrocytes (immature) 1 [10-P]	Ndufs6
Astrocytes_(immature)_1_[10-P]_HOM	0.0118766	-0.0326217	0.084	0.143	1	Astrocytes (immature) 1 [10-P]	Stard3nl
Astrocytes_(immature)_1_[10-P]_HOM	0.0118919	0.0792209	0.116	0.101	1	Astrocytes (immature) 1 [10-P]	Dpy30
Astrocytes_(immature)_1_[10-P]_HOM	0.0119005	-0.0667073	0.253	0.364	1	Astrocytes (immature) 1 [10-P]	Sh3bgrl
Astrocytes_(immature)_1_[10-P]_HOM	0.0119375	0.0948341	0.095	0.065	1	Astrocytes (immature) 1 [10-P]	Evl
Astrocytes_(immature)_1_[10-P]_HOM	0.0119593	-0.14483	0.179	0.323	1	Astrocytes (immature) 1 [10-P]	Hp1bp3
Astrocytes_(immature)_1_[10-P]_HOM	0.0120349	0.0178017	0.211	0.249	1	Astrocytes (immature) 1 [10-P]	Ndufb10
Astrocytes_(immature)_1_[10-P]_HOM	0.0121458	-0.135771	0.074	0.184	1	Astrocytes (immature) 1 [10-P]	Rab6b
Astrocytes_(immature)_1_[10-P]_HOM	0.0121518	-0.209034	0.158	0.313	1	Astrocytes (immature) 1 [10-P]	Kcne1l
Astrocytes_(immature)_1_[10-P]_HOM	0.012215	0.0128217	0.242	0.286	1	Astrocytes (immature) 1 [10-P]	Psma2
Astrocytes_(immature)_1_[10-P]_HOM	0.0122507	0.0838923	0.158	0.147	1	Astrocytes (immature) 1 [10-P]	Mtfr1l
Astrocytes_(immature)_1_[10-P]_HOM	0.0122654	-0.0576638	0.084	0.157	1	Astrocytes (immature) 1 [10-P]	Pak1ip1
Astrocytes_(immature)_1_[10-P]_HOM	0.0123859	-0.155227	0.063	0.18	1	Astrocytes (immature) 1 [10-P]	Dst
Astrocytes_(immature)_1_[10-P]_HOM	0.0123973	0.0016792	0.053	0.083	1	Astrocytes (immature) 1 [10-P]	Bri3bp
Astrocytes_(immature)_1_[10-P]_HOM	0.0123973	0.0016792	0.053	0.083	1	Astrocytes (immature) 1 [10-P]	Sf3a2
Astrocytes_(immature)_1_[10-P]_HOM	0.0124615	0.14526	0.074	0.018	1	Astrocytes (immature) 1 [10-P]	Dync1i1
Astrocytes_(immature)_1_[10-P]_HOM	0.0124686	-0.133204	0.021	0.111	1	Astrocytes (immature) 1 [10-P]	Naa50
Astrocytes_(immature)_1_[10-P]_HOM	0.0124706	0.104818	0.347	0.346	1	Astrocytes (immature) 1 [10-P]	Psmb5
Astrocytes_(immature)_1_[10-P]_HOM	0.0124797	-0.00268242	0.053	0.088	1	Astrocytes (immature) 1 [10-P]	Kcnk10
Astrocytes_(immature)_1_[10-P]_HOM	0.01265	-0.0226707	0.063	0.101	1	Astrocytes (immature) 1 [10-P]	Hnrnpul2
Astrocytes_(immature)_1_[10-P]_HOM	0.0127732	0.0956938	0.105	0.074	1	Astrocytes (immature) 1 [10-P]	Cops8
Astrocytes_(immature)_1_[10-P]_HOM	0.0128351	-0.00184193	0.042	0.065	1	Astrocytes (immature) 1 [10-P]	Myo9a
Astrocytes_(immature)_1_[10-P]_HOM	0.0128403	0.0912937	0.126	0.097	1	Astrocytes (immature) 1 [10-P]	Tdg
Astrocytes_(immature)_1_[10-P]_HOM	0.0128969	0.0355764	0.074	0.078	1	Astrocytes (immature) 1 [10-P]	Naa38
Astrocytes_(immature)_1_[10-P]_HOM	0.013001	-0.0702252	0.105	0.184	1	Astrocytes (immature) 1 [10-P]	Med10
Astrocytes_(immature)_1_[10-P]_HOM	0.0130143	-0.153133	0.053	0.166	1	Astrocytes (immature) 1 [10-P]	Gcc2
Astrocytes_(immature)_1_[10-P]_HOM	0.0130143	-0.153133	0.053	0.166	1	Astrocytes (immature) 1 [10-P]	Unc50
Astrocytes_(immature)_1_[10-P]_HOM	0.0130143	-0.153133	0.053	0.166	1	Astrocytes (immature) 1 [10-P]	Oxa1l
Astrocytes_(immature)_1_[10-P]_HOM	0.0130272	0.132802	0.095	0.037	1	Astrocytes (immature) 1 [10-P]	2005-09-01
Astrocytes_(immature)_1_[10-P]_HOM	0.01303	-0.127255	0.021	0.111	1	Astrocytes (immature) 1 [10-P]	AW549877
Astrocytes_(immature)_1_[10-P]_HOM	0.01303	-0.127255	0.021	0.111	1	Astrocytes (immature) 1 [10-P]	Pter
Astrocytes_(immature)_1_[10-P]_HOM	0.0131598	-0.150491	0.042	0.147	1	Astrocytes (immature) 1 [10-P]	Tomm40
Astrocytes_(immature)_1_[10-P]_HOM	0.0131696	-0.11816	0.011	0.088	1	Astrocytes (immature) 1 [10-P]	Kitl
Astrocytes_(immature)_1_[10-P]_HOM	0.0131728	0.191696	0.158	0.106	1	Astrocytes (immature) 1 [10-P]	Sox11
Astrocytes_(immature)_1_[10-P]_HOM	0.0131886	-0.0286343	0.032	0.069	1	Astrocytes (immature) 1 [10-P]	Ube4b
Astrocytes_(immature)_1_[10-P]_HOM	0.0132066	-0.0365734	0.084	0.134	1	Astrocytes (immature) 1 [10-P]	Arl6ip4
Astrocytes_(immature)_1_[10-P]_HOM	0.0132751	0.202584	0.284	0.198	1	Astrocytes (immature) 1 [10-P]	Atox1
Astrocytes_(immature)_1_[10-P]_HOM	0.0132757	-0.106963	0.042	0.129	1	Astrocytes (immature) 1 [10-P]	Pip4p1
Astrocytes_(immature)_1_[10-P]_HOM	0.0133149	-0.012396	0.053	0.083	1	Astrocytes (immature) 1 [10-P]	Hddc2
Astrocytes_(immature)_1_[10-P]_HOM	0.0133149	-0.012396	0.053	0.083	1	Astrocytes (immature) 1 [10-P]	Nfyc
Astrocytes_(immature)_1_[10-P]_HOM	0.0133149	-0.012396	0.053	0.083	1	Astrocytes (immature) 1 [10-P]	Atxn2l
Astrocytes_(immature)_1_[10-P]_HOM	0.0133149	-0.012396	0.053	0.083	1	Astrocytes (immature) 1 [10-P]	Dcaf12
Astrocytes_(immature)_1_[10-P]_HOM	0.0133149	-0.012396	0.053	0.083	1	Astrocytes (immature) 1 [10-P]	Trmt1
Astrocytes_(immature)_1_[10-P]_HOM	0.0133192	-0.0762376	0.021	0.083	1	Astrocytes (immature) 1 [10-P]	Akap11
Astrocytes_(immature)_1_[10-P]_HOM	0.0133192	-0.0762376	0.021	0.083	1	Astrocytes (immature) 1 [10-P]	Atp9b
Astrocytes_(immature)_1_[10-P]_HOM	0.0133192	-0.0762376	0.021	0.083	1	Astrocytes (immature) 1 [10-P]	Dnajc9
Astrocytes_(immature)_1_[10-P]_HOM	0.0133192	-0.0762376	0.021	0.083	1	Astrocytes (immature) 1 [10-P]	Slc39a6
Astrocytes_(immature)_1_[10-P]_HOM	0.0134124	-0.0933474	0.063	0.147	1	Astrocytes (immature) 1 [10-P]	Adcyap1r1
Astrocytes_(immature)_1_[10-P]_HOM	0.0134429	-0.121281	0.021	0.111	1	Astrocytes (immature) 1 [10-P]	Mxd4
Astrocytes_(immature)_1_[10-P]_HOM	0.0134456	-0.144446	0.053	0.161	1	Astrocytes (immature) 1 [10-P]	Nt5dc2
Astrocytes_(immature)_1_[10-P]_HOM	0.0134648	-0.141962	0.032	0.129	1	Astrocytes (immature) 1 [10-P]	Gfpt1
Astrocytes_(immature)_1_[10-P]_HOM	0.0134773	-0.102752	0.084	0.18	1	Astrocytes (immature) 1 [10-P]	Alcam
Astrocytes_(immature)_1_[10-P]_HOM	0.0134904	-0.11816	0.011	0.088	1	Astrocytes (immature) 1 [10-P]	Ccng1
Astrocytes_(immature)_1_[10-P]_HOM	0.0135521	-0.112085	0.011	0.088	1	Astrocytes (immature) 1 [10-P]	Svil
Astrocytes_(immature)_1_[10-P]_HOM	0.0135521	-0.112085	0.011	0.088	1	Astrocytes (immature) 1 [10-P]	Tnrc18
Astrocytes_(immature)_1_[10-P]_HOM	0.0135521	-0.112085	0.011	0.088	1	Astrocytes (immature) 1 [10-P]	Parg
Astrocytes_(immature)_1_[10-P]_HOM	0.0135521	-0.112085	0.011	0.088	1	Astrocytes (immature) 1 [10-P]	Boc
Astrocytes_(immature)_1_[10-P]_HOM	0.0137016	-0.0268393	0.095	0.147	1	Astrocytes (immature) 1 [10-P]	Gps1
Astrocytes_(immature)_1_[10-P]_HOM	0.0137445	-0.0549443	0.179	0.267	1	Astrocytes (immature) 1 [10-P]	Atraid
Astrocytes_(immature)_1_[10-P]_HOM	0.0137666	0.0847804	0.179	0.161	1	Astrocytes (immature) 1 [10-P]	Cyc1
Astrocytes_(immature)_1_[10-P]_HOM	0.0138118	0.106614	0.084	0.046	1	Astrocytes (immature) 1 [10-P]	Evi5l
Astrocytes_(immature)_1_[10-P]_HOM	0.0138241	-0.105985	0.011	0.088	1	Astrocytes (immature) 1 [10-P]	Zmym5
Astrocytes_(immature)_1_[10-P]_HOM	0.0138241	-0.105985	0.011	0.088	1	Astrocytes (immature) 1 [10-P]	Grik5
Astrocytes_(immature)_1_[10-P]_HOM	0.0138333	-0.0306968	0.263	0.355	1	Astrocytes (immature) 1 [10-P]	Psma3
Astrocytes_(immature)_1_[10-P]_HOM	0.0138677	0.0973682	0.126	0.092	1	Astrocytes (immature) 1 [10-P]	Lamtor5
Astrocytes_(immature)_1_[10-P]_HOM	0.0138725	-0.150859	0.242	0.396	1	Astrocytes (immature) 1 [10-P]	Bnip3l
Astrocytes_(immature)_1_[10-P]_HOM	0.0138796	0.0516477	0.053	0.046	1	Astrocytes (immature) 1 [10-P]	Nlgn2
Astrocytes_(immature)_1_[10-P]_HOM	0.0139117	-0.118873	0.053	0.147	1	Astrocytes (immature) 1 [10-P]	Slc38a2
Astrocytes_(immature)_1_[10-P]_HOM	0.0139318	-0.115877	0.053	0.147	1	Astrocytes (immature) 1 [10-P]	Pcif1
Astrocytes_(immature)_1_[10-P]_HOM	0.013953	0.112261	0.074	0.032	1	Astrocytes (immature) 1 [10-P]	Plppr3
Astrocytes_(immature)_1_[10-P]_HOM	0.013953	0.112261	0.074	0.032	1	Astrocytes (immature) 1 [10-P]	Fam49a
Astrocytes_(immature)_1_[10-P]_HOM	0.013999	-0.0390846	0.021	0.06	1	Astrocytes (immature) 1 [10-P]	Ppp1r10
Astrocytes_(immature)_1_[10-P]_HOM	0.013999	-0.0390846	0.021	0.06	1	Astrocytes (immature) 1 [10-P]	Mospd3
Astrocytes_(immature)_1_[10-P]_HOM	0.013999	-0.0390846	0.021	0.06	1	Astrocytes (immature) 1 [10-P]	Tfg
Astrocytes_(immature)_1_[10-P]_HOM	0.013999	-0.0390846	0.021	0.06	1	Astrocytes (immature) 1 [10-P]	Vrk3
Astrocytes_(immature)_1_[10-P]_HOM	0.013999	-0.0390846	0.021	0.06	1	Astrocytes (immature) 1 [10-P]	Cdc42bpa
Astrocytes_(immature)_1_[10-P]_HOM	0.013999	-0.0390846	0.021	0.06	1	Astrocytes (immature) 1 [10-P]	Exosc9
Astrocytes_(immature)_1_[10-P]_HOM	0.0140339	-0.144732	0.042	0.147	1	Astrocytes (immature) 1 [10-P]	4833420G17Rik
Astrocytes_(immature)_1_[10-P]_HOM	0.0140653	-0.0713388	0.042	0.106	1	Astrocytes (immature) 1 [10-P]	Khdc4
Astrocytes_(immature)_1_[10-P]_HOM	0.0140653	-0.0713388	0.042	0.106	1	Astrocytes (immature) 1 [10-P]	Rnf11
Astrocytes_(immature)_1_[10-P]_HOM	0.0140653	-0.0713388	0.042	0.106	1	Astrocytes (immature) 1 [10-P]	G3bp1
Astrocytes_(immature)_1_[10-P]_HOM	0.0140653	-0.0713388	0.042	0.106	1	Astrocytes (immature) 1 [10-P]	Acadvl
Astrocytes_(immature)_1_[10-P]_HOM	0.0141994	-0.0773375	0.032	0.101	1	Astrocytes (immature) 1 [10-P]	Nrxn2
Astrocytes_(immature)_1_[10-P]_HOM	0.0142206	-0.207711	0.179	0.336	1	Astrocytes (immature) 1 [10-P]	Anp32e
Astrocytes_(immature)_1_[10-P]_HOM	0.0142367	-0.136109	0.032	0.129	1	Astrocytes (immature) 1 [10-P]	Clic4
Astrocytes_(immature)_1_[10-P]_HOM	0.0142367	-0.136109	0.032	0.129	1	Astrocytes (immature) 1 [10-P]	Ctdspl2
Astrocytes_(immature)_1_[10-P]_HOM	0.0142367	-0.136109	0.032	0.129	1	Astrocytes (immature) 1 [10-P]	Zdhhc21
Astrocytes_(immature)_1_[10-P]_HOM	0.0144085	0.126404	0.095	0.041	1	Astrocytes (immature) 1 [10-P]	Grb2
Astrocytes_(immature)_1_[10-P]_HOM	0.0144833	-0.0403859	0.095	0.147	1	Astrocytes (immature) 1 [10-P]	Pdlim7
Astrocytes_(immature)_1_[10-P]_HOM	0.0145431	-0.00449503	0.232	0.295	1	Astrocytes (immature) 1 [10-P]	Hspe1
Astrocytes_(immature)_1_[10-P]_HOM	0.0145452	0.0935855	0.305	0.3	1	Astrocytes (immature) 1 [10-P]	Psmb2
Astrocytes_(immature)_1_[10-P]_HOM	0.0145953	-0.0493125	0.116	0.184	1	Astrocytes (immature) 1 [10-P]	Thoc7
Astrocytes_(immature)_1_[10-P]_HOM	0.0146392	-0.149341	0.084	0.203	1	Astrocytes (immature) 1 [10-P]	Slc38a3
Astrocytes_(immature)_1_[10-P]_HOM	0.0146563	-0.187798	0.168	0.323	1	Astrocytes (immature) 1 [10-P]	Slc27a1
Astrocytes_(immature)_1_[10-P]_HOM	0.0147844	0.146099	0.095	0.037	1	Astrocytes (immature) 1 [10-P]	Olfm1
Astrocytes_(immature)_1_[10-P]_HOM	0.0148168	-0.130232	0.032	0.129	1	Astrocytes (immature) 1 [10-P]	Tgs1
Astrocytes_(immature)_1_[10-P]_HOM	0.0148411	-0.0659556	0.505	0.641	1	Astrocytes (immature) 1 [10-P]	Gnb2
Astrocytes_(immature)_1_[10-P]_HOM	0.0148542	0.123719	0.158	0.101	1	Astrocytes (immature) 1 [10-P]	Commd1
Astrocytes_(immature)_1_[10-P]_HOM	0.0148653	-0.0547423	0.053	0.111	1	Astrocytes (immature) 1 [10-P]	Ap1s2
Astrocytes_(immature)_1_[10-P]_HOM	0.0149074	-0.0745844	0.126	0.217	1	Astrocytes (immature) 1 [10-P]	Ahi1
Astrocytes_(immature)_1_[10-P]_HOM	0.015201	-0.0129221	0.074	0.111	1	Astrocytes (immature) 1 [10-P]	Tmx4
Astrocytes_(immature)_1_[10-P]_HOM	0.0152079	0.173624	0.189	0.106	1	Astrocytes (immature) 1 [10-P]	Ndufb2
Astrocytes_(immature)_1_[10-P]_HOM	0.0152155	-0.0918371	0.032	0.106	1	Astrocytes (immature) 1 [10-P]	Pitpna
Astrocytes_(immature)_1_[10-P]_HOM	0.015235	0.0913451	0.189	0.166	1	Astrocytes (immature) 1 [10-P]	Svbp
Astrocytes_(immature)_1_[10-P]_HOM	0.015249	-0.0240331	0.221	0.295	1	Astrocytes (immature) 1 [10-P]	Ppp1ca
Astrocytes_(immature)_1_[10-P]_HOM	0.0152779	-0.0588478	0.326	0.452	1	Astrocytes (immature) 1 [10-P]	Rpl5
Astrocytes_(immature)_1_[10-P]_HOM	0.0152907	-0.144172	0.074	0.189	1	Astrocytes (immature) 1 [10-P]	Tnrc6b
Astrocytes_(immature)_1_[10-P]_HOM	0.0154296	0.114186	0.347	0.373	1	Astrocytes (immature) 1 [10-P]	Rps6
Astrocytes_(immature)_1_[10-P]_HOM	0.0155079	0.00376267	0.168	0.203	1	Astrocytes (immature) 1 [10-P]	Chtop
Astrocytes_(immature)_1_[10-P]_HOM	0.0156541	0.112373	0.126	0.115	1	Astrocytes (immature) 1 [10-P]	Cycs
Astrocytes_(immature)_1_[10-P]_HOM	0.015676	-0.108699	0.105	0.207	1	Astrocytes (immature) 1 [10-P]	Hmgcr
Astrocytes_(immature)_1_[10-P]_HOM	0.015726	0.0466453	0.063	0.06	1	Astrocytes (immature) 1 [10-P]	Stard7
Astrocytes_(immature)_1_[10-P]_HOM	0.015726	0.0466453	0.063	0.06	1	Astrocytes (immature) 1 [10-P]	Fam76a
Astrocytes_(immature)_1_[10-P]_HOM	0.0158062	-0.106484	0.021	0.097	1	Astrocytes (immature) 1 [10-P]	Gm5914
Astrocytes_(immature)_1_[10-P]_HOM	0.0158599	0.00311792	0.116	0.152	1	Astrocytes (immature) 1 [10-P]	Oip5os1
Astrocytes_(immature)_1_[10-P]_HOM	0.0159042	0.0126396	0.284	0.35	1	Astrocytes (immature) 1 [10-P]	mt-Nd3
[truncated: 82,338 more rows]
