# Supplementary material for: MYT1L haploinsufficiency in human neurons and mice causes autism-associated phenotypes that can be reversed by genetic and pharmacologic intervention
Source: Mol Psychiatry. 2023 Feb 14;28(5):2122–35. doi: 10.1038/s41380-023-01959-7 (PMC10575775; doi:10.1038/s41380-023-01959-7)
Supplement: Supplementary file 17 — Supplementary Table 3 [file 41380_2023_1959_MOESM17_ESM.xlsx]

## Sheet: Sample overview
		IgG	Myt1l
	prefrontal cortex E18.5	3	3
	prefrontal cortex P0	3	3
	prefrontal cortex adult	3	3

## Sheet: E18.5
PeakID (cmd=annotatePeaks.pl ./final_peaks/3.flat/cat.flat.bed mm10 -annStats ./final_peaks/5.stats/cat.flat.anno_stats.tsv)	Chr	Start	End	Strand	Peak Score	Focus Ratio/Region Size	Annotation	Detailed Annotation	Distance to TSS	Nearest PromoterID	Entrez ID	Nearest Unigene	Nearest Refseq	Nearest Ensembl	Gene Name	Gene Alias	Gene Description	Gene Type
15132	chrX	95956848	95957343	+	0	NA	promoter-TSS (NM_152822)	promoter-TSS (NM_152822)	-121	NM_152822	76130	Mm.274318	NM_152822	ENSMUSG00000057421	Las1l	1810030A06Rik|5830482G23Rik	LAS1-like (S. cerevisiae)	protein-coding
4658	chr14	76414577	76415127	+	0	NA	promoter-TSS (NM_001310646)	promoter-TSS (NM_001310646)	-109	NM_001310646	21807	Mm.153272	NM_009366	ENSMUSG00000022010	Tsc22d1	AA589566|AW105905|Egr5|TSC-22|Tgfb1i4|Tsc|Tsc22	TSC22 domain family, member 1	protein-coding
9623	chr3	127837483	127838046	+	0	NA	promoter-TSS (NM_145964)	promoter-TSS (NM_145964)	-241	NM_001346718	211556	Mm.403486	NM_145964	ENSMUSG00000074238	Ap1ar	AA407621|C78909|Gadkin	adaptor-related protein complex 1 associated regulatory protein	protein-coding
6022	chr16	98082353	98082602	+	0	NA	promoter-TSS (NR_015491)	promoter-TSS (NR_015491)	-38	NR_015491	320586	Mm.442230	NR_015491	ENSMUSG00000116673	A630089N07Rik	-	RIKEN cDNA A630089N07 gene	ncRNA
6168	chr17	23770781	23771299	+	0	NA	intron (NM_001357993, intron 1 of 8)	intron (NM_001357993, intron 1 of 8)	551	NM_153791	224613	Mm.328835	NM_153791	ENSMUSG00000040097	Flywch1	E030034P13Rik|mKIAA1552	FLYWCH-type zinc finger 1	protein-coding
14479	chr9	50857628	50857961	+	0	NA	intron (NM_001034085, intron 1 of 16)	intron (NM_001034085, intron 1 of 16)	870	NM_001286553	73699	Mm.7726	NM_028614	ENSMUSG00000032058	Ppp2r1b	2410091N08Rik|AI790395	protein phosphatase 2, regulatory subunit A, beta	protein-coding
12148	chr6	85915370	85916078	+	0	NA	promoter-TSS (NM_001170488)	promoter-TSS (NM_001170488)	5	NM_001362067	69786	Mm.218434	NM_176842	ENSMUSG00000054226	Tprkb	0610033G21Rik|1810034M08Rik|Cgi-121|DRWMS1|mDRWMS1	Tp53rk binding protein	protein-coding
13054	chr7	90457066	90457849	+	0	NA	promoter-TSS (NM_025460)	promoter-TSS (NM_025460)	-254	NM_025460	66271	Mm.28963	NM_025460	ENSMUSG00000030615	Tmem126a	1810020E01Rik	transmembrane protein 126A	protein-coding
8687	chr2	157566149	157566740	+	0	NA	promoter-TSS (NM_016916)	promoter-TSS (NM_016916)	-83	NM_016916	53619	Mm.480461	NM_016916	ENSMUSG00000067787	Blcap	AI462828|Bc10	bladder cancer associated protein	protein-coding
11586	chr5	140704634	140705117	+	0	NA	promoter-TSS (NR_074085)	promoter-TSS (NR_074085)	-136	NR_074085	231841	Mm.271932	NM_172724	ENSMUSG00000000148	Brat1	AA881470|Baat1	BRCA1-associated ATM activator 1	protein-coding
12527	chr7	4136600	4137190	+	0	NA	promoter-TSS (NR_033548)	promoter-TSS (NR_033548)	31	NR_033548	100037396	Mm.447887	NR_033548	ENSMUSG00000085886	D030047H15Rik	Gm15924	RIKEN cDNA D030047H15 gene	ncRNA
9949	chr4	28814686	28815535	+	0	NA	intron (NM_001290434, intron 1 of 16)	CpG	1965	NM_001122889	13841	Mm.257266	NM_010141	ENSMUSG00000028289	Epha7	Cek11|Ebk|Ehk3|Hek11|Mdk1	Eph receptor A7	protein-coding
6529	chr17	74395344	74395738	+	0	NA	promoter-TSS (NM_001252478)	promoter-TSS (NM_001252478)	-67	NM_001252478	210148	Mm.243943	NM_144798	ENSMUSG00000024069	Slc30a6	9530029F08Rik|ZnT6	solute carrier family 30 (zinc transporter), member 6	protein-coding
2488	chr11	98587198	98587573	+	0	NA	promoter-TSS (NM_025661)	promoter-TSS (NM_025661)	-140	NM_025661	66612	Mm.180546	NM_025661	ENSMUSG00000038150	Ormdl3	2810011N17Rik|AI315223	ORM1-like 3 (S. cerevisiae)	protein-coding
467	chr1	91413077	91413677	+	0	NA	promoter-TSS (NM_001360899)	promoter-TSS (NM_001360899)	-155	NM_019479	55927	Mm.280029	NM_019479	ENSMUSG00000067071	Hes6	AI326893|bHLHb41	hairy and enhancer of split 6	protein-coding
10456	chr4	119232587	119233018	+	0	NA	promoter-TSS (NM_001286148)	promoter-TSS (NM_001286148)	-78	NM_001012400	230696	Mm.473722	NM_001012400	ENSMUSG00000078584	AU022252	AI450326	expressed sequence AU022252	protein-coding
8208	chr2	84649758	84651633	+	0	NA	promoter-TSS (NM_001085448)	promoter-TSS (NM_001085448)	45	NM_007615	12388	Mm.35738	NM_007615	ENSMUSG00000034101	Ctnnd1	AA409437|AU019353|Catns|Ctnnd|P120|mKIAA0384	catenin (cadherin associated protein), delta 1	protein-coding
2815	chr12	12939007	12939493	+	0	NA	intron (NM_008709, intron 2 of 2)	intron (NM_008709, intron 2 of 2)	2586	NM_008709	18109	Mm.16469	NM_008709	ENSMUSG00000037169	Mycn	N-myc|Nmyc|Nmyc-1|Nmyc1|bHLHe37|c-nmyc	v-myc avian myelocytomatosis viral related oncogene, neuroblastoma derived	protein-coding
1461	chr10	81167682	81168349	+	0	NA	promoter-TSS (NM_021501)	promoter-TSS (NM_021501)	-295	NM_021501	59004	Mm.34428	NM_021501	ENSMUSG00000004934	Pias4	PIASY|Pias-gamma|Piasg	protein inhibitor of activated STAT 4	protein-coding
721	chr1	152089412	152089902	+	0	NA	intron (NM_197990, intron 1 of 5)	CpG	663	NM_197990	69399	Mm.278031	NM_197990	ENSMUSG00000032666	1700025G04Rik	2610510E02Rik|2900042O04Rik	RIKEN cDNA 1700025G04 gene	protein-coding
9833	chr4	11579781	11580521	+	0	NA	intron (NM_001256142, intron 1 of 1)	intron (NM_001256142, intron 1 of 1)	489	NM_001256142	100503583	Mm.249437	NM_001256142	ENSMUSG00000094595	Fsbp	-	fibrinogen silencer binding protein	protein-coding
2426	chr11	93885568	93886328	+	0	NA	promoter-TSS (NM_001346525)	promoter-TSS (NM_001346525)	98	NM_001363336	103537	Mm.210334	NM_134012	ENSMUSG00000059474	Mbtd1	AA408199|AI194990|hemp	mbt domain containing 1	protein-coding
2756	chr12	3427455	3428354	+	0	NA	intron (NM_001270988, intron 1 of 11)	T-rich|Low_complexity|Low_complexity	1047	NM_172421	75302	Mm.120475	NM_172421	ENSMUSG00000037486	Asxl2	4930556B16Rik|mKIAA1685	additional sex combs like 2, transcriptional regulator	protein-coding
2417	chr11	90637693	90638253	+	0	NA	promoter-TSS (NM_199008)	promoter-TSS (NM_199008)	135	NM_011505	20913	Mm.207203	NM_011505	ENSMUSG00000020546	Stxbp4	6030470M02Rik|Synip	syntaxin binding protein 4	protein-coding
5183	chr15	76575830	76576562	+	0	NA	promoter-TSS (NR_073123)	promoter-TSS (NR_073123)	-163	NM_172960	268822	Mm.181624	NM_172960	ENSMUSG00000022550	Adck5	A230108P17	aarF domain containing kinase 5	protein-coding
9395	chr3	94477326	94478339	+	0	NA	promoter-TSS (NM_172434)	promoter-TSS (NM_172434)	-463	NM_001357785	78784	Mm.44292	NM_172434	ENSMUSG00000028137	Celf3	4930415M08Rik|BRUNOL1|CAGH4|ERDA4|ETR-1|Tnrc4	CUGBP, Elav-like family member 3	protein-coding
8047	chr2	60208884	60209538	+	0	NA	promoter-TSS (NM_020575)	promoter-TSS (NM_020575)	-725	NM_020575	57438	Mm.260635	NM_020575	ENSMUSG00000026977	March7	Axo|Axot|Gtrgeo17	membrane-associated ring finger (C3HC4) 7	protein-coding
1771	chr10	128058333	128059214	+	0	NA	promoter-TSS (NM_019766)	promoter-TSS (NM_019766)	-209	NM_019766	56351	Mm.305816	NM_019766	ENSMUSG00000071072	Ptges3	5730442A20Rik|Ptges|Tebp|cPGES|p23|sid3177	prostaglandin E synthase 3	protein-coding
12523	chr7	3664961	3666053	+	0	NA	TTS (NM_181820)	TTS (NM_181820)	333	NM_027203	69757	Mm.389782	NM_027203	ENSMUSG00000078813	Leng1	1500001K17Rik	leukocyte receptor cluster (LRC) member 1	protein-coding
5493	chr16	16870439	16870955	+	0	NA	promoter-TSS (NM_001326576)	promoter-TSS (NM_001326576)	-39	NM_001326576	21976	Mm.326089	NM_011624	ENSMUSG00000022779	Top3b	-	topoisomerase (DNA) III beta	protein-coding
11235	chr5	99978747	99980052	+	0	NA	promoter-TSS (NM_001077265)	promoter-TSS (NM_001077265)	-461	NM_001077266	11991	Mm.150231	NM_007516	ENSMUSG00000000568	Hnrnpd	Auf1|Hnrpd	heterogeneous nuclear ribonucleoprotein D	protein-coding
12168	chr6	87671904	87672441	+	0	NA	promoter-TSS (NM_024251)	promoter-TSS (NM_024251)	-4	NM_001170489	72103	Mm.31770	NM_024251	ENSMUSG00000030051	Aplf	2010301N04Rik|AI452191	aprataxin and PNKP like factor	protein-coding
4491	chr14	55116529	55117087	+	0	NA	5' UTR (NM_177049, exon 1 of 6)	5' UTR (NM_177049, exon 1 of 6)	127	NM_177049	319984	Mm.19047	NM_177049	ENSMUSG00000022208	Jph4	9330157P13Rik|JP-4|JPHL1	junctophilin 4	protein-coding
12302	chr6	115676406	115676840	+	0	NA	promoter-TSS (NM_029780)	promoter-TSS (NM_029780)	12	NM_029780	110157	Mm.184163	NM_029780	ENSMUSG00000000441	Raf1	6430402F14Rik|AA990557|BB129353|Craf1|D830050J10Rik|Raf-1|c-Raf|cRaf|v-Raf	v-raf-leukemia viral oncogene 1	protein-coding
13014	chr7	80534963	80535878	+	0	NA	promoter-TSS (NM_007550)	promoter-TSS (NM_007550)	-301	NM_001042527	12144	Mm.12932	NM_007550	ENSMUSG00000030528	Blm	-	Bloom syndrome, RecQ like helicase	protein-coding
13878	chr8	84965948	84966493	+	0	NA	promoter-TSS (NM_001364370)	promoter-TSS (NM_001364370)	-144	NM_001364370	69724	Mm.182470	NM_027187	ENSMUSG00000052926	Rnaseh2a	2400006P09Rik|RNASEHI|RNHIA|RNHL	ribonuclease H2, large subunit	protein-coding
11338	chr5	113994025	113994435	+	0	NA	promoter-TSS (NM_001363469)	promoter-TSS (NM_001363469)	-440	NM_198109	231637	Mm.389682	NM_198109	ENSMUSG00000042121	Ssh1	AW551225|Gm1394|Gm1395|SSH-1|SSH-1L	slingshot protein phosphatase 1	protein-coding
2198	chr11	69058907	69060213	+	0	NA	promoter-TSS (NM_028005)	promoter-TSS (NM_028005)	-215	NM_028005	71923	Mm.340257	NM_028005	ENSMUSG00000045176	Borcs6	2310047M10Rik	BLOC-1 related complex subunit 6	protein-coding
7443	chr19	29648354	29648664	+	0	NA	promoter-TSS (NM_001362131)	promoter-TSS (NM_001362131)	-94	NM_001081213	226090	Mm.267131	NM_001081213	ENSMUSG00000046324	Ermp1	D19Ertd410e|D19Wsu12e|Fxna|b2b2633Clo|mKIAA1815	endoplasmic reticulum metallopeptidase 1	protein-coding
10726	chr4	154142161	154142493	+	0	NA	promoter-TSS (NM_021499)	promoter-TSS (NM_021499)	-45	NM_021499	59002	Mm.46508	NM_021499	ENSMUSG00000029029	Wrap73	2610044M17Rik|5330425N03Rik|Dd57|Wdr8	WD repeat containing, antisense to Trp73	protein-coding
2754	chr12	3309872	3310329	+	0	NA	promoter-TSS (NM_016676)	promoter-TSS (NM_016676)	-131	NM_016676	19325	Mm.378993	NM_016676	ENSMUSG00000020671	Rab10	AW107754	RAB10, member RAS oncogene family	protein-coding
10416	chr4	114986101	114986683	+	0	NA	intron (NM_025647, intron 1 of 5)	RSINE1|SINE|B4	836	NM_025647	66588	Mm.294159	NM_025647	ENSMUSG00000028719	Cmpk1	0610011D08Rik|CK|Cmpk|UMP-CMPk	cytidine monophosphate (UMP-CMP) kinase 1	protein-coding
14422	chr9	44233928	44234583	+	0	NA	promoter-TSS (NM_007619)	promoter-TSS (NM_007619)	-209	NM_007619	12402	Mm.266871	NM_007619	ENSMUSG00000034342	Cbl	4732447J05Rik|Cbl-2|c-Cbl|cbl	Casitas B-lineage lymphoma	protein-coding
14712	chr9	82975161	82977234	+	0	NA	promoter-TSS (NM_001081216)	promoter-TSS (NM_001081216)	-708	NM_001081216	83946	Mm.221688	NM_031879	ENSMUSG00000032253	Phip	2810004D21Rik|4632404O06Rik|Ndrp|Wdr11	pleckstrin homology domain interacting protein	protein-coding
1951	chr11	29547762	29548308	+	0	NA	promoter-TSS (NM_001163521)	promoter-TSS (NM_001163521)	5	NM_024277	78294	Mm.180003	NM_024277	ENSMUSG00000020460	Rps27a	0610006J14Rik|Uba52|Ubb|Ubc	ribosomal protein S27A	protein-coding
7585	chr19	53137424	53137963	+	0	NA	Intergenic	Intergenic	-2750	NM_001164099	27360	Mm.426080	NM_013758	ENSMUSG00000025026	Add3	AI463285|R75380	adducin 3 (gamma)	protein-coding
8304	chr2	105680648	105681563	+	0	NA	intron (NM_013627, intron 3 of 12)	intron (NM_013627, intron 3 of 12)	-1358	NM_001310145	18508	Mm.3608	NM_013627	ENSMUSG00000027168	Pax6	1500038E17Rik|AEY11|Dey|Gsfaey11|Pax-6|Sey	paired box 6	protein-coding
1465	chr10	81266417	81267083	+	0	NA	intron (NM_025317, intron 1 of 2)	CpG	176	NM_025317	66047	Mm.43397	NM_025317	ENSMUSG00000034932	Mrpl54	0610008M19Rik|D10Sut1e	mitochondrial ribosomal protein L54	protein-coding
7520	chr19	44987854	44988335	+	0	NA	Intergenic	Intergenic	-1250	NM_011976	26456	Mm.34404	NM_011976	ENSMUSG00000025207	Sema4g	AI507908|AW554132	sema domain, immunoglobulin domain (Ig), transmembrane domain (TM) and short cytoplasmic domain, (semaphorin) 4G	protein-coding
3826	chr13	55474358	55474809	+	0	NA	intron (NM_001177372, intron 12 of 13)	intron (NM_001177372, intron 12 of 13)	3193	NR_105909	102465569		NR_105909	ENSMUSG00000098341	Mir6944	Gm27710|mmu-mir-6944	microRNA 6944	ncRNA
13474	chr8	13785357	13786122	+	0	NA	exon (NM_025924, exon 1 of 9)	exon (NM_025924, exon 1 of 9)	124	NM_025924	67031	Mm.44858	NM_025924	ENSMUSG00000038398	Upf3a	2600001C03Rik|4930546M19Rik|RENT3A|UPF3	UPF3 regulator of nonsense transcripts homolog A (yeast)	protein-coding
13389	chr7	141228323	141228861	+	0	NA	promoter-TSS (NM_001081118)	promoter-TSS (NM_001081118)	-196	NM_001081118	101471	Mm.248656	NM_207211	ENSMUSG00000038611	Phrf1	AA673488	PHD and ring finger domains 1	protein-coding
13446	chr8	8690399	8690860	+	0	NA	promoter-TSS (NM_176849)	promoter-TSS (NM_176849)	-92	NM_176849	234023	Mm.251655	NM_176849	ENSMUSG00000040459	Arglu1	9430010O03Rik|C130008N12	arginine and glutamate rich 1	protein-coding
7737	chr2	14055490	14055792	+	0	NA	intron (NM_001012396, intron 1 of 5)	CpG	394	NM_013935	30963	Mm.241205	NM_013935	ENSMUSG00000063275	Hacd1	Ptpla	3-hydroxyacyl-CoA dehydratase 1	protein-coding
4362	chr14	27429359	27430234	+	0	NA	intron (NM_001114879, intron 1 of 23)	intron (NM_001114879, intron 1 of 23)	962	NM_028945	218850	Mm.247767	NM_028945	ENSMUSG00000040651	Tasor	4732418E12|4933409E02Rik|D14Abb1e|Fam208a|MommeD6	transcription activation suppressor	protein-coding
4524	chr14	59440609	59441312	+	0	NA	promoter-TSS (NM_001360591)	promoter-TSS (NM_001360591)	-3	NM_026908	69008	Mm.179091	NM_026908	ENSMUSG00000021981	Cab39l	1500031K13Rik|2810425O13Rik|4930520C08Rik|AA589432|MO2L	calcium binding protein 39-like	protein-coding
12369	chr6	124919676	124920071	+	0	NA	intron (NR_152158, intron 1 of 1)	intron (NR_152158, intron 1 of 1)	-1927	NM_026988	69202	Mm.142187	NM_026988	ENSMUSG00000030122	Ptms	2610009E16Rik	parathymosin	protein-coding
11713	chr6	13838303	13838778	+	0	NA	intron (NM_001330666, intron 2 of 3)	intron (NM_001330666, intron 2 of 3)	1402	NM_001330666	64450	Mm.167625	NM_145066	ENSMUSG00000048216	Gpr85	2900026B03Rik	G protein-coupled receptor 85	protein-coding
9868	chr4	14622654	14623681	+	0	NA	Intergenic	Intergenic	-1389	NM_145947	208890	Mm.483839	NM_145947	ENSMUSG00000040569	Slc26a7	-	solute carrier family 26, member 7	protein-coding
11423	chr5	123572968	123573229	+	0	NA	promoter-TSS (NM_029929)	promoter-TSS (NM_029929)	-83	NM_029929	77573	Mm.41372	NM_029929	ENSMUSG00000029434	Vps33a	3830421M04Rik|AI503300|AW048546|AW554476|bf	VPS33A CORVET/HOPS core subunit	protein-coding
13784	chr8	71922154	71923010	+	0	NA	promoter-TSS (NM_133358)	promoter-TSS (NM_133358)	-243	NM_133358	170938	Mm.480419	NM_133358	ENSMUSG00000066880	Zfp617	Zfps11-6	zinc finger protein 617	protein-coding
6216	chr17	28232262	28232847	+	0	NA	promoter-TSS (NM_011145)	promoter-TSS (NM_011145)	-200	NM_011145	19015	Mm.328914	NM_011145	ENSMUSG00000002250	Ppard	NUC-1|NUC1|Nr1c2|PPAR-beta|PPAR-delta|PPAR[b]|PPARdelta|Pparb|Pparb/d	peroxisome proliferator activator receptor delta	protein-coding
14082	chr8	113634760	113635853	+	0	NA	promoter-TSS (NM_173015)	promoter-TSS (NM_173015)	-280	NM_001048143	270096	Mm.74689	NM_173015	ENSMUSG00000078908	Mon1b	5031407H10|5033413H12Rik	MON1 homolog B, secretory traffciking associated	protein-coding
7498	chr19	42128674	42129452	+	0	NA	promoter-TSS (NM_027106)	promoter-TSS (NM_027106)	-70	NM_027106	69534	Mm.30060	NM_027106	ENSMUSG00000018821	Avpi1	2310008N12Rik|AA410041|VIT32|esu|mVIT32	arginine vasopressin-induced 1	protein-coding
6227	chr17	29268622	29269137	+	0	NA	promoter-TSS (NM_030561)	promoter-TSS (NM_030561)	91	NM_030561	80748	Mm.290116	NM_030561	ENSMUSG00000052712	BC004004	2400006G15Rik	cDNA sequence BC004004	protein-coding
2143	chr11	61266407	61267019	+	0	NA	intron (NR_138545, intron 1 of 10)	intron (NR_138545, intron 1 of 10)	473	NM_007437	11671	Mm.398221	NM_007437	ENSMUSG00000010025	Aldh3a2	AI194803|Ahd-3|Ahd-3r|Ahd3|Ahd3-r|Aldh4|Aldh4-r|FALDH	aldehyde dehydrogenase family 3, subfamily A2	protein-coding
3636	chr13	23585495	23586581	+	0	NA	promoter-TSS (NM_001290530)	promoter-TSS (NM_001290530)	-68	NM_001290530	319179	Mm.440391	NM_178194	ENSMUSG00000047246	Hist1h2be	Gm11398	histone cluster 1, H2be	protein-coding
2591	chr11	106160412	106161170	+	0	NA	promoter-TSS (NM_001356459)	promoter-TSS (NM_001356459)	-62	NM_001356458	67803	Mm.21687	NM_172397	ENSMUSG00000040699	Limd2	0610025L06Rik|AI413966	LIM domain containing 2	protein-coding
7655	chr2	3332453	3333541	+	0	NA	promoter-TSS (NM_001013376)	promoter-TSS (NM_001013376)	-369	NM_001013376	227522	Mm.293948	NM_001013376	ENSMUSG00000049950	Rpp38	C330006A15Rik	ribonuclease P/MRP 38 subunit	protein-coding
6133	chr17	15826238	15827112	+	0	NA	promoter-TSS (NM_178615)	promoter-TSS (NM_178615)	-89	NM_178615	68799	Mm.293466	NM_178615	ENSMUSG00000048027	Rgmb	1110059F19Rik|DRAGON	repulsive guidance molecule family member B	protein-coding
14634	chr9	66592739	66593401	+	0	NA	promoter-TSS (NM_001302122)	promoter-TSS (NM_001302122)	45	NM_001302122	235441	Mm.32465	NM_144937	ENSMUSG00000032376	Usp3	AA409661|BC017156	ubiquitin specific peptidase 3	protein-coding
13352	chr7	132852113	132852872	+	0	NA	intron (NM_001347629, intron 1 of 3)	CpG	155	NM_001347629	72096	Mm.28631	NM_028095	ENSMUSG00000030960	Eef1akmt2	2010208K18Rik|Mettl10	EEF1A lysine methyltransferase 2	protein-coding
10577	chr4	132533263	132534014	+	0	NA	5' UTR (NM_007512, exon 2 of 4)	5' UTR (NM_007512, exon 2 of 4)	1776	NM_007512	11983	Mm.2171	NM_007512	ENSMUSG00000054428	Atpif1	ATP5IF1|Atpi|IF(1)|If1	ATPase inhibitory factor 1	protein-coding
10044	chr4	43656365	43656866	+	0	NA	promoter-TSS (NM_026871)	promoter-TSS (NM_026871)	-170	NM_026871	68917	Mm.25285	NM_026871	ENSMUSG00000028470	Hint2	1190005L05Rik	histidine triad nucleotide binding protein 2	protein-coding
3192	chr12	75733942	75734807	+	0	NA	intron (NM_030750, intron 1 of 2)	intron (NM_030750, intron 1 of 2)	1355	NM_030750	81535	Mm.280199	NM_030750	ENSMUSG00000021054	Sgpp1	AI463453|SPP|SPP1|Spph1	sphingosine-1-phosphate phosphatase 1	protein-coding
10076	chr4	48045491	48046218	+	0	NA	intron (NM_001307989, intron 1 of 4)	intron (NM_001307989, intron 1 of 4)	549	NM_015743	18124	Mm.247261	NM_015743	ENSMUSG00000028341	Nr4a3	AI573420|CHN|CSMF|MINOR|NOR-1|Nor1|TEC	nuclear receptor subfamily 4, group A, member 3	protein-coding
6010	chr16	96127758	96128594	+	0	NA	promoter-TSS (NM_008251)	promoter-TSS (NM_008251)	-451	NM_008251	15312	Mm.2756	NM_008251	ENSMUSG00000040681	Hmgn1	HMG-14|Hmg14	high mobility group nucleosomal binding domain 1	protein-coding
4588	chr14	64589201	64590240	+	0	NA	promoter-TSS (NR_029813)	promoter-TSS (NR_029813)	-937	NR_029813	387233		NR_029813	ENSMUSG00000065597	Mir124a-1	Mirn124a|Mirn124a-1	microRNA 124a-1	ncRNA
12776	chr7	41632807	41634010	+	0	NA	promoter-TSS (NM_023363)	promoter-TSS (NM_023363)	-123	NM_001360681	67607	Mm.384626	NM_023363	ENSMUSG00000074165	Zfp788	2810426N06Rik|AI256342|AI605193	zinc finger protein 788	protein-coding
11753	chr6	21213913	21214408	+	0	NA	Intergenic	Intergenic	-1186	NM_019697	16508	Mm.425316	NM_019697	ENSMUSG00000060882	Kcnd2	AI839615|AW555701|Kv4.2|R75121	potassium voltage-gated channel, Shal-related family, member 2	protein-coding
3411	chr12	103634522	103635059	+	0	NA	Intergenic	Intergenic	-3346	NM_001301404	217847	Mm.29094	NM_144834	ENSMUSG00000061947	Serpina10	PZI|ZPI	serine (or cysteine) peptidase inhibitor, clade A (alpha-1 antiproteinase, antitrypsin), member 10	protein-coding
1979	chr11	33146139	33146698	+	0	NA	intron (NR_102395, intron 2 of 4)	intron (NR_102395, intron 2 of 4)	982	NM_008005	14172	Mm.339812	NM_008005	ENSMUSG00000057967	Fgf18	D130055P09Rik|FGF-18	fibroblast growth factor 18	protein-coding
14121	chr8	121949785	121950777	+	0	NA	promoter-TSS (NM_001285983)	promoter-TSS (NM_001285983)	-211	NM_001285981	53325	Mm.287163	NM_016812	ENSMUSG00000025316	Banp	AA408158|SMAR1	BTG3 associated nuclear protein	protein-coding
3299	chr12	87443731	87444190	+	0	NA	promoter-TSS (NM_026958)	promoter-TSS (NM_026958)	57	NM_001013372	654309	Mm.442579	NM_001013372	ENSMUSG00000079036	Nrp	-	neural regeneration protein	protein-coding
5767	chr16	58727285	58728068	+	0	NA	promoter-TSS (NR_045518)	promoter-TSS (NR_045518)	-234	NR_045518	224250	Mm.29482	NM_171826	ENSMUSG00000022744	Cldnd1	1110019C08Rik|AA407103|AI849195|AW489850|Cldn25	claudin domain containing 1	protein-coding
14465	chr9	49055286	49055652	+	0	NA	promoter-TSS (NM_012039)	promoter-TSS (NM_012039)	-112	NM_012039	26951	Mm.24791	NM_012039	ENSMUSG00000032264	Zw10	6330566F14Rik|MmZw10	zw10 kinetochore protein	protein-coding
11427	chr5	123930452	123930946	+	0	NA	promoter-TSS (NM_001134767)	promoter-TSS (NM_001134767)	10	NM_001134767	208908	Mm.243679	NM_001134767	ENSMUSG00000061882	Ccdc62	AI661708|G1-485-3|Gm150|repro29	coiled-coil domain containing 62	protein-coding
12349	chr6	122297439	122298097	+	0	NA	Intergenic	Intergenic	3577	NR_163697	625931	Mm.391496	NR_163697		Gm6637	EG625931	predicted gene 6637	pseudo
14019	chr8	105899908	105900432	+	0	NA	promoter-TSS (NM_173432)	promoter-TSS (NM_173432)	-304	NM_173432	244631	Mm.27627	NM_173432	ENSMUSG00000048310	Pskh1	AW539964|E130013P03Rik|b2b1230Clo	protein serine kinase H1	protein-coding
13466	chr8	11634978	11637000	+	0	NA	promoter-TSS (NM_001167967)	promoter-TSS (NM_001167967)	-232	NM_133971	102334	Mm.12459	NM_133971	ENSMUSG00000031508	Ankrd10	4833425P12Rik|AW549277	ankyrin repeat domain 10	protein-coding
8430	chr2	121865865	121867188	+	0	NA	promoter-TSS (NM_199038)	promoter-TSS (NM_199038)	-444	NM_199038	319996	Mm.292109	NM_177054	ENSMUSG00000060227	Casc4	D130060C09Rik|VGFG2573	cancer susceptibility candidate 4	protein-coding
3824	chr13	55444736	55445331	+	0	NA	promoter-TSS (NM_001286066)	promoter-TSS (NM_001286066)	-39	NM_001286063	26385	Mm.10193	NM_011938	ENSMUSG00000074886	Grk6	Gprk6	G protein-coupled receptor kinase 6	protein-coding
14140	chr8	124791924	124792788	+	0	NA	promoter-TSS (NM_198632)	promoter-TSS (NM_198632)	-663	NM_198632	330863	Mm.422769	NM_198632	ENSMUSG00000036913	Trim67	D130049O21Rik|TNL	tripartite motif-containing 67	protein-coding
9462	chr3	99140780	99141800	+	0	NA	intron (NM_027462, intron 1 of 5)	CpG	200	NM_027462	70560	Mm.316754	NM_027462	ENSMUSG00000004233	Wars2	5730427B17Rik|9430020O07Rik|AI413375|TrpRS	tryptophanyl tRNA synthetase 2 (mitochondrial)	protein-coding
309	chr1	62139943	62140469	+	0	NA	intron (NM_001081050, intron 4 of 22)	intron (NM_001081050, intron 4 of 22)	-4097	NR_151537	105243940		NR_151537		Pard3bos2	Gm12747	par-3 family cell polarity regulator beta, opposite strand 2	ncRNA
10573	chr4	132463495	132464578	+	0	NA	promoter-TSS (NM_026039)	promoter-TSS (NM_026039)	-115	NM_026039	67219	Mm.45929	NM_026039	ENSMUSG00000066042	Med18	2810046C01Rik	mediator complex subunit 18	protein-coding
11688	chr6	8509065	8509545	+	0	NA	promoter-TSS (NM_133236)	promoter-TSS (NM_133236)	-144	NR_040452	320312	Mm.374890	NR_040452	ENSMUSG00000087305	A430035B10Rik	2810488G03Rik	RIKEN cDNA A430035B10 gene	ncRNA
6670	chr18	9211863	9212297	+	0	NA	promoter-TSS (NM_008058)	promoter-TSS (NM_008058)	-776	NM_008058	14370	Mm.184289	NM_008058	ENSMUSG00000036904	Fzd8	Fz8	frizzled class receptor 8	protein-coding
8271	chr2	97466217	97467475	+	0	NA	promoter-TSS (NM_001289744)	promoter-TSS (NM_001289744)	-811	NM_178725	241568	Mm.241682	NM_178725	ENSMUSG00000050587	Lrrc4c	6430556C10Rik|NGL-1	leucine rich repeat containing 4C	protein-coding
1392	chr10	75892963	75893452	+	0	NA	promoter-TSS (NM_001358984)	promoter-TSS (NM_001358984)	-191	NR_152573	70377	Mm.275878	NM_024440	ENSMUSG00000009092	Derl3	1810006I20Rik|1810063P04Rik|IZP6|derlin-3	Der1-like domain family, member 3	protein-coding
10228	chr4	82508668	82515209	+	0	NA	intron (NR_137202, intron 1 of 1)	intron (NR_137202, intron 1 of 1)	3949	NR_137202	102635783	Mm.41666	NR_137202		Gm11266	-	predicted gene 11266	ncRNA
854	chr1	171294689	171295290	+	0	NA	promoter-TSS (NM_025388)	promoter-TSS (NM_025388)	13	NM_025388	66155	Mm.2815	NM_025388	ENSMUSG00000062963	Ufc1	1110021H02Rik|AA062310|ESTM29	ubiquitin-fold modifier conjugating enzyme 1	protein-coding
10064	chr4	46388614	46390847	+	0	NA	promoter-TSS (NM_029086)	promoter-TSS (NM_029086)	-293	NM_001347095	74753	Mm.45973	NM_029086	ENSMUSG00000028331	Trmo	5830415F09Rik|AV014846|Nap1	tRNA methyltransferase O	protein-coding
3634	chr13	23574757	23575856	+	0	NA	promoter-TSS (NM_178204)	promoter-TSS (NM_178204)	-457	NM_178204	319149	Mm.347699	NM_178204	ENSMUSG00000099583	Hist1h3d	H3-b	histone cluster 1, H3d	protein-coding
9094	chr3	53462944	53464943	+	0	NA	promoter-TSS (NM_172501)	promoter-TSS (NM_172501)	148	NM_173382	212127	Mm.491292	NM_173382	ENSMUSG00000049504	Proser1	2810046L04Rik|9330161F11	proline and serine rich 1	protein-coding
15017	chrX	13242510	13243578	+	0	NA	intron (NR_045429, intron 1 of 2)	intron (NR_045429, intron 1 of 2)	4689	NR_045429	72122	Mm.75434	NR_045429	ENSMUSG00000100714	2010308F09Rik	-	RIKEN cDNA 2010308F09 gene	ncRNA
1429	chr10	80053335	80053725	+	0	NA	promoter-TSS (NM_008162)	promoter-TSS (NM_008162)	-35	NM_008162	625249	Mm.332810	NM_008162	ENSMUSG00000075706	Gpx4	GPx-4|GSHPx-4|PHGPx|mtPHGPx|snGPx	glutathione peroxidase 4	protein-coding
2595	chr11	106272755	106273374	+	0	NA	promoter-TSS (NM_001130187)	promoter-TSS (NM_001130187)	-92	NM_001130187	83796	Mm.21772	NM_031878	ENSMUSG00000078619	Smarcd2	AW322457|Baf60b	SWI/SNF related, matrix associated, actin dependent regulator of chromatin, subfamily d, member 2	protein-coding
84	chr1	32174351	32175106	+	0	NA	intron (NM_133235, intron 1 of 8)	intron (NM_133235, intron 1 of 8)	2006	NM_133235	170771	Mm.336594	NM_133235	ENSMUSG00000026058	Khdrbs2	6330586C16Rik|Slim1|Slm-1|Slm1|TG-RP135|Tg(LRRK2*R1441G)135Cjli|mSLM-1	KH domain containing, RNA binding, signal transduction associated 2	protein-coding
7651	chr19	61140683	61141013	+	0	NA	promoter-TSS (NM_001309216)	promoter-TSS (NM_001309216)	-8	NM_001001737	414758	Mm.100056	NM_001001737	ENSMUSG00000074733	Zfp950	5830428H23Rik|AU016073|BC055757|Gm34518|Zfp826|mszf84	zinc finger protein 950	protein-coding
1759	chr10	127195934	127196652	+	0	NA	promoter-TSS (NM_030714)	promoter-TSS (NM_030714)	-565	NM_001368332	80904	Mm.271724	NM_030714	ENSMUSG00000040415	Dtx3	Deltex3|mg310	deltex 3, E3 ubiquitin ligase	protein-coding
2467	chr11	97660446	97660973	+	0	NA	Intergenic	Intergenic	-2703	NM_139311	246198	Mm.23685	NM_139311	ENSMUSG00000038437	Mllt6	AI315037|Af17	myeloid/lymphoid or mixed-lineage leukemia; translocated to, 6	protein-coding
4644	chr14	75284039	75284455	+	0	NA	promoter-TSS (NM_026083)	promoter-TSS (NM_026083)	-119	NM_001359875	67302	Mm.74704	NM_026083	ENSMUSG00000022000	Zc3h13	2600010B19Rik|3110050K21Rik|4930570G11Rik|C87618	zinc finger CCCH type containing 13	protein-coding
7324	chr19	10605172	10605662	+	0	NA	promoter-TSS (NM_015735)	promoter-TSS (NM_015735)	-180	NM_015735	13194	Mm.289915	NM_015735	ENSMUSG00000024740	Ddb1	127kDa|AA408517|p127-Ddb1	damage specific DNA binding protein 1	protein-coding
13139	chr7	101905033	101906117	+	0	NA	promoter-TSS (NM_025605)	promoter-TSS (NM_025605)	-262	NM_025605	66508	Mm.30003	NM_025605	ENSMUSG00000030842	Lamtor1	2400001E08Rik|Pdro|p18	late endosomal/lysosomal adaptor, MAPK and MTOR activator 1	protein-coding
13757	chr8	70523039	70523669	+	0	NA	promoter-TSS (NM_029366)	promoter-TSS (NM_029366)	-174	NM_029366	75620	Mm.482129	NM_029366	ENSMUSG00000055553	Kxd1	0610030B01Rik|2810422J05Rik|C78305	KxDL motif containing 1	protein-coding
7640	chr19	59942538	59943128	+	0	NA	exon (NM_001033172, exon 1 of 6)	exon (NM_001033172, exon 1 of 6)	531	NM_001033172	74998	Mm.24167	NM_001033172	ENSMUSG00000040022	Rab11fip2	4930470G04Rik|A830046J09Rik|AW558126|Nrip11	RAB11 family interacting protein 2 (class I)	protein-coding
4320	chr14	20707154	20707354	+	0	NA	promoter-TSS (NM_027996)	promoter-TSS (NM_027996)	-298	NM_001252082	268721	Mm.275082	NM_027996	ENSMUSG00000021819	Zswim8	2310021P13Rik|4832404P21Rik|Kiaa0913|mKIAA0913	zinc finger SWIM-type containing 8	protein-coding
4086	chr13	95324042	95325337	+	0	NA	promoter-TSS (NM_028106)	promoter-TSS (NM_028106)	-136	NM_028106	72114	Mm.3774	NM_028106	ENSMUSG00000041995	Zbed3	0610037K01Rik|2610005H11Rik|AU018975|AU024588	zinc finger, BED type containing 3	protein-coding
726	chr1	152750250	152750966	+	0	NA	promoter-TSS (NM_001081197)	promoter-TSS (NM_001081197)	57	NM_001081197	71281	Mm.158650	NM_001081197	ENSMUSG00000055547	Apobec4	4933431M11Rik	apolipoprotein B mRNA editing enzyme, catalytic polypeptide-like 4 (putative)	protein-coding
11784	chr6	29347908	29348199	+	0	NA	promoter-TSS (NM_007594)	promoter-TSS (NM_007594)	-53	NM_001285412	12321	Mm.392075	NM_007594	ENSMUSG00000029767	Calu	9530075H20Rik	calumenin	protein-coding
10898	chr5	31526649	31527062	+	0	NA	promoter-TSS (NM_001347328)	promoter-TSS (NM_001347328)	-93	NM_028150	72195	Mm.164187	NM_028150	ENSMUSG00000053134	Supt7l	2610524B01Rik|6030455L14Rik	suppressor of Ty 7-like	protein-coding
13713	chr8	61487574	61487910	+	0	NA	promoter-TSS (NM_145595)	promoter-TSS (NM_145595)	8	NM_145595	234309	Mm.29059	NM_145595	ENSMUSG00000031641	Cbr4	A730083J17Rik|BC009118	carbonyl reductase 4	protein-coding
11474	chr5	129940983	129942071	+	0	NA	promoter-TSS (NM_027121)	promoter-TSS (NM_027121)	-582	NM_001286382	69568	Mm.288718	NM_027121	ENSMUSG00000066735	Vkorc1l1	2310024K08Rik	vitamin K epoxide reductase complex, subunit 1-like 1	protein-coding
11389	chr5	120656201	120657090	+	0	NA	intron (NM_001359146, intron 3 of 19)	intron (NM_001359146, intron 3 of 19)	3276	NM_001359147	19415	Mm.41209	NM_013832	ENSMUSG00000029602	Rasal1	MRASAL	RAS protein activator like 1 (GAP1 like)	protein-coding
7284	chr19	7039836	7040601	+	0	NA	promoter-TSS (NM_016737)	promoter-TSS (NM_016737)	-192	NM_016737	20867	Mm.258633	NM_016737	ENSMUSG00000024966	Stip1	Hop|Sti1|p60	stress-induced phosphoprotein 1	protein-coding
7783	chr2	23067761	23068352	+	0	NA	promoter-TSS (NR_149742)	promoter-TSS (NR_149742)	-145	NM_001355639	74159	Mm.181973	NM_028793	ENSMUSG00000026781	Acbd5	1300014E15Rik	acyl-Coenzyme A binding domain containing 5	protein-coding
4162	chr13	106946764	106947163	+	0	NA	promoter-TSS (NM_025447)	promoter-TSS (NM_025447)	-166	NM_025447	66254	Mm.9563	NM_025447	ENSMUSG00000021692	Dimt1	1500031M22Rik|AV111347|Dimt1l	DIM1 dimethyladenosine transferase 1-like (S. cerevisiae)	protein-coding
11352	chr5	115300756	115301341	+	0	NA	promoter-TSS (NR_131932)	promoter-TSS (NR_131932)	-58	NM_019682	56455	Mm.256858	NM_019682	ENSMUSG00000009013	Dynll1	Dlc8|Dnclc1|Pin	dynein light chain LC8-type 1	protein-coding
109	chr1	37864713	37866090	+	0	NA	promoter-TSS (NM_207228)	promoter-TSS (NM_207228)	-103	NM_001290720	211484	Mm.332756	NM_207228	ENSMUSG00000060771	Tsga10	4933432N21Rik|AI843383|Gm217|Mtsga10	testis specific 10	protein-coding
8991	chr3	36065517	36066225	+	0	NA	promoter-TSS (NM_172678)	promoter-TSS (NM_172678)	-108	NM_172678	229211	Mm.260997	NM_172678	ENSMUSG00000027710	Acad9	2600017P15Rik|4732402K02|C630012L17Rik|NPD002	acyl-Coenzyme A dehydrogenase family, member 9	protein-coding
13911	chr8	88696301	88697056	+	0	NA	promoter-TSS (NM_001128170)	promoter-TSS (NM_001128170)	-350	NM_001128171	74256	Mm.490395	NM_173369	ENSMUSG00000036712	Cyld	2010013M14Rik|2900009M21Rik|C130039D01Rik|CDMT|CYLD1|EAC|mKIAA0849	CYLD lysine 63 deubiquitinase	protein-coding
6187	chr17	25111902	25112412	+	0	NA	intron (NM_001163661, intron 3 of 20)	intron (NM_001163661, intron 3 of 20)	3748	NM_027880	71718	Mm.288702	NM_027880	ENSMUSG00000024170	Telo2	1200003M09Rik|AI415602|Tel2|mKIAA0683	telomere maintenance 2	protein-coding
6333	chr17	36836960	36837231	+	0	NA	promoter-TSS (NM_001025599)	promoter-TSS (NM_001025599)	-51	NM_001286726	22670	Mm.34587	NM_030698	ENSMUSG00000024457	Trim26	AI462198|Zfp173|Zfp1736	tripartite motif-containing 26	protein-coding
12648	chr7	25658530	25659275	+	0	NA	promoter-TSS (NM_138586)	promoter-TSS (NM_138586)	-141	NM_007533	12039	Mm.25848	NM_007533	ENSMUSG00000060376	Bckdha	-	branched chain ketoacid dehydrogenase E1, alpha polypeptide	protein-coding
3429	chr12	108003398	108004476	+	0	NA	promoter-TSS (NM_021399)	promoter-TSS (NM_021399)	-523	NM_001286343	58208	Mm.392694	NM_021399	ENSMUSG00000048251	Bcl11b	9130430L19Rik|AI604821|B630002E05Rik|BCL-11B|Ctip2|Rit1	B cell leukemia/lymphoma 11B	protein-coding
406	chr1	78819506	78820089	+	0	NA	3' UTR (NM_021342, exon 2 of 2)	3' UTR (NM_021342, exon 2 of 2)	2886	NM_021342	57814	Mm.24386	NM_021342	ENSMUSG00000047330	Kcne4	AW487937|MiRP3	potassium voltage-gated channel, Isk-related subfamily, gene 4	protein-coding
1103	chr10	20952028	20952411	+	0	NA	promoter-TSS (NM_026203)	promoter-TSS (NM_026203)	-328	NM_026203	52906	Mm.253280	NM_026203	ENSMUSG00000019986	Ahi1	1700015F03Rik|Ahi-1|D10Bwg0629e	Abelson helper integration site 1	protein-coding
7388	chr19	21652657	21653390	+	0	NA	promoter-TSS (NM_025423)	promoter-TSS (NM_025423)	-232	NM_025423	66206	Mm.272430	NM_025423	ENSMUSG00000035171	1110059E24Rik	-	RIKEN cDNA 1110059E24 gene	protein-coding
1817	chr11	4593787	4594097	+	0	NA	intron (NM_028860, intron 1 of 17)	intron (NM_028860, intron 1 of 17)	873	NM_028860	74302	Mm.425669	NM_028860	ENSMUSG00000034354	Mtmr3	1700092A20Rik|AI255150|AW557713|FYVE-DSP1|ZFYVE10|mKIAA0371	myotubularin related protein 3	protein-coding
1888	chr11	19019412	19021033	+	0	NA	Intergenic	Intergenic	-1253	NM_001193271	17268	Mm.356578	NM_010789	ENSMUSG00000020160	Meis1	C530044H18Rik|Evi8	Meis homeobox 1	protein-coding
9420	chr3	95906197	95906511	+	0	NA	Intergenic	Intergenic	-1669	NM_001355751	23831	Mm.489647	NM_011797	ENSMUSG00000038526	Car14	AW536446|CA-XIV|Ca14	carbonic anhydrase 14	protein-coding
7317	chr19	9899431	9900057	+	0	NA	promoter-TSS (NM_016692)	promoter-TSS (NM_016692)	-255	NM_001369356	16319	Mm.29755	NM_016692	ENSMUSG00000024660	Incenp	2700067E22Rik|AU019509|C130081E20|C77457	inner centromere protein	protein-coding
14738	chr9	89210193	89210732	+	0	NA	promoter-TSS (NM_026829)	promoter-TSS (NM_026829)	-728	NM_026829	107885	Mm.486274	NM_026829	ENSMUSG00000066442	Mthfs	1110034I12Rik|2310020H23Rik|AI119695	5, 10-methenyltetrahydrofolate synthetase	protein-coding
7326	chr19	10688429	10688911	+	0	NA	promoter-TSS (NM_001361963)	promoter-TSS (NM_001361963)	-65	NM_001361958	107305	Mm.19091	NM_181403	ENSMUSG00000048832	Vps37c	5730409F24Rik|AU042646	vacuolar protein sorting 37C	protein-coding
13753	chr8	70234085	70234634	+	0	NA	promoter-TSS (NM_133972)	promoter-TSS (NM_133972)	63	NM_133972	76813	Mm.383251	NM_133972	ENSMUSG00000002343	Armc6	2410153K17Rik|AW554412	armadillo repeat containing 6	protein-coding
2748	chr11	121229163	121229579	+	0	NA	promoter-TSS (NM_001252550)	promoter-TSS (NM_001252550)	-62	NM_001252549	217370	Mm.27182	NM_144832	ENSMUSG00000039294	Cybc1	-	cytochrome b 245 chaperone 1	protein-coding
1573	chr10	94035678	94036316	+	0	NA	promoter-TSS (NM_001304572)	promoter-TSS (NM_001304572)	-4	NM_053072	13998	Mm.269596	NM_053072	ENSMUSG00000020021	Fgd6	AA123052|Etohd4|ZFYVE24	FYVE, RhoGEF and PH domain containing 6	protein-coding
13951	chr8	95080277	95081306	+	0	NA	promoter-TSS (NM_028805)	promoter-TSS (NM_028805)	-410	NM_028805	74187	Mm.28382	NM_028805	ENSMUSG00000031787	Katnb1	2410003J24Rik|KAT	katanin p80 (WD40-containing) subunit B 1	protein-coding
862	chr1	172026603	172027180	+	0	NA	intron (NM_033509, intron 1 of 7)	intron (NM_033509, intron 1 of 7)	404	NM_033509	93840	Mm.36148	NM_033509	ENSMUSG00000026556	Vangl2	C530001F03Rik|Lootl|Lp|Lpp1|Ltap|Vang1l2|loop-tail|ska17|ska<m17Jus>|stbm|strabismus	VANGL planar cell polarity 2	protein-coding
11312	chr5	111006806	111007313	+	0	NA	intron (NM_001267622, intron 2 of 22)	intron (NM_001267622, intron 2 of 22)	2915	NR_030482	735278		NR_030482	ENSMUSG00000076163	Mir701	Mirn701|mir-701|mmu-mir-701	microRNA 701	ncRNA
1192	chr10	39733537	39733912	+	0	NA	intron (NM_011264, intron 1 of 31)	intron (NM_011264, intron 1 of 31)	1564	NM_011264	19714	Mm.439723	NM_011264	ENSMUSG00000019841	Rev3l	Rev|Rev3|Sez4	REV3 like, DNA directed polymerase zeta catalytic subunit	protein-coding
6738	chr18	23038547	23039088	+	0	NA	promoter-TSS (NM_001161483)	promoter-TSS (NM_001161483)	-154	NM_001161483	319211	Mm.209896	NM_199024	ENSMUSG00000041923	Nol4	1700013J13Rik|4930568N03Rik|Gm1262	nucleolar protein 4	protein-coding
9598	chr3	123385544	123386784	+	0	NA	promoter-TSS (NM_201638)	promoter-TSS (NM_201638)	-174	NM_201638	210529	Mm.260039	NM_201638	ENSMUSG00000028114	Mettl14	G430022H21Rik|mKIAA1627	methyltransferase like 14	protein-coding
15158	chrX	109094887	109096270	+	0	NA	5' UTR (NM_019989, exon 1 of 4)	5' UTR (NM_019989, exon 1 of 4)	171	NM_019989	56726	Mm.260760	NM_019989	ENSMUSG00000031246	Sh3bgrl	1190008F14Rik	SH3-binding domain glutamic acid-rich protein like	protein-coding
6060	chr17	5840644	5841109	+	0	NA	promoter-TSS (NM_025664)	promoter-TSS (NM_025664)	-448	NM_025664	66616	Mm.89515	NM_025664	ENSMUSG00000002365	Snx9	2700073N08Rik|SDP1|SH3PX1	sorting nexin 9	protein-coding
13586	chr8	34108407	34109091	+	0	NA	promoter-TSS (NM_011722)	promoter-TSS (NM_011722)	-37	NM_001293757	22428	Mm.150373	NM_011722	ENSMUSG00000031516	Dctn6	AU044699|WS-3|p27	dynactin 6	protein-coding
3771	chr13	45964744	45965372	+	0	NA	promoter-TSS (NM_009124)	promoter-TSS (NM_009124)	-67	NM_009124	20238	Mm.342683	NM_009124	ENSMUSG00000046876	Atxn1	2900016G23Rik|Atx1|C85907|Gm10786|Sca1	ataxin 1	protein-coding
1597	chr10	96616186	96617054	+	0	NA	promoter-TSS (NM_007569)	promoter-TSS (NM_007569)	-381	NM_007569	12226	Mm.23811	NM_007569	ENSMUSG00000036478	Btg1	AI426953|AW546738	B cell translocation gene 1, anti-proliferative	protein-coding
12901	chr7	56049868	56050244	+	0	NA	promoter-TSS (NM_010418)	promoter-TSS (NM_010418)	-99	NM_010418	15204	Mm.20929	NM_010418	ENSMUSG00000030451	Herc2	D15F32S1h|D7H15F32S1|D7H15F37S1|jdf2|mKIAA0393|rjs	HECT and RLD domain containing E3 ubiquitin protein ligase 2	protein-coding
3742	chr13	42052517	42053515	+	0	NA	intron (NM_007772, intron 1 of 8)	intron (NM_007772, intron 1 of 8)	995	NM_007772	110521	Mm.4808	NM_007772	ENSMUSG00000021366	Hivep1	Cryabp1	human immunodeficiency virus type I enhancer binding protein 1	protein-coding
12566	chr7	13023246	13024710	+	0	NA	promoter-TSS (NM_011588)	promoter-TSS (NM_011588)	-174	NM_011588	21849	Mm.15701	NM_011588	ENSMUSG00000005566	Trim28	AA408787|KAP-1|KRIP-1|MommeD9|Tif1b|Tif1beta	tripartite motif-containing 28	protein-coding
12043	chr6	58832150	58832888	+	0	NA	5' UTR (NM_001361966, exon 2 of 26)	5' UTR (NM_001361966, exon 2 of 26)	1054	NM_001361966	73998	Mm.191892	NM_028705	ENSMUSG00000029804	Herc3	5730409F18Rik|AI646603|mKIAA0032	hect domain and RLD 3	protein-coding
14134	chr8	123518552	123518970	+	0	NA	promoter-TSS (NM_018855)	promoter-TSS (NM_018855)	-74	NM_018855	104346	Mm.117265	NM_018855	ENSMUSG00000040220	Gas8	Gas11	growth arrest specific 8	protein-coding
11054	chr5	65761975	65762286	+	0	NA	Intergenic	Intergenic	-1391	NM_001024917	333789	Mm.332398	NM_001024917	ENSMUSG00000037795	N4bp2	B3bp|E430014I16|Gm1791|Gm868	NEDD4 binding protein 2	protein-coding
8633	chr2	152395999	152396673	+	0	NA	3' UTR (NM_011438, exon 1 of 1)	3' UTR (NM_011438, exon 1 of 1)	1710	NM_011438	20667	Mm.28424	NM_011438	ENSMUSG00000051817	Sox12	2010205A02Rik	SRY (sex determining region Y)-box 12	protein-coding
9543	chr3	115887856	115889130	+	0	NA	promoter-TSS (NR_015487)	promoter-TSS (NR_015487)	310	NM_027193	69740	Mm.5915	NM_027193	ENSMUSG00000033554	Dph5	2410012M04Rik|AU045680|C80186	diphthamide biosynthesis 5	protein-coding
10007	chr4	40948059	40948679	+	0	NA	promoter-TSS (NM_029814)	promoter-TSS (NM_029814)	-75	NM_001171739	12017	Mm.688	NM_009736	ENSMUSG00000028416	Bag1	BAG-1|Rap46	BCL2-associated athanogene 1	protein-coding
6515	chr17	71475701	71476299	+	0	NA	promoter-TSS (NM_028887)	promoter-TSS (NM_028887)	-657	NM_028887	74355	Mm.194450	NM_028887	ENSMUSG00000024054	Smchd1	4931400A14Rik|AW554188|MommeD1|mKIAA0650	SMC hinge domain containing 1	protein-coding
12730	chr7	30626070	30626680	+	0	NA	promoter-TSS (NM_025628)	promoter-TSS (NM_025628)	-261	NM_025628	110323	Mm.400	NM_025628	ENSMUSG00000036751	Cox6b1	2010000G05Rik|COX VIb-1|Cox6b	cytochrome c oxidase, subunit 6B1	protein-coding
10506	chr4	126102077	126102487	+	0	NA	Intergenic	Intergenic	-1675	NM_001145827	74178	Mm.440269	NM_028800	ENSMUSG00000042608	Stk40	2310004N11Rik|AI428792	serine/threonine kinase 40	protein-coding
2793	chr12	9029781	9030803	+	0	NA	intron (NM_029321, intron 1 of 2)	CpG	295	NM_029321	75516	Mm.37581	NM_029321	ENSMUSG00000066637	Ttc32	1700013G20Rik	tetratricopeptide repeat domain 32	protein-coding
8576	chr2	142902443	142903199	+	0	NA	promoter-TSS (NR_131921)	promoter-TSS (NR_131921)	-144	NR_131921	75053	Mm.72638	NR_131921	ENSMUSG00000086504	Kif16bos	4930511F01Rik	kinesin family member 16B, opposite strand	ncRNA
9485	chr3	104220111	104221267	+	0	NA	promoter-TSS (NM_133853)	promoter-TSS (NM_133853)	-283	NM_133853	99470	Mm.264849	NM_133853	ENSMUSG00000052539	Magi3	4732496O19Rik|6530407C02Rik|AA407180|AI120132|mKIAA1634	membrane associated guanylate kinase, WW and PDZ domain containing 3	protein-coding
13593	chr8	34805678	34807499	+	0	NA	Intergenic	Intergenic	-1022	NM_176933	319520	Mm.170276	NM_176933	ENSMUSG00000031530	Dusp4	2700078F24Rik|AI844617|BB104621|E130306H24Rik|MKP2	dual specificity phosphatase 4	protein-coding
2702	chr11	117114302	117115243	+	0	NA	promoter-TSS (NM_001166506)	promoter-TSS (NM_001166506)	-396	NR_029459	74136	Mm.272312	NM_028777	ENSMUSG00000020823	Sec14l1	1200017E04Rik|2810012L19Rik|Naa-35	SEC14-like lipid binding 1	protein-coding
10763	chr5	3927749	3927954	+	0	NA	promoter-TSS (NM_194462)	promoter-TSS (NM_194462)	-335	NM_194462	100986	Mm.46044	NM_194462	ENSMUSG00000040407	Akap9	5730481H23Rik|AKAP-9|AKAP450|AW545847|C79026|G1-448-15|PRKA9|mKIAA0803|mei2-5|repro12	A kinase (PRKA) anchor protein (yotiao) 9	protein-coding
7025	chr18	65800011	65800622	+	0	NA	promoter-TSS (NM_025468)	promoter-TSS (NM_025468)	-262	NM_025468	66286	Mm.27800	NM_025468	ENSMUSG00000024516	Sec11c	1810029G24Rik|Sec11l3	SEC11 homolog C, signal peptidase complex subunit	protein-coding
4381	chr14	30574219	30574528	+	0	NA	3' UTR (NM_009388, exon 14 of 14)	3' UTR (NM_009388, exon 14 of 14)	2224	NR_037237	100526475		NR_037237	ENSMUSG00000093156	Mir3076	mir-3076|mmu-mir-3076	microRNA 3076	ncRNA
3867	chr13	62466741	62466992	+	0	NA	promoter-TSS (NM_001136496)	promoter-TSS (NM_001136496)	-54	NM_001136496	71508	Mm.442497	NM_178875	ENSMUSG00000113450	Zfp935	8430426H19Rik|Es113	zinc finger protein 935	protein-coding
4312	chr14	19976983	19977688	+	0	NA	promoter-TSS (NM_001285910)	promoter-TSS (NM_001285910)	-86	NM_010315	14702	Mm.41737	NM_010315	ENSMUSG00000043004	Gng2	-	guanine nucleotide binding protein (G protein), gamma 2	protein-coding
3465	chr12	113000636	113001385	+	0	NA	promoter-TSS (NM_028193)	promoter-TSS (NM_028193)	-389	NM_028193	72308	Mm.196721	NM_028193	ENSMUSG00000011158	Brf1	2510002F24Rik|GTF3B|TAF3C|TAFIII90|TFIIIB90|mTFIIIB90	BRF1, RNA polymerase III transcription initiation factor 90 kDa subunit	protein-coding
5223	chr15	80083099	80084337	+	0	NA	promoter-TSS (NM_013762)	promoter-TSS (NM_013762)	-312	NM_013762	27367	Mm.290771	NM_013762	ENSMUSG00000060036	Rpl3	F2|J1	ribosomal protein L3	protein-coding
5724	chr16	50736417	50737280	+	0	NA	Intergenic	Intergenic	-4075	NR_028300	68190	Mm.139089	NR_028300		Dubr	5330426P16Rik|Dum	Dppa2 upstream binding RNA	ncRNA
14660	chr9	71895908	71896736	+	0	NA	promoter-TSS (NM_001253864)	promoter-TSS (NM_001253864)	-226	NM_001253863	21406	Mm.171615	NM_011544	ENSMUSG00000032228	Tcf12	A130037E08Rik|ALF1|HEB|HEBAlt|HTF-4|HTF4|ME1|REB|bHLHb20	transcription factor 12	protein-coding
8823	chr2	181319471	181319972	+	0	NA	promoter-TSS (NM_001166668)	promoter-TSS (NM_001166668)	-3	NM_001363071	269400	Mm.11333	NM_001001882	ENSMUSG00000038685	Rtel1	AI451565|AW540478|Rtel	regulator of telomere elongation helicase 1	protein-coding
8106	chr2	69206159	69206403	+	0	NA	promoter-TSS (NM_025565)	promoter-TSS (NM_025565)	-68	NM_001305800	66442	Mm.272969	NM_025565	ENSMUSG00000005233	Spc25	2600017H08Rik|2610205L13Rik|Spbc25	SPC25, NDC80 kinetochore complex component, homolog (S. cerevisiae)	protein-coding
13338	chr7	131410415	131410742	+	0	NA	promoter-TSS (NM_175115)	promoter-TSS (NM_175115)	-23	NM_025826	66885	Mm.334274	NM_025826	ENSMUSG00000030861	Acadsb	1300003O09Rik|2-MEBCAD|BB066609|SBCAD	acyl-Coenzyme A dehydrogenase, short/branched chain	protein-coding
11878	chr6	39204703	39205603	+	0	NA	intron (NM_001033430, intron 1 of 19)	intron (NM_001033430, intron 1 of 19)	1620	NM_001033430	338523	Mm.293175	NM_001033430	ENSMUSG00000042599	Kdm7a	A630082K20Rik|BB041802|Jhdm1d|mKIAA1718	lysine (K)-specific demethylase 7A	protein-coding
2398	chr11	87736750	87737585	+	0	NA	promoter-TSS (NM_009296)	promoter-TSS (NM_009296)	-384	NR_149756	20922	Mm.622	NM_009296	ENSMUSG00000020485	Supt4a	AL022777|Supt4h|Supt4h1|Supt4h1a	suppressor of Ty 4A	protein-coding
6264	chr17	33032733	33033866	+	0	NA	promoter-TSS (NM_028543)	promoter-TSS (NM_028543)	82	NM_028543	73451	Mm.129453	NM_028543	ENSMUSG00000067430	Zfp763	1700065O13Rik|AI839635	zinc finger protein 763	protein-coding
2296	chr11	76763328	76763754	+	0	NA	promoter-TSS (NM_016810)	promoter-TSS (NM_016810)	37	NM_001356321	53334	Mm.20931	NM_016810	ENSMUSG00000010392	Gosr1	AI414660|AI426320|BB145494|GOS-28|GOSRI|GS28	golgi SNAP receptor complex member 1	protein-coding
12835	chr7	46096131	46096430	+	0	NA	TTS (NM_010602)	TTS (NM_010602)	3957	NM_010602	16514	Mm.333863	NM_010602	ENSMUSG00000096146	Kcnj11	Kir6.2|mBIR	potassium inwardly rectifying channel, subfamily J, member 11	protein-coding
13235	chr7	120843077	120843831	+	0	NA	promoter-TSS (NM_001267710)	promoter-TSS (NM_001267710)	-146	NM_001267710	13631	Mm.25997	NM_007908	ENSMUSG00000035064	Eef2k	C86191|eEF-2K	eukaryotic elongation factor-2 kinase	protein-coding
6582	chr17	84466092	84466486	+	0	NA	promoter-TSS (NM_183021)	promoter-TSS (NM_183021)	-81	NM_183021	240174	Mm.246767	NM_177826	ENSMUSG00000024251	Thada	6530405K19|A930021O22|AU019899|BC052885|GITA	thyroid adenoma associated	protein-coding
12546	chr7	6286084	6286641	+	0	NA	promoter-TSS (NM_001024928)	promoter-TSS (NM_001024928)	-218	NM_001024928	384763	Mm.276279	NM_001024928	ENSMUSG00000054893	Zfp667	A830025F02Rik|Mip1|ZNF667	zinc finger protein 667	protein-coding
2090	chr11	53430747	53431227	+	0	NA	promoter-TSS (NM_001326614)	promoter-TSS (NM_001326614)	-156	NM_001326614	22272	Mm.251621	NM_025352	ENSMUSG00000044894	Uqcrq	1100001F06Rik|1500040F11Rik|5830407L17Rik|9.5kDa|AA959903|QP-C|Qpc|Uqcrb|c1502	ubiquinol-cytochrome c reductase, complex III subunit VII	protein-coding
9195	chr3	70010786	70011436	+	0	NA	intron (NM_001018031, intron 1 of 4)	L1MC2|LINE|L1	3498	NM_001018031	229389	Mm.331071	NM_001018031	ENSMUSG00000027788	Otol1	Gm414	otolin 1	protein-coding
14236	chr9	20887656	20888336	+	0	NA	promoter-TSS (NM_145610)	promoter-TSS (NM_145610)	-179	NM_145610	235036	Mm.2930	NM_145610	ENSMUSG00000004100	Ppan	A230087P06Rik|SSF1	peter pan homolog	protein-coding
11188	chr5	91962794	91963058	+	0	NA	promoter-TSS (NR_073442)	promoter-TSS (NR_073442)	44	NR_028429	381650	Mm.159453	NR_028429	ENSMUSG00000102644	Thap6	4930534K21Rik|AI448650	THAP domain containing 6	pseudo
6511	chr17	71001436	71002901	+	0	NA	5' UTR (NM_026064, exon 1 of 4)	5' UTR (NM_026064, exon 1 of 4)	365	NM_026064	67268	Mm.489605	NM_026064	ENSMUSG00000024048	Myl12a	2900073G15Rik|AI838292|C80200	myosin, light chain 12A, regulatory, non-sarcomeric	protein-coding
9412	chr3	95433766	95434612	+	0	NA	promoter-TSS (NM_001037737)	promoter-TSS (NM_001037737)	-201	NM_009709	11863	Mm.250265	NM_009709	ENSMUSG00000015522	Arnt	D3Ertd557e|Drnt|ESTM42|Hif1b|W08714|bHLHe2|mKIAA4051	aryl hydrocarbon receptor nuclear translocator	protein-coding
7021	chr18	64888685	64889468	+	0	NA	intron (NM_001114386, intron 1 of 30)	intron (NM_001114386, intron 1 of 30)	1320	NM_001114386	83814	Mm.98668	NM_031881	ENSMUSG00000024589	Nedd4l	1300012C07Rik|Nedd4-2|Nedd4b	neural precursor cell expressed, developmentally down-regulated gene 4-like	protein-coding
14640	chr9	66945300	66946418	+	0	NA	promoter-TSS (NM_001311101)	promoter-TSS (NM_001311101)	-227	NR_154464	67941	Mm.30120	NM_026467	ENSMUSG00000036781	Rps27l	1810034D23Rik	ribosomal protein S27-like	protein-coding
4567	chr14	63543768	63544539	+	0	NA	promoter-TSS (NM_177594)	promoter-TSS (NM_177594)	-200	NM_177594	210376	Mm.441613	NM_177594	ENSMUSG00000035078	Mtmr9	9430075G12Rik|AA516943|AF073881|LIP-STYX|MTMR8|mMTMH3	myotubularin related protein 9	protein-coding
12707	chr7	29815629	29816639	+	0	NA	promoter-TSS (NM_001145880)	promoter-TSS (NM_001145880)	62	NM_001145880	233056	Mm.224766	NM_146185	ENSMUSG00000011427	Zfp790	6330581L23Rik	zinc finger protein 790	protein-coding
10030	chr4	43000299	43000936	+	0	NA	promoter-TSS (NM_009503)	promoter-TSS (NM_009503)	-110	NM_009503	269523	Mm.245976	NM_009503	ENSMUSG00000028452	Vcp	3110001E05|CDC48|p97|p97/VCP	valosin containing protein	protein-coding
10743	chr4	155409505	155409793	+	0	NA	non-coding (NR_102283, exon 5 of 5)	non-coding (NR_102283, exon 5 of 5)	409	NM_001368738	544678	Mm.472798	NM_177674	ENSMUSG00000078490	Cfap74	2010015L04Rik|A530045M11	cilia and flagella associated protein 74	protein-coding
5788	chr16	63864001	63865025	+	0	NA	promoter-TSS (NM_010140)	promoter-TSS (NM_010140)	-338	NM_010140	13837	Mm.1977	NM_010140	ENSMUSG00000052504	Epha3	AW492086|Cek4|EK4|ETK1|End3|Hek|Hek4|Mek4|Tyro4	Eph receptor A3	protein-coding
13597	chr8	35498772	35499364	+	0	NA	Intergenic	Intergenic	-3535	NM_026067	67276	Mm.207534	NM_026067	ENSMUSG00000031527	Eri1	3'hexo|3110010F15Rik|Thex1|eri-1	exoribonuclease 1	protein-coding
14621	chr9	65432274	65432572	+	0	NA	Intergenic	Intergenic	-3359	NM_027134	69606	Mm.287956	NM_027134	ENSMUSG00000059183	Mtfmt	2310020P08Rik	mitochondrial methionyl-tRNA formyltransferase	protein-coding
10767	chr5	4104295	4104947	+	0	NA	promoter-TSS (NM_020010)	promoter-TSS (NM_020010)	76	NM_020010	13121	Mm.140158	NM_020010	ENSMUSG00000001467	Cyp51	AI426508|CYPLI|Cyp51a1|Ldm|P450-14DM|P450LI	cytochrome P450, family 51	protein-coding
4385	chr14	31018758	31019448	+	0	NA	promoter-TSS (NM_001359855)	promoter-TSS (NM_001359855)	28	NM_153547	30877	Mm.88512	NM_153547	ENSMUSG00000042354	Gnl3	Ns	guanine nucleotide binding protein-like 3 (nucleolar)	protein-coding
1444	chr10	80561494	80562142	+	0	NA	promoter-TSS (NM_025852)	promoter-TSS (NM_025852)	-258	NM_025852	66932	Mm.1116	NM_025852	ENSMUSG00000047417	Rexo1	1700021P10Rik|2610511M11Rik|AW050347|EloA-BP1|Rex1|Tceb3bp1	REX1, RNA exonuclease 1	protein-coding
6250	chr17	31658655	31659008	+	0	NA	promoter-TSS (NM_001163769)	promoter-TSS (NM_001163769)	-67	NM_001357907	108121	Mm.379289	NM_024187	ENSMUSG00000061613	U2af1	2010107D16Rik	U2 small nuclear ribonucleoprotein auxiliary factor (U2AF) 1	protein-coding
5770	chr16	59639306	59639879	+	0	NA	promoter-TSS (NM_001347244)	promoter-TSS (NM_001347244)	-183	NM_001347244	56297	Mm.392505	NM_019665	ENSMUSG00000022722	Arl6	1110018H24Rik|2210411E14Rik|BBS3	ADP-ribosylation factor-like 6	protein-coding
4682	chr14	79451589	79451882	+	0	NA	promoter-TSS (NM_001034882)	promoter-TSS (NM_001034882)	-100	NM_001034882	432879	Mm.308666	NM_001034882	ENSMUSG00000075502	Kbtbd6	EG432879|Gm5465|Zbtbd6	kelch repeat and BTB (POZ) domain containing 6	protein-coding
13287	chr7	127017201	127017828	+	0	NA	promoter-TSS (NM_030240)	promoter-TSS (NM_030240)	-162	NM_030240	67278	Mm.345385	NM_030240	ENSMUSG00000107068	Pagr1a	2900092E17Rik|C77040|PA1|PAGR1	PAXIP1 associated glutamate rich protein 1A	protein-coding
5489	chr16	15637282	15638176	+	0	NA	promoter-TSS (NM_011159)	promoter-TSS (NM_011159)	-137	NM_011159	19090	Mm.71	NM_011159	ENSMUSG00000022672	Prkdc	AI326420|AU019811|DNA-PKcs|DNAPDcs|DNAPK|DNPK1|DOXNPH|HYRC1|XRCC7|dxnph|p460|scid|slip	protein kinase, DNA activated, catalytic polypeptide	protein-coding
13867	chr8	84663813	84664450	+	0	NA	Intergenic	CpG	-1279	NM_010499	15936	Mm.399	NM_010499	ENSMUSG00000053560	Ier2	AI317238|Ch1|Pip92	immediate early response 2	protein-coding
13843	chr8	83331423	83331997	+	0	NA	intron (NM_001170691, intron 1 of 8)	intron (NM_001170691, intron 1 of 8)	776	NM_001170691	244548	Mm.38762	NM_178736	ENSMUSG00000035151	Elmod2	9830169G11Rik	ELMO/CED-12 domain containing 2	protein-coding
12606	chr7	19309931	19310634	+	0	NA	promoter-TSS (NM_001347586)	promoter-TSS (NM_001347586)	-237	NM_001347586	14282	Mm.248335	NM_008036	ENSMUSG00000003545	Fosb	-	FBJ osteosarcoma oncogene B	protein-coding
7271	chr19	6331680	6331983	+	0	NA	Intergenic	Intergenic	-3148	NM_001168488	17283	Mm.12917	NM_008583	ENSMUSG00000024947	Men1	AW045611	multiple endocrine neoplasia 1	protein-coding
6379	chr17	46890197	46890772	+	0	NA	promoter-TSS (NM_178385)	promoter-TSS (NM_178385)	-137	NM_178385	72726	Mm.33780	NM_178385	ENSMUSG00000036430	Tbcc	2810055C19Rik	tubulin-specific chaperone C	protein-coding
754	chr1	156036502	156037252	+	0	NA	promoter-TSS (NM_144791)	promoter-TSS (NM_144791)	-397	NM_001160018	208263	Mm.211654	NM_144791	ENSMUSG00000026466	Tor1aip1	LAP1|Lap1B	torsin A interacting protein 1	protein-coding
6056	chr17	5440161	5440779	+	0	NA	promoter-TSS (NM_027457)	promoter-TSS (NM_027457)	-210	NM_027457	70544	Mm.46654	NM_027457	ENSMUSG00000004945	Tmem242	1110008A10Rik|2310046K16Rik|5730437N04Rik	transmembrane protein 242	protein-coding
11826	chr6	34029198	34029556	+	0	NA	promoter-TSS (NM_028886)	promoter-TSS (NM_028886)	-71	NM_028886	74354	Mm.127952	NM_028886	ENSMUSG00000056215	Lrguk	4921528H16Rik	leucine-rich repeats and guanylate kinase domain containing	protein-coding
2452	chr11	95858495	95859305	+	0	NA	promoter-TSS (NR_045187)	promoter-TSS (NR_045187)	83	NR_045187	73906	Mm.399894	NR_045187	ENSMUSG00000086015	4833417C18Rik	-	RIKEN cDNA 4833417C18 gene	ncRNA
7557	chr19	47730491	47731814	+	0	NA	promoter-TSS (NM_026377)	promoter-TSS (NM_026377)	-604	NM_026377	67788	Mm.181610	NM_026377	ENSMUSG00000025066	Sfr1	6330577E15Rik|Meir5	SWI5 dependent recombination repair 1	protein-coding
2722	chr11	119299944	119300268	+	0	NA	promoter-TSS (NM_138669)	promoter-TSS (NM_138669)	-63	NM_138669	192170	Mm.197555	NM_138669	ENSMUSG00000025580	Eif4a3	2400003O03Rik|Ddx48|eIF4A-III|mKIAA0111	eukaryotic translation initiation factor 4A3	protein-coding
7005	chr18	60848658	60849280	+	0	NA	promoter-TSS (NM_011552)	promoter-TSS (NM_011552)	-5	NM_001198984	21453	Mm.486251	NM_011552	ENSMUSG00000024613	Tcof1	AA408847|AW209012|treacle	treacle ribosome biogenesis factor 1	protein-coding
9336	chr3	88409793	88410462	+	0	NA	TTS (NM_001145876)	TTS (NM_001145876)	270	NM_025928	67037	Mm.36715	NM_025928	ENSMUSG00000028066	Pmf1	2600009M07Rik|AL033286|AW060657	polyamine-modulated factor 1	protein-coding
6667	chr18	7626773	7627126	+	0	NA	promoter-TSS (NM_001161620)	promoter-TSS (NM_001161620)	-86	NM_001081287	75739	Mm.133293	NM_001081287	ENSMUSG00000057440	Mpp7	1110068J02Rik|2810038M04Rik|5430426E14Rik|AI415104|Gm955	membrane protein, palmitoylated 7 (MAGUK p55 subfamily member 7)	protein-coding
3933	chr13	75943756	75944606	+	0	NA	promoter-TSS (NM_028493)	promoter-TSS (NM_028493)	-357	NM_028493	73296	Mm.276200	NM_028493	ENSMUSG00000021589	Rhobtb3	1700040C17Rik|2610033K01Rik|4930503C18Rik|AI317148|AW208826|mKIAA0878	Rho-related BTB domain containing 3	protein-coding
5203	chr15	78531927	78532360	+	0	NA	Intergenic	Intergenic	-2492	NM_028331	72709	Mm.34776	NM_028331	ENSMUSG00000022440	C1qtnf6	2810036M19Rik|Adiq|CTRP6	C1q and tumor necrosis factor related protein 6	protein-coding
5073	chr15	58823421	58823868	+	0	NA	promoter-TSS (NM_175212)	promoter-TSS (NM_175212)	-217	NM_175212	74868	Mm.293754	NM_175212	ENSMUSG00000062373	Tmem65	2610029O13Rik|4930438D12Rik	transmembrane protein 65	protein-coding
4615	chr14	69707397	69707682	+	0	NA	promoter-TSS (NM_001301652)	promoter-TSS (NM_001301652)	45	NM_001146012	71843	Mm.27738	NM_001146012	ENSMUSG00000034194	R3hcc1	1700020M16Rik|AA407796	R3H domain and coiled-coil containing 1	protein-coding
13863	chr8	84270298	84270783	+	0	NA	promoter-TSS (NM_001294281)	promoter-TSS (NM_001294281)	-138	NM_026350	67736	Mm.30095	NM_026350	ENSMUSG00000004994	Ccdc130	4930527D15Rik|C77430	coiled-coil domain containing 130	protein-coding
630	chr1	132728281	132728836	+	0	NA	promoter-TSS (NR_045892)	promoter-TSS (NR_045892)	-795	NR_045892	100038653	Mm.421275	NR_045892	ENSMUSG00000101126	Gm10538	-	predicted gene 10538	ncRNA
13847	chr8	83594110	83595396	+	0	NA	promoter-TSS (NM_027179)	promoter-TSS (NM_027179)	-262	NM_027179	106529	Mm.352239	NM_027179	ENSMUSG00000031708	Tecr	2410016D23Rik|A230102P12Rik|AI173355|D17Ertd178e|Gpsn2|SC2	trans-2,3-enoyl-CoA reductase	protein-coding
4071	chr13	93305141	93305510	+	0	NA	intron (NM_001347598, intron 1 of 5)	intron (NM_001347598, intron 1 of 5)	1568	NM_011982	26556	Mm.37533	NM_011982	ENSMUSG00000007617	Homer1	PSD-Zip45|SYN47|Ves-1|homer-1|vesl-1	homer scaffolding protein 1	protein-coding
10674	chr4	148159684	148160272	+	0	NA	promoter-TSS (NM_176848)	promoter-TSS (NM_176848)	116	NR_104374	230903	Mm.220327	NM_173401	ENSMUSG00000029001	Fbxo44	5730411K09|AV001623|FBG3|FBX30|Fbx6a|Fbxo6a	F-box protein 44	protein-coding
8498	chr2	131261771	131262650	+	0	NA	promoter-TSS (NM_153501)	promoter-TSS (NM_153501)	202	NM_001355681	74450	Mm.101264	NM_153501	ENSMUSG00000037514	Pank2	4933409I19Rik|AI642621	pantothenate kinase 2	protein-coding
287	chr1	58444720	58446580	+	0	NA	promoter-TSS (NM_027374)	promoter-TSS (NM_027374)	-164	NM_001285827	70225	Mm.340195	NM_027351	ENSMUSG00000026035	Ppil3	2310076N22Rik|2510026K04Rik|Cyp10l	peptidylprolyl isomerase (cyclophilin)-like 3	protein-coding
1539	chr10	89872539	89872794	+	0	NA	promoter-TSS (NM_001128086)	promoter-TSS (NM_001128086)	-843	NM_001359240	77531	Mm.440605	NM_181398	ENSMUSG00000058589	Anks1b	AIDA-1|AIDA-1b|C030032C09Rik|E530015N03Rik|EB-1|Gm10937|Gm1555	ankyrin repeat and sterile alpha motif domain containing 1B	protein-coding
10646	chr4	140701372	140701874	+	0	NA	5' UTR (NM_173867, exon 1 of 13)	5' UTR (NM_173867, exon 1 of 13)	150	NM_173867	108911	Mm.253	NM_173867	ENSMUSG00000040945	Rcc2	2610510H01Rik|2610529N02Rik|AA536646|AA675016|Td60|mKIAA1470	regulator of chromosome condensation 2	protein-coding
14036	chr8	107588206	107588895	+	0	NA	promoter-TSS (NM_010817)	promoter-TSS (NM_010817)	-68	NM_010817	17463	Mm.18347	NM_010817	ENSMUSG00000039067	Psmd7	AW107203|Mov-34|Mov34	proteasome (prosome, macropain) 26S subunit, non-ATPase, 7	protein-coding
14537	chr9	56950308	56951315	+	0	NA	promoter-TSS (NM_178374)	promoter-TSS (NM_178374)	-97	NM_178374	66069	Mm.220984	NM_178374	ENSMUSG00000055334	Snupn	0610031A09Rik|Rnut1|Snupn1	snurportin 1	protein-coding
12173	chr6	88083933	88084609	+	0	NA	promoter-TSS (NM_133933)	promoter-TSS (NM_133933)	-202	NM_133933	103963	Mm.188544	NM_133933	ENSMUSG00000030062	Rpn1	AU018702|D6Wsu137e|Rpn-1	ribophorin I	protein-coding
1446	chr10	80602737	80603404	+	0	NA	intron (NM_019575, intron 1 of 6)	CpG	188	NM_019575	56214	Mm.273170	NM_019575	ENSMUSG00000113949	Scamp4	2410022D05Rik|AI448940|AU022392|AW742369|Sc4	secretory carrier membrane protein 4	protein-coding
7001	chr18	60525533	60526729	+	0	NA	promoter-TSS (NM_026302)	promoter-TSS (NM_026302)	-23	NM_026302	67665	Mm.272801	NM_026302	ENSMUSG00000024603	Dctn4	1110001K06Rik|4930547K17Rik|C130039E17Rik|p62	dynactin 4	protein-coding
8124	chr2	71872545	71872922	+	0	NA	promoter-TSS (NM_172665)	promoter-TSS (NM_172665)	-491	NM_172665	228026	Mm.34411	NM_172665	ENSMUSG00000006494	Pdk1	B830012B01|D530020C15Rik	pyruvate dehydrogenase kinase, isoenzyme 1	protein-coding
2697	chr11	116671409	116672229	+	0	NA	promoter-TSS (NR_028569)	promoter-TSS (NR_028569)	159	NR_027821	66293	Mm.432051	NM_025472	ENSMUSG00000020812	Snhg16	1810032O08Rik	small nucleolar RNA host gene 16	ncRNA
10912	chr5	33651966	33652965	+	0	NA	TTS (NM_001356983)	TTS (NM_001356983)	109	NM_001289724	20492	Mm.4172	NM_009193	ENSMUSG00000004642	Slbp	-	stem-loop binding protein	protein-coding
9334	chr3	88295799	88298017	+	0	NA	promoter-TSS (NM_009836)	promoter-TSS (NM_009836)	-70	NM_029801	76927	Mm.273330	NM_029801	ENSMUSG00000010538	Tsacc	1700021C14Rik|SIP	TSSK6 activating co-chaperone	protein-coding
4436	chr14	47568353	47568949	+	0	NA	promoter-TSS (NM_172599)	promoter-TSS (NM_172599)	-217	NM_172599	100504663	Mm.287279	NM_172599	ENSMUSG00000037526	Atg14	4832427M01|Atg14L|D14Ertd114e|D14Ertd436e	autophagy related 14	protein-coding
13296	chr7	127470520	127471740	+	0	NA	promoter-TSS (NM_145589)	promoter-TSS (NM_145589)	-484	NM_145589	233895	Mm.44183	NM_145589	ENSMUSG00000030822	Prr14	BC006909	proline rich 14	protein-coding
2858	chr12	25096949	25097248	+	0	NA	Intergenic	Intergenic	-1006	NM_010496	15902	Mm.34871	NM_010496	ENSMUSG00000020644	Id2	AI255428|C78922|Idb2|bHLHb26	inhibitor of DNA binding 2	protein-coding
4549	chr14	61682745	61683466	+	0	NA	promoter-TSS (NR_028264)	promoter-TSS (NR_028264)	-732	NR_028264	668253	Mm.32886	NR_028264	ENSMUSG00000097589	Dleu2	1810047A16Rik|4932411A06Rik|7730401J12Rik|AI197277|AI788824|Alt1|Gm9069|Leu2	deleted in lymphocytic leukemia, 2	ncRNA
1918	chr11	23665809	23666747	+	0	NA	promoter-TSS (NR_157299)	promoter-TSS (NR_157299)	286	NR_156455	74467	Mm.29536	NM_028304	ENSMUSG00000020280	Pus10	2810013G11Rik|4933435A13Rik|AU014648|C77560|Ccdc139	pseudouridylate synthase 10	protein-coding
1032	chr10	7667306	7668123	+	0	NA	intron (NM_145706, intron 1 of 7)	intron (NM_145706, intron 1 of 7)	210	NM_145706	69912	Mm.299887	NM_145706	ENSMUSG00000040034	Nup43	2610016K01Rik|2610529I12Rik|AA409950|p42	nucleoporin 43	protein-coding
8737	chr2	165288065	165288670	+	0	NA	promoter-TSS (NM_001363015)	promoter-TSS (NM_001363015)	-529	NM_001252575	228875	Mm.21184	NM_144893	ENSMUSG00000017664	Slc35c2	C85957|CGI-15|D2Wsu58e|Ovcov1	solute carrier family 35, member C2	protein-coding
333	chr1	66175701	66176423	+	0	NA	intron (NM_008632, intron 1 of 13)	intron (NM_008632, intron 1 of 13)	733	NM_001039934	17756	Mm.256966	NM_008632	ENSMUSG00000015222	Map2	G1-397-34|MAP-2|Mtap-2|Mtap2|repro4	microtubule-associated protein 2	protein-coding
6439	chr17	56255760	56256884	+	0	NA	promoter-TSS (NM_010192)	promoter-TSS (NM_010192)	-471	NM_010192	14154	Mm.290813	NM_010192	ENSMUSG00000043683	Fem1a	AW611390|Fem1aa	feminization 1 homolog a (C. elegans)	protein-coding
7304	chr19	8837624	8837860	+	0	NA	5' UTR (NM_001136064, exon 1 of 12)	5' UTR (NM_001136064, exon 1 of 12)	275	NM_001136064	14705	Mm.345134	NM_008144	ENSMUSG00000071657	Bscl2	2900097C17Rik|AI046355|Gng3lg	Berardinelli-Seip congenital lipodystrophy 2 (seipin)	protein-coding
3283	chr12	85824285	85825046	+	0	NA	promoter-TSS (NM_001364628)	promoter-TSS (NM_001364628)	228	NM_001360813	58520	Mm.143795	NM_021446	ENSMUSG00000021252	Erg28	0610007P14Rik|1190004E09Rik|AU019315|C77855|ORF11	ergosterol biosynthesis 28	protein-coding
14904	chr9	110476508	110477059	+	0	NA	promoter-TSS (NM_001163569)	promoter-TSS (NM_001163569)	-89	NM_177771	270201	Mm.41744	NM_177771	ENSMUSG00000054792	Klhl18	A930041K15|AW545966	kelch-like 18	protein-coding
12131	chr6	83124836	83125326	+	0	NA	promoter-TSS (NM_023547)	promoter-TSS (NM_023547)	38	NM_023547	70020	Mm.27814	NM_023547	ENSMUSG00000030034	Ino80b	2510009I23Rik|HMG1YL4|Hmga1l4|Papa1|Znhit4	INO80 complex subunit B	protein-coding
15197	chrX	150440830	150441238	+	0	NA	promoter-TSS (NM_001164686)	promoter-TSS (NM_001164686)	-129	NM_001164686	382245	Mm.277309	NM_001164683	ENSMUSG00000041353	Tmem29	2700081K05Rik|6330540D07Rik|CXorf44-like	transmembrane protein 29	protein-coding
376	chr1	74391282	74391917	+	0	NA	promoter-TSS (NM_153088)	promoter-TSS (NM_153088)	-10	NM_153088	227292	Mm.165042	NM_153088	ENSMUSG00000026176	Ctdsp1	GIP|NLIIF|Nif3|SCP1	CTD (carboxy-terminal domain, RNA polymerase II, polypeptide A) small phosphatase 1	protein-coding
3691	chr13	32801419	32802178	+	0	NA	promoter-TSS (NM_030215)	promoter-TSS (NM_030215)	-232	NM_030215	78903	Mm.286680	NM_030215	ENSMUSG00000021400	Wrnip1	4833444L21Rik|WHIP|Wrnip	Werner helicase interacting protein 1	protein-coding
3852	chr13	58806355	58807964	+	0	NA	promoter-TSS (NM_001025074)	promoter-TSS (NM_001025074)	-538	NM_001025074	18212	Mm.130054	NM_008745	ENSMUSG00000055254	Ntrk2	GP145-TrkB/GP95-TrkB|Tkrb|trk-B|trkB	neurotrophic tyrosine kinase, receptor, type 2	protein-coding
9031	chr3	41742392	41742853	+	0	NA	promoter-TSS (NR_155540)	promoter-TSS (NR_155540)	4	NM_028667	73852	Mm.29006	NM_027271	ENSMUSG00000025766	D3Ertd751e	2810009O15Rik|4930415G15Rik	DNA segment, Chr 3, ERATO Doi 751, expressed	protein-coding
1804	chr11	3201744	3202432	+	0	NA	promoter-TSS (NM_023743)	promoter-TSS (NM_023743)	-265	NM_001166548	74203	Mm.255649	NM_023743	ENSMUSG00000020454	Eif4enif1	2610509L04Rik|A930019J01Rik|AA410001|AU021239|Clast4|D11Ertd166e	eukaryotic translation initiation factor 4E nuclear import factor 1	protein-coding
11361	chr5	115844975	115845278	+	0	NA	promoter-TSS (NM_007708)	promoter-TSS (NM_007708)	-530	NM_007708	12704	Mm.8321	NM_007708	ENSMUSG00000029516	Cit	C030025P15Rik|CRIK|CRIK-SK|Cit-k	citron	protein-coding
7259	chr19	6046018	6047344	+	0	NA	promoter-TSS (NM_001164709)	promoter-TSS (NM_001164709)	105	NM_028769	74126	Mm.149870	NM_028769	ENSMUSG00000024807	Syvn1	1200010C09Rik|AW211966|C85322|D530017H19Rik|Hrd1	synovial apoptosis inhibitor 1, synoviolin	protein-coding
10548	chr4	129623771	129624891	+	0	NA	promoter-TSS (NM_025455)	promoter-TSS (NM_025455)	-423	NM_025455	66264	Mm.383215	NM_025455	ENSMUSG00000028795	Ccdc28b	1110002E08Rik|1810010N17Rik	coiled coil domain containing 28B	protein-coding
4374	chr14	29719759	29720214	+	0	NA	intron (NM_009785, intron 2 of 37)	intron (NM_009785, intron 2 of 37)	1878	NM_009785	12294	Mm.386754	NM_009785	ENSMUSG00000021991	Cacna2d3	Cacnad3|alapha2delta3	calcium channel, voltage-dependent, alpha2/delta subunit 3	protein-coding
13616	chr8	41374637	41375186	+	0	NA	promoter-TSS (NM_019734)	promoter-TSS (NM_019734)	-214	NM_019734	11886	Mm.22547	NM_019734	ENSMUSG00000031591	Asah1	2310081N20Rik|AC|Asah	N-acylsphingosine amidohydrolase 1	protein-coding
3409	chr12	102949839	102950302	+	0	NA	intron (NM_001081017, intron 1 of 48)	intron (NM_001081017, intron 1 of 48)	1211	NM_001081017	217843	Mm.387073	NM_177621	ENSMUSG00000021198	Unc79	9030205A07Rik|Mlca3	unc-79 homolog	protein-coding
9476	chr3	103020883	103021521	+	0	NA	intron (NM_144901, intron 1 of 19)	intron (NM_144901, intron 1 of 19)	656	NM_001310693	229663	Mm.277713	NM_144901	ENSMUSG00000068823	Csde1	AA960392|BC016898|D3Jfr1|mKIAA0885|unr	cold shock domain containing E1, RNA binding	protein-coding
8679	chr2	156861954	156863222	+	0	NA	promoter-TSS (NM_026124)	promoter-TSS (NM_026124)	357	NR_027914	74487	Mm.490465	NR_015591	ENSMUSG00000085741	5430405H02Rik	2610307N17Rik	RIKEN cDNA 5430405H02 gene	ncRNA
7047	chr18	67724114	67725078	+	0	NA	promoter-TSS (NM_001127177)	promoter-TSS (NM_001127177)	25	NM_001127177	19255	Mm.260433	NM_008977	ENSMUSG00000024539	Ptpn2	AI325124|Ptpt|TC-PTP	protein tyrosine phosphatase, non-receptor type 2	protein-coding
10853	chr5	24423427	24424112	+	0	NA	promoter-TSS (NM_007668)	promoter-TSS (NM_007668)	-205	NM_007668	12568	Mm.298798	NM_007668	ENSMUSG00000028969	Cdk5	AW048668|Crk6	cyclin-dependent kinase 5	protein-coding
14615	chr9	64281388	64282142	+	0	NA	intron (NM_001324558, intron 1 of 7)	CpG	180	NR_136926	66131	Mm.196219	NM_025372	ENSMUSG00000032397	Tipin	1110005A05Rik|1110018P21Rik	timeless interacting protein	protein-coding
425	chr1	82726997	82727716	+	0	NA	intron (NM_001310697, intron 2 of 7)	intron (NM_001310697, intron 2 of 7)	2466	NM_001310695	75734	Mm.396863	NM_029409	ENSMUSG00000026150	Mff	5230400G24Rik|AI314724	mitochondrial fission factor	protein-coding
11341	chr5	114443904	114444361	+	0	NA	promoter-TSS (NM_029956)	promoter-TSS (NM_029956)	-105	NM_001347398	77697	Mm.105182	NM_029956	ENSMUSG00000029575	Mmab	9130222L19Rik|ATR	methylmalonic aciduria (cobalamin deficiency) cblB type homolog (human)	protein-coding
1806	chr11	3288227	3290376	+	0	NA	non-coding (NR_045109, exon 1 of 4)	non-coding (NR_045109, exon 1 of 4)	170	NR_045108	56218	Mm.275563	NM_019574	ENSMUSG00000020453	Patz1	8430401L15Rik|AI447519|Mazr|Patz|Zfp278	POZ (BTB) and AT hook containing zinc finger 1	protein-coding
6140	chr17	17063852	17064237	+	0	NA	promoter-TSS (NM_001163919)	promoter-TSS (NM_001163919)	-59	NM_001005358	449000	Mm.483718	NM_001005358	ENSMUSG00000096696	Zfp960	-	zinc finger protein 960	protein-coding
2534	chr11	101665168	101665639	+	0	NA	promoter-TSS (NM_025404)	promoter-TSS (NM_025404)	-138	NM_025404	80981	Mm.266840	NM_025404	ENSMUSG00000034936	Arl4d	1110036H21Rik|ARL6|AW456149|Arf4l|Arfl4|Arl5	ADP-ribosylation factor-like 4D	protein-coding
8512	chr2	132781429	132782357	+	0	NA	intron (NM_007694, intron 1 of 4)	intron (NM_007694, intron 1 of 4)	251	NM_007694	12653	Mm.255241	NM_007694	ENSMUSG00000027350	Chgb	Scg-1|cgB|sgI	chromogranin B	protein-coding
3728	chr13	38634850	38635573	+	0	NA	promoter-TSS (NM_139063)	promoter-TSS (NM_139063)	-119	NM_139063	17828	Mm.261554	NM_139063	ENSMUSG00000038982	Bloc1s5	1810074A19Rik|Muted|mu	biogenesis of lysosomal organelles complex-1, subunit 5, muted	protein-coding
6544	chr17	78200173	78201367	+	0	NA	exon (NM_015800, exon 1 of 17)	exon (NM_015800, exon 1 of 17)	522	NM_015800	50766	Mm.311912	NM_015800	ENSMUSG00000024074	Crim1	AU015004	cysteine rich transmembrane BMP regulator 1 (chordin like)	protein-coding
9400	chr3	94953613	94954328	+	0	NA	promoter-TSS (NM_017395)	promoter-TSS (NM_017395)	-138	NM_001355707	53970	Mm.24308	NM_017395	ENSMUSG00000005774	Rfx5	-	regulatory factor X, 5 (influences HLA class II expression)	protein-coding
7208	chr19	3912728	3913233	+	0	NA	promoter-TSS (NM_144870)	promoter-TSS (NM_144870)	-206	NM_144870	225887	Mm.44227	NM_144870	ENSMUSG00000059734	Ndufs8	BC021616|CI-23kD|TYKY	NADH:ubiquinone oxidoreductase core subunit S8	protein-coding
7152	chr18	77767157	77767638	+	0	NA	intron (NM_001357531, intron 3 of 10)	intron (NM_001357531, intron 3 of 10)	402	NM_146089	225745	Mm.39293	NM_146089	ENSMUSG00000041840	Haus1	BC024400|Ccdc5|HEI-C	HAUS augmin-like complex, subunit 1	protein-coding
15193	chrX	143931616	143932037	+	0	NA	intron (NM_010025, intron 1 of 6)	intron (NM_010025, intron 1 of 6)	1298	NM_001110222	13193	Mm.12871	NM_010025	ENSMUSG00000031285	Dcx	Dbct	doublecortin	protein-coding
3786	chr13	48260221	48261648	+	0	NA	promoter-TSS (NM_031166)	promoter-TSS (NM_031166)	-182	NM_031166	15904	Mm.458006	NM_031166	ENSMUSG00000021379	Id4	Idb4|bHLHb27	inhibitor of DNA binding 4	protein-coding
7306	chr19	8871045	8871610	+	0	NA	promoter-TSS (NM_001362044)	promoter-TSS (NM_001362044)	-221	NM_146093	225896	Mm.27839	NM_146093	ENSMUSG00000071655	Ubxn1	2B28|4930455J02Rik|D19Ertd721e|T25529|mY33K	UBX domain protein 1	protein-coding
3695	chr13	34130057	34132104	+	0	NA	promoter-TSS (NM_023716)	promoter-TSS (NM_023716)	-726	NM_023716	73710	Mm.379227	NM_023716	ENSMUSG00000045136	Tubb2b	2410129E14Rik|brdp	tubulin, beta 2B class IIB	protein-coding
12982	chr7	75847734	75848407	+	0	NA	promoter-TSS (NM_001122780)	promoter-TSS (NM_001122780)	-268	NM_029652	207952	Mm.206223	NM_029652	ENSMUSG00000055652	Klhl25	2810402K13Rik|BC027373|Enc-1	kelch-like 25	protein-coding
10857	chr5	24684381	24685971	+	0	NA	promoter-TSS (NM_016736)	promoter-TSS (NM_016736)	-639	NM_016736	53312	Mm.5856	NM_016736	ENSMUSG00000028954	Nub1	4931404D21Rik|6330412F12Rik|BS4|NY-REN-18	negative regulator of ubiquitin-like proteins 1	protein-coding
11532	chr5	136116413	136116840	+	0	NA	promoter-TSS (NM_011293)	promoter-TSS (NM_011293)	-65	NM_011293	20022	Mm.4896	NM_011293	ENSMUSG00000039771	Polr2j	14.5kDa|Polr2i|Rpb11a|Rpo2-4	polymerase (RNA) II (DNA directed) polypeptide J	protein-coding
4278	chr14	11553007	11553768	+	0	NA	promoter-TSS (NM_008981)	promoter-TSS (NM_008981)	-166	NM_008981	19270	Mm.431266	NM_008981	ENSMUSG00000021745	Ptprg	5430405N12Rik|AW046354|AW549872|RPTPgamma	protein tyrosine phosphatase, receptor type, G	protein-coding
10439	chr4	116994076	116994806	+	0	NA	promoter-TSS (NM_009478)	promoter-TSS (NM_009478)	-28	NM_009478	22275	Mm.46484	NM_009478	ENSMUSG00000028684	Urod	AI323803|UPD|Uro-d	uroporphyrinogen decarboxylase	protein-coding
860	chr1	171503931	171504589	+	0	NA	exon (NM_019484, exon 1 of 1)	exon (NM_019484, exon 1 of 1)	782	NM_019484	56009	Mm.389208	NM_019484	ENSMUSG00000060244	Alyref2	C130042O11Rik|REF2|Refbp2	Aly/REF export factor 2	protein-coding
6355	chr17	45573169	45574007	+	0	NA	promoter-TSS (NM_008302)	promoter-TSS (NM_008302)	-327	NM_008302	15516	Mm.2180	NM_008302	ENSMUSG00000023944	Hsp90ab1	90kDa|AL022974|C81438|Hsp84|Hsp84-1|Hsp90|Hspcb	heat shock protein 90 alpha (cytosolic), class B member 1	protein-coding
4376	chr14	29968135	29969194	+	0	NA	intron (NM_019979, intron 1 of 4)	CpG	284	NM_019979	80795	Mm.104491	NM_019979	ENSMUSG00000042682	Selenok	1110001C03Rik|AA673253|HSPC030|Hsp30|Selk	selenoprotein K	protein-coding
10568	chr4	132211993	132212647	+	0	NA	promoter-TSS (NM_145393)	promoter-TSS (NM_145393)	-64	NM_145393	213541	Mm.23998	NM_145393	ENSMUSG00000040025	Ythdf2	9430020E02Rik|HGRG8|NY-REN-2	YTH N6-methyladenosine RNA binding protein 2	protein-coding
21	chr1	12990221	12992462	+	0	NA	promoter-TSS (NM_172841)	promoter-TSS (NM_172841)	-206	NM_172841	240726	Mm.24481	NM_172841	ENSMUSG00000025938	Slco5a1	4732454B15|A630033C23Rik|AA407151	solute carrier organic anion transporter family, member 5A1	protein-coding
14655	chr9	70678480	70679089	+	0	NA	promoter-TSS (NM_007399)	promoter-TSS (NM_007399)	-198	NM_007399	11487	Mm.3037	NM_007399	ENSMUSG00000054693	Adam10	1700031C13Rik|MADM|kuz|kuzbanian	a disintegrin and metallopeptidase domain 10	protein-coding
10813	chr5	17574659	17575457	+	0	NA	intron (NM_013657, intron 1 of 17)	intron (NM_013657, intron 1 of 17)	242	NM_013657	20348	Mm.5071	NM_013657	ENSMUSG00000028780	Sema3c	1110036B02Rik|SemE|Semae	sema domain, immunoglobulin domain (Ig), short basic domain, secreted, (semaphorin) 3C	protein-coding
12624	chr7	24300502	24301178	+	0	NA	TTS (NM_009568)	TTS (NM_009568)	-1291	NM_009561	22719	Mm.12832	NM_009561	ENSMUSG00000050605	Zfp61	-	zinc finger protein 61	protein-coding
11804	chr6	30896636	30897297	+	0	NA	promoter-TSS (NM_017478)	promoter-TSS (NM_017478)	-172	NM_017478	54160	Mm.39896	NM_017478	ENSMUSG00000025607	Copg2	AW227625|gamma-2-COP	coatomer protein complex, subunit gamma 2	protein-coding
9879	chr4	17852524	17854662	+	0	NA	5' UTR (NM_019724, exon 1 of 10)	5' UTR (NM_019724, exon 1 of 10)	135	NM_019724	17389	Mm.187315	NM_019724	ENSMUSG00000028226	Mmp16	MT-MMP 3|MT3-MMP|Mt3mmp	matrix metallopeptidase 16	protein-coding
7500	chr19	42518557	42518904	+	0	NA	promoter-TSS (NM_177464)	promoter-TSS (NM_177464)	-75	NM_177464	52013	Mm.254169	NM_177464	ENSMUSG00000025184	R3hcc1l	1700036B12Rik|AI450607|C10orf28|D19Ertd386e|GIDRP86|Gidrp88	R3H domain and coiled-coil containing 1 like	protein-coding
1458	chr10	81060131	81060843	+	0	NA	promoter-TSS (NM_024499)	promoter-TSS (NM_024499)	-216	NM_001358550	52551	Mm.30068	NM_024499	ENSMUSG00000004937	Sgta	5330427H01Rik|AI194281|D10Ertd190e|Sgt|Stg	small glutamine-rich tetratricopeptide repeat (TPR)-containing, alpha	protein-coding
13361	chr7	134223883	134224346	+	0	NA	intron (NM_007400, intron 1 of 22)	intron (NM_007400, intron 1 of 22)	983	NM_007400	11489	Mm.439714	NM_007400	ENSMUSG00000054555	Adam12	Mltna	a disintegrin and metallopeptidase domain 12 (meltrin alpha)	protein-coding
4504	chr14	55671625	55672786	+	0	NA	promoter-TSS (NM_177992)	promoter-TSS (NM_177992)	-30	NM_177992	105446	Mm.390685	NM_177992	ENSMUSG00000002326	Gmpr2	1810008P16Rik|5730544D12Rik|AA959850|GMPR 2	guanosine monophosphate reductase 2	protein-coding
1728	chr10	121625440	121627256	+	0	NA	promoter-TSS (NM_001359618)	promoter-TSS (NM_001359618)	-16	NM_001081056	73192	Mm.25042	NM_001081056	ENSMUSG00000034667	Xpot	1110004L07Rik|3110065H13Rik|AI452076|C79645|EXPORTIN-T	exportin, tRNA (nuclear export receptor for tRNAs)	protein-coding
14070	chr8	111643147	111644673	+	0	NA	intron (NR_156446, intron 1 of 2)	CpG	467	NM_011742	22640	Mm.4184	NM_011742	ENSMUSG00000055835	Zfp1	Fnp-1|Zfp-1|mkr-1	zinc finger protein 1	protein-coding
13694	chr8	57511377	57512327	+	0	NA	promoter-TSS (NM_008252)	promoter-TSS (NM_008252)	9	NM_008252	97165	Mm.276881	NM_008252	ENSMUSG00000054717	Hmgb2	C80539|HMG-2|Hmg2	high mobility group box 2	protein-coding
14259	chr9	22156578	22156935	+	0	NA	promoter-TSS (NM_001082532)	promoter-TSS (NM_001082532)	-90	NM_001082532	66268	Mm.28924	NM_025457	ENSMUSG00000010607	Pigyl	1810008A14Rik|PIG-Y|Pigy	phosphatidylinositol glycan anchor biosynthesis, class Y-like	protein-coding
2985	chr12	49380325	49382494	+	0	NA	Intergenic	Intergenic	-1474	NM_001160112	15228	Mm.4704	NM_008241	ENSMUSG00000020950	Foxg1	2900064B05Rik|BF-1|Bf1|Hfh9|Hfhbf1	forkhead box G1	protein-coding
12728	chr7	30562573	30563412	+	0	NA	promoter-TSS (NM_170760)	promoter-TSS (NM_170760)	212	NM_001364017	66340	Mm.86557	NM_025498	ENSMUSG00000036835	Psenen	1700023M09Rik|Pen-2	presenilin enhancer gamma secretase subunit	protein-coding
1786	chr10	128525899	128526449	+	0	NA	promoter-TSS (NM_011843)	promoter-TSS (NM_011843)	-315	NM_011843	23943	Mm.66056	NM_011843	ENSMUSG00000025366	Esyt1	Fam62a|Mbc2|vp115	extended synaptotagmin-like protein 1	protein-coding
12418	chr6	134917018	134917722	+	0	NA	Intergenic	Intergenic	-3031	NM_009875	12576	Mm.2958	NM_009875	ENSMUSG00000003031	Cdkn1b	AA408329|AI843786|Kip1|p27|p27Kip1	cyclin-dependent kinase inhibitor 1B	protein-coding
5907	chr16	78301330	78302006	+	0	NA	promoter-TSS (NM_001276263)	promoter-TSS (NM_001276263)	-3	NM_001276263	13052	Mm.66222	NM_009988	ENSMUSG00000022865	Cxadr	2610206D03Rik|AU016810|AW553441|CAR|MCAR|MCVADR	coxsackie virus and adenovirus receptor	protein-coding
7170	chr18	80933931	80934633	+	0	NA	promoter-TSS (NM_015805)	promoter-TSS (NM_015805)	-224	NM_001201569	50771	Mm.247138	NM_015805	ENSMUSG00000024566	Atp9b	AA934181|Atpc2b|IIb|MMR	ATPase, class II, type 9B	protein-coding
4998	chr15	41830498	41831407	+	0	NA	promoter-TSS (NM_001130164)	promoter-TSS (NM_001130164)	-6	NM_001130164	170719	Mm.254267	NM_130885	ENSMUSG00000022307	Oxr1	2210416C20Rik|C7|C7B	oxidation resistance 1	protein-coding
15213	chrX	153497643	153498138	+	0	NA	promoter-TSS (NM_018798)	promoter-TSS (NM_018798)	-342	NM_018798	54609	Mm.430772	NM_018798	ENSMUSG00000050148	Ubqln2	Chap1|Dsk2|HRIHFB2157|Plic-2|Plic2	ubiquilin 2	protein-coding
6207	chr17	26916550	26917205	+	0	NA	promoter-TSS (NM_053173)	promoter-TSS (NM_053173)	-214	NM_053173	16580	Mm.491138	NM_016761	ENSMUSG00000024301	Kifc5b	Hset|KNSL2|Kifc5a	kinesin family member C5B	protein-coding
11616	chr5	145140300	145140777	+	0	NA	promoter-TSS (NM_001033313)	promoter-TSS (NM_001033313)	101	NM_001310770	231889	Mm.277413	NM_001008705	ENSMUSG00000038722	Bud31	C77604|EDG-2|EDG2|G10	BUD31 homolog	protein-coding
2846	chr12	17544347	17545054	+	0	NA	promoter-TSS (NM_013614)	promoter-TSS (NM_013614)	-173	NM_013614	18263	Mm.34102	NM_013614	ENSMUSG00000011179	Odc1	ODC	ornithine decarboxylase, structural 1	protein-coding
4570	chr14	63860797	63861078	+	0	NA	intron (NM_028228, intron 1 of 6)	intron (NM_028228, intron 1 of 6)	625	NM_028228	72400	Mm.379214	NM_028228	ENSMUSG00000021958	Pinx1	2210403I16Rik|2610028A01Rik|67-11-3|AU024023|LPTS|LPTS1	PIN2/TERF1 interacting, telomerase inhibitor 1	protein-coding
479	chr1	93801799	93802532	+	0	NA	promoter-TSS (NM_001105667)	promoter-TSS (NM_001105667)	-231	NM_001105667	21915	Mm.250332	NM_023136	ENSMUSG00000026281	Dtymk	AU044245|CDC8|D10Ertd203e|TMPK|TYPK|Tmk|mtmk	deoxythymidylate kinase	protein-coding
14862	chr9	106476632	106477381	+	0	NA	promoter-TSS (NM_145619)	promoter-TSS (NM_145619)	-57	NM_145619	235587	Mm.273659	NM_145619	ENSMUSG00000023249	Parp3	A930002C11Rik|ADPRT-3|ARTD3|AW990611|Adprt3|Adprtl3|PARP-3|pADPRT-3	poly (ADP-ribose) polymerase family, member 3	protein-coding
6836	chr18	36559605	36560696	+	0	NA	promoter-TSS (NM_175375)	promoter-TSS (NM_175375)	-453	NM_175375	108857	Mm.482287	NM_175375	ENSMUSG00000024483	Ankhd1	1110004O12Rik|4933432B13Rik|9130019P20Rik|A530027J04Rik|A630021B20Rik|AA571404|Mask|mFLJ00246|mKIAA1085	ankyrin repeat and KH domain containing 1	protein-coding
6151	chr17	21449583	21450490	+	0	NA	promoter-TSS (NM_001308323)	promoter-TSS (NM_001308323)	-338	NM_009558	22709	Mm.293030	NM_009558	ENSMUSG00000023892	Zfp51	Zfp-51|zfec12	zinc finger protein 51	protein-coding
10276	chr4	88779372	88779924	+	0	NA	promoter-TSS (NM_001161609).3	promoter-TSS (NM_001161609).3	-202	NM_001161608	545648	Mm.368246	NM_001161608	ENSMUSG00000096591	Gm13272	-	predicted gene 13272	protein-coding
1784	chr10	128493730	128494299	+	0	NA	promoter-TSS (NM_001317218)	promoter-TSS (NM_001317218)	-128	NM_001317218	17904	Mm.337074	NM_010860	ENSMUSG00000090841	Myl6	ESMLC|LC17|LC17-GI|MLC-3|MLC1SM|Myln	myosin, light polypeptide 6, alkali, smooth muscle and non-muscle	protein-coding
1283	chr10	56377100	56378470	+	0	NA	intron (NM_010288, intron 1 of 1)	intron (NM_010288, intron 1 of 1)	485	NM_010288	14609	Mm.378921	NM_010288	ENSMUSG00000050953	Gja1	AU042049|AW546267|Cnx43|Cx43|Cx43alpha1|Gja-1|Npm1|connexin43	gap junction protein, alpha 1	protein-coding
6048	chr17	4997164	4997596	+	0	NA	intron (NM_001085355, intron 1 of 19)	intron (NM_001085355, intron 1 of 19)	2306	NM_001085355	239985	Mm.133401	NM_001085355	ENSMUSG00000069729	Arid1b	8030481M12|9330189K18Rik|AI836955|Ardi1b|B230217J03Rik|BAF250B|mKIAA1235	AT rich interactive domain 1B (SWI-like)	protein-coding
5410	chr15	102517672	102518820	+	0	NA	promoter-TSS (NM_001253795)	promoter-TSS (NM_001253795)	54	NM_009319	21357	Mm.291485	NM_009319	ENSMUSG00000023051	Tarbp2	Prbp|TRBP	TARBP2, RISC loading complex RNA binding subunit	protein-coding
15098	chrX	74246374	74246817	+	0	NA	promoter-TSS (NM_010227)	promoter-TSS (NM_010227)	-61	NM_010227	192176	Mm.295533	NM_010227	ENSMUSG00000031328	Flna	ABP-280|Dilp2|F730004A14Rik|Fln1|GENA 379|filamin-1	filamin, alpha	protein-coding
7799	chr2	26091844	26092456	+	0	NA	5' UTR (NM_001037098, exon 1 of 6)	5' UTR (NM_001037098, exon 1 of 6)	246	NM_001037098	67991	Mm.131074	NM_026495	ENSMUSG00000026932	Nacc2	0610020I02Rik|AI448087|Btbd14a|C030048H19Rik	nucleus accumbens associated 2, BEN and BTB (POZ) domain containing	protein-coding
8025	chr2	57181928	57182617	+	0	NA	promoter-TSS (NR_040356)	promoter-TSS (NR_040356)	441	NR_040633	75279	Mm.401987	NR_040633	ENSMUSG00000086396	4930555B11Rik	-	RIKEN cDNA 4930555B11 gene	ncRNA
4506	chr14	55743765	55744053	+	0	NA	intron (NM_026819, intron 2 of 8)	intron (NM_026819, intron 2 of 8)	1775	NM_026819	52585	Mm.21623	NM_026819	ENSMUSG00000002332	Dhrs1	1110029G07Rik|AW112170|D14Ertd484e	dehydrogenase/reductase (SDR family) member 1	protein-coding
2038	chr11	46436687	46437129	+	0	NA	promoter-TSS (NM_025426)	promoter-TSS (NM_025426)	-39	NM_001104557	66213	Mm.24159	NM_025426	ENSMUSG00000020397	Med7	1110063B05Rik|Crsp33|Crsp9	mediator complex subunit 7	protein-coding
10938	chr5	38561663	38562384	+	0	NA	promoter-TSS (NM_011715)	promoter-TSS (NM_011715)	-324	NM_011715	22388	Mm.2654	NM_011715	ENSMUSG00000005103	Wdr1	Aip1|D5Wsu185e|rede	WD repeat domain 1	protein-coding
12673	chr7	27838164	27838965	+	0	NA	promoter-TSS (NM_011762)	promoter-TSS (NM_011762)	-20	NM_011762	22717	Mm.379046	NM_011762	ENSMUSG00000078779	Zfp59	Mfg-2|Mfg2	zinc finger protein 59	protein-coding
10028	chr4	42949295	42950042	+	0	NA	promoter-TSS (NM_001355438)	promoter-TSS (NM_001355438)	-199	NM_001355439	56323	Mm.20437	NM_019874	ENSMUSG00000036052	Dnajb5	1110058L06Rik|AI462558|Hsc40|Hsp40-3	DnaJ heat shock protein family (Hsp40) member B5	protein-coding
14842	chr9	103692717	103693046	+	0	NA	promoter-TSS (NM_001359465)	promoter-TSS (NM_001359465)	-74	NM_001359465	81907	Mm.384704	NM_178638	ENSMUSG00000042757	Tmem108	AI462967|B130017P16Rik|R74726	transmembrane protein 108	protein-coding
23	chr1	13372418	13372941	+	0	NA	promoter-TSS (NM_001302702)	promoter-TSS (NM_001302702)	-250	NM_001302702	17978	Mm.2537	NM_008678	ENSMUSG00000005886	Ncoa2	D1Ertd433e|GRIP-1|Grip1|KAT13C|NCoA-2|SRC-2|TIF2|bHLHe75	nuclear receptor coactivator 2	protein-coding
11798	chr6	30460691	30461057	+	0	NA	promoter-TSS (NR_131049)	promoter-TSS (NR_131049)	-111	NR_131049	69337	Mm.396168	NR_131049	ENSMUSG00000085470	1700012C14Rik	-	RIKEN cDNA 1700012C14 gene	ncRNA
2844	chr12	17266886	17267622	+	0	NA	intron (NM_027959, intron 1 of 12)	intron (NM_027959, intron 1 of 12)	665	NM_027959	71853	Mm.222825	NM_027959	ENSMUSG00000020571	Pdia6	1700015E05Rik|AL023058|C77895|CaBP5|P5|Txndc7	protein disulfide isomerase associated 6	protein-coding
1409	chr10	78574281	78575155	+	0	NA	promoter-TSS (NM_001359302)	promoter-TSS (NM_001359302)	205	NM_001359301	216136	Mm.2644	NM_173751	ENSMUSG00000032763	Ilvbl	5830463I21|AI415009	ilvB (bacterial acetolactate synthase)-like	protein-coding
6155	chr17	21566164	21567055	+	0	NA	promoter-TSS (NM_001002008)	promoter-TSS (NM_001002008)	-369	NM_001357347	381066	Mm.441097	NM_001002008	ENSMUSG00000067931	Zfp948	-	zinc finger protein 948	protein-coding
7633	chr19	59461132	59461884	+	0	NA	intron (NM_010132, intron 1 of 2)	intron (NM_010132, intron 1 of 2)	2818	NM_010132	13797	Mm.245394	NM_010132	ENSMUSG00000043969	Emx2	Pdo	empty spiracles homeobox 2	protein-coding
12204	chr6	97205429	97206113	+	0	NA	promoter-TSS (NM_001301857)	promoter-TSS (NM_001301857)	-124	NM_001111106	22200	Mm.277626	NM_011666	ENSMUSG00000030061	Uba3	A830034N06Rik|AI256736|AI848246|AW546539|Ube1c	ubiquitin-like modifier activating enzyme 3	protein-coding
13532	chr8	25601851	25602287	+	0	NA	promoter-TSS (NM_001308482)	promoter-TSS (NM_001308482)	-215	NM_001001735	234135	Mm.217337	NM_001001735	ENSMUSG00000054823	Nsd3	6720429E03|A530023P05|AI528490|WHISTLE|Whsc1l1	nuclear receptor binding SET domain protein 3	protein-coding
14115	chr8	121115955	121116308	+	0	NA	promoter-TSS (NM_013519)	promoter-TSS (NM_013519)	-40	NM_013519	14234	Mm.14092	NM_013519	ENSMUSG00000046714	Foxc2	Fkh14|Hfhbf3|MFH-1|Mfh1	forkhead box C2	protein-coding
6179	chr17	24478616	24479644	+	0	NA	promoter-TSS (NM_001252465)	promoter-TSS (NM_001252465)	-52	NM_001252464	56716	Mm.289516	NM_019988	ENSMUSG00000024142	Mlst8	0610033N12Rik|AA409454|AI505104|AI851821|Gbl	MTOR associated protein, LST8 homolog (S. cerevisiae)	protein-coding
11867	chr6	37870164	37870895	+	0	NA	promoter-TSS (NM_145076)	promoter-TSS (NM_145076)	-282	NM_145076	21848	Mm.41063	NM_145076	ENSMUSG00000029833	Trim24	A130082H20Rik|AI447469|D430004I05Rik|TIF1|TIF1-alpha|TIF1alpha|Tif1a	tripartite motif-containing 24	protein-coding
13116	chr7	99380393	99381609	+	0	NA	promoter-TSS (NM_001362166)	promoter-TSS (NM_001362166)	-517	NM_001362166	233552	Mm.286317	NM_201352	ENSMUSG00000035314	Gdpd5	BC024955|Gde2	glycerophosphodiester phosphodiesterase domain containing 5	protein-coding
11843	chr6	35539751	35540002	+	0	NA	promoter-TSS (NM_008098)	promoter-TSS (NM_008098)	12	NM_008098	14489	Mm.182746	NM_008098	ENSMUSG00000029840	Mtpn	5033418D15Rik|Gcdp|V1	myotrophin	protein-coding
6002	chr16	94569368	94569863	+	0	NA	promoter-TSS (NM_007890)	promoter-TSS (NM_007890)	-591	NM_007890	13548	Mm.310973	NM_007890	ENSMUSG00000022897	Dyrk1a	2310043O08Rik|D16Ertd272e|D16Ertd493e|Dyrk|Gm10783|Mnbh|Mp86|mmb	dual-specificity tyrosine-(Y)-phosphorylation regulated kinase 1a	protein-coding
434	chr1	84935020	84935369	+	0	NA	promoter-TSS (NM_027921)	promoter-TSS (NM_027921)	-111	NM_027921	71781	Mm.158754	NM_027921	ENSMUSG00000026220	Slc16a14	1110004H10Rik	solute carrier family 16 (monocarboxylic acid transporters), member 14	protein-coding
762	chr1	157412479	157412898	+	0	NA	promoter-TSS (NM_177644)	promoter-TSS (NM_177644)	-93	NM_177644	226525	Mm.235028	NM_177644	ENSMUSG00000070565	Rasal2	6530401P13|A330066M24Rik	RAS protein activator like 2	protein-coding
14699	chr9	78481806	78482709	+	0	NA	promoter-TSS (NM_010106)	promoter-TSS (NM_010106)	-533	NM_010106	13627	Mm.138471	NM_010106	ENSMUSG00000037742	Eef1a1	-	eukaryotic translation elongation factor 1 alpha 1	protein-coding
3446	chr12	110737690	110738303	+	0	NA	promoter-TSS (NM_001364272)	promoter-TSS (NM_001364272)	-4	NM_001347428	69641	Mm.475762	NM_027149	ENSMUSG00000037957	Wdr20	2310040A13Rik|AI549910|Wdr20a	WD repeat domain 20	protein-coding
11287	chr5	107500759	107501067	+	0	NA	intron (NM_001007574, intron 2 of 5)	intron (NM_001007574, intron 2 of 5)	3134	NM_001168557	231570	Mm.261891	NM_001007574	ENSMUSG00000111375	A830010M20Rik	AI849226|Kiaa1107|mKIAA1107	RIKEN cDNA A830010M20 gene	protein-coding
3987	chr13	83572224	83572805	+	0	NA	intron (NM_001347581, intron 1 of 9)	intron (NM_001347581, intron 1 of 9)	-1093	NM_001347569	17260	Mm.24001	NM_025282	ENSMUSG00000005583	Mef2c	5430401D19Rik|9930028G15Rik|AV011172|Mef2	myocyte enhancer factor 2C	protein-coding
4357	chr14	26579245	26579625	+	0	NA	promoter-TSS (NM_001134465)	promoter-TSS (NM_001134465)	-115	NM_145969	211922	Mm.260512	NM_145969	ENSMUSG00000040818	Dennd6a	Fam116a	DENN/MADD domain containing 6A	protein-coding
2235	chr11	69980205	69981331	+	0	NA	promoter-TSS (NM_026017)	promoter-TSS (NM_026017)	-400	NM_026017	67181	Mm.41678	NM_026017	ENSMUSG00000018559	Ctdnep1	2610507E10Rik|Dullard	CTD nuclear envelope phosphatase 1	protein-coding
2760	chr12	3891181	3891685	+	0	NA	promoter-TSS (NM_153743)	promoter-TSS (NM_153743)	-311	NM_153743	13435	Mm.5001	NM_007872	ENSMUSG00000020661	Dnmt3a	MmuIIIA	DNA methyltransferase 3A	protein-coding
14963	chr9	120577150	120577408	+	0	NA	promoter-TSS (NR_073359)	promoter-TSS (NR_073359)	-52	NR_073359	76100	Mm.48212	NR_073359	ENSMUSG00000052658	5830454E08Rik	-	RIKEN cDNA 5830454E08 gene	ncRNA
8228	chr2	91236746	91237442	+	0	NA	promoter-TSS (NR_015464)	promoter-TSS (NR_015464)	-28	NM_001362705	107986	Mm.389334	NM_028119	ENSMUSG00000002109	Ddb2	2610043A19Rik	damage specific DNA binding protein 2	protein-coding
371	chr1	72710877	72712077	+	0	NA	intron (NM_009084, intron 1 of 3)	CpG	217	NM_009084	19981	Mm.21529	NM_009084	ENSMUSG00000046330	Rpl37a	-	ribosomal protein L37a	protein-coding
14947	chr9	118150009	118150405	+	0	NA	promoter-TSS (NM_026442)	promoter-TSS (NM_026442)	-11	NM_026442	67899	Mm.9953	NM_026442	ENSMUSG00000039163	Cmc1	2010110K16Rik|2010312P05Rik|AI596001	COX assembly mitochondrial protein 1	protein-coding
6093	chr17	10319483	10320825	+	0	NA	promoter-TSS (NM_001159516)	promoter-TSS (NM_001159516)	235	NR_037588	100526796	Mm.384135	NR_037588		Cahm	B930003M22Rik	colon adenocarcinoma hypermethylated RNA	ncRNA
12631	chr7	24883829	24884730	+	0	NA	promoter-TSS (NM_001360116)	promoter-TSS (NM_001360116)	-313	NM_001360128	20085	Mm.300281	NM_023133	ENSMUSG00000040952	Rps19	Dsk3	ribosomal protein S19	protein-coding
9136	chr3	59006776	59007086	+	0	NA	promoter-TSS (NM_177855)	promoter-TSS (NM_177855)	-47	NM_177855	329650	Mm.240059	NM_177855	ENSMUSG00000056476	Med12l	A130035F20|A630079M02|AU044581|TRALPUSH	mediator complex subunit 12-like	protein-coding
2406	chr11	88203643	88204208	+	0	NA	promoter-TSS (NM_001291271)	promoter-TSS (NM_001291271)	-463	NM_024174	64656	Mm.168680	NM_024174	ENSMUSG00000023723	Mrps23	D11Bwg1153e|MRP-S23|Rpms23|S23mt	mitochondrial ribosomal protein S23	protein-coding
8286	chr2	103760912	103761727	+	0	NA	promoter-TSS (NM_153126)	promoter-TSS (NM_153126)	-49	NM_153126	98956	Mm.288005	NM_153126	ENSMUSG00000027185	Nat10	AI429152	N-acetyltransferase 10	protein-coding
6245	chr17	30611978	30613065	+	0	NA	exon (NM_025374, exon 1 of 6)	exon (NM_025374, exon 1 of 6)	138	NM_001113560	109801	Mm.261984	NM_025374	ENSMUSG00000024026	Glo1	0610009E22Rik|1110008E19Rik|2510049H23Rik|AW550643|GLY1|Glo-1|Glo-1r|Glo-1s|Glo1-r|Glo1-s|Qglo	glyoxalase 1	protein-coding
13408	chr8	3499681	3500545	+	0	NA	promoter-TSS (NM_053177)	promoter-TSS (NM_053177)	-406	NM_053177	94178	Mm.8356	NM_053177	ENSMUSG00000004567	Mcoln1	2210015I05Rik|TRPML1|mucolipidin	mucolipin 1	protein-coding
10778	chr5	5664107	5664423	+	0	NA	promoter-TSS (NM_172447)	promoter-TSS (NM_172447)	-33	NM_172447	207686	Mm.319007	NM_172447	ENSMUSG00000040473	Cfap69	4921525K03|A330021E22Rik|AI427898	cilia and flagella associated protein 69	protein-coding
11194	chr5	92381792	92382183	+	0	NA	intron (NM_001310664, intron 2 of 10)	intron (NM_001310664, intron 2 of 10)	-4900	NM_001370591	109979	Mm.263514	NM_181728	ENSMUSG00000034842	Art3	4930569O04Rik|ARTC3	ADP-ribosyltransferase 3	protein-coding
5972	chr16	91044265	91045365	+	0	NA	promoter-TSS (NM_026110)	promoter-TSS (NM_026110)	-436	NR_152264	67367	Mm.347	NM_026110	ENSMUSG00000022974	Paxbp1	1810007M14Rik|C21orf66|Gcfc|Gcfc1|Pax3/7bp	PAX3 and PAX7 binding protein 1	protein-coding
12814	chr7	45128639	45129186	+	0	NA	promoter-TSS (NM_009438)	promoter-TSS (NM_009438)	-167	NM_009438	22121	Mm.180458	NM_009438	ENSMUSG00000074129	Rpl13a	1810026N22Rik|Tstap198-7|tum-antigen	ribosomal protein L13A	protein-coding
10623	chr4	136053286	136053625	+	0	NA	promoter-TSS (NM_025919)	promoter-TSS (NM_025919)	-62	NM_025919	67025	Mm.276856	NM_025919	ENSMUSG00000059291	Rpl11	2010203J19Rik	ribosomal protein L11	protein-coding
944	chr1	180810841	180811274	+	0	NA	intron (NM_008210, intron 2 of 3)	intron (NM_008210, intron 2 of 3)	2548	NM_008210	15078	Mm.138832	NM_008210	ENSMUSG00000060743	H3f3a	EyeLinc14|H3.3A	H3 histone, family 3A	protein-coding
95	chr1	34434776	34435495	+	0	NA	Intergenic	Intergenic	-1936	NR_039562	100628580		NR_039562	ENSMUSG00000092852	Mir5103	mir-5103|mmu-mir-5103|mu-mir-5103	microRNA 5103	ncRNA
2470	chr11	97699559	97700191	+	0	NA	promoter-TSS (NM_001163307)	promoter-TSS (NM_001163307)	-227	NM_001163308	22658	Mm.2418	NM_009545	ENSMUSG00000018537	Pcgf2	Mel18|Rnf110|Zfp144|mel-18	polycomb group ring finger 2	protein-coding
14720	chr9	83805005	83805690	+	0	NA	intron (NM_148941, intron 1 of 5)	intron (NM_148941, intron 1 of 5)	958	NM_148941	83603	Mm.83949	NM_148941	ENSMUSG00000032262	Elovl4	-	elongation of very long chain fatty acids (FEN1/Elo2, SUR4/Elo3, yeast)-like 4	protein-coding
11518	chr5	134932070	134932444	+	0	NA	promoter-TSS (NM_001347490)	promoter-TSS (NM_001347490)	-116	NM_001359536	79565	Mm.34235	NM_024479	ENSMUSG00000040557	Mettl27	AW492986|BC002286|Wbscr27	methyltransferase like 27	protein-coding
6558	chr17	80480401	80480958	+	0	NA	promoter-TSS (NM_009231)	promoter-TSS (NM_009231)	-226	NM_009231	20662	Mm.60975	NM_009231	ENSMUSG00000024241	Sos1	4430401P03Rik|9630010N06|AI449023	SOS Ras/Rac guanine nucleotide exchange factor 1	protein-coding
2789	chr12	8502315	8502899	+	0	NA	Intergenic	Intergenic	-2598	NM_007483	11852	Mm.687	NM_007483	ENSMUSG00000054364	Rhob	AA017882|Arh6|Arhb	ras homolog family member B	protein-coding
313	chr1	63176571	63177163	+	0	NA	promoter-TSS (NM_001160039)	promoter-TSS (NM_001160039)	36	NM_018796	55949	Mm.2718	NM_018796	ENSMUSG00000025967	Eef1b2	2810017J07Rik|Eef1b	eukaryotic translation elongation factor 1 beta 2	protein-coding
8284	chr2	103485037	103485777	+	0	NA	promoter-TSS (NM_009804)	promoter-TSS (NM_009804)	-254	NM_009804	12359	Mm.4215	NM_009804	ENSMUSG00000027187	Cat	2210418N07|Cas-1|Cas1|Cs-1	catalase	protein-coding
2063	chr11	50290960	50291746	+	0	NA	intron (NM_175334, intron 1 of 4)	intron (NM_175334, intron 1 of 4)	983	NM_175334	103806	Mm.51116	NM_175334	ENSMUSG00000050567	Maml1	AI644666|AW743257|D930008C07Rik|Mam-1|Mam1|mKIAA0200	mastermind like transcriptional coactivator 1	protein-coding
5399	chr15	100614952	100615597	+	0	NA	promoter-TSS (NM_011873)	promoter-TSS (NM_011873)	-164	NR_045701	78445	Mm.44383	NR_045701	ENSMUSG00000097093	C330013E15Rik	-	RIKEN cDNA C330013E15 gene	ncRNA
9134	chr3	58690527	58690828	+	0	NA	intron (NM_009174, intron 1 of 1)	intron (NM_009174, intron 1 of 1)	1711	NM_009174	20439	Mm.2847	NM_009174	ENSMUSG00000036432	Siah2	AA415433|Sinh2	siah E3 ubiquitin protein ligase 2	protein-coding
1849	chr11	7214290	7215093	+	0	NA	promoter-TSS (NM_008343)	promoter-TSS (NM_008343)	-768	NM_008343	16009	Mm.29254	NM_008343	ENSMUSG00000020427	Igfbp3	AI649005|IGFBP-3|IGgfbp3	insulin-like growth factor binding protein 3	protein-coding
2920	chr12	31950035	31951012	+	0	NA	promoter-TSS (NM_153198)	promoter-TSS (NM_153198)	-278	NM_153198	73389	Mm.390461	NM_153198	ENSMUSG00000002996	Hbp1	1700058O05Rik|BE629963|C330012F01Rik|C86454	high mobility group box transcription factor 1	protein-coding
2231	chr11	69846256	69846703	+	0	NA	promoter-TSS (NM_023564)	promoter-TSS (NM_023564)	107	NM_001168497	70310	Mm.28874	NM_023564	ENSMUSG00000019461	Plscr3	2210403O21Rik|2610037N06Rik|ESTM3|X83310	phospholipid scramblase 3	protein-coding
11296	chr5	108460647	108461455	+	0	NA	promoter-TSS (NM_172716)	promoter-TSS (NM_172716)	-281	NM_172716	69587	Mm.261218	NM_172716	ENSMUSG00000033623	Pcgf3	2310035N15Rik|AI662857|D630042K08Rik|DONG1|E430039C14|RNF3A|Rnf3	polycomb group ring finger 3	protein-coding
8640	chr2	153015320	153015804	+	0	NA	promoter-TSS (NM_178939)	promoter-TSS (NM_178939)	-179	NM_178939	68559	Mm.12746	NM_178939	ENSMUSG00000027472	Pdrg1	1110004D19Rik|AU020945|AV006589|Pdrg	p53 and DNA damage regulated 1	protein-coding
10351	chr4	101647056	101647884	+	0	NA	promoter-TSS (NM_175036)	promoter-TSS (NM_175036)	-313	NM_175036	230514	Mm.4756	NM_175036	ENSMUSG00000035212	Leprot	LEPR|OB-RGRP|Obrgrp|VPS55	leptin receptor overlapping transcript	protein-coding
9727	chr3	146768930	146770430	+	0	NA	intron (NM_011100, intron 1 of 9)	intron (NM_011100, intron 1 of 9)	558	NM_001164198	18749	Mm.16766	NM_011100	ENSMUSG00000005034	Prkacb	CbPKA|Pkacb	protein kinase, cAMP dependent, catalytic, beta	protein-coding
6272	chr17	33718602	33719366	+	0	NA	promoter-TSS (NR_045522)	promoter-TSS (NR_045522)	-307	NR_045522	224703	Mm.311439	NM_145486	ENSMUSG00000079557	March2	9530046H09Rik|MARCH-II	membrane-associated ring finger (C3HC4) 2	protein-coding
11925	chr6	47594986	47596013	+	0	NA	promoter-TSS (NM_001146689)	promoter-TSS (NM_001146689)	-469	NM_001146689	14056	Mm.246688	NM_007971	ENSMUSG00000029687	Ezh2	Enx-1|Enx1h|KMT6|mKIAA4065	enhancer of zeste 2 polycomb repressive complex 2 subunit	protein-coding
5422	chr15	103215018	103215963	+	0	NA	promoter-TSS (NM_007626)	promoter-TSS (NM_007626)	-138	NM_001110216	12419	Mm.262059	NM_007626	ENSMUSG00000009575	Cbx5	2610029O15Rik|C75991|HP1|Hp1a|Hp1alpha	chromobox 5	protein-coding
9457	chr3	97767916	97768211	+	0	NA	promoter-TSS (NM_178080)	promoter-TSS (NM_178080)	-49	NR_110360	83679	Mm.129840	NM_031401	ENSMUSG00000038170	Pde4dip	4732458A06Rik|9430063L05Rik|C87016|D130016K21Rik|D3Bwg1078e|Usmg4|mKIAA0454	phosphodiesterase 4D interacting protein (myomegalin)	protein-coding
4560	chr14	62760918	62761621	+	0	NA	promoter-TSS (NM_008715)	promoter-TSS (NM_008715)	-157	NM_008715	18130	Mm.319684	NM_008715	ENSMUSG00000035161	Ints6	2900075H24Rik|AI480962|DICE1|Ddx26|HDB|Notch2l	integrator complex subunit 6	protein-coding
4671	chr14	77156325	77156911	+	0	NA	promoter-TSS (NM_001253759)	promoter-TSS (NM_001253759)	-145	NM_172813	239188	Mm.441158	NM_172813	ENSMUSG00000022012	Enox1	B230207J08|D230005D02Rik	ecto-NOX disulfide-thiol exchanger 1	protein-coding
5536	chr16	22857107	22857944	+	0	NA	promoter-TSS (NM_001190805)	promoter-TSS (NM_001190805)	144	NM_001081368	70573	Mm.68291	NM_001081368	ENSMUSG00000004462	Tbccd1	5730478M09Rik|AU015083|BB165076	TBCC domain containing 1	protein-coding
1484	chr10	82047893	82048604	+	0	NA	intron (NM_001024626, intron 1 of 2)	CpG	121	NM_001024626	408062	Mm.391409	NM_001024626	ENSMUSG00000061371	Zfp873	-	zinc finger protein 873	protein-coding
7322	chr19	10576770	10577552	+	0	NA	promoter-TSS (NM_201351)	promoter-TSS (NM_201351)	4	NM_001282065	225912	Mm.252701	NM_201351	ENSMUSG00000034445	Cyb561a3	2310004G04Rik|Cybasc3|Lcytb	cytochrome b561 family, member A3	protein-coding
12777	chr7	42505618	42505964	+	0	NA	promoter-TSS (NM_001309389)	promoter-TSS (NM_001309389)	-38	NM_001309388	434178	Mm.333810	NM_001309388	ENSMUSG00000092416	Zfp141	-	zinc finger protein 141	protein-coding
7853	chr2	31683799	31684059	+	0	NA	intron (NR_153862, intron 2 of 3)	intron (NR_153862, intron 2 of 3)	4540	NR_153862	108168742	Mm.416860	NR_153862		Gm13427	-	predicted gene 13427	ncRNA
418	chr1	81076998	81077494	+	0	NA	promoter-TSS (NM_001356398)	promoter-TSS (NM_001356398)	42	NM_001356398	241134	Mm.313904	NM_172849	ENSMUSG00000054976	Nyap2	9430031J16Rik|Jr6|Kiaa1486	neuronal tyrosine-phophorylated phosphoinositide 3-kinase adaptor 2	protein-coding
13443	chr8	8657688	8658654	+	0	NA	intron (NM_001368299, intron 1 of 3)	intron (NM_001368299, intron 1 of 3)	3071	NM_001368299	13642	Mm.209813	NM_010111	ENSMUSG00000001300	Efnb2	ELF-2|Epl5|Eplg5|Htk-L|LERK-5|Lerk5|NLERK-1	ephrin B2	protein-coding
5673	chr16	42875021	42876428	+	0	NA	promoter-TSS (NR_040522)	promoter-TSS (NR_040522)	38	NR_040522	75722	Mm.243747	NR_040521	ENSMUSG00000075070	4932412D23Rik	Gm10809	RIKEN cDNA 4932412D23 gene	ncRNA
6654	chr18	6137315	6138365	+	0	NA	Intergenic	Intergenic	-1742	NM_001039692	75415	Mm.239675	NM_029277	ENSMUSG00000041225	Arhgap12	2810011M08Rik	Rho GTPase activating protein 12	protein-coding
13467	chr8	11727582	11728299	+	0	NA	promoter-TSS (NM_001113517)	promoter-TSS (NM_001113517)	-165	NM_001113517	54126	Mm.244068	NM_017402	ENSMUSG00000031511	Arhgef7	Cool|PIX|Pak3bp|betaPix|betaPix-b|betaPix-c|cool-1|mKIAA0142|p85Cool1|p85SPR	Rho guanine nucleotide exchange factor (GEF7)	protein-coding
6319	chr17	35673630	35674026	+	0	NA	promoter-TSS (NM_010364)	promoter-TSS (NM_010364)	-85	NM_010364	14885	Mm.10182	NM_010364	ENSMUSG00000001524	Gtf2h4	AW545633|BTF2 p52|p52	general transcription factor II H, polypeptide 4	protein-coding
7211	chr19	4096544	4097383	+	0	NA	promoter-TSS (NM_026373)	promoter-TSS (NM_026373)	-388	NM_026373	52004	Mm.29609	NM_026373	ENSMUSG00000024856	Cdk2ap2	5830466O21Rik|D19Ertd144e|Doc-1r	CDK2-associated protein 2	protein-coding
1353	chr10	68276213	68276729	+	0	NA	intron (NM_023598, intron 2 of 9)	intron (NM_023598, intron 2 of 9)	2255	NM_023598	71371	Mm.440357	NM_023598	ENSMUSG00000019947	Arid5b	4930580B11|5430435G07Rik|AI467247|Desrt|Mrf2|Mrf2alpha|Mrf2beta	AT rich interactive domain 5B (MRF1-like)	protein-coding
11426	chr5	123906958	123907368	+	0	NA	promoter-TSS (NM_026603)	promoter-TSS (NM_026603)	-112	NM_026603	68184	Mm.28549	NM_026603	ENSMUSG00000023106	Denr	1500003K04Rik	density-regulated protein	protein-coding
7282	chr19	6979789	6980683	+	0	NA	promoter-TSS (NM_001360288)	promoter-TSS (NM_001360288)	-150	NM_001360286	14227	Mm.4234	NM_008020	ENSMUSG00000056629	Fkbp2	mFKBP13|mFKBP2	FK506 binding protein 2	protein-coding
758	chr1	156938528	156939071	+	0	NA	intron (NM_001159965, intron 1 of 19)	intron (NM_001159965, intron 1 of 19)	588	NM_001159966	78255	Mm.28376	NM_023884	ENSMUSG00000026594	Ralgps2	1810020P17Rik|2210408F11Rik|4921528G01Rik|9130014M22Rik|AU043409|AW046161	Ral GEF with PH domain and SH3 binding motif 2	protein-coding
14519	chr9	54863093	54863820	+	0	NA	promoter-TSS (NM_022655)	promoter-TSS (NM_022655)	-299	NM_022655	64602	Mm.208991	NM_022655	ENSMUSG00000032293	Ireb2	D9Ertd85e|Irp2	iron responsive element binding protein 2	protein-coding
1196	chr10	40246789	40247411	+	0	NA	promoter-TSS (NM_001042556)	promoter-TSS (NM_001042556)	-61	NM_023323	67239	Mm.11480	NM_023323	ENSMUSG00000038510	Rpf2	2810470K21Rik|AU040229|AU043242|Bxdc1	ribosome production factor 2 homolog	protein-coding
3394	chr12	100724961	100725698	+	0	NA	promoter-TSS (NM_001330702)	promoter-TSS (NM_001330702)	-209	NM_153587	73086	Mm.220417	NM_153587	ENSMUSG00000021180	Rps6ka5	3110005L17Rik|6330404E13Rik|AI854034|MSK1|MSPK1|RLPK|RLSK|S6K-alpha-5	ribosomal protein S6 kinase, polypeptide 5	protein-coding
13794	chr8	72548209	72548702	+	0	NA	promoter-TSS (NM_027485)	promoter-TSS (NM_027485)	-145	NM_027485	70625	Mm.235885	NM_027485	ENSMUSG00000045248	Med26	5730493L18Rik|AI414941|AW495270|Crsp7	mediator complex subunit 26	protein-coding
12628	chr7	24530353	24531555	+	0	NA	intron (NM_153134, intron 1 of 2)	intron (NM_153134, intron 1 of 2)	306	NM_153134	210146	Mm.41108	NM_153134	ENSMUSG00000041037	Irgq	AF322649|FKSG27|Irgq1	immunity-related GTPase family, Q	protein-coding
3889	chr13	67269019	67269477	+	0	NA	promoter-TSS (NR_155551)	promoter-TSS (NR_155551)	-180	NM_001001152	238690	Mm.306358	NM_001001152	ENSMUSG00000055480	Zfp458	BC062958|Gm33446|Rslcan-7|Znf728|mszf59-2	zinc finger protein 458	protein-coding
12832	chr7	45717839	45718396	+	0	NA	promoter-TSS (NM_001172561)	promoter-TSS (NM_001172561)	46	NM_009077	19899	Mm.3459	NM_009077	ENSMUSG00000059070	Rpl18	L18|Rpl18a	ribosomal protein L18	protein-coding
939	chr1	180256273	180256642	+	0	NA	promoter-TSS (NM_001128605)	promoter-TSS (NM_001128605)	-157	NM_001128605	19165	Mm.330850	NM_011183	ENSMUSG00000010609	Psen2	ALG-3|Ad4h|Alg3|PS-2|PS2|Psnl2|STM2	presenilin 2	protein-coding
9869	chr4	14826378	14826973	+	0	NA	promoter-TSS (NM_152812)	promoter-TSS (NM_152812)	-262	NM_152812	72201	Mm.387724	NM_152812	ENSMUSG00000040550	Otud6b	2600013N14Rik|AU015433	OTU domain containing 6B	protein-coding
2097	chr11	54860448	54861389	+	0	NA	promoter-TSS (NM_001363191)	promoter-TSS (NM_001363191)	-321	NM_029327	75530	Mm.83578	NM_029327	ENSMUSG00000020268	Lyrm7	1700024C24Rik|9330147L21Rik	LYR motif containing 7	protein-coding
8177	chr2	77946023	77946663	+	0	NA	promoter-TSS (NM_001290740)	promoter-TSS (NM_001290740)	13	NM_001362658	80744	Mm.288151	NM_030560	ENSMUSG00000027014	Cwc22	AA684037|AI173004|AL022752|B230213M24|mKIAA1604	CWC22 spliceosome-associated protein	protein-coding
13399	chr7	143548083	143548772	+	0	NA	intron (NM_008672, intron 1 of 15)	CpG	401	NM_001285490	17955	Mm.294625	NM_008672	ENSMUSG00000059119	Nap1l4	2810410H14Rik|AI316776|D7Wsu30e|Nap2	nucleosome assembly protein 1-like 4	protein-coding
6125	chr17	15040569	15041071	+	0	NA	promoter-TSS (NM_001360401)	promoter-TSS (NM_001360401)	-731	NM_001360402	381062	Mm.393767	NM_183133	ENSMUSG00000036552	Ermard	2210404J11Rik|2410011O22Rik|AI448938	ER membrane associated RNA degradation	protein-coding
1758	chr10	127123365	127123884	+	0	NA	Intergenic	B3A|SINE|B2	-2464	NM_001171026	216440	Mm.295246	NM_177614	ENSMUSG00000040462	Os9	4632413K17Rik|AU022351	amplified in osteosarcoma	protein-coding
5013	chr15	44618570	44619366	+	0	NA	promoter-TSS (NM_019480)	promoter-TSS (NM_019480)	-259	NM_001357690	55960	Mm.287896	NM_019480	ENSMUSG00000022339	Ebag9	AI835379|Rcas1	estrogen receptor-binding fragment-associated gene 9	protein-coding
1428	chr10	80039563	80040052	+	0	NA	promoter-TSS (NM_025554)	promoter-TSS (NM_025554)	-148	NM_025554	66420	Mm.18579	NM_025554	ENSMUSG00000004667	Polr2e	2410021N14Rik|25kDa|AW208866|RPB5|XAP4	polymerase (RNA) II (DNA directed) polypeptide E	protein-coding
6656	chr18	6490550	6491001	+	0	NA	promoter-TSS (NR_035446)	promoter-TSS (NR_035446)	82	NM_027497	13831	Mm.312133	NM_007935	ENSMUSG00000024240	Epc1	2400007E14Rik|5730566F07Rik|A930032N02Rik|mir-1893	enhancer of polycomb homolog 1	protein-coding
195	chr1	43933459	43934081	+	0	NA	promoter-TSS (NM_009418)	promoter-TSS (NM_009418)	-224	NM_009418	22019	Mm.401675	NM_009418	ENSMUSG00000041763	Tpp2	TPP-2|TppII	tripeptidyl peptidase II	protein-coding
14559	chr9	59036382	59036994	+	0	NA	promoter-TSS (NM_008684)	promoter-TSS (NM_008684)	-247	NM_001042752	18007	Mm.42249	NM_008684	ENSMUSG00000032340	Neo1	2610028H22Rik|AI327052|D930014N22Rik|Igdcc2	neogenin	protein-coding
12773	chr7	41393049	41393950	+	0	NA	promoter-TSS (NM_001199330)	promoter-TSS (NM_001199330)	-120	NM_001199330	233168	Mm.379390	NM_183167	ENSMUSG00000056383	AI987944	-	expressed sequence AI987944	protein-coding
3860	chr13	59769660	59770550	+	0	NA	promoter-TSS (NM_026921)	promoter-TSS (NM_026921)	139	NR_015349	13996	Mm.490435	NR_015349		Etohd2	AW491659	ethanol decreased 2	ncRNA
7215	chr19	4201580	4201771	+	0	NA	promoter-TSS (NM_011237)	promoter-TSS (NM_011237)	-72	NM_011237	19367	Mm.277629	NM_011237	ENSMUSG00000024824	Rad9a	Rad9	RAD9 checkpoint clamp component A	protein-coding
5534	chr16	22439421	22440322	+	0	NA	promoter-TSS (NM_023794)	promoter-TSS (NM_023794)	-301	NM_023794	104156	Mm.155708	NM_023794	ENSMUSG00000013089	Etv5	1110005E01Rik|8430401F14Rik|ERM	ets variant 5	protein-coding
1590	chr10	95323163	95324644	+	0	NA	promoter-TSS (NM_001330138)	promoter-TSS (NM_001330138)	-194	NM_001330138	12905	Mm.473739	NM_009950	ENSMUSG00000045867	Cradd	RAIDD	CASP2 and RIPK1 domain containing adaptor with death domain	protein-coding
9993	chr4	34887113	34887805	+	0	NA	Intergenic	Intergenic	-4511	NM_013889	30046	Mm.38193	NM_013889	ENSMUSG00000039967	Zfp292	5730450D02Rik|5830493J20Rik|9430062L07Rik|AI449016|Krox-10|Zfp-15|Zfp15|Zn-15|Zn-16|mKIAA0530	zinc finger protein 292	protein-coding
10544	chr4	129189561	129190651	+	0	NA	promoter-TSS (NM_001347203)	promoter-TSS (NM_001347203)	203	NR_160965	107271	Mm.145488	NM_134151	ENSMUSG00000028811	Yars	AL024047|AU018965	tyrosyl-tRNA synthetase	protein-coding
3298	chr12	87388252	87388985	+	0	NA	promoter-TSS (NM_011479)	promoter-TSS (NM_011479)	-263	NM_011479	20773	Mm.565	NM_011479	ENSMUSG00000021036	Sptlc2	LCB2|LCB2a|Spt2	serine palmitoyltransferase, long chain base subunit 2	protein-coding
449	chr1	88008436	88008826	+	0	NA	promoter-TSS (NM_001198573)	promoter-TSS (NM_001198573)	-80	NM_001033291	227334	Mm.80484	NM_001033291	ENSMUSG00000005501	Usp40	B230215L03Rik|C730029K03	ubiquitin specific peptidase 40	protein-coding
7605	chr19	55741409	55742446	+	0	NA	non-coding (NR_138565, exon 1 of 16)	non-coding (NR_138565, exon 1 of 16)	117	NM_001142922	21416	Mm.139815	NM_009333	ENSMUSG00000024985	Tcf7l2	TCF4B|TCF4E|Tcf-4|Tcf4	transcription factor 7 like 2, T cell specific, HMG box	protein-coding
4589	chr14	64652343	64652553	+	0	NA	promoter-TSS (NM_001081177)	promoter-TSS (NM_001081177)	-93	NM_001081177	16554	Mm.23611	NM_001081177	ENSMUSG00000060012	Kif13b	5330429L19Rik|6030414C01|AI429803|C130021D12Rik|GAKIN	kinesin family member 13B	protein-coding
12731	chr7	30649936	30650750	+	0	NA	promoter-TSS (NM_133693)	promoter-TSS (NM_133693)	-115	NM_133693	68035	Mm.401747	NM_133693	ENSMUSG00000036733	Rbm42	1700003D06Rik|3100004P22Rik	RNA binding motif protein 42	protein-coding
6586	chr17	84790735	84791567	+	0	NA	promoter-TSS (NM_028233)	promoter-TSS (NM_028233)	-365	NM_028233	72416	Mm.217027	NM_028233	ENSMUSG00000024120	Lrpprc	3110001K13Rik|C76645|Gp130|Lrp130|Lsfc	leucine-rich PPR-motif containing	protein-coding
9977	chr4	33247241	33248017	+	0	NA	intron (NM_001033225, intron 1 of 1)	CpG	1158	NM_001033225	108767	Mm.27769	NM_001033225	ENSMUSG00000040128	Pnrc1	5730463C12Rik|B4-2|PRR2|Prol2	proline-rich nuclear receptor coactivator 1	protein-coding
974	chr1	185000165	185000757	+	0	NA	promoter-TSS (NM_145515)	promoter-TSS (NM_145515)	-912	NM_145515	226778	Mm.7445	NM_145515	ENSMUSG00000026620	Mark1	AW491150|B930025N23Rik|Emk3|Par-1c|mKIAA1477|mPar-1c	MAP/microtubule affinity regulating kinase 1	protein-coding
11583	chr5	140418005	140419374	+	0	NA	promoter-TSS (NM_133916)	promoter-TSS (NM_133916)	-616	NM_133916	27979	Mm.21671	NM_133916	ENSMUSG00000056076	Eif3b	AL033316|AL033334|AL033369|AW208965|D5Wsu45e|EIF3-ETA|EIF3-P110|EIF3-P116|Eif3s9|PRT1	eukaryotic translation initiation factor 3, subunit B	protein-coding
10678	chr4	148590548	148591577	+	0	NA	promoter-TSS (NM_009272)	promoter-TSS (NM_009272)	-451	NM_009272	20810	Mm.10	NM_009272	ENSMUSG00000006442	Srm	AA407669|SpdST|SpdSy	spermidine synthase	protein-coding
9635	chr3	130709348	130710024	+	0	NA	promoter-TSS (NM_025509)	promoter-TSS (NM_025509)	-242	NM_025509	66357	Mm.300697	NM_025509	ENSMUSG00000041084	Ostc	2310008M10Rik|5730557H03Rik	oligosaccharyltransferase complex subunit (non-catalytic)	protein-coding
8209	chr2	84670505	84671411	+	0	NA	promoter-TSS (NM_001037279)	promoter-TSS (NM_001037279)	-250	NM_001037279	72657	Mm.259293	NM_001033166	ENSMUSG00000076437	Selenoh	2700094K13Rik|Selh	selenoprotein H	protein-coding
2292	chr11	76468383	76468831	+	0	NA	promoter-TSS (NM_001291186)	promoter-TSS (NM_001291186)	-142	NM_001291186	109934	Mm.258939	NM_198018	ENSMUSG00000017631	Abr	-	active BCR-related gene	protein-coding
2770	chr12	4918171	4918759	+	0	NA	intron (NM_001362349, intron 1 of 27)	intron (NM_001362349, intron 1 of 27)	1112	NM_001362349	320817	Mm.210966	NM_001099628	ENSMUSG00000052812	Atad2b	1110014E10Rik|BC032887|C79189|D530031C13Rik	ATPase family, AAA domain containing 2B	protein-coding
6528	chr17	74337878	74338862	+	0	NA	promoter-TSS (NM_001162870)	promoter-TSS (NM_001162870)	-617	NM_001357738	50850	Mm.19804	NM_016962	ENSMUSG00000024068	Spast	Spg4|mKIAA1083	spastin	protein-coding
2489	chr11	98660433	98660908	+	0	NA	Intergenic	RLTR20A4|LTR|ERVK	-3681	NM_021347	57911	Mm.458085	NM_021347	ENSMUSG00000017204	Gsdma	BB149167|Gsdm|Gsdm1|Gsdma1|H312E	gasdermin A	protein-coding
9948	chr4	28812360	28813547	+	0	NA	promoter-TSS (NM_001122889)	promoter-TSS (NM_001122889)	-178	NM_010141	13841	Mm.257266	NM_010141	ENSMUSG00000028289	Epha7	Cek11|Ebk|Ehk3|Hek11|Mdk1	Eph receptor A7	protein-coding
8483	chr2	129100804	129101079	+	0	NA	promoter-TSS (NM_009086)	promoter-TSS (NM_009086)	-55	NM_009086	20017	Mm.259078	NM_009086	ENSMUSG00000027395	Polr1b	128kDa|D630020H17Rik|RPA116|RPA135|RPA2|Rpo1-2	polymerase (RNA) I polypeptide B	protein-coding
14799	chr9	99140470	99141109	+	0	NA	promoter-TSS (NM_029094)	promoter-TSS (NM_029094)	-578	NM_029094	74769	Mm.213128	NM_029094	ENSMUSG00000032462	Pik3cb	1110001J02Rik|AI447572|p110beta	phosphatidylinositol-4,5-bisphosphate 3-kinase catalytic subunit beta	protein-coding
11596	chr5	142817510	142820314	+	0	NA	Intergenic	Intergenic	-1250	NM_178242	231861	Mm.354649	NM_178242	ENSMUSG00000039477	Tnrc18	BC025631|EG381742|Zfp469	trinucleotide repeat containing 18	protein-coding
10417	chr4	114999712	115000222	+	0	NA	promoter-TSS (NM_001304551)	promoter-TSS (NM_001304551)	-151	NM_001304555	20460	Mm.3988	NM_009185	ENSMUSG00000028718	Stil	Sil	Scl/Tal1 interrupting locus	protein-coding
2203	chr11	69094359	69095658	+	0	NA	Intergenic	Intergenic	-3941	NM_011065	18626	Mm.7373	NM_011065	ENSMUSG00000020893	Per1	Hftm|Per|m-rigui|mPer1	period circadian clock 1	protein-coding
1810	chr11	3894669	3895456	+	0	NA	promoter-TSS (NM_026150)	promoter-TSS (NM_026150)	64	NM_026150	67430	Mm.347950	NM_026150	ENSMUSG00000020434	4921536K21Rik	AV043724	RIKEN cDNA 4921536K21 gene	protein-coding
10727	chr4	154160629	154160967	+	0	NA	promoter-TSS (NM_026388)	promoter-TSS (NM_026388)	-114	NM_026388	67808	Mm.288737	NM_026388	ENSMUSG00000029030	Tprgl	1200015A19Rik|Svap30|Tprg1l|mover	transformation related protein 63 regulated like	protein-coding
12933	chr7	66689497	66690843	+	0	NA	promoter-TSS (NR_003961)	promoter-TSS (NR_003961)	281	NM_152815	72635	Mm.289796	NM_152815	ENSMUSG00000053091	Lins1	2700083B01Rik|AW547219|Lins|Lins2|Wins2	lines homolog 1	protein-coding
6169	chr17	23771462	23772106	+	0	NA	promoter-TSS (NM_153791)	promoter-TSS (NM_153791)	-182	NM_001357993	224613	Mm.328835	NM_153791	ENSMUSG00000040097	Flywch1	E030034P13Rik|mKIAA1552	FLYWCH-type zinc finger 1	protein-coding
6490	chr17	68003340	68005199	+	0	NA	promoter-TSS (NM_172964)	promoter-TSS (NM_172964)	-161	NM_172964	268970	Mm.9935	NM_172964	ENSMUSG00000024043	Arhgap28	AU044757|AW550892|E130310N06	Rho GTPase activating protein 28	protein-coding
7310	chr19	8941456	8942114	+	0	NA	promoter-TSS (NM_011842)	promoter-TSS (NM_011842)	-135	NM_011842	23942	Mm.25339	NM_011842	ENSMUSG00000071646	Mta2	AW550797|Mata1l1|Mta1l1|mmta2	metastasis-associated gene family, member 2	protein-coding
9416	chr3	95818722	95820143	+	0	NA	promoter-TSS (NM_001081293)	promoter-TSS (NM_001081293)	-479	NM_001368179	75137	Mm.196275	NM_028328	ENSMUSG00000028106	Rprd2	2810036A19Rik|4930535B03Rik|6720469I21Rik|AL022841|AL022940|AU021304|BB077382|mKIAA0460	regulation of nuclear pre-mRNA domain containing 2	protein-coding
800	chr1	163779045	163779836	+	0	NA	promoter-TSS (NM_001305643)	promoter-TSS (NM_001305643)	-143	NM_010629	16579	Mm.4651	NM_010629	ENSMUSG00000026585	Kifap3	KAP-3|KAP3|SMAP	kinesin-associated protein 3	protein-coding
4314	chr14	20294188	20294956	+	0	NA	promoter-TSS (NM_026341)	promoter-TSS (NM_026341)	-118	NR_153363	67725	Mm.317636	NM_026341	ENSMUSG00000021809	Nudt13	4933433B15Rik	nudix (nucleoside diphosphate linked moiety X)-type motif 13	protein-coding
5722	chr16	50585497	50585966	+	0	NA	Intergenic	Intergenic	-4772	NR_040566	75211	Mm.399337	NR_040566	ENSMUSG00000116848	4930542D17Rik	-	RIKEN cDNA 4930542D17 gene	ncRNA
11355	chr5	115430892	115431687	+	0	NA	intron (NM_008629, intron 4 of 14)	intron (NM_008629, intron 4 of 14)	1604	NM_008629	17690	Mm.5077	NM_008629	ENSMUSG00000054256	Msi1	Msi1h|Musahi1|m-Msi-1	musashi RNA-binding protein 1	protein-coding
8541	chr2	138256319	138256825	+	0	NA	promoter-TSS (NM_001025431)	promoter-TSS (NM_001025431)	-12	NM_001025431	228662	Mm.153405	NM_145534	ENSMUSG00000062098	Btbd3	mKIAA0952	BTB (POZ) domain containing 3	protein-coding
10921	chr5	34659341	34660801	+	0	NA	promoter-TSS (NM_019497)	promoter-TSS (NM_019497)	77	NM_029278	75416	Mm.40292	NM_029278	ENSMUSG00000036693	Nop14	2610033H07Rik|Nol14	NOP14 nucleolar protein	protein-coding
827	chr1	168428042	168430640	+	0	NA	intron (NM_001291508, intron 1 of 7)	intron (NM_001291508, intron 1 of 7)	2828	NM_001291509	18514	Mm.43358	NM_008783	ENSMUSG00000052534	Pbx1	2310056B04Rik|D230003C07Rik|Pbx-1	pre B cell leukemia homeobox 1	protein-coding
9631	chr3	129724749	129725623	+	0	NA	promoter-TSS (NM_001310737)	promoter-TSS (NM_001310737)	-100	NM_001310737	13645	Mm.252481	NM_010113	ENSMUSG00000028017	Egf	AI790464	epidermal growth factor	protein-coding
6262	chr17	32965623	32966019	+	0	NA	promoter-TSS (NR_033585)	promoter-TSS (NR_033585)	-10	NM_153063	224691	Mm.328953	NM_153063	ENSMUSG00000053600	Zfp472	KRIM-1|Krim-1A|Krim-1B|Krim1	zinc finger protein 472	protein-coding
6180	chr17	24527371	24528924	+	0	NA	promoter-TSS (NM_001172114)	promoter-TSS (NM_001172114)	-104	NR_045289	75614	Mm.440235	NR_045289	ENSMUSG00000093565	Rab26os	2610019E17Rik	RAB26, member RAS oncogene family, opposite strand	ncRNA
4608	chr14	68123412	68123804	+	0	NA	promoter-TSS (NR_045897)	promoter-TSS (NR_045897)	-144	NR_045897	100043072	Mm.242832	NR_045897		A230070E04Rik	Gm4210	RIKEN cDNA A230070E04 gene	ncRNA
12526	chr7	4124174	4124742	+	0	NA	intron (NM_001001454, intron 2 of 12)	intron (NM_001001454, intron 2 of 12)	-3730	NR_033568	77323	Mm.378791	NR_033568	ENSMUSG00000086155	9430041J12Rik	-	RIKEN cDNA 9430041J12 gene	ncRNA
11587	chr5	140830403	140831100	+	0	NA	promoter-TSS (NM_010302)	promoter-TSS (NM_010302)	-320	NM_010302	14673	Mm.370185	NM_010302	ENSMUSG00000000149	Gna12	AI414047|AI504261|Galpha12	guanine nucleotide binding protein, alpha 12	protein-coding
6584	chr17	84626259	84626647	+	0	NA	promoter-TSS (NM_172256)	promoter-TSS (NM_172256)	-22	NM_172256	213575	Mm.246119	NM_172256	ENSMUSG00000024253	Dync2li1	4933404O11Rik|CGI-60|D2lic|LIC3|mD2LIC	dynein cytoplasmic 2 light intermediate chain 1	protein-coding
4316	chr14	20546508	20546768	+	0	NA	promoter-TSS (NM_001310427)	promoter-TSS (NM_001310427)	-65	NM_008914	19056	Mm.274432	NM_008914	ENSMUSG00000021816	Ppp3cb	1110063J16Rik|Calnb|CnAbeta|Cnab	protein phosphatase 3, catalytic subunit, beta isoform	protein-coding
2199	chr11	69061961	69063547	+	0	NA	Intergenic	tRNA-Thr-ACY|tRNA|tRNA	2979	NM_028005	71923	Mm.340257	NM_028005	ENSMUSG00000045176	Borcs6	2310047M10Rik	BLOC-1 related complex subunit 6	protein-coding
9414	chr3	95588451	95589078	+	0	NA	promoter-TSS (NM_001177669)	promoter-TSS (NM_001177669)	-170	NM_001177669	229593	Mm.245830	NM_146133	ENSMUSG00000046519	Golph3l	2010204I15Rik|AU015439|AW549227|C77637|Gpp34r	golgi phosphoprotein 3-like	protein-coding
14620	chr9	65345906	65346213	+	0	NA	promoter-TSS (NM_016688)	promoter-TSS (NM_016688)	-9	NM_016688	50996	Mm.29193	NM_016688	ENSMUSG00000041837	Pdcd7	C80112|ES18	programmed cell death 7	protein-coding
10457	chr4	119233405	119234249	+	0	NA	promoter-TSS (NM_001042411)	promoter-TSS (NM_001042411)	-2	NM_001042411	56401	Mm.27961	NM_019782	ENSMUSG00000028641	P3h1	2410024C15Rik|Gros1|Lepre1	prolyl 3-hydroxylase 1	protein-coding
7647	chr19	60790506	60791334	+	0	NA	promoter-TSS (NM_010123)	promoter-TSS (NM_010123)	-227	NM_010123	13669	Mm.2238	NM_010123	ENSMUSG00000024991	Eif3a	A830012B05Rik|Csma|Eif3|Eif3s10|mKIAA0139	eukaryotic translation initiation factor 3, subunit A	protein-coding
12937	chr7	67645171	67645778	+	0	NA	promoter-TSS (NR_028144)	promoter-TSS (NR_028144)	-238	NM_027413	67867	Mm.31247	NM_027413	ENSMUSG00000030556	Lrrc28	1300004K21Rik|2210012C09Rik|2310058O11Rik	leucine rich repeat containing 28	protein-coding
4218	chr13	113035909	113036411	+	0	NA	TTS (NR_030452)	TTS (NR_030452)	177	NR_030452	735309		NR_030452	ENSMUSG00000076146	Mir449c	Mirn449b|Mirn449c|mir-449c	microRNA 449c	ncRNA
10839	chr5	23431590	23434412	+	0	NA	non-coding (NR_040469, exon 1 of 1)	non-coding (NR_040469, exon 1 of 1)	1352	NR_040469	269630	Mm.425231	NR_040469	ENSMUSG00000073147	5031425E22Rik	-	RIKEN cDNA 5031425E22 gene	ncRNA
14641	chr9	66974515	66974977	+	0	NA	exon (NM_030717, exon 2 of 6)	exon (NM_030717, exon 2 of 6)	738	NM_030717	80907	Mm.157882	NM_030717	ENSMUSG00000032370	Lactb	LACT-1|Lact1|Mrpl56	lactamase, beta	protein-coding
5962	chr16	90220210	90220770	+	0	NA	promoter-TSS (NM_011434)	promoter-TSS (NM_011434)	-272	NM_011434	20655	Mm.276325	NM_011434	ENSMUSG00000022982	Sod1	B430204E11Rik|Cu/Zn-SOD|CuZnSOD|Ipo-1|Ipo1|SODC|Sod-1	superoxide dismutase 1, soluble	protein-coding
11404	chr5	122372033	122372641	+	0	NA	promoter-TSS (NM_026883)	promoter-TSS (NM_026883)	5	NM_026883	68948	Mm.474469	NM_026883	ENSMUSG00000029463	Fam216a	1500011H22Rik	family with sequence similarity 216, member A	protein-coding
10031	chr4	43025701	43025982	+	0	NA	promoter-TSS (NM_001305387)	promoter-TSS (NM_001305387)	-27	NM_001305386	56703	Mm.143738	NM_020035	ENSMUSG00000028454	Pigo	PIG-O	phosphatidylinositol glycan anchor biosynthesis, class O	protein-coding
13218	chr7	118243534	118244086	+	0	NA	promoter-TSS (NR_027879)	promoter-TSS (NR_027879)	-97	NR_027879	67745	Mm.483404	NM_183267	ENSMUSG00000055159	4930583K01Rik	-	RIKEN cDNA 4930583K01 gene	ncRNA
8625	chr2	150909166	150910084	+	0	NA	promoter-TSS (NM_027014)	promoter-TSS (NM_027014)	31	NM_001163476	69270	Mm.271603	NM_027014	ENSMUSG00000027454	Gins1	2810418N01Rik|Gins4|PSF1|mKIAA0186	GINS complex subunit 1 (Psf1 homolog)	protein-coding
9819	chr4	9668833	9669552	+	0	NA	promoter-TSS (NM_001177856)	promoter-TSS (NM_001177856)	-30	NM_023066	65973	Mm.222206	NM_023066	ENSMUSG00000028207	Asph	2310005F16Rik|3110001L23Rik|AI848629|AW261690|AW561901|BAH|C79816|cI-37	aspartate-beta-hydroxylase	protein-coding
13315	chr7	128688251	128688921	+	0	NA	promoter-TSS (NM_001346517)	promoter-TSS (NM_001346517)	-284	NM_001346517	101490	Mm.490344	NM_178641	ENSMUSG00000042105	Inpp5f	5830435P03Rik|AI115354|AW561896|SAC2|cI-27|hSAC2|mKIAA0966	inositol polyphosphate-5-phosphatase F	protein-coding
12128	chr6	83054130	83054770	+	0	NA	promoter-TSS (NM_007517)	promoter-TSS (NM_007517)	-71	NM_001301649	11993	Mm.386752	NM_007517	ENSMUSG00000068328	Aup1	AA589454	ancient ubiquitous protein 1	protein-coding
8798	chr2	174295306	174295882	+	0	NA	promoter-TSS (NR_002846)	promoter-TSS (NR_002846)	-158	NR_002846	56802	Mm.125770	NR_002846	ENSMUSG00000086537	Gnasas1	Gnas-as|Nespas|Nespos	GNAS antisense RNA 1	ncRNA
13583	chr8	33641341	33641806	+	0	NA	intron (NM_178648, intron 1 of 7)	intron (NM_178648, intron 1 of 7)	403	NM_178648	108159	Mm.29301	NM_178648	ENSMUSG00000052906	Ubxn8	D0H8S2298E|Rep-8|Rep8h|Ubxd6	UBX domain protein 8	protein-coding
14237	chr9	21030784	21031227	+	0	NA	TTS (NM_023892)	TTS (NM_023892)	-1033	NM_008319	15898	Mm.4629	NM_008319	ENSMUSG00000032174	Icam5	CD50|ICAM-3|Icam3|TLN|Tlcn	intercellular adhesion molecule 5, telencephalin	protein-coding
12818	chr7	45366997	45367898	+	0	NA	promoter-TSS (NM_029741)	promoter-TSS (NM_029741)	214	NR_027802	50994	Mm.389897	NM_016664	ENSMUSG00000091510	Mtag2	MAG	metastasis associated gene 2	ncRNA
12547	chr7	6331190	6331572	+	0	NA	promoter-TSS (NM_001033249)	promoter-TSS (NM_001033249)	-947	NM_001033249	213011	Mm.333558	NM_001033249	ENSMUSG00000030443	Zfp583	BC056221|Znf583	zinc finger protein 583	protein-coding
12563	chr7	12977642	12978486	+	0	NA	exon (NM_175558, exon 1 of 6)	exon (NM_175558, exon 1 of 6)	216	NM_001168562	269870	Mm.62083	NM_175558	ENSMUSG00000033961	Zfp446	A630035I11Rik|A930031C22|AA120513|AV306632	zinc finger protein 446	protein-coding
5406	chr15	102246137	102246869	+	0	NA	promoter-TSS (NM_001042727)	promoter-TSS (NM_001042727)	-3	NM_001042727	19411	Mm.1273	NM_011244	ENSMUSG00000001288	Rarg	Nr1b3|RAR-gamma|RARD|RARgamma2	retinoic acid receptor, gamma	protein-coding
4114	chr13	98925460	98925853	+	0	NA	intron (NM_178716, intron 1 of 23)	intron (NM_178716, intron 1 of 23)	728	NM_178716	238799	Mm.173286	NM_178716	ENSMUSG00000009470	Tnpo1	AU021749|D13Ertd688e|IPO2|Kpnb2|MIP|MIP1|TRN	transportin 1	protein-coding
12706	chr7	29767892	29769065	+	0	NA	promoter-TSS (NM_023750)	promoter-TSS (NM_023750)	-74	NM_023750	74352	Mm.251083	NM_023750	ENSMUSG00000046185	Zfp84	2210410P13Rik|4633401C23Rik|AI415447|BB081605|C86188|KRAB18|Zfp69	zinc finger protein 84	protein-coding
7261	chr19	6060612	6061773	+	0	NA	promoter-TSS (NM_013859)	promoter-TSS (NM_013859)	-15	NM_013859	29805	Mm.2310	NM_013859	ENSMUSG00000075227	Znhit2	C11orf5|Fon|ORF6|Znhit2-ps	zinc finger, HIT domain containing 2	protein-coding
6369	chr17	46645674	46646621	+	0	NA	promoter-TSS (NM_025302)	promoter-TSS (NM_025302)	-67	NM_001357130	74764	Mm.279599	NM_029091	ENSMUSG00000003546	Klc4	1200014P03Rik|AA408085|AW146303|Knsl8	kinesin light chain 4	protein-coding
4065	chr13	92354490	92355297	+	0	NA	exon (NM_010829, exon 1 of 24)	exon (NM_010829, exon 1 of 24)	110	NM_010049	13361	Mm.23695	NM_010049	ENSMUSG00000021707	Dhfr	8430436I03Rik|AA607882|AI662710|AW555094	dihydrofolate reductase	protein-coding
7110	chr18	70530150	70530732	+	0	NA	promoter-TSS (NM_001289515)	promoter-TSS (NM_001289515)	-120	NM_001136090	26447	Mm.244352	NM_011972	ENSMUSG00000038425	Poli	Rad30b	polymerase (DNA directed), iota	protein-coding
15239	chrX	166440382	166440920	+	0	NA	promoter-TSS (NM_001313722)	promoter-TSS (NM_001313722)	53	NM_177429	237222	Mm.247480	NM_177429	ENSMUSG00000040586	Ofd1	Cxorf5|DXGgc7e|ORF2	OFD1, centriole and centriolar satellite protein	protein-coding
5235	chr15	81465954	81466855	+	0	NA	promoter-TSS (NM_019712)	promoter-TSS (NM_019712)	88	NM_019712	56438	Mm.29405	NM_019712	ENSMUSG00000022400	Rbx1	1500002P15Rik|AA517855|ROC1	ring-box 1	protein-coding
14595	chr9	62122463	62123227	+	0	NA	promoter-TSS (NR_039595)	promoter-TSS (NR_039595)	-236	NM_001368304	93683	Mm.24411	NM_033320	ENSMUSG00000032252	Glce	1110017N23Rik|AI747411|C130034A12Rik|Hsepi	glucuronyl C5-epimerase	protein-coding
8835	chr3	5223750	5224528	+	0	NA	intron (NM_001368671, intron 1 of 10)	intron (NM_001368671, intron 1 of 10)	2943	NM_001368671	80892	Mm.41522	NM_030708	ENSMUSG00000025255	Zfhx4	A930021B15|C130041O22Rik|Zfh-4|Zfh4	zinc finger homeodomain 4	protein-coding
4510	chr14	56667187	56668393	+	0	NA	promoter-TSS (NM_023773)	promoter-TSS (NM_023773)	-458	NM_001360072	75339	Mm.152466	NM_023773	ENSMUSG00000079184	Mphosph8	1500035L22Rik|4930548G07Rik|AU040635	M-phase phosphoprotein 8	protein-coding
13596	chr8	34965571	34966111	+	0	NA	promoter-TSS (NM_175091)	promoter-TSS (NM_175091)	-151	NM_175091	21951	Mm.88364	NM_175091	ENSMUSG00000031529	Tnks	4930554K12Rik|AI662855|ARTD5|C86528|D130072O21Rik|TANK1|mTNKS1	tankyrase, TRF1-interacting ankyrin-related ADP-ribose polymerase	protein-coding
12543	chr7	6155881	6156627	+	0	NA	promoter-TSS (NM_001013012)	promoter-TSS (NM_001013012)	-283	NM_001013012	67109	Mm.3254	NM_001013012	ENSMUSG00000046792	Zfp787	2210018M03Rik|Znf787	zinc finger protein 787	protein-coding
12066	chr6	65041973	65042661	+	0	NA	promoter-TSS (NM_001253392)	promoter-TSS (NM_001253392)	-274	NM_001355250	13990	Mm.99113	NM_007958	ENSMUSG00000029920	Smarcad1	AV081750|AW226546|D6Pas1|Etl1|etl-1|mKIAA1122	SWI/SNF-related, matrix-associated actin-dependent regulator of chromatin, subfamily a, containing DEAD/H box 1	protein-coding
12567	chr7	13034642	13034909	+	0	NA	promoter-TSS (NM_001360733)	promoter-TSS (NM_001360733)	2	NM_001360730	68953	Mm.295670	NM_026885	ENSMUSG00000033916	Chmp2a	1500016L11Rik|mVps2	charged multivesicular body protein 2A	protein-coding
5470	chr16	10992521	10992819	+	0	NA	intron (NM_019980, intron 1 of 3)	CpG	451	NM_019980	56722	Mm.294753	NM_019980	ENSMUSG00000022500	Litaf	3222402J11Rik|C85531|N4WBP3|TBX1	LPS-induced TN factor	protein-coding
11554	chr5	137533075	137533953	+	0	NA	promoter-TSS (NM_010312)	promoter-TSS (NM_010312)	-208	NM_010312	14693	Mm.30141	NM_010312	ENSMUSG00000029713	Gnb2	Gnb-2	guanine nucleotide binding protein (G protein), beta 2	protein-coding
8621	chr2	150362678	150362901	+	0	NA	promoter-TSS (NM_027017)	promoter-TSS (NM_027017)	-24	NM_027017	69277	Mm.272470	NM_027017	ENSMUSG00000063364	3300002I08Rik	2900016H11Rik	RIKEN cDNA 3300002I08 gene	protein-coding
6220	chr17	28799956	28800517	+	0	NA	promoter-TSS (NM_001081315)	promoter-TSS (NM_001081315)	-890	NM_001081315	268936	Mm.291877	NM_199061	ENSMUSG00000063952	Brpf3	AI413466|AW493400|mKIAA1286	bromodomain and PHD finger containing, 3	protein-coding
6931	chr18	52124634	52125098	+	0	NA	Intergenic	L1MA4|LINE|L1	-1320	NR_029788	723830		NR_029788	ENSMUSG00000065494	Mir28a	Mir28|Mirn28|mmu-mir-28|mmu-mir-28a	microRNA 28a	ncRNA
14233	chr9	20642468	20643711	+	0	NA	promoter-TSS (NM_025401)	promoter-TSS (NM_025401)	211	NR_153857	66177	Mm.390165	NM_025401	ENSMUSG00000084786	Ubl5	1110030M22Rik|beacon	ubiquitin-like 5	protein-coding
14356	chr9	37488462	37488986	+	0	NA	promoter-TSS (NM_146222)	promoter-TSS (NM_146222)	-597	NM_146222	235184	Mm.127892	NM_146222	ENSMUSG00000042138	Msantd2	2810450G17Rik|9530092B10Rik	Myb/SANT-like DNA-binding domain containing 2	protein-coding
6380	chr17	47010481	47011308	+	0	NA	promoter-TSS (NM_001177374)	promoter-TSS (NM_001177374)	-362	NM_001177374	224826	Mm.28234	NM_146078	ENSMUSG00000023977	Ubr2	9930021A08Rik|AI462103|AW540746|E130209G04Rik|mKIAA0349	ubiquitin protein ligase E3 component n-recognin 2	protein-coding
2972	chr12	44268579	44269231	+	0	NA	promoter-TSS (NM_026164)	promoter-TSS (NM_026164)	-249	NM_026164	67452	Mm.54126	NM_026164	ENSMUSG00000036257	Pnpla8	1200006O19Rik|AI467579|Ipla2(gamma)	patatin-like phospholipase domain containing 8	protein-coding
10507	chr4	126103421	126104033	+	0	NA	promoter-TSS (NM_001145827)	promoter-TSS (NM_001145827)	-230	NM_001145827	74178	Mm.440269	NM_028800	ENSMUSG00000042608	Stk40	2310004N11Rik|AI428792	serine/threonine kinase 40	protein-coding
10006	chr4	40853901	40854469	+	0	NA	5' UTR (NM_022305, exon 1 of 6)	5' UTR (NM_022305, exon 1 of 6)	352	NM_022305	14595	Mm.15622	NM_022305	ENSMUSG00000028413	B4galt1	B-1,4-GalT|B-1,4-GalT1|GalT|Ggtb|Ggtb2|b4Gal-T1|beta-1,4-GalT|beta-1,4-GalT1|beta4Gal-T1	UDP-Gal:betaGlcNAc beta 1,4- galactosyltransferase, polypeptide 1	protein-coding
2752	chr11	121672989	121673709	+	0	NA	promoter-TSS (NM_178664)	promoter-TSS (NM_178664)	-198	NM_178664	210004	Mm.386847	NM_178664	ENSMUSG00000046605	B3gntl1	6030413G23Rik	UDP-GlcNAc:betaGal beta-1,3-N-acetylglucosaminyltransferase-like 1	protein-coding
7527	chr19	45363107	45363989	+	0	NA	promoter-TSS (NM_001286466)	promoter-TSS (NM_001286466)	-186	NM_001360126	12234	Mm.119717	NM_009771	ENSMUSG00000025217	Btrc	Beta-Trcp1|E3RS-IkappaB|E3RSIkappaB|FWD1|Fbw1a|HOS|SCF b-TRCP|Slimb|b-TrCP|beta-TrCP	beta-transducin repeat containing protein	protein-coding
11198	chr5	92679533	92679779	+	0	NA	Intergenic	Intergenic	-3779	NM_015756	27428	Mm.46014	NM_015756	ENSMUSG00000029381	Shroom3	AL022960|D5Ertd287e|Shrm|Shrm3	shroom family member 3	protein-coding
286	chr1	58422825	58423740	+	0	NA	intron (NM_001042634, intron 1 of 12)	intron (NM_001042634, intron 1 of 12)	806	NR_027853	12747	Mm.1761	NM_009905	ENSMUSG00000026034	Clk1	STY	CDC-like kinase 1	protein-coding
7265	chr19	6118470	6118764	+	0	NA	promoter-TSS (NM_133678)	promoter-TSS (NM_133678)	-31	NM_133678	66406	Mm.303924	NM_133678	ENSMUSG00000024790	Sac3d1	2410004C24Rik|AU015683|shd1	SAC3 domain containing 1	protein-coding
10746	chr4	155669078	155669832	+	0	NA	promoter-TSS (NM_001256108)	promoter-TSS (NM_001256108)	-201	NM_145124	76580	Mm.235738	NM_145124	ENSMUSG00000029060	Mib2	2210008I11Rik|Zzank1|skd	mindbomb E3 ubiquitin protein ligase 2	protein-coding
14200	chr9	9238067	9238918	+	0	NA	intron (NR_045754, intron 2 of 3)	intron (NR_045754, intron 2 of 3)	521	NM_027823	71544	Mm.334955	NM_027823	ENSMUSG00000050730	Arhgap42	9030420J04Rik|BE136619	Rho GTPase activating protein 42	protein-coding
7516	chr19	44295814	44296305	+	0	NA	intron (NM_009128, intron 2 of 5)	intron (NM_009128, intron 2 of 5)	2383	NM_009128	20250	Mm.487021	NM_009128	ENSMUSG00000025203	Scd2	Mir5114|Scd-2|mir-5114|swty	stearoyl-Coenzyme A desaturase 2	protein-coding
4233	chr13	115089940	115090937	+	0	NA	promoter-TSS (NM_134058)	promoter-TSS (NM_134058)	-280	NM_134058	105083	Mm.486295	NM_134058	ENSMUSG00000042275	Pelo	AA409897|AI852218	pelota mRNA surveillance and ribosome rescue factor	protein-coding
14442	chr9	44920628	44921874	+	0	NA	promoter-TSS (NM_013795)	promoter-TSS (NM_013795)	-509	NM_013795	27425	Mm.14663	NM_013795	ENSMUSG00000038717	Atp5l	4933437C06Rik|Atp5mg	ATP synthase, H+ transporting, mitochondrial F0 complex, subunit G	protein-coding
5063	chr15	57912687	57913085	+	0	NA	intron (NM_001356310, intron 1 of 19)	intron (NM_001356310, intron 1 of 19)	687	NM_001081396	210544	Mm.390835	NM_199300	ENSMUSG00000022364	Tbc1d31	4B3|D330013L20Rik|Gm85|Wdr67	TBC1 domain family, member 31	protein-coding
10484	chr4	123904646	123905129	+	0	NA	promoter-TSS (NM_019660)	promoter-TSS (NM_019660)	-126	NM_019660	56309	Mm.446553	NM_019660	ENSMUSG00000028647	Mycbp	5730488M09Rik|AW552132|AW742590|Amy-1	MYC binding protein	protein-coding
3901	chr13	67779548	67779828	+	0	NA	promoter-TSS (NM_028402)	promoter-TSS (NM_028402)	-5	NM_028402	72958	Mm.53849	NM_028402	ENSMUSG00000090659	Zfp493	2900054J07Rik|Rslcan12	zinc finger protein 493	protein-coding
2399	chr11	87853034	87853563	+	0	NA	promoter-TSS (NM_001039684)	promoter-TSS (NM_001039684)	83	NM_001039684	380718	Mm.24404	NM_001039684	ENSMUSG00000034121	Mks1	AK190930|B8d3|avc6	Meckel syndrome, type 1	protein-coding
5231	chr15	80948025	80948613	+	0	NA	promoter-TSS (NM_009634)	promoter-TSS (NM_009634)	-171	NM_009634	11564	Mm.38151	NM_009634	ENSMUSG00000022407	Adsl	Adl|Asl	adenylosuccinate lyase	protein-coding
8302	chr2	105676510	105677749	+	0	NA	intron (NM_013627, intron 1 of 12)	intron (NM_013627, intron 1 of 12)	1000	NM_013627	18508	Mm.3608	NM_013627	ENSMUSG00000027168	Pax6	1500038E17Rik|AEY11|Dey|Gsfaey11|Pax-6|Sey	paired box 6	protein-coding
9466	chr3	100969436	100969866	+	0	NA	promoter-TSS (NM_001013026)	promoter-TSS (NM_001013026)	12	NM_001013026	74044	Mm.270961	NM_001013026	ENSMUSG00000033222	Ttf2	4632434F22Rik|8030447N19|AV218430	transcription termination factor, RNA polymerase II	protein-coding
8669	chr2	155952072	155952609	+	0	NA	Intergenic	Intergenic	-4218	NM_001130000	16328	Mm.288729	NM_008383	ENSMUSG00000038241	Cep250	AW490617|B230210E21Rik|Cep2|Inmp	centrosomal protein 250	protein-coding
11443	chr5	124628687	124629287	+	0	NA	promoter-TSS (NM_011596)	promoter-TSS (NM_011596)	-65	NM_011596	21871	Mm.1158	NM_011596	ENSMUSG00000038023	Atp6v0a2	8430408C20Rik|AI385560|ATP6a2|AW489264|Atp6n1d|Atp6n2|C76904|ISF|J6B7|SHIF|Stv1|TJ6M|TJ6s|Tj6|V-ATPase 116 kDa|V-ATPase a2	ATPase, H+ transporting, lysosomal V0 subunit A2	protein-coding
14425	chr9	44326275	44326854	+	0	NA	promoter-TSS (NM_001364464)	promoter-TSS (NM_001364464)	-251	NM_007875	13478	Mm.18353	NM_007875	ENSMUSG00000032123	Dpagt1	AU021132|Dpagt2|G1PT|GPT|Gnpta	dolichyl-phosphate (UDP-N-acetylglucosamine) acetylglucosaminephosphotransferase 1 (GlcNAc-1-P transferase)	protein-coding
3428	chr12	107998697	107999128	+	0	NA	intron (NM_001079883, intron 1 of 3)	intron (NM_001079883, intron 1 of 3)	4502	NM_001079883	58208	Mm.392694	NM_021399	ENSMUSG00000048251	Bcl11b	9130430L19Rik|AI604821|B630002E05Rik|BCL-11B|Ctip2|Rit1	B cell leukemia/lymphoma 11B	protein-coding
1153	chr10	31313721	31314369	+	0	NA	intron (NM_027168, intron 1 of 5)	intron (NM_027168, intron 1 of 5)	640	NM_027168	69692	Mm.245537	NM_027168	ENSMUSG00000000295	Hddc2	2310057G13Rik	HD domain containing 2	protein-coding
1860	chr11	11808826	11809508	+	0	NA	promoter-TSS (NM_001163360)	promoter-TSS (NM_001163360)	-205	NM_001163359	60530	Mm.236114	NM_021891	ENSMUSG00000035455	Fignl1	-	fidgetin-like 1	protein-coding
15094	chrX	73914971	73915410	+	0	NA	Intergenic	Intergenic	-3892	NM_001162423	171207	Mm.482337	NM_138630	ENSMUSG00000031389	Arhgap4	A130009C12Rik|A530015A20Rik|Rgc1|c1|mKIAA0131	Rho GTPase activating protein 4	protein-coding
438	chr1	86358752	86359684	+	0	NA	promoter-TSS (NR_015507)	promoter-TSS (NR_015507)	237	NM_010880	17975	Mm.154378	NM_010880	ENSMUSG00000026234	Ncl	B530004O11Rik|C23|D0Nds28|D1Nds28|Nucl	nucleolin	protein-coding
3486	chr13	3609980	3610230	+	0	NA	intron (NM_001360838, intron 1 of 19)	intron (NM_001360838, intron 1 of 19)	1003	NM_134063	105203	Mm.221609	NM_134063	ENSMUSG00000033799	Tasor2	AI645998|Fam208b|Pap20|mKIAA2006	transcription activation suppressor family member 2	protein-coding
7896	chr2	36049283	36049725	+	0	NA	promoter-TSS (NM_026703)	promoter-TSS (NM_026703)	31	NM_029309	75495	Mm.276332	NM_029309	ENSMUSG00000026894	Morn5	1700010A17Rik	MORN repeat containing 5	protein-coding
3590	chr13	21733957	21736037	+	0	NA	promoter-TSS (NM_178210)	promoter-TSS (NM_178210)	-37	NM_178210	319159		NM_178210	ENSMUSG00000067455	Hist1h4j	-	histone cluster 1, H4j	protein-coding
11399	chr5	122051307	122051925	+	0	NA	Intergenic	Intergenic	-1765	NM_001312908	13048	Mm.156172	NM_007804	ENSMUSG00000042589	Cux2	1700051K22Rik|Cutl2|Cux-2	cut-like homeobox 2	protein-coding
6325	chr17	35897303	35897742	+	0	NA	promoter-TSS (NM_001033630)	promoter-TSS (NM_001033630)	-144	NM_001033630	69662	Mm.260159	NM_001033630	ENSMUSG00000050705	2310061I04Rik	-	RIKEN cDNA 2310061I04 gene	protein-coding
10888	chr5	30960088	30960657	+	0	NA	promoter-TSS (NM_001294302)	promoter-TSS (NM_001294302)	-45	NM_016703	50907	Mm.272414	NM_016703	ENSMUSG00000045302	Preb	C85705	prolactin regulatory element binding	protein-coding
11910	chr6	43665817	43666684	+	0	NA	promoter-TSS (NM_013861)	promoter-TSS (NM_013861)	28	NM_001311111	29807	Mm.320979	NM_013861	ENSMUSG00000029735	Tpk1	-	thiamine pyrophosphokinase	protein-coding
9273	chr3	84155586	84156284	+	0	NA	promoter-TSS (NM_029797)	promoter-TSS (NM_029797)	-149	NM_029797	76915	Mm.274829	NM_029797	ENSMUSG00000033752	Mnd1	2610034E18Rik|AI591601|Gaj	meiotic nuclear divisions 1	protein-coding
11794	chr6	30390947	30391298	+	0	NA	promoter-TSS (NM_172735)	promoter-TSS (NM_172735)	-102	NM_172735	232679	Mm.29780	NM_172735	ENSMUSG00000039130	Zc3hc1	1110054L24Rik|AU018540|AU019789|HSPC216|Nipa	zinc finger, C3HC type 1	protein-coding
1298	chr10	59220553	59221194	+	0	NA	intron (NM_001024910, intron 1 of 9)	intron (NM_001024910, intron 1 of 9)	974	NM_001024910	103080	Mm.346842	NM_001024910	ENSMUSG00000019917	2010-09-01	4921515A04Rik|9430099J10Rik|AA408298|AI874685	septin 10	protein-coding
12372	chr6	125008466	125009766	+	0	NA	promoter-TSS (NM_001252083)	promoter-TSS (NM_001252083)	-122	NM_001252083	269800	Mm.108677	NM_175557	ENSMUSG00000038346	Zfp384	BB163993|C130073D16Rik|Ciz|NP|Nmp4	zinc finger protein 384	protein-coding
3194	chr12	76254782	76255587	+	0	NA	promoter-TSS (NM_138745)	promoter-TSS (NM_138745)	-48	NM_138745	108156	Mm.29584	NM_138745	ENSMUSG00000021048	Mthfd1	Dcs|E430024A07Rik|Mthfd	methylenetetrahydrofolate dehydrogenase (NADP+ dependent), methenyltetrahydrofolate cyclohydrolase, formyltetrahydrofolate synthase	protein-coding
6285	chr17	34117341	34117890	+	0	NA	intron (NM_010238, intron 2 of 12)	intron (NM_010238, intron 2 of 12)	2285	NR_037970	14312	Mm.3444	NM_010238	ENSMUSG00000024335	Brd2	AW228947|D17H6S113E|Frg-1|Fsrg-1|Fsrg1|Nat|Ring3|Rnf3|mKIAA4005	bromodomain containing 2	protein-coding
8246	chr2	92374914	92375549	+	0	NA	promoter-TSS (NM_145122)	promoter-TSS (NM_145122)	-8	NM_145122	18633	Mm.202782	NM_145122	ENSMUSG00000027222	Pex16	-	peroxisomal biogenesis factor 16	protein-coding
3484	chr13	3537269	3538206	+	0	NA	promoter-TSS (NM_008112)	promoter-TSS (NM_008112)	-338	NM_008112	14569	Mm.153226	NM_008112	ENSMUSG00000021218	Gdi2	GDI-B|GDIB|Gdi3	guanosine diphosphate (GDP) dissociation inhibitor 2	protein-coding
14755	chr9	92537916	92538438	+	0	NA	TTS (NR_029474)	TTS (NR_029474)	-4046	NM_001142916	26432	Mm.79983	NM_011961	ENSMUSG00000032374	Plod2	D530025C14Rik|LH2|Plod-2	procollagen lysine, 2-oxoglutarate 5-dioxygenase 2	protein-coding
12414	chr6	134829481	134830240	+	0	NA	promoter-TSS (NM_177687)	promoter-TSS (NM_177687)	-339	NM_177687	232430	Mm.267010	NM_177687	ENSMUSG00000032652	Crebl2	AI046348|B230205M03	cAMP responsive element binding protein-like 2	protein-coding
6739	chr18	23039224	23039842	+	0	NA	promoter-TSS (NM_001161483)	promoter-TSS (NM_001161483)	-129	NM_001361225	319211	Mm.209896	NM_199024	ENSMUSG00000041923	Nol4	1700013J13Rik|4930568N03Rik|Gm1262	nucleolar protein 4	protein-coding
9599	chr3	123507971	123509048	+	0	NA	promoter-TSS (NR_028574)	promoter-TSS (NR_028574)	-173	NR_028574	69895	Mm.260791	NR_028574	ENSMUSG00000104960	Snhg8	1110065M07Rik|2010109N14Rik	small nucleolar RNA host gene 8	ncRNA
13756	chr8	70510325	70510611	+	0	NA	promoter-TSS (NM_001348227)	promoter-TSS (NM_001348227)	-18	NR_151735	78183	Mm.297372	NR_151735		4930522P08Rik	-	RIKEN cDNA 4930522P08 gene	ncRNA
948	chr1	180850477	180851190	+	0	NA	promoter-TSS (NM_145943)	promoter-TSS (NM_145943)	-318	NM_145943	208768	Mm.272625	NM_145943	ENSMUSG00000038806	Sde2	-	SDE2 telomere maintenance homolog (S. pombe)	protein-coding
14141	chr8	124949394	124950420	+	0	NA	promoter-TSS (NM_053207)	promoter-TSS (NM_053207)	-653	NM_053207	112405	Mm.140619	NM_053207	ENSMUSG00000031987	Egln1	AI503754|C1orf12|HIF-PH2|HPH-2|Hif-p4h-2|ORF13|Phd2|SM-20	egl-9 family hypoxia-inducible factor 1	protein-coding
12329	chr6	119451378	119452518	+	0	NA	intron (NM_009525, intron 1 of 4)	intron (NM_009525, intron 1 of 4)	-2562	NM_001271757	22419	Mm.321818	NM_009525	ENSMUSG00000030170	Wnt5b	AW545702|Wnt-5b	wingless-type MMTV integration site family, member 5B	protein-coding
3353	chr12	95695529	95696138	+	0	NA	intron (NM_201518, intron 1 of 1)	CpG	3607	NM_201518	399558	Mm.341948	NM_201518	ENSMUSG00000047414	Flrt2	-	fibronectin leucine rich transmembrane protein 2	protein-coding
14810	chr9	101250057	101251001	+	0	NA	intron (NM_001161362, intron 1 of 13)	intron (NM_001161362, intron 1 of 13)	1303	NM_001161362	235542	Mm.335386	NM_172144	ENSMUSG00000043154	Ppp2r3a	3222402P14Rik|A730042E07|C530025M11Rik	protein phosphatase 2, regulatory subunit B'', alpha	protein-coding
14120	chr8	121906444	121906795	+	0	NA	intron (NM_011404, intron 1 of 9)	intron (NM_011404, intron 1 of 9)	1067	NM_011404	20539	Mm.22374	NM_011404	ENSMUSG00000040010	Slc7a5	4F2LC|D0H16S474E|LAT1|TA1	solute carrier family 7 (cationic amino acid transporter, y+ system), member 5	protein-coding
2410	chr11	88955311	88955645	+	0	NA	promoter-TSS (NM_029023)	promoter-TSS (NM_029023)	-36	NM_029023	74617	Mm.34126	NM_029023	ENSMUSG00000000278	Scpep1	2410018F01Rik|4833411K15Rik|AI957256|Risc	serine carboxypeptidase 1	protein-coding
2749	chr11	121236304	121238166	+	0	NA	promoter-TSS (NM_026272)	promoter-TSS (NM_026272)	-1	NM_026272	67608	Mm.291832	NM_026272	ENSMUSG00000000056	Narf	4430402O11Rik	nuclear prelamin A recognition factor	protein-coding
11950	chr6	47920287	47920855	+	0	NA	promoter-TSS (NM_001145881)	promoter-TSS (NM_001145881)	3	NM_001145881	232784	Mm.196782	NM_145576	ENSMUSG00000052763	Zfp212	Znf212|mKIAA3011	Zinc finger protein 212	protein-coding
3196	chr12	76369108	76370064	+	0	NA	promoter-TSS (NM_028356)	promoter-TSS (NM_028356)	-26	NM_028356	109929	Mm.41880	NM_028356	ENSMUSG00000056459	Zbtb25	2810462M08Rik|2900064P18Rik|AI842128|Kup|Zfp-50|Zfp50	zinc finger and BTB domain containing 25	protein-coding
15135	chrX	100625693	100626164	+	0	NA	promoter-TSS (NM_008446)	promoter-TSS (NM_008446)	13	NM_028303	72621	Mm.291607	NM_028303	ENSMUSG00000015668	Pdzd11	1810012H22Rik|2310079D11Rik|2700099C19Rik|AI854765|Pdzk11	PDZ domain containing 11	protein-coding
1394	chr10	75951531	75952133	+	0	NA	Intergenic	Intergenic	-2682	NM_198635	333669	Mm.31077	NM_198635	ENSMUSG00000033255	Gm5134	EG333669	predicted gene 5134	protein-coding
7229	chr19	5038119	5038933	+	0	NA	promoter-TSS (NM_175383)	promoter-TSS (NM_175383)	-300	NM_175383	108902	Mm.29628	NM_175383	ENSMUSG00000047379	B4gat1	1500032M01Rik|B3gnt1|B3gnt6|BETA3GNT1|iGAT|iGNT	beta-1,4-glucuronyltransferase 1	protein-coding
6321	chr17	35837040	35839159	+	0	NA	5' UTR (NM_011655, exon 1 of 4)	5' UTR (NM_011655, exon 1 of 4)	202	NM_011655	22154	Mm.273538	NM_011655	ENSMUSG00000001525	Tubb5	AA408537|AI596182|B130022C14Rik|M(beta)5	tubulin, beta 5 class I	protein-coding
3632	chr13	23570904	23572299	+	0	NA	promoter-TSS (NM_178187)	promoter-TSS (NM_178187)	201	NM_178196	319181	Mm.261673	NM_178196	ENSMUSG00000058385	Hist1h2bg	-	histone cluster 1, H2bg	protein-coding
6281	chr17	33940221	33940993	+	0	NA	promoter-TSS (NM_010385)	promoter-TSS (NM_010385)	-116	NM_020603	57315	Mm.2437	NM_020603	ENSMUSG00000024312	Wdr46	2310007I04Rik|Bing4|C78447|C78559	WD repeat domain 46	protein-coding
6212	chr17	27839645	27840264	+	0	NA	promoter-TSS (NM_011432)	promoter-TSS (NM_011432)	-133	NM_011432	20630	Mm.103949	NM_011432	ENSMUSG00000024217	Snrpc	Snrp1c|U1-C|U1C	U1 small nuclear ribonucleoprotein C	protein-coding
651	chr1	136466183	136466415	+	0	NA	Intergenic	CpG	-1549	NM_001287179	381293	Mm.458468	NM_001081258	ENSMUSG00000041498	Kif14	D1Ertd367e|E130203M01	kinesin family member 14	protein-coding
2916	chr12	31351357	31351825	+	0	NA	promoter-TSS (NM_007861)	promoter-TSS (NM_007861)	-120	NM_007861	13382	Mm.3131	NM_007861	ENSMUSG00000020664	Dld	-	dihydrolipoamide dehydrogenase	protein-coding
8678	chr2	156840196	156841418	+	0	NA	intron (NM_173396, intron 1 of 2)	CpG	800	NM_001291124	228839	Mm.315625	NM_173396	ENSMUSG00000062175	Tgif2	4921501K24|5730599O09Rik|C80753|C81206	TGFB-induced factor homeobox 2	protein-coding
14879	chr9	108289719	108290913	+	0	NA	promoter-TSS (NM_001364505)	promoter-TSS (NM_001364505)	-127	NM_025449	66257	Mm.10407	NM_025449	ENSMUSG00000032606	Nicn1	1500032A17Rik|PGs5|p24	nicolin 1	protein-coding
3408	chr12	102948989	102949328	+	0	NA	5' UTR (NM_001081017, exon 1 of 49)	5' UTR (NM_001081017, exon 1 of 49)	299	NM_001081017	217843	Mm.387073	NM_177621	ENSMUSG00000021198	Unc79	9030205A07Rik|Mlca3	unc-79 homolog	protein-coding
4502	chr14	55635468	55635968	+	0	NA	promoter-TSS (NM_024267)	promoter-TSS (NM_024267)	-34	NR_153401	75751	Mm.27546	NM_024267	ENSMUSG00000002319	Ipo4	8430408O15Rik|AA409693|Imp4a|RanBP4	importin 4	protein-coding
8647	chr2	154435803	154436617	+	0	NA	promoter-TSS (NM_009823)	promoter-TSS (NM_009823)	-274	NM_001285446	12396	Mm.29914	NM_009823	ENSMUSG00000038533	Cbfa2t2	A430091M07|C330013D05Rik|Cbfa2t2h|MTGR1	CBFA2/RUNX1 translocation partner 2	protein-coding
9720	chr3	145923945	145924363	+	0	NA	promoter-TSS (NM_009740)	promoter-TSS (NM_009740)	-108	NM_009740	12042	Mm.239141	NM_009740	ENSMUSG00000028191	Bcl10	AI132454|BCL-10|C81403|CARMEN|CIPER|CLAP|ME10|cE10	B cell leukemia/lymphoma 10	protein-coding
9450	chr3	97158105	97159235	+	0	NA	promoter-TSS (NM_019800)	promoter-TSS (NM_019800)	-107	NM_019800	66659	Mm.101368	NM_019800	ENSMUSG00000028093	Acp6	5730559A09Rik|ACPL1|AU022842|mPACPL1	acid phosphatase 6, lysophosphatidic	protein-coding
12748	chr7	35590518	35591082	+	0	NA	intron (NM_001358876, intron 1 of 27)	L1M5|LINE|L1	4553	NR_152519	245886	Mm.272620	NM_145633	ENSMUSG00000034867	Ankrd27	AA408090|BC016493|D330003H11Rik|Varp	ankyrin repeat domain 27 (VPS9 domain)	protein-coding
7258	chr19	6044159	6044468	+	0	NA	Intergenic	Intergenic	-2263	NM_028769	74126	Mm.149870	NM_028769	ENSMUSG00000024807	Syvn1	1200010C09Rik|AW211966|C85322|D530017H19Rik|Hrd1	synovial apoptosis inhibitor 1, synoviolin	protein-coding
865	chr1	172082324	172082889	+	0	NA	promoter-TSS (NM_009938)	promoter-TSS (NM_009938)	77	NM_009938	12847	Mm.30041	NM_009938	ENSMUSG00000026553	Copa	AU040324|xenin	coatomer protein complex subunit alpha	protein-coding
5591	chr16	31663015	31663979	+	0	NA	promoter-TSS (NM_007862)	promoter-TSS (NM_007862)	54	NM_001252435	13383	Mm.382	NM_007862	ENSMUSG00000022770	Dlg1	B130052P05Rik|Dlgh1|E-dlg/SAP97|SAP-97|SAP97|mKIAA4187	discs large MAGUK scaffold protein 1	protein-coding
13613	chr8	41053605	41055295	+	0	NA	intron (NM_001005863, intron 3 of 13)	AT_rich|Low_complexity|Low_complexity	346	NM_001005864	102103	Mm.149438	NM_001005863	ENSMUSG00000045636	Mtus1	AI481402|ATBP135|Atip1|B430010I23Rik|B430305I03Rik|C85752|Cctsg1-440|MD44|MTSG1|mKIAA1288	mitochondrial tumor suppressor 1	protein-coding
12008	chr6	54681049	54681763	+	0	NA	promoter-TSS (NM_001289741)	promoter-TSS (NM_001289741)	-218	NM_001289741	68235	Mm.233860	NM_026629	ENSMUSG00000038065	Mturn	2410066E13Rik|AI448550|B230212L03Rik	maturin, neural progenitor differentiation regulator homolog (Xenopus)	protein-coding
6305	chr17	35076740	35077067	+	0	NA	promoter-TSS (NM_027366)	promoter-TSS (NM_027366)	-39	NM_027366	70274	Mm.250491	NM_027366	ENSMUSG00000013766	Ly6g6e	2310011I02Rik|G6e	lymphocyte antigen 6 complex, locus G6E	protein-coding
2448	chr11	95414352	95415247	+	0	NA	intron (NM_001359107, intron 1 of 9)	intron (NM_001359107, intron 1 of 9)	716	NM_001359107	20747	Mm.285454	NM_025287	ENSMUSG00000057522	Spop	AI315626|Pcif1|TEF2	speckle-type BTB/POZ protein	protein-coding
4141	chr13	103921408	103922473	+	0	NA	Intergenic	Intergenic	-1354	NM_001289474	59079	Mm.277354	NM_021563	ENSMUSG00000021709	Erbin	1700028E05Rik|Erbb2ip|mKIAA1225	Erbb2 interacting protein	protein-coding
461	chr1	90012278	90012486	+	0	NA	intron (NM_139152, intron 1 of 5)	intron (NM_139152, intron 1 of 5)	2284	NM_001355134	208372	Mm.215164	NM_139152	ENSMUSG00000067081	Asb18	Asb-18	ankyrin repeat and SOCS box-containing 18	protein-coding
4172	chr13	108043430	108044220	+	0	NA	promoter-TSS (NM_001048250)	promoter-TSS (NM_001048250)	-649	NM_001048250	75616	Mm.491164	NM_001048250	ENSMUSG00000071180	Smim15	2810008M24Rik	small integral membrane protein 15	protein-coding
2477	chr11	97996060	97996448	+	0	NA	promoter-TSS (NR_152188)	promoter-TSS (NR_152188)	-81	NR_152188	217151	Mm.277896	NM_207231	ENSMUSG00000038352	Arl5c	Arl12|BC065791	ADP-ribosylation factor-like 5C	protein-coding
7541	chr19	46338291	46338965	+	0	NA	promoter-TSS (NM_001164294)	promoter-TSS (NM_001164294)	32	NM_001164290	67116	Mm.218848	NM_024192	ENSMUSG00000036748	Cuedc2	3010002G01Rik	CUE domain containing 2	protein-coding
727	chr1	152766219	152766716	+	0	NA	promoter-TSS (NM_001346117)	promoter-TSS (NM_001346117)	-75	NM_026369	67771	Mm.288974	NM_026369	ENSMUSG00000008475	Arpc5	5830443F10Rik|p16-Arc	actin related protein 2/3 complex, subunit 5	protein-coding
6438	chr17	56218815	56219114	+	0	NA	promoter-TSS (NM_172624)	promoter-TSS (NM_172624)	-75	NM_172624	224897	Mm.205535	NM_172624	ENSMUSG00000001229	Dpp9	6430584G11Rik|A330078I11|DPP IX|DPRP2	dipeptidylpeptidase 9	protein-coding
11684	chr6	8209619	8210239	+	0	NA	intron (NM_145374, intron 1 of 11)	intron (NM_145374, intron 1 of 11)	702	NM_145374	252875	Mm.257151	NM_145374	ENSMUSG00000042447	Mios	C81488	meiosis regulator for oocyte development	protein-coding
10224	chr4	82498964	82502985	+	0	NA	intron (NM_001113209, intron 1 of 11)	intron (NM_001113209, intron 1 of 11)	4805	NM_001286131	18028	Mm.317947	NM_008687	ENSMUSG00000008575	Nfib	6720429L07Rik|CTF|E030026I10Rik|NF-I/B|NF1-B|NFI-B	nuclear factor I/B	protein-coding
4350	chr14	25457424	25459343	+	0	NA	promoter-TSS (NM_001310666)	promoter-TSS (NM_001310666)	-802	NM_183208	328365	Mm.227484	NM_183208	ENSMUSG00000007817	Zmiz1	BC065120|E330020C23|Gm10397|I920194n01|Rai17|Zimp10	zinc finger, MIZ-type containing 1	protein-coding
2767	chr12	4842977	4843820	+	0	NA	promoter-TSS (NM_173416)	promoter-TSS (NM_173416)	95	NM_173416	238037	Mm.146087	NM_173416	ENSMUSG00000051721	Wdcp	A430092C04	WD repeat and coiled coil containing	protein-coding
8087	chr2	65567165	65567713	+	0	NA	promoter-TSS (NM_001355170)	promoter-TSS (NM_001355170)	53	NM_001355166	20269	Mm.330256	NM_018732	ENSMUSG00000057182	Scn3a	Gm1000|Nav1.3	sodium channel, voltage-gated, type III, alpha	protein-coding
1782	chr10	128409681	128410288	+	0	NA	promoter-TSS (NM_027257)	promoter-TSS (NM_027257)	-134	NM_027257	69917	Mm.46614	NM_027257	ENSMUSG00000025374	Nabp2	2610036N15Rik|Obfc2b|SSB1	nucleic acid binding protein 2	protein-coding
1711	chr10	119239901	119240983	+	0	NA	promoter-TSS (NM_027994)	promoter-TSS (NM_027994)	-387	NM_027994	71902	Mm.203965	NM_027994	ENSMUSG00000020114	Cand1	2310038O07Rik|6330512O03Rik|AI195005|AI846556|D10Ertd516e|Tp120a|mKIAA0829	cullin associated and neddylation disassociated 1	protein-coding
13788	chr8	72219324	72220393	+	0	NA	exon (NM_026455, exon 1 of 4)	exon (NM_026455, exon 1 of 4)	113	NM_026455	67922	Mm.28327	NM_026455	ENSMUSG00000003039	Fam32a	2510049I19Rik|AW822030|OTAG-12|Otag12	family with sequence similarity 32, member A	protein-coding
8310	chr2	106649662	106650691	+	0	NA	intron (NR_137201, intron 1 of 6)	intron (NR_137201, intron 1 of 6)	188	NR_137201	102640562	Mm.404175	NR_137201	ENSMUSG00000085218	BB218582	-	expressed sequence BB218582	ncRNA
1135	chr10	28073790	28074972	+	0	NA	promoter-TSS (NM_008983)	promoter-TSS (NM_008983)	-439	NM_001359356	19272	Mm.332303	NM_008983	ENSMUSG00000019889	Ptprk	AI853699|PTPk|RPTPkappa	protein tyrosine phosphatase, receptor type, K	protein-coding
7619	chr19	57609446	57610246	+	0	NA	Intergenic	Intergenic	-1188	NM_181415	226255	Mm.245340	NM_181415	ENSMUSG00000054843	Atrnl1	AI504415|AW555641|Alp|Atrnl|Atrnlp	attractin like 1	protein-coding
9023	chr3	40893723	40894323	+	0	NA	promoter-TSS (NR_160689)	promoter-TSS (NR_160689)	-240	NR_160689	100039027	Mm.482948	NR_038067		Gm2011	-	predicted gene 2011	pseudo
4058	chr13	91223372	91223867	+	0	NA	intron (NM_025770, intron 1 of 7)	intron (NM_025770, intron 1 of 7)	368	NM_025770	66795	Mm.235385	NM_025770	ENSMUSG00000021619	Atg10	5330424L23Rik|5430428K15Rik|AI852123|APG10|Agp10|Apg10l|Apg10p|Atg10l	autophagy related 10	protein-coding
3802	chr13	51644955	51645288	+	0	NA	promoter-TSS (NM_025415)	promoter-TSS (NM_025415)	-111	NM_025415	66197	Mm.222228	NM_025415	ENSMUSG00000062248	Cks2	1110038L14Rik|CKSHS2	CDC28 protein kinase regulatory subunit 2	protein-coding
10708	chr4	150914360	150914810	+	0	NA	Intergenic	CpG	-4664	NM_020569	57320	Mm.277349	NM_020569	ENSMUSG00000028964	Park7	DJ-1|Dj1	Parkinson disease (autosomal recessive, early onset) 7	protein-coding
10816	chr5	19226611	19226860	+	0	NA	promoter-TSS (NM_001170746)	promoter-TSS (NM_001170746)	-180	NR_102342	70832	Mm.398993	NR_102341	ENSMUSG00000097626	4921504A21Rik	-	RIKEN cDNA 4921504A21 gene	ncRNA
14112	chr8	120113767	120114192	+	0	NA	promoter-TSS (NM_001163761)	promoter-TSS (NM_001163761)	-173	NM_172286	234797	Mm.101958	NM_172286	ENSMUSG00000031824	6430548M08Rik	AW049007|Kiaa0513|mKIAA0513	RIKEN cDNA 6430548M08 gene	protein-coding
3893	chr13	67451452	67451965	+	0	NA	promoter-TSS (NM_177712)	promoter-TSS (NM_177712)	-84	NM_177712	238692	Mm.486478	NM_177712	ENSMUSG00000069206	Zfp874a	C330011K17Rik|Rslcan15|Zfp874	zinc finger protein 874a	protein-coding
10048	chr4	44168230	44169350	+	0	NA	promoter-TSS (NM_001038993)	promoter-TSS (NM_001038993)	-507	NM_001038993	73469	Mm.262859	NM_175201	ENSMUSG00000035696	Rnf38	1700065B19Rik|2610202O07Rik|AA673263|Oip1	ring finger protein 38	protein-coding
4145	chr13	104286462	104288116	+	0	NA	promoter-TSS (NR_136938)	promoter-TSS (NR_136938)	-546	NM_001081020	108154	Mm.208125	NM_175496	ENSMUSG00000046169	Adamts6	A930019D11Rik|ADAM-TS6|b2b1879.1Clo|b2b2029Clo|b2b2182Clo|b2b2187.1Clo|b2b2228Clo	a disintegrin-like and metallopeptidase (reprolysin type) with thrombospondin type 1 motif, 6	protein-coding
7209	chr19	4000111	4000420	+	0	NA	promoter-TSS (NM_025529)	promoter-TSS (NM_025529)	-315	NM_025529	66387	Mm.259222	NM_025529	ENSMUSG00000110949	Nudt8	2310039H17Rik	nudix (nucleoside diphosphate linked moiety X)-type motif 8	protein-coding
14638	chr9	66834662	66835055	+	0	NA	promoter-TSS (NM_026674)	promoter-TSS (NM_026674)	-152	NM_026674	68318	Mm.284229	NM_026674	ENSMUSG00000053040	Aph1c	0610008A10Rik|APH-1b|Aph1b	aph1 homolog C, gamma secretase subunit	protein-coding
6301	chr17	34980658	34980955	+	0	NA	Intergenic	B2_Mm2|SINE|B2	-1048	NM_001204274	27756	Mm.165735	NM_030597	ENSMUSG00000007050	Lsm2	D17H6S56E-2|D17H6S56E2|Dmapl|Dmpkap|G7b|Sm-X5|SmX5|snRNP	LSM2 homolog, U6 small nuclear RNA and mRNA degradation associated	protein-coding
5595	chr16	32078213	32079013	+	0	NA	intron (NM_177326, intron 1 of 14)	intron (NM_177326, intron 1 of 14)	729	NM_177326	224105	Mm.234204	NM_177326	ENSMUSG00000022781	Pak2	5330420P17Rik|A130002K10Rik|AI836325|D16Ertd269e|PAK-2|mKIAA4182	p21 (RAC1) activated kinase 2	protein-coding
6832	chr18	35598089	35599332	+	0	NA	promoter-TSS (NM_001357472)	promoter-TSS (NM_001357472)	93	NM_001357471	67869	Mm.126534	NM_026420	ENSMUSG00000037058	Paip2	2310050K10Rik|AU045972	polyadenylate-binding protein-interacting protein 2	protein-coding
3729	chr13	38658928	38659386	+	0	NA	promoter-TSS (NM_025380)	promoter-TSS (NM_025380)	-129	NM_025380	66143	Mm.490319	NM_025380	ENSMUSG00000001707	Eef1e1	1110003A02Rik	eukaryotic translation elongation factor 1 epsilon 1	protein-coding
7545	chr19	46499466	46500701	+	0	NA	Intergenic	CpG	-1565	NM_053100	93679	Mm.392177	NM_053100	ENSMUSG00000025034	Trim8	AA408830|BB006755|GERP|Rnf27	tripartite motif-containing 8	protein-coding
635	chr1	133610144	133610521	+	0	NA	promoter-TSS (NM_009227)	promoter-TSS (NM_009227)	-52	NM_009227	20643	Mm.249110	NM_009227	ENSMUSG00000090553	Snrpe	AL022645|C76690|SME	small nuclear ribonucleoprotein E	protein-coding
13018	chr7	80803301	80803777	+	0	NA	promoter-TSS (NM_016721)	promoter-TSS (NM_016721)	-208	NM_016721	29875	Mm.207619	NM_016721	ENSMUSG00000030536	Iqgap1	AA682088|D7Ertd237e|D7Ertd257e|mKIAA0051	IQ motif containing GTPase activating protein 1	protein-coding
11113	chr5	76140430	76141273	+	0	NA	intron (NM_020611, intron 1 of 5)	intron (NM_020611, intron 1 of 5)	578	NM_020611	57357	Mm.289446	NM_020611	ENSMUSG00000029233	Srd5a3	1110025P14Rik|A430076C09|AV364670|AW987574|D730040M03Rik|H5ar|S5AR 3|Srd5a2l	steroid 5 alpha-reductase 3	protein-coding
3877	chr13	64093564	64093782	+	0	NA	Intergenic	Intergenic	-4472	NM_008291	15487	Mm.5109	NM_008291	ENSMUSG00000033122	Hsd17b3	-	hydroxysteroid (17-beta) dehydrogenase 3	protein-coding
14845	chr9	104002130	104002820	+	0	NA	promoter-TSS (NM_028721)	promoter-TSS (NM_028721)	-69	NM_028721	74025	Mm.479273	NM_028721	ENSMUSG00000032558	Nphp3	3632410F03Rik|AI550417|C230078J01|D330020E01Rik|pcy	nephronophthisis 3 (adolescent)	protein-coding
3848	chr13	58402073	58402821	+	0	NA	promoter-TSS (NM_001301345)	promoter-TSS (NM_001301345)	65	NM_001301344	15387	Mm.142872	NM_025279	ENSMUSG00000021546	Hnrnpk	Hnrpk|KBBP|NOVA	heterogeneous nuclear ribonucleoprotein K	protein-coding
14536	chr9	56937201	56938146	+	0	NA	exon (NM_133976, exon 1 of 1)	exon (NM_133976, exon 1 of 1)	173	NM_133976	102462	Mm.12864	NM_133976	ENSMUSG00000032288	Imp3	1190002L16Rik|AI256594	IMP3, U3 small nucleolar ribonucleoprotein	protein-coding
11739	chr6	17749911	17750713	+	0	NA	intron (NM_001083315, intron 1 of 14)	intron (NM_001083315, intron 1 of 14)	1142	NM_022332	64213	Mm.12051	NM_022332	ENSMUSG00000029534	St7	9430001H04Rik|Fam4a2|HELG|RAY1|SEN4|TSG7	suppression of tumorigenicity 7	protein-coding
13535	chr8	25990079	25990287	+	0	NA	intron (NM_029037, intron 1 of 4)	intron (NM_029037, intron 1 of 4)	3938	NM_029037	74653	Mm.17631	NM_029037	ENSMUSG00000037251	Pomk	4930444A02Rik|Sgk196	protein-O-mannose kinase	protein-coding
13184	chr7	113206802	113207731	+	0	NA	promoter-TSS (NM_001368412)	promoter-TSS (NM_001368412)	-199	NM_001243048	11865	Mm.33970	NM_007489	ENSMUSG00000055116	Arntl	Arnt3|BMAL1b|Bmal1|MOP3|bHLHe5|bmal1b'	aryl hydrocarbon receptor nuclear translocator-like	protein-coding
10663	chr4	144892355	144893102	+	0	NA	promoter-TSS (NM_001357275)	promoter-TSS (NM_001357275)	-99	NM_001172424	20148	Mm.14063	NM_011303	ENSMUSG00000066026	Dhrs3	Rsdr1|retSDR1	dehydrogenase/reductase (SDR family) member 3	protein-coding
10999	chr5	50057713	50058527	+	0	NA	intron (NM_133911, intron 1 of 18)	intron (NM_133911, intron 1 of 18)	876	NM_133911	70693	Mm.272974	NM_133911	ENSMUSG00000029090	Adgra3	3830613O22Rik|AU044632|Gpr125|Tem5-like	adhesion G protein-coupled receptor A3	protein-coding
8215	chr2	84826697	84827257	+	0	NA	promoter-TSS (NM_013899)	promoter-TSS (NM_013899)	-44	NM_013899	30059	Mm.21826	NM_013899	ENSMUSG00000027076	Timm10	Tim13|Timm13a	translocase of inner mitochondrial membrane 10	protein-coding
5426	chr15	103313598	103313828	+	0	NA	TTS (NM_001356627)	TTS (NM_001356627)	-3275	NM_030720	80910	Mm.160369	NM_030720	ENSMUSG00000063234	Gpr84	EX33	G protein-coupled receptor 84	protein-coding
9712	chr3	144718920	144719769	+	0	NA	intron (NM_001282042, intron 1 of 9)	intron (NM_001282042, intron 1 of 9)	991	NM_019464	54673	Mm.271775	NM_019464	ENSMUSG00000037062	Sh3glb1	AA409932|AI314629|AU015566|Bif-1|mKIAA0491	SH3-domain GRB2-like B1 (endophilin)	protein-coding
9781	chr3	157533717	157534210	+	0	NA	promoter-TSS (NM_017381)	promoter-TSS (NM_017381)	127	NR_152231	381498	Mm.402095	NR_152231	ENSMUSG00000105834	4930592C13Rik	Gm1657|Gm43159	RIKEN cDNA 4930592C13 gene	ncRNA
5417	chr15	102670970	102671966	+	0	NA	promoter-TSS (NM_026468)	promoter-TSS (NM_026468)	398	NR_030460	751542		NR_030460	ENSMUSG00000076009	Mir688	Mirn688|mmu-mir-688	microRNA 688	ncRNA
2183	chr11	67922561	67923041	+	0	NA	promoter-TSS (NM_001291049)	promoter-TSS (NM_001291049)	-648	NM_173754	216835	Mm.158885	NM_173754	ENSMUSG00000020905	Usp43	-	ubiquitin specific peptidase 43	protein-coding
6276	chr17	33842944	33843506	+	0	NA	promoter-TSS (NM_001305169)	promoter-TSS (NM_001305169)	134	NM_019421	54219	Mm.11175	NM_019421	ENSMUSG00000002308	Cd320	425O18-1|8D6|D17Ertd716e|NG29|TCblR|VLDL	CD320 antigen	protein-coding
15039	chrX	36903332	36903713	+	0	NA	promoter-TSS (NM_029891)	promoter-TSS (NM_029891)	-623	NM_029891	77286	Mm.21649	NM_029891	ENSMUSG00000044149	Nkrf	9430034D17Rik|AW124770|C80287	NF-kappaB repressing factor	protein-coding
6070	chr17	6655218	6656664	+	0	NA	promoter-TSS (NM_001199948)	promoter-TSS (NM_001199948)	-2	NM_001199948	100040531	Mm.457987	NM_001166627	ENSMUSG00000095677	Dynlt1f	100040631|AGS2|Dynlt1|Dynlt1e|Tctel1|Tctex-1|Tctex1	dynein light chain Tctex-type 1F	protein-coding
5488	chr16	14317242	14317544	+	0	NA	promoter-TSS (NM_025345)	promoter-TSS (NM_025345)	-61	NM_025345	66086	Mm.42072	NM_025345	ENSMUSG00000022677	Fopnl	0610037P05Rik	Fgfr1op N-terminal like	protein-coding
13297	chr7	127477645	127479143	+	0	NA	promoter-TSS (NM_010183)	promoter-TSS (NM_010183)	-564	NM_010183	14123	Mm.323505	NM_010183	ENSMUSG00000042423	Fbrs	Fbs|Fbs1	fibrosin	protein-coding
10643	chr4	139622659	139622961	+	0	NA	promoter-TSS (NM_175438)	promoter-TSS (NM_175438)	-84	NM_175438	212647	Mm.273571	NM_175438	ENSMUSG00000028737	Aldh4a1	A930035F14Rik|Ahd-1|Ahd1|Aldh4|Aldh5a1|E330022C09|P5cd|P5cdh|P5cdhl|P5cdhs|Ssdh1	aldehyde dehydrogenase 4 family, member A1	protein-coding
7177	chr18	82912399	82913873	+	0	NA	intron (NM_183033, intron 1 of 5)	intron (NM_183033, intron 1 of 5)	-1496	NM_001177464	329003	Mm.326526	NM_183033	ENSMUSG00000058881	Zfp516	C330029B10Rik|D230016L03|Zfp26l|Znf516|mKIAA0222	zinc finger protein 516	protein-coding
3442	chr12	109748326	109748936	+	0	NA	TTS (NR_037233)	TTS (NR_037233)	753	NR_037233	100499517		NR_037233	ENSMUSG00000093351	Mir3072	mir-3072|mmu-mir-3072	microRNA 3072	ncRNA
4548	chr14	61680614	61682677	+	0	NA	intron (NR_028264, intron 1 of 6)	CpG	728	NR_028264	668253	Mm.32886	NR_028264	ENSMUSG00000097589	Dleu2	1810047A16Rik|4932411A06Rik|7730401J12Rik|AI197277|AI788824|Alt1|Gm9069|Leu2	deleted in lymphocytic leukemia, 2	ncRNA
14721	chr9	83924899	83925204	+	0	NA	promoter-TSS (NM_001305935)	promoter-TSS (NM_001305935)	-86	NM_001305935	12040	Mm.12819	NM_199195	ENSMUSG00000032263	Bckdhb	BCKDE1B|BCKDH E1-beta	branched chain ketoacid dehydrogenase E1, beta polypeptide	protein-coding
10667	chr4	147848263	147848735	+	0	NA	promoter-TSS (NM_198619)	promoter-TSS (NM_198619)	-81	NM_198619	242747	Mm.332053	NM_198619	ENSMUSG00000059423	Zfp933	2810408P10Rik	zinc finger protein 933	protein-coding
1919	chr11	24074078	24074880	+	0	NA	Intergenic	Intergenic	-3577	NM_016707	14025	Mm.53687	NM_016707	ENSMUSG00000000861	Bcl11a	2810047E18Rik|BCL-11A|Ctip1|D930021L15Rik|Evi9|Evi9a|Evi9b|Evi9c|mKIAA1809	B cell CLL/lymphoma 11A (zinc finger protein)	protein-coding
11153	chr5	84413847	84415381	+	0	NA	intron (NM_007937, intron 1 of 15)	intron (NM_007937, intron 1 of 15)	2768	NM_007937	13839	Mm.137991	NM_007937	ENSMUSG00000029245	Epha5	AI854630|AW125296|Cek7|Ehk1|Els1|Hek7|Rek7|bsk	Eph receptor A5	protein-coding
13286	chr7	126975692	126976588	+	0	NA	promoter-TSS (NM_001362232)	promoter-TSS (NM_001362232)	226	NM_001347656	52858	Mm.28219	NM_026638	ENSMUSG00000030682	Cdipt	9530042F15Rik|D7Bwg0575e|Pis|Pis1	CDP-diacylglycerol--inositol 3-phosphatidyltransferase (phosphatidylinositol synthase)	protein-coding
6200	chr17	26138327	26138861	+	0	NA	promoter-TSS (NM_009733)	promoter-TSS (NM_009733)	-92	NM_009733	12005	Mm.23684	NM_009733	ENSMUSG00000024182	Axin1	AI316800|Axin|Fu|Kb|Ki|fused|kinky|knobbly	axin 1	protein-coding
2859	chr12	25097638	25098246	+	0	NA	Intergenic	Intergenic	-1850	NM_010496	15902	Mm.34871	NM_010496	ENSMUSG00000020644	Id2	AI255428|C78922|Idb2|bHLHb26	inhibitor of DNA binding 2	protein-coding
12176	chr6	88626851	88627241	+	0	NA	intron (NM_001278671, intron 1 of 5)	intron (NM_001278671, intron 1 of 5)	383	NM_001278671	74589	Mm.196226	NM_029013	ENSMUSG00000033182	Kbtbd12	4833415F11Rik|4933428M03Rik|Klhdc6	kelch repeat and BTB (POZ) domain containing 12	protein-coding
14033	chr8	107424935	107425469	+	0	NA	promoter-TSS (NM_026277)	promoter-TSS (NM_026277)	-164	NM_026277	67619	Mm.334793	NM_026277	ENSMUSG00000003848	Nob1	1700021I09Rik|ART-4|Nob1p|Psmd8bp1	NIN1/RPN12 binding protein 1 homolog	protein-coding
14740	chr9	89704882	89705452	+	0	NA	promoter-TSS (NM_025360)	promoter-TSS (NM_025360)	-124	NM_025360	66111	Mm.27606	NM_025360	ENSMUSG00000032353	Tmed3	1200002G13Rik|AW546672|P24b	transmembrane p24 trafficking protein 3	protein-coding
14388	chr9	41579308	41581424	+	0	NA	promoter-TSS (NR_015483)	promoter-TSS (NR_015483)	-887	NR_015483	73144	Mm.38166	NM_001033153	ENSMUSG00000074415	Mir100hg	2610203C20Rik|3110039I08Rik|AI848448|D230004N17Rik|D3Mgi9	Mir100 Mirlet7a-2 Mir125b-1 cluster host gene	ncRNA
2493	chr11	98775249	98775604	+	0	NA	promoter-TSS (NM_145434)	promoter-TSS (NM_145434)	-49	NM_145434	217166	Mm.390397	NM_145434	ENSMUSG00000020889	Nr1d1	A530070C09Rik|R75201	nuclear receptor subfamily 1, group D, member 1	protein-coding
14865	chr9	106821233	106822147	+	0	NA	promoter-TSS (NM_001015507)	promoter-TSS (NM_001015507)	-286	NM_001015507	321006	Mm.440089	NM_001015507	ENSMUSG00000040325	Dcaf1	AI447437|B930007L02Rik|Vprbp|mKIAA0800	DDB1 and CUL4 associated factor 1	protein-coding
7148	chr18	77046863	77047553	+	0	NA	promoter-TSS (NM_027721)	promoter-TSS (NM_027721)	88	NM_027721	71206	Mm.35803	NM_027721	ENSMUSG00000025420	Katnal2	3110023G01Rik|4933439B08Rik	katanin p60 subunit A-like 2	protein-coding
32	chr1	15805050	15805731	+	0	NA	promoter-TSS (NM_001286628)	promoter-TSS (NM_001286628)	-256	NM_009352	21749	Mm.4306	NM_009352	ENSMUSG00000025925	Terf1	Pin2|Trbf1|Trf1	telomeric repeat binding factor 1	protein-coding
11117	chr5	76951084	76952296	+	0	NA	promoter-TSS (NM_172146)	promoter-TSS (NM_172146)	-112	NM_172146	231327	Mm.202337	NM_172146	ENSMUSG00000029246	Ppat	5730454C12Rik|AA408689|AA675351|AI507113|C79945	phosphoribosyl pyrophosphate amidotransferase	protein-coding
13866	chr8	84662613	84663611	+	0	NA	promoter-TSS (NM_010499)	promoter-TSS (NM_010499)	-260	NM_010499	15936	Mm.399	NM_010499	ENSMUSG00000053560	Ier2	AI317238|Ch1|Pip92	immediate early response 2	protein-coding
7507	chr19	43524465	43524912	+	0	NA	promoter-TSS (NM_010324)	promoter-TSS (NM_010324)	-83	NM_010324	14718	Mm.19039	NM_010324	ENSMUSG00000025190	Got1	AI789014|Got-1|cAspAT|cCAT	glutamic-oxaloacetic transaminase 1, soluble	protein-coding
13293	chr7	127375908	127376227	+	0	NA	promoter-TSS (NM_175560)	promoter-TSS (NM_175560)	-17	NM_175560	269997	Mm.221270	NM_175560	ENSMUSG00000054381	Zfp747	6430604K15Rik	zinc finger protein 747	protein-coding
3036	chr12	51348610	51349399	+	0	NA	intron (NM_001015099, intron 1 of 14)	intron (NM_001015099, intron 1 of 14)	774	NM_001167964	217558	Mm.253264	NM_001015099	ENSMUSG00000035293	G2e3	6030408C04Rik|9030416F18|AW046379|D930034K21Rik|mKIAA1333	G2/M-phase specific E3 ubiquitin ligase	protein-coding
10350	chr4	101356509	101357666	+	0	NA	promoter-TSS (NR_040708)	promoter-TSS (NR_040708)	-839	NR_040708	77866	Mm.137053	NR_040708	ENSMUSG00000086782	E130102H24Rik	-	RIKEN cDNA E130102H24 gene	ncRNA
858	chr1	171412017	171412927	+	0	NA	intron (NM_009480, intron 1 of 9)	intron (NM_009480, intron 1 of 9)	791	NM_009480	22278	Mm.8	NM_009480	ENSMUSG00000026641	Usf1	bHLHb11	upstream transcription factor 1	protein-coding
5811	chr16	67620811	67621228	+	0	NA	promoter-TSS (NM_001347247)	promoter-TSS (NM_001347247)	-111	NM_001347247	239857	Mm.394300	NM_178721	ENSMUSG00000064115	Cadm2	2900078E11Rik|9330131D06|A830029E02Rik|Igdf4d|Igsf4d|NECL3|SynCAM 2|SynCAM2	cell adhesion molecule 2	protein-coding
8499	chr2	131262804	131263108	+	0	NA	non-coding (NR_149748, exon 1 of 9)	non-coding (NR_149748, exon 1 of 9)	117	NR_149748	74450	Mm.101264	NM_153501	ENSMUSG00000037514	Pank2	4933409I19Rik|AI642621	pantothenate kinase 2	protein-coding
9132	chr3	58414139	58414896	+	0	NA	promoter-TSS (NM_001347233)	promoter-TSS (NM_001347233)	-203	NM_001347233	72033	Mm.218409	NM_001081229	ENSMUSG00000027806	Tsc22d2	1810043J12Rik|5530402M19Rik	TSC22 domain family, member 2	protein-coding
6610	chr17	87446954	87447329	+	0	NA	promoter-TSS (NM_007589)	promoter-TSS (NM_007589)	-206	NM_001355703	12314	Mm.329243	NM_007589	ENSMUSG00000036438	Calm2	1500001E21Rik|AL024017|Cam2|CamC	calmodulin 2	protein-coding
2402	chr11	88046835	88047978	+	0	NA	promoter-TSS (NM_173374)	promoter-TSS (NM_173374)	33	NM_001078167	110809	Mm.391719	NM_173374	ENSMUSG00000018379	Srsf1	1110054N12Rik|5730507C05Rik|6330415C05Rik|AI482334|AW491331|Asf|Sf2|Sfrs1	serine/arginine-rich splicing factor 1	protein-coding
8211	chr2	84714991	84716522	+	0	NA	promoter-TSS (NM_144887)	promoter-TSS (NM_144887)	-592	NM_144887	228136	Mm.288508	NM_144887	ENSMUSG00000034075	Zdhhc5	1110032A17Rik|AI451382|Zisp	zinc finger, DHHC domain containing 5	protein-coding
1538	chr10	89731925	89732582	+	0	NA	promoter-TSS (NM_025914)	promoter-TSS (NM_025914)	-8	NM_001359468	67019	Mm.335292	NM_025914	ENSMUSG00000019948	Actr6	2010200J04Rik|AU044443|Arp6|ArpX|CDA12	ARP6 actin-related protein 6	protein-coding
6274	chr17	33824345	33824904	+	0	NA	promoter-TSS (NM_023202)	promoter-TSS (NM_023202)	-21	NR_103514	66416	Mm.29513	NM_023202	ENSMUSG00000041881	Ndufa7	14.5kDa|2400007M02Rik|CI-B14.5a	NADH:ubiquinone oxidoreductase subunit A7	protein-coding
5754	chr16	55966196	55966958	+	0	NA	exon (NM_024218, exon 2 of 6)	exon (NM_024218, exon 2 of 6)	302	NM_024218	68193	Mm.29221	NM_024218	ENSMUSG00000098274	Rpl24	0610008L05Rik|Bst	ribosomal protein L24	protein-coding
3921	chr13	70637750	70638593	+	0	NA	promoter-TSS (NM_144837)	promoter-TSS (NM_144837)	-537	NM_144837	218333	Mm.139738	NM_144837	ENSMUSG00000034525	Ice1	C77245|mKIAA0947	interactor of little elongation complex ELL subunit 1	protein-coding
5424	chr15	103272307	103272979	+	0	NA	promoter-TSS (NM_019817)	promoter-TSS (NM_019817)	-245	NM_001357748	56447	Mm.29473	NM_019817	ENSMUSG00000060992	Copz1	5930435A22Rik|AA407760|D4Ertd360e	coatomer protein complex, subunit zeta 1	protein-coding
8322	chr2	109280526	109280891	+	0	NA	promoter-TSS (NM_139303)	promoter-TSS (NM_139303)	-30	NM_139303	228421	Mm.274086	NM_139303	ENSMUSG00000027115	Kif18a	AU024633|B130001M12Rik|gcd2	kinesin family member 18A	protein-coding
3230	chr12	80945045	80945638	+	0	NA	promoter-TSS (NM_009159)	promoter-TSS (NM_009159)	58	NR_045057	100504661	Mm.442322	NR_045057	ENSMUSG00000112880	Gm20337	-	predicted gene, 20337	ncRNA
5294	chr15	88733011	88733356	+	0	NA	intron (NM_001033274, intron 1 of 12)	intron (NM_001033274, intron 1 of 12)	1036	NM_001033274	223770	Mm.254438	NM_001033274	ENSMUSG00000022387	Brd1	1110059H06Rik|AI316859|mKIAA4191	bromodomain containing 1	protein-coding
4684	chr14	79480368	79482818	+	0	NA	promoter-TSS (NM_018765)	promoter-TSS (NM_018765)	-325	NM_018765	22380	Mm.476813	NM_018765	ENSMUSG00000022023	Wbp4	AW545037|BB101031|FBP21	WW domain binding protein 4	protein-coding
1442	chr10	80432839	80433285	+	0	NA	intron (NM_001164147, intron 1 of 18)	CpG	591	NM_001164152	21423	Mm.3406	NM_011548	ENSMUSG00000020167	Tcf3	A1|AA408400|ALF2|AW209082|E12|E12/E47|E2A|E47|KA1|ME2|Pan1|Pan2|TCF-3|Tcfe2a|VDIR|bHLHb21	transcription factor 3	protein-coding
13157	chr7	109518390	109519322	+	0	NA	promoter-TSS (NM_011975)	promoter-TSS (NM_011975)	-339	NM_011975	26451	Mm.305750	NM_011975	ENSMUSG00000046364	Rpl27a	L27'|L27A|L29	ribosomal protein L27A	protein-coding
13739	chr8	69184039	69184974	+	0	NA	promoter-TSS (NM_001370971)	promoter-TSS (NM_001370971)	-308	NM_199364	211134	Mm.409446	NM_199364	ENSMUSG00000036306	Lzts1	F37|FEZ1|PSD-Zip70	leucine zipper, putative tumor suppressor 1	protein-coding
4046	chr13	89739580	89741694	+	0	NA	intron (NM_172955, intron 1 of 5)	intron (NM_172955, intron 1 of 5)	1875	NM_001134474	13003	Mm.158700	NM_019389	ENSMUSG00000021614	Vcan	5430420N07Rik|9430051N09|Cspg2|DPEAAE|NG2|PG-M|PG-M(V0)|PG-M(V1)|hdf	versican	protein-coding
12578	chr7	16221897	16222359	+	0	NA	promoter-TSS (NM_027883)	promoter-TSS (NM_027883)	-96	NM_027883	71723	Mm.75259	NM_027883	ENSMUSG00000006019	Dhx34	1200013B07Rik|1810012L18Rik|Ddx34|mKIAA0134	DEAH (Asp-Glu-Ala-His) box polypeptide 34	protein-coding
8229	chr2	91265027	91265446	+	0	NA	TTS (NM_028733)	TTS (NM_028733)	121	NM_001166024	77038	Mm.43636	NM_023854	ENSMUSG00000027255	Arfgap2	2310032E02Rik|Zfp289	ADP-ribosylation factor GTPase activating protein 2	protein-coding
13823	chr8	79027765	79029202	+	0	NA	promoter-TSS (NM_001294279)	promoter-TSS (NM_001294279)	46	NM_178267	622675	Mm.48724	NM_178267	ENSMUSG00000071064	Zfp827	2810449M09Rik|D630040G17Rik|Znf827	zinc finger protein 827	protein-coding
14652	chr9	70503668	70504227	+	0	NA	promoter-TSS (NM_033604)	promoter-TSS (NM_033604)	-172	NM_033604	93836	Mm.29783	NM_033604	ENSMUSG00000032217	Rnf111	ARK|Arkadia	ring finger 111	protein-coding
466	chr1	91249952	91250372	+	0	NA	promoter-TSS (NM_001355761)	promoter-TSS (NM_001355761)	-142	NM_001355762	67921	Mm.337238	NM_026454	ENSMUSG00000034343	Ube2f	2510010F15Rik|AI851109	ubiquitin-conjugating enzyme E2F (putative)	protein-coding
10498	chr4	124801857	124802668	+	0	NA	promoter-TSS (NM_008636)	promoter-TSS (NM_008636)	-287	NM_008636	17764	Mm.272397	NM_008636	ENSMUSG00000028890	Mtf1	MTF-1|Thyls	metal response element binding transcription factor 1	protein-coding
7244	chr19	5727814	5728327	+	0	NA	TTS (NM_023166)	TTS (NM_023166)	1596	NM_181452	17826	Mm.391142	NM_023166	ENSMUSG00000024939	Fam89b	1110021A21Rik|MMTV|Mtvr2	family with sequence similarity 89, member B	protein-coding
12	chr1	7089945	7090229	+	0	NA	intron (NM_183028, intron 1 of 5)	intron (NM_183028, intron 1 of 5)	1167	NM_183028	319263	Mm.21539	NM_183028	ENSMUSG00000051285	Pcmtd1	8430411F12Rik|A030012M09Rik	protein-L-isoaspartate (D-aspartate) O-methyltransferase domain containing 1	protein-coding
13334	chr7	130693262	130693951	+	0	NA	intron (NM_021314, intron 1 of 17)	intron (NM_021314, intron 1 of 17)	988	NM_001347637	57752	Mm.86322	NM_021314	ENSMUSG00000030852	Tacc2	mKIAA4180	transforming, acidic coiled-coil containing protein 2	protein-coding
11874	chr6	38551151	38552749	+	0	NA	intron (NM_001170849, intron 1 of 7)	CpG	616	NM_001311099	192196	Mm.276133	NM_138680	ENSMUSG00000029823	Luc7l2	4930471C18Rik|AA522013|AU015269|CGI59|Cgi74	LUC7-like 2 (S. cerevisiae)	protein-coding
2454	chr11	96006888	96008415	+	0	NA	Intergenic	CpG-2488	-1707	NM_009951	140486	Mm.294769	NM_009951	ENSMUSG00000013415	Igf2bp1	AL024068|AW549074|CRD-BP|Crdbp|D030026A21Rik|D11Moh40e|D11Moh45|IMP-1|IMP1|Neilsen|ZBP-1|Zbp1|mir-3063	insulin-like growth factor 2 mRNA binding protein 1	protein-coding
11297	chr5	108694001	108694332	+	0	NA	promoter-TSS (NM_054071)	promoter-TSS (NM_054071)	-63	NM_054071	116701	Mm.35691	NM_054071	ENSMUSG00000008090	Fgfrl1	FGFR5|FGFR5beta|FGFR5gamma	fibroblast growth factor receptor-like 1	protein-coding
5639	chr16	37539435	37540582	+	0	NA	promoter-TSS (NM_028812)	promoter-TSS (NM_028812)	114	NM_001042499	67657	Mm.28158	NM_026297	ENSMUSG00000022827	Rabl3	4930553C05Rik|AA958834	RAB, member RAS oncogene family-like 3	protein-coding
14689	chr9	77251373	77253177	+	0	NA	promoter-TSS (NM_001368968)	promoter-TSS (NM_001368968)	-423	NM_001368964	69642	Mm.35008	NM_027150	ENSMUSG00000032355	Mlip	2310046A06Rik|AI931782|CIP	muscular LMNA-interacting protein	protein-coding
6147	chr17	17402475	17403750	+	0	NA	intron (NM_025681, intron 1 of 5)	intron (NM_025681, intron 1 of 5)	426	NM_025681	66643	Mm.268018	NM_025681	ENSMUSG00000047786	Lix1	5730466L18Rik	limb and CNS expressed 1	protein-coding
4432	chr14	47298802	47299729	+	0	NA	intron (NM_001360542, intron 1 of 3)	intron (NM_001360542, intron 1 of 3)	991	NM_001360542	218975	Mm.212297	NM_178684	ENSMUSG00000021840	Mapk1ip1l	9130202B12|C130032J12Rik	mitogen-activated protein kinase 1 interacting protein 1-like	protein-coding
2223	chr11	69632049	69633047	+	0	NA	promoter-TSS (NM_011814)	promoter-TSS (NM_011814)	-423	NM_011814	23879	Mm.41930	NM_011814	ENSMUSG00000018765	Fxr2	Fxr2h	fragile X mental retardation, autosomal homolog 2	protein-coding
2724	chr11	119602374	119603140	+	0	NA	promoter-TSS (NM_028898)	promoter-TSS (NM_028898)	-148	NM_028898	74370	Mm.209933	NM_028898	ENSMUSG00000025583	Rptor	4932417H02Rik|Rap|Raptor|mKIAA1303	regulatory associated protein of MTOR, complex 1	protein-coding
2383	chr11	86993593	86994241	+	0	NA	promoter-TSS (NM_001005341)	promoter-TSS (NM_001005341)	-155	NM_001005341	77864	Mm.191894	NM_001005341	ENSMUSG00000018427	Ypel2	6430570G24|E130113K08Rik	yippee like 2	protein-coding
2137	chr11	60830386	60830786	+	0	NA	promoter-TSS (NM_145428)	promoter-TSS (NM_145428)	-45	NM_001172112	216820	Mm.21475	NM_145428	ENSMUSG00000042569	Dhrs7b	BC003479|C79874|C80074|PexRAP	dehydrogenase/reductase (SDR family) member 7B	protein-coding
1921	chr11	24079362	24079779	+	0	NA	intron (NM_001242934, intron 1 of 3)	CpG	-1125	NM_001159290	14025	Mm.53687	NM_016707	ENSMUSG00000000861	Bcl11a	2810047E18Rik|BCL-11A|Ctip1|D930021L15Rik|Evi9|Evi9a|Evi9b|Evi9c|mKIAA1809	B cell CLL/lymphoma 11A (zinc finger protein)	protein-coding
1230	chr10	43577752	43578679	+	0	NA	promoter-TSS (NM_009846)	promoter-TSS (NM_009846)	-954	NM_009846	12484	Mm.29742	NM_009846	ENSMUSG00000047139	Cd24a	Cd24|HSA|Ly-52|nectadrin	CD24a antigen	protein-coding
1765	chr10	127522321	127522633	+	0	NA	promoter-TSS (NM_001252316)	promoter-TSS (NM_001252316)	-33	NM_001252316	108037	Mm.29890	NM_028230	ENSMUSG00000025403	Shmt2	2700043D08Rik|AA408223|AA986903|SHMT	serine hydroxymethyltransferase 2 (mitochondrial)	protein-coding
802	chr1	163929586	163929850	+	0	NA	promoter-TSS (NM_001286003)	promoter-TSS (NM_001286003)	-47	NM_001357426	240880	Mm.389213	NM_028776	ENSMUSG00000026584	Scyl3	1200016D23Rik|6030457O16|AW214499|Pace1	SCY1-like 3 (S. cerevisiae)	protein-coding
2966	chr12	41023538	41024092	+	0	NA	promoter-TSS (NM_053122)	promoter-TSS (NM_053122)	-275	NM_053122	93757	Mm.363813	NM_053122	ENSMUSG00000056899	Immp2l	AI853880|IMP2|Tg(HLA-A/H2-D)2Enge	IMP2 inner mitochondrial membrane peptidase-like (S. cerevisiae)	protein-coding
6178	chr17	24455209	24455846	+	0	NA	promoter-TSS (NM_001301784)	promoter-TSS (NM_001301784)	-135	NM_007893	13560	Mm.163132	NM_007893	ENSMUSG00000024137	E4f1	p120E4F|phi-AP3	E4F transcription factor 1	protein-coding
5090	chr15	60824938	60825332	+	0	NA	promoter-TSS (NM_001162926)	promoter-TSS (NM_001162926)	-55	NM_001162926	399603	Mm.411968	NM_207269	ENSMUSG00000072568	Lratd2	BF642811|D330050I23Rik|Fam84b	LRAT domain containing 1	protein-coding
1877	chr11	17158858	17159390	+	0	NA	promoter-TSS (NM_024459)	promoter-TSS (NM_024459)	-174	NM_024459	19058	Mm.41840	NM_024459	ENSMUSG00000033953	Ppp3r1	CaNB1|Cnb1|MCIP1	protein phosphatase 3, regulatory subunit B, alpha isoform (calcineurin B, type I)	protein-coding
13117	chr7	99483139	99483927	+	0	NA	promoter-TSS (NR_002172)	promoter-TSS (NR_002172)	176	NM_012052	27050	Mm.236868	NM_012052	ENSMUSG00000030744	Rps3	D7Ertd795e|Rs_3	ribosomal protein S3	protein-coding
13827	chr8	79294163	79295355	+	0	NA	promoter-TSS (NM_001363472)	promoter-TSS (NM_001363472)	-23	NM_001363470	109136	Mm.26510	NM_133823	ENSMUSG00000037022	Mmaa	2810018E08Rik|AI840684	methylmalonic aciduria (cobalamin deficiency) type A	protein-coding
1475	chr10	81605401	81606455	+	0	NA	promoter-TSS (NR_030677)	promoter-TSS (NR_030677)	-380	NR_030677	268319	Mm.131825	NM_001033363	ENSMUSG00000074862	BC025920	-	zinc finger protein pseudogene	pseudo
11286	chr5	107497430	107498360	+	0	NA	intron (NM_001007574, intron 1 of 5)	intron (NM_001007574, intron 1 of 5)	116	NM_001168557	231570	Mm.261891	NM_001007574	ENSMUSG00000111375	A830010M20Rik	AI849226|Kiaa1107|mKIAA1107	RIKEN cDNA A830010M20 gene	protein-coding
10626	chr4	136309728	136311091	+	0	NA	promoter-TSS (NM_028871)	promoter-TSS (NM_028871)	-533	NM_001277121	74326	Mm.31051	NM_028871	ENSMUSG00000066037	Hnrnpr	2610003J05Rik|2610528B01Rik|Hnrpr	heterogeneous nuclear ribonucleoprotein R	protein-coding
14138	chr8	124721962	124722218	+	0	NA	promoter-TSS (NM_001357356)	promoter-TSS (NM_001357356)	-76	NM_001368372	68865	Mm.22779	NM_026855	ENSMUSG00000031982	Arv1	1110067L22Rik|AI461928|AW121084	ARV1 homolog, fatty acid homeostasis modulator	protein-coding
1848	chr11	6605599	6606560	+	0	NA	promoter-TSS (NM_001081652)	promoter-TSS (NM_001081652)	-25	NM_001081652	192950	Mm.337771	NM_001081652	ENSMUSG00000041073	Nacad	D230024G13Rik|mKIAA0363	NAC alpha domain containing	protein-coding
12227	chr6	100671083	100671460	+	0	NA	promoter-TSS (NM_181590)	promoter-TSS (NM_181590)	-114	NM_181590	72171	Mm.256022	NM_181590	ENSMUSG00000035378	Shq1	2810403P18Rik|Grim-1	SHQ1 homolog (S. cerevisiae)	protein-coding
4795	chr14	108912698	108913606	+	0	NA	exon (NM_199065, exon 1 of 1)	exon (NM_199065, exon 1 of 1)	1087	NM_199065	76965	Mm.257268	NM_199065	ENSMUSG00000075478	Slitrk1	3200001I04Rik	SLIT and NTRK-like family, member 1	protein-coding
14612	chr9	64172636	64173847	+	0	NA	promoter-TSS (NM_026507)	promoter-TSS (NM_026507)	-146	NM_024212	67891	Mm.280083	NM_024212	ENSMUSG00000032399	Rpl4	2010004J23Rik	ribosomal protein L4	protein-coding
5296	chr15	88819220	88819662	+	0	NA	promoter-TSS (NM_145477)	promoter-TSS (NM_145477)	-123	NM_145477	223774	Mm.41512	NM_145477	ENSMUSG00000035845	Alg12	ECM39	asparagine-linked glycosylation 12 (alpha-1,6-mannosyltransferase)	protein-coding
2788	chr12	8499894	8500726	+	0	NA	promoter-TSS (NM_007483)	promoter-TSS (NM_007483)	-301	NM_007483	11852	Mm.687	NM_007483	ENSMUSG00000054364	Rhob	AA017882|Arh6|Arhb	ras homolog family member B	protein-coding
8122	chr2	71388847	71389405	+	0	NA	promoter-TSS (NM_026115)	promoter-TSS (NM_026115)	-134	NM_026115	107435	Mm.272472	NM_026115	ENSMUSG00000027018	Hat1	2410071B14Rik|AA536933|Hat-1|KAT1	histone aminotransferase 1	protein-coding
13945	chr8	94214228	94214643	+	0	NA	promoter-TSS (NM_001357266)	promoter-TSS (NM_001357266)	-129	NM_172410	71805	Mm.458170	NM_172410	ENSMUSG00000032939	Nup93	2410008G02Rik	nucleoporin 93	protein-coding
1513	chr10	85183497	85184195	+	0	NA	intron (NM_007771, intron 1 of 12)	intron (NM_007771, intron 1 of 12)	1208	NM_007771	12952	Mm.26237	NM_007771	ENSMUSG00000020038	Cry1	AU020726|AU021000|Phll1	cryptochrome 1 (photolyase-like)	protein-coding
4307	chr14	18270673	18271273	+	0	NA	promoter-TSS (NM_023526)	promoter-TSS (NM_023526)	8	NM_001359897	66480	Mm.2050	NM_025586	ENSMUSG00000012405	Rpl15	2510008H07Rik	ribosomal protein L15	protein-coding
6559	chr17	80482577	80483245	+	0	NA	Intergenic	Intergenic	-2458	NM_009231	20662	Mm.60975	NM_009231	ENSMUSG00000024241	Sos1	4430401P03Rik|9630010N06|AI449023	SOS Ras/Rac guanine nucleotide exchange factor 1	protein-coding
2726	chr11	119942673	119943199	+	0	NA	promoter-TSS (NM_130862)	promoter-TSS (NM_130862)	-156	NM_130862	108100	Mm.197534	NM_130862	ENSMUSG00000025372	Baiap2	IRSp53|R75030	brain-specific angiogenesis inhibitor 1-associated protein 2	protein-coding
298	chr1	59912126	59913087	+	0	NA	promoter-TSS (NM_001037725)	promoter-TSS (NM_001037725)	-400	NM_001037725	72750	Mm.258250	NM_001037725	ENSMUSG00000041040	Fam117b	2810425F24Rik|6330416D14Rik|Als2cr13	family with sequence similarity 117, member B	protein-coding
1761	chr10	127289003	127291474	+	0	NA	promoter-TSS (NM_007837)	promoter-TSS (NM_007837)	-555	NM_001290183	13198	Mm.110220	NM_007837	ENSMUSG00000025408	Ddit3	CHOP-10|CHOP10|chop|gadd153	DNA-damage inducible transcript 3	protein-coding
2717	chr11	118289762	118290813	+	0	NA	promoter-TSS (NM_001033528)	promoter-TSS (NM_001033528)	-43	NM_001033528	72344	Mm.232293	NM_001033528	ENSMUSG00000033909	Usp36	2700002L06Rik|mKIAA1453	ubiquitin specific peptidase 36	protein-coding
11293	chr5	108131751	108132141	+	0	NA	promoter-TSS (NM_028481)	promoter-TSS (NM_028481)	674	NM_001361466	73130	Mm.363960	NM_028876	ENSMUSG00000063406	Tmed5	3110020O18Rik|4432412D15Rik|p24gamma2	transmembrane p24 trafficking protein 5	protein-coding
3782	chr13	47042990	47043597	+	0	NA	promoter-TSS (NM_016785)	promoter-TSS (NM_016785)	-76	NM_016785	22017	Mm.10169	NM_016785	ENSMUSG00000021376	Tpmt	AW106912	thiopurine methyltransferase	protein-coding
7831	chr2	29965076	29965682	+	0	NA	promoter-TSS (NM_001369325)	promoter-TSS (NM_001369325)	-181	NM_001177667	20740	Mm.204969	NM_001076554	ENSMUSG00000057738	Sptan1	2610027H02Rik|Spna-2|Spna2	spectrin alpha, non-erythrocytic 1	protein-coding
14734	chr9	88522133	88523095	+	0	NA	non-coding (NR_040721, exon 1 of 5)	non-coding (NR_040721, exon 1 of 5)	283	NR_040721	72655	Mm.21798	NR_040721	ENSMUSG00000097195	Snhg5	2810026P18Rik|4933428I09Rik|mU50HG-b	small nucleolar RNA host gene 5	ncRNA
7302	chr19	8801950	8802828	+	0	NA	promoter-TSS (NM_133759)	promoter-TSS (NM_133759)	-124	NM_133759	75291	Mm.23423	NM_133759	ENSMUSG00000071661	Zbtb3	4930563M09Rik	zinc finger and BTB domain containing 3	protein-coding
1980	chr11	33163029	33163506	+	0	NA	promoter-TSS (NM_001252260)	promoter-TSS (NM_001252260)	-61	NM_001252260	18148	Mm.485384	NM_008722	ENSMUSG00000057113	Npm1	B23|NO38|Npm	nucleophosmin 1	protein-coding
2690	chr11	116168061	116168439	+	0	NA	promoter-TSS (NM_001364079)	promoter-TSS (NM_001364079)	-72	NM_001364078	217335	Mm.35241	NM_172571	ENSMUSG00000020776	Fbf1	1110033G01Rik|5930413D20|mKIAA1863	Fas (TNFRSF6) binding factor 1	protein-coding
10915	chr5	33936225	33936758	+	0	NA	promoter-TSS (NM_011914)	promoter-TSS (NM_011914)	-220	NM_011914	24116	Mm.332320	NM_011914	ENSMUSG00000029111	Nelfa	Whsc2|Whsc2h	negative elongation factor complex member A, Whsc2	protein-coding
11360	chr5	115652914	115653373	+	0	NA	non-coding (NR_151600, exon 1 of 4)	non-coding (NR_151600, exon 1 of 4)	443	NR_151601	75665	Mm.233914	NM_001080808	ENSMUSG00000041609	Bicdl1	2210403N09Rik|BICDR-1|Ccdc64	BICD family like cargo adaptor 1	protein-coding
3563	chr13	20472669	20473303	+	0	NA	promoter-TSS (NM_198093)	promoter-TSS (NM_198093)	-4	NM_198093	140580	Mm.342392	NM_080288	ENSMUSG00000041112	Elmo1	6330578D22Rik|C230095H21Rik|CED-12	engulfment and cell motility 1	protein-coding
1331	chr10	63337776	63338438	+	0	NA	intron (NM_019812, intron 1 of 8)	intron (NM_019812, intron 1 of 8)	928	NM_001159589	93759	Mm.351459	NM_019812	ENSMUSG00000020063	Sirt1	AA673258|SIR2L1|Sir2|Sir2a|Sir2alpha	sirtuin 1	protein-coding
5865	chr16	76370515	76371205	+	0	NA	intron (NM_173440, intron 1 of 3)	intron (NM_173440, intron 1 of 3)	2189	NM_173440	268903	Mm.74711	NM_173440	ENSMUSG00000048490	Nrip1	6030458L20Rik|8430438I05Rik|9630050P12|AA959574|AW456757|RIP140	nuclear receptor interacting protein 1	protein-coding
9762	chr3	152210113	152210600	+	0	NA	promoter-TSS (NM_001355367)	promoter-TSS (NM_001355367)	-66	NM_001355366	51886	Mm.278922	NM_057172	ENSMUSG00000028034	Fubp1	9530027K12Rik|D3Ertd330e|FBP|Fubp|Fubp4	far upstream element (FUSE) binding protein 1	protein-coding
12130	chr6	83121301	83121978	+	0	NA	promoter-TSS (NM_001083922)	promoter-TSS (NM_001083922)	-178	NM_001083923	22377	Mm.1109	NM_016757	ENSMUSG00000030035	Wbp1	AI255152	WW domain binding protein 1	protein-coding
1802	chr10	128913215	128913525	+	0	NA	TTS (NM_001282966)	TTS (NM_001282966)	3504	NM_007653	12512	Mm.371552	NM_007653	ENSMUSG00000025351	Cd63	C75951|ME491|Tspan30	CD63 antigen	protein-coding
8730	chr2	164460698	164461050	+	0	NA	promoter-TSS (NM_025575)	promoter-TSS (NM_025575)	-97	NM_025575	66460	Mm.44218	NM_025575	ENSMUSG00000045503	Sys1	2610042O14Rik|AI266964|C87389	SYS1 Golgi-localized integral membrane protein homolog (S. cerevisiae)	protein-coding
4556	chr14	62457392	62457749	+	0	NA	Intergenic	Intergenic	-1281	NM_172810	239134	Mm.236557	NM_172810	ENSMUSG00000021933	Gucy1b2	B930025B03|GC-SB2	guanylate cyclase 1, soluble, beta 2	protein-coding
14292	chr9	26999323	27000370	+	0	NA	promoter-TSS (NM_025862)	promoter-TSS (NM_025862)	169	NM_001326361	77862	Mm.16925	NM_144543	ENSMUSG00000035443	Thyn1	D730042P09Rik|HSPC144|MDS012|MY105|Thy28	thymocyte nuclear protein 1	protein-coding
15154	chrX	106186513	106187249	+	0	NA	promoter-TSS (NM_008828)	promoter-TSS (NM_008828)	-219	NM_008828	18655	Mm.316355	NM_008828	ENSMUSG00000062070	Pgk1	Pgk-1	phosphoglycerate kinase 1	protein-coding
1893	chr11	19920483	19920938	+	0	NA	Intergenic	Intergenic	-3732	NM_033523	114716	Mm.266627	NM_033523	ENSMUSG00000045671	Spred2	C79158	sprouty-related EVH1 domain containing 2	protein-coding
9445	chr3	96600585	96601146	+	0	NA	promoter-TSS (NM_001163170)	promoter-TSS (NM_001163170)	-268	NM_001163170	280411	Mm.482147	NM_001163170	ENSMUSG00000049288	Lix1l	D130027M04Rik	Lix1-like	protein-coding
10273	chr4	88757439	88757965	+	0	NA	promoter-TSS (NM_001243150)	promoter-TSS (NM_001243150)	-142	NM_001243150	100041062	Mm.489587	NM_001243150		Gm13286	-	predicted gene 13286	protein-coding
6689	chr18	12941023	12941567	+	0	NA	intron (NM_207530, intron 1 of 27)	intron (NM_207530, intron 1 of 27)	546	NM_207530	64291	Mm.259470	NM_020573	ENSMUSG00000044252	Osbpl1a	G430090F17Rik|Gm753|ORP-1|Osbpl1b	oxysterol binding protein-like 1A	protein-coding
7621	chr19	57611653	57613993	+	0	NA	intron (NM_181415, intron 1 of 28)	intron (NM_181415, intron 1 of 28)	1789	NM_181415	226255	Mm.245340	NM_181415	ENSMUSG00000054843	Atrnl1	AI504415|AW555641|Alp|Atrnl|Atrnlp	attractin like 1	protein-coding
12391	chr6	128424199	128425240	+	0	NA	exon (NM_133927, exon 1 of 12)	exon (NM_133927, exon 1 of 12)	191	NM_133927	101142	Mm.31345	NM_133927	ENSMUSG00000001518	Itfg2	2700050P07Rik|AI646725	integrin alpha FG-GAP repeat containing 2	protein-coding
1459	chr10	81069662	81070201	+	0	NA	promoter-TSS (NM_022653)	promoter-TSS (NM_022653)	-152	NM_022653	50492	Mm.26995	NM_022653	ENSMUSG00000004929	Thop1	AI131655|AI327041|EP24.15	thimet oligopeptidase 1	protein-coding
6413	chr17	51813542	51814340	+	0	NA	intron (NM_001163632, intron 1 of 10)	intron (NM_001163632, intron 1 of 10)	-1757	NM_001357638	20230	Mm.311655	NM_009122	ENSMUSG00000023927	Satb1	2610306G12Rik|AW413156	special AT-rich sequence binding protein 1	protein-coding
14570	chr9	59750322	59750972	+	0	NA	promoter-TSS (NM_001172069)	promoter-TSS (NM_001172069)	2	NM_001172069	71599	Mm.279070	NM_027838	ENSMUSG00000051705	Senp8	9130010J17Rik|AU020827|Den1|Nedp1|Prsc2	SUMO/sentrin specific peptidase 8	protein-coding
7437	chr19	29252556	29253107	+	0	NA	intron (NM_008413, intron 2 of 24)	intron (NM_008413, intron 2 of 24)	1028	NM_008413	16452	Mm.275839	NM_008413	ENSMUSG00000024789	Jak2	Fd17	Janus kinase 2	protein-coding
4863	chr15	5116187	5116769	+	0	NA	promoter-TSS (NM_026069)	promoter-TSS (NM_026069)	-135	NM_026069	67281	Mm.10474	NM_026069	ENSMUSG00000041841	Rpl37	3110005M08Rik	ribosomal protein L37	protein-coding
223	chr1	51914726	51915312	+	0	NA	intron (NM_001161817, intron 1 of 30)	intron (NM_001161817, intron 1 of 30)	959	NM_001290982	17912	Mm.3390	NM_010863	ENSMUSG00000018417	Myo1b	AA406997|MIH-L|MMIa	myosin IB	protein-coding
7550	chr19	46761064	46761937	+	0	NA	promoter-TSS (NM_001102471)	promoter-TSS (NM_001102471)	-109	NM_001102471	94219	Mm.306903	NM_033569	ENSMUSG00000064105	Cnnm2	AU015877|AW048635|Acdp2|Clp2	cyclin M2	protein-coding
10894	chr5	31220492	31221567	+	0	NA	promoter-TSS (NM_008014)	promoter-TSS (NM_008014)	-484	NM_008014	14208	Mm.14501	NM_008014	ENSMUSG00000029147	Ppm1g	AI385652|Fin13	protein phosphatase 1G (formerly 2C), magnesium-dependent, gamma isoform	protein-coding
7835	chr2	30124470	30124953	+	0	NA	promoter-TSS (NM_178694)	promoter-TSS (NM_178694)	-100	NM_178694	227693	Mm.44526	NM_178694	ENSMUSG00000039686	Zer1	C230075L19Rik|Zyg11bl	zyg-11 related, cell cycle regulator	protein-coding
8514	chr2	132846315	132846857	+	0	NA	promoter-TSS (NM_001024385)	promoter-TSS (NM_001024385)	-80	NM_001024385	66586	Mm.357342	NM_025646	ENSMUSG00000027357	Crls1	0610009I22Rik|4930557M15Rik|5730490M08Rik	cardiolipin synthase 1	protein-coding
1408	chr10	78185030	78185409	+	0	NA	promoter-TSS (NM_029546)	promoter-TSS (NM_029546)	-70	NM_029546	110816	Mm.103522	NM_029546	ENSMUSG00000032834	Pwp2	6530411D08Rik|Pwp2h|wdp103	PWP2 periodic tryptophan protein homolog (yeast)	protein-coding
8261	chr2	94437894	94438356	+	0	NA	promoter-TSS (NM_001349003)	promoter-TSS (NM_001349003)	61	NM_001349003	11800	Mm.181824	NM_007466	ENSMUSG00000027193	Api5	AAC-11|AI196452|API-5	apoptosis inhibitor 5	protein-coding
6660	chr18	6764823	6765296	+	0	NA	promoter-TSS (NM_001278447)	promoter-TSS (NM_001278447)	-108	NM_181070	19330	Mm.132802	NM_181070	ENSMUSG00000073639	Rab18	AA959686	RAB18, member RAS oncogene family	protein-coding
624	chr1	132200508	132201043	+	0	NA	intron (NM_001033250, intron 1 of 3)	intron (NM_001033250, intron 1 of 3)	2687	NR_029777	723818		NR_029777	ENSMUSG00000065435	Mir135b	Mirn135b|mir-135b	microRNA 135b	ncRNA
11340	chr5	114380361	114380945	+	0	NA	promoter-TSS (NM_001331219)	promoter-TSS (NM_001331219)	33	NM_054093	117146	Mm.28792	NM_054093	ENSMUSG00000029577	Ube3b	AI449831|AU020130	ubiquitin protein ligase E3B	protein-coding
8110	chr2	69816809	69817185	+	0	NA	Intergenic	Intergenic	-4944	NM_001360395	277396	Mm.138073	NM_177784	ENSMUSG00000042155	Klhl23	C130068N17Rik	kelch-like 23	protein-coding
4150	chr13	104816595	104817544	+	0	NA	promoter-TSS (NM_026072)	promoter-TSS (NM_026072)	-101	NM_026075	67288	Mm.125465	NM_026075	ENSMUSG00000021716	Srek1ip1	3110031B13Rik|AI462702|AV348305|AW121048|Sfrs12ip1|Srsf12ip1	splicing regulatory glutamine/lysine-rich protein 1interacting protein 1	protein-coding
8033	chr2	58271289	58272386	+	0	NA	3' UTR (NM_001111030, exon 9 of 9)	3' UTR (NM_001111030, exon 9 of 9)	-4942	NR_040365	100502932	Mm.417207	NR_040365	ENSMUSG00000086995	Gm13544	-	predicted gene 13544	ncRNA
11617	chr5	145191455	145192024	+	0	NA	promoter-TSS (NM_020582)	promoter-TSS (NM_020582)	-147	NM_020582	57423	Mm.133551	NM_020582	ENSMUSG00000038690	Atp5j2	1110019H14Rik|Atp5mf	ATP synthase, H+ transporting, mitochondrial F0 complex, subunit F2	protein-coding
6257	chr17	32787841	32788588	+	0	NA	promoter-TSS (NM_172458)	promoter-TSS (NM_172458)	73	NM_172458	208292	Mm.38813	NM_172458	ENSMUSG00000024298	Zfp871	4732483N19|9030612M13Rik|AI118577|AI265322|mKIAA3006	zinc finger protein 871	protein-coding
5777	chr16	62846915	62847875	+	0	NA	promoter-TSS (NM_026577)	promoter-TSS (NM_026577)	-355	NM_026577	68146	Mm.96833	NM_026577	ENSMUSG00000022911	Arl13b	A530097K21Rik|A930014M17Rik|Arl2l1|C530009C10Rik|hnn	ADP-ribosylation factor-like 13B	protein-coding
12107	chr6	77239790	77240844	+	0	NA	intron (NM_145732, intron 8 of 18)	intron (NM_145732, intron 8 of 18)	-2160	NM_028880	74342	Mm.292568	NM_028880	ENSMUSG00000060780	Lrrtm1	4632401D06Rik|AW125451	leucine rich repeat transmembrane neuronal 1	protein-coding
594	chr1	128592333	128593383	+	0	NA	promoter-TSS (NM_001356509)	promoter-TSS (NM_001356509)	-559	NM_009911	12767	Mm.1401	NM_009911	ENSMUSG00000045382	Cxcr4	CD184|CXC-R4|CXCR-4|Cmkar4|LESTR|PB-CKR|PBSF/SDF-1|Sdf1r|b2b220Clo	chemokine (C-X-C motif) receptor 4	protein-coding
7798	chr2	26021687	26021998	+	0	NA	promoter-TSS (NM_133835)	promoter-TSS (NM_133835)	-82	NM_001362681	98766	Mm.247824	NM_133835	ENSMUSG00000036352	Ubac1	1110033G07Rik|AA407978|GBDR1|Gdbr1|Kpc2|Ubadc1	ubiquitin associated domain containing 1	protein-coding
9472	chr3	101378130	101378674	+	0	NA	5' UTR (NM_207205, exon 2 of 11)	5' UTR (NM_207205, exon 2 of 11)	1277	NM_207205	78908	Mm.257997	NM_207205	ENSMUSG00000042035	Igsf3	1700016K10Rik|2810035F16Rik|4833439O17Rik|mKIAA0466	immunoglobulin superfamily, member 3	protein-coding
10277	chr4	88782622	88782854	+	0	NA	5' UTR (NM_197889, exon 1 of 1)	5' UTR (NM_197889, exon 1 of 1)	607	NM_197889	319146	Mm.368232	NM_197889	ENSMUSG00000096854	Ifnz	6030405N23Rik|BGIF|Lmtn	interferon zeta	protein-coding
15088	chrX	72918298	72918755	+	0	NA	promoter-TSS (NM_019405)	promoter-TSS (NM_019405)	5	NM_010941	18194	Mm.38792	NM_010941	ENSMUSG00000031349	Nsdhl	AI747449|Bpa|H105E3|Str|XAP104	NAD(P) dependent steroid dehydrogenase-like	protein-coding
12644	chr7	25379468	25379720	+	0	NA	TTS (NM_010719)	TTS (NM_010719)	2775	NR_073028	654804	Mm.389841	NM_001039540	ENSMUSG00000053714	4732471J01Rik	-	RIKEN cDNA 4732471J01 gene	ncRNA
12676	chr7	28179193	28180023	+	0	NA	promoter-TSS (NM_001271370)	promoter-TSS (NM_001271370)	125	NM_001037957	13549	Mm.57249	NM_010092	ENSMUSG00000002409	Dyrk1b	Mirk	dual-specificity tyrosine-(Y)-phosphorylation regulated kinase 1b	protein-coding
11653	chr5	151368210	151369276	+	0	NA	promoter-TSS (NR_045699)	promoter-TSS (NR_045699)	68	NR_045699	625175	Mm.443286	NR_045699	ENSMUSG00000097321	1700028E10Rik	A630054D14|Gm6561	RIKEN cDNA 1700028E10 gene	ncRNA
4345	chr14	24490441	24491026	+	0	NA	promoter-TSS (NM_011297)	promoter-TSS (NM_011297)	-20	NM_001360586	20088	Mm.16775	NM_011297	ENSMUSG00000025290	Rps24	-	ribosomal protein S24	protein-coding
2491	chr11	98729146	98729735	+	0	NA	promoter-TSS (NM_011869)	promoter-TSS (NM_011869)	-5	NM_001361995	23989	Mm.246493	NM_011869	ENSMUSG00000017210	Med24	911GSE|AU040102|AW547152|D11Ertd307e|DRIP100|Gse2|Pparb2|Pparbp2|R75526|Thrap4|Trap100	mediator complex subunit 24	protein-coding
5548	chr16	23987660	23989261	+	0	NA	intron (NM_009744, intron 1 of 9)	intron (NM_009744, intron 1 of 9)	392	NM_009744	12053	Mm.347398	NM_009744	ENSMUSG00000022508	Bcl6	Bcl5	B cell leukemia/lymphoma 6	protein-coding
4974	chr15	36794816	36795200	+	0	NA	promoter-TSS (NM_011740)	promoter-TSS (NM_011740)	-470	NM_001253805	22631	Mm.3360	NM_011740	ENSMUSG00000022285	Ywhaz	1110013I11Rik|14-3-3zeta|AI596267|AL022924|AU020854	tyrosine 3-monooxygenase/tryptophan 5-monooxygenase activation protein, zeta polypeptide	protein-coding
7970	chr2	45111502	45114222	+	0	NA	non-coding (NR_110572, exon 2 of 3)	non-coding (NR_110572, exon 2 of 3)	390	NM_001355290	24136	Mm.440702	NM_015753	ENSMUSG00000026872	Zeb2	9130203F04Rik|D130016B08Rik|SIP1|Zfhx1b|Zfx1b|Zfxh1b	zinc finger E-box binding homeobox 2	protein-coding
4198	chr13	110280074	110280912	+	0	NA	promoter-TSS (NM_023852)	promoter-TSS (NM_023852)	-287	NM_023852	67295	Mm.151600	NM_023852	ENSMUSG00000021700	Rab3c	2700062I01Rik|3110015B08Rik|3110037E15Rik|AI850886	RAB3C, member RAS oncogene family	protein-coding
14556	chr9	58581953	58582485	+	0	NA	promoter-TSS (NM_001293673)	promoter-TSS (NM_001293673)	-21	NR_151824	20320	Mm.15125	NM_009145	ENSMUSG00000032336	Nptn	AW554172|SDR-1|Sdfr1	neuroplastin	protein-coding
13387	chr7	141176189	141176481	+	0	NA	Intergenic	Intergenic	-3484	NM_001172100	107702	Mm.197493	NM_145135	ENSMUSG00000038650	Rnh1	AW546468|C80305|RNH	ribonuclease/angiogenin inhibitor 1	protein-coding
14431	chr9	44406750	44407794	+	0	NA	promoter-TSS (NM_024266)	promoter-TSS (NM_024266)	276	NM_021789	60409	Mm.29814	NM_021789	ENSMUSG00000032112	Trappc4	1500017G03Rik|AI303617|HSPC172|PTD009|Sbd|Sbdn|Sdcbp2|TRS23	trafficking protein particle complex 4	protein-coding
11354	chr5	115348939	115349579	+	0	NA	promoter-TSS (NM_007748)	promoter-TSS (NM_007748)	-301	NM_007748	12861	Mm.43415	NM_007748	ENSMUSG00000041697	Cox6a1	VIaL	cytochrome c oxidase subunit 6A1	protein-coding
14013	chr8	105700864	105701684	+	0	NA	promoter-TSS (NM_001047435)	promoter-TSS (NM_001047435)	-46	NM_001012638	497652	Mm.12964	NM_001012638	ENSMUSG00000038000	Acd	-	adrenocortical dysplasia	protein-coding
7598	chr19	53948293	53949190	+	0	NA	intron (NM_019658, intron 1 of 8)	intron (NM_019658, intron 1 of 8)	3865	NM_019658	56392	Mm.228669	NM_019658	ENSMUSG00000024976	Shoc2	AU017287|Sur8|mKIAA0862	Shoc2, leucine rich repeat scaffold protein	protein-coding
3060	chr12	54695118	54697780	+	0	NA	promoter-TSS (NM_025456)	promoter-TSS (NM_025456)	-555	NM_025456	66266	Mm.156440	NM_025456	ENSMUSG00000054302	Eapp	1810011O16Rik	E2F-associated phosphoprotein	protein-coding
11472	chr5	129887194	129887678	+	0	NA	promoter-TSS (NM_024166)	promoter-TSS (NM_024166)	34	NM_024166	14004	Mm.30133	NM_024166	ENSMUSG00000070493	Chchd2	AL033347|Etohi6	coiled-coil-helix-coiled-coil-helix domain containing 2	protein-coding
5251	chr15	82354191	82354823	+	0	NA	promoter-TSS (NM_025987)	promoter-TSS (NM_025987)	-216	NM_025987	67130	Mm.27570	NM_025987	ENSMUSG00000022450	Ndufa6	14kDa|2700038D15Rik|B230217P19Rik	NADH:ubiquinone oxidoreductase subunit A6	protein-coding
11405	chr5	122421823	122422378	+	0	NA	promoter-TSS (NM_019805)	promoter-TSS (NM_019805)	-344	NM_019805	56317	Mm.37341	NM_019805	ENSMUSG00000029466	Anapc7	APC7|AW545589	anaphase promoting complex subunit 7	protein-coding
4882	chr15	10713103	10713843	+	0	NA	promoter-TSS (NM_030690)	promoter-TSS (NM_030690)	67	NM_030690	75646	Mm.212395	NM_030690	ENSMUSG00000022246	Rai14	1700008J19Rik|1700020L11Rik|Ankycorbin|Norpeg|mKIAA1334	retinoic acid induced 14	protein-coding
8851	chr3	8923710	8924164	+	0	NA	promoter-TSS (NM_025434)	promoter-TSS (NM_025434)	-80	NM_025434	66230	Mm.38460	NM_025434	ENSMUSG00000040269	Mrps28	1500012D08Rik|AW061224	mitochondrial ribosomal protein S28	protein-coding
8967	chr3	33844170	33844485	+	0	NA	promoter-TSS (NM_026222)	promoter-TSS (NM_026222)	-17	NM_026222	51938	Mm.275710	NM_026222	ENSMUSG00000027676	Ccdc39	4921507O14Rik|AI447426|AI844750|D3Ertd789e|b2b1304Clo|b2b1735Clo|b2b2025.1Clo|prh	coiled-coil domain containing 39	protein-coding
8692	chr2	158767853	158768141	+	0	NA	promoter-TSS (NM_027975)	promoter-TSS (NM_027975)	-102	NM_027975	71878	Mm.85162	NM_027975	ENSMUSG00000027654	Fam83d	2310007D09Rik|BB104611	family with sequence similarity 83, member D	protein-coding
8136	chr2	72983129	72983613	+	0	NA	intron (NR_045269, intron 1 of 2)	intron (NR_045269, intron 1 of 2)	-2925	NM_001018042	20687	Mm.124328	NM_011450	ENSMUSG00000027109	Sp3	D130027J01Rik	trans-acting transcription factor 3	protein-coding
201	chr1	45794850	45795653	+	0	NA	promoter-TSS (NM_028599)	promoter-TSS (NM_028599)	85	NM_028599	73674	Mm.270376	NM_028599	ENSMUSG00000025995	Wdr75	1300003A18Rik|2410118I19Rik|C77608	WD repeat domain 75	protein-coding
10579	chr4	132638398	132639154	+	0	NA	promoter-TSS (NM_010166)	promoter-TSS (NM_010166)	-270	NM_210071	14050	Mm.227733	NM_010166	ENSMUSG00000028886	Eya3	AI844637	EYA transcriptional coactivator and phosphatase 3	protein-coding
3923	chr13	73328306	73328972	+	0	NA	promoter-TSS (NM_010888)	promoter-TSS (NM_010888)	-157	NM_010888	407785	Mm.29897	NM_010888	ENSMUSG00000021606	Ndufs6	BC059730|IP13	NADH:ubiquinone oxidoreductase core subunit S6	protein-coding
4253	chr13	119754165	119754819	+	0	NA	intron (NM_175538, intron 1 of 3)	intron (NM_175538, intron 1 of 3)	1390	NM_175538	245269	Mm.403943	NM_175538	ENSMUSG00000095930	Nim1k	E130304F04Rik|Nim1	NIM1 serine/threonine protein kinase	protein-coding
9228	chr3	79627574	79628323	+	0	NA	intron (NM_025794, intron 1 of 12)	intron (NM_025794, intron 1 of 12)	819	NM_025794	66841	Mm.28336	NM_025794	ENSMUSG00000027809	Etfdh	0610010I20Rik|AV001013	electron transferring flavoprotein, dehydrogenase	protein-coding
9317	chr3	86998696	86999794	+	0	NA	promoter-TSS (NM_007639)	promoter-TSS (NM_007639)	95	NM_007639	12479	Mm.1894	NM_007639	ENSMUSG00000028076	Cd1d1	AI747460|CD1.1|Cd1a|Cd1d|Ly-38	CD1d1 antigen	protein-coding
7750	chr2	18047421	18048503	+	0	NA	exon (NM_028317, exon 1 of 1)	exon (NM_028317, exon 1 of 1)	487	NM_028317	72668	Mm.102183	NM_028317	ENSMUSG00000054074	Skida1	2810030E01Rik|5730507N06Rik|BB088113|DLN-1	SKI/DACH domain containing 1	protein-coding
9326	chr3	88042684	88043801	+	0	NA	5' UTR (NM_001286857, exon 1 of 8)	5' UTR (NM_001286857, exon 1 of 8)	136	NM_025663	66614	Mm.46029	NM_025663	ENSMUSG00000028069	Gpatch4	2610029K21Rik|Gpatc4	G patch domain containing 4	protein-coding
12650	chr7	25718967	25719244	+	0	NA	promoter-TSS (NM_001368382)	promoter-TSS (NM_001368382)	-70	NM_001368384	52132	Mm.278798	NM_028771	ENSMUSG00000002608	Ccdc97	1200014H14Rik|2810446P04Rik|AA545218|D7Ertd462e	coiled-coil domain containing 97	protein-coding
2732	chr11	120231399	120233365	+	0	NA	promoter-TSS (NR_151480)	promoter-TSS (NR_151480)	-565	NM_198423	268515	Mm.309498	NM_198423	ENSMUSG00000039741	Bahcc1	B930044J06|BC060615	BAH domain and coiled-coil containing 1	protein-coding
8213	chr2	84775997	84776350	+	0	NA	promoter-TSS (NM_009776)	promoter-TSS (NM_009776)	-744	NM_009776	12258	Mm.38888	NM_009776	ENSMUSG00000023224	Serping1	C1INH|C1nh	serine (or cysteine) peptidase inhibitor, clade G, member 1	protein-coding
3266	chr12	84361386	84362111	+	0	NA	promoter-TSS (NM_172581)	promoter-TSS (NM_172581)	80	NM_001358283	217705	Mm.259468	NM_172581	ENSMUSG00000021234	Fam161b	9330169D17|9830169C18Rik	family with sequence similarity 161, member B	protein-coding
12363	chr6	124740053	124741717	+	0	NA	intron (NM_013535, intron 1 of 2)	CpG	184	NM_013535	14790	Mm.439877	NM_013535	ENSMUSG00000072772	Grcc10	2310033H05Rik|C10	gene rich cluster, C10 gene	protein-coding
14516	chr9	54586032	54586517	+	0	NA	promoter-TSS (NM_029573)	promoter-TSS (NM_029573)	-237	NM_029573	67834	Mm.279195	NM_029573	ENSMUSG00000032279	Idh3a	1110003P10Rik|1500012E04Rik|AA407078|AI316514	isocitrate dehydrogenase 3 (NAD+) alpha	protein-coding
14017	chr8	105854717	105855158	+	0	NA	promoter-TSS (NM_021513)	promoter-TSS (NM_021513)	-166	NM_021513	59016	Mm.286598	NM_021513	ENSMUSG00000036442	Thap11	2810036E22Rik|AB041579|CTG-B43a|CTG-B45d|Ronin	THAP domain containing 11	protein-coding
9069	chr3	51483783	51484339	+	0	NA	promoter-TSS (NM_016858)	promoter-TSS (NM_016858)	95	NM_016858	19338	Mm.1664	NM_016858	ENSMUSG00000027739	Rab33b	-	RAB33B, member RAS oncogene family	protein-coding
11429	chr5	124111763	124112123	+	0	NA	promoter-TSS (NM_001347478)	promoter-TSS (NM_001347478)	-378	NM_001361482	66627	Mm.7050	NM_025671	ENSMUSG00000023707	Ogfod2	1300006G11Rik|5730405M13Rik|AU041636|AW552395	2-oxoglutarate and iron-dependent oxygenase domain containing 2	protein-coding
13515	chr8	23208276	23209337	+	0	NA	promoter-TSS (NM_018743)	promoter-TSS (NM_018743)	-353	NM_018743	102247	Mm.200898	NM_018743	ENSMUSG00000031545	Gpat4	AU041707|AW545732|Agpat6|Tsarg7	glycerol-3-phosphate acyltransferase 4	protein-coding
2495	chr11	98794057	98795192	+	0	NA	promoter-TSS (NM_028722)	promoter-TSS (NM_028722)	-892	NM_001361932	74026	Mm.258352	NM_028722	ENSMUSG00000052915	Msl1	2810017F12Rik|4121402D02Rik|4930463F05Rik|AA682082|Msl-1	male specific lethal 1	protein-coding
10522	chr4	127021987	127022747	+	0	NA	intron (NM_023603, intron 1 of 9)	CpG	1066	NM_023603	71514	Mm.257276	NM_023603	ENSMUSG00000028820	Sfpq	1110004P21Rik|2810416M14Rik|5730453G22Rik|9030402K04Rik|AU021830|D4Ertd314e|Gm12940|PSF|REP1	splicing factor proline/glutamine rich (polypyrimidine tract binding protein associated)	protein-coding
14053	chr8	109693167	109693567	+	0	NA	promoter-TSS (NM_028018)	promoter-TSS (NM_028018)	-73	NR_155034	71955	Mm.290036	NM_028018	ENSMUSG00000031729	Ist1	2400003C14Rik|AW536298|mKIAA0174	increased sodium tolerance 1 homolog (yeast)	protein-coding
13038	chr7	84679179	84680159	+	0	NA	promoter-TSS (NM_022985)	promoter-TSS (NM_022985)	-273	NM_001360580	65098	Mm.209349	NM_022985	ENSMUSG00000030629	Zfand6	3110005P07Rik|Awp1|Za20d3	zinc finger, AN1-type domain 6	protein-coding
3264	chr12	84193543	84194737	+	0	NA	promoter-TSS (NM_001163502)	promoter-TSS (NM_001163502)	-125	NM_001163502	238317	Mm.31256	NM_001163501	ENSMUSG00000042507	Elmsan1	9430029N19Rik|C130039O16Rik|Gm260	ELM2 and Myb/SANT-like domain containing 1	protein-coding
3763	chr13	44730539	44731967	+	0	NA	promoter-TSS (NM_001360281)	promoter-TSS (NM_001360281)	-18	NM_001360281	16468	Mm.25059	NM_021878	ENSMUSG00000038518	Jarid2	Jmj|jumonji	jumonji, AT rich interactive domain 2	protein-coding
13396	chr7	142387913	142388301	+	0	NA	promoter-TSS (NM_009983)	promoter-TSS (NM_009983)	-280	NM_009983	13033	Mm.231395	NM_009983	ENSMUSG00000007891	Ctsd	CD|CatD	cathepsin D	protein-coding
8457	chr2	126151666	126152227	+	0	NA	promoter-TSS (NM_029455)	promoter-TSS (NM_029455)	58	NM_029455	75823	Mm.444732	NM_029455	ENSMUSG00000027209	Fam227b	4930525F21Rik	family with sequence similarity 227, member B	protein-coding
9324	chr3	87970144	87970456	+	0	NA	promoter-TSS (NM_016701)	promoter-TSS (NM_016701)	-793	NM_016701	18008	Mm.331129	NM_016701	ENSMUSG00000004891	Nes	AA166324|C78523|ESTM46|Ifaprc2|Marc2|RC2	nestin	protein-coding
332	chr1	65186107	65187017	+	0	NA	promoter-TSS (NM_001310624)	promoter-TSS (NM_001310624)	-83	NM_001111320	15926	Mm.9925	NM_010497	ENSMUSG00000025950	Idh1	AI314845|AI788952|E030024J03Rik|Id-1|Idh-1|Idpc	isocitrate dehydrogenase 1 (NADP+), soluble	protein-coding
15140	chrX	101639546	101640186	+	0	NA	promoter-TSS (NM_001290535)	promoter-TSS (NM_001290535)	-185	NM_139144	108155	Mm.487332	NM_139144	ENSMUSG00000034160	Ogt	1110038P24Rik|4831420N21Rik|AI115525|Ogtl	O-linked N-acetylglucosamine (GlcNAc) transferase (UDP-N-acetylglucosamine:polypeptide-N-acetylglucosaminyl transferase)	protein-coding
8727	chr2	163994885	163995183	+	0	NA	promoter-TSS (NM_018753)	promoter-TSS (NM_018753)	-163	NM_018753	54401	Mm.34319	NM_018753	ENSMUSG00000018326	Ywhab	1300003C17Rik|14-3-3b	tyrosine 3-monooxygenase/tryptophan 5-monooxygenase activation protein, beta polypeptide	protein-coding
4417	chr14	45219305	45219893	+	0	NA	promoter-TSS (NM_001310534)	promoter-TSS (NM_001310534)	-118	NM_027518	70713	Mm.343793	NM_027518	ENSMUSG00000049092	Gpr137c	6330416L11Rik|Gm908|TM7SF1L2	G protein-coupled receptor 137C	protein-coding
8855	chr3	9249514	9250081	+	0	NA	promoter-TSS (NM_177660)	promoter-TSS (NM_177660)	-770	NM_177660	229055	Mm.103262	NM_177660	ENSMUSG00000069114	Zbtb10	4832414A18|AU021107|RINZF	zinc finger and BTB domain containing 10	protein-coding
4756	chr14	99046538	99046977	+	0	NA	promoter-TSS (NM_175245)	promoter-TSS (NM_175245)	380	NR_153765	77744	Mm.23503	NM_175265	ENSMUSG00000022070	Bora	6720463M24Rik|AI317232	bora, aurora kinase A activator	protein-coding
5255	chr15	83149522	83150189	+	0	NA	promoter-TSS (NM_001347082)	promoter-TSS (NM_001347082)	210	NR_004432	104307	Mm.471434	NR_004432	ENSMUSG00000065176	Rnu12	-	RNA U12, small nuclear	snRNA
11100	chr5	73292423	73292842	+	0	NA	promoter-TSS (NM_023429)	promoter-TSS (NM_023429)	-162	NM_001159889	68095	Mm.247039	NM_023429	ENSMUSG00000029152	Ociad1	6030432N09Rik|AI481327|AW557942|Asrij|B230209J16Rik|BB021357|Emi2|Imi2|OCIA|TPA018	OCIA domain containing 1	protein-coding
2112	chr11	58330080	58330465	+	0	NA	promoter-TSS (NM_001308167)	promoter-TSS (NM_001308167)	67	NM_001256520	319475	Mm.72124	NM_178761	ENSMUSG00000049755	Zfp672	4930488P06Rik|4930511N19Rik|Znf672	zinc finger protein 672	protein-coding
8134	chr2	72980346	72980715	+	0	NA	promoter-TSS (NM_001018042)	promoter-TSS (NM_001018042)	-84	NM_001018042	20687	Mm.124328	NM_011450	ENSMUSG00000027109	Sp3	D130027J01Rik	trans-acting transcription factor 3	protein-coding
328	chr1	64690357	64690975	+	0	NA	promoter-TSS (NM_001097644)	promoter-TSS (NM_001097644)	-7	NR_038009	69941	Mm.69044	NR_038009	ENSMUSG00000087213	2810408I11Rik	-	RIKEN cDNA 2810408I11 gene	ncRNA
12610	chr7	19381532	19382093	+	0	NA	promoter-TSS (NM_007949)	promoter-TSS (NM_007949)	-205	NM_001363981	13871	Mm.36524	NM_007949	ENSMUSG00000030400	Ercc2	AA407812|AU020867|AW240756|CXPD|Ercc-2|Mhdarco15|RCO015|XPD	excision repair cross-complementing rodent repair deficiency, complementation group 2	protein-coding
14298	chr9	27298964	27299286	+	0	NA	promoter-TSS (NM_001129787)	promoter-TSS (NM_001129787)	21	NM_001326702	235086	Mm.48719	NM_001033323	ENSMUSG00000034275	Igsf9b	AI414108|AI854107|Gm508|mKIAA1030	immunoglobulin superfamily, member 9B	protein-coding
9284	chr3	84301120	84301813	+	0	NA	intron (NM_001271726, intron 1 of 11)	L1MA6|LINE|L1	3309	NM_001271726	80890	Mm.44876	NM_030706	ENSMUSG00000027993	Trim2	mKIAA0517|narf	tripartite motif-containing 2	protein-coding
3511	chr13	9276172	9276863	+	0	NA	promoter-TSS (NM_001081426)	promoter-TSS (NM_001081426)	-8	NM_001081426	208440	Mm.217326	NM_172459	ENSMUSG00000048264	Dip2c	2900024P20Rik|9630044M06|mKIAA0934	disco interacting protein 2 homolog C	protein-coding
5350	chr15	96461002	96461482	+	0	NA	promoter-TSS (NM_028148)	promoter-TSS (NM_028148)	-399	NM_028148	72193	Mm.324474	NM_028148	ENSMUSG00000033228	Scaf11	1110061H03Rik|2610510E10Rik|AI462454|CASP11|SIP1|SRRP129|Sfrs2ip|Srsf2ip|mKIAA3013	SR-related CTD-associated factor 11	protein-coding
9021	chr3	40799666	40800089	+	0	NA	promoter-TSS (NM_011495)	promoter-TSS (NM_011495)	-74	NM_173169	20873	Mm.3794	NM_011495	ENSMUSG00000025758	Plk4	1700028H20|AI385771|Sak|Stk18	polo like kinase 4	protein-coding
7412	chr19	24958568	24958879	+	0	NA	intron (NM_146097, intron 1 of 14)	intron (NM_146097, intron 1 of 14)	2893	NM_146097	226043	Mm.272127	NM_146097	ENSMUSG00000024878	Cbwd1	AV349248|BC018472	COBW domain containing 1	protein-coding
1670	chr10	111165406	111166219	+	0	NA	intron (NM_001003717, intron 1 of 22)	intron (NM_001003717, intron 1 of 22)	1010	NM_175489	237542	Mm.220204	NM_175489	ENSMUSG00000020189	Osbpl8	AA536976|AA536995|C730029P18Rik|D330025H14Rik|ORP-8	oxysterol binding protein-like 8	protein-coding
2517	chr11	101171196	101171949	+	0	NA	promoter-TSS (NM_146030)	promoter-TSS (NM_146030)	-200	NM_001346769	217198	Mm.273254	NM_146030	ENSMUSG00000035172	Plekhh3	BC020025	pleckstrin homology domain containing, family H (with MyTH4 domain) member 3	protein-coding
7481	chr19	40588322	40589657	+	0	NA	promoter-TSS (NM_153554)	promoter-TSS (NM_153554)	-526	NM_153554	56454	Mm.233117	NM_019698	ENSMUSG00000025007	Aldh18a1	2810433K04Rik|AI429789|Pycs	aldehyde dehydrogenase 18 family, member A1	protein-coding
11261	chr5	103211079	103211498	+	0	NA	promoter-TSS (NM_001310683)	promoter-TSS (NM_001310683)	46	NM_001318102	26414	Mm.39253	NM_009158	ENSMUSG00000046709	Mapk10	C230008H04Rik|JNK3|JNK3B1|JNK3B2|SAPK(beta)|Serk2|p493F12|p54bSAPK	mitogen-activated protein kinase 10	protein-coding
12529	chr7	4526271	4526787	+	0	NA	exon (NM_001033548, exon 9 of 12)	exon (NM_001033548, exon 9 of 12)	-4001	NM_009406	21954	Mm.27674	NM_009406	ENSMUSG00000035458	Tnni3	Tn1|cTnI	troponin I, cardiac 3	protein-coding
5058	chr15	57695007	57695490	+	0	NA	intron (NM_199449, intron 1 of 3)	CpG	581	NM_199449	387609	Mm.36557	NM_199449	ENSMUSG00000071757	Zhx2	Afr-1|Afr1|Raf|mKIAA0854	zinc fingers and homeoboxes 2	protein-coding
6429	chr17	55891820	55892224	+	0	NA	promoter-TSS (NM_001360136)	promoter-TSS (NM_001360136)	-71	NM_001360136	224893	Mm.294853	NM_145490	ENSMUSG00000003198	Zfp959	-	zinc finger protein 959	protein-coding
2588	chr11	106036555	106036977	+	0	NA	promoter-TSS (NM_027946)	promoter-TSS (NM_027946)	-106	NM_027946	71833	Mm.307455	NM_027946	ENSMUSG00000049354	Dcaf7	1700012F10Rik|2610037L01Rik|C86529|HAN11|Wdr68	DDB1 and CUL4 associated factor 7	protein-coding
5279	chr15	85583102	85583833	+	0	NA	non-coding (NR_040433, exon 2 of 5)	non-coding (NR_040433, exon 2 of 5)	-1646	NM_009528	22422	Mm.306946	NM_009528	ENSMUSG00000022382	Wnt7b	Wnt-7b	wingless-type MMTV integration site family, member 7B	protein-coding
6759	chr18	25677889	25678435	+	0	NA	intron (NM_001362325, intron 2 of 12)	intron (NM_001362325, intron 2 of 12)	1586	NM_001362337	108013	Mm.266435	NM_133195	ENSMUSG00000024268	Celf4	A230070D14Rik|BRUNOL-4|Brul4|Brunol4|C130060B05Rik	CUGBP, Elav-like family member 4	protein-coding
9936	chr4	25281395	25281945	+	0	NA	intron (NM_026194, intron 1 of 18)	CpG	151	NM_001355512	67490	Mm.226295	NM_026194	ENSMUSG00000040359	Ufl1	1810074P20Rik|AI429228|Kiaa0776|Maxer|Rcad|mKIAA0776	UFM1 specific ligase 1	protein-coding
8879	chr3	14862952	14863303	+	0	NA	promoter-TSS (NM_007606)	promoter-TSS (NM_007606)	-411	NM_007606	12350	Mm.300	NM_007606	ENSMUSG00000027559	Car3	BB219044|Ca3|Car-3	carbonic anhydrase 3	protein-coding
11881	chr6	39562618	39562993	+	0	NA	Intergenic	Intergenic	-4971	NM_172477	209773	Mm.440021	NM_172477	ENSMUSG00000038456	Dennd2a	B930096L08Rik|C130031G22|mKIAA1277	DENN/MADD domain containing 2A	protein-coding
13890	chr8	85699090	85701111	+	0	NA	promoter-TSS (NR_106189)	promoter-TSS (NR_106189)	-805	NR_106189	102465898		NR_106189	ENSMUSG00000098388	Mir8109	Gm27495|mmu-mir-8109	microRNA 8109	ncRNA
10545	chr4	129334908	129336492	+	0	NA	promoter-TSS (NM_009030)	promoter-TSS (NM_009030)	-268	NM_025970	67106	Mm.36575	NM_025970	ENSMUSG00000057572	Zbtb8os	2010001H09Rik|2310028N13Rik|AI851226|Arch|Archm	zinc finger and BTB domain containing 8 opposite strand	protein-coding
4595	chr14	65833854	65834398	+	0	NA	promoter-TSS (NM_028039)	promoter-TSS (NM_028039)	-157	NM_028039	71988	Mm.249280	NM_028039	ENSMUSG00000022034	Esco2	2410004I17Rik|D030072L07Rik	establishment of sister chromatid cohesion N-acetyltransferase 2	protein-coding
14132	chr8	123412386	123412904	+	0	NA	intron (NM_023279, intron 1 of 3)	intron (NM_023279, intron 1 of 3)	1092	NM_023279	22152	Mm.40068	NM_023279	ENSMUSG00000062380	Tubb3	3200002H15Rik|M(beta)3|M(beta)6	tubulin, beta 3 class III	protein-coding
3891	chr13	67332321	67332916	+	0	NA	promoter-TSS (NM_177622)	promoter-TSS (NM_177622)	-58	NM_177622	218314	Mm.289695	NM_177622	ENSMUSG00000057842	Zfp595	A230042K10Rik|Rslcan23	zinc finger protein 595	protein-coding
11052	chr5	65435583	65436127	+	0	NA	promoter-TSS (NM_009466)	promoter-TSS (NM_009466)	-13	NM_009466	22235	Mm.344831	NM_009466	ENSMUSG00000029201	Ugdh	Udpgdh	UDP-glucose dehydrogenase	protein-coding
3652	chr13	24800334	24801645	+	0	NA	promoter-TSS (NM_024473)	promoter-TSS (NM_024473)	-668	NM_024473	79555	Mm.266668	NM_024473	ENSMUSG00000019132	BC005537	8030460C05Rik|C78201	cDNA sequence BC005537	protein-coding
6303	chr17	35046658	35047001	+	0	NA	promoter-TSS (NM_013600)	promoter-TSS (NM_013600)	-84	NM_001146215	17687	Mm.24192	NM_013600	ENSMUSG00000007035	Msh5	Mut5	mutS homolog 5	protein-coding
10680	chr4	148803857	148804600	+	0	NA	promoter-TSS (NM_001159344)	promoter-TSS (NM_001159344)	-164	NM_001159344	69743	Mm.233879	NM_027195	ENSMUSG00000028977	Casz1	2410019P08Rik|AV096627|BC040081|Cst|D4Ertd432e	castor zinc finger 1	protein-coding
14473	chr9	50528594	50528898	+	0	NA	promoter-TSS (NM_001364488)	promoter-TSS (NM_001364488)	-90	NM_001364490	19286	Mm.35856	NM_011220	ENSMUSG00000032067	Pts	PTPS	6-pyruvoyl-tetrahydropterin synthase	protein-coding
1216	chr10	42501717	42502297	+	0	NA	promoter-TSS (NM_017472)	promoter-TSS (NM_017472)	-47	NM_017472	54198	Mm.277870	NM_017472	ENSMUSG00000019804	Snx3	SDP3	sorting nexin 3	protein-coding
2120	chr11	59163240	59163925	+	0	NA	exon (NM_001270791, exon 1 of 2)	exon (NM_001270791, exon 1 of 2)	163	NM_001270791	216792	Mm.266175	NM_173785	ENSMUSG00000049287	Iba57	4930543L23Rik|A230051G13Rik|C1orf69	IBA57 homolog, iron-sulfur cluster assembly	protein-coding
9025	chr3	41082774	41083993	+	0	NA	promoter-TSS (NM_027558)	promoter-TSS (NM_027558)	-337	NM_027558	70804	Mm.40321	NM_027558	ENSMUSG00000049940	Pgrmc2	4631434O19Rik|5730409G06Rik|DG6|PMBP	progesterone receptor membrane component 2	protein-coding
7887	chr2	34870662	34871610	+	0	NA	promoter-TSS (NM_080554)	promoter-TSS (NM_080554)	-174	NM_001355544	66998	Mm.270632	NM_080554	ENSMUSG00000026869	Psmd5	1500032A03Rik|AW475925|S5b|W91691|mKIAA0072	proteasome (prosome, macropain) 26S subunit, non-ATPase, 5	protein-coding
1565	chr10	93161849	93162479	+	0	NA	promoter-TSS (NR_035452)	promoter-TSS (NR_035452)	-621	NR_035452	100316689		NR_035452	ENSMUSG00000089214	Mir1931	mir-1931|mmu-mir-1931	microRNA 1931	ncRNA
5502	chr16	17723196	17723520	+	0	NA	promoter-TSS (NM_001285884)	promoter-TSS (NM_001285884)	-411	NM_001285884	94112	Mm.208970	NM_033609	ENSMUSG00000012114	Med15	A230074L19Rik|AW536074|Pcqap|mPcqap	mediator complex subunit 15	protein-coding
1318	chr10	62486509	62487365	+	0	NA	promoter-TSS (NM_001113355)	promoter-TSS (NM_001113355)	-132	NM_133672	30930	Mm.260703	NM_133672	ENSMUSG00000020078	Vps26a	AA407240|HB58|Vps26	VPS26 retromer complex component A	protein-coding
15201	chrX	151016896	151017879	+	0	NA	promoter-TSS (NM_001168600)	promoter-TSS (NM_001168600)	-65	NM_198110	237107	Mm.45987	NM_198110	ENSMUSG00000025266	Gnl3l	BC020354	guanine nucleotide binding protein-like 3 (nucleolar)-like	protein-coding
1227	chr10	43477296	43478956	+	0	NA	Intergenic	Intergenic	-1014	NM_199028	331623	Mm.490388	NM_199028	ENSMUSG00000038214	Bend3	mKIAA1553	BEN domain containing 3	protein-coding
880	chr1	175692593	175693034	+	0	NA	promoter-TSS (NM_010098)	promoter-TSS (NM_010098)	-181	NM_010098	13603	Mm.32744	NM_010098	ENSMUSG00000026525	Opn3	ERO|Ecpn	opsin 3	protein-coding
2362	chr11	85311937	85313183	+	0	NA	intron (NM_016910, intron 1 of 5)	intron (NM_016910, intron 1 of 5)	1306	NM_016910	53892	Mm.45609	NM_016910	ENSMUSG00000020525	Ppm1d	AV338790|Wip1	protein phosphatase 1D magnesium-dependent, delta isoform	protein-coding
14783	chr9	97111029	97111315	+	0	NA	promoter-TSS (NM_138756)	promoter-TSS (NM_138756)	-131	NM_138756	192287	Mm.228067	NM_138756	ENSMUSG00000032449	Slc25a36	C330005L02Rik	solute carrier family 25, member 36	protein-coding
7818	chr2	29251886	29252405	+	0	NA	intron (NR_029460, intron 1 of 1)	CpG	848	NR_029460	76220	Mm.330108	NR_029460	ENSMUSG00000079499	6530402F18Rik	mKIAA1857	RIKEN cDNA 6530402F18 gene	ncRNA
3738	chr13	41604936	41605763	+	0	NA	promoter-TSS (NM_001163572)	promoter-TSS (NM_001163572)	-533	NM_001163572	621976	Mm.259830	NM_001163572	ENSMUSG00000087370	Tmem170b	EG621976	transmembrane protein 170B	protein-coding
1010	chr1	193130112	193130448	+	0	NA	promoter-TSS (NM_145415)	promoter-TSS (NM_145415)	-10	NR_151719	215193	Mm.173758	NM_145415	ENSMUSG00000016181	Utp25	AA408296|AW045375|Def|Diexf	UTP25 small subunit processome component	protein-coding
4591	chr14	65266064	65266808	+	0	NA	promoter-TSS (NM_015795)	promoter-TSS (NM_015795)	-182	NM_015795	50759	Mm.65308	NM_015795	ENSMUSG00000034532	Fbxo16	4932435C24Rik|Fbx16	F-box protein 16	protein-coding
14981	chr9	122293557	122294238	+	0	NA	intron (NM_133979, intron 1 of 12)	intron (NM_133979, intron 1 of 12)	526	NM_001271873	102566	Mm.87676	NM_133979	ENSMUSG00000037949	Ano10	AI604832|Tmem16k	anoctamin 10	protein-coding
5141	chr15	69923172	69924462	+	0	NA	promoter-TSS (NR_045071)	promoter-TSS (NR_045071)	-416	NR_045071	100503580	Mm.404646	NR_045071	ENSMUSG00000116483	Gm19782	-	predicted gene, 19782	ncRNA
7543	chr19	46396428	46398177	+	0	NA	intron (NM_001025391, intron 1 of 11)	CpG	406	NM_015752	24069	Mm.41210	NM_015752	ENSMUSG00000025231	Sufu	Su(fu)	SUFU negative regulator of hedgehog signaling	protein-coding
13795	chr8	72570942	72571461	+	0	NA	promoter-TSS (NM_144534)	promoter-TSS (NM_144534)	-153	NM_172396	66818	Mm.22565	NM_172396	ENSMUSG00000044600	Smim7	9130011J15Rik	small integral membrane protein 7	protein-coding
10565	chr4	131872704	131873691	+	0	NA	promoter-TSS (NM_001369310)	promoter-TSS (NM_001369310)	-440	NM_001369310	57317	Mm.2478	NM_020587	ENSMUSG00000028911	Srsf4	5730499P16Rik|AW550192|MNCb-2616|SRp75|Sfrs4	serine/arginine-rich splicing factor 4	protein-coding
4143	chr13	104177938	104178972	+	0	NA	promoter-TSS (NM_001360778)	promoter-TSS (NM_001360778)	4	NM_001365338	113002583	Mm.272541	NM_001365338		Shld3	Rinn1	shieldin complex subunit 3	protein-coding
11599	chr5	142905658	142907818	+	0	NA	promoter-TSS (NM_007393)	promoter-TSS (NM_007393)	16	NM_007393	11461	Mm.328431	NM_007393	ENSMUSG00000029580	Actb	Actx|E430023M04Rik|beta-actin	actin, beta	protein-coding
3895	chr13	67526000	67526732	+	0	NA	promoter-TSS (NM_133228)	promoter-TSS (NM_133228)	-135	NM_133228	170763	Mm.491205	NM_133228	ENSMUSG00000097333	Zfp87	2210039O17Rik|4631412O18Rik|KRAB4|Mzf22|Zfp72	zinc finger protein 87	protein-coding
10009	chr4	41124174	41124696	+	0	NA	promoter-TSS (NM_139236)	promoter-TSS (NM_139236)	-96	NM_139236	230082	Mm.285797	NM_139236	ENSMUSG00000028430	Nol6	AA410091|Nrap	nucleolar protein family 6 (RNA-associated)	protein-coding
8764	chr2	168601706	168602011	+	0	NA	promoter-TSS (NM_001291174)	promoter-TSS (NM_001291174)	-201	NM_001291172	18019	Mm.116802	NM_010899	ENSMUSG00000027544	Nfatc2	AI607462|NF-ATc2|NF-ATp|NFAT1|NFAT1-D|Nfatp	nuclear factor of activated T cells, cytoplasmic, calcineurin dependent 2	protein-coding
3216	chr12	78861239	78862171	+	0	NA	promoter-TSS (NM_023721)	promoter-TSS (NM_023721)	-67	NM_023721	73834	Mm.311549	NM_023721	ENSMUSG00000021114	Atp6v1d	1110004P10Rik|Atp6m|VATD|Vma8	ATPase, H+ transporting, lysosomal V1 subunit D	protein-coding
2084	chr11	52000630	52001165	+	0	NA	promoter-TSS (NM_009458)	promoter-TSS (NM_009458)	-111	NM_001362685	22210	Mm.384918	NM_009458	ENSMUSG00000020390	Ube2b	E2-14k|E214K|HR6B|Rad6b|mHR6B	ubiquitin-conjugating enzyme E2B	protein-coding
13881	chr8	85025142	85026214	+	0	NA	promoter-TSS (NM_019652)	promoter-TSS (NM_019652)	-391	NM_001357202	56495	Mm.41475	NM_019652	ENSMUSG00000052456	Asna1	1810048H22Rik|ArsA	arsA arsenite transporter, ATP-binding, homolog 1 (bacterial)	protein-coding
5863	chr16	75766543	75767791	+	0	NA	promoter-TSS (NM_030201)	promoter-TSS (NM_030201)	-349	NM_030201	110920	Mm.26704	NM_030201	ENSMUSG00000032932	Hspa13	1600002I10Rik|AV006182|B230217N24Rik|Stch	heat shock protein 70 family, member 13	protein-coding
3227	chr12	80760117	80761017	+	0	NA	5' UTR (NM_001008423, exon 1 of 2)	5' UTR (NM_001008423, exon 1 of 2)	148	NM_001008423	380768	Mm.29367	NM_001008423	ENSMUSG00000062961	Ccdc177	Gm1568	coiled-coil domain containing 177	protein-coding
4861	chr15	3582816	3583714	+	0	NA	promoter-TSS (NM_010284)	promoter-TSS (NM_010284)	87	NM_001048178	14600	Mm.3986	NM_010284	ENSMUSG00000055737	Ghr	GHBP|GHR/BP	growth hormone receptor	protein-coding
206	chr1	46853404	46854347	+	0	NA	promoter-TSS (NM_172653)	promoter-TSS (NM_172653)	-257	NM_172653	227059	Mm.233889	NM_172653	ENSMUSG00000025986	Slc39a10	2900042E17Rik|5430433I10|Zip10|mKIAA1265	solute carrier family 39 (zinc transporter), member 10	protein-coding
3387	chr12	100158930	100160196	+	0	NA	promoter-TSS (NM_001290303)	promoter-TSS (NM_001290303)	90	NM_183155	217827	Mm.224076	NM_183155	ENSMUSG00000021179	Nrde2	6720454P05Rik	nrde-2 necessary for RNA interference, domain containing	protein-coding
12281	chr6	112947189	112947495	+	0	NA	promoter-TSS (NM_080448)	promoter-TSS (NM_080448)	-76	NM_080448	259302	Mm.236401	NM_080448	ENSMUSG00000030257	Srgap3	AI452337|Arhgap14|D130026O08Rik|Gbi|MEGAP|WRP|mKIAA0411	SLIT-ROBO Rho GTPase activating protein 3	protein-coding
12725	chr7	30534879	30536142	+	0	NA	promoter-TSS (NM_001289682)	promoter-TSS (NM_001289682)	-450	NM_001289682	233071	Mm.190704	NM_178252	ENSMUSG00000036882	Arhgap33	AW324378|NOMA-GAP|Snx26|TCGAP	Rho GTPase activating protein 33	protein-coding
6192	chr17	25823246	25823729	+	0	NA	promoter-TSS (NM_173741)	promoter-TSS (NM_173741)	-140	NM_173741	268933	Mm.95512	NM_173741	ENSMUSG00000025737	Wdr24	BC037651	WD repeat domain 24	protein-coding
6826	chr18	35118970	35119737	+	0	NA	intron (NM_009818, intron 1 of 17)	CpG	441	NM_009818	12385	Mm.18962	NM_009818	ENSMUSG00000037815	Ctnna1	2010010M04Rik|AA517462|AI988031|Catna1	catenin (cadherin associated protein), alpha 1	protein-coding
4777	chr14	105177134	105177669	+	0	NA	promoter-TSS (NM_134077)	promoter-TSS (NM_134077)	-87	NM_001368683	74213	Mm.124957	NM_134077	ENSMUSG00000022119	Rbm26	1700009P03Rik|AI447318|C230097K14Rik|C86225|MLZ-393|Pro1777|Se70-2	RNA binding motif protein 26	protein-coding
7395	chr19	22451154	22451833	+	0	NA	intron (NM_001362499, intron 1 of 25)	intron (NM_001362499, intron 1 of 25)	3285	NM_001362500	226025	Mm.131943	NM_177341	ENSMUSG00000052387	Trpm3	6330504P12Rik|9330180E14|AU018608|B930001P07Rik|LTRPC3|MLSN2	transient receptor potential cation channel, subfamily M, member 3	protein-coding
9679	chr3	138489371	138489750	+	0	NA	promoter-TSS (NM_175224)	promoter-TSS (NM_175224)	-178	NM_175224	75624	Mm.26833	NM_175224	ENSMUSG00000005813	Metap1	1700029C17Rik|AW047992|mKIAA0094	methionyl aminopeptidase 1	protein-coding
494	chr1	95664457	95668295	+	0	NA	intron (NM_009183, intron 1 of 4)	intron (NM_009183, intron 1 of 4)	1218	NM_009183	20452	Mm.306228	NM_009183	ENSMUSG00000040710	St8sia4	PST|PST-1|SIAT8-D|ST8SiaIV|Siat8d	ST8 alpha-N-acetyl-neuraminide alpha-2,8-sialyltransferase 4	protein-coding
6817	chr18	34330680	34331264	+	0	NA	promoter-TSS (NM_025527)	promoter-TSS (NM_025527)	-173	NM_025527	66384	Mm.29452	NM_025527	ENSMUSG00000014504	Srp19	2310020D23Rik	signal recognition particle 19	protein-coding
13052	chr7	90128672	90129796	+	0	NA	promoter-TSS (NM_146194)	promoter-TSS (NM_146194)	240	NR_046006	78329	Mm.389940	NR_046006	ENSMUSG00000097162	2310010J17Rik	-	RIKEN cDNA 2310010J17 gene	ncRNA
11637	chr5	149052921	149053276	+	0	NA	promoter-TSS (NM_010439)	promoter-TSS (NM_010439)	-41	NM_010439	15289	Mm.207047	NM_010439	ENSMUSG00000066551	Hmgb1	HMG-1|Hmg1|SBP-1|p30	high mobility group box 1	protein-coding
14382	chr9	41207437	41208160	+	0	NA	intron (NR_040392, intron 1 of 4)	intron (NR_040392, intron 1 of 4)	1643	NR_040392	78500	Mm.275715	NR_040392	ENSMUSG00000100837	1700063D05Rik	-	RIKEN cDNA 1700063D05 gene	ncRNA
10749	chr4	155761028	155761349	+	0	NA	promoter-TSS (NR_027972)	promoter-TSS (NR_027972)	-4	NR_027971	70448	Mm.70636	NM_175157	ENSMUSG00000054514	Atad3aos	2610204G22Rik	ATPase family, AAA domain containing 3A, opposite strand	ncRNA
2269	chr11	73176875	73177642	+	0	NA	promoter-TSS (NM_001168470)	promoter-TSS (NM_001168470)	175	NM_029564	76281	Mm.371656	NM_029564	ENSMUSG00000040158	Tax1bp3	1300011C24Rik|TIP-1	Tax1 (human T cell leukemia virus type I) binding protein 3	protein-coding
1895	chr11	19925468	19926158	+	0	NA	intron (NM_033523, intron 1 of 5)	CpG	1371	NM_033523	114716	Mm.266627	NM_033523	ENSMUSG00000045671	Spred2	C79158	sprouty-related EVH1 domain containing 2	protein-coding
15134	chrX	100493697	100494543	+	0	NA	promoter-TSS (NM_008784)	promoter-TSS (NM_008784)	-171	NM_008784	18518	Mm.7454	NM_008784	ENSMUSG00000031221	Igbp1	AI115586|AI662457|AW208785|C81413|Pc52|Tap42|p52	immunoglobulin (CD79A) binding protein 1	protein-coding
12820	chr7	45434033	45435176	+	0	NA	promoter-TSS (NM_030678)	promoter-TSS (NM_030678)	-140	NM_011304	20174	Mm.34410	NM_011304	ENSMUSG00000003868	Ruvbl2	mp47|p47	RuvB-like protein 2	protein-coding
15095	chrX	73966922	73967800	+	0	NA	Intergenic	CpG	-1004	NM_008224	15161	Mm.491126	NM_008224	ENSMUSG00000031386	Hcfc1	AW060991|HCF|HCF1	host cell factor C1	protein-coding
2028	chr11	43747740	43748442	+	0	NA	promoter-TSS (NM_133795)	promoter-TSS (NM_133795)	-83	NM_133795	66827	Mm.271974	NM_133795	ENSMUSG00000041278	Ttc1	4833412C19Rik|C79328|TPR1	tetratricopeptide repeat domain 1	protein-coding
2162	chr11	62788992	62790151	+	0	NA	promoter-TSS (NM_001364097)	promoter-TSS (NM_001364097)	-103	NM_001364097	192651	Mm.168530	NM_138949	ENSMUSG00000047342	Zfp286	BC027023	zinc finger protein 286	protein-coding
1333	chr10	63429439	63429960	+	0	NA	promoter-TSS (NM_177612)	promoter-TSS (NM_177612)	-399	NM_177612	216033	Mm.444692	NM_177612	ENSMUSG00000060843	Ctnna3	4930429L08Rik|4933408A16|Catna3|Vr22	catenin (cadherin associated protein), alpha 3	protein-coding
8400	chr2	118814040	118814360	+	0	NA	exon (NM_026412, exon 1 of 9)	exon (NM_026412, exon 1 of 9)	197	NM_026412	51944	Mm.252695	NM_026412	ENSMUSG00000027331	Knstrn	1700025D04Rik|C15orf23|D2Ertd750e|SKAP|Traf4af1	kinetochore-localized astrin/SPAG5 binding	protein-coding
14424	chr9	44320216	44320690	+	0	NA	promoter-TSS (NM_001359259)	promoter-TSS (NM_001359259)	-171	NM_001359259	71764	Mm.491174	NM_027909	ENSMUSG00000032120	C2cd2l	1300006O23Rik|Tmem24	C2 calcium-dependent domain containing 2-like	protein-coding
7833	chr2	30077511	30077792	+	0	NA	Intergenic	CpG	-1047	NM_153805	263803	Mm.233843	NM_153805	ENSMUSG00000026785	Pkn3	AW209115|BC034126	protein kinase N3	protein-coding
1118	chr10	26372629	26373556	+	0	NA	intron (NM_172787, intron 1 of 21)	intron (NM_172787, intron 1 of 21)	980	NM_001359254	237339	Mm.338439	NM_172787	ENSMUSG00000039089	L3mbtl3	AI481284|MBT-1	L3MBTL3 histone methyl-lysine binding protein	protein-coding
12455	chr6	138420283	138421694	+	0	NA	intron (NM_207222, intron 2 of 4)	intron (NM_207222, intron 2 of 4)	526	NM_001356307	109593	Mm.490545	NM_207222	ENSMUSG00000030226	Lmo3	AI854781|BB106490|Lmo-3|Rbtn-3|Rbtn3	LIM domain only 3	protein-coding
14714	chr9	83440294	83441288	+	0	NA	intron (NR_102437, intron 1 of 2)	intron (NR_102437, intron 1 of 2)	308	NM_027448	75782	Mm.199698	NM_027448	ENSMUSG00000032258	Lca5	4930431B11Rik|5730406O13Rik|AV274874|ORF64	Leber congenital amaurosis 5 (human)	protein-coding
4467	chr14	52278746	52279712	+	0	NA	promoter-TSS (NM_023434)	promoter-TSS (NM_023434)	83	NM_023434	268741	Mm.246237	NM_023434	ENSMUSG00000016831	Tox4	5730589K01Rik|A630040M18|AA410149|LCP1	TOX high mobility group box family member 4	protein-coding
9512	chr3	108283761	108284141	+	0	NA	promoter-TSS (NM_019972)	promoter-TSS (NM_019972)	-113	NM_001271599	20661	Mm.157119	NM_019972	ENSMUSG00000068747	Sort1	2900053A11Rik|AI852375|Ntr3|Ntsr3	sortilin 1	protein-coding
10935	chr5	37083835	37084415	+	0	NA	intron (NM_178394, intron 1 of 12)	L1MCa|LINE|L1	-1111	NM_001347348	76071	Mm.85280	NM_178394	ENSMUSG00000063646	Jakmip1	5830437M04Rik|C330021K24Rik|Gababrbp|Marlin-1	janus kinase and microtubule interacting protein 1	protein-coding
4865	chr15	6302104	6302782	+	0	NA	intron (NM_001008702, intron 1 of 13)	intron (NM_001008702, intron 1 of 13)	2654	NM_001008702	13132	Mm.240830	NM_023118	ENSMUSG00000022150	Dab2	5730435J12Rik|AA960054|AI957090|D15Wsu122e|D630005B22Rik|Doc-2|Doc2|p96	disabled 2, mitogen-responsive phosphoprotein	protein-coding
13220	chr7	118593755	118594218	+	0	NA	intron (NM_001331203, intron 1 of 2)	intron (NM_001331203, intron 1 of 2)	1540	NM_001331204	381914	Mm.291232	NM_001331201	ENSMUSG00000109284	B230311B06Rik	Gm1695	RIKEN cDNA B230311B06 gene	protein-coding
3214	chr12	78748066	78749061	+	0	NA	promoter-TSS (NM_019579)	promoter-TSS (NM_019579)	-384	NM_019579	56217	Mm.425777	NM_019579	ENSMUSG00000021112	Mpp5	3830420B02Rik|AI255216|AI644496|Pals1	membrane protein, palmitoylated 5 (MAGUK p55 subfamily member 5)	protein-coding
5999	chr16	94370416	94370825	+	0	NA	promoter-TSS (NM_001159620)	promoter-TSS (NM_001159620)	-70	NM_001159618	56176	Mm.474449	NM_019543	ENSMUSG00000022940	Pigp	Dcrc|Dscr5	phosphatidylinositol glycan anchor biosynthesis, class P	protein-coding
3713	chr13	36733532	36735228	+	0	NA	promoter-TSS (NM_153529)	promoter-TSS (NM_153529)	97	NM_153529	68404	Mm.232930	NM_153529	ENSMUSG00000039114	Nrn1	0710008J23Rik|Cpg15|Nrn	neuritin 1	protein-coding
13599	chr8	36249274	36250085	+	0	NA	promoter-TSS (NM_001081150)	promoter-TSS (NM_001081150)	-320	NM_001081150	244421	Mm.324032	NM_001081150	ENSMUSG00000039633	Lonrf1	-	LON peptidase N-terminal domain and ring finger 1	protein-coding
13012	chr7	80342924	80343189	+	0	NA	promoter-TSS (NM_026812)	promoter-TSS (NM_026812)	-81	NM_026812	68695	Mm.21171	NM_026812	ENSMUSG00000030532	Hddc3	1110033O09Rik|C86475|MESH1	HD domain containing 3	protein-coding
6482	chr17	65613218	65614965	+	0	NA	promoter-TSS (NM_013933)	promoter-TSS (NM_013933)	-536	NM_001355402	30960	Mm.266767	NM_013933	ENSMUSG00000024091	Vapa	33kDa|VAP33	vesicle-associated membrane protein, associated protein A	protein-coding
11633	chr5	148927685	148929080	+	0	NA	intron (NM_153572, intron 1 of 10)	CpG	265	NM_153572	231912	Mm.397405	NM_153572	ENSMUSG00000041298	Katnal1	-	katanin p60 subunit A-like 1	protein-coding
7391	chr19	21781151	21781748	+	0	NA	intron (NM_031997, intron 2 of 24)	intron (NM_031997, intron 2 of 24)	3109	NM_001033759	83921	Mm.329776	NM_031997	ENSMUSG00000024754	Cemip2	Tmem2	cell migration inducing hyaluronidase 2	protein-coding
6299	chr17	34956332	34956700	+	0	NA	TTS (NM_010478)	TTS (NM_010478)	2722	NM_010478	15511	Mm.372314	NM_010478	ENSMUSG00000090877	Hspa1b	HSP70B1|Hsp70|Hsp70-1|Hsp70.1|hsp68	heat shock protein 1B	protein-coding
11795	chr6	30400409	30402014	+	0	NA	promoter-TSS (NM_029742)	promoter-TSS (NM_029742)	-644	NM_029742	76788	Mm.277308	NM_029742	ENSMUSG00000029775	Klhdc10	2410127E18Rik|AI593221|mKIAA0265	kelch domain containing 10	protein-coding
12304	chr6	115853033	115854082	+	0	NA	promoter-TSS (NM_001167763)	promoter-TSS (NM_001167763)	29	NM_031177	81896	Mm.333335	NM_031177	ENSMUSG00000030323	Ift122	C86139|Wdr10|sopb	intraflagellar transport 122	protein-coding
960	chr1	183296781	183297428	+	0	NA	promoter-TSS (NM_027861)	promoter-TSS (NM_027861)	44	NM_181732	108909	Mm.290502	NM_145626	ENSMUSG00000042901	Aida	2610208M17Rik|BC004835	axin interactor, dorsalization associated	protein-coding
5372	chr15	98880942	98881918	+	0	NA	promoter-TSS (NM_026967)	promoter-TSS (NM_026967)	-16	NM_026967	69159	Mm.259708	NM_026967	ENSMUSG00000023755	Rhebl1	1810036J22Rik|Rheb2	Ras homolog enriched in brain like 1	protein-coding
8474	chr2	128127081	128127678	+	0	NA	promoter-TSS (NM_001284410)	promoter-TSS (NM_001284410)	-196	NM_001284410	12125	Mm.141083	NM_009754	ENSMUSG00000027381	Bcl2l11	1500006F24Rik|Bim|Bod|bcl2-L-11	BCL2-like 11 (apoptosis facilitator)	protein-coding
3604	chr13	21939934	21941311	+	0	NA	Intergenic	Intergenic	-4472	NM_183014	193452	Mm.187446	NM_183014	ENSMUSG00000006720	Zfp184	4930500C15Rik	zinc finger protein 184 (Kruppel-like)	protein-coding
12709	chr7	29853528	29853924	+	0	NA	promoter-TSS (NM_173738)	promoter-TSS (NM_173738)	-78	NM_173738	233057	Mm.296864	NM_173738	ENSMUSG00000050855	Zfp940	-	zinc finger protein 940	protein-coding
6824	chr18	34931520	34933145	+	0	NA	promoter-TSS (NM_144866)	promoter-TSS (NM_144866)	-329	NM_144866	225363	Mm.329353	NM_144866	ENSMUSG00000024360	Etf1	AI463371|D6Ertd109e|ERF|ERF1|SUP45L1|TB3-1	eukaryotic translation termination factor 1	protein-coding
3529	chr13	14039141	14039826	+	0	NA	intron (NR_130788, intron 1 of 16)	CpG	155	NM_178337	70430	Mm.260209	NM_178337	ENSMUSG00000039233	Tbce	2610206D02Rik|C530005D02Rik|pmn	tubulin-specific chaperone E	protein-coding
10042	chr4	43562061	43562886	+	0	NA	promoter-TSS (NM_013497)	promoter-TSS (NM_013497)	110	NM_011602	21894	Mm.208601	NM_011602	ENSMUSG00000028465	Tln1	Tln	talin 1	protein-coding
12998	chr7	79466023	79466789	+	0	NA	promoter-TSS (NM_001360095)	promoter-TSS (NM_001360095)	-133	NM_017462	18975	Mm.3616	NM_017462	ENSMUSG00000039176	Polg	AA409516|PolgA	polymerase (DNA directed), gamma	protein-coding
763	chr1	157507120	157507671	+	0	NA	5' UTR (NM_033354, exon 2 of 28)	5' UTR (NM_033354, exon 2 of 28)	599	NR_027641	89867	Mm.87114	NM_033354	ENSMUSG00000026589	Sec16b	Lztr2|Rgpr|Rgpr-p117	SEC16 homolog B (S. cerevisiae)	protein-coding
14118	chr8	121832378	121832873	+	0	NA	Intergenic	Intergenic	-3056	NM_145605	234825	Mm.209329	NM_145605	ENSMUSG00000040263	Klhdc4	AA408426|AV352552|BC012312|G430025P05Rik	kelch domain containing 4	protein-coding
11387	chr5	120588562	120589197	+	0	NA	promoter-TSS (NM_029408)	promoter-TSS (NM_029408)	-144	NM_029408	75732	Mm.425285	NM_029408	ENSMUSG00000029601	Iqcd	4933433C09Rik|AI662646	IQ motif containing D	protein-coding
14828	chr9	102834064	102834982	+	0	NA	promoter-TSS (NM_001284258)	promoter-TSS (NM_001284258)	-397	NM_001284258	20187	Mm.335391	NM_013649	ENSMUSG00000032547	Ryk	AW536699|ERK-3|Vik	receptor-like tyrosine kinase	protein-coding
12326	chr6	119196903	119197331	+	0	NA	promoter-TSS (NM_001255998)	promoter-TSS (NM_001255998)	-708	NM_001255998	12288	Mm.41628	NM_009781	ENSMUSG00000051331	Cacna1c	Cav1.2|Cchl1a1|D930026N18Rik|MBC|MELC-CC	calcium channel, voltage-dependent, L type, alpha 1C subunit	protein-coding
14632	chr9	66126128	66127016	+	0	NA	promoter-TSS (NM_026635)	promoter-TSS (NM_026635)	-39	NM_001359210	68250	Mm.27107	NM_026635	ENSMUSG00000032381	Ciao2a	5730536A07Rik|Fam96a	cytosolic iron-sulfur assembly component 2A	protein-coding
13759	chr8	70672797	70673949	+	0	NA	5' UTR (NM_015816, exon 1 of 5)	5' UTR (NM_015816, exon 1 of 5)	142	NM_015816	50783	Mm.248188	NM_015816	ENSMUSG00000031848	Lsm4	-	LSM4 homolog, U6 small nuclear RNA and mRNA degradation associated	protein-coding
13137	chr7	101663378	101663857	+	0	NA	promoter-TSS (NM_009191)	promoter-TSS (NM_009191)	-134	NM_009191	20480	Mm.3990	NM_009191	ENSMUSG00000001829	Clpb	AL118244|Skd3	ClpB caseinolytic peptidase B	protein-coding
11555	chr5	137600484	137601696	+	0	NA	promoter-TSS (NM_001254762)	promoter-TSS (NM_001254762)	-31	NM_030037	68929	Mm.41355	NM_030037	ENSMUSG00000037221	Mospd3	1190005J19Rik|5133401H10Rik|Gtig2|R124	motile sperm domain containing 3	protein-coding
9651	chr3	133544864	133545376	+	0	NA	promoter-TSS (NM_001346736)	promoter-TSS (NM_001346736)	-730	NM_001040400	214133	Mm.347816	NM_145989	ENSMUSG00000040943	Tet2	Ayu17-449|E130014J05Rik|mKIAA1546	tet methylcytosine dioxygenase 2	protein-coding
1763	chr10	127417585	127418147	+	0	NA	intron (NM_001359244, intron 3 of 25)	L1MD3|LINE|L1	-3001	NM_027900	71750	Mm.29342	NM_027900	ENSMUSG00000025404	R3hdm2	1300003K24Rik|AU041262|mKIAA1002	R3H domain containing 2	protein-coding
12762	chr7	38019180	38019800	+	0	NA	promoter-TSS (NM_011274)	promoter-TSS (NM_011274)	62	NM_011274	19777	Mm.387220	NM_011274	ENSMUSG00000030421	Uri1	C80913|NNX3|Rmp	URI1, prefoldin-like chaperone	protein-coding
1264	chr10	50894437	50894794	+	0	NA	Intergenic	CpG	-1036	NM_011376	20464	Mm.4774	NM_011376	ENSMUSG00000019913	Sim1	bHLHe14|mSIM1	single-minded family bHLH transcription factor 1	protein-coding
2385	chr11	87074257	87074685	+	0	NA	promoter-TSS (NM_025638)	promoter-TSS (NM_025638)	-334	NM_025638	66569	Mm.281887	NM_025638	ENSMUSG00000061666	Gdpd1	2610020H15Rik	glycerophosphodiester phosphodiesterase domain containing 1	protein-coding
13782	chr8	71610798	71611340	+	0	NA	promoter-TSS (NM_001364443)	promoter-TSS (NM_001364443)	45	NM_146211	234407	Mm.240885	NM_146211	ENSMUSG00000034807	Colgalt1	2810024B22Rik|Glt25d1	collagen beta(1-O)galactosyltransferase 1	protein-coding
3168	chr12	72760018	72760828	+	0	NA	promoter-TSS (NM_008910)	promoter-TSS (NM_008910)	-788	NM_008910	19042	Mm.261045	NM_008910	ENSMUSG00000021096	Ppm1a	2310003C21Rik|2900017D14Rik|AI427932|AU017636|MMPa-2|MPPa-1	protein phosphatase 1A, magnesium dependent, alpha isoform	protein-coding
8336	chr2	113828096	113828932	+	0	NA	intron (NM_009162, intron 1 of 5)	intron (NM_009162, intron 1 of 5)	577	NM_009162	20394	Mm.4836	NM_009162	ENSMUSG00000023236	Scg5	7B2|AI325031|Sgne-1|Sgne1	secretogranin V	protein-coding
2225	chr11	69671195	69673035	+	0	NA	TTS (NM_001163571)	TTS (NM_001163571)	308	NM_001159375	13681	Mm.26680	NM_144958	ENSMUSG00000059796	Eif4a1	BM-010|Ddx2a|Eif4	eukaryotic translation initiation factor 4A1	protein-coding
2567	chr11	103115240	103116684	+	0	NA	promoter-TSS (NM_138753)	promoter-TSS (NM_138753)	-363	NM_138753	192231	Mm.8763	NM_138753	ENSMUSG00000048878	Hexim1	7330426E13Rik|CLP-1|Clp1|HIS1	hexamethylene bis-acetamide inducible 1	protein-coding
13472	chr8	13490244	13490776	+	0	NA	intron (NM_019521, intron 2 of 14)	intron (NM_019521, intron 2 of 14)	4025	NM_019521	14456	Mm.3982	NM_019521	ENSMUSG00000031451	Gas6	Gas-6	growth arrest specific 6	protein-coding
8238	chr2	92183576	92184882	+	0	NA	promoter-TSS (NM_001362833)	promoter-TSS (NM_001362833)	47	NM_001362830	192285	Mm.330408	NM_138755	ENSMUSG00000058318	Phf21a	80kDa|BHC80a|Bhc|Bhc80|D030065N23Rik|PFTF1|mBHC80	PHD finger protein 21A	protein-coding
10775	chr5	5266099	5266802	+	0	NA	promoter-TSS (NM_001310448)	promoter-TSS (NM_001310448)	-382	NM_001310448	18647	Mm.389061	NM_011074	ENSMUSG00000028926	Cdk14	Pftk1|mKIAA0834	cyclin-dependent kinase 14	protein-coding
1511	chr10	85127910	85128339	+	0	NA	promoter-TSS (NM_028832)	promoter-TSS (NM_028832)	-97	NM_028832	74238	Mm.255401	NM_028832	ENSMUSG00000049038	Mterf2	1700007D05Rik|Mterfd3	mitochondrial transcription termination factor 2	protein-coding
12075	chr6	67266699	67267069	+	0	NA	promoter-TSS (NM_001113564)	promoter-TSS (NM_001113564)	-95	NM_001113564	66870	Mm.240490	NM_025814	ENSMUSG00000036371	Serbp1	1200009K13Rik|9330147J08Rik|AL022786|Pairbp1	serpine1 mRNA binding protein 1	protein-coding
4294	chr14	14012404	14012779	+	0	NA	promoter-TSS (NM_139227)	promoter-TSS (NM_139227)	100	NM_139227	246103	Mm.133625	NM_139227	ENSMUSG00000021738	Atxn7	A430107N12Rik|AI627028|Sca7|ataxin-7	ataxin 7	protein-coding
5684	chr16	44140483	44141087	+	0	NA	intron (NM_028108, intron 1 of 4)	intron (NM_028108, intron 1 of 4)	976	NM_028108	72117	Mm.278726	NM_028108	ENSMUSG00000022698	Naa50	2600005K24Rik|2810441M03Rik|AW112078|Mak3|Mak3p|Nat13|Nat5|San	N(alpha)-acetyltransferase 50, NatE catalytic subunit	protein-coding
7290	chr19	7418183	7418693	+	0	NA	intron (NM_175381, intron 1 of 4)	CpG	813	NM_175381	108899	Mm.386838	NM_175381	ENSMUSG00000053080	2700081O15Rik	AI255177|AI848741|AW742297	RIKEN cDNA 2700081O15 gene	protein-coding
5046	chr15	55071579	55072358	+	0	NA	5' UTR (NM_001081288, exon 1 of 26)	5' UTR (NM_001081288, exon 1 of 26)	184	NM_001081288	319944	Mm.380957	NM_177040	ENSMUSG00000037343	Taf2	4732460C16Rik|AI425886|CIF150|TAF2B|TAFII-150|TAFII150	TATA-box binding protein associated factor 2	protein-coding
9498	chr3	106684617	106685121	+	0	NA	promoter-TSS (NM_001039478)	promoter-TSS (NM_001039478)	-118	NM_001039478	321000	Mm.259638	NM_028081	ENSMUSG00000056260	Lrif1	2010012G17Rik|4933421E11Rik|AI450568	ligand dependent nuclear receptor interacting factor 1	protein-coding
13133	chr7	101107919	101108612	+	0	NA	promoter-TSS (NM_199012)	promoter-TSS (NM_199012)	-510	NM_199012	207278	Mm.263041	NM_199012	ENSMUSG00000030691	Fchsd2	BC034086|NWK1|R74866|Sh3md3|mKIAA0769	FCH and double SH3 domains 2	protein-coding
5240	chr15	81858208	81859085	+	0	NA	promoter-TSS (NM_020507)	promoter-TSS (NM_020507)	-320	NM_020507	57259	Mm.323595	NM_020507	ENSMUSG00000048546	Tob2	2900090N22Rik|4930545K18Rik|AV071822|mKIAA1663	transducer of ERBB2, 2	protein-coding
11515	chr5	134312836	134314285	+	0	NA	intron (NM_001359062, intron 1 of 34)	CpG	-1162	NM_001359064	14886	Mm.261570	NM_010365	ENSMUSG00000060261	Gtf2i	6030441I21Rik|BAP-135|Diws1t|GtfII-I|Spin|TFII-I|WBSCR6	general transcription factor II I	protein-coding
11383	chr5	118561068	118562142	+	0	NA	intron (NM_172424, intron 1 of 30)	intron (NM_172424, intron 1 of 30)	886	NM_001347445	76199	Mm.206238	NM_172424	ENSMUSG00000018076	Med13l	2210413I17Rik|6330591G05Rik|9030618F05Rik|Thrap2|Trap240L|mKIAA1025	mediator complex subunit 13-like	protein-coding
1473	chr10	81545029	81545521	+	0	NA	promoter-TSS (NM_010301)	promoter-TSS (NM_010301)	-113	NM_010301	14672	Mm.260925	NM_010301	ENSMUSG00000034781	Gna11	Dsk7|E430025L19|g alpha-11	guanine nucleotide binding protein, alpha 11	protein-coding
10062	chr4	46196073	46196518	+	0	NA	promoter-TSS (NM_011728)	promoter-TSS (NM_011728)	16	NM_011728	22590	Mm.247036	NM_011728	ENSMUSG00000028329	Xpa	AI573865|Xpac	xeroderma pigmentosum, complementation group A	protein-coding
2381	chr11	86806958	86807795	+	0	NA	intron (NM_026191, intron 1 of 17)	CpG	284	NM_026191	67487	Mm.260627	NM_026191	ENSMUSG00000018425	Dhx40	2410016C14Rik|ARG147|DDX40|PAD	DEAH (Asp-Glu-Ala-His) box polypeptide 40	protein-coding
6597	chr17	86144831	86145766	+	0	NA	promoter-TSS (NM_030133)	promoter-TSS (NM_030133)	-123	NM_030133	78586	Mm.146236	NM_030133	ENSMUSG00000024135	Srbd1	AI461933|C85414|D530025C17Rik	S1 RNA binding domain 1	protein-coding
9520	chr3	108562287	108563630	+	0	NA	promoter-TSS (NM_026198)	promoter-TSS (NM_026198)	-492	NM_026198	67495	Mm.32615	NM_026198	ENSMUSG00000068732	Tmem167b	2010200O16Rik	transmembrane protein 167B	protein-coding
7868	chr2	32981838	32982767	+	0	NA	promoter-TSS (NM_001356409)	promoter-TSS (NM_001356409)	-219	NM_019488	56017	Mm.305754	NM_019488	ENSMUSG00000026791	Slc2a8	D2Ertd44e|GLUT8|GlutX1	solute carrier family 2, (facilitated glucose transporter), member 8	protein-coding
1923	chr11	24080756	24081927	+	0	NA	intron (NM_001159290, intron 1 of 4)	CpG	646	NM_001159290	14025	Mm.53687	NM_016707	ENSMUSG00000000861	Bcl11a	2810047E18Rik|BCL-11A|Ctip1|D930021L15Rik|Evi9|Evi9a|Evi9b|Evi9c|mKIAA1809	B cell CLL/lymphoma 11A (zinc finger protein)	protein-coding
13100	chr7	97332136	97332366	+	0	NA	promoter-TSS (NM_001177412)	promoter-TSS (NM_001177412)	-72	NM_001039039	622320	Mm.334029	NM_001039039	ENSMUSG00000044952	Kctd21	EG622320	potassium channel tetramerisation domain containing 21	protein-coding
2312	chr11	78112636	78114657	+	0	NA	intron (NM_145430, intron 1 of 2)	intron (NM_145430, intron 1 of 2)	-1980	NM_001364110	216971	Mm.119387	NM_145430	ENSMUSG00000037750	Fam222b	9630020I17Rik	family with sequence similarity 222, member B	protein-coding
5432	chr16	4213900	4214309	+	0	NA	promoter-TSS (NM_001025432)	promoter-TSS (NM_001025432)	-700	NM_001025432	12914	Mm.132238	NM_001025432	ENSMUSG00000022521	Crebbp	AW558298|CBP|CBP/p300|KAT3A|p300/CBP	CREB binding protein	protein-coding
312	chr1	63114438	63115071	+	0	NA	promoter-TSS (NR_045914)	promoter-TSS (NR_045914)	14	NR_045914	100380944	Mm.392955	NR_045914	ENSMUSG00000084799	Ino80dos	Gm11602	INO80 complex subunit D, opposite strand	ncRNA
11928	chr6	47661073	47661587	+	0	NA	Intergenic	RMER12B|LTR|ERVK	-1915	NR_002841	19799		NR_002841		Rn4.5s	-	4.5S RNA	rRNA
1266	chr10	52381836	52382957	+	0	NA	promoter-TSS (NM_053187)	promoter-TSS (NM_053187)	-272	NM_053187	94221	Mm.390258	NM_053187	ENSMUSG00000019861	Gopc	2210402P09Rik|AI844555|CAL|FIG|GOPC1|PIST	golgi associated PDZ and coiled-coil motif containing	protein-coding
2221	chr11	69605685	69606249	+	0	NA	promoter-TSS (NM_013415)	promoter-TSS (NM_013415)	-7	NM_013415	11932	Mm.235204	NM_013415	ENSMUSG00000041329	Atp1b2	Amog|Atpb-2	ATPase, Na+/K+ transporting, beta 2 polypeptide	protein-coding
2930	chr12	32819283	32820570	+	0	NA	promoter-TSS (NM_021524)	promoter-TSS (NM_021524)	-409	NM_021524	59027	Mm.202727	NM_021524	ENSMUSG00000020572	Nampt	1110035O14Rik|AI314458|AI480535|NAmPRTase|Pbef|Pbef1|Visfatin	nicotinamide phosphoribosyltransferase	protein-coding
3509	chr13	9093443	9093964	+	0	NA	promoter-TSS (NM_172585)	promoter-TSS (NM_172585)	-178	NM_172585	217980	Mm.234944	NM_172585	ENSMUSG00000033499	Larp4b	A630096F19|AI256361|D13Wsu64e|Larp5	La ribonucleoprotein domain family, member 4B	protein-coding
10242	chr4	83416750	83417800	+	0	NA	promoter-TSS (NM_001358795)	promoter-TSS (NM_001358795)	-449	NM_029949	77634	Mm.271985	NM_029949	ENSMUSG00000028483	Snapc3	1810020H02Rik|4930558A07Rik|5031401C21Rik|AI414457|E030018J20Rik	small nuclear RNA activating complex, polypeptide 3	protein-coding
6987	chr18	56925427	56925894	+	0	NA	promoter-TSS (NM_177115)	promoter-TSS (NM_177115)	-112	NM_177115	320253	Mm.312623	NM_177115	ENSMUSG00000032656	March3	6330411I15Rik|A530081L18Rik|AI843639|MARCH-III	membrane-associated ring finger (C3HC4) 3	protein-coding
13770	chr8	70897298	70898418	+	0	NA	promoter-TSS (NM_029751)	promoter-TSS (NM_029751)	-415	NM_029751	76808	Mm.379251	NM_029751	ENSMUSG00000045128	Rpl18a	2510019J09Rik	ribosomal protein L18A	protein-coding
10400	chr4	108779525	108780042	+	0	NA	intron (NM_001347163, intron 1 of 18)	intron (NM_001347163, intron 1 of 18)	1305	NM_001347163	230597	Mm.196776	NM_183300	ENSMUSG00000034557	Zfyve9	Madhip|NSP|SARA|SMADIP	zinc finger, FYVE domain containing 9	protein-coding
8191	chr2	79460005	79460835	+	0	NA	Intergenic	Intergenic	-3784	NM_010894	18012	Mm.4636	NM_010894	ENSMUSG00000034701	Neurod1	BETA2|BHF-1|Nd1|Neurod|bHLHa3	neurogenic differentiation 1	protein-coding
5608	chr16	33055958	33056614	+	0	NA	promoter-TSS (NM_021338)	promoter-TSS (NM_021338)	-100	NM_178378	69707	Mm.227918	NM_178378	ENSMUSG00000035578	Iqcg	2400003L07Rik|G1-374-12|esgd12d|repro1|stubby12d	IQ motif containing G	protein-coding
671	chr1	139454388	139454855	+	0	NA	promoter-TSS (NM_009791)	promoter-TSS (NM_009791)	-152	NM_009791	12316	Mm.168523	NM_009791	ENSMUSG00000033952	Aspm	Calmbp1|D330028K02Rik|MCPH5|Sha1	abnormal spindle microtubule assembly	protein-coding
9633	chr3	130059727	130060136	+	0	NA	intron (NM_207209, intron 1 of 23)	intron (NM_207209, intron 1 of 23)	976	NM_207209	99683	Mm.192303	NM_207209	ENSMUSG00000001052	Sec24b	AI605202|SEC24	Sec24 related gene family, member B (S. cerevisiae)	protein-coding
2615	chr11	108343777	108344159	+	0	NA	promoter-TSS (NM_011101)	promoter-TSS (NM_011101)	-80	NM_011101	18750	Mm.222178	NM_011101	ENSMUSG00000050965	Prkca	AI875142|Pkca	protein kinase C, alpha	protein-coding
12145	chr6	85451228	85452302	+	0	NA	promoter-TSS (NM_028505)	promoter-TSS (NM_028505)	205	NR_028081	73327	Mm.379221	NM_028505	ENSMUSG00000030008	Pradc1	1700040I03Rik|Pap21	protease-associated domain containing 1	protein-coding
3245	chr12	82168987	82169680	+	0	NA	promoter-TSS (NM_001167983)	promoter-TSS (NM_001167983)	-683	NM_001167983	217692	Mm.261333	NM_172579	ENSMUSG00000042700	Sipa1l1	4931426N11Rik|AW213287|Spar|mKIAA0440	signal-induced proliferation-associated 1 like 1	protein-coding
6918	chr18	49755087	49756277	+	0	NA	promoter-TSS (NM_001170960)	promoter-TSS (NM_001170960)	-81	NM_026854	68857	Mm.96010	NM_026854	ENSMUSG00000024505	Dtwd2	1190002H09Rik|8030470C17Rik|AI414673|BB115449	DTW domain containing 2	protein-coding
2436	chr11	94211101	94211315	+	0	NA	promoter-TSS (NM_009427)	promoter-TSS (NM_009427)	-246	NM_009427	22057	Mm.259673	NM_009427	ENSMUSG00000037573	Tob1	Tob|Trob	transducer of ErbB-2.1	protein-coding
10433	chr4	116720325	116721062	+	0	NA	promoter-TSS (NM_146151)	promoter-TSS (NM_146151)	-262	NM_146151	230661	Mm.482431	NM_146151	ENSMUSG00000033985	Tesk2	-	testis-specific kinase 2	protein-coding
4858	chr14	124677187	124677933	+	0	NA	promoter-TSS (NM_207667)	promoter-TSS (NM_207667)	-433	NM_207667	14169	Mm.206362	NM_010201	ENSMUSG00000025551	Fgf14	FHF-4|Fhf4|Tg(tetO-MAPT*P301L)4510Kha|mFHF-4(1B)	fibroblast growth factor 14	protein-coding
13692	chr8	57486400	57486955	+	0	NA	intron (NM_021788, intron 1 of 3)	intron (NM_021788, intron 1 of 3)	1183	NM_021788	60406	Mm.118	NM_021788	ENSMUSG00000031609	Sap30	30kDa	sin3 associated polypeptide	protein-coding
5327	chr15	94589714	94590036	+	0	NA	promoter-TSS (NM_008971)	promoter-TSS (NM_008971)	-51	NM_008971	19230	Mm.490250	NM_008971	ENSMUSG00000022451	Twf1	A6|Ptk9|twinfilin	twinfilin actin binding protein 1	protein-coding
9352	chr3	89164432	89164916	+	0	NA	promoter-TSS (NM_001310017)	promoter-TSS (NM_001310017)	-121	NM_001310016	105943584		NM_001310016		Gm45927	Clk2-scamp3|TU52	predicted gene, 45927	protein-coding
5218	chr15	79670688	79670886	+	0	NA	promoter-TSS (NM_172609)	promoter-TSS (NM_172609)	-81	NM_172609	223696	Mm.246435	NM_172609	ENSMUSG00000022427	Tomm22	2310047D01|Tom22	translocase of outer mitochondrial membrane 22	protein-coding
11976	chr6	51468430	51469168	+	0	NA	intron (NR_104468, intron 1 of 10)	intron (NR_104468, intron 1 of 10)	1095	NM_182650	53379	Mm.155896	NM_016806	ENSMUSG00000004980	Hnrnpa2b1	9130414A06Rik|Hnrpa2|Hnrpa2b1|hnrnp-A	heterogeneous nuclear ribonucleoprotein A2/B1	protein-coding
10011	chr4	41275039	41275639	+	0	NA	promoter-TSS (NM_026872)	promoter-TSS (NM_026872)	-204	NM_026872	68926	Mm.41864	NM_026872	ENSMUSG00000028433	Ubap2	1190005K07Rik|AA408600|AU045235|UBAP-2|mKIAA1491	ubiquitin-associated protein 2	protein-coding
10129	chr4	59549376	59549771	+	0	NA	promoter-TSS (NM_144904)	promoter-TSS (NM_144904)	-209	NM_144904	230257	Mm.331640	NM_144904	ENSMUSG00000028382	Ptbp3	5830471K22Rik|AA407443|AI462022|AW107884|C86549|Rod1	polypyrimidine tract binding protein 3	protein-coding
2205	chr11	69123436	69125930	+	0	NA	Intergenic	Intergenic	-1694	NM_011786	23801	Mm.41989	NM_011786	ENSMUSG00000020892	Aloxe3	e-LOX-3|eLOX-3	arachidonate lipoxygenase 3	protein-coding
6539	chr17	75551356	75552578	+	0	NA	promoter-TSS (NM_001357860)	promoter-TSS (NM_001357860)	-21	NM_001357860	72722	Mm.24641	NM_133747	ENSMUSG00000002017	Fam98a	2810405J04Rik|AL024114	family with sequence similarity 98, member A	protein-coding
780	chr1	160212709	160214067	+	0	NA	promoter-TSS (NM_009786)	promoter-TSS (NM_009786)	-496	NM_009786	12301	Mm.10702	NM_009786	ENSMUSG00000014226	Cacybp	SIP	calcyclin binding protein	protein-coding
12917	chr7	61982353	61982753	+	0	NA	promoter-TSS (NR_037287)	promoter-TSS (NR_037287)	-194	NR_037287	100526507		NR_037287	ENSMUSG00000092850	Mir344g	mir-344g|mmu-mir-344g	microRNA 344g	ncRNA
14197	chr9	8004520	8005112	+	0	NA	promoter-TSS (NM_009534)	promoter-TSS (NM_009534)	-220	NM_009534	22601	Mm.221992	NM_009534	ENSMUSG00000053110	Yap1	AI325207|Yap|Yap65|Yki|Yorkie	yes-associated protein 1	protein-coding
6446	chr17	56609468	56610474	+	0	NA	promoter-TSS (NM_153152)	promoter-TSS (NM_153152)	-200	NM_153152	224904	Mm.34002	NM_153152	ENSMUSG00000049760	Micos13	2410015M20Rik|Mic13|QIL1|sr104	mitochondrial contact site and cristae organizing system subunit 13	protein-coding
13534	chr8	25840662	25841585	+	0	NA	promoter-TSS (NM_011791)	promoter-TSS (NM_011791)	-336	NM_011791	23808	Mm.27706	NM_011791	ENSMUSG00000031575	Ash2l	-	ASH2 like histone lysine methyltransferase complex subunit	protein-coding
12275	chr6	108659125	108659647	+	0	NA	intron (NR_104577, intron 1 of 6)	CpG	-1243	NM_011498	20893	Mm.2436	NM_011498	ENSMUSG00000030103	Bhlhe40	Bhlhb2|C130042M06Rik|CR8|Clast5|Dec1|Sharp2|Stra13|Stra14	basic helix-loop-helix family, member e40	protein-coding
9170	chr3	67373854	67374229	+	0	NA	promoter-TSS (NM_010801)	promoter-TSS (NM_010801)	-56	NM_010801	17349	Mm.10414	NM_010801	ENSMUSG00000048416	Mlf1	HLS7	myeloid leukemia factor 1	protein-coding
2075	chr11	50931491	50932003	+	0	NA	promoter-TSS (NM_013744)	promoter-TSS (NM_013744)	-112	NM_013744	27274	Mm.74670	NM_013744	ENSMUSG00000020335	Zfp354b	Kid2|Tcf17l1|Znf354b	zinc finger protein 354B	protein-coding
12165	chr6	87349307	87349692	+	0	NA	intron (NM_025466, intron 1 of 5)	intron (NM_025466, intron 1 of 5)	1416	NM_025466	66283	Mm.46414	NM_025466	ENSMUSG00000030050	Gkn1	2200002K21Rik|AMP-18|BRICD1|Fov	gastrokine 1	protein-coding
12421	chr6	134924877	134925630	+	0	NA	3' UTR (NM_009875, exon 3 of 3)	3' UTR (NM_009875, exon 3 of 3)	-3839	NR_037956	381822	Mm.5935	NR_037955	ENSMUSG00000098318	Lockd	1190002F15Rik|AI120476|Droc	lncRNA downstream of Cdkn1b	ncRNA
14844	chr9	103759020	103759408	+	0	NA	intron (NM_178638, intron 1 of 5)	intron (NM_178638, intron 1 of 5)	2623	NM_178638	81907	Mm.384704	NM_178638	ENSMUSG00000042757	Tmem108	AI462967|B130017P16Rik|R74726	transmembrane protein 108	protein-coding
12378	chr6	125191533	125191943	+	0	NA	promoter-TSS (NM_146171)	promoter-TSS (NM_146171)	-152	NM_146171	68298	Mm.257590	NM_146171	ENSMUSG00000038252	Ncapd2	2810406C15Rik|2810465G24Rik|CAP-D2|CNAP1|mKIAA0159	non-SMC condensin I complex, subunit D2	protein-coding
3272	chr12	84970780	84971349	+	0	NA	promoter-TSS (NM_001364189)	promoter-TSS (NM_001364189)	134	NM_028632	73736	Mm.341848	NM_028632	ENSMUSG00000021243	Fcf1	1110008B24Rik	FCF1 rRNA processing protein	protein-coding
14876	chr9	107872607	107873255	+	0	NA	promoter-TSS (NM_011251)	promoter-TSS (NM_011251)	-112	NM_011251	19654	Mm.139926	NM_011251	ENSMUSG00000032582	Rbm6	4930506F14Rik|Def-3|NY-LU-12|g16|mKIAA4015	RNA binding motif protein 6	protein-coding
2682	chr11	115708435	115709855	+	0	NA	promoter-TSS (NM_008163)	promoter-TSS (NM_008163)	-548	NM_008163	14784	Mm.439649	NM_008163	ENSMUSG00000059923	Grb2	AA408164|Ash	growth factor receptor bound protein 2	protein-coding
12711	chr7	29905728	29907104	+	0	NA	promoter-TSS (NR_106128)	promoter-TSS (NR_106128)	-93	NR_106128	102465770		NR_106128	ENSMUSG00000098873	Mir7668	Gm27961|mmu-mir-7668	microRNA 7668	ncRNA
13802	chr8	75033796	75034335	+	0	NA	intron (NM_011622, intron 1 of 14)	CpG	379	NM_001136259	21968	Mm.1967	NM_011622	ENSMUSG00000042870	Tom1	-	target of myb1 trafficking protein	protein-coding
13875	chr8	84840580	84841086	+	0	NA	promoter-TSS (NM_001297606)	promoter-TSS (NM_001297606)	-168	NM_001297606	19358	Mm.255539	NM_009010	ENSMUSG00000003813	Rad23a	2310040P19Rik|AL024030|HR23A|mHR23A	RAD23 homolog A, nucleotide excision repair protein	protein-coding
11335	chr5	112574074	112574658	+	0	NA	intron (NM_001253917, intron 1 of 15)	intron (NM_001253917, intron 1 of 15)	2832	NM_001253916	56747	Mm.143742	NM_019982	ENSMUSG00000058153	Sez6l	AI843918|AIG1|AW539724|Acig1|BSRP-B|mKIAA0927	seizure related 6 homolog like	protein-coding
12913	chr7	59228512	59229093	+	0	NA	promoter-TSS (NM_011668)	promoter-TSS (NM_011668)	52	NM_001033962	22215	Mm.9002	NM_011668	ENSMUSG00000025326	Ube3a	4732496B02|5830462N02Rik|A130086L21Rik|Hpve6a	ubiquitin protein ligase E3A	protein-coding
10051	chr4	44755735	44756711	+	0	NA	promoter-TSS (NM_138590)	promoter-TSS (NM_138590)	-336	NM_138590	319885	Mm.331576	NM_138590	ENSMUSG00000035649	Zcchc7	4930572I07Rik|D4Wsu132e	zinc finger, CCHC domain containing 7	protein-coding
6444	chr17	56509324	56509954	+	0	NA	Intergenic	Intergenic	2844	NM_011483	20834	Mm.76862	NM_011483	ENSMUSG00000044526	Znrf4	1700094M01Rik|Ssrzf1|spzn	zinc and ring finger 4	protein-coding
1903	chr11	21090978	21091598	+	0	NA	promoter-TSS (NM_023324)	promoter-TSS (NM_023324)	-36	NM_023324	67245	Mm.28957	NM_023324	ENSMUSG00000020134	Peli1	2810468L03Rik|A930031K15Rik|AA409794|AI586297|D11Ertd676e	pellino 1	protein-coding
2157	chr11	62602392	62602992	+	0	NA	promoter-TSS (NR_028550)	promoter-TSS (NR_028550)	-185	NR_030738	69221	Mm.270874	NR_030738	ENSMUSG00000086841	2410006H16Rik	-	RIKEN cDNA 2410006H16 gene	ncRNA
4452	chr14	50807567	50808287	+	0	NA	promoter-TSS (NM_009632)	promoter-TSS (NM_009632)	11	NM_009632	11546	Mm.281482	NM_009632	ENSMUSG00000036023	Parp2	ADPRT-2|ARTD2|Adprt2|Adprtl2|Aspartl2|C78626|PARP-2|mPARP-2|pADPRT-2	poly (ADP-ribose) polymerase family, member 2	protein-coding
10859	chr5	24842338	24843196	+	0	NA	promoter-TSS (NM_053075)	promoter-TSS (NM_053075)	-406	NM_053075	19744	Mm.319175	NM_053075	ENSMUSG00000028945	Rheb	Rheb1	Ras homolog enriched in brain	protein-coding
8481	chr2	128943893	128944435	+	0	NA	promoter-TSS (NM_020594)	promoter-TSS (NM_020594)	-144	NM_020594	57432	Mm.11675	NM_020594	ENSMUSG00000027387	Zc3h8	AU020882|E130108N08Rik|Fliz1|Zc3hdc8	zinc finger CCCH type containing 8	protein-coding
10437	chr4	116878033	116878937	+	0	NA	intron (NM_001029912, intron 1 of 13)	intron (NM_001029912, intron 1 of 13)	1083	NM_001029912	74464	Mm.218946	NM_001029912	ENSMUSG00000033948	Zswim5	4933426E21Rik|AI503093|mKIAA1511	zinc finger SWIM-type containing 5	protein-coding
2201	chr11	69070282	69070910	+	0	NA	promoter-TSS (NM_028336)	promoter-TSS (NM_028336)	-213	NM_025838	66910	Mm.33964	NM_025838	ENSMUSG00000020895	Tmem107	1110004B13Rik|2810049P21Rik	transmembrane protein 107	protein-coding
1379	chr10	72654618	72655473	+	0	NA	intron (NM_025635, intron 1 of 7)	intron (NM_025635, intron 1 of 7)	199	NM_001293684	52696	Mm.62876	NM_025635	ENSMUSG00000019923	Zwint	2010007E07Rik|2600001N01Rik|D10Ertd749e|Zwint-1	ZW10 interactor	protein-coding
13869	chr8	84687795	84688202	+	0	NA	promoter-TSS (NM_025788)	promoter-TSS (NM_025788)	-136	NM_025788	66830	Mm.289698	NM_025788	ENSMUSG00000001910	Nacc1	2010001H03Rik|4930511N13Rik|Btbd14b|Nac1	nucleus accumbens associated 1, BEN and BTB (POZ) domain containing	protein-coding
7134	chr18	73867532	73867987	+	0	NA	intron (NM_001305882, intron 3 of 8)	intron (NM_001305882, intron 3 of 8)	4164	NM_001360973	71263	Mm.126220	NM_027741	ENSMUSG00000064036	Mro	4930507C04Rik|4933435E20Rik	maestro	protein-coding
11540	chr5	136566397	136566816	+	0	NA	promoter-TSS (NM_001291240)	promoter-TSS (NM_001291240)	-625	NM_001291239	13047	Mm.320317	NM_009986	ENSMUSG00000029705	Cux1	CDP|Cutl1|Cux|Cux-1	cut-like homeobox 1	protein-coding
7855	chr2	31974052	31974538	+	0	NA	promoter-TSS (NM_172268)	promoter-TSS (NM_172268)	-155	NM_172268	227720	Mm.289686	NM_172268	ENSMUSG00000001855	Nup214	BC039282|CAN|D2H9S46E	nucleoporin 214	protein-coding
2552	chr11	102407889	102409137	+	0	NA	promoter-TSS (NM_026542)	promoter-TSS (NM_026542)	-996	NM_026542	68066	Mm.44226	NM_026542	ENSMUSG00000018677	Slc25a39	3010027G13Rik|D11Ertd333e	solute carrier family 25, member 39	protein-coding
13289	chr7	127208540	127209730	+	0	NA	promoter-TSS (NM_144522)	promoter-TSS (NM_144522)	236	NM_001347655	17907	Mm.14526	NM_016754	ENSMUSG00000030672	Mylpf	2410014J02Rik|MLC-2|Mlc2	myosin light chain, phosphorylatable, fast skeletal muscle	protein-coding
225	chr1	52233088	52233456	+	0	NA	promoter-TSS (NM_001113383)	promoter-TSS (NM_001113383)	-40	NM_001113383	14660	Mm.398608	NM_001081081	ENSMUSG00000026103	Gls	6330442B14|AI314027|B230365M23Rik	glutaminase	protein-coding
12179	chr6	88902026	88902374	+	0	NA	promoter-TSS (NM_011906)	promoter-TSS (NM_011906)	-51	NM_011906	24100	Mm.284480	NM_011906	ENSMUSG00000002871	Tpra1	40kDa|Gpr175|Tpra40	transmembrane protein, adipocyte asscociated 1	protein-coding
9349	chr3	88830805	88832752	+	0	NA	intron (NR_015498, intron 1 of 1)	intron (NR_015498, intron 1 of 1)	769	NR_160680	319830	Mm.400394	NR_015498		1500004A13Rik	5430404N14Rik|BB132176	RIKEN cDNA 1500004A13 gene	ncRNA
3836	chr13	56704023	56704596	+	0	NA	intron (NM_001164042, intron 1 of 6)	PB1D7|SINE|Alu	641	NM_001164042	17129	Mm.272920	NM_008541	ENSMUSG00000021540	Smad5	1110051M15Rik|AI451355|Dwf-C|Madh5|MusMLP	SMAD family member 5	protein-coding
11521	chr5	135168508	135169132	+	0	NA	intron (NM_009745, intron 1 of 5)	CpG	448	NM_009745	12054	Mm.405834	NM_009745	ENSMUSG00000029681	Bcl7b	-	B cell CLL/lymphoma 7B	protein-coding
12081	chr6	71440443	71441084	+	0	NA	promoter-TSS (NM_024288)	promoter-TSS (NM_024288)	-126	NM_001355745	68477	Mm.28474	NM_024288	ENSMUSG00000002222	Rmnd5a	1110007A06Rik|AJ237586|AW125795|Gid2|MTA.D02.090	required for meiotic nuclear division 5 homolog A	protein-coding
13907	chr8	88137581	88137990	+	0	NA	promoter-TSS (NR_106039)	promoter-TSS (NR_106039)	-100	NM_172757	234549	Mm.36291	NM_172757	ENSMUSG00000031657	Heatr3	C030036P15Rik	HEAT repeat containing 3	protein-coding
5011	chr15	44427725	44429106	+	0	NA	promoter-TSS (NM_026149)	promoter-TSS (NM_026149)	-108	NM_026149	67429	Mm.490404	NM_026149	ENSMUSG00000038736	Nudcd1	4921532K09Rik|AA407246|AW260430|AW556235|CML66-L|Cml66	NudC domain containing 1	protein-coding
6123	chr17	14978670	14979492	+	0	NA	promoter-TSS (NM_001123368)	promoter-TSS (NM_001123368)	217	NM_001123370	100041574	Mm.393767	NM_001123370	ENSMUSG00000116953	9030025P20Rik	D17Zt9e	RIKEN cDNA 9030025P20 gene	protein-coding
3626	chr13	23535067	23535457	+	0	NA	promoter-TSS (NM_145073)	promoter-TSS (NM_145073)	-156	NM_145073	97908	Mm.261657	NM_145073	ENSMUSG00000099517	Hist1h3g	H3.1-221|M32460	histone cluster 1, H3g	protein-coding
2247	chr11	70668519	70669548	+	0	NA	TTS (NM_001190379)	TTS (NM_001190379)	383	NM_172561	216873	Mm.432524	NM_172561	ENSMUSG00000018287	Spag7	5730443G10|ACRP|FSA-1|Fsa1l	sperm associated antigen 7	protein-coding
1140	chr10	29360447	29361267	+	0	NA	intron (NM_026518, intron 1 of 2)	intron (NM_026518, intron 1 of 2)	1585	NM_001110197	68031	Mm.28930	NM_026518	ENSMUSG00000038876	Rnf146	2610509H23Rik|Iduna	ring finger protein 146	protein-coding
13252	chr7	123124859	123125576	+	0	NA	intron (NM_144925, intron 2 of 23)	intron (NM_144925, intron 2 of 23)	1332	NM_144925	233833	Mm.102305	NM_144925	ENSMUSG00000052707	Tnrc6a	2010321I05Rik|3110054G10Rik|AW557223|CAGH26|D130023A07Rik|GW182|Tnrc6	trinucleotide repeat containing 6a	protein-coding
2278	chr11	75178725	75179267	+	0	NA	promoter-TSS (NM_027136)	promoter-TSS (NM_027136)	-188	NM_027136	246257	Mm.41496	NM_027136	ENSMUSG00000038268	Ovca2	9030414M07Rik	candidate tumor suppressor in ovarian cancer 2	protein-coding
9991	chr4	34549855	34550936	+	0	NA	promoter-TSS (NM_001007589)	promoter-TSS (NM_001007589)	-220	NM_001007589	433693	Mm.389532	NM_026019	ENSMUSG00000028291	Akirin2	2700059D21Rik|AA114675|AA522011|AU019887|Akirin-2	akirin 2	protein-coding
2376	chr11	86483752	86484768	+	0	NA	promoter-TSS (NM_029788)	promoter-TSS (NM_029788)	-397	NM_029788	76892	Mm.262707	NM_029788	ENSMUSG00000020521	Rnft1	0610013E23Rik|AV007605	ring finger protein, transmembrane 1	protein-coding
8750	chr2	167063006	167063594	+	0	NA	promoter-TSS (NM_001033196)	promoter-TSS (NM_001033196)	-285	NM_001033196	98999	Mm.297074	NM_001033196	ENSMUSG00000039501	Znfx1	AI481105|Astx3	zinc finger, NFX1-type containing 1	protein-coding
4536	chr14	60771029	60771808	+	0	NA	intron (NM_183175, intron 1 of 3)	L1MB2|LINE|L1	3284	NM_183175	239126	Mm.319636	NM_183175	ENSMUSG00000071347	C1qtnf9	9130217G22Rik|Adif1|CTRP9|Ciqtnf9	C1q and tumor necrosis factor related protein 9	protein-coding
12249	chr6	103513526	103514809	+	0	NA	intron (NM_007697, intron 1 of 26)	intron (NM_007697, intron 1 of 26)	3291	NM_007697	12661	Mm.251288	NM_007697	ENSMUSG00000030077	Chl1	A530023M13Rik|AI465420|CALL|LICAM2	cell adhesion molecule L1-like	protein-coding
7213	chr19	4125728	4126040	+	0	NA	promoter-TSS (NM_016666)	promoter-TSS (NM_016666)	-26	NM_016666	11632	Mm.10433	NM_016666	ENSMUSG00000024847	Aip	AA408703|AW476050|Ara9|D19Bwg1412e|Fkbp16|Xap2	aryl-hydrocarbon receptor-interacting protein	protein-coding
1351	chr10	67979322	67979764	+	0	NA	promoter-TSS (NM_001359319)	promoter-TSS (NM_001359319)	-27	NM_001359318	170799	Mm.209844	NM_133244	ENSMUSG00000037846	Rtkn2	B130039D23Rik|Mbf|Plekhk1	rhotekin 2	protein-coding
6870	chr18	42274728	42275693	+	0	NA	promoter-TSS (NR_033452)	promoter-TSS (NR_033452)	-13	NR_033452	100042757	Mm.100172	NR_033452	ENSMUSG00000117662	Gm4013	-	predicted gene 4013	ncRNA
5642	chr16	37653201	37654052	+	0	NA	intron (NM_026610, intron 1 of 2)	intron (NM_026610, intron 1 of 2)	742	NM_026610	68194	Mm.379154	NM_026610	ENSMUSG00000022820	Ndufb4	0610006N12Rik|1300010H20Rik	NADH:ubiquinone oxidoreductase subunit B4	protein-coding
3834	chr13	56477428	56477911	+	0	NA	Intergenic	Intergenic	4588	NM_008373	16198	Mm.3006	NM_008373	ENSMUSG00000021538	Il9	Il-9|P40	interleukin 9	protein-coding
8904	chr3	19311604	19312270	+	0	NA	promoter-TSS (NM_001122759)	promoter-TSS (NM_001122759)	-615	NM_001122759	18583	Mm.355614	NM_008802	ENSMUSG00000069094	Pde7a	AU015378|AW047537	phosphodiesterase 7A	protein-coding
14539	chr9	57075507	57076535	+	0	NA	promoter-TSS (NM_001110350)	promoter-TSS (NM_001110350)	28	NR_152107	72588	Mm.70350	NR_152107		2700012I20Rik	-	RIKEN cDNA 2700012I20 gene	ncRNA
8420	chr2	120628505	120629164	+	0	NA	promoter-TSS (NM_001370940)	promoter-TSS (NM_001370940)	-287	NM_001370940	668880	Mm.2289	NM_010621	ENSMUSG00000033705	Stard9	4831403C07Rik|E230025N21Rik|Kif16a|mKIAA1300	START domain containing 9	protein-coding
4449	chr14	49066340	49066847	+	0	NA	promoter-TSS (NM_144535)	promoter-TSS (NM_144535)	44	NM_144535	74385	Mm.379235	NM_144535	ENSMUSG00000036291	Ap5m1	4932432K03Rik|Mu5|Mudeng	adaptor-related protein complex 5, mu 1 subunit	protein-coding
7136	chr18	74267827	74268308	+	0	NA	promoter-TSS (NM_001357423)	promoter-TSS (NM_001357423)	-108	NM_001357423	17190	Mm.22522	NM_013594	ENSMUSG00000024561	Mbd1	Cxxc3|PCM1	methyl-CpG binding domain protein 1	protein-coding
11560	chr5	137778529	137778969	+	0	NA	promoter-TSS (NM_027242)	promoter-TSS (NM_027242)	-155	NM_001356989	69871	Mm.276058	NM_027242	ENSMUSG00000029725	Ppp1r35	2010007H12Rik|2010011D20Rik|AL024004	protein phosphatase 1, regulatory subunit 35	protein-coding
13020	chr7	80901153	80901658	+	0	NA	promoter-TSS (NR_027976)	promoter-TSS (NR_027976)	-136	NM_028026	71968	Mm.274226	NM_028026	ENSMUSG00000025722	Wdr73	1200011I23Rik|2410008B13Rik|AI848574|C85352	WD repeat domain 73	protein-coding
5164	chr15	75615786	75616784	+	0	NA	promoter-TSS (NM_011759)	promoter-TSS (NM_011759)	-399	NM_011759	22701	Mm.87210	NM_011759	ENSMUSG00000047003	Zfp41	CTfin92|Zfp-41	zinc finger protein 41	protein-coding
7692	chr2	6875174	6875894	+	0	NA	intron (NM_001110230, intron 2 of 14)	intron (NM_001110230, intron 2 of 14)	-3499	NM_001347094	14007	Mm.398543	NM_010160	ENSMUSG00000002107	Celf2	B230218O03|B230345P09Rik|C88023|CELF-2|CUG-BP2|Cugbp2|D230046B21Rik|Etr-3|Napor|Napor-2|mETR-3	CUGBP, Elav-like family member 2	protein-coding
13849	chr8	83652350	83652743	+	0	NA	promoter-TSS (NM_018771)	promoter-TSS (NM_018771)	-132	NM_018771	67903	Mm.20945	NM_018771	ENSMUSG00000019433	Gipc1	GIPC|Glut1CIP|Rgs19ip1|Semcap1|TIP-2|TaxIP2	GIPC PDZ domain containing family, member 1	protein-coding
7851	chr2	30981860	30982376	+	0	NA	promoter-TSS (NM_028846)	promoter-TSS (NM_028846)	-161	NM_028846	74270	Mm.346654	NM_028846	ENSMUSG00000026854	Usp20	1700055M05Rik|AI467231|Vdu2	ubiquitin specific peptidase 20	protein-coding
1439	chr10	80248723	80249645	+	0	NA	promoter-TSS (NM_029272)	promoter-TSS (NM_029272)	-265	NM_029272	75406	Mm.28712	NM_029272	ENSMUSG00000020153	Ndufs7	1010001M04Rik|CI-20kD	NADH:ubiquinone oxidoreductase core subunit S7	protein-coding
10225	chr4	82503134	82504390	+	0	NA	intron (NM_001113209, intron 1 of 11)	intron (NM_001113209, intron 1 of 11)	2017	NM_001286131	18028	Mm.317947	NM_008687	ENSMUSG00000008575	Nfib	6720429L07Rik|CTF|E030026I10Rik|NF-I/B|NF1-B|NFI-B	nuclear factor I/B	protein-coding
3048	chr12	52698841	52699602	+	0	NA	promoter-TSS (NM_198111)	promoter-TSS (NM_198111)	-162	NM_198111	238161	Mm.310822	NM_198111	ENSMUSG00000061603	Akap6	AI482140|Akapalpha|Akapbeta|PRKA	A kinase (PRKA) anchor protein 6	protein-coding
11685	chr6	8259011	8259805	+	0	NA	promoter-TSS (NM_026632)	promoter-TSS (NM_026632)	120	NM_001302353	100036521	Mm.446106	NM_001302353	ENSMUSG00000089862	Umad1	Gm16039	UMAP1-MVP12 associated (UMA) domain containing 1	protein-coding
1546	chr10	91123895	91124264	+	0	NA	promoter-TSS (NM_133668)	promoter-TSS (NM_133668)	-112	NM_133668	18674	Mm.298	NM_133668	ENSMUSG00000061904	Slc25a3	5730556H19Rik|PTP|Phc	solute carrier family 25 (mitochondrial carrier, phosphate carrier), member 3	protein-coding
12591	chr7	18910120	18910861	+	0	NA	promoter-TSS (NM_001033314)	promoter-TSS (NM_001033314)	-86	NM_001033314	232933	Mm.333624	NM_001033314	ENSMUSG00000074358	Ccdc61	C530028I08Rik|Gm159	coiled-coil domain containing 61	protein-coding
15036	chrX	36740159	36740924	+	0	NA	Intergenic	ID4_|SINE|ID	-3091	NM_001085497	194744	Mm.336014	NM_001085497	ENSMUSG00000037636	Slc25a43	Gm8	solute carrier family 25, member 43	protein-coding
10471	chr4	121097599	121098453	+	0	NA	5' UTR (NM_172700, exon 1 of 10)	5' UTR (NM_172700, exon 1 of 10)	184	NM_172700	230709	Mm.34399	NM_172700	ENSMUSG00000043207	Zmpste24	A530043O15Rik|D030046F19|FACE1|Face-1|MADB|STE24|Ste24p	zinc metallopeptidase, STE24	protein-coding
962	chr1	183388551	183389079	+	0	NA	promoter-TSS (NM_001277958)	promoter-TSS (NM_001277958)	-70	NM_021466	21339	Mm.383556	NM_021466	ENSMUSG00000072258	Taf1a	TAFI48|mTAFI48	TATA-box binding protein associated factor, RNA polymerase I, A	protein-coding
3624	chr13	23529903	23532509	+	0	NA	exon (NM_153173, exon 1 of 1)	exon (NM_153173, exon 1 of 1)	162	NM_153173	69386	Mm.158272	NM_153173	ENSMUSG00000060981	Hist1h4h	1700024H08Rik	histone cluster 1, H4h	protein-coding
12812	chr7	45091993	45092534	+	0	NA	promoter-TSS (NM_026555)	promoter-TSS (NM_026555)	-50	NM_001355045	52377	Mm.29997	NM_026555	ENSMUSG00000019539	Rcn3	6030455P07Rik|D530026G20Rik|D7Ertd671e|RLP49	reticulocalbin 3, EF-hand calcium binding domain	protein-coding
2506	chr11	100545415	100546093	+	0	NA	5' UTR (NM_001363174, exon 1 of 11)	5' UTR (NM_001363174, exon 1 of 11)	146	NM_028918	74407	Mm.31590	NM_028918	ENSMUSG00000006784	Ttc25	4933404O19Rik	tetratricopeptide repeat domain 25	protein-coding
8952	chr3	31093622	31094101	+	0	NA	Intergenic	CpG	-1197	NM_001271772	20482	Mm.15406	NM_011386	ENSMUSG00000027660	Skil	Skir|SnoN|sno	SKI-like	protein-coding
14697	chr9	78112845	78113396	+	0	NA	promoter-TSS (NM_019987)	promoter-TSS (NM_019987)	-118	NM_019987	56542	Mm.288719	NM_019987	ENSMUSG00000009828	Ick	2210420N10Rik|AI848300|Mrk	intestinal cell kinase	protein-coding
4038	chr13	85288928	85290248	+	0	NA	promoter-TSS (NM_145452)	promoter-TSS (NM_145452)	-102	NM_145452	218397	Mm.259653	NM_145452	ENSMUSG00000021549	Rasa1	Gap|RasGAP|Rasa	RAS p21 protein activator 1	protein-coding
11289	chr5	107985745	107986464	+	0	NA	intron (NM_026062, intron 1 of 4)	intron (NM_026062, intron 1 of 4)	973	NM_026062	67266	Mm.277897	NM_026062	ENSMUSG00000029270	Dipk1a	2900024C23Rik|AI315274|Fam69a	divergent protein kinase domain 1A	protein-coding
1834	chr11	5878116	5878659	+	0	NA	promoter-TSS (NM_001361942)	promoter-TSS (NM_001361942)	-131	NM_008894	18972	Mm.35788	NM_008894	ENSMUSG00000020471	Pold2	50kDa|p50|po1D2	polymerase (DNA directed), delta 2, regulatory subunit	protein-coding
9149	chr3	63898408	63898859	+	0	NA	intron (NM_001370984, intron 1 of 23)	intron (NM_001370984, intron 1 of 23)	829	NM_001370984
10629	chr4	137048173	137048361	+	0	NA	intron (NM_198248, intron 1 of 18)	CpG	428	NM_198248	230848	Mm.31068	NM_198248	ENSMUSG00000060862	Zbtb40	BC059177|C230087D24|Gm571|mKIAA0478	zinc finger and BTB domain containing 40	protein-coding
7334	chr19	11915683	11916338	+	0	NA	intron (NM_172635, intron 2 of 18)	intron (NM_172635, intron 2 of 18)	3611	NM_172635	225929	Mm.42711	NM_172635	ENSMUSG00000046139	Patl1	AV312086|Pat1b	protein associated with topoisomerase II homolog 1 (yeast)	protein-coding
5268	chr15	84852949	84854468	+	0	NA	intron (NM_001356573, intron 2 of 12)	CpG	1391	NM_001356573	271305	Mm.101022	NM_001081166	ENSMUSG00000016624	Phf21b	A730032D07Rik	PHD finger protein 21B	protein-coding
10895	chr5	31239998	31240698	+	0	NA	promoter-TSS (NM_001347326)	promoter-TSS (NM_001347326)	-535	NM_001347326	192292	Mm.292040	NM_147201	ENSMUSG00000029148	Nrbp1	B230344L17Rik|Nrbp	nuclear receptor binding protein 1	protein-coding
5366	chr15	98567431	98568257	+	0	NA	promoter-TSS (NM_009833)	promoter-TSS (NM_009833)	-108	NM_001368702	12455	Mm.29941	NM_009833	ENSMUSG00000011960	Ccnt1	2810478G24Rik|AI115585|CycT1	cyclin T1	protein-coding
3439	chr12	108792431	108793086	+	0	NA	promoter-TSS (NM_009537)	promoter-TSS (NM_009537)	-539	NM_009537	22632	Mm.3868	NM_009537	ENSMUSG00000021264	Yy1	NF-E1|YY-1	YY1 transcription factor	protein-coding
2176	chr11	66168391	66168955	+	0	NA	promoter-TSS (NM_001099633)	promoter-TSS (NM_001099633)	-122	NM_001099633	237806	Mm.264210	NM_001099633	ENSMUSG00000056752	Dnah9	9030022M04|A230091C01|C230051G16|D11Ertd686e|Dnahc9|mKIAA0357	dynein, axonemal, heavy chain 9	protein-coding
6283	chr17	33981112	33981815	+	0	NA	promoter-TSS (NR_033305)	promoter-TSS (NR_033305)	-29	NR_033305	433100	Mm.380381	NM_001013793		AA388235	-	expressed sequence AA388235	ncRNA
2665	chr11	114067321	114067689	+	0	NA	promoter-TSS (NM_172800)	promoter-TSS (NM_172800)	-476	NM_172800	237979	Mm.130504	NM_172800	ENSMUSG00000041592	Sdk2	4632412F08Rik|5330435L01Rik|Sdk-2|mKIAA1514	sidekick cell adhesion molecule 2	protein-coding
12645	chr7	25395555	25396420	+	0	NA	promoter-TSS (NM_010719)	promoter-TSS (NM_010719)	0	NM_010719	16890	Mm.158548	NM_010719	ENSMUSG00000003123	Lipe	4933403G17Rik|HSL	lipase, hormone sensitive	protein-coding
7840	chr2	30363924	30364347	+	0	NA	promoter-TSS (NM_175392)	promoter-TSS (NM_175392)	-98	NM_001242407	108958	Mm.254974	NM_175392	ENSMUSG00000026858	Miga2	5730472N09Rik|AA408683|AI790341|C9orf54|Fam73b|R74766	mitoguardin 2	protein-coding
9275	chr3	84175304	84175790	+	0	NA	TTS (NR_036654)	TTS (NR_036654)	909	NR_036654	624713	Mm.442604	NR_036654		Gm6525	EG624713	ribosomal protein L36a pseudogene	pseudo
8741	chr2	165656459	165657407	+	0	NA	intron (NM_010165, intron 1 of 15)	intron (NM_010165, intron 1 of 15)	1635	NM_010165	14049	Mm.282719	NM_010165	ENSMUSG00000017897	Eya2	Eab1	EYA transcriptional coactivator and phosphatase 2	protein-coding
12090	chr6	72362279	72362781	+	0	NA	promoter-TSS (NM_025607)	promoter-TSS (NM_025607)	-98	NM_001331168	66510	Mm.170023	NM_025607	ENSMUSG00000055850	Rnf181	1700047F16Rik|2500002L14Rik|6230415N01Rik|C77350	ring finger protein 181	protein-coding
1340	chr10	66920444	66921633	+	0	NA	promoter-TSS (NR_138560)	promoter-TSS (NR_138560)	-654	NR_138561	68488	Mm.338835	NR_138560		1110002J07Rik	-	RIKEN cDNA 1110002J07 gene	ncRNA
1077	chr10	17721614	17723758	+	0	NA	promoter-TSS (NM_010828)	promoter-TSS (NM_010828)	-542	NM_010828	17684	Mm.272321	NM_010828	ENSMUSG00000039910	Cited2	AI835299|ER154-like|Mrg1|Msg2|p35srj	Cbp/p300-interacting transactivator, with Glu/Asp-rich carboxy-terminal domain, 2	protein-coding
6323	chr17	35861430	35861825	+	0	NA	intron (NM_134122, intron 1 of 3)	intron (NM_134122, intron 1 of 3)	309	NM_134122	106582	Mm.390992	NM_134122	ENSMUSG00000059791	Nrm	2610307M02Rik|AI429796	nurim (nuclear envelope membrane protein)	protein-coding
43	chr1	20820131	20820798	+	0	NA	promoter-TSS (NM_008563)	promoter-TSS (NM_008563)	-152	NM_008563	17215	Mm.4502	NM_008563	ENSMUSG00000041859	Mcm3	AL033361|C80350|Mcmd|P1|P1-MCM3|p1.m	minichromosome maintenance complex component 3	protein-coding
11020	chr5	57715510	57718139	+	0	NA	intron (NR_015588, intron 1 of 4)	intron (NR_015588, intron 1 of 4)	1095	NR_015588	319216	Mm.332387	NR_015588	ENSMUSG00000097216	4932441J04Rik	-	RIKEN cDNA 4932441J04 gene	ncRNA
8462	chr2	127008255	127008803	+	0	NA	promoter-TSS (NM_175550)	promoter-TSS (NM_175550)	-182	NM_175550	108011	Mm.134045	NM_175550	ENSMUSG00000001998	Ap4e1	2310033A20Rik|9930028M04Rik|AV087807	adaptor-related protein complex AP-4, epsilon 1	protein-coding
5364	chr15	98317270	98317698	+	0	NA	Intergenic	Intergenic	-3936	NM_001011778	257943	Mm.309892	NM_001011778	ENSMUSG00000062037	Olfr285	MOR160-3	olfactory receptor 285	protein-coding
7238	chr19	5457244	5458183	+	0	NA	promoter-TSS (NM_198616)	promoter-TSS (NM_198616)	-150	NM_198616	240514	Mm.329657	NM_198616	ENSMUSG00000095098	Ccdc85b	AI842788|BB115872	coiled-coil domain containing 85B	protein-coding
9430	chr3	96219094	96221514	+	0	NA	promoter-TSS (NM_178214)	promoter-TSS (NM_178214)	419	NM_178213	621893		NM_178213	ENSMUSG00000063689	Hist2h2ab	EG621893|H2a-613a	histone cluster 2, H2ab	protein-coding
647	chr1	136017771	136018150	+	0	NA	promoter-TSS (NM_001160146)	promoter-TSS (NM_001160146)	-41	NM_025439	66241	Mm.41773	NM_025439	ENSMUSG00000026411	Tmem9	1500015G18Rik|AW545782	transmembrane protein 9	protein-coding
2100	chr11	55468924	55469881	+	0	NA	promoter-TSS (NM_013716)	promoter-TSS (NM_013716)	-350	NM_013716	27041	Mm.39631	NM_013716	ENSMUSG00000018583	G3bp1	AI849976|B430204O07|C87777|G3bp|mKIAA4115	GTPase activating protein (SH3 domain) binding protein 1	protein-coding
9005	chr3	38484007	38485354	+	0	NA	5' UTR (NM_001167883, exon 1 of 4)	5' UTR (NM_001167883, exon 1 of 4)	136	NM_001167883	99696	Mm.290937	NM_001033198	ENSMUSG00000044864	Ankrd50	AI662170|E430012K20Rik|mKIAA1223|mKIAA3019	ankyrin repeat domain 50	protein-coding
13560	chr8	29217317	29217837	+	0	NA	intron (NM_153135, intron 1 of 17)	intron (NM_153135, intron 1 of 17)	2059	NM_001347499	210801	Mm.248433	NM_153135	ENSMUSG00000063626	Unc5d	D930029E11Rik|Unc5h4|mKIAA1777	unc-5 netrin receptor D	protein-coding
5522	chr16	20694763	20695163	+	0	NA	promoter-TSS (NM_133778)	promoter-TSS (NM_133778)	-94	NM_133778	78408	Mm.196512	NM_133778	ENSMUSG00000050821	Fam131a	2900046G09Rik	family with sequence similarity 131, member A	protein-coding
10790	chr5	13399057	13399772	+	0	NA	5' UTR (NM_009152, exon 1 of 17)	5' UTR (NM_009152, exon 1 of 17)	105	NM_009152	20346	Mm.372039	NM_009152	ENSMUSG00000028883	Sema3a	Hsema-I|SEMA1|SemD|Semad|coll-1	sema domain, immunoglobulin domain (Ig), short basic domain, secreted, (semaphorin) 3A	protein-coding
15001	chrX	7696948	7697289	+	0	NA	promoter-TSS (NM_173747)	promoter-TSS (NM_173747)	-16	NM_173747	209416	Mm.148753	NM_173747	ENSMUSG00000031148	Gpkow	4432411B18|DXErtd697e|DXImx41e|T54	G patch domain and KOW motifs	protein-coding
1207	chr10	41518401	41519290	+	0	NA	promoter-TSS (NM_016898)	promoter-TSS (NM_016898)	-655	NM_016898	53599	Mm.269815	NM_016898	ENSMUSG00000019818	Cd164	A115|A24|AA589639|AW540279|MGC-24|MSSP	CD164 antigen	protein-coding
882	chr1	176813848	176815217	+	0	NA	promoter-TSS (NM_001357390)	promoter-TSS (NM_001357390)	-128	NM_001357390	76816	Mm.171399	NM_029756	ENSMUSG00000026504	Sdccag8	2700048G21Rik|5730470G24Rik|Cccap	serologically defined colon cancer antigen 8	protein-coding
11041	chr5	64043672	64044842	+	0	NA	promoter-TSS (NR_045384)	promoter-TSS (NR_045384)	-716	NR_045384	74757	Mm.159329	NR_045384	ENSMUSG00000106219	5830416I19Rik	-	RIKEN cDNA 5830416I19 gene	ncRNA
13736	chr8	69088493	69088818	+	0	NA	promoter-TSS (NM_007509)	promoter-TSS (NM_007509)	-81	NM_007509	11966	Mm.249096	NM_007509	ENSMUSG00000006273	Atp6v1b2	AI194269|AI790362|Atp6b2|HO57|R74844	ATPase, H+ transporting, lysosomal V1 subunit B2	protein-coding
11903	chr6	42264415	42265530	+	0	NA	promoter-TSS (NM_007610)	promoter-TSS (NM_007610)	-13	NM_007610	12366	Mm.3921	NM_007610	ENSMUSG00000029863	Casp2	CASP-2|ICH-1|NEDD-2|Nedd2	caspase 2	protein-coding
14735	chr9	88547242	88547852	+	0	NA	promoter-TSS (NM_001163061)	promoter-TSS (NM_001163061)	-473	NM_001142943	71640	Mm.259988	NM_001142943	ENSMUSG00000032425	Zfp949	4930422I07Rik|Nczf	zinc finger protein 949	protein-coding
2504	chr11	100472676	100473004	+	0	NA	promoter-TSS (NM_172565)	promoter-TSS (NM_172565)	-58	NM_172565	217194	Mm.183320	NM_172565	ENSMUSG00000048732	Klhl11	BC011167	kelch-like 11	protein-coding
6458	chr17	57247047	57248665	+	0	NA	promoter-TSS (NM_001308072)	promoter-TSS (NM_001308072)	-167	NM_030084	78308	Mm.28468	NM_030084	ENSMUSG00000005823	Gpr108	1810015L19Rik|AA589464|C79132|Lustr2	G protein-coupled receptor 108	protein-coding
14969	chr9	121277351	121278156	+	0	NA	promoter-TSS (NM_177589)	promoter-TSS (NM_177589)	-581	NM_177589	209012	Mm.371804	NM_177589	ENSMUSG00000040936	Ulk4	4932415A06Rik|A730098P15	unc-51-like kinase 4	protein-coding
2570	chr11	103217729	103218587	+	0	NA	intron (NM_177801, intron 1 of 4)	intron (NM_177801, intron 1 of 4)	274	NM_177801	328019	Mm.189646	NM_177801	ENSMUSG00000044787	Spata32	4933400C05Rik|VAD1.2	spermatogenesis associated 32	protein-coding
2661	chr11	113751721	113751991	+	0	NA	promoter-TSS (NM_020006)	promoter-TSS (NM_020006)	-41	NM_001163346	56699	Mm.293378	NM_020006	ENSMUSG00000041598	Cdc42ep4	1500041M20Rik|Borg4|CEP4	CDC42 effector protein (Rho GTPase binding) 4	protein-coding
94	chr1	34433136	34433679	+	0	NA	promoter-TSS (NR_039562)	promoter-TSS (NR_039562)	-208	NR_039562	100628580		NR_039562	ENSMUSG00000092852	Mir5103	mir-5103|mmu-mir-5103|mu-mir-5103	microRNA 5103	ncRNA
10605	chr4	134467335	134469852	+	0	NA	intron (NM_019641, intron 1 of 4)	CpG	273	NM_019641	16765	Mm.378957	NM_019641	ENSMUSG00000028832	Stmn1	19k|Lag|Lap18|Op18|P18|P19|Pig|Pp17|Pp18|Pp19|Pr22|Smn	stathmin 1	protein-coding
1617	chr10	100019032	100019774	+	0	NA	intron (NM_013598, intron 1 of 9)	intron (NM_013598, intron 1 of 9)	3582	NM_013598	17311	Mm.45124	NM_013598	ENSMUSG00000019966	Kitl	Clo|Con|Gb|Kitlg|Mgf|SCF|SF|SLF|Sl|blz|contrasted	kit ligand	protein-coding
3140	chr12	70826362	70827089	+	0	NA	intron (NM_028127, intron 1 of 13)	intron (NM_028127, intron 1 of 13)	1211	NM_028127	319710	Mm.2962	NM_028127	ENSMUSG00000048285	Frmd6	2610019M19Rik|4930488L10Rik|AW212977|Willin	FERM domain containing 6	protein-coding
12665	chr7	27552881	27553291	+	0	NA	promoter-TSS (NM_175107)	promoter-TSS (NM_175107)	132	NM_001317355	18807	Mm.6483	NM_011116	ENSMUSG00000003363	Pld3	Sam-9	phospholipase D family, member 3	protein-coding
14686	chr9	75683942	75685045	+	0	NA	promoter-TSS (NM_001164790)	promoter-TSS (NM_001164790)	-437	NM_009130	20255	Mm.2386	NM_009130	ENSMUSG00000032181	Scg3	1B1075|AI385542|Chgd|SgIII	secretogranin III	protein-coding
1688	chr10	115383414	115385123	+	0	NA	promoter-TSS (NM_001033261)	promoter-TSS (NM_001033261)	167	NM_025780	66816	Mm.32314	NM_025780	ENSMUSG00000020137	Thap2	2900040O07Rik|9030625G08Rik|AI450385|AI649097	THAP domain containing, apoptosis associated protein 2	protein-coding
9242	chr3	80802431	80803835	+	0	NA	promoter-TSS (NR_152149)	promoter-TSS (NR_152149)	-298	NR_152147	14800	Mm.220224	NM_013540	ENSMUSG00000033981	Gria2	GluA2|GluR-B|Glur-2|Glur2|gluR-K2	glutamate receptor, ionotropic, AMPA2 (alpha 2)	protein-coding
15155	chrX	108832545	108833282	+	0	NA	intron (NM_001081477, intron 4 of 40)	intron (NM_001081477, intron 4 of 40)	1433	NM_001081477	382236	Mm.100112	NM_001081477	ENSMUSG00000063663	Brwd3	Brodl|D030064D06Rik|Gm10452|Gm596	bromodomain and WD repeat domain containing 3	protein-coding
14807	chr9	100642579	100643708	+	0	NA	promoter-TSS (NM_009282)	promoter-TSS (NM_009282)	-305	NM_009282	20842	Mm.42135	NM_009282	ENSMUSG00000037286	Stag1	AU045003|SA-1|Scc3	stromal antigen 1	protein-coding
11930	chr6	47669881	47670902	+	0	NA	Intergenic	RMER12B|LTR|ERVK	2008	NR_002841	19799		NR_002841		Rn4.5s	-	4.5S RNA	rRNA
863	chr1	172027587	172028194	+	0	NA	promoter-TSS (NM_033509)	promoter-TSS (NM_033509)	-595	NM_033509	93840	Mm.36148	NM_033509	ENSMUSG00000026556	Vangl2	C530001F03Rik|Lootl|Lp|Lpp1|Ltap|Vang1l2|loop-tail|ska17|ska<m17Jus>|stbm|strabismus	VANGL planar cell polarity 2	protein-coding
954	chr1	182341484	182342031	+	0	NA	promoter-TSS (NM_175127)	promoter-TSS (NM_175127)	-151	NM_175127	67948	Mm.30737	NM_175127	ENSMUSG00000047539	Fbxo28	4833428J17Rik|5730505P19Rik|D1Ertd578e|Fbx28|mKIAA0483	F-box protein 28	protein-coding
14257	chr9	22117054	22117383	+	0	NA	promoter-TSS (NM_001357314)	promoter-TSS (NM_001357314)	-23	NM_001357309	66126	Mm.29801	NM_170777	ENSMUSG00000013822	Elof1	1110011K10Rik	ELF1 homolog, elongation factor 1	protein-coding
3992	chr13	83717102	83720360	+	0	NA	Intergenic	Intergenic	-2650	NR_152245	320203	Mm.245636	NM_177100	ENSMUSG00000050334	C130071C03Rik	2810449C10Rik|ECONEXIN|EyeLinc1|Visc-1	RIKEN cDNA C130071C03 gene	ncRNA
3667	chr13	28710001	28710318	+	0	NA	TTS (NR_105787)	TTS (NR_105787)	714	NR_105787	102466635		NR_105787	ENSMUSG00000099158	Mir6368	Gm27800|mmu-mir-6368	microRNA 6368	ncRNA
1790	chr10	128565751	128566474	+	0	NA	promoter-TSS (NM_011119)	promoter-TSS (NM_011119)	-178	NM_011119	18813	Mm.4742	NM_011119	ENSMUSG00000025364	Pa2g4	38kDa|AA672939|Ebp1|Plfap	proliferation-associated 2G4	protein-coding
8623	chr2	150748789	150749218	+	0	NA	promoter-TSS (NM_172117)	promoter-TSS (NM_172117)	-77	NM_001370630	12497	Mm.275524	NM_172117	ENSMUSG00000033068	Entpd6	2700026H11Rik|Cd39l2|NTPDase-6	ectonucleoside triphosphate diphosphohydrolase 6	protein-coding
5061	chr15	57892361	57892935	+	0	NA	promoter-TSS (NM_024207)	promoter-TSS (NM_024207)	-230	NM_024207	67819	Mm.289387	NM_024207	ENSMUSG00000022365	Derl1	1110021N07Rik|AI195141|AW551338|Derlin-1	Der1-like domain family, member 1	protein-coding
7766	chr2	19553800	19554694	+	0	NA	promoter-TSS (NM_027600)	promoter-TSS (NM_027600)	-337	NM_027600	70909	Mm.158488	NM_027600	ENSMUSG00000026734	4921504E06Rik	4921522E24Rik	RIKEN cDNA 4921504E06 gene	protein-coding
8833	chr3	5218095	5219195	+	0	NA	promoter-TSS (NM_030708)	promoter-TSS (NM_030708)	91	NM_030708	80892	Mm.41522	NM_030708	ENSMUSG00000025255	Zfhx4	A930021B15|C130041O22Rik|Zfh-4|Zfh4	zinc finger homeodomain 4	protein-coding
12679	chr7	28338647	28339489	+	0	NA	promoter-TSS (NM_013676)	promoter-TSS (NM_013676)	-349	NM_013676	20924	Mm.285906	NM_013676	ENSMUSG00000003435	Supt5	AL033283|AL033321|AU019549|Spt5|Supt5h	suppressor of Ty 5	protein-coding
5233	chr15	81190644	81191613	+	0	NA	promoter-TSS (NM_001082536)	promoter-TSS (NM_001082536)	275	NR_015603	67638	Mm.390832	NM_026288	ENSMUSG00000047938	4930483J18Rik	-	RIKEN cDNA 4930483J18 gene	ncRNA
110	chr1	37997074	37997878	+	0	NA	promoter-TSS (NM_172054)	promoter-TSS (NM_172054)	-268	NM_172054	98258	Mm.28438	NM_172054	ENSMUSG00000058407	Txndc9	AI098020|APACD	thioredoxin domain containing 9	protein-coding
10550	chr4	129671411	129672164	+	0	NA	intron (NM_008468, intron 1 of 13)	MIR|SINE|MIR	980	NM_008468	16650	Mm.202358	NM_008468	ENSMUSG00000003731	Kpna6	IPOA7|Kpna5|NPI-2	karyopherin (importin) alpha 6	protein-coding
5116	chr15	66560404	66560800	+	0	NA	intron (NM_172514, intron 1 of 9)	intron (NM_172514, intron 1 of 9)	444	NM_172514	213068	Mm.132299	NM_172514	ENSMUSG00000036944	Tmem71	AI661017|E430024D12	transmembrane protein 71	protein-coding
3379	chr12	99627476	99628154	+	0	NA	non-coding (NR_045288, exon 1 of 2)	non-coding (NR_045288, exon 1 of 2)	159	NR_045288	73457	Mm.383439	NR_045288	ENSMUSG00000100211	1700064M15Rik	-	RIKEN cDNA 1700064M15 gene	ncRNA
4920	chr15	25773811	25775061	+	0	NA	intron (NM_001353141, intron 1 of 22)	intron (NM_001353141, intron 1 of 22)	423	NM_001353141	17909	Mm.60590	NM_019472	ENSMUSG00000022272	Myo10	AW048724|D15Ertd600e|mKIAA0799|myosin-X	myosin X	protein-coding
15070	chrX	57338840	57339552	+	0	NA	promoter-TSS (NM_152801)	promoter-TSS (NM_152801)	-467	NM_152801	73341	Mm.261443	NM_152801	ENSMUSG00000031133	Arhgef6	1600028C08Rik|1700038J06Rik|4930592P22Rik|alpha-PIX	Rac/Cdc42 guanine nucleotide exchange factor (GEF) 6	protein-coding
8949	chr3	30792561	30793094	+	0	NA	promoter-TSS (NM_027016)	promoter-TSS (NM_027016)	-49	NM_001357528	69276	Mm.26017	NM_027016	ENSMUSG00000027706	Sec62	3100002M17Rik|AI844545|AW545092|Dtrp1|HTP1|Tloc1	SEC62 homolog (S. cerevisiae)	protein-coding
11802	chr6	30693677	30694284	+	0	NA	promoter-TSS (NR_130781)	promoter-TSS (NR_130781)	-231	NR_130775	83922	Mm.65389	NM_031998	ENSMUSG00000029790	Cep41	1700017E11Rik|2810431D15Rik|Tsga14	centrosomal protein 41	protein-coding
14217	chr9	15357677	15358182	+	0	NA	promoter-TSS (NM_176976)	promoter-TSS (NM_176976)	-141	NM_176976	319675	Mm.218317	NM_176976	ENSMUSG00000046111	Cep295	5830418K08Rik|5832426L23Rik|Gm1131|Kiaa1731	centrosomal protein 295	protein-coding
234	chr1	54557342	54558029	+	0	NA	promoter-TSS (NM_001163314)	promoter-TSS (NM_001163314)	-1	NM_001163314	241062	Mm.103539	NM_175508	ENSMUSG00000073678	Pgap1	5033403E17Rik|9030223K07Rik|A530084K22|D230012E17Rik|oto	post-GPI attachment to proteins 1	protein-coding
9259	chr3	82357257	82358220	+	0	NA	promoter-TSS (NM_001081230)	promoter-TSS (NM_001081230)	-334	NM_001081230	213582	Mm.271269	NM_001081230	ENSMUSG00000033900	Map9	5033421J10Rik|5330427D05Rik|ASAP|Mtap9	microtubule-associated protein 9	protein-coding
11875	chr6	38874021	38875100	+	0	NA	intron (NM_001294144, intron 1 of 14)	intron (NM_001294144, intron 1 of 14)	1630	NM_001294144	15258	Mm.23790	NM_010433	ENSMUSG00000061436	Hipk2	1110014O20Rik|B230339E18Rik|Stank	homeodomain interacting protein kinase 2	protein-coding
13335	chr7	130865548	130865980	+	0	NA	promoter-TSS (NM_133942)	promoter-TSS (NM_133942)	40	NM_133942	101476	Mm.323554	NM_133942	ENSMUSG00000040268	Plekha1	AA960558|C920009D07Rik|TAPP1	pleckstrin homology domain containing, family A (phosphoinositide binding specific) member 1	protein-coding
12622	chr7	24254545	24254821	+	0	NA	promoter-TSS (NM_018791)	promoter-TSS (NM_018791)	-111	NM_018791	54678	Mm.468052	NM_018791	ENSMUSG00000030486	Zfp108	-	zinc finger protein 108	protein-coding
14336	chr9	35175091	35176223	+	0	NA	intron (NM_027030, intron 1 of 5)	intron (NM_027030, intron 1 of 5)	330	NM_027030	69305	Mm.229110	NM_027030	ENSMUSG00000032040	Dcps	1700001E16Rik|AA408441	decapping enzyme, scavenger	protein-coding
11185	chr5	90931822	90932226	+	0	NA	intron (NM_026788, intron 1 of 7)	intron (NM_026788, intron 1 of 7)	828	NM_026788	665563	Mm.153030	NM_026788	ENSMUSG00000029376	Mthfd2l	1110019K23Rik|C630010D07Rik	methylenetetrahydrofolate dehydrogenase (NADP+ dependent) 2-like	protein-coding
11534	chr5	136198860	136199921	+	0	NA	promoter-TSS (NM_025774)	promoter-TSS (NM_025774)	-436	NM_025774	66801	Mm.425295	NM_025774	ENSMUSG00000039737	Prkrip1	8430424D23Rik|C114	Prkr interacting protein 1 (IL11 inducible)	protein-coding
633	chr1	133130638	133131465	+	0	NA	promoter-TSS (NM_133819)	promoter-TSS (NM_133819)	-115	NM_133819	108954	Mm.293628	NM_133819	ENSMUSG00000046062	Ppp1r15b	1810033K10Rik|AI606441|C530022L24Rik|CReP	protein phosphatase 1, regulatory subunit 15B	protein-coding
7917	chr2	39190651	39191096	+	0	NA	promoter-TSS (NM_178778)	promoter-TSS (NM_178778)	-143	NM_178778	320271	Mm.204836	NM_178778	ENSMUSG00000035236	Scai	9330112M16|A930041I02Rik|AI662729	suppressor of cancer cell invasion	protein-coding
9304	chr3	85887519	85888240	+	0	NA	promoter-TSS (NM_177130)	promoter-TSS (NM_177130)	-361	NM_177130	320302	Mm.482978	NM_177130	ENSMUSG00000031286	Glt28d2	4732486J07Rik|Glt28d1l	glycosyltransferase 28 domain containing 2	protein-coding
1002	chr1	191026037	191026531	+	0	NA	promoter-TSS (NM_001313747)	promoter-TSS (NM_001313747)	-94	NM_001081259	226844	Mm.134053	NM_198025	ENSMUSG00000066595	Flvcr1	9630055N22Rik|FLVCR|Mfsd7b	feline leukemia virus subgroup C cellular receptor 1	protein-coding
5065	chr15	58075163	58075766	+	0	NA	intron (NM_009572, intron 1 of 3)	intron (NM_009572, intron 1 of 3)	1044	NM_001042438	22770	Mm.244931	NM_009572	ENSMUSG00000022361	Zhx1	-	zinc fingers and homeoboxes 1	protein-coding
905	chr1	177443170	177445902	+	0	NA	promoter-TSS (NM_001355103)	promoter-TSS (NM_001355103)	-117	NM_001355103	30928	Mm.330700	NM_013915	ENSMUSG00000063659	Zbtb18	RP58|Zfp238|Znf238.|zfp-238	zinc finger and BTB domain containing 18	protein-coding
5736	chr16	52452761	52454964	+	0	NA	promoter-TSS (NM_001331110)	promoter-TSS (NM_001331110)	-781	NM_001331110	11658	Mm.288282	NM_009655	ENSMUSG00000022636	Alcam	AI853494|BEN|CD166|DM-GRASP|MuSC|SC1	activated leukocyte cell adhesion molecule	protein-coding
10510	chr4	126321597	126321942	+	0	NA	promoter-TSS (NM_133883)	promoter-TSS (NM_133883)	-66	NM_133883	100206	Mm.11285	NM_133883	ENSMUSG00000042558	Adprhl2	AI836109|Arh3	ADP-ribosylhydrolase like 2	protein-coding
2357	chr11	84513422	84513930	+	0	NA	promoter-TSS (NM_019816)	promoter-TSS (NM_019816)	-175	NM_019816	56321	Mm.257482	NM_019816	ENSMUSG00000018697	Aatf	4933415H02Rik|5830465M17Rik|Che-1|Trb	apoptosis antagonizing transcription factor	protein-coding
14098	chr8	116504783	116505217	+	0	NA	promoter-TSS (NM_029297)	promoter-TSS (NM_029297)	-15	NM_029297	75465	Mm.23114	NM_029297	ENSMUSG00000034467	Dynlrb2	1700009A04Rik|DNLC2B|Dncl2b	dynein light chain roadblock-type 2	protein-coding
7263	chr19	6076854	6077417	+	0	NA	promoter-TSS (NM_001081041)	promoter-TSS (NM_001081041)	52	NM_001081041	68505	Mm.227361	NM_001081041	ENSMUSG00000024797	Vps51	1110014N23Rik|3110057M17Rik|AI837850|Ffr	VPS51 GARP complex subunit	protein-coding
525	chr1	105660098	105660553	+	0	NA	intron (NM_013784, intron 1 of 30)	intron (NM_013784, intron 1 of 30)	3351	NM_013784	27392	Mm.268911	NM_013784	ENSMUSG00000056536	Pign	Gm20308|PIG-N	phosphatidylinositol glycan anchor biosynthesis, class N	protein-coding
2082	chr11	51636282	51636662	+	0	NA	promoter-TSS (NM_025346)	promoter-TSS (NM_025346)	-576	NM_025346	66089	Mm.288183	NM_025346	ENSMUSG00000001054	Rmnd5b	0610039K22Rik|Gid2	required for meiotic nuclear division 5 homolog B	protein-coding
9527	chr3	109025631	109026170	+	0	NA	intron (NM_001163567, intron 1 of 10)	intron (NM_001163567, intron 1 of 10)	1707	NM_001163567	329739	Mm.69013	NM_001163567	ENSMUSG00000040339	Fam102b	1600010D10Rik|B430201A12Rik	family with sequence similarity 102, member B	protein-coding
481	chr1	93825141	93825664	+	0	NA	5' UTR (NM_001310767, exon 1 of 10)	5' UTR (NM_001310767, exon 1 of 10)	162	NM_001310767	98314	Mm.383401	NM_178882	ENSMUSG00000073609	D2hgdh	AA408776|AA408778|AI325464	D-2-hydroxyglutarate dehydrogenase	protein-coding
14464	chr9	48984764	48985435	+	0	NA	promoter-TSS (NM_001359739)	promoter-TSS (NM_001359739)	-286	NM_175482	235323	Mm.21630	NM_175482	ENSMUSG00000032267	Usp28	9830148O20Rik|AU022237|mKIAA1515	ubiquitin specific peptidase 28	protein-coding
8583	chr2	144270991	144271792	+	0	NA	promoter-TSS (NM_024225)	promoter-TSS (NM_024225)	487	NM_001289630	74528	Mm.386817	NM_028984	ENSMUSG00000027424	Mgme1	8430406I07Rik|AI426476	mitochondrial genome maintenance exonuclease 1	protein-coding
13880	chr8	84989745	84990679	+	0	NA	promoter-TSS (NM_001167991)	promoter-TSS (NM_001167991)	-374	NM_001167991	170833	Mm.247775	NM_133255	ENSMUSG00000052566	Hook2	A630054I03Rik|mHK2	hook microtubule tethering protein 2	protein-coding
12745	chr7	35333734	35334261	+	0	NA	promoter-TSS (NM_027897)	promoter-TSS (NM_027897)	-240	NM_027897	52428	Mm.286600	NM_027897	ENSMUSG00000030494	Rhpn2	1300002E07Rik|AA536890|C85860|D7Ertd784e	rhophilin, Rho GTPase binding protein 2	protein-coding
6194	chr17	25832763	25833364	+	0	NA	promoter-TSS (NM_019719)	promoter-TSS (NM_019719)	-144	NM_019719	56424	Mm.277599	NM_019719	ENSMUSG00000039615	Stub1	0610033N24Rik|2210017D18Rik|2310040B03Rik|AW046544|Chip	STIP1 homology and U-Box containing protein 1	protein-coding
2675	chr11	115511905	115513246	+	0	NA	intron (NM_008258, intron 1 of 4)	intron (NM_008258, intron 1 of 4)	1818	NM_008258	15374	Mm.1775	NM_008258	ENSMUSG00000020737	Jpt1	Hn1	Jupiter microtubule associated homolog 1	protein-coding
2937	chr12	33429150	33429648	+	0	NA	promoter-TSS (NM_172253)	promoter-TSS (NM_172253)	-225	NM_172253	28071	Mm.196472	NM_172253	ENSMUSG00000020561	Twistnb	2410173G11|2810024J17Rik|D16Wsu83e	twist basic helix-loop-helix transcription factor 1 neighbor	protein-coding
8878	chr3	14610705	14612133	+	0	NA	promoter-TSS (NM_001099674)	promoter-TSS (NM_001099674)	-163	NM_001099674	69126	Mm.389020	NM_001099674	ENSMUSG00000078784	Rbis	1810022K09Rik|AI746582|AL023036	ribosomal biogenesis factor	protein-coding
97	chr1	34842932	34843473	+	0	NA	promoter-TSS (NM_001160235)	promoter-TSS (NM_001160235)	-152	NM_001160235	214469	Mm.120151	NM_174997	ENSMUSG00000037503	Fam168b	Mani|mKIAA4042	family with sequence similarity 168, member B	protein-coding
7297	chr19	8718396	8718597	+	0	NA	intron (NM_001161413, intron 1 of 9)	intron (NM_001161413, intron 1 of 9)	-4599	NM_008577	17254	Mm.4114	NM_008577	ENSMUSG00000010095	Slc3a2	4F2|4F2HC|AI314110|Cd98|Ly-10|Ly-m10|Ly10|Mdu1|Mgp-2hc|NACAE	solute carrier family 3 (activators of dibasic and neutral amino acid transport), member 2	protein-coding
2589	chr11	106065328	106066245	+	0	NA	promoter-TSS (NM_027346)	promoter-TSS (NM_027346)	-305	NM_027346	70207	Mm.343857	NM_027346	ENSMUSG00000001983	Taco1	2310066I18Rik|Ccdc44	translational activator of mitochondrially encoded cytochrome c oxidase I	protein-coding
6428	chr17	55878813	55879248	+	0	NA	promoter-TSS (NM_144546)	promoter-TSS (NM_144546)	-77	NM_144546	104349	Mm.460659	NM_144546	ENSMUSG00000057835	Zfp119a	AL024077|Mzf13|Zfp119	zinc finger protein 119a	protein-coding
5376	chr15	98953164	98955914	+	0	NA	Intergenic	Intergenic	-1038	NM_011653	22142	Mm.405359	NM_011653	ENSMUSG00000072235	Tuba1a	Tuba-1|Tuba1	tubulin, alpha 1A	protein-coding
11512	chr5	134176700	134176914	+	0	NA	promoter-TSS (NM_033572)	promoter-TSS (NM_033572)	-40	NM_033572	94254	Mm.29508	NM_033572	ENSMUSG00000061979	Rcc1l	5730496C04Rik|AU019812|Wbscr16	reculator of chromosome condensation 1 like	protein-coding
11099	chr5	73256318	73257072	+	0	NA	promoter-TSS (NM_028194)	promoter-TSS (NM_028194)	-77	NM_028194	72313	Mm.260594	NM_028194	ENSMUSG00000070733	Fryl	2010313D22Rik|2310004H21Rik|2510002A14Rik|9030227G01Rik|mKIAA0826	FRY like transcription coactivator	protein-coding
5247	chr15	82145869	82147584	+	0	NA	promoter-TSS (NM_033218)	promoter-TSS (NM_033218)	-543	NM_033218	20788	Mm.38016	NM_033218	ENSMUSG00000022463	Srebf2	AI608257|SREBP-2|SREBP2|SREBP2gc|bHLHd2|lop13|nuc	sterol regulatory element binding factor 2	protein-coding
14797	chr9	98985981	98986472	+	0	NA	promoter-TSS (NM_011810)	promoter-TSS (NM_011810)	-147	NM_011810	23873	Mm.74605	NM_011810	ENSMUSG00000032463	Faim	-	Fas apoptotic inhibitory molecule	protein-coding
10419	chr4	116053164	116054031	+	0	NA	promoter-TSS (NM_001369075)	promoter-TSS (NM_001369075)	-123	NM_001369076	72181	Mm.282560	NM_028142	ENSMUSG00000028706	Nsun4	2310010O12Rik|2810405F18Rik|AI507900|Shtap	NOL1/NOP2/Sun domain family, member 4	protein-coding
10065	chr4	46488965	46489428	+	0	NA	promoter-TSS (NM_053179)	promoter-TSS (NM_053179)	-133	NM_053179	94181	Mm.249349	NM_053179	ENSMUSG00000028334	Nans	4632418E04Rik|BB056474|Sas	N-acetylneuraminic acid synthase (sialic acid synthase)	protein-coding
6486	chr17	66101413	66102047	+	0	NA	promoter-TSS (NM_028388)	promoter-TSS (NM_028388)	-171	NM_028388	72900	Mm.2206	NM_028388	ENSMUSG00000024099	Ndufv2	2900010C23Rik	NADH:ubiquinone oxidoreductase core subunit V2	protein-coding
12840	chr7	46795108	46795854	+	0	NA	promoter-TSS (NM_008186)	promoter-TSS (NM_008186)	400	NM_001167864	246694	Mm.379442	NM_178742	ENSMUSG00000014418	Hps5	AI646796|AL022647|C85120|haze|hz|maroon|mr|ru-2|ru2	HPS5, biogenesis of lysosomal organelles complex 2 subunit 2	protein-coding
6196	chr17	25919705	25920664	+	0	NA	promoter-TSS (NM_139154)	promoter-TSS (NM_139154)	-470	NM_139154	224624	Mm.328872	NM_139154	ENSMUSG00000025730	Rab40c	RAR3	Rab40C, member RAS oncogene family	protein-coding
12765	chr7	39449082	39449606	+	0	NA	promoter-TSS (NM_001243021)	promoter-TSS (NM_001243021)	-167	NR_157256	233147	Mm.148946	NM_001243021	ENSMUSG00000030424	Zfp939	9430025M13Rik	zinc finger protein 939	protein-coding
12029	chr6	55680673	55682207	+	0	NA	promoter-TSS (NM_009717)	promoter-TSS (NM_009717)	-177	NM_009717	11922	Mm.5106	NM_009717	ENSMUSG00000037984	Neurod6	Atoh2|Math-2|Math2|Nex|Nex1m|bHLHa2	neurogenic differentiation 6	protein-coding
2015	chr11	40692420	40693049	+	0	NA	promoter-TSS (NM_134017)	promoter-TSS (NM_134017)	-52	NM_134017	108645	Mm.293771	NM_134017	ENSMUSG00000042032	Mat2b	1110064C04Rik|2410018D16Rik|AI182287|AU022853|MAT-II|MATIIbeta|TGR	methionine adenosyltransferase II, beta	protein-coding
9110	chr3	54735862	54736682	+	0	NA	promoter-TSS (NM_001163570)	promoter-TSS (NM_001163570)	733	NM_025442	66248	Mm.144218	NM_025442	ENSMUSG00000036632	Alg5	1500026A19Rik|2600005J22Rik|AV009521|AV170001|AW545564	asparagine-linked glycosylation 5 (dolichyl-phosphate beta-glucosyltransferase)	protein-coding
13221	chr7	118712257	118712706	+	0	NA	promoter-TSS (NM_001360794)	promoter-TSS (NM_001360794)	-62	NM_001360794	101565	Mm.23279	NM_182995	ENSMUSG00000033904	Ccp110	6330503K22Rik|AA415922|AI427129|AW557948|CP110|cep110	centriolar coiled coil protein 110	protein-coding
5300	chr15	89196400	89196871	+	0	NA	promoter-TSS (NM_027081)	promoter-TSS (NM_027081)	-161	NM_027081	69440	Mm.482128	NM_027081	ENSMUSG00000015377	Dennd6b	1700027J05Rik|AI414881|Fam116b	DENN/MADD domain containing 6B	protein-coding
10482	chr4	123667300	123667888	+	0	NA	intron (NR_136925, intron 1 of 3)	intron (NR_136925, intron 1 of 3)	1713	NR_136925	102633214	Mm.399387	NR_136925		Gm12925	-	predicted gene 12925	ncRNA
9261	chr3	82876503	82876819	+	0	NA	promoter-TSS (NM_001277170)	promoter-TSS (NM_001277170)	-44	NR_040382	78212	Mm.399202	NR_040381	ENSMUSG00000086273	Rbm46os	4930444E23Rik|4930564K09Rik|Lratos	RNA binding motif protein 46, opposite strand	ncRNA
13785	chr8	71950862	71951392	+	0	NA	promoter-TSS (NM_001164581)	promoter-TSS (NM_001164581)	61	NM_001164581	234413	Mm.334607	NM_001164581	ENSMUSG00000052446	Zfp961	A230105L22Rik|BC065788|mszf37|mszf55-2	zinc finger protein 961	protein-coding
2642	chr11	111066269	111067034	+	0	NA	intron (NM_008425, intron 1 of 1)	intron (NM_008425, intron 1 of 1)	487	NM_008425	16518	Mm.4951	NM_008425	ENSMUSG00000041695	Kcnj2	IRK1|Kcnf1|Kir2.1	potassium inwardly-rectifying channel, subfamily J, member 2	protein-coding
14476	chr9	50768076	50768921	+	0	NA	promoter-TSS (NM_023483)	promoter-TSS (NM_023483)	260	NM_198675	382137	Mm.390169	NM_198675	ENSMUSG00000037845	Fdxacb1	D630004A14Rik	ferredoxin-fold anticodon binding domain containing 1	protein-coding
12821	chr7	45459782	45460470	+	0	NA	promoter-TSS (NM_010240)	promoter-TSS (NM_010240)	-240	NM_010240	14325	Mm.30357	NM_010240	ENSMUSG00000050708	Ftl1	Ftl|Ftl-1|L-ferritin	ferritin light polypeptide 1	protein-coding
218	chr1	50927157	50927583	+	0	NA	promoter-TSS (NM_019790)	promoter-TSS (NM_019790)	-153	NM_019790	56363	Mm.245154	NM_019790	ENSMUSG00000026109	Tmeff2	4832418D20Rik|7630402F16Rik|TR-2	transmembrane protein with EGF-like and two follistatin-like domains 2	protein-coding
14991	chr9	123717488	123717810	+	0	NA	promoter-TSS (NM_033322)	promoter-TSS (NM_033322)	-24	NM_033322	93730	Mm.378263	NM_033322	ENSMUSG00000025245	Lztfl1	5530402H04Rik|6130400H19Rik|AI414725|AW048545	leucine zipper transcription factor-like 1	protein-coding
13240	chr7	121707325	121707788	+	0	NA	promoter-TSS (NM_001033173)	promoter-TSS (NM_001033173)	-114	NM_001033173	76179	Mm.122538	NM_001033173	ENSMUSG00000063317	Usp31	6330567E21Rik|mKIAA1203	ubiquitin specific peptidase 31	protein-coding
11601	chr5	143180554	143181051	+	0	NA	promoter-TSS (NM_001045482)	promoter-TSS (NM_001045482)	-27	NM_001359235	57782	Mm.320419	NM_021326	ENSMUSG00000061898	Rbak	-	RB-associated KRAB zinc finger	protein-coding
10045	chr4	43982381	43982723	+	0	NA	promoter-TSS (NM_001002787)	promoter-TSS (NM_001002787)	-952	NM_001002787	442829	Mm.348215	NM_001002787	ENSMUSG00000070999	Ccin	4933417A14Rik	calicin	protein-coding
6484	chr17	65768387	65768849	+	0	NA	intron (NM_133685, intron 1 of 6)	intron (NM_133685, intron 1 of 6)	4134	NM_133685	106572	Mm.29274	NM_133685	ENSMUSG00000056515	Rab31	1700093E07Rik|AI415285|Rab22B	RAB31, member RAS oncogene family	protein-coding
4097	chr13	97239557	97240082	+	0	NA	Intergenic	Intergenic	-1286	NM_007930	13803	Mm.241073	NM_007930	ENSMUSG00000041773	Enc1	Nrpb|PIG10	ectodermal-neural cortex 1	protein-coding
13636	chr8	45974576	45975800	+	0	NA	promoter-TSS (NM_138668)	promoter-TSS (NM_138668)	64	NM_001033148	69479	Mm.158282	NM_001033148	ENSMUSG00000071103	1700029J07Rik	-	RIKEN cDNA 1700029J07 gene	protein-coding
14635	chr9	66708473	66708971	+	0	NA	Intergenic	Intergenic	-4964	NM_001306148	76459	Mm.277921	NM_178396	ENSMUSG00000032373	Car12	2310047E01Rik|AI314958|CA-XII|Ca12	carbonic anhydrase 12	protein-coding
14793	chr9	98563497	98563779	+	0	NA	promoter-TSS (NM_015827)	promoter-TSS (NM_015827)	-27	NR_029444	75881	Mm.483402	NM_175227	ENSMUSG00000051074	4930579K19Rik	-	RIKEN cDNA 4930579K19 gene	ncRNA
1319	chr10	62578385	62579025	+	0	NA	promoter-TSS (NM_028197)	promoter-TSS (NM_028197)	-248	NM_028197	72320	Mm.258955	NM_028197	ENSMUSG00000036955	Kif1bp	0710007C18Rik|2510003E04Rik|KBP|mKIAA1279	KIF1 binding protein	protein-coding
5374	chr15	98933703	98934757	+	0	NA	intron (NM_011654, intron 1 of 3)	CpG	160	NM_011654	22143	Mm.392113	NM_011654	ENSMUSG00000023004	Tuba1b	Tuba2	tubulin, alpha 1B	protein-coding
6353	chr17	45506560	45507425	+	0	NA	exon (NM_198608, exon 1 of 22)	exon (NM_198608, exon 1 of 22)	151	NM_198608	224805	Mm.329063	NM_198608	ENSMUSG00000023938	Aars2	Aarsl|AlaRS|Gm89	alanyl-tRNA synthetase 2, mitochondrial	protein-coding
10459	chr4	119294423	119294788	+	0	NA	promoter-TSS (NM_011732)	promoter-TSS (NM_011732)	-92	NM_011732	22608	Mm.258204	NM_011732	ENSMUSG00000028639	Ybx1	1700102N10Rik|C79409|EF1A|MSY1|Nsep1|YB-1|dbpB|mYB-1a	Y box protein 1	protein-coding
8441	chr2	122630221	122630713	+	0	NA	promoter-TSS (NM_001033256)	promoter-TSS (NM_001033256)	-158	NM_001033256	214616	Mm.271306	NM_001033256		Spata5l1	AV141009|C130039A10Rik	spermatogenesis associated 5-like 1	protein-coding
6822	chr18	34751492	34751938	+	0	NA	promoter-TSS (NM_009860)	promoter-TSS (NM_009860)	-182	NM_009860	12532	Mm.286602	NM_009860	ENSMUSG00000044201	Cdc25c	Cdc25	cell division cycle 25C	protein-coding
11552	chr5	137338274	137338976	+	0	NA	Intergenic	Intergenic	-1765	NM_001359611	83704	Mm.235625	NM_031406	ENSMUSG00000037344	Slc12a9	CIP1	solute carrier family 12 (potassium/chloride transporters), member 9	protein-coding
10690	chr4	149307590	149307976	+	0	NA	promoter-TSS (NM_207682)	promoter-TSS (NM_207682)	-50	NM_001290995	16561	Mm.402393	NM_008441	ENSMUSG00000063077	Kif1b	A530096N05Rik|AI448212|AI506502|D4Mil1e|KIF1Bp130|KIF1Bp204	kinesin family member 1B	protein-coding
4073	chr13	93499584	93500705	+	0	NA	promoter-TSS (NM_021310)	promoter-TSS (NM_021310)	-336	NM_021310	57748	Mm.100273	NM_021310	ENSMUSG00000021690	Jmy	-	junction-mediating and regulatory protein	protein-coding
13469	chr8	12395071	12395756	+	0	NA	promoter-TSS (NM_009233)	promoter-TSS (NM_009233)	-106	NM_009233	20664	Mm.39088	NM_009233	ENSMUSG00000096014	Sox1	BB176347|Sox-1	SRY (sex determining region Y)-box 1	protein-coding
14016	chr8	105851865	105852228	+	0	NA	promoter-TSS (NM_177150)	promoter-TSS (NM_177150)	-38	NM_177150	320394	Mm.334775	NM_177150	ENSMUSG00000036672	Cenpt	G630055P03Rik	centromere protein T	protein-coding
11792	chr6	30302553	30302954	+	0	NA	intron (NM_001169576, intron 1 of 4)	intron (NM_001169576, intron 1 of 4)	1786	NM_001169576	22214	Mm.332967	NM_009459	ENSMUSG00000039159	Ube2h	1500009C23Rik|AI181839|AI326965|AI462483|AW227540|E2-20K|Gid3|N28148|Ubc8	ubiquitin-conjugating enzyme E2H	protein-coding
3369	chr12	98734553	98735189	+	0	NA	promoter-TSS (NM_011877)	promoter-TSS (NM_011877)	-226	NM_011877	24000	Mm.4420	NM_011877	ENSMUSG00000021009	Ptpn21	PTPD1|PTPRL10	protein tyrosine phosphatase, non-receptor type 21	protein-coding
9229	chr3	79628587	79629478	+	0	NA	promoter-TSS (NM_025794)	promoter-TSS (NM_025794)	-47	NM_029482	75939	Mm.221520	NM_029482	ENSMUSG00000027811	4930579G24Rik	-	RIKEN cDNA 4930579G24 gene	protein-coding
12374	chr6	125071956	125072288	+	0	NA	intron (NM_001163268, intron 1 of 1)	intron (NM_001163268, intron 1 of 1)	787	NM_001163268	381810	Mm.333386	NM_001163268	ENSMUSG00000067714	Lpar5	GPR93|Gm1072|Gpr92|LPA5	lysophosphatidic acid receptor 5	protein-coding
14517	chr9	54734544	54734777	+	0	NA	promoter-TSS (NM_023191)	promoter-TSS (NM_023191)	-111	NM_001025376	66317	Mm.28437	NM_023191	ENSMUSG00000061559	Wdr61	2700038L12Rik|2810418I05Rik|REC14	WD repeat domain 61	protein-coding
5071	chr15	58414839	58415600	+	0	NA	promoter-TSS (NM_145959)	promoter-TSS (NM_145959)	-249	NM_145959	210998	Mm.3224	NM_145959	ENSMUSG00000037119	Fam91a1	AV220772|BC033609|D15Ertd621e|SKIN|mKIAA0493	family with sequence similarity 91, member A1	protein-coding
6905	chr18	46741333	46741924	+	0	NA	promoter-TSS (NM_026217)	promoter-TSS (NM_026217)	-49	NM_026217	67526	Mm.9852	NM_026217	ENSMUSG00000032905	Atg12	4931423H11Rik|A330058M13Rik|Apg12l|Atg12l	autophagy related 12	protein-coding
5042	chr15	53346092	53346597	+	0	NA	promoter-TSS (NM_010162)	promoter-TSS (NM_010162)	-161	NM_010162	14042	Mm.309395	NM_010162	ENSMUSG00000061731	Ext1	AA409028	exostoses (multiple) 1	protein-coding
14553	chr9	57939277	57940164	+	0	NA	promoter-TSS (NM_011352)	promoter-TSS (NM_011352)	-392	NM_011352	20361	Mm.335187	NM_011352	ENSMUSG00000038264	Sema7a	2900057C09Rik|CDw108|H-Sema K1|H-Sema-L|M-Sema-L|Semal|sema K1|sema L	sema domain, immunoglobulin domain (Ig), and GPI membrane anchor, (semaphorin) 7A	protein-coding
12779	chr7	43443480	43444221	+	0	NA	promoter-TSS (NM_026695)	promoter-TSS (NM_026695)	-222	NR_075104	110826	Mm.30200	NM_026695	ENSMUSG00000004610	Etfb	0610009I16Rik|2810441H06Rik	electron transferring flavoprotein, beta polypeptide	protein-coding
13538	chr8	26157961	26158357	+	0	NA	promoter-TSS (NM_199042)	promoter-TSS (NM_199042)	-10	NM_199042	73754	Mm.383241	NM_199042	ENSMUSG00000037214	Thap1	4833431A01Rik|AW490810	THAP domain containing, apoptosis associated protein 1	protein-coding
2287	chr11	75732611	75732979	+	0	NA	promoter-TSS (NM_009536)	promoter-TSS (NM_009536)	-92	NM_009536	22627	Mm.234700	NM_009536	ENSMUSG00000020849	Ywhae	AU019196	tyrosine 3-monooxygenase/tryptophan 5-monooxygenase activation protein, epsilon polypeptide	protein-coding
3677	chr13	29014976	29016765	+	0	NA	promoter-TSS (NR_045075)	promoter-TSS (NR_045075)	-385	NR_045073	77920	Mm.197051	NR_045073	ENSMUSG00000086363	A330102I10Rik	-	RIKEN cDNA A330102I10 gene	ncRNA
5205	chr15	78913578	78914037	+	0	NA	promoter-TSS (NM_020271)	promoter-TSS (NM_020271)	-112	NM_020271	57028	Mm.263169	NM_020271	ENSMUSG00000116165	Pdxp	1600027H05Rik|AB041662|PLPP	pyridoxal (pyridoxine, vitamin B6) phosphatase	protein-coding
4706	chr14	86246776	86246990	+	0	NA	intron (NR_040457, intron 1 of 3)	intron (NR_040457, intron 1 of 3)	913	NR_040457	75155	Mm.399239	NR_040457	ENSMUSG00000115271	4930529K09Rik	4930507G21Rik	RIKEN cDNA 4930529K09 gene	ncRNA
3935	chr13	76098530	76098877	+	0	NA	promoter-TSS (NM_001360843)	promoter-TSS (NM_001360843)	-31	NM_001081352	218343	Mm.277964	NM_001081352	ENSMUSG00000033991	Ttc37	-	tetratricopeptide repeat domain 37	protein-coding
15092	chrX	73786739	73787223	+	0	NA	promoter-TSS (NM_001356356)	promoter-TSS (NM_001356356)	-42	NM_001358212	20832	Mm.831	NM_009279	ENSMUSG00000002014	Ssr4	AW743063|C78062|SSR-delta|TRAP-delta|Trap	signal sequence receptor, delta	protein-coding
8407	chr2	119477467	119478335	+	0	NA	promoter-TSS (NM_026574)	promoter-TSS (NM_026574)	-214	NM_026574	68142	Mm.330496	NM_026574	ENSMUSG00000034154	Ino80	2310079N15Rik|4632409L19Rik|Inoc1	INO80 complex subunit	protein-coding
13397	chr7	143068757	143069532	+	0	NA	promoter-TSS (NM_020285)	promoter-TSS (NM_020285)	-224	NM_001115085	56844	Mm.139675	NM_020285	ENSMUSG00000045752	Tssc4	AA241958|ESTM671070	tumor-suppressing subchromosomal transferable fragment 4	protein-coding
4199	chr13	110394055	110394578	+	0	NA	promoter-TSS (NM_152804)	promoter-TSS (NM_152804)	-728	NM_152804	20620	Mm.380	NM_152804	ENSMUSG00000021701	Plk2	Snk	polo like kinase 2	protein-coding
2316	chr11	78245580	78246513	+	0	NA	promoter-TSS (NM_009297)	promoter-TSS (NM_009297)	295	NM_001359106	20316	Mm.20755	NM_009143	ENSMUSG00000002064	Sdf2	AI853825	stromal cell derived factor 2	protein-coding
5436	chr16	4559687	4560572	+	0	NA	promoter-TSS (NM_031182)	promoter-TSS (NM_031182)	-409	NM_031182	83383	Mm.273210	NM_031182	ENSMUSG00000005718	Tfap4	AI642933|AP-4|D930048N17Rik|Tcfap4|bHLHc41	transcription factor AP4	protein-coding
10932	chr5	36796358	36797126	+	0	NA	promoter-TSS (NM_026242)	promoter-TSS (NM_026242)	12	NM_026242	67568	Mm.332336	NM_026242	ENSMUSG00000055302	Mrfap1	9130413I22Rik|AL022827|Pam14	Morf4 family associated protein 1	protein-coding
7464	chr19	34877813	34878364	+	0	NA	promoter-TSS (NM_023792)	promoter-TSS (NM_023792)	-171	NM_023792	75735	Mm.24742	NM_023792	ENSMUSG00000033610	Pank1	Pank|Pank1b	pantothenate kinase 1	protein-coding
14557	chr9	58822448	58822935	+	0	NA	promoter-TSS (NM_001081192)	promoter-TSS (NM_001081192)	-258	NM_001081192	330953	Mm.151967	NM_001081192	ENSMUSG00000032338	Hcn4	Bcng3|Hcn3	hyperpolarization-activated, cyclic nucleotide-gated K+ 4	protein-coding
4770	chr14	103099411	103100355	+	0	NA	promoter-TSS (NM_001347600)	promoter-TSS (NM_001347600)	-317	NM_001360342	50789	Mm.214746	NM_015822	ENSMUSG00000022124	Fbxl3	AU041772|AW212966|FBK|Fbl3a|Fbxl3a|Ovtm|Play68	F-box and leucine-rich repeat protein 3	protein-coding
10306	chr4	97582102	97585811	+	0	NA	intron (NM_001122952, intron 1 of 10)	intron (NM_001122952, intron 1 of 10)	635	NR_015513	319865	Mm.373807	NM_177023		E130114P18Rik	-	RIKEN cDNA E130114P18 gene	ncRNA
4489	chr14	55091803	55092701	+	0	NA	promoter-TSS (NM_001039198)	promoter-TSS (NM_001039198)	-204	NM_001039198	239102	Mm.441113	NM_001039198	ENSMUSG00000040721	Zfhx2	ZFH-5	zinc finger homeobox 2	protein-coding
7774	chr2	21204871	21206591	+	0	NA	promoter-TSS (NM_177588)	promoter-TSS (NM_177588)	7	NM_001362773	208967	Mm.268841	NM_177588	ENSMUSG00000048550	Thnsl1	AW413632	threonine synthase-like 1 (bacterial)	protein-coding
7273	chr19	6362840	6364079	+	0	NA	promoter-TSS (NM_001360393)	promoter-TSS (NM_001360393)	-231	NR_122118	22668	Mm.256422	NM_011750	ENSMUSG00000024949	Sf1	BBP|MZFM|WBP4|Zfp162	splicing factor 1	protein-coding
5611	chr16	33516802	33517211	+	0	NA	promoter-TSS (NM_001370999)	promoter-TSS (NM_001370999)	-322	NM_001370999
13055	chr7	90475523	90476324	+	0	NA	promoter-TSS (NM_026734)	promoter-TSS (NM_026734)	72	NM_026734	68472	Mm.289791	NM_026734	ENSMUSG00000030614	Tmem126b	1110001A23Rik	transmembrane protein 126B	protein-coding
8653	chr2	154603630	154604165	+	0	NA	promoter-TSS (NM_021534)	promoter-TSS (NM_021534)	-224	NM_021534	59038	Mm.24673	NM_021534	ENSMUSG00000000876	Pxmp4	3010018P03Rik|Pmp24	peroxisomal membrane protein 4	protein-coding
14868	chr9	107296327	107296753	+	0	NA	promoter-TSS (NM_009895)	promoter-TSS (NM_009895)	-119	NM_009895	12700	Mm.4592	NM_009895	ENSMUSG00000032578	Cish	CIS-1|CIS1|Cis|F17|F23|SOCS	cytokine inducible SH2-containing protein	protein-coding
12366	chr6	124828817	124830304	+	0	NA	promoter-TSS (NM_001326594)	promoter-TSS (NM_001326594)	-76	NM_001326594	22225	Mm.3571	NM_013700	ENSMUSG00000038429	Usp5	AA407472|ISOT|ISOT-1|Ucht	ubiquitin specific peptidase 5 (isopeptidase T)	protein-coding
14385	chr9	41376161	41378475	+	0	NA	intron (NR_131929, intron 1 of 4)	intron (NR_131929, intron 1 of 4)	792	NR_131929	73144	Mm.38166	NM_001033153	ENSMUSG00000074415	Mir100hg	2610203C20Rik|3110039I08Rik|AI848448|D230004N17Rik|D3Mgi9	Mir100 Mirlet7a-2 Mir125b-1 cluster host gene	ncRNA
4613	chr14	69028902	69029852	+	0	NA	promoter-TSS (NM_009285)	promoter-TSS (NM_009285)	88	NM_009285	20855	Mm.20911	NM_009285	ENSMUSG00000014813	Stc1	Stc	stanniocalcin 1	protein-coding
5075	chr15	58872260	58872829	+	0	NA	promoter-TSS (NM_026642)	promoter-TSS (NM_026642)	-105	NM_026642	68260	Mm.278805	NM_026642	ENSMUSG00000037085	Trmt12	4632406N01Rik|AI449275|Tyw2	tRNA methyltranferase 12	protein-coding
13386	chr7	141172036	141172710	+	0	NA	intron (NM_001172100, intron 1 of 9)	intron (NM_001172100, intron 1 of 9)	478	NM_001172100	107702	Mm.197493	NM_145135	ENSMUSG00000038650	Rnh1	AW546468|C80305|RNH	ribonuclease/angiogenin inhibitor 1	protein-coding
7466	chr19	36833446	36834294	+	0	NA	promoter-TSS (NM_001163635)	promoter-TSS (NM_001163635)	-362	NM_001163635	74493	Mm.249310	NM_001163635	ENSMUSG00000024811	Tnks2	5430432P15Rik|AA517131|AI662480|ARTD6|TNKS-2|Tank2	tankyrase, TRF1-interacting ankyrin-related ADP-ribose polymerase 2	protein-coding
3088	chr12	61522369	61523963	+	0	NA	promoter-TSS (NM_001310586)	promoter-TSS (NM_001310586)	-1	NM_001310586	238205	Mm.28802	NM_178714	ENSMUSG00000035653	Lrfn5	AI427653|AI604817|C130061B21|Salm5|mKIAA4208	leucine rich repeat and fibronectin type III domain containing 5	protein-coding
3220	chr12	79296175	79297784	+	0	NA	promoter-TSS (NM_001252562)	promoter-TSS (NM_001252562)	-303	NM_009014	19363	Mm.341756	NM_009014	ENSMUSG00000059060	Rad51b	AI553500|R51H2|Rad51l1|mREC2	RAD51 paralog B	protein-coding
5201	chr15	78405852	78406262	+	0	NA	promoter-TSS (NM_001162493)	promoter-TSS (NM_001162493)	-192	NM_009437	22117	Mm.15312	NM_009437	ENSMUSG00000044986	Tst	rhodanese	thiosulfate sulfurtransferase, mitochondrial	protein-coding
2314	chr11	78177703	78178157	+	0	NA	promoter-TSS (NM_026708)	promoter-TSS (NM_026708)	-200	NM_001291237	68385	Mm.390375	NM_026708	ENSMUSG00000019437	Tlcd1	-	TLC domain containing 1	protein-coding
3931	chr13	74638793	74639408	+	0	NA	promoter-TSS (NM_030711)	promoter-TSS (NM_030711)	-753	NM_030711	80898	Mm.83526	NM_030711	ENSMUSG00000021583	Erap1	A-LAP|ARTS-1|Arts1|ERAAP|PILSA|PILSAP	endoplasmic reticulum aminopeptidase 1	protein-coding
2659	chr11	113683799	113684649	+	0	NA	promoter-TSS (NM_001361593)	promoter-TSS (NM_001361593)	-73	NM_138598	28081	Mm.351688	NM_138598	ENSMUSG00000041629	Fam104a	D11Wsu99e	family with sequence similarity 104, member A	protein-coding
10871	chr5	29434480	29434779	+	0	NA	promoter-TSS (NR_153385)	promoter-TSS (NR_153385)	-38	NR_153385	433864	Mm.262815	NM_001033457	ENSMUSG00000001569	Nom1	D5Kng1|Gm1040	nucleolar protein with MIF4G domain 1	protein-coding
13393	chr7	141561940	141562322	+	0	NA	promoter-TSS (NM_001357068)	promoter-TSS (NM_001357068)	-49	NM_001357068	11772	Mm.253090	NM_007459	ENSMUSG00000002957	Ap2a2	2410074K14Rik|AF006990|AW146353|Adtab|C78001|L25	adaptor-related protein complex 2, alpha 2 subunit	protein-coding
12412	chr6	134791007	134791883	+	0	NA	promoter-TSS (NR_151454)	promoter-TSS (NR_151454)	-915	NR_151454	105242798	Mm.398227	NR_151454		1700055D16Rik	-	RIKEN cDNA 1700055D16 gene	ncRNA
9068	chr3	51481143	51481489	+	0	NA	Intergenic	Intergenic	-2650	NM_016858	19338	Mm.1664	NM_016858	ENSMUSG00000027739	Rab33b	-	RAB33B, member RAS oncogene family	protein-coding
13101	chr7	97480543	97481692	+	0	NA	exon (NM_001358012, exon 1 of 23)	exon (NM_001358012, exon 1 of 23)	161	NM_027256	101861	Mm.27383	NM_027256	ENSMUSG00000025133	Ints4	2610034N24Rik|AA692684|AW493223	integrator complex subunit 4	protein-coding
4704	chr14	84445381	84445752	+	0	NA	5' UTR (NM_001013753, exon 1 of 4)	5' UTR (NM_001013753, exon 1 of 4)	2003	NM_001013753	219228	Mm.153643	NM_001013753	ENSMUSG00000035566	Pcdh17	C030033F14Rik|Gm78	protocadherin 17	protein-coding
5157	chr15	73185284	73185617	+	0	NA	promoter-TSS (NM_153178)	promoter-TSS (NM_153178)	-503	NM_153178	239528	Mm.23095	NM_153178	ENSMUSG00000036698	Ago2	1110029L17Rik|2310051F07Rik|AI225898|AL022874|AW546247|Eif2c2|Gerp95|Gm10365|mKIAA4215	argonaute RISC catalytic subunit 2	protein-coding
12722	chr7	30322289	30322608	+	0	NA	promoter-TSS (NM_001033140)	promoter-TSS (NM_001033140)	-73	NM_001033140	68332	Mm.6844	NM_001033140	ENSMUSG00000074211	Sdhaf1	0610010E21Rik|AI430885|AW490662|Lyrm8	succinate dehydrogenase complex assembly factor 1	protein-coding
4972	chr15	36792115	36792718	+	0	NA	intron (NM_001253806, intron 1 of 5)	CpG	-1484	NM_001253807	22631	Mm.3360	NM_011740	ENSMUSG00000022285	Ywhaz	1110013I11Rik|14-3-3zeta|AI596267|AL022924|AU020854	tyrosine 3-monooxygenase/tryptophan 5-monooxygenase activation protein, zeta polypeptide	protein-coding
14430	chr9	44396723	44397055	+	0	NA	promoter-TSS (NM_001293631)	promoter-TSS (NM_001293631)	-38	NM_001293631	14385	Mm.30087	NM_008063	ENSMUSG00000032114	Slc37a4	100043178|G6PT|G6pt1|GSD-1b|mG6PT	solute carrier family 37 (glucose-6-phosphate transporter), member 4	protein-coding
8239	chr2	92187149	92187521	+	0	NA	5' UTR (NM_001362833, exon 2 of 19)	5' UTR (NM_001362833, exon 2 of 19)	1852	NM_001109691	192285	Mm.330408	NM_138755	ENSMUSG00000058318	Phf21a	80kDa|BHC80a|Bhc|Bhc80|D030065N23Rik|PFTF1|mBHC80	PHD finger protein 21A	protein-coding
9189	chr3	69315740	69317128	+	0	NA	promoter-TSS (NM_178726)	promoter-TSS (NM_178726)	-484	NM_178726	242083	Mm.40577	NM_178726	ENSMUSG00000027784	Ppm1l	3222401G13|5930404J21Rik|AI481720|AW045850|PP2C|PP2Cepsilon|Pp2ce|Ppp2ce|mKIAA4175	protein phosphatase 1 (formerly 2C)-like	protein-coding
12575	chr7	16097936	16098717	+	0	NA	promoter-TSS (NM_025898)	promoter-TSS (NM_025898)	-254	NM_025898	108124	Mm.104540	NM_025898	ENSMUSG00000006024	Napa	1500039N14Rik|AW209189|RA81|SNAP-alpha|SNAPA|SNARE|a-SNAP|hyh	N-ethylmaleimide sensitive fusion protein attachment protein alpha	protein-coding
12502	chr6	146642290	146642719	+	0	NA	promoter-TSS (NM_025315)	promoter-TSS (NM_025315)	-75	NM_025315	108098	Mm.26212	NM_025315	ENSMUSG00000030291	Med21	0610007L03Rik|AI449604|D19234|D6Ertd782e|Srb7|Surb7	mediator complex subunit 21	protein-coding
7993	chr2	50296615	50296993	+	0	NA	promoter-TSS (NR_040361)	promoter-TSS (NR_040361)	-3	NM_001348198	109129	Mm.29214	NM_133839	ENSMUSG00000026766	Mmadhc	2010311D03Rik|AI314967|CblD	methylmalonic aciduria (cobalamin deficiency) cblD type, with homocystinuria	protein-coding
3169	chr12	72762034	72762643	+	0	NA	intron (NM_008910, intron 1 of 5)	intron (NM_008910, intron 1 of 5)	1127	NM_008910	19042	Mm.261045	NM_008910	ENSMUSG00000021096	Ppm1a	2310003C21Rik|2900017D14Rik|AI427932|AU017636|MMPa-2|MPPa-1	protein phosphatase 1A, magnesium dependent, alpha isoform	protein-coding
13792	chr8	72475079	72475452	+	0	NA	promoter-TSS (NM_138585)	promoter-TSS (NM_138585)	-32	NM_001359024	27967	Mm.30136	NM_138585	ENSMUSG00000052488	Cherp	5730408I11Rik|D8Wsu96e|DAN16|Scaf6	calcium homeostasis endoplasmic reticulum protein	protein-coding
12834	chr7	45896683	45897155	+	0	NA	promoter-TSS (NM_001291064)	promoter-TSS (NM_001291064)	-150	NM_144801	70209	Mm.163766	NM_144801	ENSMUSG00000002781	Tmem143	2310076O21Rik|AI481604	transmembrane protein 143	protein-coding
6744	chr18	23803676	23804042	+	0	NA	promoter-TSS (NM_153058)	promoter-TSS (NM_153058)	-111	NM_153058	212307	Mm.132237	NM_153058	ENSMUSG00000024277	Mapre2	AI314113|C820009F03Rik|D18Abb1e|EB1|EB2|RP1	microtubule-associated protein, RP/EB family, member 2	protein-coding
2127	chr11	59947986	59948315	+	0	NA	promoter-TSS (NR_045273)	promoter-TSS (NR_045273)	-3	NR_045273	100504121	Mm.383770	NR_045273	ENSMUSG00000085260	Med9os	1700013G23Rik	mediator complex subunit 9, opposite strand	ncRNA
14094	chr8	115709507	115709686	+	0	NA	Intergenic	Intergenic	-2702	NM_001025577	17132	Mm.275549	NM_001025577	ENSMUSG00000055435	Maf	2810401A20Rik|A230108G15Rik|AW047063|c-maf	avian musculoaponeurotic fibrosarcoma oncogene homolog	protein-coding
15161	chrX	110813895	110815006	+	0	NA	promoter-TSS (NM_008901)	promoter-TSS (NM_008901)	71	NM_008901	18994	Mm.56946	NM_008901	ENSMUSG00000056854	Pou3f4	Brn-4|Brn4|OTF-9|Otf9|Slf|oct-9	POU domain, class 3, transcription factor 4	protein-coding
4399	chr14	33180007	33180401	+	0	NA	intron (NM_001146022, intron 1 of 58)	L1ME3E|LINE|L1	4862	NM_001146022	545030	Mm.318345	NM_001146022	ENSMUSG00000051506	Wdfy4	Gm18810	WD repeat and FYVE domain containing 4	protein-coding
3586	chr13	21714748	21715036	+	0	NA	TTS (NM_178199)	TTS (NM_178199)	1291	NM_178199	319185		NM_178199	ENSMUSG00000094338	Hist1h2bl	H2b-291a	histone cluster 1, H2bl	protein-coding
12651	chr7	25754697	25756526	+	0	NA	promoter-TSS (NM_144922)	promoter-TSS (NM_144922)	-852	NM_178089	232989	Mm.254223	NM_144922	ENSMUSG00000040725	Hnrnpul1	E130317O14Rik|E1B-AP5|E1BAP5|Hnrnpul|Hnrpul1	heterogeneous nuclear ribonucleoprotein U-like 1	protein-coding
803	chr1	163994702	163995184	+	0	NA	promoter-TSS (NM_027279)	promoter-TSS (NM_027279)	54	NM_001355132	69962	Mm.27284	NM_027279	ENSMUSG00000041396	Mettl18	2810422O20Rik|C78571	methyltransferase like 18	protein-coding
2116	chr11	58904148	58904475	+	0	NA	promoter-TSS (NM_011758)	promoter-TSS (NM_011758)	-86	NM_011758	22698	Mm.127646	NM_011758	ENSMUSG00000037001	Zfp39	CTfin33|Zfp-39	zinc finger protein 39	protein-coding
5629	chr16	35540264	35540932	+	0	NA	promoter-TSS (NM_013661)	promoter-TSS (NM_013661)	-764	NM_013661	20357	Mm.42015	NM_013661	ENSMUSG00000052133	Sema5b	AI893641|SemG|Semag|mKIAA1445	sema domain, seven thrombospondin repeats (type 1 and type 1-like), transmembrane domain (TM) and short cytoplasmic domain, (semaphorin) 5B	protein-coding
1026	chr10	4386353	4387352	+	0	NA	intron (NM_001033466, intron 1 of 2)	CpG	623	NM_001359811	381990	Mm.262466	NM_001033466	ENSMUSG00000075327	Zbtb2	Gm1103	zinc finger and BTB domain containing 2	protein-coding
2061	chr11	50224228	50224769	+	0	NA	promoter-TSS (NM_145926)	promoter-TSS (NM_145926)	-837	NM_145926	103534	Mm.86759	NM_145926	ENSMUSG00000036620	Mgat4b	AA407995|GnTIVb	mannoside acetylglucosaminyltransferase 4, isoenzyme B	protein-coding
2233	chr11	69913776	69914133	+	0	NA	promoter-TSS (NM_001357906)	promoter-TSS (NM_001357906)	-66	NM_001357906	56310	Mm.477738	NM_019726	ENSMUSG00000023170	Gps2	AI505953|GPS-2	G protein pathway suppressor 2	protein-coding
3528	chr13	13954225	13954611	+	0	NA	promoter-TSS (NR_155555)	promoter-TSS (NR_155555)	-256	NM_001362405	97884	Mm.21686	NM_178640	ENSMUSG00000039242	B3galnt2	A930105D20Rik|C80633|D230016N13Rik	UDP-GalNAc:betaGlcNAc beta 1,3-galactosaminyltransferase, polypeptide 2	protein-coding
12327	chr6	119197512	119199279	+	0	NA	intron (NM_001033379, intron 3 of 8)	intron (NM_001033379, intron 3 of 8)	-1986	NM_001255998	12288	Mm.41628	NM_009781	ENSMUSG00000051331	Cacna1c	Cav1.2|Cchl1a1|D930026N18Rik|MBC|MELC-CC	calcium channel, voltage-dependent, L type, alpha 1C subunit	protein-coding
11386	chr5	120116190	120116608	+	0	NA	promoter-TSS (NM_028762)	promoter-TSS (NM_028762)	-114	NM_028762	74111	Mm.41022	NM_028762	ENSMUSG00000029594	Rbm19	1200009A02Rik|AV302714|NPO	RNA binding motif protein 19	protein-coding
641	chr1	134955783	134956443	+	0	NA	promoter-TSS (NM_001368827)	promoter-TSS (NM_001368827)	-173	NM_001368827	329251	Mm.188709	NM_001081307	ENSMUSG00000073557	Ppp1r12b	1810037O03Rik|9530009M10Rik|AI132431|Mypt2	protein phosphatase 1, regulatory subunit 12B	protein-coding
534	chr1	106759627	106760163	+	0	NA	promoter-TSS (NM_027534)	promoter-TSS (NM_027534)	-153	NM_027534	70750	Mm.458911	NM_027534	ENSMUSG00000009905	Kdsr	6330410P18Rik|9430079B08Rik|Fvt1	3-ketodihydrosphingosine reductase	protein-coding
11055	chr5	65762983	65763682	+	0	NA	promoter-TSS (NM_001024917)	promoter-TSS (NM_001024917)	-189	NM_001024917	333789	Mm.332398	NM_001024917	ENSMUSG00000037795	N4bp2	B3bp|E430014I16|Gm1791|Gm868	NEDD4 binding protein 2	protein-coding
4638	chr14	74641134	74641837	+	0	NA	5' UTR (NM_172812, exon 1 of 3)	5' UTR (NM_172812, exon 1 of 3)	611	NM_172812	15558	Mm.214351	NM_172812	ENSMUSG00000034997	Htr2a	5-HT-2|5-HT-2A|E030013E04|Htr-2|Htr2	5-hydroxytryptamine (serotonin) receptor 2A	protein-coding
9322	chr3	87930063	87930804	+	0	NA	promoter-TSS (NM_153562)	promoter-TSS (NM_153562)	119	NM_177663	229504	Mm.45744	NM_177663	ENSMUSG00000048039	Isg20l2	4930429N24|C80587	interferon stimulated exonuclease gene 20-like 2	protein-coding
3262	chr12	84009127	84009569	+	0	NA	promoter-TSS (NM_012006)	promoter-TSS (NM_012006)	-154	NM_012006	26897	Mm.1978	NM_012006	ENSMUSG00000072949	Acot1	ACH2|CTE-1|CTE-I|Cte1|D12Ucla1	acyl-CoA thioesterase 1	protein-coding
12611	chr7	19458797	19459381	+	0	NA	promoter-TSS (NM_172279)	promoter-TSS (NM_172279)	-246	NM_001368427	232944	Mm.260504	NM_172279	ENSMUSG00000030397	Mark4	2410090P21Rik|Markl1	MAP/microtubule affinity regulating kinase 4	protein-coding
1677	chr10	111972466	111972966	+	0	NA	promoter-TSS (NM_178610)	promoter-TSS (NM_178610)	21	NM_178610	52705	Mm.34606	NM_178610	ENSMUSG00000063334	Krr1	2610511F02Rik|AI255219|AI428520|D10Ertd773e|Hrb2	KRR1, small subunit (SSU) processome component, homolog (yeast)	protein-coding
11393	chr5	121452214	121452750	+	0	NA	promoter-TSS (NM_029912)	promoter-TSS (NM_029912)	-8	NM_026129	67397	Mm.154570	NM_026129	ENSMUSG00000029616	Erp29	1200015M03Rik|2810446M09Rik|AW209030|Erp28|Erp31|PDI-Db	endoplasmic reticulum protein 29	protein-coding
13948	chr8	94838203	94838522	+	0	NA	promoter-TSS (NM_134141)	promoter-TSS (NM_134141)	-22	NM_134141	109006	Mm.27582	NM_134141	ENSMUSG00000031781	Ciapin1	2810413N20Rik|AA617265|AU021794|anamorsin	cytokine induced apoptosis inhibitor 1	protein-coding
8132	chr2	72813698	72814120	+	0	NA	promoter-TSS (NR_102348)	promoter-TSS (NR_102348)	-192	NR_102348	76218	Mm.75260	NR_102348	ENSMUSG00000085427	6430710C18Rik	5033406J01Rik	RIKEN cDNA 6430710C18 gene	ncRNA
9499	chr3	106721269	106722700	+	0	NA	5' UTR (NM_001039488, exon 1 of 4)	5' UTR (NM_001039488, exon 1 of 4)	302	NM_028081	321000	Mm.259638	NM_028081	ENSMUSG00000056260	Lrif1	2010012G17Rik|4933421E11Rik|AI450568	ligand dependent nuclear receptor interacting factor 1	protein-coding
3584	chr13	21530983	21531454	+	0	NA	promoter-TSS (NM_001251834)	promoter-TSS (NM_001251834)	-104	NM_001251833	93681	Mm.290601	NM_139141	ENSMUSG00000063894	Zkscan8	2510038J07Rik|D430019P06Rik|LD5-1|Zfp192	zinc finger with KRAB and SCAN domains 8	protein-coding
15141	chrX	102118868	102119596	+	0	NA	promoter-TSS (NM_001365090)	promoter-TSS (NM_001365090)	-237	NM_001365090	69713	Mm.371635	NM_027181	ENSMUSG00000079480	Pin4	2410002I22Rik|EPVH|Par14	protein (peptidyl-prolyl cis/trans isomerase) NIMA-interacting, 4 (parvulin)	protein-coding
2065	chr11	50325538	50326709	+	0	NA	promoter-TSS (NM_001110500)	promoter-TSS (NM_001110500)	-450	NM_007597	12330	Mm.248827	NM_007597	ENSMUSG00000020368	Canx	1110069N15Rik|AI988026|Cnx|D11Ertd153e	calnexin	protein-coding
8696	chr2	159948766	159949424	+	0	NA	intron (NR_040498, intron 1 of 6)	intron (NR_040498, intron 1 of 6)	1754	NR_040498	71081	Mm.383491	NR_040498	ENSMUSG00000085198	4933416E03Rik	-	RIKEN cDNA 4933416E03 gene	ncRNA
2268	chr11	73047665	73048017	+	0	NA	promoter-TSS (NM_025818)	promoter-TSS (NM_025818)	-26	NM_025818	66874	Mm.41903	NM_025818	ENSMUSG00000020783	Ncbp3	1200014J11Rik|C130061O14Rik|C78393	nuclear cap binding subunit 3	protein-coding
1693	chr10	116017727	116018403	+	0	NA	promoter-TSS (NM_011217)	promoter-TSS (NM_011217)	-298	NM_011217	19279	Mm.336316	NM_011217	ENSMUSG00000020151	Ptprr	Gmcp1|PTP-SL|PTPBR7|RPTPRR|mPTP213	protein tyrosine phosphatase, receptor type, R	protein-coding
14239	chr9	21131025	21131611	+	0	NA	promoter-TSS (NM_001205312)	promoter-TSS (NM_001205312)	-43	NM_001205312	54721	Mm.20249	NM_018793	ENSMUSG00000032175	Tyk2	JTK1	tyrosine kinase 2	protein-coding
12549	chr7	6659682	6659937	+	0	NA	intron (NR_131759, intron 1 of 4)	intron (NR_131759, intron 1 of 4)	2559	NR_131759	76637	Mm.159751	NR_131759	ENSMUSG00000108113	Zim2	1700116N21Rik|Gm44015	zinc finger, imprinted 2	ncRNA
8720	chr2	163016857	163017531	+	0	NA	promoter-TSS (NM_001356522)	promoter-TSS (NM_001356522)	-159	NM_001356522	245866	Mm.34034	NM_172150	ENSMUSG00000017858	Ift52	BC037708|NGD5	intraflagellar transport 52	protein-coding
10918	chr5	34336025	34336537	+	0	NA	promoter-TSS (NM_011278)	promoter-TSS (NM_011278)	31	NM_011278	19822	Mm.21281	NM_011278	ENSMUSG00000029110	Rnf4	AU018689|Gtrgeo8|SNURF	ring finger protein 4	protein-coding
9647	chr3	133310077	133310833	+	0	NA	intron (NM_001293641, intron 1 of 11)	CpG	345	NM_001293641	74776	Mm.210305	NM_146141	ENSMUSG00000028013	Ppa2	1110013G13Rik|Sid6306	pyrophosphatase (inorganic) 2	protein-coding
11880	chr6	39556804	39557502	+	0	NA	intron (NM_172477, intron 1 of 18)	intron (NM_172477, intron 1 of 18)	681	NM_172477	209773	Mm.440021	NM_172477	ENSMUSG00000038456	Dennd2a	B930096L08Rik|C130031G22|mKIAA1277	DENN/MADD domain containing 2A	protein-coding
1321	chr10	62651045	62652291	+	0	NA	promoter-TSS (NM_001358819)	promoter-TSS (NM_001358819)	-450	NM_001358819	94213	Mm.114116	NM_053183	ENSMUSG00000020076	Ddx50	4933429B04Rik|8430408E17Rik|GU2|RH-II	DEAD (Asp-Glu-Ala-Asp) box polypeptide 50	protein-coding
11170	chr5	88764632	88765291	+	0	NA	promoter-TSS (NM_007832)	promoter-TSS (NM_007832)	-52	NM_007832	13178	Mm.298892	NM_007832	ENSMUSG00000029366	Dck	-	deoxycytidine kinase	protein-coding
5506	chr16	17928650	17929073	+	0	NA	promoter-TSS (NM_153150)	promoter-TSS (NM_153150)	-642	NM_153150	13358	Mm.229291	NM_153150	ENSMUSG00000003528	Slc25a1	1300019P08Rik|2610100G11Rik|AI194714|Ctp|Dgsj|Slc20a3	solute carrier family 25 (mitochondrial carrier, citrate transporter), member 1	protein-coding
9678	chr3	138442687	138443817	+	0	NA	intron (NM_007410, intron 1 of 8)	CpG	159	NM_007410	11532	Mm.3874	NM_007410	ENSMUSG00000028138	Adh5	Adh-5|Adh3|GSNOR	alcohol dehydrogenase 5 (class III), chi polypeptide	protein-coding
1212	chr10	42275912	42278356	+	0	NA	promoter-TSS (NM_019740)	promoter-TSS (NM_019740)	-392	NM_019740	56484	Mm.338613	NM_019740	ENSMUSG00000048756	Foxo3	1110048B16Rik|2010203A17Rik|C76856|FKHRL1|Fkhr2|Foxo3a	forkhead box O3	protein-coding
15237	chrX	166343992	166345144	+	0	NA	promoter-TSS (NM_001177958)	promoter-TSS (NM_001177958)	15	NM_001177958	14758	Mm.222320	NM_023122	ENSMUSG00000031342	Gpm6b	AI593561|Gpm6|M6B	glycoprotein m6b	protein-coding
7631	chr19	59457341	59458090	+	0	NA	promoter-TSS (NM_010132)	promoter-TSS (NM_010132)	920	NR_002863	329078	Mm.80382	NR_002863	ENSMUSG00000087095	Emx2os	-	Emx2 opposite strand/antisense transcript (non-protein coding)	ncRNA
13099	chr7	97085195	97085615	+	0	NA	intron (NM_001162477, intron 1 of 9)	intron (NM_001162477, intron 1 of 9)	3654	NM_001162477	14389	Mm.42033	NM_010248	ENSMUSG00000004508	Gab2	AI463667|D130058I17Rik|p97	growth factor receptor bound protein 2-associated protein 2	protein-coding
5176	chr15	76326985	76327731	+	0	NA	promoter-TSS (NM_175399)	promoter-TSS (NM_175399)	-39	NM_175399	109075	Mm.322752	NM_175399	ENSMUSG00000034259	Exosc4	1110039I09Rik|1500001N04Rik|Rrp41	exosome component 4	protein-coding
13891	chr8	85840833	85841699	+	0	NA	promoter-TSS (NM_028007)	promoter-TSS (NM_028007)	278	NM_199446	102093	Mm.237296	NM_199446	ENSMUSG00000036879	Phkb	AI463271	phosphorylase kinase beta	protein-coding
8989	chr3	35933385	35933647	+	0	NA	promoter-TSS (NM_001205361)	promoter-TSS (NM_001205361)	-550	NM_001205361	114893	Mm.374810	NM_033623	ENSMUSG00000027708	Dcun1d1	Rp42|SCCRO|Tes3|pTes3	DCN1, defective in cullin neddylation 1, domain containing 1 (S. cerevisiae)	protein-coding
10958	chr5	41844208	41844908	+	0	NA	promoter-TSS (NM_001081422)	promoter-TSS (NM_001081422)	-243	NM_001310601	665775	Mm.158726	NM_001081422	ENSMUSG00000061755	Bod1l	A230054D04Rik|AI853319|FAM44A|mKIAA1327	biorientation of chromosomes in cell division 1-like	protein-coding
11475	chr5	130144229	130144987	+	0	NA	promoter-TSS (NM_172509)	promoter-TSS (NM_172509)	-275	NM_172509	212919	Mm.55812	NM_172509	ENSMUSG00000034110	Kctd7	4932409E18|9430010P06Rik	potassium channel tetramerisation domain containing 7	protein-coding
11402	chr5	122264335	122264714	+	0	NA	promoter-TSS (NR_104441)	promoter-TSS (NR_104441)	-64	NM_001039153	654470	Mm.28804	NM_001039153	ENSMUSG00000038593	Tctn1	G730031O11Rik|Tect1	tectonic family member 1	protein-coding
9932	chr4	24896895	24897764	+	0	NA	promoter-TSS (NM_026742)	promoter-TSS (NM_026742)	-754	NM_026742	68493	Mm.204831	NM_026742	ENSMUSG00000028261	Ndufaf4	1110007M04Rik|3000003G13Rik|AW214064	NADH:ubiquinone oxidoreductase complex assembly factor 4	protein-coding
1325	chr10	63022220	63022789	+	0	NA	intron (NM_001079824, intron 1 of 9)	intron (NM_001079824, intron 1 of 9)	1345	NM_001079824	432467	Mm.274784	NM_001079824	ENSMUSG00000020069	Hnrnph3	AA693301|AI666703|Hnrph3	heterogeneous nuclear ribonucleoprotein H3	protein-coding
8960	chr3	32708092	32708798	+	0	NA	promoter-TSS (NM_019673)	promoter-TSS (NM_019673)	-101	NM_019673	56456	Mm.41077	NM_019673	ENSMUSG00000027671	Actl6a	2810432C06Rik|AI851094|ARP4|Actl6|Baf53a|C79802	actin-like 6A	protein-coding
10509	chr4	126262055	126262496	+	0	NA	promoter-TSS (NM_013718)	promoter-TSS (NM_013718)	-130	NM_013718	27096	Mm.8392	NM_013718	ENSMUSG00000028847	Trappc3	1110058K12Rik|AI835942|AU019197|Bet3	trafficking protein particle complex 3	protein-coding
5504	chr16	17911229	17911760	+	0	NA	promoter-TSS (NM_022408)	promoter-TSS (NM_022408)	-146	NM_022408	27886	Mm.256480	NM_022408	ENSMUSG00000003527	Ess2	AI462402|D16H22S1269E|Dgcr1|Dgcr14|Dgsi|ES2|Es2el	ess-2 splicing factor	protein-coding
8023	chr2	56784510	56785325	+	0	NA	promoter-TSS (NR_105751)	promoter-TSS (NR_105751)	-894	NR_105751	102465169		NR_105751	ENSMUSG00000098437	Mir195b	Gm27491|mmu-mir-195b	microRNA 195b	ncRNA
12438	chr6	136807835	136808407	+	0	NA	promoter-TSS (NM_177688)	promoter-TSS (NM_177688)	-127	NM_177688	232440	Mm.154564	NM_177688	ENSMUSG00000060032	H2afj	E130307C13	H2A histone family, member J	protein-coding
12569	chr7	13054080	13055341	+	0	NA	promoter-TSS (NM_145819)	promoter-TSS (NM_145819)	54	NM_001290452	109889	Mm.10103	NM_145819	ENSMUSG00000030380	Mzf1	Mzf-2|Mzf2|Zfp121|Zfp98|Znf42	myeloid zinc finger 1	protein-coding
11785	chr6	29467458	29467962	+	0	NA	promoter-TSS (NM_025381)	promoter-TSS (NM_025381)	-73	NM_025381	66144	Mm.371614	NM_025381	ENSMUSG00000004285	Atp6v1f	1110004G16Rik	ATPase, H+ transporting, lysosomal V1 subunit F	protein-coding
6298	chr17	34952401	34953031	+	0	NA	promoter-TSS (NR_027943)	promoter-TSS (NR_027943)	-245	NR_015536	68763	Mm.28895	NR_015536	ENSMUSG00000092203	1110038B12Rik	0610009C20Rik|0910001G04Rik	RIKEN cDNA 1110038B12 gene	ncRNA
2364	chr11	85352344	85353322	+	0	NA	promoter-TSS (NM_001166643)	promoter-TSS (NM_001166643)	-331	NM_001166643	192197	Mm.209989	NM_138681	ENSMUSG00000059439	Bcas3	1500019F07Rik|2610028P08Rik|AU021018|BC028339|K20D4|rudhira	breast carcinoma amplified sequence 3	protein-coding
2522	chr11	101441996	101442503	+	0	NA	promoter-TSS (NM_011289)	promoter-TSS (NM_011289)	4	NM_011289	19942	Mm.340658	NM_011289	ENSMUSG00000063316	Rpl27	-	ribosomal protein L27	protein-coding
9087	chr3	52267988	52268479	+	0	NA	promoter-TSS (NM_019739)	promoter-TSS (NM_019739)	-104	NM_019739	56458	Mm.29891	NM_019739	ENSMUSG00000044167	Foxo1	AI876417|Afxh|FKHR|Fkhr1|Foxo1a	forkhead box O1	protein-coding
7757	chr2	18063707	18064216	+	0	NA	promoter-TSS (NM_001252560)	promoter-TSS (NM_001252560)	-624	NR_045538	17354	Mm.209175	NM_010804	ENSMUSG00000026743	Mllt10	Af10|B130021D15Rik|D630001B22Rik|mKIAA4140	myeloid/lymphoid or mixed-lineage leukemia; translocated to, 10	protein-coding
15200	chrX	150812935	150813578	+	0	NA	promoter-TSS (NM_001358568)	promoter-TSS (NM_001358568)	-254	NM_001358566	80884	Mm.22575	NM_030700	ENSMUSG00000025268	Maged2	4833439A22Rik|Mage-d2|ORF1	melanoma antigen, family D, 2	protein-coding
1285	chr10	57487143	57487638	+	0	NA	intron (NM_008297, intron 1 of 11)	intron (NM_008297, intron 1 of 11)	1005	NM_008297	15500	Mm.261395	NM_008297	ENSMUSG00000019878	Hsf2	AI661205	heat shock factor 2	protein-coding
5998	chr16	94312461	94314124	+	0	NA	intron (NM_139145, intron 1 of 10)	CpG	271	NM_139145	110948	Mm.30921	NM_139145	ENSMUSG00000040820	Hlcs	410I21.SP6|D16Jhu34	holocarboxylase synthetase (biotin- [propriony-Coenzyme A-carboxylase (ATP-hydrolysing)] ligase)	protein-coding
10377	chr4	105156892	105158033	+	0	NA	5' UTR (NM_080555, exon 1 of 6)	5' UTR (NM_080555, exon 1 of 6)	115	NM_080555	67916	Mm.348326	NM_080555	ENSMUSG00000028517	Plpp3	1110003O22Rik|2610002D05Rik|AV025606|D4Bwg0538e|D4Bwg1535e|Lpp3|PRG-2|Ppab2b|Ppap2b	phospholipid phosphatase 3	protein-coding
774	chr1	159231611	159232101	+	0	NA	promoter-TSS (NM_001360878)	promoter-TSS (NM_001360878)	-344	NM_011931	26374	Mm.328135	NM_011931	ENSMUSG00000040782	Cop1	AI316802|C80879|Rfwd2	COP1, E3 ubiquitin ligase	protein-coding
1119	chr10	26374349	26374865	+	0	NA	promoter-TSS (NM_001359255)	promoter-TSS (NM_001359255)	-535	NM_001359255	237339	Mm.338439	NM_172787	ENSMUSG00000039089	L3mbtl3	AI481284|MBT-1	L3MBTL3 histone methyl-lysine binding protein	protein-coding
5174	chr15	76239184	76239504	+	0	NA	intron (NM_001163576, intron 8 of 9)	intron (NM_001163576, intron 8 of 9)	4096	NM_001163575	671535	Mm.373750	NM_001163575	ENSMUSG00000063268	Parp10	ARTD10|PARP-10	poly (ADP-ribose) polymerase family, member 10	protein-coding
6153	chr17	21531967	21532441	+	0	NA	intron (NR_131123, intron 2 of 2)	intron (NR_131123, intron 2 of 2)	-3335	NM_144515	22710	Mm.296100	NM_144515	ENSMUSG00000051341	Zfp52	KRAB11|Zfp-52|Zfp76|mszf23-2|mszf24|mszf34|mszf75|zfec29	zinc finger protein 52	protein-coding
5570	chr16	29204586	29205247	+	0	NA	Intergenic	Intergenic	-4779	NM_013751	27281	Mm.103650	NM_013751	ENSMUSG00000022525	Plaat1	2810012B06Rik|A-C1|HRSL1|Hrasls|Hrasrs	phospholipase A and acyltransferase 1	protein-coding
579	chr1	126492646	126493285	+	0	NA	promoter-TSS (NM_172484)	promoter-TSS (NM_172484)	-38	NM_172484	210356	Mm.377234	NM_172484	ENSMUSG00000049690	Nckap5	8430408F21|D130011D22Rik|E030049G20Rik|Erih1|Erih2|Gm1548|Nap5	NCK-associated protein 5	protein-coding
15085	chrX	70385481	70386074	+	0	NA	promoter-TSS (NM_026787)	promoter-TSS (NM_026787)	-136	NM_026787	68618	Mm.293255	NM_026787	ENSMUSG00000045237	1110012L19Rik	-	RIKEN cDNA 1110012L19 gene	protein-coding
2029	chr11	44401274	44401859	+	0	NA	intron (NM_001303244, intron 1 of 7)	intron (NM_001303244, intron 1 of 7)	1503	NM_001303244	16160	Mm.239707	NM_008352	ENSMUSG00000004296	Il12b	Il-12b|Il-12p40|Il12p40|p40	interleukin 12b	protein-coding
11636	chr5	149050804	149052347	+	0	NA	promoter-TSS (NM_001313894)	promoter-TSS (NM_001313894)	41	NM_001313894	15289	Mm.207047	NM_010439	ENSMUSG00000066551	Hmgb1	HMG-1|Hmg1|SBP-1|p30	high mobility group box 1	protein-coding
11737	chr6	17696173	17696759	+	0	NA	intron (NM_001289624, intron 1 of 15)	intron (NM_001289624, intron 1 of 15)	2472	NM_001289624	64213	Mm.12051	NM_022332	ENSMUSG00000029534	St7	9430001H04Rik|Fam4a2|HELG|RAY1|SEN4|TSG7	suppression of tumorigenicity 7	protein-coding
7910	chr2	38512233	38512918	+	0	NA	intron (NM_001159631, intron 1 of 9)	intron (NM_001159631, intron 1 of 9)	699	NM_001159631	59126	Mm.143818	NM_021606	ENSMUSG00000026749	Nek6	1300007C09Rik	NIMA (never in mitosis gene a)-related expressed kinase 6	protein-coding
10649	chr4	141139649	141140192	+	0	NA	promoter-TSS (NM_001277195)	promoter-TSS (NM_001277195)	-124	NM_001277195	213491	Mm.332006	NM_174996	ENSMUSG00000040842	Szrd1	1110022I03|D4Ertd22e	SUZ RNA binding domain containing 1	protein-coding
8700	chr2	160647062	160647353	+	0	NA	intron (NM_009408, intron 2 of 20)	intron (NM_009408, intron 2 of 20)	1310	NM_009408	21969	Mm.217233	NM_009408	ENSMUSG00000070544	Top1	AI467334|D130064I21Rik|Top-1	topoisomerase (DNA) I	protein-coding
1301	chr10	59323640	59324198	+	0	NA	intron (NM_001316370, intron 1 of 13)	CpG	623	NM_001316370	18451	Mm.2212	NM_011030	ENSMUSG00000019916	P4ha1	AL022634|P4ha	procollagen-proline, 2-oxoglutarate 4-dioxygenase (proline 4-hydroxylase), alpha 1 polypeptide	protein-coding
7332	chr19	11770025	11770484	+	0	NA	promoter-TSS (NM_025606)	promoter-TSS (NM_025606)	-161	NM_025606	94063	Mm.203928	NM_025606	ENSMUSG00000024683	Mrpl16	2310039D06Rik	mitochondrial ribosomal protein L16	protein-coding
14831	chr9	103108311	103109127	+	0	NA	Intergenic	IAPLTR2_Mm|LTR|ERVK	-3355	NM_173781	270192	Mm.490252	NM_173781	ENSMUSG00000032549	Rab6b	9630015C03|AI844641|C330006L04Rik|D9Bwg0185e	RAB6B, member RAS oncogene family	protein-coding
7801	chr2	26909997	26910908	+	0	NA	promoter-TSS (NM_013721)	promoter-TSS (NM_013721)	190	NM_001033908	20933	Mm.397932	NM_011513	ENSMUSG00000015776	Med22	AW212655|AW558812|Surf-5|Surf5	mediator complex subunit 22	protein-coding
11060	chr5	66675820	66676257	+	0	NA	promoter-TSS (NM_011670)	promoter-TSS (NM_011670)	-83	NM_011670	22223	Mm.29807	NM_011670	ENSMUSG00000029223	Uchl1	AW822034|C88048|PGP 9.5|PGP9.5|R75593|UCH-L1|UCHL-1|gad	ubiquitin carboxy-terminal hydrolase L1	protein-coding
8466	chr2	127247619	127248054	+	0	NA	promoter-TSS (NM_001362704)	promoter-TSS (NM_001362704)	-20	NM_025296	26371	Mm.45179	NM_025296	ENSMUSG00000003662	Ciao1	AW210570|Wdr39	cytosolic iron-sulfur protein assembly 1	protein-coding
3413	chr12	105032179	105032666	+	0	NA	promoter-TSS (NM_028419)	promoter-TSS (NM_028419)	-143	NR_003145	69434	Mm.380736	NR_003145	ENSMUSG00000113722	Snhg10	1700026B20Rik|AI642517	small nucleolar RNA host gene 10	ncRNA
5517	chr16	20534873	20535673	+	0	NA	promoter-TSS (NM_001302970)	promoter-TSS (NM_001302970)	-207	NM_001302970	11773	Mm.18946	NM_009679	ENSMUSG00000022841	Ap2m1	-	adaptor-related protein complex 2, mu 1 subunit	protein-coding
4871	chr15	8444491	8444809	+	0	NA	promoter-TSS (NM_027707)	promoter-TSS (NM_027707)	-187	NM_027707	71175	Mm.240329	NM_027707	ENSMUSG00000022141	Nipbl	Idn3	NIPBL cohesin loading factor	protein-coding
12091	chr6	72439434	72440160	+	0	NA	promoter-TSS (NM_001363799)	promoter-TSS (NM_001363799)	-241	NM_001363798	232087	Mm.29815	NM_145569	ENSMUSG00000053907	Mat2a	D630045P18Rik|MAT 2	methionine adenosyltransferase II, alpha	protein-coding
207	chr1	46854386	46854779	+	0	NA	promoter-TSS (NM_172653)	promoter-TSS (NM_172653)	-964	NM_172653	227059	Mm.233889	NM_172653	ENSMUSG00000025986	Slc39a10	2900042E17Rik|5430433I10|Zip10|mKIAA1265	solute carrier family 39 (zinc transporter), member 10	protein-coding
14654	chr9	70657064	70657725	+	0	NA	promoter-TSS (NM_172772)	promoter-TSS (NM_172772)	-220	NM_172772	235461	Mm.170855	NM_172772	ENSMUSG00000042444	Mindy2	AI465301|B230380D07Rik|Fam63b|mKIAA1164	MINDY lysine 48 deubiquitinase 2	protein-coding
13299	chr7	127572873	127573464	+	0	NA	promoter-TSS (NM_026888)	promoter-TSS (NM_026888)	-180	NM_001360741	68961	Mm.274473	NM_026888	ENSMUSG00000030815	Phkg2	1500017I02Rik	phosphorylase kinase, gamma 2 (testis)	protein-coding
819	chr1	166378967	166379224	+	0	NA	promoter-TSS (NM_030245)	promoter-TSS (NM_030245)	-72	NM_030245	27878	Mm.100665	NM_030245	ENSMUSG00000026563	Tada1	2900026B15Rik|D1Ertd251e|Staf42|Tada1l	transcriptional adaptor 1	protein-coding
9348	chr3	88772079	88772812	+	0	NA	5' UTR (NM_018804, exon 1 of 4)	5' UTR (NM_018804, exon 1 of 4)	154	NM_018804	229521	Mm.379376	NM_018804	ENSMUSG00000068923	Syt11	1500004A13Rik|3632445O20Rik|5430404N14Rik|6530420C11Rik|AI851970	synaptotagmin XI	protein-coding
12625	chr7	24316510	24317169	+	0	NA	promoter-TSS (NM_009568)	promoter-TSS (NM_009568)	-173	NM_009568	22756	Mm.295762	NM_009568	ENSMUSG00000074282	Zfp94	-	zinc finger protein 94	protein-coding
6711	chr18	16807604	16808079	+	0	NA	intron (NM_007664, intron 1 of 15)	intron (NM_007664, intron 1 of 15)	1405	NM_007664	12558	Mm.257437	NM_007664	ENSMUSG00000024304	Cdh2	CDHN|N-CAD|Ncad	cadherin 2	protein-coding
2145	chr11	61494011	61495015	+	0	NA	promoter-TSS (NM_001291037)	promoter-TSS (NM_001291037)	-247	NM_001291033	23939	Mm.38172	NM_011841	ENSMUSG00000001034	Mapk7	BMK-1|BMK1|ERK-5|ERK5|Erk5-T|PRKM7|b2b2346Clo	mitogen-activated protein kinase 7	protein-coding
14929	chr9	113742224	113743029	+	0	NA	intron (NM_001114347, intron 1 of 39)	intron (NM_001114347, intron 1 of 39)	1153	NM_001114347	76499	Mm.222272	NM_029633	ENSMUSG00000033392	Clasp2	1500004F14Rik|8030404L10Rik|C77448|CLASP2beta|mKIAA0627	CLIP associating protein 2	protein-coding
9377	chr3	90079206	90079736	+	0	NA	promoter-TSS (NM_001253738)	promoter-TSS (NM_001253738)	-50	NM_001293749	59069	Mm.240839	NM_022314	ENSMUSG00000027940	Tpm3	TM30nm|TMnm|Tm5NM|Tpm-5|Tpm5|Trop-5|gamma-TM|hTM30nm|hTMnm	tropomyosin 3, gamma	protein-coding
3257	chr12	83631867	83632512	+	0	NA	promoter-TSS (NM_027349)	promoter-TSS (NM_027349)	-54	NM_001364416	67039	Mm.46005	NM_027349	ENSMUSG00000010608	Rbm25	2600011C06Rik|2610015J01Rik|A130095G20Rik|AI159652|AL023075|AU043498|RNPC7	RNA binding motif protein 25	protein-coding
11829	chr6	34176760	34177258	+	0	NA	promoter-TSS (NM_021435)	promoter-TSS (NM_021435)	45	NM_021435	58246	Mm.245527	NM_021435	ENSMUSG00000018999	Slc35b4	4930474D06Rik|AB041549|AW494345	solute carrier family 35, member B4	protein-coding
1305	chr10	59702325	59702922	+	0	NA	promoter-TSS (NM_001291443)	promoter-TSS (NM_001291443)	60	NM_144822	216001	Mm.27199	NM_144822	ENSMUSG00000020111	Micu1	C730016L05Rik|Calc|Cbara1	mitochondrial calcium uptake 1	protein-coding
5524	chr16	21204343	21204820	+	0	NA	promoter-TSS (NM_010143)	promoter-TSS (NM_010143)	-214	NM_010143	13845	Mm.6972	NM_010143	ENSMUSG00000005958	Ephb3	AW456895|Cek10|Etk2|HEK2|MDK5|Sek4|Tyro6	Eph receptor B3	protein-coding
12609	chr7	#VALUE!	19360164	+	0	NA	promoter-TSS (NM_145822)	promoter-TSS (NM_145822)	-392	NM_145822	70333	Mm.171370	NM_145822	ENSMUSG00000047649	Cd3eap	1190028F09|2610103M17Rik|ASE-1|Ase1|CAST|PAF49	CD3E antigen, epsilon polypeptide associated protein	protein-coding
11119	chr5	77309725	77310701	+	0	NA	promoter-TSS (NM_153798)	promoter-TSS (NM_153798)	-127	NM_019836	56412	Mm.129136	NM_019836	ENSMUSG00000036285	Noa1	2610024G14Rik|AU022345|AtNOS1|mAtNOS1	nitric oxide associated 1	protein-coding
12581	chr7	16387748	16388124	+	0	NA	promoter-TSS (NM_001285892)	promoter-TSS (NM_001285892)	-40	NM_001285891	56459	Mm.258530	NM_019748	ENSMUSG00000052833	Sae1	2400010M20Rik|2610044L12Rik|AL033372|AOS1|AW743391|D7Ertd177e|HSPC140|Sua1|Uble1a	SUMO1 activating enzyme subunit 1	protein-coding
3101	chr12	65075279	65075722	+	0	NA	promoter-TSS (NM_178912)	promoter-TSS (NM_178912)	-103	NM_178912	104806	Mm.374847	NM_178912	ENSMUSG00000055884	Fancm	AI427100|C730036B14Rik|D12Ertd364e	Fanconi anemia, complementation group M	protein-coding
7407	chr19	24280784	24281331	+	0	NA	promoter-TSS (NM_008044)	promoter-TSS (NM_008044)	-467	NR_157400	14297	Mm.7319	NM_008044	ENSMUSG00000059363	Fxn	FA|FARR|Frda|X25	frataxin	protein-coding
10669	chr4	147940229	147940958	+	0	NA	promoter-TSS (NM_029841)	promoter-TSS (NM_029841)	-302	NM_029841	77034	Mm.183076	NM_029841	ENSMUSG00000044496	2510039O18Rik	Kiaa2013	RIKEN cDNA 2510039O18 gene	protein-coding
13906	chr8	88118413	88118946	+	0	NA	promoter-TSS (NM_029074)	promoter-TSS (NM_029074)	-72	NR_151771	100040328	Mm.56398	NR_151771		Gm2716	4933416k23	predicted gene 2716	ncRNA
2502	chr11	100319370	100320089	+	0	NA	promoter-TSS (NM_011508)	promoter-TSS (NM_011508)	-220	NM_011508	20918	Mm.13886	NM_011508	ENSMUSG00000035530	Eif1	Sui1-rs1	eukaryotic translation initiation factor 1	protein-coding
7805	chr2	27514907	27515283	+	0	NA	promoter-TSS (NM_080848)	promoter-TSS (NM_080848)	-52	NM_080848	140858	Mm.28265	NM_080848	ENSMUSG00000026917	Wdr5	2410008O07Rik|AA408785|AA960360|Big|Big-3	WD repeat domain 5	protein-coding
1438	chr10	80226093	80226719	+	0	NA	promoter-TSS (NM_023431)	promoter-TSS (NM_023431)	-192	NM_023431	68114	Mm.273418	NM_023431	ENSMUSG00000020156	Pwwp3a	2610019J09|9430059D04Rik|Mum1|UBE-1C2	PWWP domain containing 3A, DNA repair factor	protein-coding
8599	chr2	146219630	146221878	+	0	NA	Intergenic	Intergenic	-1243	NM_016889	53626	Mm.379070	NM_016889	ENSMUSG00000068154	Insm1	IA-1	insulinoma-associated 1	protein-coding
14905	chr9	110656260	110656971	+	0	NA	exon (NM_028312, exon 1 of 7)	exon (NM_028312, exon 1 of 7)	112	NM_028312	72654	Mm.249115	NM_028312	ENSMUSG00000019659	Ccdc12	2700094L05Rik|C76605	coiled-coil domain containing 12	protein-coding
10791	chr5	13400185	13400839	+	0	NA	intron (NM_001243072, intron 2 of 17)	intron (NM_001243072, intron 2 of 17)	1203	NM_009152	20346	Mm.372039	NM_009152	ENSMUSG00000028883	Sema3a	Hsema-I|SEMA1|SemD|Semad|coll-1	sema domain, immunoglobulin domain (Ig), short basic domain, secreted, (semaphorin) 3A	protein-coding
14972	chr9	121398254	121399298	+	0	NA	intron (NM_001357970, intron 2 of 15)	intron (NM_001357970, intron 2 of 15)	-4670	NM_001357968	67095	Mm.491112	NM_175114	ENSMUSG00000032536	Trak1	2310001H13Rik|AI413908|AI467545|hyrt|mKIAA1042	trafficking protein, kinesin binding 1	protein-coding
220	chr1	51288846	51289194	+	0	NA	promoter-TSS (NM_138741)	promoter-TSS (NM_138741)	-106	NM_138741	20324	Mm.398690	NM_138741	ENSMUSG00000045954	Cavin2	Sdpr	caveolae associated 2	protein-coding
6131	chr17	15564292	15564541	+	0	NA	promoter-TSS (NM_001361436)	promoter-TSS (NM_001361436)	-62	NM_001361436	213389	Mm.215162	NM_144809	ENSMUSG00000051977	Prdm9	BC012016|Dsbc1|G1-419-29|Meisetz|PRDM9-B|Rcr1|repro7	PR domain containing 9	protein-coding
14614	chr9	64253309	64253894	+	0	NA	promoter-TSS (NM_008927)	promoter-TSS (NM_008927)	4	NM_008927	26395	Mm.248907	NM_008927	ENSMUSG00000004936	Map2k1	MAPKK1|MEKK1|Mek1|Prkmk1	mitogen-activated protein kinase kinase 1	protein-coding
4477	chr14	54517303	54517763	+	0	NA	promoter-TSS (NM_001313907)	promoter-TSS (NM_001313907)	-63	NM_013768	27374	Mm.196585	NM_013768	ENSMUSG00000023110	Prmt5	Jbp1|Skb1	protein arginine N-methyltransferase 5	protein-coding
2593	chr11	106216083	106217242	+	0	NA	promoter-TSS (NM_026009)	promoter-TSS (NM_026009)	-264	NM_001361643	72047	Mm.41367	NM_028074	ENSMUSG00000020705	Ddx42	1810047H21Rik|AW319508|AW556242|B430002H05Rik|RHELP|RNAHP|SF3b125	DEAD (Asp-Glu-Ala-Asp) box polypeptide 42	protein-coding
9680	chr3	138526710	138527402	+	0	NA	promoter-TSS (NM_001313980)	promoter-TSS (NM_001313980)	-212	NM_001313980	13684	Mm.3941	NM_007917	ENSMUSG00000028156	Eif4e	EG668879|Eif4e-ps|If4e|eIF-4E	eukaryotic translation initiation factor 4E	protein-coding
6856	chr18	37954961	37955304	+	0	NA	promoter-TSS (NM_153793)	promoter-TSS (NM_153793)	-144	NM_010411	15183	Mm.20521	NM_010411	ENSMUSG00000024454	Hdac3	AW537363	histone deacetylase 3	protein-coding
10993	chr5	48509114	48509566	+	0	NA	intron (NM_001199244, intron 1 of 7)	intron (NM_001199244, intron 1 of 7)	421	NM_001199242	80334	Mm.160172	NM_030265	ENSMUSG00000029088	Kcnip4	AV032399|Calp|Calp250|KChIP4|KChIP4a	Kv channel interacting protein 4	protein-coding
11931	chr6	47673757	47674518	+	0	NA	Intergenic	RMER12B|LTR|ERVK	-1738	NR_002841	19799		NR_002841		Rn4.5s	-	4.5S RNA	rRNA
324	chr1	64533491	64534448	+	0	NA	intron (NM_001037726, intron 1 of 6)	intron (NM_001037726, intron 1 of 6)	1165	NM_133828	12912	Mm.422634	NM_009952	ENSMUSG00000025958	Creb1	2310001E10Rik|3526402H21Rik|AV083133|Creb|Creb-1	cAMP responsive element binding protein 1	protein-coding
8092	chr2	65847150	65847990	+	0	NA	intron (NM_178634, intron 1 of 5)	intron (NM_178634, intron 1 of 5)	1803	NM_178634	77771	Mm.102025	NM_153409	ENSMUSG00000044647	Csrnp3	A330102K23Rik|CSRNP-3|Csnrp3|Mbu1|taip-2	cysteine-serine-rich nuclear protein 3	protein-coding
1797	chr10	128748044	128748813	+	0	NA	promoter-TSS (NM_001253704)	promoter-TSS (NM_001253704)	-27	NM_001170869	78428	Mm.27358	NM_030100	ENSMUSG00000064030	Pym1	A030010B05Rik|Pym|Wibg	PYM homolog 1, exon junction complex associated factor	protein-coding
15033	chrX	21089060	21089442	+	0	NA	promoter-TSS (NM_183185)	promoter-TSS (NM_183185)	-22	NM_001358840	245368	Mm.220470	NM_183185	ENSMUSG00000031079	Zfp300	D930016N04Rik	zinc finger protein 300	protein-coding
2141	chr11	61174953	61175694	+	0	NA	promoter-TSS (NM_001004143)	promoter-TSS (NM_001004143)	-264	NM_001004143	216825	Mm.30602	NM_001004143	ENSMUSG00000042506	Usp22	AI427806	ubiquitin specific peptidase 22	protein-coding
2577	chr11	104442759	104443355	+	0	NA	promoter-TSS (NM_001081045)	promoter-TSS (NM_001081045)	-766	NM_001081045	76719	Mm.136418	NM_001081045	ENSMUSG00000018412	Kansl1	1700081L11Rik|9430041J06Rik|mKIAA1267	KAT8 regulatory NSL complex subunit 1	protein-coding
9798	chr4	6365858	6366599	+	0	NA	intron (NM_016807, intron 1 of 8)	intron (NM_016807, intron 1 of 8)	548	NM_016807	53378	Mm.247473	NM_016807	ENSMUSG00000028249	Sdcbp	MDA-9|Sycl|syntenin-1	syndecan binding protein	protein-coding
1610	chr10	98914110	98914768	+	0	NA	promoter-TSS (NM_026482)	promoter-TSS (NM_026482)	-203	NM_001359506	67972	Mm.166944	NM_026482	ENSMUSG00000019943	Atp2b1	2810442I22Rik|E130111D10Rik|Pmca1	ATPase, Ca++ transporting, plasma membrane 1	protein-coding
10675	chr4	148447889	148448715	+	0	NA	promoter-TSS (NM_020009)	promoter-TSS (NM_020009)	-280	NM_020009	56717	Mm.21158	NM_020009	ENSMUSG00000028991	Mtor	2610315D21Rik|AI327068|FRAP|FRAP2|Frap1|RAFT1|RAPT1|flat	mechanistic target of rapamycin kinase	protein-coding
7441	chr19	29412688	29413009	+	0	NA	intron (NM_021396, intron 1 of 5)	intron (NM_021396, intron 1 of 5)	1929	NM_021396	58205	Mm.116737	NM_021396	ENSMUSG00000016498	Pdcd1lg2	B7-DC|Btdc|F730015O22Rik|PD-L2	programmed cell death 1 ligand 2	protein-coding
11771	chr6	25808582	25810305	+	0	NA	promoter-TSS (NM_133931)	promoter-TSS (NM_133931)	-225	NM_133931	101185	Mm.274589	NM_133931	ENSMUSG00000029676	Pot1a	1500031H18Rik|AI851169|Pot1	protection of telomeres 1A	protein-coding
2548	chr11	102296826	102297325	+	0	NA	promoter-TSS (NM_001098836)	promoter-TSS (NM_001098836)	-446	NM_001098836	217218	Mm.390381	NM_001098836	ENSMUSG00000059995	Atxn7l3	E030022H21Rik	ataxin 7-like 3	protein-coding
8819	chr2	181186617	181187769	+	0	NA	promoter-TSS (NM_025598)	promoter-TSS (NM_025598)	-54	NM_001356427	66496	Mm.213943	NM_025598	ENSMUSG00000016344	Ppdpf	0610012G23Rik|2610317A05Rik|2700038C09Rik|3110053G12Rik	pancreatic progenitor cell differentiation and proliferation factor	protein-coding
12662	chr7	27474457	27475018	+	0	NA	intron (NM_133210, intron 1 of 1)	intron (NM_133210, intron 1 of 1)	897	NM_133210	170742	Mm.200120	NM_133210	ENSMUSG00000055200	Sertad3	AW124805|D1Mgi51|Rbt1|Sei3	SERTA domain containing 3	protein-coding
1274	chr10	53596080	53598762	+	0	NA	intron (NM_025541, intron 1 of 3)	CpG	460	NM_025541	66403	Mm.272989	NM_025541	ENSMUSG00000019857	Asf1a	2310079C17Rik|C79052	anti-silencing function 1A histone chaperone	protein-coding
5491	chr16	16302164	16303030	+	0	NA	promoter-TSS (NR_038046)	promoter-TSS (NR_038046)	-368	NR_038046	70120	Mm.37486	NM_198246	ENSMUSG00000022792	Yars2	2210023C10Rik|tyrRS	tyrosyl-tRNA synthetase 2 (mitochondrial)	protein-coding
1773	chr10	128092504	128092741	+	0	NA	promoter-TSS (NM_054078)	promoter-TSS (NM_054078)	-161	NM_054078	116848	Mm.252213	NM_054078	ENSMUSG00000040054	Baz2a	AA415431|C030005G16Rik|C78388|Tip5|Walp3|mKIAA0314	bromodomain adjacent to zinc finger domain, 2A	protein-coding
5219	chr15	79690014	79690979	+	0	NA	promoter-TSS (NM_013818)	promoter-TSS (NM_013818)	-400	NM_013818	14904	Mm.19080	NM_013818	ENSMUSG00000042535	Gtpbp1	AL022987|AW045683|C85212|GP-1|Gtpbp	GTP binding protein 1	protein-coding
3994	chr13	83724507	83725403	+	0	NA	intron (NR_152245, intron 1 of 3)	intron (NR_152245, intron 1 of 3)	-3151	NR_015561	320203	Mm.245636	NM_177100	ENSMUSG00000050334	C130071C03Rik	2810449C10Rik|ECONEXIN|EyeLinc1|Visc-1	RIKEN cDNA C130071C03 gene	ncRNA
14877	chr9	108002314	108002680	+	0	NA	promoter-TSS (NM_013785)	promoter-TSS (NM_013785)	-151	NM_013785	27399	Mm.276155	NM_013785	ENSMUSG00000032594	Ip6k1	1200016D08Rik|AU022776|Ihpk1|InsP6|InsP6k1|Itpk6	inositol hexaphosphate kinase 1	protein-coding
15152	chrX	106015542	106015879	+	0	NA	promoter-TSS (NM_025379)	promoter-TSS (NM_025379)	10	NM_025379	66142	Mm.197728	NM_025379	ENSMUSG00000031231	Cox7b	1110004F07Rik|C80563	cytochrome c oxidase subunit 7B	protein-coding
5185	chr15	76626002	76626234	+	0	NA	promoter-TSS (NM_001305668)	promoter-TSS (NM_001305668)	-34	NM_025842	66914	Mm.30028	NM_025842	ENSMUSG00000115987	Vps28	1110014J03Rik|CIIA|D730005C08Rik	vacuolar protein sorting 28	protein-coding
15189	chrX	140456182	140456677	+	0	NA	promoter-TSS (NM_021463)	promoter-TSS (NM_021463)	-174	NM_021463	19139	Mm.287178	NM_021463	ENSMUSG00000031432	Prps1	2310010D17Rik|C76571|C76678|PRS-I|Prps-1	phosphoribosyl pyrophosphate synthetase 1	protein-coding
6919	chr18	49831823	49832760	+	0	NA	promoter-TSS (NM_001081371)	promoter-TSS (NM_001081371)	-706	NM_001081371	240283	Mm.257790	NM_001081371	ENSMUSG00000037416	Dmxl1	C630007L23Rik|D030030C22	Dmx-like 1	protein-coding
14294	chr9	27029877	27030805	+	0	NA	promoter-TSS (NM_178027)	promoter-TSS (NM_178027)	166	NM_178113	78658	Mm.251777	NM_178113	ENSMUSG00000035024	Ncapd3	2810487N22Rik|4632407J06Rik|AI195468|AU018739|B130055D15Rik|mKIAA0056	non-SMC condensin II complex, subunit D3	protein-coding
2107	chr11	57801260	57801699	+	0	NA	promoter-TSS (NR_131042)	promoter-TSS (NR_131042)	-12	NR_131042	76516	Mm.28485	NR_131042	ENSMUSG00000087165	2010001A14Rik	-	RIKEN cDNA 2010001A14 gene	ncRNA
10551	chr4	129672688	129673167	+	0	NA	promoter-TSS (NM_008468)	promoter-TSS (NM_008468)	-160	NM_008468	16650	Mm.202358	NM_008468	ENSMUSG00000003731	Kpna6	IPOA7|Kpna5|NPI-2	karyopherin (importin) alpha 6	protein-coding
5732	chr16	52030684	52031806	+	0	NA	promoter-TSS (NM_001033238)	promoter-TSS (NM_001033238)	-304	NM_001033238	208650	Mm.328206	NM_001033238	ENSMUSG00000022637	Cblb	AI429560|AI851073|Cbl-b	Casitas B-lineage lymphoma b	protein-coding
9835	chr4	11965660	11966039	+	0	NA	promoter-TSS (NR_040577)	promoter-TSS (NR_040577)	132	NM_001290387	381511	Mm.331489	NM_001033453	ENSMUSG00000049225	Pdp1	Gm1024|Ppm2c	pyruvate dehyrogenase phosphatase catalytic subunit 1	protein-coding
15071	chrX	57392703	57393842	+	0	NA	promoter-TSS (NM_011252)	promoter-TSS (NM_011252)	-236	NM_011252	19655	Mm.28275	NM_011252	ENSMUSG00000031134	Rbmx	hnRNP G	RNA binding motif protein, X chromosome	protein-coding
1200	chr10	40348235	40349824	+	0	NA	promoter-TSS (NM_001168304)	promoter-TSS (NM_001168304)	-279	NM_198164	78334	Mm.200924	NM_198164	ENSMUSG00000038481	Cdk19	2700084L06Rik|AI845279|AW228747|CDK11|Cdc2l6|mKIAA1028	cyclin-dependent kinase 19	protein-coding
9550	chr3	116594045	116595114	+	0	NA	promoter-TSS (NM_028349)	promoter-TSS (NM_028349)	308	NR_152258	229780	Mm.259648	NM_030016	ENSMUSG00000033439	Trmt13	4631408H19Rik|A330067P21|A930028L21Rik|Ccdc76	tRNA methyltransferase 13	protein-coding
1006	chr1	191906497	191906881	+	0	NA	promoter-TSS (NM_009579)	promoter-TSS (NM_009579)	-92	NM_009579	22782	Mm.9024	NM_009579	ENSMUSG00000037434	Slc30a1	AI839647|C130040I11Rik|Znt1	solute carrier family 30 (zinc transporter), member 1	protein-coding
9154	chr3	65527274	65528779	+	0	NA	promoter-TSS (NM_178892)	promoter-TSS (NM_178892)	-421	NM_178892	99929	Mm.246398	NM_178892	ENSMUSG00000034640	Tiparp	ARTD14|AW558171|PARP7	TCDD-inducible poly(ADP-ribose) polymerase	protein-coding
10436	chr4	116876649	116877004	+	0	NA	promoter-TSS (NM_001029912)	promoter-TSS (NM_001029912)	-576	NM_001029912	74464	Mm.218946	NM_001029912	ENSMUSG00000033948	Zswim5	4933426E21Rik|AI503093|mKIAA1511	zinc finger SWIM-type containing 5	protein-coding
2251	chr11	71019102	71020280	+	0	NA	promoter-TSS (NM_025993)	promoter-TSS (NM_025993)	80	NM_025993	67139	Mm.28227	NM_025993	ENSMUSG00000040599	Mis12	2510025F08Rik|AU044651|Misc12	MIS12 kinetochore complex component	protein-coding
13924	chr8	90349874	90350515	+	0	NA	Intergenic	Intergenic	-1942	NM_172913	244579	Mm.302755	NM_172913	ENSMUSG00000043668	Tox3	500-9|BC052044|C230068E13|CAGF9|Tnrc9	TOX high mobility group box family member 3	protein-coding
315	chr1	63195718	63196481	+	0	NA	intron (NM_146250, intron 2 of 2)	intron (NM_146250, intron 2 of 2)	-4259	NM_001285937	73884	Mm.86986	NM_028673	ENSMUSG00000027520	Zdbf2	4930431J08Rik|9330107J05Rik	zinc finger, DBF-type containing 2	protein-coding
11973	chr6	51379201	51379925	+	0	NA	promoter-TSS (NR_110455)	promoter-TSS (NR_110455)	-147	NR_110455	625167	Mm.389772	NR_110455	ENSMUSG00000107660	Gm6559	EG625167	predicted gene 6559	ncRNA
3508	chr13	8995730	8996488	+	0	NA	promoter-TSS (NM_027000)	promoter-TSS (NM_027000)	-97	NM_027000	69237	Mm.41800	NM_027000	ENSMUSG00000021149	Gtpbp4	2610028C09Rik|Crfg|Gtpbp3|NGB|Nog1	GTP binding protein 4	protein-coding
14873	chr9	107587242	107587809	+	0	NA	promoter-TSS (NM_025903)	promoter-TSS (NM_025903)	-193	NM_025903	15983	Mm.215335	NM_025903	ENSMUSG00000010048	Ifrd2	1810034A24Rik|AA470234|AI838527|SKMc15	interferon-related developmental regulator 2	protein-coding
12642	chr7	25297874	25298430	+	0	NA	promoter-TSS (NM_008776)	promoter-TSS (NM_008776)	-166	NM_001357350	18476	Mm.597	NM_008776	ENSMUSG00000005447	Pafah1b3	Pafahg|mus[g]	platelet-activating factor acetylhydrolase, isoform 1b, subunit 3	protein-coding
1276	chr10	53629164	53630531	+	0	NA	5' UTR (NM_027830, exon 1 of 13)	5' UTR (NM_027830, exon 1 of 13)	110	NM_027830	71567	Mm.278221	NM_027830	ENSMUSG00000058298	Mcm9	9030408O17Rik|Gm235|Mcmdc1	minichromosome maintenance 9 homologous recombination repair factor	protein-coding
3996	chr13	83728634	83729960	+	0	NA	intron (NR_015561, intron 1 of 3)	intron (NR_015561, intron 1 of 3)	1191	NR_015561	320203	Mm.245636	NM_177100	ENSMUSG00000050334	C130071C03Rik	2810449C10Rik|ECONEXIN|EyeLinc1|Visc-1	RIKEN cDNA C130071C03 gene	ncRNA
8297	chr2	104815375	104816070	+	0	NA	intron (NM_001123327, intron 1 of 11)	intron (NM_001123327, intron 1 of 11)	974	NM_001123327	99003	Mm.274314	NM_001123327	ENSMUSG00000074994	Qser1	4732486I23Rik|AI502974	glutamine and serine rich 1	protein-coding
9621	chr3	127633690	127634879	+	0	NA	exon (NM_009718, exon 2 of 2)	exon (NM_009718, exon 2 of 2)	1148	NM_009718	11924	Mm.42017	NM_009718	ENSMUSG00000027967	Neurog2	Atoh4|Math4A|bHLHa8|ngn-2|ngn2	neurogenin 2	protein-coding
9393	chr3	94442826	94443449	+	0	NA	promoter-TSS (NM_030116)	promoter-TSS (NM_030116)	-199	NM_030116	78523	Mm.218515	NM_030116	ENSMUSG00000028140	Mrpl9	8030480E20Rik|AA409733|C330013D18Rik|L9mt	mitochondrial ribosomal protein L9	protein-coding
11977	chr6	51469771	51470821	+	0	NA	promoter-TSS (NM_016806)	promoter-TSS (NM_016806)	-320	NM_007624	12417	Mm.280968	NM_007624	ENSMUSG00000029836	Cbx3	HP1g|M32	chromobox 3	protein-coding
1463	chr10	81182521	81183090	+	0	NA	promoter-TSS (NM_001190474)	promoter-TSS (NM_001190474)	-202	NM_001190474	13144	Mm.10294	NM_007828	ENSMUSG00000034974	Dapk3	ZIPK|dlk	death-associated protein kinase 3	protein-coding
10511	chr4	126556803	126557277	+	0	NA	promoter-TSS (NM_175554)	promoter-TSS (NM_175554)	60	NM_175554	269582	Mm.243962	NM_175554	ENSMUSG00000042489	Clspn	B130025E01|C85083|E130314M08Rik	claspin	protein-coding
9831	chr4	11321938	11322587	+	0	NA	promoter-TSS (NM_001081201)	promoter-TSS (NM_001081201)	-131	NM_001081201	381510	Mm.331486	NM_001081201	ENSMUSG00000045205	Dpy19l4	Gm1023|Narg3	dpy-19-like 4 (C. elegans)	protein-coding
9156	chr3	65658210	65658667	+	0	NA	promoter-TSS (NR_106200)	promoter-TSS (NR_106200)	-850	NR_106200	102465905		NR_106200	ENSMUSG00000098944	Mir8120	Gm27637|mmu-mir-8120	microRNA 8120	ncRNA
1004	chr1	191396597	191398351	+	0	NA	promoter-TSS (NM_144880)	promoter-TSS (NM_144880)	-433	NM_144880	226849	Mm.205569	NM_144880	ENSMUSG00000026626	Ppp2r5a	PR61alpha	protein phosphatase 2, regulatory subunit B', alpha	protein-coding
5181	chr15	76538659	76539079	+	0	NA	promoter-TSS (NM_029643)	promoter-TSS (NM_029643)	39	NM_029643	52710	Mm.28597	NM_029643	ENSMUSG00000022560	Slc52a2	2010003P03Rik|D15Ertd747e|GPCR42|Gpr172b|PAR2|RFT1|mRFT1	solute carrier protein 52, member 2	protein-coding
12916	chr7	61877568	61878499	+	0	NA	promoter-TSS (NR_029772)	promoter-TSS (NR_029772)	-169	NR_029772	723931		NR_029772	ENSMUSG00000065568	Mir344	Mirn344|mir-344-1|mmu-mir-344	microRNA 344	ncRNA
14196	chr9	7836600	7838218	+	0	NA	promoter-TSS (NM_007465)	promoter-TSS (NM_007465)	-352	NM_007465	11797	Mm.335659	NM_007465	ENSMUSG00000057367	Birc2	AW146227|Api1|Api2|Birc3|C-IAP1|C330006D17Rik|HIAP1|HIAP2|IAP1|IAP2|MIAP1|MIAP2|MIHB|MIHC|RNF48|cIAP1|cIAP2|mcIAP1	baculoviral IAP repeat-containing 2	protein-coding
10892	chr5	31192914	31193467	+	0	NA	promoter-TSS (NM_153680)	promoter-TSS (NM_153680)	-51	NM_001127355	13667	Mm.29394	NM_010122	ENSMUSG00000029145	Eif2b4	Eif2b	eukaryotic translation initiation factor 2B, subunit 4 delta	protein-coding
2255	chr11	71944851	71945134	+	0	NA	Intergenic	Intergenic	-4870	NR_045942	73816	Mm.390391	NR_045942	ENSMUSG00000085528	4930401O10Rik	-	RIKEN cDNA 4930401O10 gene	ncRNA
4337	chr14	21847355	21847684	+	0	NA	promoter-TSS (NM_176925)	promoter-TSS (NM_176925)	-59	NM_176925	319486	Mm.390671	NM_176925	ENSMUSG00000090564	A430057M04Rik	-	RIKEN cDNA A430057M04 gene	protein-coding
13481	chr8	15042796	15043399	+	0	NA	intron (NR_037972, intron 1 of 1)	intron (NR_037972, intron 1 of 1)	2981	NR_037972	434285	Mm.334425	NM_001007591	ENSMUSG00000049008	BB014433	-	expressed sequence BB014433	ncRNA
8948	chr3	30600579	30602713	+	0	NA	promoter-TSS (NM_001289621)	promoter-TSS (NM_001289621)	-441	NM_001289623	80732	Mm.200378	NM_030557	ENSMUSG00000037730	Mynn	2810011C24Rik|AA415053|AI661031|AW049392|Mynr|SBBIZ1	myoneurin	protein-coding
14337	chr9	35210631	35211190	+	0	NA	promoter-TSS (NM_026130)	promoter-TSS (NM_026130)	145	NM_001291449	235169	Mm.138512	NM_172291	ENSMUSG00000039048	Foxred1	BC024806|TEG-23|Tex23	FAD-dependent oxidoreductase domain containing 1	protein-coding
11682	chr6	7844371	7844793	+	0	NA	promoter-TSS (NM_052993)	promoter-TSS (NM_052993)	-642	NM_052993	94192	Mm.102752	NM_052993	ENSMUSG00000042460	C1galt1	2210410E06Rik|AV284120|T-synthase	core 1 synthase, glycoprotein-N-acetylgalactosamine 3-beta-galactosyltransferase, 1	protein-coding
3378	chr12	99563751	99564466	+	0	NA	intron (NR_136760, intron 1 of 3)	intron (NR_136760, intron 1 of 3)	267	NR_136760	102639404	Mm.396324	NR_136760	ENSMUSG00000097917	Gm26839	-	predicted gene, 26839	ncRNA
14216	chr9	15306034	15306279	+	0	NA	promoter-TSS (NM_029248)	promoter-TSS (NM_029248)	11	NM_001359258	70984	Mm.261842	NM_133732	ENSMUSG00000031938	4931406C07Rik	-	RIKEN cDNA 4931406C07 gene	protein-coding
3276	chr12	85281143	85281656	+	0	NA	promoter-TSS (NM_001364361)	promoter-TSS (NM_001364361)	-964	NM_001364361	66204	Mm.311985	NM_025421	ENSMUSG00000008822	Acyp1	1110039O14Rik|AI325944	acylphosphatase 1, erythrocyte (common) type	protein-coding
6513	chr17	71182995	71183743	+	0	NA	promoter-TSS (NM_001357791)	promoter-TSS (NM_001357791)	-163	NM_001357791	64898	Mm.227924	NM_022882	ENSMUSG00000024052	Lpin2	2610511G02Rik|AI481352|AW742896	lipin 2	protein-coding
2686	chr11	116024372	116025071	+	0	NA	promoter-TSS (NM_008211)	promoter-TSS (NM_008211)	-217	NM_008211	15081	Mm.18516	NM_008211	ENSMUSG00000016559	H3f3b	9430068D06Rik|H3.3B	H3 histone, family 3B	protein-coding
3070	chr12	55079675	55080883	+	0	NA	promoter-TSS (NM_011899)	promoter-TSS (NM_011899)	-169	NR_155260	72658	Mm.434380	NM_028314	ENSMUSG00000062198	2700097O09Rik	AW552125	RIKEN cDNA 2700097O09 gene	protein-coding
13318	chr7	128740388	128741050	+	0	NA	promoter-TSS (NM_145955)	promoter-TSS (NM_145955)	-290	NM_145955	210711	Mm.58882	NM_145955	ENSMUSG00000048170	Mcmbp	1110007A13Rik|AU017382|BC025641|MCM-BP	minichromosome maintenance complex binding protein	protein-coding
10401	chr4	108833527	108835136	+	0	NA	promoter-TSS (NM_027453)	promoter-TSS (NM_027453)	-29	NM_001356361	70533	Mm.379178	NM_027453	ENSMUSG00000028568	Btf3l4	4632412E09Rik|5730434I03Rik|AI316863|AU022207|AW552446	basic transcription factor 3-like 4	protein-coding
13771	chr8	71272232	71272679	+	0	NA	promoter-TSS (NM_001142323)	promoter-TSS (NM_001142323)	135	NM_001363405	76478	Mm.27355	NM_029621	ENSMUSG00000035439	Haus8	2410004L22Rik|Hice1	4HAUS augmin-like complex, subunit 8	protein-coding
8977	chr3	34649846	34650329	+	0	NA	promoter-TSS (NM_011443)	promoter-TSS (NM_011443)	92	NM_011443	20674	Mm.65396	NM_011443	ENSMUSG00000074637	Sox2	Sox-2|lcc|ysb	SRY (sex determining region Y)-box 2	protein-coding
12815	chr7	45154201	45155040	+	0	NA	promoter-TSS (NM_145954)	promoter-TSS (NM_145954)	-84	NM_145954	69748	Mm.82139	NM_145954	ENSMUSG00000007833	Aldh16a1	2410004H02Rik|AI452234	aldehyde dehydrogenase 16 family, member A1	protein-coding
8825	chr2	181519741	181520616	+	0	NA	promoter-TSS (NM_001271585)	promoter-TSS (NM_001271585)	-307	NR_073369	13002	Mm.140761	NM_016775	ENSMUSG00000000826	Dnajc5	2610314I24Rik|AU018536|Csp	DnaJ heat shock protein family (Hsp40) member C5	protein-coding
8757	chr2	167634208	167634962	+	0	NA	Intergenic	Intergenic	-2580	NM_001311146	66589	Mm.278783	NM_023230	ENSMUSG00000078923	Ube2v1	0610011J09Rik|AI256840|CROC-1|CROC1|D7Bwg1382e|UEV-1	ubiquitin-conjugating enzyme E2 variant 1	protein-coding
13973	chr8	99416197	99416887	+	0	NA	promoter-TSS (NM_007667)	promoter-TSS (NM_007667)	-71	NM_007667	12564	Mm.441131	NM_007667	ENSMUSG00000036510	Cdh8	AI851472|cad8	cadherin 8	protein-coding
335	chr1	66321485	66323897	+	0	NA	intron (NM_008632, intron 4 of 13)	intron (NM_008632, intron 4 of 13)	967	NM_001310634	17756	Mm.256966	NM_008632	ENSMUSG00000015222	Map2	G1-397-34|MAP-2|Mtap-2|Mtap2|repro4	microtubule-associated protein 2	protein-coding
5225	chr15	80254896	80255548	+	0	NA	promoter-TSS (NM_009716)	promoter-TSS (NM_009716)	38	NM_009716	11911	Mm.641	NM_009716	ENSMUSG00000042406	Atf4	Atf-4|C/ATF|CREB2|TAXREB67	activating transcription factor 4	protein-coding
8416	chr2	120403587	120404525	+	0	NA	promoter-TSS (NM_001110497)	promoter-TSS (NM_001110497)	60	NM_001110496	211499	Mm.260712	NM_173734	ENSMUSG00000033808	Tmem87a	A930025J12Rik	transmembrane protein 87A	protein-coding
3463	chr12	112644307	112644850	+	0	NA	promoter-TSS (NM_013929)	promoter-TSS (NM_013929)	-250	NM_013929	30954	Mm.289812	NM_013929	ENSMUSG00000064326	Siva1	CD27bp|Siva	SIVA1, apoptosis-inducing factor	protein-coding
9619	chr3	127552421	127553590	+	0	NA	promoter-TSS (NM_197997)	promoter-TSS (NM_197997)	344	NM_138593	28036	Mm.291032	NM_138593	ENSMUSG00000027968	Larp7	C330027G06Rik|D3Wsu161e	La ribonucleoprotein domain family, member 7	protein-coding
8427	chr2	121456926	121457170	+	0	NA	promoter-TSS (NM_026318)	promoter-TSS (NM_026318)	-40	NM_026318	67693	Mm.330525	NM_026318	ENSMUSG00000027245	Hypk	2310003F16Rik|HSPC136	huntingtin interacting protein K	protein-coding
11924	chr6	47593864	47594521	+	0	NA	intron (NM_007971, intron 1 of 19)	intron (NM_007971, intron 1 of 19)	838	NM_007971	14056	Mm.246688	NM_007971	ENSMUSG00000029687	Ezh2	Enx-1|Enx1h|KMT6|mKIAA4065	enhancer of zeste 2 polycomb repressive complex 2 subunit	protein-coding
6848	chr18	37805180	37806724	+	0	NA	promoter-TSS (NM_033581)	promoter-TSS (NM_033581)	-458	NM_033581	93706	Mm.247203	NM_033581	ENSMUSG00000102918	Pcdhgc3	PC43|Pcdh2	protocadherin gamma subfamily C, 3	protein-coding
14598	chr9	62343145	62343768	+	0	NA	intron (NM_009672, intron 1 of 6)	CpG	2113	NM_009672	11737	Mm.269088	NM_009672	ENSMUSG00000032249	Anp32a	Anp32|I1PP2A|LANP|PHAP1|W91701|pp32	acidic (leucine-rich) nuclear phosphoprotein 32 family, member A	protein-coding
2307	chr11	77889403	77889675	+	0	NA	intron (NM_008952, intron 2 of 7)	MER58B|DNA|hAT-Charlie	4333	NM_008952	19193	Mm.8543	NM_008952	ENSMUSG00000017453	Pipox	LPIPOX|Pso	pipecolic acid oxidase	protein-coding
11659	chr6	4747855	4748360	+	0	NA	promoter-TSS (NM_001130189)	promoter-TSS (NM_001130189)	801	NM_130877	170676	Mm.320575	NM_130877	ENSMUSG00000092035	Peg10	AA407948|Edr|HB-1|MEF3L|Mar2|Mart2|MyEF-3|Rtl2	paternally expressed 10	protein-coding
12420	chr6	134921557	134923522	+	0	NA	intron (NM_009875, intron 2 of 2)	intron (NM_009875, intron 2 of 2)	2138	NM_009875	12576	Mm.2958	NM_009875	ENSMUSG00000003031	Cdkn1b	AA408329|AI843786|Kip1|p27|p27Kip1	cyclin-dependent kinase inhibitor 1B	protein-coding
2240	chr11	70220622	70221415	+	0	NA	promoter-TSS (NM_172371)	promoter-TSS (NM_172371)	-24	NM_172371	69309	Mm.93266	NM_172371	ENSMUSG00000044367	Slc16a13	1700007D07Rik	solute carrier family 16 (monocarboxylic acid transporters), member 13	protein-coding
14256	chr9	22002456	22003088	+	0	NA	promoter-TSS (NM_001293651)	promoter-TSS (NM_001293651)	-138	NM_029939	77609	Mm.159953	NM_029939	ENSMUSG00000039632	Ccdc151	AI644415|C330001K17Rik|b2b1885Clo	coiled-coil domain containing 151	protein-coding
2791	chr12	8673983	8674326	+	0	NA	promoter-TSS (NM_001160219)	promoter-TSS (NM_001160219)	20	NM_001310519	80913	Mm.341243	NM_030723	ENSMUSG00000020594	Pum2	5730503J23Rik|Pumm2	pumilio RNA-binding family member 2	protein-coding
12710	chr7	29859853	29860243	+	0	NA	promoter-TSS (NM_172740)	promoter-TSS (NM_172740)	36	NM_001364618	233058	Mm.297657	NM_172740	ENSMUSG00000058402	Zfp420	B230119D13|B230312I18Rik|mszf59-1|mszf70	zinc finger protein 420	protein-coding
3610	chr13	22040750	22041720	+	0	NA	exon (NM_175656, exon 1 of 1)	exon (NM_175656, exon 1 of 1)	127	NM_175656	319158	Mm.14775	NM_175656	ENSMUSG00000060639	Hist1h4i	-	histone cluster 1, H4i	protein-coding
13255	chr7	123500888	123501227	+	0	NA	promoter-TSS (NM_001081329)	promoter-TSS (NM_001081329)	-431	NM_001081329	210162	Mm.135397	NM_175435	ENSMUSG00000030757	Zkscan2	9430065N20Rik|AW493225|Zfp694	zinc finger with KRAB and SCAN domains 2	protein-coding
3274	chr12	85218808	85219579	+	0	NA	promoter-TSS (NM_145445)	promoter-TSS (NM_145445)	-288	NM_145445	217715	Mm.29041	NM_145445	ENSMUSG00000004788	Eif2b2	EIF-2Bbeta|EIF2B	eukaryotic translation initiation factor 2B, subunit 2 beta	protein-coding
2684	chr11	115813678	115814531	+	0	NA	promoter-TSS (NM_029557)	promoter-TSS (NM_029557)	-512	NM_080643	140721	Mm.383737	NM_080643	ENSMUSG00000034471	Caskin2	1600028L06Rik|mKIAA1139	CASK-interacting protein 2	protein-coding
14824	chr9	102625303	102626984	+	0	NA	promoter-TSS (NM_181394)	promoter-TSS (NM_181394)	-19	NM_001301689	28135	Mm.38910	NM_001081122	ENSMUSG00000032534	Cep63	4921501M07|AL450317.13gm1|AW107703|CD20R|D9Mgc41|D9Mgc48e|ET2	centrosomal protein 63	protein-coding
12441	chr6	137252151	137252514	+	0	NA	promoter-TSS (NM_011216)	promoter-TSS (NM_011216)	33	NM_011216	19277	Mm.186361	NM_011216	ENSMUSG00000030223	Ptpro	D28|GLEPP1|PTPBK|PTPROt|PTPU2|PTPoc|PTPphi|Ptpn15|R-PTP-O	protein tyrosine phosphatase, receptor type, O	protein-coding
14114	chr8	120588935	120589643	+	0	NA	promoter-TSS (NM_178856)	promoter-TSS (NM_178856)	-214	NM_178856	272551	Mm.275910	NM_178856	ENSMUSG00000031821	Gins2	2210013I18Rik|4833427B12Rik|AI323585|Pfs2	GINS complex subunit 2 (Psf2 homolog)	protein-coding
8631	chr2	152226030	152227008	+	0	NA	promoter-TSS (NM_007788)	promoter-TSS (NM_007788)	-321	NM_007788	12995	Mm.23692	NM_007788	ENSMUSG00000074698	Csnk2a1	CK2|Csnk2a1-rs4	casein kinase 2, alpha 1 polypeptide	protein-coding
6230	chr17	29492133	29493228	+	0	NA	promoter-TSS (NM_001364913)	promoter-TSS (NM_001364913)	-405	NM_001364913	18712	Mm.328931	NM_008842	ENSMUSG00000024014	Pim1	Pim-1	proviral integration site 1	protein-coding
6442	chr17	56462181	56462776	+	0	NA	promoter-TSS (NM_001252456)	promoter-TSS (NM_001252456)	-257	NM_001252456	19280	Mm.258771	NM_011218	ENSMUSG00000013236	Ptprs	AL022616|PTP|PTP-NU3|PTPNU-3|PTPsigma|Ptpt9|R-PTP-S|RPTPsigma	protein tyrosine phosphatase, receptor type, S	protein-coding
11195	chr5	92434974	92435468	+	0	NA	promoter-TSS (NM_001359995)	promoter-TSS (NM_001359995)	-22	NM_001359995	269113	Mm.275289	NM_183392	ENSMUSG00000034826	Nup54	3110079L04Rik|54kDa	nucleoporin 54	protein-coding
4383	chr14	30654050	30654453	+	0	NA	promoter-TSS (NM_177815)	promoter-TSS (NM_177815)	-124	NM_177815	328370	Mm.259657	NM_177815	ENSMUSG00000052395	Rft1	D930025H04	RFT1 homolog	protein-coding
3200	chr12	76837200	76837898	+	0	NA	promoter-TSS (NM_145927)	promoter-TSS (NM_145927)	82	NM_145927	110606	Mm.151174	NM_145927	ENSMUSG00000033373	Fntb	2010013E13Rik|AA409500	farnesyltransferase, CAAX box, beta	protein-coding
5221	chr15	79834124	79834831	+	0	NA	promoter-TSS (NM_028763)	promoter-TSS (NM_028763)	-144	NM_001013362	504193	Mm.38438	NM_029079	ENSMUSG00000089837	Npcd	Cbx6-Nptxr	neuronal pentraxin chromo domain	protein-coding
5930	chr16	85173550	85174104	+	0	NA	promoter-TSS (NM_001198825)	promoter-TSS (NM_001198825)	-120	NM_001198824	11820	Mm.277585	NM_007471	ENSMUSG00000022892	App	Abeta|Abpp|Adap|Ag|Cvap|E030013M08Rik|betaApp	amyloid beta (A4) precursor protein	protein-coding
9356	chr3	89227323	89228577	+	0	NA	promoter-TSS (NR_030579)	promoter-TSS (NR_030579)	-752	NR_030579	100124470		NR_030579	ENSMUSG00000076255	Mir92b	Mirn92b|mir-92b|mmu-mir-92b	microRNA 92b	ncRNA
11619	chr5	145203834	145205027	+	0	NA	promoter-TSS (NM_001167944)	promoter-TSS (NM_001167944)	-129	NM_001359189	22757	Mm.332842	NM_016683	ENSMUSG00000055991	Zkscan5	AI132486|AI326970|Zfp95|hKraba1	zinc finger with KRAB and SCAN domains 5	protein-coding
7720	chr2	10080279	10080750	+	0	NA	promoter-TSS (NM_020615)	promoter-TSS (NM_020615)	-4	NM_001112738	11949	Mm.12677	NM_020615	ENSMUSG00000025781	Atp5c1	1700094F02Rik|Atp5f1c	ATP synthase, H+ transporting, mitochondrial F1 complex, gamma polypeptide 1	protein-coding
5381	chr15	98990477	98991231	+	0	NA	Intergenic	Intergenic	4889	NR_045991	75951	Mm.441657	NR_045991	ENSMUSG00000097587	4930578M01Rik	3010001K12Rik	RIKEN cDNA 4930578M01 gene	ncRNA
7537	chr19	46075582	46076134	+	0	NA	promoter-TSS (NM_053086)	promoter-TSS (NM_053086)	11	NM_053086	70769	Mm.402190	NM_053086	ENSMUSG00000015176	Nolc1	NOPP130|NOPP140|P130	nucleolar and coiled-body phosphoprotein 1	protein-coding
4454	chr14	50930774	50931648	+	0	NA	promoter-TSS (NM_001310506)	promoter-TSS (NM_001310506)	-362	NM_001033271	219024	Mm.239117	NM_001033271	ENSMUSG00000035953	Pip4p1	BC039161|Tmem55b	phosphatidylinositol-4,5-bisphosphate 4-phosphatase 1	protein-coding
1508	chr10	84916829	84917761	+	0	NA	promoter-TSS (NM_183172)	promoter-TSS (NM_183172)	-318	NM_001013441	237422	Mm.18936	NM_183172	ENSMUSG00000035620	Ric8b	BC051080|Ric-8|Ric-8b	RIC8 guanine nucleotide exchange factor B	protein-coding
8414	chr2	119972050	119972525	+	0	NA	promoter-TSS (NM_011941)	promoter-TSS (NM_011941)	-412	NM_011941	26390	Mm.330501	NM_011941	ENSMUSG00000033902	Mapkbp1	2810483F24Rik|AW123212|JNKBP-1|Jnkbp1|mKIAA0596	mitogen-activated protein kinase binding protein 1	protein-coding
7785	chr2	23155742	23156695	+	0	NA	promoter-TSS (NM_013771)	promoter-TSS (NM_013771)	-194	NM_025979	67121	Mm.253721	NM_025979	ENSMUSG00000026779	Mastl	2700091H24Rik|C88295|GW|GWL|MAST-L|THC2	microtubule associated serine/threonine kinase-like	protein-coding
9507	chr3	108146028	108146579	+	0	NA	promoter-TSS (NM_010306)	promoter-TSS (NM_010306)	-151	NM_010306	14679	Mm.271703	NM_010306	ENSMUSG00000000001	Gnai3	AI158965|AW537698|Galphai3|Gnai-3	guanine nucleotide binding protein (G protein), alpha inhibiting 3	protein-coding
7132	chr18	73702535	73703131	+	0	NA	intron (NR_157374, intron 1 of 9)	intron (NR_157374, intron 1 of 9)	958	NM_001364968	17128	Mm.100399	NM_008540	ENSMUSG00000024515	Smad4	AW743858|D18Wsu70e|DPC4|Madh4	SMAD family member 4	protein-coding
11520	chr5	135077166	135077588	+	0	NA	intron (NM_001199677, intron 1 of 3)	intron (NM_001199677, intron 1 of 3)	889	NM_177574	194309	Mm.44356	NM_177574	ENSMUSG00000043614	Vps37d	Wbscr24	vacuolar protein sorting 37D	protein-coding
12080	chr6	71271445	71271706	+	0	NA	promoter-TSS (NM_001354706)	promoter-TSS (NM_001354706)	-96	NR_106192	102465900		NR_106192	ENSMUSG00000098623	Mir8112	Gm27739|mmu-mir-8112	microRNA 8112	ncRNA
2150	chr11	61956549	61956863	+	0	NA	promoter-TSS (NM_001281818)	promoter-TSS (NM_001281818)	-57	NM_001310526	432572	Mm.438022	NM_001029936	ENSMUSG00000042331	Specc1	2810012G08Rik|B230396K10Rik|Cytsb	sperm antigen with calponin homology and coiled-coil domains 1	protein-coding
14428	chr9	44361639	44361905	+	0	NA	promoter-TSS (NM_027889)	promoter-TSS (NM_027889)	-102	NM_027889	71732	Mm.295013	NM_027889	ENSMUSG00000032127	Vps11	1200011A11Rik	VPS11, CORVET/HOPS core subunit	protein-coding
2554	chr11	102430194	102430581	+	0	NA	promoter-TSS (NM_008175)	promoter-TSS (NM_008175)	-120	NM_008175	14824	Mm.1568	NM_008175	ENSMUSG00000034708	Grn	GP88|PCDGF|PEPI|Pgrn|epithelin	granulin	protein-coding
5084	chr15	59647351	59648978	+	0	NA	promoter-TSS (NM_144549)	promoter-TSS (NM_144549)	-490	NM_144549	211770	Mm.40298	NM_144549	ENSMUSG00000032501	Trib1	A530090O15Rik|TRB-1|Trb1	tribbles pseudokinase 1	protein-coding
4532	chr14	60265643	60265957	+	0	NA	intron (NM_144843, intron 1 of 13)	intron (NM_144843, intron 1 of 13)	595	NM_144843	219135	Mm.247007	NM_144843	ENSMUSG00000021987	Mtmr6	4022440C11Rik|AI428804|AU041072	myotubularin related protein 6	protein-coding
13159	chr7	109959573	109959932	+	0	NA	intron (NM_021494, intron 1 of 22)	intron (NM_021494, intron 1 of 22)	670	NM_021494	19347	Mm.21904	NM_021494	ENSMUSG00000035901	Dennd5a	1500012B19Rik|AJ245569|AW496491|ORF37|Rab6ip1|mKIAA1091	DENN/MADD domain containing 5A	protein-coding
3438	chr12	108604770	108605372	+	0	NA	promoter-TSS (NM_001163395)	promoter-TSS (NM_001163395)	-695	NM_001163395	14026	Mm.238841	NM_007965	ENSMUSG00000021262	Evl	AI528774|b2b2600Clo	Ena-vasodilator stimulated phosphoprotein	protein-coding
5646	chr16	38087117	38088350	+	0	NA	non-coding (NR_033221, exon 1 of 1)	non-coding (NR_033221, exon 1 of 1)	-1268	NM_019827	56637	Mm.394930	NM_019827	ENSMUSG00000022812	Gsk3b	7330414F15Rik|8430431H08Rik|C86142|GSK-3|GSK-3beta|GSK3	glycogen synthase kinase 3 beta	protein-coding
1049	chr10	11148706	11149527	+	0	NA	promoter-TSS (NM_001284354)	promoter-TSS (NM_001284354)	-314	NM_001077707	268281	Mm.133101	NM_172937	ENSMUSG00000090112	Shprh	2610103K11Rik|AA450458|AU024614|BC006883|D230017O13Rik|E130018M05	SNF2 histone linker PHD RING helicase	protein-coding
423	chr1	82293854	82294421	+	0	NA	Intergenic	Intergenic	-2698	NM_010570	16367	Mm.4952	NM_010570	ENSMUSG00000055980	Irs1	G972R|IRS-1	insulin receptor substrate 1	protein-coding
11541	chr5	136567163	136567684	+	0	NA	promoter-TSS (NM_001291238)	promoter-TSS (NM_001291238)	67	NM_001291238	13047	Mm.320317	NM_009986	ENSMUSG00000029705	Cux1	CDP|Cutl1|Cux|Cux-1	cut-like homeobox 1	protein-coding
13182	chr7	112679669	112680980	+	0	NA	intron (NM_001166584, intron 1 of 13)	intron (NM_001166584, intron 1 of 13)	968	NM_001166585	21676	Mm.24685	NM_009346	ENSMUSG00000055320	Tead1	2610024B07Rik|B230114H05Rik|Gtrgeo5|TEAD-1|TEF-1|Tcf13|mTEF-1	TEA domain family member 1	protein-coding
12205	chr6	97210490	97210899	+	0	NA	promoter-TSS (NM_022992)	promoter-TSS (NM_022992)	-98	NM_022992	65106	Mm.291014	NM_022992	ENSMUSG00000035199	Arl6ip5	5930404D22Rik|AV001879|Aip-5|Gtrap3-18|addiscin	ADP-ribosylation factor-like 6 interacting protein 5	protein-coding
5269	chr15	84854912	84856770	+	0	NA	promoter-TSS (NM_001356573)	promoter-TSS (NM_001356573)	288	NM_001081166	271305	Mm.101022	NM_001081166	ENSMUSG00000016624	Phf21b	A730032D07Rik	PHD finger protein 21B	protein-coding
10885	chr5	30888051	30888974	+	0	NA	promoter-TSS (NM_001294262)	promoter-TSS (NM_001294262)	-340	NM_174849	231093	Mm.440364	NM_174849	ENSMUSG00000029165	Agbl5	9430057O19Rik|CCP5	ATP/GTP binding protein-like 5	protein-coding
2345	chr11	81575310	81575924	+	0	NA	intron (NM_001034013, intron 1 of 9)	HAL1|LINE|L1	-2078	NM_001033765	237880	Mm.435528	NM_001033765		1700071K01Rik	-	RIKEN cDNA 1700071K01 gene	protein-coding
6335	chr17	36958180	36958790	+	0	NA	promoter-TSS (NM_001368424)	promoter-TSS (NM_001368424)	40	NM_001355422	66136	Mm.486229	NM_023162	ENSMUSG00000036315	Znrd1	1110014N07Rik|Rpa12	zinc ribbon domain containing 1	protein-coding
11299	chr5	110107813	110109069	+	0	NA	promoter-TSS (NM_145147)	promoter-TSS (NM_145147)	-244	NM_145147	107999	Mm.86267	NM_145147	ENSMUSG00000033434	Gtpbp6	AV119224|Pgbpll|pgpl	GTP binding protein 6 (putative)	protein-coding
3797	chr13	51101446	51102344	+	0	NA	intron (NM_001283029, intron 1 of 5)	intron (NM_001283029, intron 1 of 5)	348	NM_001283029	20729	Mm.188432	NM_011462	ENSMUSG00000021395	Spin1	Spin	spindlin 1	protein-coding
839	chr1	169969137	169969775	+	0	NA	promoter-TSS (NR_040438)	promoter-TSS (NR_040438)	47	NR_040438	67303	Mm.396611	NR_040438	ENSMUSG00000097503	3110045C21Rik	AI838577	RIKEN cDNA 3110045C21 gene	ncRNA
10175	chr4	74251404	74252098	+	0	NA	promoter-TSS (NM_144787)	promoter-TSS (NM_144787)	-128	NM_144787	76804	Mm.209059	NM_144787	ENSMUSG00000028397	Kdm4c	2410141F18Rik|AA517467|Gasc1|Jmjd2c	lysine (K)-specific demethylase 4C	protein-coding
124	chr1	39577252	39577777	+	0	NA	promoter-TSS (NM_001033135)	promoter-TSS (NM_001033135)	-167	NM_001033135	67702	Mm.28614	NM_001033135	ENSMUSG00000048234	Rnf149	1600023E10Rik|AV037261|C76763|Gm15832|Greul4	ring finger protein 149	protein-coding
10265	chr4	88032970	88034322	+	0	NA	promoter-TSS (NM_027326)	promoter-TSS (NM_027326)	-239	NM_027326	70122	Mm.288898	NM_027326	ENSMUSG00000028496	Mllt3	2210011H10Rik|2610012I03Rik|3830408D16Rik|Af9|D4Ertd321e	myeloid/lymphoid or mixed-lineage leukemia; translocated to, 3	protein-coding
13872	chr8	84773648	84774982	+	0	NA	promoter-TSS (NM_001081981)	promoter-TSS (NM_001081981)	-905	NM_001297601	18032	Mm.9394	NM_010906	ENSMUSG00000001911	Nfix	CTF|NF-I/X|NF1-X|NFI-X	nuclear factor I/X	protein-coding
11561	chr5	137786002	137788126	+	0	NA	promoter-TSS (NM_001360023)	promoter-TSS (NM_001360023)	-267	NM_001360023	381678	Mm.332765	NM_001005426	ENSMUSG00000037108	Zcwpw1	Gm1053	zinc finger, CW type with PWWP domain 1	protein-coding
14758	chr9	93008579	93009246	+	0	NA	Intergenic	Intergenic	-3179	NR_040756	78349	Mm.52612	NR_040756	ENSMUSG00000100294	1700034K08Rik	-	RIKEN cDNA 1700034K08 gene	ncRNA
14696	chr9	78108546	78109595	+	0	NA	promoter-TSS (NM_001163780)	promoter-TSS (NM_001163780)	-5	NM_001081490	71538	Mm.28584	NM_023605	ENSMUSG00000001366	Fbxo9	9030401P18Rik|AA986398	f-box protein 9	protein-coding
13021	chr7	81522946	81523707	+	0	NA	promoter-TSS (NR_045299)	promoter-TSS (NR_045299)	-224	NR_045299	100504421	Mm.217071	NR_045299	ENSMUSG00000097277	2900076A07Rik	WI1-1616M8.2	RIKEN cDNA 2900076A07 gene	ncRNA
3301	chr12	87472182	87472724	+	0	NA	promoter-TSS (NM_025507)	promoter-TSS (NM_025507)	-154	NM_025507	66354	Mm.271174	NM_025507	ENSMUSG00000021039	Snw1	2310008B08Rik|AW048543|NCoA-62|SKIP|Skiip	SNW domain containing 1	protein-coding
5320	chr15	92596751	92597481	+	0	NA	promoter-TSS (NM_001164594)	promoter-TSS (NM_001164594)	7	NM_001164594	239618	Mm.309826	NM_001164593	ENSMUSG00000036218	Pdzrn4	1110017D07Rik|LNX4|SAMCAP3L|mKIAA3027	PDZ domain containing RING finger 4	protein-coding
3832	chr13	55727983	55728289	+	0	NA	intron (NM_028281, intron 1 of 3)	intron (NM_028281, intron 1 of 3)	768	NM_028281	72562	Mm.28145	NM_028281	ENSMUSG00000021496	Pcbd2	2700061N24Rik|Dcoh2|Dcohm	pterin 4 alpha carbinolamine dehydratase/dimerization cofactor of hepatocyte nuclear factor 1 alpha (TCF1) 2	protein-coding
11906	chr6	42709966	42710414	+	0	NA	promoter-TSS (NM_001355770)	promoter-TSS (NM_001355770)	-75	NM_001355768	77574	Mm.24652	NM_029930	ENSMUSG00000036667	Tcaf1	2810407D09Rik|3321401G04Rik|A230020K05Rik|AI848529|Fam115a	TRPM8 channel-associated factor 1	protein-coding
4690	chr14	79774113	79775020	+	0	NA	Intergenic	Intergenic	-3254	NM_001042726	18530	Mm.390715	NM_021543	ENSMUSG00000036422	Pcdh8	1700080P15Rik|Papc	protocadherin 8	protein-coding
7694	chr2	6883452	6883901	+	0	NA	intron (NM_001110230, intron 2 of 14)	intron (NM_001110230, intron 2 of 14)	1320	NM_001160293	14007	Mm.398543	NM_010160	ENSMUSG00000002107	Celf2	B230218O03|B230345P09Rik|C88023|CELF-2|CUG-BP2|Cugbp2|D230046B21Rik|Etr-3|Napor|Napor-2|mETR-3	CUGBP, Elav-like family member 2	protein-coding
13829	chr8	79711563	79711889	+	0	NA	promoter-TSS (NM_001357235)	promoter-TSS (NM_001357235)	14	NM_015751	24015	Mm.5831	NM_015751	ENSMUSG00000058355	Abce1	C79080|Oabp|RLI|RNS41|RNS4I|Rnaseli	ATP-binding cassette, sub-family E (OABP), member 1	protein-coding
13040	chr7	87586277	87586547	+	0	NA	intron (NM_001081414, intron 1 of 9)	intron (NM_001081414, intron 1 of 9)	2244	NM_001143834	108071	Mm.235018	NM_001033224	ENSMUSG00000049583	Grm5	6430542K11Rik|AI850523|Glu5R|Gprc1e|mGluR5|mGluR5b	glutamate receptor, metabotropic 5	protein-coding
1413	chr10	79097441	79097901	+	0	NA	promoter-TSS (NM_001359715)	promoter-TSS (NM_001359715)	-71	NM_001004362	72128	Mm.297854	NM_001004362	ENSMUSG00000060301	2610008E11Rik	-	RIKEN cDNA 2610008E11 gene	protein-coding
15138	chrX	101429042	101430353	+	0	NA	promoter-TSS (NM_001252518)	promoter-TSS (NM_001252518)	46	NM_023144	53610	Mm.280069	NM_023144	ENSMUSG00000031311	Nono	AA407051|AV149256|NRB54|P54NRB|nonA	non-POU-domain-containing, octamer binding protein	protein-coding
2372	chr11	86356262	86357228	+	0	NA	intron (NM_001080931, intron 1 of 29)	intron (NM_001080931, intron 1 of 29)	851	NM_001080931	327987	Mm.341886	NM_001080931	ENSMUSG00000034297	Med13	1110067M05Rik|D030023K18|Thrap1|Trap240	mediator complex subunit 13	protein-coding
10470	chr4	120825597	120826180	+	0	NA	promoter-TSS (NM_008692)	promoter-TSS (NM_008692)	-147	NM_001277095	18046	Mm.318389	NM_008692	ENSMUSG00000032897	Nfyc	-	nuclear transcription factor-Y gamma	protein-coding
6802	chr18	32162527	32163151	+	0	NA	promoter-TSS (NM_011946)	promoter-TSS (NM_011946)	-250	NM_011946	26405	Mm.211762	NM_011946	ENSMUSG00000024383	Map3k2	9630061B06Rik|AI585793|Mekk2|Mekk2b	mitogen-activated protein kinase kinase kinase 2	protein-coding
6331	chr17	36042722	36042981	+	0	NA	promoter-TSS (NM_010397)	promoter-TSS (NM_010397)	-109	NM_001359755	15039	Mm.195061	NM_010396	ENSMUSG00000056116	H2-T22	27b|H-2T17|H-2T22|H2-T17|T22b	histocompatibility 2, T region locus 22	protein-coding
[truncated: 5,169 more rows]

## Sheet: E18.5_stats
Annotation	Number of peaks	Total size (bp)	Log2 Ratio (obs/exp)	LogP enrichment (+values depleted)
3UTR	87	20758984	-0.421	5.98
miRNA	0	31126	-0.232	0.175
[truncated: 44 more rows]

## Sheet: P0
PeakID (cmd=annotatePeaks.pl ./final_peaks/3.flat/cat.flat.bed mm10 -annStats ./final_peaks/5.stats/cat.flat.anno_stats.tsv)	Chr	Start	End	Strand	Peak Score	Focus Ratio/Region Size	Annotation	Detailed Annotation	Distance to TSS	Nearest PromoterID	Entrez ID	Nearest Unigene	Nearest Refseq	Nearest Ensembl	Gene Name	Gene Alias	Gene Description	Gene Type
[truncated: 15,829 more rows]

[truncated: 3 more sheets: P0_stats, adult, adult_stats]
