# Supplementary material for: MYT1L haploinsufficiency in human neurons and mice causes autism-associated phenotypes that can be reversed by genetic and pharmacologic intervention
Source: Mol Psychiatry. 2023 Feb 14;28(5):2122–35. doi: 10.1038/s41380-023-01959-7 (PMC10575775; doi:10.1038/s41380-023-01959-7)
Supplement: Supplementary file 18 — Supplementary Table 4 [file 41380_2023_1959_MOESM18_ESM.xlsx]

## Sheet: Sample overview
		+/+	+/-	-/-
	E18.5	5	6*	5
	P0	4	6	6
	P22	6	6*	-
	Adult	3	6*	-
	*recalibrated

## Sheet: E18.5_(+-)_vs_(++)
gene_name	ENSEMBL	base_mean	absolute_log2fc	log2fc	p_val	p_adj
Mir8101	ENSMUSG00000098863	48.7595	1.06e-06	1.06e-06	0.584572	0.842414
Gm27646	ENSMUSG00000098364	85.7705	2.13e-06	2.13e-06	0.287183	0.452942
Gm40518	ENSMUSG00000110924	0.905822	5.62e-07	5.62e-07	0.164865	0.396161
Gm23450	ENSMUSG00000094210	62.4946	9.97e-08	9.97e-08	0.970289	0.899965
Eps8l1	ENSMUSG00000006154	170.355	3.97e-06	-3.97e-06	0.0909817	0.236381
Zfp57	ENSMUSG00000036036	9866.26	3.25e-06	-3.25e-06	0.398434	0.640067
Clec18a	ENSMUSG00000033633	35.9029	1.33e-06	-1.33e-06	0.471426	0.757715
Piezo1	ENSMUSG00000014444	577.23	5.35e-06	-5.35e-06	0.035889	0.145599
Met	ENSMUSG00000009376	1015.4	3.49e-06	-3.49e-06	0.0447382	0.194691
Tekt5	ENSMUSG00000039179	67.3764	2.69e-07	-2.69e-07	0.763224	0.767811
Grp	ENSMUSG00000024517	421.434	1.02e-06	1.02e-06	0.343318	0.646701
Coro6	ENSMUSG00000020836	23.1412	3.52e-06	3.52e-06	0.948678	1
Sema5b	ENSMUSG00000052133	1415.32	1.24e-06	-1.24e-06	0.550065	0.821126
Igsf21	ENSMUSG00000040972	1648.34	2.98e-06	-2.98e-06	0.319696	0.62666
Lypd1	ENSMUSG00000026344	1047.26	1.44e-06	-1.44e-06	0.299854	0.604468
Eln	ENSMUSG00000029675	1109.45	9.66e-06	9.66e-06	0.00793046	0.062517
Gjc2	ENSMUSG00000043448	21.0496	1.72e-06	-1.72e-06	0.226871	0.501442
Olig1	ENSMUSG00000046160	2337.72	3.44e-06	-3.44e-06	0.327456	0.682808
Olig2	ENSMUSG00000039830	887.08	6.12e-06	6.12e-06	0.179247	0.403941
Gm27998	ENSMUSG00000098395	1644.17	1.06e-06	-1.06e-06	0.507602	0.830648
Ccbe1	ENSMUSG00000046318	4046.27	4.79e-06	-4.79e-06	0.379609	0.71164
Cdc42ep1	ENSMUSG00000049521	276.577	9.76e-07	9.76e-07	0.823013	0.82081
Igsf9b	ENSMUSG00000034275	1895.45	1.72e-06	1.72e-06	0.53387	0.812279
Ppp1r1b	ENSMUSG00000061718	4286.56	5.4e-06	5.4e-06	0.0777794	0.280036
Ltbp4	ENSMUSG00000040488	1301.88	4.46e-06	-4.46e-06	0.223977	0.504
Gm27627	ENSMUSG00000098599	830.99	1.57e-06	-1.57e-06	0.338085	0.641081
Mir770	ENSMUSG00000076451	549.191	1.79e-06	-1.79e-06	0.126915	0.325725
Hps1	ENSMUSG00000025188	752.69	2.73e-07	-2.73e-07	0.915501	0.951237
Plekho2	ENSMUSG00000050721	345.326	1.67e-06	1.67e-06	0.898839	0.949237
Plch1	ENSMUSG00000036834	309.523	4.17e-06	4.17e-06	0.0532177	0.173505
Miat	ENSMUSG00000097767	25567.2	1.01e-06	-1.01e-06	0.541631	0.747471
Ermn	ENSMUSG00000026830	194.537	2.96e-06	-2.96e-06	0.115737	0.273721
Tpgs1	ENSMUSG00000020308	1052.11	5e-07	-5e-07	0.877678	1
Cldn11	ENSMUSG00000037625	29.6842	1.17e-07	1.17e-07	0.801088	0.883202
Tesc	ENSMUSG00000029359	49.1049	2.16e-07	-2.16e-07	0.870218	1
Ccdc85b	ENSMUSG00000095098	1375.31	1.21e-07	-1.21e-07	0.980916	1
Cplx2	ENSMUSG00000025867	20957.6	1.49e-05	-1.49e-05	0.00914675	0.0621529
Lingo2	ENSMUSG00000045083	390.446	3.23e-06	-3.23e-06	0.0853519	0.255482
Col19a1	ENSMUSG00000026141	232.304	1.1e-05	-1.1e-05	1.4e-07	1.53e-05
Rgs11	ENSMUSG00000024186	448.026	5.73e-06	-5.73e-06	0.00385863	0.0386157
Celsr3	ENSMUSG00000023473	12335.4	3.59e-06	-3.59e-06	0.287085	0.520424
Metrn	ENSMUSG00000002274	990.616	4.48e-06	4.48e-06	0.165445	0.423968
Slc2a1	ENSMUSG00000028645	2144.84	9.85e-07	-9.85e-07	0.811894	0.995851
Cntnap5a	ENSMUSG00000070695	814.714	7e-06	-7e-06	0.00373989	0.0379023
Flnb	ENSMUSG00000025278	2128.82	1.7e-06	-1.7e-06	0.600796	0.897569
Igfbp4	ENSMUSG00000017493	2180.71	1.15e-05	1.15e-05	0.0211866	0.120959
Unc5b	ENSMUSG00000020099	851.772	9.28e-06	9.28e-06	0.116022	0.301962
Pkd1	ENSMUSG00000032855	5923.63	3.46e-06	-3.46e-06	0.343744	0.651316
Sparc	ENSMUSG00000018593	4236.1	2.02e-05	2.02e-05	4.71e-06	0.000331161
Nwd2	ENSMUSG00000090061	2671.72	1.42e-05	-1.42e-05	8.76e-09	2.48e-06
Ccn3	ENSMUSG00000037362	365.147	6.98e-06	-6.98e-06	0.00427184	0.0366651
Ttc9b	ENSMUSG00000007944	2680.1	2.13e-06	-2.13e-06	0.564836	0.918412
Cnp	ENSMUSG00000006782	745.616	5.49e-08	-5.49e-08	0.975359	1
Romo1	ENSMUSG00000067847	2097.41	1.9e-07	-1.9e-07	0.95241	1
Carmil3	ENSMUSG00000022211	5391.67	2.77e-06	2.77e-06	0.418404	0.721001
Gm48623	ENSMUSG00000112941	465.558	6.65e-06	-6.65e-06	0.13205	0.33311
Kmt2d	ENSMUSG00000048154	5202.65	2.94e-07	2.94e-07	0.912802	1
Rnf144a	ENSMUSG00000020642	2569.67	5.56e-06	-5.56e-06	0.344539	0.700142
Fgf1	ENSMUSG00000036585	22.425	6.11e-07	-6.11e-07	0.445865	0.809962
Olfm1	ENSMUSG00000026833	10705.7	4.77e-06	-4.77e-06	0.350108	0.586473
Etv1	ENSMUSG00000004151	1199.63	1.87e-06	-1.87e-06	0.194441	0.474475
Cacna1b	ENSMUSG00000004113	5870.95	9.78e-06	-9.78e-06	0.0111443	0.0797799
Gpr37l1	ENSMUSG00000026424	53.4846	1.93e-06	-1.93e-06	0.135002	0.335528
Gm42715	ENSMUSG00000107023	8106.38	1.76e-06	1.76e-06	0.66844	0.813125
Sprn	ENSMUSG00000045733	2137.3	1.86e-05	-1.86e-05	6.06e-06	0.000504318
Selenow	ENSMUSG00000041571	21939.6	2.09e-06	-2.09e-06	0.597401	0.767811
Mfap3	ENSMUSG00000020522	2519.51	1.05e-05	1.05e-05	0.0795033	0.295038
Fads1	ENSMUSG00000010663	7371.92	1.39e-05	1.39e-05	0.261233	0.493121
Zfp652	ENSMUSG00000075595	3910.59	4.81e-05	4.81e-05	0.806875	1
D430019H16Rik	ENSMUSG00000094910	21750.4	1.69e-05	-1.69e-05	0.0236636	0.115469
Sult4a1	ENSMUSG00000018865	5244.76	1.1e-05	-1.1e-05	0.0929327	0.312698
Zmynd8	ENSMUSG00000039671	7326.56	4.92e-06	-4.92e-06	0.46009	0.666853
Ntm	ENSMUSG00000059974	7066	1.01e-05	-1.01e-05	0.0524254	0.192718
Atp8a1	ENSMUSG00000037685	8484.12	2.05e-05	-2.05e-05	1.18e-06	9.31e-05
Zfyve16	ENSMUSG00000021706	1106.07	2.95e-06	2.95e-06	0.495573	0.782112
Zmiz2	ENSMUSG00000041164	17482.6	2.19e-05	-2.19e-05	0.00187559	0.0203895
Imp4	ENSMUSG00000026127	1800.21	3.04e-06	-3.04e-06	0.730372	1
Dnajc5	ENSMUSG00000000826	14653.4	1.87e-05	-1.87e-05	0.0247888	0.115655
Ywhaz	ENSMUSG00000022285	25937.4	1.05e-07	1.05e-07	0.989076	0.982382
Camk1d	ENSMUSG00000039145	2549.65	2.04e-06	-2.04e-06	0.664108	0.89651
Bace1	ENSMUSG00000032086	3643.8	4.71e-05	-4.71e-05	1.04e-06	0.000100242
Mark2	ENSMUSG00000024969	3513.07	7.42e-06	-7.42e-06	0.30823	0.613535
Elp1	ENSMUSG00000028431	5734.5	1.89e-05	-1.89e-05	0.091865	0.317248
Nsd2	ENSMUSG00000057406	12363.8	8.73e-06	-8.73e-06	0.125569	0.32909
Fam107a	ENSMUSG00000021750	46.0608	3.96e-06	3.96e-06	4.32e-05	0.00137669
Vamp3	ENSMUSG00000028955	920.854	9.99e-05	9.99e-05	0.000598665	0.00920127
Serpini1	ENSMUSG00000027834	3935.65	6.14e-06	-6.14e-06	0.306854	0.612136
Galntl6	ENSMUSG00000096914	575.701	1.31e-05	-1.31e-05	9.18e-05	0.00238982
Nat8l	ENSMUSG00000048142	3007.24	3.82e-05	-3.82e-05	4.52e-07	5.24e-05
C1qbp	ENSMUSG00000018446	2342.63	3.12e-06	3.12e-06	0.525245	0.857669
Limk2	ENSMUSG00000020451	6621.67	1.98e-05	-1.98e-05	0.010652	0.0664428
Gnal	ENSMUSG00000024524	10974.5	7.84e-06	-7.84e-06	0.022636	0.107432
Rpl7a	ENSMUSG00000062647	27402.6	6.76e-07	-6.76e-07	0.87142	0.940866
Glo1	ENSMUSG00000024026	2063.47	1.12e-05	1.12e-05	0.0196882	0.115105
Mark4	ENSMUSG00000030397	4578.09	1.06e-05	-1.06e-05	0.144375	0.415844
Rpl26	ENSMUSG00000060938	15130.5	2.15e-06	2.15e-06	0.522829	0.721356
Wdr6	ENSMUSG00000066357	14693.7	9.8e-06	-9.8e-06	0.122932	0.325284
Aig1	ENSMUSG00000019806	1088.43	2.62e-06	2.62e-06	0.685382	0.906375
Itsn2	ENSMUSG00000020640	1332.32	5.04e-06	-5.04e-06	0.253534	0.548114
Stau2	ENSMUSG00000025920	5371.28	1.4e-05	-1.4e-05	0.11363	0.360896
Akap11	ENSMUSG00000022016	6814.05	6.88e-06	-6.88e-06	0.141792	0.345877
Atp5g3	ENSMUSG00000018770	7544.44	4.75e-06	4.75e-06	0.243967	0.474714
Add2	ENSMUSG00000030000	33920.7	3.36e-06	-3.36e-06	0.608524	0.780762
Pitpna	ENSMUSG00000017781	7094.43	2.89e-05	-2.89e-05	0.00168618	0.0190428
Pten	ENSMUSG00000013663	4356.51	9.79e-06	-9.79e-06	0.0900122	0.306562
Cdk17	ENSMUSG00000020015	3679.28	5.26e-05	5.26e-05	0.445089	0.779202
Mgll	ENSMUSG00000033174	1511.11	5.44e-05	5.44e-05	0.19372	0.499735
Kcnb1	ENSMUSG00000050556	2084.55	1.07e-05	-1.07e-05	0.00584033	0.0693183
Agrn	ENSMUSG00000041936	22421.4	3.93e-06	-3.93e-06	0.275828	0.500545
Gaa	ENSMUSG00000025579	3858.48	6.28e-07	-6.28e-07	0.928211	1
H3f3b	ENSMUSG00000016559	25660.3	8.69e-06	8.69e-06	0.0996032	0.278643
Fam171b	ENSMUSG00000048388	6149.42	2.29e-05	-2.29e-05	0.00129404	0.0163497
Ywhae	ENSMUSG00000020849	49928.4	1.16e-06	-1.16e-06	0.843333	0.924214
Slc6a1	ENSMUSG00000030310	5686.57	2.94e-06	-2.94e-06	0.298748	0.6038
Esrra	ENSMUSG00000024955	1309.97	4.13e-06	-4.13e-06	0.525889	0.80044
Mapk6	ENSMUSG00000042688	6471.23	8.34e-07	-8.34e-07	0.901864	0.923585
Ccar2	ENSMUSG00000033712	8301.37	2.21e-05	-2.21e-05	0.0155398	0.0840941
Tmem9	ENSMUSG00000026411	2458.02	5e-06	5e-06	0.310552	0.614712
Gab2	ENSMUSG00000004508	3400.78	1.82e-05	-1.82e-05	0.00490579	0.0481536
Txndc12	ENSMUSG00000028567	1617.47	5.42e-06	5.42e-06	0.298805	0.757284
Ganab	ENSMUSG00000071650	7158.25	8.82e-06	8.82e-06	0.295266	0.527407
Sec31a	ENSMUSG00000035325	5067.68	1.34e-05	-1.34e-05	0.0941749	0.327969
Sec23b	ENSMUSG00000027429	1464.25	1.57e-05	1.57e-05	0.0311696	0.155284
Ufm1	ENSMUSG00000027746	2497.69	1.06e-05	1.06e-05	0.106166	0.331362
Utp25	ENSMUSG00000016181	1745.54	1.16e-05	-1.16e-05	0.117209	0.381125
Mast3	ENSMUSG00000031833	3038.66	2.55e-05	-2.55e-05	0.000441215	0.00926904
Rrp1	ENSMUSG00000061032	10873	4.15e-06	-4.15e-06	0.503096	0.697753
Fkbp2	ENSMUSG00000056629	1198.65	6.55e-06	6.55e-06	0.107082	0.330951
Sfmbt1	ENSMUSG00000006527	1247.75	4.26e-06	4.26e-06	0.474732	0.755258
Prmt8	ENSMUSG00000030350	2365.34	6.97e-05	6.97e-05	0.187365	0.520617
Ckap5	ENSMUSG00000040549	10078.6	6.74e-06	-6.74e-06	0.211529	0.440992
Neurl4	ENSMUSG00000047284	8444.45	1.81e-05	-1.81e-05	0.0864516	0.25589
Srgap3	ENSMUSG00000030257	14417.9	8.17e-06	-8.17e-06	0.071238	0.227223
St6gal2	ENSMUSG00000024172	5609.43	1.06e-05	-1.06e-05	0.0226198	0.125676
Dip2b	ENSMUSG00000023026	4015.6	1.8e-06	-1.8e-06	0.690143	0.914459
Arhgap21	ENSMUSG00000036591	8996.37	5.22e-06	-5.22e-06	0.28772	0.519878
Zwint	ENSMUSG00000019923	11459.4	5.18e-06	-5.18e-06	0.307718	0.540137
Dnm3	ENSMUSG00000040265	5900.76	1.16e-05	-1.16e-05	0.0266682	0.143749
Slc9a8	ENSMUSG00000039463	1310.4	5.16e-06	5.16e-06	0.322742	0.630028
Celsr2	ENSMUSG00000068740	9842.68	4.56e-06	-4.56e-06	0.195182	0.418142
Rspry1	ENSMUSG00000050079	1809.07	4.31e-06	-4.31e-06	0.646526	1
Ksr1	ENSMUSG00000018334	1707.02	1.78e-05	-1.78e-05	0.00200671	0.0272104
Slc37a4	ENSMUSG00000032114	1130.54	6.14e-06	-6.14e-06	0.241182	0.530402
Nudt3	ENSMUSG00000024213	14139.8	1.52e-06	-1.52e-06	0.788608	0.875688
Gas7	ENSMUSG00000033066	15274.2	1.32e-05	-1.32e-05	0.066191	0.217001
Ndufb3	ENSMUSG00000026032	1592.31	2.19e-06	2.19e-06	0.567739	0.8729
Top1	ENSMUSG00000070544	7578.57	7.71e-09	7.71e-09	0.999063	0.989544
Gpr153	ENSMUSG00000042804	985.842	6.93e-06	-6.93e-06	0.00373552	0.0329122
Enc1	ENSMUSG00000041773	72308.1	1.93e-05	-1.93e-05	0.00106048	0.0137391
Pfas	ENSMUSG00000020899	1874.52	2.07e-06	-2.07e-06	0.659602	0.942311
Slc24a3	ENSMUSG00000063873	1450.13	8.59e-06	-8.59e-06	4.96e-05	0.00181024
Fads2	ENSMUSG00000024665	13729.6	1.44e-05	-1.44e-05	0.178524	0.400031
Ndrg1	ENSMUSG00000005125	7603.08	0.000199656	-0.000199656	0.66436	0.809132
Chp1	ENSMUSG00000014077	2442.61	2.02e-05	-2.02e-05	0.587381	0.937524
Unc13c	ENSMUSG00000062151	445.806	8.57e-07	-8.57e-07	0.768846	0.875291
Nlk	ENSMUSG00000017376	2415.04	9.27e-06	-9.27e-06	0.229881	0.519385
Atp6v0a1	ENSMUSG00000019302	8038.89	8.07e-06	-8.07e-06	0.138804	0.341101
Pygo1	ENSMUSG00000034910	4344.34	8.2e-06	8.2e-06	0.212369	0.517973
Rpl24	ENSMUSG00000098274	12255.9	2.36e-06	2.36e-06	0.533994	0.726771
Shc3	ENSMUSG00000021448	1256.19	2.2e-07	-2.2e-07	0.929911	1
Mcur1	ENSMUSG00000021371	350.388	2.27e-05	2.27e-05	4.13e-06	0.000235771
Mrs2	ENSMUSG00000021339	2296.11	1.97e-06	-1.97e-06	0.683758	0.910737
Rcor3	ENSMUSG00000037395	896.266	3.83e-06	-3.83e-06	0.455996	0.675854
Dlgap4	ENSMUSG00000061689	15544	1.29e-05	-1.29e-05	0.0508977	0.184183
Klhl11	ENSMUSG00000048732	621.413	1.75e-06	-1.75e-06	0.520065	0.721539
Pyroxd1	ENSMUSG00000041671	833.498	5.36e-06	5.36e-06	0.399385	0.629103
Nrn1	ENSMUSG00000039114	767.198	1.79e-08	-1.79e-08	0.988427	0.997688
Lrrc3	ENSMUSG00000051652	1703.79	1.44e-05	-1.44e-05	0.000494319	0.00937393
Bloc1s6	ENSMUSG00000005804	1829.9	3.78e-06	-3.78e-06	0.55134	0.824566
Tmed2	ENSMUSG00000029390	1973.99	4.79e-06	4.79e-06	0.464892	0.936989
Necap1	ENSMUSG00000030327	3756.48	7.4e-05	7.4e-05	0.390041	0.72094
Mycbp2	ENSMUSG00000033004	15500	7.42e-06	-7.42e-06	0.0377917	0.15198
Hmgb1	ENSMUSG00000066551	15381.9	9.76e-06	-9.76e-06	0.0812797	0.247477
Tnfrsf21	ENSMUSG00000023915	3059.66	6.66e-06	-6.66e-06	0.000326899	0.00694467
Panx2	ENSMUSG00000058441	890.311	9.26e-06	-9.26e-06	0.0215325	0.107639
Psmg2	ENSMUSG00000024537	868.24	5.62e-06	5.62e-06	0.268058	0.503798
Golph3	ENSMUSG00000022200	1747.7	5.43e-06	5.43e-06	0.436723	0.735874
Cdc42bpa	ENSMUSG00000026490	6918.68	1.06e-05	-1.06e-05	0.0345508	0.144998
Ubc	ENSMUSG00000008348	3623.41	9.08e-06	9.08e-06	0.0262689	0.138512
Ppp2r2a	ENSMUSG00000022052	3607.03	1.02e-05	1.02e-05	0.262444	0.583989
Chchd2	ENSMUSG00000070493	4857.64	7.2e-06	7.2e-06	0.0594328	0.24881
Fam76a	ENSMUSG00000028878	1043.65	5.43e-06	-5.43e-06	0.484264	0.773507
Akt2	ENSMUSG00000004056	3427.71	9.65e-06	9.65e-06	0.191783	0.471068
Nudt12	ENSMUSG00000024228	63.2274	2.44e-06	2.44e-06	0.216641	0.406378
Klc1	ENSMUSG00000021288	23148.5	2.11e-05	-2.11e-05	0.0133065	0.0759286
Pdpn	ENSMUSG00000028583	318.344	8.6e-06	8.6e-06	2.75e-07	2.56e-05
Bach1	ENSMUSG00000025612	3322.29	6.8e-06	-6.8e-06	0.27154	0.56996
Suclg1	ENSMUSG00000052738	2283.68	5.98e-06	5.98e-06	0.23803	0.529609
Btbd10	ENSMUSG00000038187	2948.26	4.12e-06	-4.12e-06	0.578277	0.896524
Lix1l	ENSMUSG00000049288	5707.07	7.52e-07	-7.52e-07	0.887049	1
Psmb6	ENSMUSG00000018286	6739.77	4.23e-07	-4.23e-07	0.918469	0.953822
Iglon5	ENSMUSG00000013367	3752.54	5.78e-06	-5.78e-06	0.501332	0.786729
Tfr2	ENSMUSG00000029716	138.283	2.01e-06	-2.01e-06	0.407156	0.55099
Kcnv1	ENSMUSG00000022342	1096.96	0.260538	-0.260538	8.1e-14	1.09e-10
Mras	ENSMUSG00000032470	4472.81	5.66e-05	-5.66e-05	1.54e-05	0.000737712
Rab12	ENSMUSG00000023460	3833.07	1.07e-05	-1.07e-05	0.191006	0.488701
Gm49338	ENSMUSG00000111128	1236.01	1.35e-06	-1.35e-06	0.752052	0.951499
Cox8a	ENSMUSG00000035885	5367.1	1.36e-06	1.36e-06	0.69871	0.939587
Cd180	ENSMUSG00000021624	25.1299	1.17e-06	1.17e-06	0.471403	0.831591
Ctnna1	ENSMUSG00000037815	2067.04	1.43e-05	1.43e-05	0.000243955	0.00619333
Mrpl24	ENSMUSG00000019710	1876.26	8.3e-06	8.3e-06	0.169266	0.464189
Lrrc73	ENSMUSG00000071073	1043.99	1.39e-05	-1.39e-05	0.000792362	0.0130852
Pop7	ENSMUSG00000029715	839.573	2.58e-06	2.58e-06	0.559774	0.754741
Rnf44	ENSMUSG00000034928	5905.96	3.82e-07	-3.82e-07	0.944672	1
Rnf11	ENSMUSG00000028557	3942.43	2.6e-06	2.6e-06	0.786705	0.981093
Prdm2	ENSMUSG00000057637	5163.28	5.44e-06	-5.44e-06	0.290054	0.616907
Snap91	ENSMUSG00000033419	9822.13	4.44e-05	-4.44e-05	3.42e-09	9.93e-07
Ipo5	ENSMUSG00000030662	12412.8	4.8e-06	-4.8e-06	0.388573	0.621902
Snx32	ENSMUSG00000056185	2320.25	3.3e-06	-3.3e-06	0.446479	0.743235
Ppp1r16b	ENSMUSG00000037754	3763.32	2.2e-07	-2.2e-07	0.954684	1
Neurl1b	ENSMUSG00000034413	1961.05	1.18e-05	-1.18e-05	0.0643375	0.265894
5730409E04Rik	ENSMUSG00000073755	1909.59	4.1e-06	-4.1e-06	0.30686	0.659608
Ewsr1	ENSMUSG00000009079	15721.2	9.31e-06	9.31e-06	0.298769	0.523572
Gpr137c	ENSMUSG00000049092	749.485	5.18e-06	-5.18e-06	0.292091	0.51985
Mtx2	ENSMUSG00000027099	1940.43	4.54e-06	4.54e-06	0.434992	0.770776
Zcchc2	ENSMUSG00000038866	771.22	1.53e-05	-1.53e-05	0.00150277	0.0202783
Gphn	ENSMUSG00000047454	2274.41	2.7e-05	-2.7e-05	0.00218328	0.0262905
Tpm3	ENSMUSG00000027940	10798.1	9.53e-06	-9.53e-06	0.146104	0.360693
Ift22	ENSMUSG00000007987	1256.47	7.46e-06	-7.46e-06	0.192391	0.471826
Scamp1	ENSMUSG00000021687	5366.09	1.32e-05	-1.32e-05	0.090339	0.299627
Pcdhgc5	ENSMUSG00000102543	21333.7	6.21e-06	-6.21e-06	0.477273	0.703384
Zfp346	ENSMUSG00000021481	1434.7	6.87e-07	6.87e-07	0.93968	1
Tuba1b	ENSMUSG00000023004	18757.9	6.22e-06	-6.22e-06	0.179383	0.390955
Cd47	ENSMUSG00000055447	3535.59	1.36e-05	-1.36e-05	0.0107418	0.0777668
Rpl11	ENSMUSG00000059291	17931	2.89e-06	2.89e-06	0.458361	0.665504
Wscd1	ENSMUSG00000020811	3993.73	4.52e-07	-4.52e-07	0.926334	1
Snx9	ENSMUSG00000002365	214.603	1.82e-06	1.82e-06	0.621878	0.71966
Atxn10	ENSMUSG00000016541	14230.5	3.53e-06	-3.53e-06	0.561926	0.761842
Ddhd1	ENSMUSG00000037697	2276.22	1.45e-07	1.45e-07	0.984925	1
Eno1	ENSMUSG00000063524	17345.2	6.08e-06	-6.08e-06	0.181971	0.410976
Clstn3	ENSMUSG00000008153	5709.28	1.56e-05	-1.56e-05	0.000322603	0.00738142
Ube3b	ENSMUSG00000029577	4850.81	2.74e-05	-2.74e-05	0.0145777	0.0969753
Trrap	ENSMUSG00000045482	8831.69	1.62e-06	-1.62e-06	0.688378	0.829344
Mars	ENSMUSG00000040354	2992.24	3.4e-05	3.4e-05	0.00309363	0.0386157
Dnajc8	ENSMUSG00000054405	3372.86	3.07e-06	3.07e-06	0.592137	0.850567
Pigt	ENSMUSG00000017721	3514.72	5.09e-06	-5.09e-06	0.592256	0.865704
Diaph1	ENSMUSG00000024456	2725.1	5.4e-06	-5.4e-06	0.525018	0.805392
Grm3	ENSMUSG00000003974	1680.83	7.65e-06	-7.65e-06	0.00867843	0.0672117
Pak1	ENSMUSG00000030774	8744.13	1.98e-05	-1.98e-05	0.00757099	0.0532005
Dnaja4	ENSMUSG00000032285	359.973	4.31e-08	4.31e-08	0.761419	0.85565
Dgkg	ENSMUSG00000022861	507.883	1.2e-05	-1.2e-05	0.0315828	0.137718
Gm38393	ENSMUSG00000000948	9739.07	9.44e-06	-9.44e-06	0.0717808	0.235023
St5	ENSMUSG00000031024	438.368	8.54e-06	8.54e-06	0.028735	0.129121
Dnajc21	ENSMUSG00000044224	596.921	6.44e-06	6.44e-06	0.262089	0.490352
Plbd2	ENSMUSG00000029598	1087.46	1.07e-05	-1.07e-05	0.0213395	0.120993
Dlst	ENSMUSG00000004789	5557.73	8.31e-06	-8.31e-06	0.370581	0.677276
Arhgap15	ENSMUSG00000049744	51.3418	1.1e-05	-1.1e-05	1.18e-06	0.000108908
Actr10	ENSMUSG00000021076	4407.71	4.57e-06	4.57e-06	0.415142	0.718531
Ppm1e	ENSMUSG00000046442	5973.44	1.38e-05	-1.38e-05	0.00801754	0.0639337
Dnaja2	ENSMUSG00000031701	5119.22	5.34e-07	5.34e-07	0.935247	1
BC003965	ENSMUSG00000067722	1225.77	1.04e-06	-1.04e-06	0.85397	1
Arl1	ENSMUSG00000060904	3203.28	1.36e-06	1.36e-06	0.799778	1
Gm42372	ENSMUSG00000108348	3138.84	1.63e-05	-1.63e-05	0.234049	0.566879
Rab5c	ENSMUSG00000019173	7206.2	9.23e-06	-9.23e-06	0.147506	0.362452
Micu3	ENSMUSG00000039478	943.941	4.08e-05	4.08e-05	0.439732	0.654687
Noc4l	ENSMUSG00000033294	1232.03	7.66e-06	7.66e-06	0.279331	0.581127
Tmem80	ENSMUSG00000025505	751.215	1.2e-05	1.2e-05	0.0464999	0.198084
Necab3	ENSMUSG00000027489	405.796	3.67e-07	3.67e-07	0.930447	1
Ttc7b	ENSMUSG00000033530	1695.4	3.11e-05	-3.11e-05	0.00128042	0.0200967
Tuba1a	ENSMUSG00000072235	510604	4.08e-06	-4.08e-06	0.375091	0.605521
Strn3	ENSMUSG00000020954	2800.86	9.49e-06	-9.49e-06	0.0510829	0.2117
Farp1	ENSMUSG00000025555	8744.71	1.88e-05	-1.88e-05	0.00396934	0.0352127
Srsf9	ENSMUSG00000029538	1448.57	1.37e-05	1.37e-05	0.0141921	0.0933699
Plpp6	ENSMUSG00000040105	578.395	6.41e-07	6.41e-07	0.920612	0.953936
Zfp365	ENSMUSG00000037855	749.84	1.07e-05	-1.07e-05	0.000742884	0.0109198
Bak1	ENSMUSG00000057789	887.679	1.14e-05	-1.14e-05	0.0931686	0.269446
Frrs1l	ENSMUSG00000045589	2956.92	1.32e-05	-1.32e-05	0.00913109	0.0745359
Fkbp3	ENSMUSG00000020949	3599.71	6.96e-07	6.96e-07	0.882891	1
Tatdn2	ENSMUSG00000056952	2476.54	2.5e-05	-2.5e-05	0.00102784	0.0168718
Sae1	ENSMUSG00000052833	5049.23	2.46e-06	2.46e-06	0.711619	0.929021
Retreg3	ENSMUSG00000017802	3330.61	1.4e-06	-1.4e-06	0.902997	1
Eno2	ENSMUSG00000004267	3247.05	9.49e-06	-9.49e-06	0.0468172	0.218865
Nol11	ENSMUSG00000018433	1667.14	9.38e-06	9.38e-06	0.196601	0.47617
NA	ENSMUSG00000118219	532.595	7.79e-07	7.79e-07	0.850906	0.915238
Adipor2	ENSMUSG00000030168	3335.54	2.6e-05	2.6e-05	0.771696	1
Mmd2	ENSMUSG00000039533	2652.86	1.22e-05	1.22e-05	0.0205636	0.11837
Psmd12	ENSMUSG00000020720	2722.69	4.45e-06	4.45e-06	0.496953	0.781915
Rai1	ENSMUSG00000062115	5235.51	8.38e-06	-8.38e-06	0.0766812	0.288632
Atp5g1	ENSMUSG00000006057	4574.74	3.29e-06	-3.29e-06	0.455023	0.776263
Iqsec3	ENSMUSG00000040797	2041.79	3.51e-06	-3.51e-06	0.225958	0.515857
Cetn4	ENSMUSG00000045031	38.6359	3.51e-07	3.51e-07	0.883302	1
Cdkl1	ENSMUSG00000020990	353.418	5.7e-06	-5.7e-06	0.122503	0.321362
Fmn2	ENSMUSG00000028354	1867.27	1.6e-05	-1.6e-05	0.00866193	0.0672781
Caskin1	ENSMUSG00000033597	5419.79	9.76e-06	-9.76e-06	0.014782	0.0958228
Bola3	ENSMUSG00000045160	233.463	9.21e-06	9.21e-06	0.0388429	0.138044
Cbx5	ENSMUSG00000009575	12916.8	5.39e-06	5.39e-06	0.4062	0.622921
Lonp2	ENSMUSG00000047866	3406.32	6.69e-06	6.69e-06	0.363876	0.672505
Tmtc1	ENSMUSG00000030306	3572.9	3.51e-05	3.51e-05	0.910016	1
Luzp2	ENSMUSG00000063297	2723.07	1.68e-05	-1.68e-05	0.000123243	0.00345259
Cnih4	ENSMUSG00000062169	1084.33	1.62e-05	1.62e-05	0.0439532	0.193277
Nupl1	ENSMUSG00000063895	1622.96	1.18e-05	-1.18e-05	0.00164402	0.0292544
Ndfip2	ENSMUSG00000053253	2036.06	0.000489594	-0.000489594	0.878827	1
Cog2	ENSMUSG00000031979	1314.26	2.55e-05	2.55e-05	0.0137244	0.0910221
Klhl12	ENSMUSG00000026455	1662.26	1.03e-05	1.03e-05	0.244498	0.581541
Tmem201	ENSMUSG00000044700	3088.05	1.35e-06	1.35e-06	0.85209	1
Rbm12	ENSMUSG00000089824	2766.18	9.75e-06	9.75e-06	0.201928	0.483892
Arl4a	ENSMUSG00000047446	1632.27	7.86e-06	-7.86e-06	0.0435541	0.208576
Acsl5	ENSMUSG00000024981	1195.89	4.46e-06	-4.46e-06	0.291625	0.58524
Zfp236	ENSMUSG00000041258	2498.73	8.32e-08	-8.32e-08	0.981334	1
Itpr2	ENSMUSG00000030287	249.257	6.08e-06	-6.08e-06	0.0848639	0.231223
Sqle	ENSMUSG00000022351	9186.76	1.49e-05	-1.49e-05	0.0392579	0.160336
Actr6	ENSMUSG00000019948	921.811	4.19e-06	4.19e-06	0.317234	0.552541
Bcat2	ENSMUSG00000030826	780.138	9.93e-06	9.93e-06	0.166485	0.376206
Cct6a	ENSMUSG00000029447	13440.6	1.27e-06	1.27e-06	0.826212	0.883218
2410131K14Rik	ENSMUSG00000032840	2579.23	1.13e-05	-1.13e-05	0.179471	0.479777
Rnf150	ENSMUSG00000047747	1373.91	2.18e-06	2.18e-06	0.693559	0.915388
Ica1	ENSMUSG00000062995	1628.23	1.16e-05	-1.16e-05	0.104013	0.356105
Fam131b	ENSMUSG00000029861	4912.01	1.69e-05	-1.69e-05	0.00951756	0.0712139
C1qb	ENSMUSG00000036905	292.029	3.62e-06	3.62e-06	0.121059	0.287055
Uqcrc2	ENSMUSG00000030884	7334.78	3.13e-06	-3.13e-06	0.583254	0.760796
Psen1	ENSMUSG00000019969	3406.88	1.63e-05	-1.63e-05	0.0722271	0.268189
Atp6v0d1	ENSMUSG00000013160	7549.68	5.45e-06	-5.45e-06	0.289139	0.534314
Pcdhgb4	ENSMUSG00000103585	21423.3	6.43e-06	-6.43e-06	0.460433	0.667184
Celf5	ENSMUSG00000034818	12588.1	7.91e-06	-7.91e-06	0.141951	0.354541
Tecr	ENSMUSG00000031708	14255.7	6.47e-06	-6.47e-06	0.251419	0.494365
Wipi2	ENSMUSG00000029578	3042.64	1.06e-05	-1.06e-05	0.393803	0.746886
Cct3	ENSMUSG00000001416	12000	5.62e-06	5.62e-06	0.25742	0.50043
Cacng7	ENSMUSG00000069806	6855.56	1.62e-07	1.62e-07	0.988354	0.98203
Mien1	ENSMUSG00000002580	2843.46	5.25e-06	-5.25e-06	0.175153	0.482784
Bbx	ENSMUSG00000022641	568.669	4.64e-06	4.64e-06	0.0914593	0.268722
Cbl	ENSMUSG00000034342	4067.57	3.09e-06	-3.09e-06	0.422752	0.723612
Fra10ac1	ENSMUSG00000054237	887.72	3.32e-05	3.32e-05	0.0720727	0.226797
Gpr137	ENSMUSG00000024958	1798.61	2.25e-05	-2.25e-05	0.000665734	0.0124528
Igsf3	ENSMUSG00000042035	10113.7	2.65e-06	-2.65e-06	0.574085	0.759443
Nacc1	ENSMUSG00000001910	4772.03	2e-05	-2e-05	0.0401514	0.182182
Arhgap11a	ENSMUSG00000041219	800.505	2.91e-06	2.91e-06	0.301337	0.529088
Tm9sf2	ENSMUSG00000025544	2283.87	7.39e-06	7.39e-06	0.310815	0.652008
Tmem50a	ENSMUSG00000028822	3179.37	2.77e-06	2.77e-06	0.591319	0.851347
Nploc4	ENSMUSG00000039703	3177.34	1.32e-05	-1.32e-05	0.256686	0.598208
Bend6	ENSMUSG00000042182	4932.11	1.51e-05	-1.51e-05	0.0044145	0.0446675
Fxyd7	ENSMUSG00000036578	658.941	3.08e-06	-3.08e-06	0.0399038	0.158487
Lamtor5	ENSMUSG00000087260	1574.57	3.19e-06	3.19e-06	0.470131	0.763709
Ccdc12	ENSMUSG00000019659	1243.8	6.94e-06	6.94e-06	0.127366	0.367218
Gtf3c3	ENSMUSG00000041303	1404.19	8.41e-07	8.41e-07	0.921328	1
Slc7a10	ENSMUSG00000030495	135.483	7.68e-06	7.68e-06	0.00122402	0.0132634
Rapgefl1	ENSMUSG00000038020	1979.89	8.65e-06	-8.65e-06	0.0175742	0.106955
Opcml	ENSMUSG00000062257	6102.56	5.13e-06	-5.13e-06	0.300932	0.533473
Chpf	ENSMUSG00000032997	2359.34	1.75e-05	-1.75e-05	0.00632064	0.0546644
Ythdc2	ENSMUSG00000034653	1094	4.86e-06	-4.86e-06	0.355827	0.663783
Atp2c1	ENSMUSG00000032570	3820.86	5.13e-06	-5.13e-06	0.105971	0.345941
Aldh3a2	ENSMUSG00000010025	1210.99	2.47e-05	2.47e-05	0.00606804	0.0532775
Prickle1	ENSMUSG00000036158	1984.06	1.47e-05	-1.47e-05	0.00385496	0.0528968
Atg9b	ENSMUSG00000038295	123.118	5.39e-06	-5.39e-06	0.00717977	0.043009
Arhgap45	ENSMUSG00000035697	45.9294	3.03e-06	3.03e-06	0.10037	0.317686
Gtf2h4	ENSMUSG00000001524	746.766	1.27e-05	1.27e-05	0.0431538	0.164609
Mthfd1l	ENSMUSG00000040675	298.79	9.94e-06	-9.94e-06	0.01581	0.078553
Kifap3	ENSMUSG00000026585	12475.3	1.71e-05	-1.71e-05	0.0476368	0.177039
Znrd1	ENSMUSG00000036315	717.551	2.7e-06	2.7e-06	0.548016	0.739799
Kif5b	ENSMUSG00000006740	6387.15	5.6e-06	-5.6e-06	0.265498	0.501288
Cnot11	ENSMUSG00000003135	1441.45	3.56e-06	3.56e-06	0.586113	0.845764
Cdk5r1	ENSMUSG00000048895	25582.7	7.33e-06	-7.33e-06	0.42523	0.653841
F730043M19Rik	ENSMUSG00000052125	890.329	1.16e-06	1.16e-06	0.750854	0.950916
Ogfrl1	ENSMUSG00000026158	1263.33	7.05e-06	-7.05e-06	0.287614	0.586165
Mtch1	ENSMUSG00000024012	15864.2	4.91e-06	-4.91e-06	0.398364	0.6155
D130043K22Rik	ENSMUSG00000006711	521.193	8.58e-06	-8.58e-06	0.00250457	0.0285998
Gpcpd1	ENSMUSG00000027346	2240.02	8.12e-06	8.12e-06	0.110204	0.36065
Ubap2l	ENSMUSG00000042520	8560.27	1.47e-05	-1.47e-05	0.0380491	0.150212
Pnpla8	ENSMUSG00000036257	3923.36	1.13e-05	-1.13e-05	0.0203143	0.125317
Pfdn6	ENSMUSG00000024309	2150.86	6.46e-07	-6.46e-07	0.892032	1
Zdhhc3	ENSMUSG00000025786	3595.21	2.85e-05	-2.85e-05	0.00792655	0.06348
Mfap1b	ENSMUSG00000048222	846.562	2.87e-06	2.87e-06	0.565062	0.757715
Cdr2	ENSMUSG00000030878	861.009	8.62e-06	-8.62e-06	0.178056	0.39146
Poldip3	ENSMUSG00000041815	4741.33	7.57e-06	7.57e-06	0.372021	0.67867
Ak2	ENSMUSG00000028792	1322.83	1.65e-05	1.65e-05	0.0109547	0.0773359
Calb1	ENSMUSG00000028222	451.55	1.74e-06	-1.74e-06	0.190798	0.465808
Arhgap33	ENSMUSG00000036882	21337.2	4.19e-05	-4.19e-05	1.45e-07	1.82e-05
Eps15	ENSMUSG00000028552	2890.27	4.97e-06	4.97e-06	0.516448	0.79891
Hdlbp	ENSMUSG00000034088	6666.94	1.06e-05	-1.06e-05	0.155723	0.364558
Hepacam	ENSMUSG00000046240	324.55	4.94e-07	4.94e-07	0.816721	0.812632
Dtna	ENSMUSG00000024302	1782.45	1.33e-05	-1.33e-05	0.0189053	0.112416
Arrb2	ENSMUSG00000060216	2071.61	5.04e-06	-5.04e-06	0.50168	0.975054
Atp11a	ENSMUSG00000031441	2628.21	2.89e-06	-2.89e-06	0.40897	0.713416
Ino80c	ENSMUSG00000047989	953.799	6.87e-06	-6.87e-06	0.26446	0.558407
Strn4	ENSMUSG00000030374	11187.9	2.89e-05	-2.89e-05	0.00683307	0.0484622
Dhx40	ENSMUSG00000018425	1322.51	1.09e-05	1.09e-05	0.0734326	0.260832
Cfl1	ENSMUSG00000056201	63927.4	9.47e-06	-9.47e-06	0.0910421	0.263892
Tmod2	ENSMUSG00000032186	17585.8	1.51e-05	-1.51e-05	0.0037627	0.0339412
Il1rap	ENSMUSG00000022514	662.357	6.22e-06	-6.22e-06	0.109879	0.296453
Kcnq1ot1	ENSMUSG00000101609	449.216	3.38e-07	3.38e-07	0.470068	0.692202
Wdr45b	ENSMUSG00000025173	2410.39	5.51e-06	-5.51e-06	0.437265	0.785968
Adss	ENSMUSG00000015961	3171.35	1.39e-05	-1.39e-05	0.046035	0.216632
Laptm4b	ENSMUSG00000022257	320.273	1.43e-05	1.43e-05	0.000277925	0.00461898
Gm45808	ENSMUSG00000109926	1839.19	2.54e-06	-2.54e-06	0.594795	0.910411
Prrt2	ENSMUSG00000045114	3913.45	1.39e-05	-1.39e-05	0.000420645	0.00831074
Bola2	ENSMUSG00000047721	1277.16	1.25e-06	1.25e-06	0.715161	0.933405
Gm42890	ENSMUSG00000105852	1677.23	7.1e-06	-7.1e-06	0.241823	0.682808
Atp6v0a2	ENSMUSG00000038023	1775.72	8.26e-06	8.26e-06	0.218994	0.5056
Gm20695	ENSMUSG00000093575	1297.53	1.23e-05	-1.23e-05	0.0811724	0.280084
Lrrc56	ENSMUSG00000038637	508.638	2.46e-05	2.46e-05	0.00156109	0.0180886
Gm29609	ENSMUSG00000101678	3120.53	4.67e-06	4.67e-06	0.545274	0.858305
Selenos	ENSMUSG00000075701	954.737	1.36e-05	1.36e-05	0.0135007	0.0772933
Dtx4	ENSMUSG00000039982	9570.75	1.36e-05	-1.36e-05	0.010202	0.0649154
Ap5m1	ENSMUSG00000036291	924.225	1.56e-06	1.56e-06	0.776914	0.874093
Abitram	ENSMUSG00000038827	1032.04	4.82e-06	-4.82e-06	0.495513	0.779988
Eef1e1	ENSMUSG00000001707	1998.21	1.75e-07	1.75e-07	0.972238	1
Recql	ENSMUSG00000030243	1100.17	8.12e-06	8.12e-06	0.312683	0.607903
Tor2a	ENSMUSG00000009563	1236.25	5.71e-06	-5.71e-06	0.335715	0.632944
Setd3	ENSMUSG00000056770	4103.28	2.86e-05	-2.86e-05	0.007835	0.0646493
Rab3a	ENSMUSG00000031840	10798.5	1.01e-05	-1.01e-05	0.0710525	0.233434
Mcf2l	ENSMUSG00000031442	12592.6	1.72e-05	-1.72e-05	0.00826155	0.0565764
Tle1	ENSMUSG00000008305	2070.92	1.56e-05	1.56e-05	0.0175243	0.114191
Psmb3	ENSMUSG00000069744	3869.95	1.88e-06	1.88e-06	0.6315	0.875534
Ell2	ENSMUSG00000001542	77.5752	7.6e-06	-7.6e-06	0.0104919	0.0588967
St13	ENSMUSG00000022403	7570.05	3.1e-06	-3.1e-06	0.602767	0.77699
Arih2	ENSMUSG00000064145	2223.21	2.47e-06	-2.47e-06	0.79665	1
Tmpo	ENSMUSG00000019961	4018.97	9.76e-06	9.76e-06	0.0422209	0.188193
Clmn	ENSMUSG00000021097	348.887	1.1e-07	1.1e-07	0.969002	0.979357
Ssb	ENSMUSG00000068882	5641.09	1.98e-06	1.98e-06	0.752963	0.959413
Mrps34	ENSMUSG00000038880	1496.68	3.95e-06	3.95e-06	0.417392	0.720215
Anapc15	ENSMUSG00000030649	1085.01	2.48e-06	-2.48e-06	0.766058	0.96641
Mar-04	ENSMUSG00000039372	5493.53	2.51e-07	-2.51e-07	0.965783	1
Mrpl50	ENSMUSG00000044018	2013.65	1.7e-06	-1.7e-06	0.757698	0.962222
Tmem259	ENSMUSG00000013858	3933.83	6.18e-06	-6.18e-06	0.366317	0.698986
Snx13	ENSMUSG00000020590	1813.2	9.28e-08	9.28e-08	0.988939	1
Lhfpl3	ENSMUSG00000106379	677.802	7.01e-06	-7.01e-06	0.00820196	0.0571941
Tvp23b	ENSMUSG00000014177	670.933	5.31e-06	5.31e-06	0.405997	0.64105
Brca2	ENSMUSG00000041147	380.655	6.59e-06	6.59e-06	0.252133	0.48772
Akirin1	ENSMUSG00000023075	1515	8.61e-06	8.61e-06	0.245521	0.53881
Mapk9	ENSMUSG00000020366	4247.03	2.05e-05	-2.05e-05	0.01388	0.0921675
Naxd	ENSMUSG00000031505	2227.45	5.6e-06	5.6e-06	0.415254	0.766835
Exosc10	ENSMUSG00000017264	4032.29	2.58e-06	-2.58e-06	0.787098	1
Hsd17b12	ENSMUSG00000027195	2541.09	2.38e-05	2.38e-05	0.000144334	0.00387403
Zfp664	ENSMUSG00000079215	4078.71	1.29e-06	1.29e-06	0.824389	1
Ptp4a1	ENSMUSG00000026064	3350.76	1.65e-05	1.65e-05	0.016036	0.115353
Slc31a1	ENSMUSG00000066150	1622.99	4.13e-06	-4.13e-06	0.186968	0.463206
Bphl	ENSMUSG00000038286	432.685	4.91e-06	4.91e-06	0.0051598	0.0469185
Mrpl39	ENSMUSG00000022889	855.157	8.45e-06	-8.45e-06	0.0101034	0.0654692
H1f10	ENSMUSG00000044927	1418.68	1.3e-06	1.3e-06	0.709287	0.929353
Mars2	ENSMUSG00000046994	1312.03	9.88e-06	-9.88e-06	0.0267172	0.137623
Fnbp1	ENSMUSG00000075415	2508.55	2.79e-07	2.79e-07	0.959819	1
Rita1	ENSMUSG00000029600	726.366	7.04e-06	-7.04e-06	0.220214	0.451091
Grm2	ENSMUSG00000023192	2693.72	8.68e-06	-8.68e-06	0.0154407	0.0981747
Hacd3	ENSMUSG00000033629	5745.15	7.79e-06	7.79e-06	0.404029	0.708996
Sorbs3	ENSMUSG00000022091	292.448	9.27e-06	9.27e-06	0.00681617	0.0428344
Mrpl40	ENSMUSG00000022706	910.598	7.99e-07	7.99e-07	0.877258	1
Rack1	ENSMUSG00000020372	29958.1	1.27e-06	1.27e-06	0.760607	0.861453
Rbm25	ENSMUSG00000010608	6598.71	6.53e-06	-6.53e-06	0.290867	0.527752
Parva	ENSMUSG00000030770	722.007	1.24e-05	1.24e-05	2.1e-05	0.000779239
Lratd1	ENSMUSG00000020607	7056.62	1.55e-05	-1.55e-05	0.000107223	0.00270785
St6galnac5	ENSMUSG00000039037	1325.82	9.6e-07	-9.6e-07	0.654657	0.885041
Inf2	ENSMUSG00000037679	868.455	3.9e-06	3.9e-06	0.328094	0.562809
Utp3	ENSMUSG00000070697	1436.07	5.79e-06	5.79e-06	0.267028	0.561144
Cbln2	ENSMUSG00000024647	1195.89	3.08e-07	-3.08e-07	0.762959	0.965608
N4bp1	ENSMUSG00000031652	2519.68	6.26e-06	-6.26e-06	0.384178	0.691027
Ap5z1	ENSMUSG00000039623	990.944	1.23e-05	1.23e-05	0.0689218	0.255831
Atp6v1g1	ENSMUSG00000039105	4606.26	5.01e-07	5.01e-07	0.917281	1
Ptprcap	ENSMUSG00000045826	1134.74	2.16e-07	-2.16e-07	0.960131	1
Gnb5	ENSMUSG00000032192	1786.09	8.01e-06	-8.01e-06	0.16899	0.436409
Ank	ENSMUSG00000022265	3425.1	1.7e-05	-1.7e-05	0.00340907	0.0368604
Chmp1a	ENSMUSG00000000743	6108.47	5.42e-06	-5.42e-06	0.412442	0.642755
Shank3	ENSMUSG00000022623	2831.27	8.55e-06	-8.55e-06	0.0158004	0.106695
Kif1b	ENSMUSG00000063077	30583.5	0.000360285	-0.000360285	0.111317	0.292851
Srcap	ENSMUSG00000053877	8116.24	1.19e-06	1.19e-06	0.760155	0.861282
Fbf1	ENSMUSG00000020776	5568.18	6.12e-06	-6.12e-06	0.299223	0.615569
Arfgef3	ENSMUSG00000019852	2342.17	7.91e-06	-7.91e-06	0.0263033	0.138814
Col6a1	ENSMUSG00000001119	104.478	3.51e-07	-3.51e-07	0.514072	0.65352
Maml3	ENSMUSG00000061143	676.184	4.79e-06	4.79e-06	0.174846	0.442343
Wbp11	ENSMUSG00000030216	3235.12	2.38e-05	2.38e-05	0.172393	0.496808
Fam169a	ENSMUSG00000041817	1451.63	1.01e-05	-1.01e-05	0.100742	0.318859
Vps35l	ENSMUSG00000030982	4373.33	7.07e-06	-7.07e-06	0.393922	0.698701
Gm15688	ENSMUSG00000089737	11.0287	1.63e-06	1.63e-06	0.171936	0.402934
Mtus2	ENSMUSG00000029651	2270.54	2.14e-05	-2.14e-05	5.15e-06	0.000381389
Tspan3	ENSMUSG00000032324	6582.8	1.03e-05	1.03e-05	0.175609	0.402934
Taf15	ENSMUSG00000020680	3739.48	2.38e-05	2.38e-05	0.00113931	0.0168718
Jph1	ENSMUSG00000042686	290.392	1.68e-05	-1.68e-05	2.24e-06	0.000132877
Ust	ENSMUSG00000047712	479.725	1.04e-05	-1.04e-05	0.0146709	0.0829179
Oaz2	ENSMUSG00000040652	4571.62	2.74e-06	2.74e-06	0.698701	0.921632
BC017158	ENSMUSG00000030780	636.165	7.99e-07	7.99e-07	0.864295	0.929353
Cnih1	ENSMUSG00000015759	1725.81	6.42e-06	6.42e-06	0.196577	0.514517
Med13l	ENSMUSG00000018076	6077.21	3.03e-06	-3.03e-06	0.372959	0.705217
Tmco1	ENSMUSG00000052428	1214.3	6.1e-06	6.1e-06	0.266468	0.560435
Plagl1	ENSMUSG00000019817	1301.82	7.51e-06	7.51e-06	0.000475069	0.0090805
Tmsb10	ENSMUSG00000079523	46664.9	2.28e-06	-2.28e-06	0.578172	0.771804
Cby1	ENSMUSG00000022428	2013.78	7.91e-07	7.91e-07	0.873771	1
Rmc1	ENSMUSG00000024410	1275.08	1.71e-06	1.71e-06	0.783847	0.979144
Rpl38	ENSMUSG00000057322	8714.41	1.59e-06	1.59e-06	0.631252	0.806057
Slc25a16	ENSMUSG00000071253	743.812	2.16e-06	2.16e-06	0.738266	0.941919
Zc3h18	ENSMUSG00000017478	3079.1	3.31e-05	3.31e-05	0.772207	0.969001
2610507B11Rik	ENSMUSG00000010277	5912.36	6.33e-06	-6.33e-06	0.344289	0.677295
Nap1l5	ENSMUSG00000055430	1533.96	3.1e-06	3.1e-06	0.221893	0.550709
Slc1a1	ENSMUSG00000024935	2885.49	2.28e-05	-2.28e-05	0.000243161	0.00603956
Eid2b	ENSMUSG00000070705	1290.37	7.03e-06	7.03e-06	0.189271	0.466949
Stxbp6	ENSMUSG00000046314	447.255	2.77e-08	-2.77e-08	0.982446	0.993855
Xxylt1	ENSMUSG00000047434	838.183	2.79e-06	2.79e-06	0.694711	0.913114
Lgi1	ENSMUSG00000067242	699.005	1.42e-05	1.42e-05	0.00721493	0.0519506
Rundc3b	ENSMUSG00000040570	2527.94	2.35e-05	-2.35e-05	0.155615	0.45071
Ppp1r8	ENSMUSG00000028882	2530.06	3.73e-06	3.73e-06	0.511678	0.847396
Bsg	ENSMUSG00000023175	11288	5.54e-06	5.54e-06	0.307223	0.532489
Fry	ENSMUSG00000056602	8271.71	3.82e-06	-3.82e-06	0.26977	0.502502
Wdtc1	ENSMUSG00000037622	3313.23	1.24e-05	-1.24e-05	0.117096	0.3985
Acyp2	ENSMUSG00000060923	91.7217	4.59e-06	4.59e-06	0.024216	0.104046
Pou3f3	ENSMUSG00000045515	17299.9	1.42e-06	-1.42e-06	0.763716	0.878891
Gm26377	ENSMUSG00000076138	11172.4	3.39e-06	3.39e-06	0.288341	0.513853
Cd81	ENSMUSG00000037706	4888.37	0.000254429	0.000254429	0.449455	0.745913
Sorbs1	ENSMUSG00000025006	3280.42	5.52e-06	-5.52e-06	0.111013	0.385205
Zfp2	ENSMUSG00000049321	1708.05	2.8e-06	-2.8e-06	0.744966	1
Ago1	ENSMUSG00000041530	9531.51	4.26e-06	-4.26e-06	0.396172	0.624035
Pip4k2b	ENSMUSG00000018547	14105.1	9.63e-05	9.63e-05	6.25e-07	5.64e-05
Ei24	ENSMUSG00000062762	4612.33	2.53e-05	-2.53e-05	0.87298	1
Bmerb1	ENSMUSG00000044117	8970.32	1.49e-05	-1.49e-05	0.0231498	0.110819
Pds5b	ENSMUSG00000034021	4302.31	6.93e-06	-6.93e-06	0.211993	0.497048
Rabgef1	ENSMUSG00000025340	1278.33	1.11e-05	-1.11e-05	0.167793	0.434427
Sep-03	ENSMUSG00000022456	41206.3	1.83e-05	-1.83e-05	0.0171113	0.0913339
Phf10	ENSMUSG00000023883	2302.07	4.69e-06	-4.69e-06	0.597259	0.853575
Ctsf	ENSMUSG00000083282	1372.79	1.41e-06	1.41e-06	0.832996	1
Txn2	ENSMUSG00000005354	4029.38	1.51e-06	1.51e-06	0.780323	1
Gm45640	ENSMUSG00000109812	20.3038	8.55e-05	8.55e-05	0.0102343	0.0636651
NA	ENSMUSG00000117613	9.25774	2.91e-06	2.91e-06	0.0024316	0.0248614
Med23	ENSMUSG00000019984	3017.27	2.37e-07	2.37e-07	0.979359	1
Ltbp3	ENSMUSG00000024940	683.951	8.28e-06	8.28e-06	0.00051888	0.00830073
Polb	ENSMUSG00000031536	2562.54	1.05e-05	1.05e-05	0.81992	1
Syndig1	ENSMUSG00000074736	886.741	3.98e-06	-3.98e-06	0.215488	0.44886
Xndc1	ENSMUSG00000099481	1320.41	8.46e-06	8.46e-06	0.131749	0.376445
Entr1	ENSMUSG00000026927	3857.12	2.43e-06	-2.43e-06	0.669539	0.899895
Rcn1	ENSMUSG00000005973	1038.45	5.23e-06	5.23e-06	0.185274	0.457841
Zc3h7a	ENSMUSG00000037965	1718.45	2.14e-06	-2.14e-06	0.691317	0.916932
Cst3	ENSMUSG00000027447	5257.79	5.05e-06	5.05e-06	0.176704	0.467972
Mrps24	ENSMUSG00000020477	1218.56	3.11e-06	3.11e-06	0.452987	0.746494
Gm42433	ENSMUSG00000105230	71.222	3.65e-06	-3.65e-06	0.142036	0.315544
H1f0	ENSMUSG00000096210	5628.02	1.25e-05	1.25e-05	0.00393588	0.0421311
Sec16b	ENSMUSG00000026589	23.9163	1.85e-06	1.85e-06	0.109394	0.375422
Fis1	ENSMUSG00000019054	4104.83	1.19e-06	1.19e-06	0.799251	1
Ndufb6	ENSMUSG00000071014	1729.38	1.62e-06	1.62e-06	0.702235	0.922124
Aprt	ENSMUSG00000006589	2511.89	1.92e-06	1.92e-06	0.604199	0.858145
Il34	ENSMUSG00000031750	56.7167	3.2e-06	-3.2e-06	0.131177	0.373201
Fxyd6	ENSMUSG00000066705	16262.3	7.22e-06	-7.22e-06	0.161171	0.381415
Sh3bgrl3	ENSMUSG00000028843	3160.14	7.61e-06	-7.61e-06	0.0589653	0.263466
Basp1	ENSMUSG00000045763	39838.2	5.14e-06	-5.14e-06	0.383987	0.612939
Pccb	ENSMUSG00000032527	1811.55	6.14e-06	6.14e-06	0.373043	0.842956
Itgav	ENSMUSG00000027087	428.319	1.11e-05	1.11e-05	0.00162609	0.0185458
Ipo13	ENSMUSG00000033365	4009.71	5.07e-06	-5.07e-06	0.622576	0.870756
Flrt3	ENSMUSG00000051379	990.058	2.95e-06	2.95e-06	0.374835	0.677305
Arl8b	ENSMUSG00000030105	3901.3	1.02e-05	-1.02e-05	0.288515	0.614893
Patl1	ENSMUSG00000046139	1793.61	5.8e-06	-5.8e-06	0.367831	0.72339
Eif3j1	ENSMUSG00000027236	1404.57	2.01e-06	2.01e-06	0.770695	0.970047
Mrfap1	ENSMUSG00000055302	5711.6	5.03e-05	5.03e-05	0.0847607	0.295079
Zrsr1	ENSMUSG00000044068	873.224	2.84e-06	2.84e-06	0.68456	0.82638
Akap6	ENSMUSG00000061603	5448.63	1.08e-05	-1.08e-05	0.0109336	0.0786408
Armc6	ENSMUSG00000002343	3798.1	4.09e-06	-4.09e-06	0.492238	0.779846
Rgs17	ENSMUSG00000019775	1059.51	6.5e-06	-6.5e-06	0.0683655	0.250096
Pafah1b2	ENSMUSG00000003131	10508	2.69e-06	-2.69e-06	0.779138	0.871665
Atf2	ENSMUSG00000027104	4042.31	1.04e-05	-1.04e-05	0.118684	0.376747
Csmd3	ENSMUSG00000022311	1098.94	9.99e-06	-9.99e-06	0.000253293	0.00576283
Glb1	ENSMUSG00000045594	1018.73	3.29e-06	-3.29e-06	0.589079	0.838289
Syt13	ENSMUSG00000027220	914.424	1.87e-06	-1.87e-06	0.190483	0.418142
Nus1	ENSMUSG00000023068	2875.43	9.2e-06	-9.2e-06	0.216969	0.543522
1110008P14Rik	ENSMUSG00000039195	983.02	1.08e-05	-1.08e-05	0.00758412	0.0527963
Ercc4	ENSMUSG00000022545	866.342	1.21e-06	-1.21e-06	0.885112	1
Clstn2	ENSMUSG00000032452	8673.85	2.55e-06	2.55e-06	0.474393	0.686197
Drap1	ENSMUSG00000024914	5233.18	2.21e-06	-2.21e-06	0.608723	0.890513
Cystm1	ENSMUSG00000046727	357.199	1.11e-05	-1.11e-05	0.00598451	0.044418
Fermt2	ENSMUSG00000037712	1810.87	1.14e-05	-1.14e-05	0.703694	0.925043
Efhd2	ENSMUSG00000040659	1241.01	1.05e-05	1.05e-05	0.0765434	0.271598
Polr3e	ENSMUSG00000030880	1802.36	6.61e-06	-6.61e-06	0.337517	0.644491
Astn1	ENSMUSG00000026587	8962.21	3.1e-06	-3.1e-06	0.590119	0.754686
Sin3b	ENSMUSG00000031622	5377.41	0.000642588	-0.000642588	0.333002	0.639969
Rnf180	ENSMUSG00000021720	1176.34	4.19e-06	4.19e-06	0.46026	0.749331
Eif3a	ENSMUSG00000024991	11104.7	6.75e-06	-6.75e-06	0.292522	0.53782
Paqr8	ENSMUSG00000025931	1132.59	5.98e-06	5.98e-06	0.168452	0.433626
Agk	ENSMUSG00000029916	1722.33	1e-06	-1e-06	0.878187	1
Rpl28	ENSMUSG00000030432	12757.7	2.69e-06	-2.69e-06	0.452578	0.675646
Ncoa5	ENSMUSG00000039804	6299.13	0.000372659	0.000372659	0.347217	0.56962
Tmem63c	ENSMUSG00000034145	1073.5	1.74e-06	-1.74e-06	0.635121	0.872509
Gm42517	ENSMUSG00000105867	509.446	1.01e-05	-1.01e-05	0.00453961	0.0378252
Snapc2	ENSMUSG00000011837	1447.28	8.38e-06	8.38e-06	0.103536	0.327164
St8sia1	ENSMUSG00000030283	2978.85	1.08e-07	-1.08e-07	0.97573	1
Kcnh7	ENSMUSG00000059742	1369.85	7.01e-06	-7.01e-06	0.0458852	0.197394
Tmem222	ENSMUSG00000028857	2346.4	4.9e-07	4.9e-07	0.946259	1
Arpc2	ENSMUSG00000006304	8636.93	3.27e-06	-3.27e-06	0.597402	0.769334
Cdkn2aipnl	ENSMUSG00000020392	2573.8	1.87e-06	-1.87e-06	0.675627	0.971317
Zfp597	ENSMUSG00000039789	1004.13	2.88e-06	-2.88e-06	0.721147	0.92183
Gm26965	ENSMUSG00000097565	310.492	9.98e-06	-9.98e-06	0.0445385	0.153447
Tmem205	ENSMUSG00000040883	660.115	4.21e-06	4.21e-06	0.392446	0.693149
Dcun1d4	ENSMUSG00000051674	2247.36	2.89e-05	-2.89e-05	0.000267213	0.00696226
Adam11	ENSMUSG00000020926	3649.08	5.63e-06	-5.63e-06	0.0402714	0.183008
Fbxo21	ENSMUSG00000032898	11642	1.92e-05	-1.92e-05	0.0213233	0.104802
Mir7670	ENSMUSG00000098285	23.9509	3.83e-06	-3.83e-06	0.0123545	0.0843736
Nos1	ENSMUSG00000029361	5504.16	2.1e-06	2.1e-06	0.633251	0.875056
Ube2ql1	ENSMUSG00000052981	14705	1.22e-05	1.22e-05	0.0048052	0.0382686
Prrc2c	ENSMUSG00000040225	9710.82	1.98e-06	-1.98e-06	0.56279	0.747048
Uspl1	ENSMUSG00000041264	2258.14	3.77e-05	-3.77e-05	0.344409	0.724723
Psmg3	ENSMUSG00000029551	925.235	3.66e-06	3.66e-06	0.393602	0.614608
Tmem70	ENSMUSG00000025940	1132.95	9.13e-06	9.13e-06	0.0658511	0.249278
Ifnar1	ENSMUSG00000022967	3471.87	3.97e-06	3.97e-06	0.620725	0.899062
Taf1d	ENSMUSG00000031939	1412.22	5.15e-06	-5.15e-06	0.276291	0.566887
Epb41l3	ENSMUSG00000024044	4284.98	9.68e-06	9.68e-06	0.0512266	0.222722
Aldoc	ENSMUSG00000017390	2412.31	2.78e-06	2.78e-06	0.125596	0.389412
Cpne7	ENSMUSG00000034796	155.3	1.15e-06	-1.15e-06	0.174971	0.360143
Kat6b	ENSMUSG00000021767	5364.56	2.27e-06	-2.27e-06	0.581161	0.858305
Fbxo45	ENSMUSG00000035764	3211.88	1.68e-07	-1.68e-07	0.982356	1
Dpf2	ENSMUSG00000024826	2683.69	2.4e-06	2.4e-06	0.748709	1
Lmbr1l	ENSMUSG00000022999	1650.91	1.08e-06	1.08e-06	0.808755	1
Ptpn11	ENSMUSG00000043733	6668.01	5.93e-06	-5.93e-06	0.494264	0.691408
Fam133b	ENSMUSG00000058503	1224.12	8.77e-06	8.77e-06	0.255132	0.55022
Ptgfrn	ENSMUSG00000027864	3293.09	1.43e-05	-1.43e-05	0.00813756	0.0645804
Gli2	ENSMUSG00000048402	195.254	2.73e-06	2.73e-06	0.0166266	0.0792627
Nicn1	ENSMUSG00000032606	4218.48	2.41e-05	-2.41e-05	0.0118768	0.0868901
Lrrc7	ENSMUSG00000028176	2002.13	6.33e-06	-6.33e-06	0.0443955	0.206501
Adi1	ENSMUSG00000020629	369.107	7.78e-06	7.78e-06	0.033146	0.14019
Jak1	ENSMUSG00000028530	4372.34	2.67e-05	-2.67e-05	0.00394275	0.041338
Dynll2	ENSMUSG00000020483	12159	7.18e-06	7.18e-06	0.245695	0.488586
Taf2	ENSMUSG00000037343	2350.13	7.26e-06	7.26e-06	0.339217	0.719533
Rps16	ENSMUSG00000037563	15546.4	3.05e-06	-3.05e-06	0.399928	0.625796
Atp6v1c1	ENSMUSG00000022295	2735.07	5.53e-06	-5.53e-06	0.518251	0.878891
Gm21988	ENSMUSG00000040904	3730.61	2.01e-06	-2.01e-06	0.675004	0.906072
Plppr2	ENSMUSG00000040563	7099.19	2.62e-05	-2.62e-05	0.000502361	0.00805799
Rims4	ENSMUSG00000035226	2969.07	1.93e-05	-1.93e-05	0.000140714	0.00380353
Dlx6os1	ENSMUSG00000090063	1431.72	4.95e-06	4.95e-06	0.064703	0.245867
Rbm45	ENSMUSG00000042369	1439.96	1.41e-05	1.41e-05	0.0984365	0.314096
Kcnh2	ENSMUSG00000038319	886.244	1.99e-06	-1.99e-06	0.720145	0.929745
Bnip2	ENSMUSG00000011958	2241.66	1.29e-05	-1.29e-05	0.0247785	0.142849
Tril	ENSMUSG00000043496	414.908	3.07e-07	3.07e-07	0.894603	1
Gtpbp2	ENSMUSG00000023952	3204.96	2.99e-06	-2.99e-06	0.562058	0.869983
Mtss2	ENSMUSG00000033763	14039.3	4.04e-07	-4.04e-07	0.964023	0.991478
Slc25a1	ENSMUSG00000003528	3319.28	9.05e-06	-9.05e-06	0.112144	0.387559
Pcbp1	ENSMUSG00000051695	7602.86	4.6e-06	4.6e-06	0.320934	0.55809
Epn1	ENSMUSG00000035203	10345.2	1.13e-05	-1.13e-05	0.0867406	0.258936
Rfk	ENSMUSG00000024712	1634.79	2.17e-05	2.17e-05	0.00945278	0.0952817
Cabp7	ENSMUSG00000009075	219.493	7.03e-08	-7.03e-08	0.975678	0.902984
Fbxw7	ENSMUSG00000028086	4329.58	1.35e-05	-1.35e-05	0.038577	0.189725
Twf2	ENSMUSG00000023277	1270.7	9.66e-06	-9.66e-06	0.0638292	0.243416
Kcnk1	ENSMUSG00000033998	719.486	7.77e-06	7.77e-06	0.209024	0.490435
Rab14	ENSMUSG00000026878	6625.21	3.38e-06	3.38e-06	0.785793	0.891709
Tecpr2	ENSMUSG00000021275	2683.67	2.89e-06	-2.89e-06	0.0455441	0.209868
C9orf72	ENSMUSG00000028300	1989.2	6.55e-07	6.55e-07	0.935066	1
Slc25a3	ENSMUSG00000061904	7974.62	5.53e-06	5.53e-06	0.41075	0.635126
Lysmd4	ENSMUSG00000043831	2054.02	2.11e-05	-2.11e-05	0.0660693	0.32521
Gm12258	ENSMUSG00000072915	1409.35	5.5e-06	-5.5e-06	0.397529	0.691712
Prdx6	ENSMUSG00000026701	2338.27	7.56e-06	7.56e-06	0.0917475	0.302384
Fancg	ENSMUSG00000028453	989.871	6.65e-06	-6.65e-06	0.205087	0.488485
Ythdf2	ENSMUSG00000040025	3699.08	1.12e-06	1.12e-06	0.818831	1
Kcnt2	ENSMUSG00000052726	235.038	8.77e-06	-8.77e-06	0.0127322	0.0681524
Pitpnm1	ENSMUSG00000024851	4436.69	2.13e-05	-2.13e-05	3.75e-05	0.00150384
Rpp14	ENSMUSG00000023156	1238.28	5.71e-06	5.71e-06	0.420611	0.723169
Nle1	ENSMUSG00000020692	728.304	1.2e-06	1.2e-06	0.838261	0.906243
Pip4k2a	ENSMUSG00000026737	1470.38	1.62e-05	-1.62e-05	0.00855837	0.0662445
Spire2	ENSMUSG00000010154	1695.26	8.44e-06	-8.44e-06	0.204745	0.525822
Acin1	ENSMUSG00000022185	11194.5	3.14e-07	-3.14e-07	0.962341	0.968006
Cops6	ENSMUSG00000019494	3583.55	1.92e-06	1.92e-06	0.71237	0.929549
Il11ra1	ENSMUSG00000073889	260.105	4.16e-06	4.16e-06	0.129724	0.297991
Mobp	ENSMUSG00000032517	0.919886	3.06e-08	-3.06e-08	0.914539	0.982382
Atn1	ENSMUSG00000004263	8213.8	1.28e-05	-1.28e-05	0.039917	0.157452
Ggt7	ENSMUSG00000027603	2857.57	3.17e-06	-3.17e-06	0.542696	0.818657
Fbxl2	ENSMUSG00000032507	992.589	2.38e-06	-2.38e-06	0.618144	0.867709
Ubac2	ENSMUSG00000041765	1076.17	4.86e-07	-4.86e-07	0.943991	1
Vta1	ENSMUSG00000019868	2478.36	3.03e-06	3.03e-06	0.641338	0.8807
Rragd	ENSMUSG00000028278	2458.91	1.59e-05	-1.59e-05	0.0232783	0.140046
Arl6ip4	ENSMUSG00000029404	1129.96	3.62e-06	3.62e-06	0.5145	0.794881
Trmt61b	ENSMUSG00000085492	331.396	1.64e-06	1.64e-06	0.693792	0.912586
Dsel	ENSMUSG00000038702	835.049	2.48e-05	-2.48e-05	0.000216365	0.00436708
Chmp2b	ENSMUSG00000004843	1750.56	1.04e-05	1.04e-05	0.0296882	0.150555
Ap3s2	ENSMUSG00000063801	5708.23	4.04e-06	4.04e-06	0.664687	0.915238
Rasgef1a	ENSMUSG00000030134	598.787	4.88e-06	-4.88e-06	0.0539749	0.189202
Zcchc17	ENSMUSG00000028772	2024.52	8.5e-07	-8.5e-07	0.861006	1
Stoml1	ENSMUSG00000032333	3334.46	7.99e-06	-7.99e-06	0.193906	0.49984
Rprml	ENSMUSG00000046215	183.699	6.12e-06	-6.12e-06	0.00165959	0.0169012
Zfp771	ENSMUSG00000054716	564.311	2.48e-06	2.48e-06	0.461728	0.750522
Clta	ENSMUSG00000028478	8238.32	2.22e-06	2.22e-06	0.576681	0.761121
Dlc1	ENSMUSG00000031523	1245.59	1.97e-05	-1.97e-05	0.000523623	0.00975306
Podxl	ENSMUSG00000025608	1923.67	6.79e-06	-6.79e-06	0.0815899	0.282205
Nptx1	ENSMUSG00000025582	1071.05	1.54e-05	1.54e-05	0.000156488	0.00407036
Rab3ip	ENSMUSG00000064181	1496.04	1.48e-06	1.48e-06	0.828733	1
NA	ENSMUSG00000118029	81.1553	3.72e-06	-3.72e-06	0.0414151	0.146607
Oxsm	ENSMUSG00000021786	275.425	4.71e-07	4.71e-07	0.938739	0.88904
Cpe	ENSMUSG00000037852	15736.8	1.89e-06	1.89e-06	0.707667	0.840319
Prkaa1	ENSMUSG00000050697	1025.6	9.01e-06	9.01e-06	0.2415	0.534972
Mcfd2	ENSMUSG00000024150	936.595	3.2e-06	3.2e-06	0.583548	0.769751
Tbc1d1	ENSMUSG00000029174	1089.78	1.34e-06	-1.34e-06	0.765554	0.95198
D16Ertd472e	ENSMUSG00000022864	300.367	1.05e-05	1.05e-05	0.0128817	0.0682658
Lrrc49	ENSMUSG00000047766	3345.94	5.15e-06	-5.15e-06	0.457664	0.790103
Trim65	ENSMUSG00000054517	153.855	6.09e-07	6.09e-07	0.888853	0.867477
Fez1	ENSMUSG00000032118	16499	2.78e-06	2.78e-06	0.612738	0.76795
Rph3a	ENSMUSG00000029608	5218.76	7.59e-06	7.59e-06	0.0408824	0.189154
Smarce1	ENSMUSG00000037935	8287.43	2.43e-07	2.43e-07	0.97149	0.975633
Mbp	ENSMUSG00000041607	1127.02	1.18e-05	-1.18e-05	0.0182859	0.109105
Rpl23	ENSMUSG00000071415	18609.9	1.6e-07	-1.6e-07	0.965583	0.95858
Crtc3	ENSMUSG00000030527	1055.1	1.45e-05	1.45e-05	0.00283283	0.0312919
Tmem30a	ENSMUSG00000032328	3968.03	5.29e-06	-5.29e-06	0.493281	0.780584
Ndrg2	ENSMUSG00000004558	3130.49	1.5e-05	1.5e-05	6.24e-05	0.00250899
Dusp7	ENSMUSG00000053716	1502.35	2.75e-05	-2.75e-05	3.93e-05	0.00151772
Cadm3	ENSMUSG00000005338	14311.6	1.97e-05	-1.97e-05	8.32e-05	0.00225011
Adcy6	ENSMUSG00000022994	3477.85	1.78e-06	-1.78e-06	0.651491	0.906072
Ubl3	ENSMUSG00000001687	2054.62	4.11e-06	4.11e-06	0.64376	0.948157
Glul	ENSMUSG00000026473	8704.75	1.59e-06	-1.59e-06	0.857835	0.919656
Hap1	ENSMUSG00000006930	2422.51	1.38e-06	1.38e-06	0.117499	0.353228
Tgs1	ENSMUSG00000028233	2053.29	1.97e-06	-1.97e-06	0.723325	1
Pld4	ENSMUSG00000052160	82.2362	4.79e-06	4.79e-06	0.049815	0.166521
C230057M02Rik	ENSMUSG00000110523	1250.58	1.45e-05	-1.45e-05	0.00413916	0.040848
Dhx34	ENSMUSG00000006019	812.466	1.22e-05	1.22e-05	0.0934383	0.271835
NA	ENSMUSG00000117713	0.0484393	3.34e-08	3.34e-08	0.925771	1
Psenen	ENSMUSG00000036835	1222.03	4.67e-06	4.67e-06	0.303344	0.598597
Elof1	ENSMUSG00000013822	1858.32	2.44e-06	-2.44e-06	0.587952	0.887857
Hs3st4	ENSMUSG00000078591	4004.29	9.76e-06	9.76e-06	0.0659527	0.249474
Pgbd5	ENSMUSG00000050751	1481.01	2.94e-05	-2.94e-05	4e-06	0.000269699
Mrps35	ENSMUSG00000040112	969.123	6.18e-06	6.18e-06	0.333492	0.56821
Thtpa	ENSMUSG00000045691	2947.94	5.35e-06	-5.35e-06	0.46815	0.799329
Elmod1	ENSMUSG00000041986	5255.93	4.13e-06	-4.13e-06	0.568364	0.863212
Trf	ENSMUSG00000032554	291.057	1.95e-05	1.95e-05	5.64e-08	7.3e-06
Eipr1	ENSMUSG00000036613	1665.77	7.93e-06	-7.93e-06	0.211811	0.535944
P2ry12	ENSMUSG00000036353	98.6255	7.62e-06	7.62e-06	0.00190761	0.018207
Ttll11	ENSMUSG00000026885	254.03	1.11e-05	-1.11e-05	0.583098	0.696906
Arhgef19	ENSMUSG00000028919	40.6008	2.05e-06	2.05e-06	0.311533	0.546052
Ogdhl	ENSMUSG00000021913	1857.54	2.32e-06	2.32e-06	0.738003	1
Zfp454	ENSMUSG00000048728	476.129	5.54e-06	5.54e-06	0.267902	0.503701
Plpp3	ENSMUSG00000028517	1309.8	2.03e-05	2.03e-05	4.28e-06	0.000280773
Brd4	ENSMUSG00000024002	4936.38	1.44e-06	1.44e-06	0.786254	0.978655
Sox9	ENSMUSG00000000567	671.633	9.37e-06	9.37e-06	0.00207994	0.0220319
Fam160b1	ENSMUSG00000033478	2858.83	5.62e-06	-5.62e-06	0.230608	0.58572
Epdr1	ENSMUSG00000002808	508.807	2.75e-06	-2.75e-06	0.585652	0.75521
Atp6v1d	ENSMUSG00000021114	3473.01	3.2e-06	-3.2e-06	0.583149	0.859877
Nrxn1	ENSMUSG00000024109	9579.23	1.38e-05	-1.38e-05	0.000377082	0.00659047
Zmat2	ENSMUSG00000001383	5314.13	7.63e-06	7.63e-06	0.160234	0.422866
Kbtbd11	ENSMUSG00000055675	1643.15	2.57e-05	-2.57e-05	9.38e-06	0.00053704
Tmem169	ENSMUSG00000026188	1148.82	2.48e-05	-2.48e-05	0.000143769	0.00384824
Atp5d	ENSMUSG00000003072	5062.33	5.55e-07	-5.55e-07	0.900637	1
Gm20604	ENSMUSG00000041716	2190.88	4.45e-06	-4.45e-06	0.522415	0.80329
Npas2	ENSMUSG00000026077	573.751	5.72e-06	-5.72e-06	0.0186279	0.0952654
2610005L07Rik	ENSMUSG00000071793	912.163	5.98e-06	-5.98e-06	0.0604944	0.205786
Adra1d	ENSMUSG00000027335	12.1641	1.54e-06	1.54e-06	0.163007	0.389415
Elavl2	ENSMUSG00000008489	5424.12	8.99e-07	8.99e-07	0.851199	1
Cit	ENSMUSG00000029516	508.744	1.71e-06	-1.71e-06	0.429295	0.645849
Uqcrc1	ENSMUSG00000025651	6595.74	1.48e-06	1.48e-06	0.785671	0.879435
Ccdc186	ENSMUSG00000035173	2400.92	3.6e-06	-3.6e-06	0.475837	0.846888
Eif5b	ENSMUSG00000026083	4818.85	1.51e-06	1.51e-06	0.821255	1
Trerf1	ENSMUSG00000064043	1192.1	3.89e-06	3.89e-06	0.291459	0.590805
Zfp592	ENSMUSG00000005621	1940.09	1.01e-05	-1.01e-05	0.0922238	0.303398
Dhrs1	ENSMUSG00000002332	1579.84	2.09e-05	2.09e-05	0.195697	0.608046
C1qc	ENSMUSG00000036896	289.291	9.37e-06	9.37e-06	0.00021014	0.00380353
Cfap74	ENSMUSG00000078490	164.981	8.63e-06	8.63e-06	0.0337405	0.125204
Atp5j2	ENSMUSG00000038690	4718.16	3.98e-06	3.98e-06	0.209988	0.504883
Klhl24	ENSMUSG00000062901	4503.48	2.13e-06	2.13e-06	0.646127	0.885435
Ndufb7	ENSMUSG00000033938	2645.32	2.73e-06	2.73e-06	0.517618	0.851969
Ccdc9	ENSMUSG00000041375	1751.43	1.15e-06	1.15e-06	0.872007	1
Hdgfl3	ENSMUSG00000025104	8735.31	1.52e-05	-1.52e-05	0.0953213	0.273315
Ly6c1	ENSMUSG00000079018	99.0391	2.44e-06	2.44e-06	0.325517	0.5056
Prdm4	ENSMUSG00000035529	2721.69	1.94e-05	-1.94e-05	0.0307538	0.175948
Map2k1	ENSMUSG00000004936	1306.24	1.27e-05	-1.27e-05	0.0369485	0.173101
Etfb	ENSMUSG00000004610	888.168	7.56e-06	7.56e-06	0.0759137	0.268189
Osbpl8	ENSMUSG00000020189	3826.17	4.64e-06	-4.64e-06	0.29514	0.610804
Sorbs2	ENSMUSG00000031626	3927.1	2.95e-06	-2.95e-06	0.410079	0.748671
Zw10	ENSMUSG00000032264	1086.06	1.34e-05	1.34e-05	0.320997	0.623298
Foxp4	ENSMUSG00000023991	3986.82	1.8e-06	1.8e-06	0.771422	0.96868
Acsbg1	ENSMUSG00000032281	698.14	3.17e-06	3.17e-06	0.141553	0.390955
Paip2b	ENSMUSG00000045896	4849.97	5.13e-06	5.13e-06	0.285631	0.600899
Slc25a25	ENSMUSG00000026819	2238.53	3.27e-06	-3.27e-06	0.75927	0.961516
Plec	ENSMUSG00000022565	1706.8	2.02e-06	-2.02e-06	0.504957	0.78832
Gabpb2	ENSMUSG00000038766	605.812	1.02e-05	1.02e-05	0.000429577	0.00836474
Fbxo22	ENSMUSG00000032309	2139.06	4.89e-06	4.89e-06	0.572543	0.839627
Herc1	ENSMUSG00000038664	12188	8.1e-06	-8.1e-06	0.0459893	0.177523
Mettl15	ENSMUSG00000057234	155.463	5.59e-06	5.59e-06	0.10066	0.256404
Stmn1	ENSMUSG00000028832	92353.3	2.46e-07	-2.46e-07	0.951714	0.984617
Nsd1	ENSMUSG00000021488	10124.5	8.73e-09	-8.73e-09	0.994862	0.994136
Ankrd27	ENSMUSG00000034867	1839.96	2.66e-06	-2.66e-06	0.578137	0.841593
Peg3	ENSMUSG00000002265	4041.96	2.32e-06	2.32e-06	0.294518	0.610009
9330188P03Rik	ENSMUSG00000115149	34.825	1.35e-06	-1.35e-06	0.377786	0.608
Nipsnap2	ENSMUSG00000029432	1657.25	1.23e-05	1.23e-05	0.0371197	0.228953
Rapgef5	ENSMUSG00000041992	6040.21	9.46e-06	-9.46e-06	0.0654651	0.247727
B3gat3	ENSMUSG00000071649	3092.93	7.99e-06	-7.99e-06	0.201208	0.484016
Ndufb5	ENSMUSG00000027673	2956.57	1.13e-06	1.13e-06	0.792163	0.982382
Cntnap5c	ENSMUSG00000038048	367.421	8.54e-07	-8.54e-07	0.68236	0.82316
Lamp1	ENSMUSG00000031447	7152.11	2.04e-06	-2.04e-06	0.819754	0.912129
Usp4	ENSMUSG00000032612	6550.71	1.59e-05	1.59e-05	0.662422	0.798142
Chmp4b	ENSMUSG00000038467	5849.51	1.38e-06	-1.38e-06	0.788367	1
Rraga	ENSMUSG00000070934	2953.56	7.75e-06	7.75e-06	0.214842	0.529762
Pde4b	ENSMUSG00000028525	2285	1.79e-05	1.79e-05	0.00625829	0.0543868
Ciapin1	ENSMUSG00000031781	2882.37	3.66e-06	3.66e-06	0.686449	0.914017
6330403L08Rik	ENSMUSG00000075585	383.39	0.295947	-0.295947	2.22e-16	4.61e-13
Pik3r3	ENSMUSG00000028698	5239.17	9.64e-06	9.64e-06	0.0111465	0.079567
Camk2a	ENSMUSG00000024617	2599.72	2.52e-06	-2.52e-06	0.13623	0.384055
Bmp7	ENSMUSG00000008999	253.338	6.29e-06	6.29e-06	0.0117823	0.06348
Fam124a	ENSMUSG00000035184	4429	1.07e-05	-1.07e-05	0.0899123	0.306255
Utrn	ENSMUSG00000019820	837.321	3.88e-06	3.88e-06	0.33245	0.558904
Hectd4	ENSMUSG00000042744	14583.1	4.47e-06	-4.47e-06	0.179801	0.39872
Tti1	ENSMUSG00000027650	910.546	2.12e-05	2.12e-05	0.00273766	0.0304722
Acbd3	ENSMUSG00000026499	1907.2	1.14e-06	-1.14e-06	0.863471	1
Map4k2	ENSMUSG00000024948	1631.8	1.5e-06	-1.5e-06	0.556143	1
Plekhb1	ENSMUSG00000030701	195.178	4.27e-06	-4.27e-06	0.0561675	0.179339
B230334C09Rik	ENSMUSG00000104597	2630.01	2.01e-06	-2.01e-06	0.542828	0.818686
Baalc	ENSMUSG00000022296	641.206	8.88e-07	-8.88e-07	0.789456	0.975637
Asphd2	ENSMUSG00000029348	3202.53	1.52e-05	-1.52e-05	0.00995041	0.0790223
Slain1	ENSMUSG00000055717	2943.77	9.51e-06	-9.51e-06	0.131156	0.375891
Car10	ENSMUSG00000056158	373.475	2.02e-06	2.02e-06	0.252163	0.486469
Gm42416	ENSMUSG00000103458	6588.39	1.55e-05	-1.55e-05	0.034069	0.142507
Npr2	ENSMUSG00000028469	2235.12	7.85e-06	-7.85e-06	0.100263	0.320046
Miga2	ENSMUSG00000026858	1623.52	6.85e-06	6.85e-06	0.0230838	0.170292
Trp53i11	ENSMUSG00000068735	9781.48	7.93e-06	7.93e-06	0.186527	0.416669
Myo16	ENSMUSG00000039057	5210.91	2.05e-05	-2.05e-05	0.000184265	0.00461061
Hexb	ENSMUSG00000021665	805.052	4.44e-05	-4.44e-05	2.19e-07	2.45e-05
Ankrd52	ENSMUSG00000014498	4723.72	4.61e-06	-4.61e-06	0.174519	0.464585
Plau	ENSMUSG00000021822	19.7257	2.45e-06	2.45e-06	0.0795171	0.275094
Saraf	ENSMUSG00000031532	4805.11	1.09e-06	1.09e-06	0.867156	1
Zdhhc23	ENSMUSG00000036304	845.451	2.29e-06	-2.29e-06	0.556341	0.736151
Colgalt1	ENSMUSG00000034807	4251.28	1.72e-05	-1.72e-05	0.0163755	0.10933
Sez6	ENSMUSG00000000632	20242.1	2.52e-06	2.52e-06	0.54346	0.739397
Sfxn3	ENSMUSG00000025212	4611.01	1.05e-05	-1.05e-05	0.0531141	0.217662
Setd1a	ENSMUSG00000042308	2939.91	5.16e-06	-5.16e-06	0.366524	0.675298
B3galt6	ENSMUSG00000050796	884.651	2.75e-06	2.75e-06	0.54594	0.740107
Mtmr6	ENSMUSG00000021987	3229.19	1.72e-05	-1.72e-05	0.0390159	0.203889
Atp5pb	ENSMUSG00000000563	8838.67	4.92e-07	4.92e-07	0.917469	0.947115
Crebbp	ENSMUSG00000022521	4309.11	1.22e-06	-1.22e-06	0.738083	0.966646
Prdx5	ENSMUSG00000024953	4166.45	2.11e-07	-2.11e-07	0.958183	1
Phf23	ENSMUSG00000018572	2653.97	2.58e-06	2.58e-06	0.691363	0.915238
Tcta	ENSMUSG00000039461	657.534	9.75e-07	9.75e-07	0.806822	0.888366
Nbr1	ENSMUSG00000017119	8223.1	2.65e-06	-2.65e-06	0.65816	0.80708
Crtac1	ENSMUSG00000042401	745.166	5.9e-07	5.9e-07	0.845445	0.897806
Pik3cb	ENSMUSG00000032462	978.46	1.71e-05	-1.71e-05	0.00958191	0.0616386
Smg1	ENSMUSG00000030655	7631.82	3.43e-06	-3.43e-06	0.300264	0.525165
Man1a2	ENSMUSG00000008763	2702.16	1.6e-05	-1.6e-05	0.0103639	0.0759711
H2az2	ENSMUSG00000041126	2068.99	1.41e-05	1.41e-05	0.000325823	0.00951338
Rhou	ENSMUSG00000039960	3385.5	1.65e-05	-1.65e-05	0.00188644	0.0238913
Mpped1	ENSMUSG00000041708	55175.7	1.79e-06	-1.79e-06	0.718212	0.855753
Snap29	ENSMUSG00000022765	2165.02	3.31e-06	-3.31e-06	0.598419	0.89598
Hectd3	ENSMUSG00000046861	3627.97	2.7e-05	-2.7e-05	0.0304997	0.152772
Ptprd	ENSMUSG00000028399	11998.1	6.88e-06	-6.88e-06	0.0326344	0.138044
Bmyc	ENSMUSG00000049086	1201.29	7.26e-06	-7.26e-06	0.0655985	0.248328
Mag	ENSMUSG00000036634	30.5702	1.33e-06	-1.33e-06	0.467415	0.74154
Gm7336	ENSMUSG00000078636	5.03024	1.53e-06	-1.53e-06	0.0200146	0.105422
Gdap1	ENSMUSG00000025777	5354.69	2.46e-05	-2.46e-05	0.00959952	0.0740132
Tsc22d1	ENSMUSG00000022010	28278.4	4.49e-06	4.49e-06	0.486007	0.709963
Snw1	ENSMUSG00000021039	3712.29	4.07e-06	4.07e-06	0.443035	0.739766
Gm38562	ENSMUSG00000105489	0.0979463	3.34e-08	3.34e-08	0.85684	1
Ice1	ENSMUSG00000034525	9568.41	9.02e-06	-9.02e-06	0.036422	0.148308
Ccnq	ENSMUSG00000049489	429.627	5.52e-06	5.52e-06	0.235692	0.473163
Traf7	ENSMUSG00000052752	5349.13	1.5e-05	-1.5e-05	0.0737934	0.281994
Nr4a2	ENSMUSG00000026826	1697.62	1.05e-05	-1.05e-05	1.09e-06	0.00014153
Sep-11	ENSMUSG00000058013	8306.24	7.52e-06	-7.52e-06	0.262684	0.498413
Rtcb	ENSMUSG00000001783	6564.25	3.92e-06	3.92e-06	0.471685	0.685614
Ssbp3	ENSMUSG00000061887	11170.1	5.52e-06	5.52e-06	0.359711	0.591763
Gramd1b	ENSMUSG00000040111	9398	1.22e-06	1.22e-06	0.832386	0.918374
Diras2	ENSMUSG00000047842	3022.35	1.51e-05	-1.51e-05	0.000866297	0.0139615
Tspoap1	ENSMUSG00000034156	5976.28	6.75e-06	-6.75e-06	0.0253533	0.144951
Rdh5	ENSMUSG00000025350	1541.75	8.46e-07	-8.46e-07	0.855032	1
Ubxn6	ENSMUSG00000019578	3602.98	2.62e-06	-2.62e-06	0.683165	0.960215
Kmt2b	ENSMUSG00000006307	5182.31	1.69e-06	-1.69e-06	0.707692	0.977664
Gsg1l	ENSMUSG00000046182	1637.53	8.21e-06	8.21e-06	0.0624399	0.313592
Dpysl5	ENSMUSG00000029168	65103.3	1.5e-05	-1.5e-05	0.0679132	0.222965
Caln1	ENSMUSG00000060371	7243.81	8.7e-06	-8.7e-06	0.00191708	0.020336
Ldb2	ENSMUSG00000039706	4773.01	2.11e-06	2.11e-06	0.701316	0.923375
Obsl1	ENSMUSG00000026211	1264.06	7.18e-07	-7.18e-07	0.932168	1
Ccdc50	ENSMUSG00000038127	5107.07	3.04e-06	-3.04e-06	0.627153	0.873001
Mal	ENSMUSG00000027375	30.7149	5.35e-07	5.35e-07	0.764472	0.960801
Enoph1	ENSMUSG00000029326	1364.06	7.86e-06	7.86e-06	0.260238	0.557399
Eif1b	ENSMUSG00000006941	9454.59	1.26e-06	-1.26e-06	0.680184	0.824566
Srebf1	ENSMUSG00000020538	1794.32	1.33e-05	1.33e-05	0.0731313	0.264953
Lama1	ENSMUSG00000032796	372.078	2.17e-07	2.17e-07	0.953641	0.96868
Sirt3	ENSMUSG00000025486	816.301	5.08e-06	5.08e-06	0.329534	0.565671
Bcl6	ENSMUSG00000022508	1966.63	4.17e-06	-4.17e-06	0.167393	0.461199
Vezt	ENSMUSG00000036099	5027.93	1.21e-05	-1.21e-05	0.0277184	0.14366
Mpp2	ENSMUSG00000017314	1500.25	7.43e-06	-7.43e-06	0.115419	0.349518
Tsen34	ENSMUSG00000035585	3871.29	1.84e-06	-1.84e-06	0.714576	0.951087
Capn3	ENSMUSG00000079110	36.6785	1.34e-06	-1.34e-06	0.44431	0.736151
Ttpal	ENSMUSG00000017679	2058.52	3.27e-06	-3.27e-06	0.65791	0.893856
Rps17	ENSMUSG00000061787	13796.6	1.79e-06	1.79e-06	0.637965	0.794652
Cnot1	ENSMUSG00000036550	7791.86	6.76e-06	-6.76e-06	0.169754	0.383545
Myo18b	ENSMUSG00000072720	232.59	7.97e-06	7.97e-06	0.0154542	0.0773633
Calm1	ENSMUSG00000001175	36920.6	1.77e-05	-1.77e-05	0.00723304	0.0532005
Dut	ENSMUSG00000027203	1240.96	3.52e-05	3.52e-05	0.193758	0.473066
Ist1	ENSMUSG00000031729	5581.7	8.82e-06	-8.82e-06	0.198065	0.506382
Mrpl27	ENSMUSG00000024414	986.381	1.18e-05	1.18e-05	0.026604	0.138638
Gm42528	ENSMUSG00000107134	155.772	6.15e-07	-6.15e-07	0.872397	0.838086
Zfp827	ENSMUSG00000071064	2712.38	9.71e-06	9.71e-06	0.0377057	0.191278
Galnt18	ENSMUSG00000038296	518.664	8.02e-06	-8.02e-06	0.0413625	0.184675
Zfp428	ENSMUSG00000064264	3646.69	7.21e-06	7.21e-06	0.0754471	0.274999
Phf2	ENSMUSG00000038025	4555.55	3.95e-06	-3.95e-06	0.456184	0.765729
Mef2c	ENSMUSG00000005583	26073.5	1.98e-05	-1.98e-05	1.34e-05	0.000551336
Rit1	ENSMUSG00000028057	1365.97	6.27e-07	-6.27e-07	0.926151	1
Fus	ENSMUSG00000030795	18586.5	2.35e-05	2.35e-05	0.0271097	0.123013
Zdhhc4	ENSMUSG00000001844	962.767	5.16e-06	-5.16e-06	0.416147	0.634291
Shisa9	ENSMUSG00000022494	1345.92	3.78e-06	-3.78e-06	0.363695	0.660912
Abhd12	ENSMUSG00000032046	2812.72	1.07e-05	-1.07e-05	0.103723	0.369952
Uqcr10	ENSMUSG00000059534	2381.07	4.82e-06	4.82e-06	0.175684	0.473861
Ntsr2	ENSMUSG00000020591	137.28	7.32e-07	7.32e-07	0.789156	0.821691
Rsl24d1	ENSMUSG00000032215	1921.78	9.45e-07	9.45e-07	0.874123	1
Atp5e	ENSMUSG00000016252	4639.44	3.17e-06	3.17e-06	0.305725	0.646039
Atxn1	ENSMUSG00000046876	2096.28	4.66e-06	-4.66e-06	0.253273	0.698701
Gm38394	ENSMUSG00000094410	7515.32	5.24e-06	-5.24e-06	0.226415	0.454714
Qdpr	ENSMUSG00000015806	1991.57	3.59e-06	3.59e-06	0.399805	0.869314
Gm28035	ENSMUSG00000099041	2530.67	3.28e-06	-3.28e-06	0.499013	0.78502
Gm14966	ENSMUSG00000079467	9.59296	1.4e-06	-1.4e-06	0.151812	0.373368
Kansl1	ENSMUSG00000018412	5535.94	2.26e-06	-2.26e-06	0.733139	0.980776
Rpl37a	ENSMUSG00000046330	11658.1	1.78e-06	1.78e-06	0.5965	0.767272
Tmem131	ENSMUSG00000026116	5243.03	6.42e-06	-6.42e-06	0.186174	0.472418
Tmem214	ENSMUSG00000038828	2160.25	1.91e-06	-1.91e-06	0.771341	0.970562
Aktip	ENSMUSG00000031667	2898.31	9.62e-06	-9.62e-06	0.133636	0.413037
Odf2	ENSMUSG00000026790	3165.9	8.89e-06	-8.89e-06	0.165065	0.457366
Mapk8ip2	ENSMUSG00000022619	10340.8	4.06e-05	-4.06e-05	0.000267139	0.00513206
Pnn	ENSMUSG00000020994	4890.52	8.79e-06	-8.79e-06	0.125835	0.382599
Ano10	ENSMUSG00000037949	1394.61	1.06e-05	1.06e-05	0.0815176	0.281645
Nup98	ENSMUSG00000063550	2258.63	7.91e-06	7.91e-06	0.225824	0.515857
Grm1	ENSMUSG00000019828	817.01	4.48e-06	-4.48e-06	0.135242	0.33213
Incenp	ENSMUSG00000024660	930.525	3.48e-06	3.48e-06	0.436116	0.661395
Pycr2	ENSMUSG00000026520	1231.37	9.02e-06	9.02e-06	0.0515909	0.2127
Rbp4	ENSMUSG00000024990	23.9083	5.63e-08	5.63e-08	0.973174	0.97727
Snx27	ENSMUSG00000028136	6082.92	1.43e-05	-1.43e-05	0.107835	0.334714
Ptpn23	ENSMUSG00000036057	3695.46	1.47e-06	1.47e-06	0.759436	0.981202
Dync1i1	ENSMUSG00000029757	12284.2	2.47e-07	-2.47e-07	0.952424	0.984984
Syne1	ENSMUSG00000096054	1818.18	3.83e-06	-3.83e-06	0.0805052	0.365545
Gm47246	ENSMUSG00000114535	34.3714	1.14e-06	-1.14e-06	0.510819	0.701788
Sstr1	ENSMUSG00000035431	678.959	1.78e-05	-1.78e-05	2.73e-09	8.09e-07
Sidt1	ENSMUSG00000022696	98.0138	4.19e-06	-4.19e-06	0.00155595	0.01629
Smdt1	ENSMUSG00000022452	2655.15	3.94e-06	3.94e-06	0.328638	0.708501
Mafg	ENSMUSG00000051510	4652.37	1.92e-05	-1.92e-05	0.0100121	0.0741037
Eif4h	ENSMUSG00000040731	14489.2	5.27e-07	-5.27e-07	0.946741	0.960801
Gstm5	ENSMUSG00000004032	1917.85	2.57e-06	2.57e-06	0.47784	0.767409
Plppr4	ENSMUSG00000044667	1809.84	1.39e-05	-1.39e-05	1.47e-05	0.000769588
Gm27597	ENSMUSG00000098992	10330.4	2.81e-06	2.81e-06	0.498304	0.704312
Them6	ENSMUSG00000056665	156.415	3.31e-06	3.31e-06	0.25624	0.447846
Selenok	ENSMUSG00000042682	3609.92	1.12e-05	1.12e-05	0.225475	0.515595
Dbi	ENSMUSG00000026385	2969.63	1.38e-05	1.38e-05	1.83e-05	0.000987093
Slc38a10	ENSMUSG00000061306	5025.03	8.88e-05	-8.88e-05	0.00837805	0.0673369
Poglut2	ENSMUSG00000026047	653.978	3.26e-06	3.26e-06	0.452934	0.743235
Grem2	ENSMUSG00000050069	257.894	6.83e-06	-6.83e-06	0.013344	0.0702902
Shtn1	ENSMUSG00000041362	13723.5	4.09e-07	-4.09e-07	0.94422	0.961516
Abtb2	ENSMUSG00000032724	725.955	4.27e-06	4.27e-06	0.476842	0.682808
Fam210b	ENSMUSG00000027495	2804.37	1.23e-05	1.23e-05	1.09e-06	0.000114137
Baz2a	ENSMUSG00000040054	2858.93	4.12e-06	-4.12e-06	0.272217	0.642471
Dgkz	ENSMUSG00000040479	4948.1	1.34e-05	-1.34e-05	0.0168412	0.109227
Fam163b	ENSMUSG00000009216	1080.62	7.37e-06	-7.37e-06	0.000808657	0.0130324
Ylpm1	ENSMUSG00000021244	5609.4	7.72e-07	7.72e-07	0.842842	1
Amn	ENSMUSG00000021278	101.085	8.48e-07	-8.48e-07	0.536889	0.659779
Ubtf	ENSMUSG00000020923	8062.8	3.06e-06	-3.06e-06	0.563284	0.737212
Sox10	ENSMUSG00000033006	367.817	8.9e-06	-8.9e-06	0.00604717	0.0457803
Gm42420	ENSMUSG00000107071	1818.94	4.94e-07	4.94e-07	0.890727	1
Cpeb1	ENSMUSG00000025586	86.2686	4.04e-06	-4.04e-06	0.522727	0.650897
Samhd1	ENSMUSG00000027639	858.656	1.11e-05	1.11e-05	0.142761	0.393008
Selenop	ENSMUSG00000064373	889.116	1.35e-05	1.35e-05	5.14e-05	0.00155211
Rnf14	ENSMUSG00000060450	8456.84	2.64e-05	-2.64e-05	0.00146455	0.0173767
Pitpnc1	ENSMUSG00000040430	4162.2	1.24e-06	-1.24e-06	0.820871	1
Tgoln1	ENSMUSG00000056429	1918.68	2.39e-05	2.39e-05	0.336945	0.803103
Cdk3	ENSMUSG00000092300	68.6214	2.16e-06	-2.16e-06	0.26623	0.444731
Gad1	ENSMUSG00000070880	3273.85	1.22e-07	1.22e-07	0.964726	1
Kcnrg	ENSMUSG00000046168	105.832	1.41e-05	-1.41e-05	0.000441478	0.00655137
Eif5	ENSMUSG00000021282	8189.41	1.18e-05	1.18e-05	0.236499	0.467823
Psmb1	ENSMUSG00000014769	5460.61	1.85e-06	1.85e-06	0.684396	0.912867
Dop1b	ENSMUSG00000022946	3873.17	1.73e-05	1.73e-05	0.04626	0.212294
Srrm2	ENSMUSG00000039218	25315.5	7.47e-07	-7.47e-07	0.822182	0.913204
Fcrls	ENSMUSG00000015852	256.277	5.7e-06	5.7e-06	0.0282581	0.114379
Epha10	ENSMUSG00000028876	303.1	4.05e-06	-4.05e-06	0.0194436	0.0868084
Car2	ENSMUSG00000027562	254.03	8.86e-06	8.86e-06	0.00120718	0.0136603
Ryr2	ENSMUSG00000021313	1082.6	6.25e-06	-6.25e-06	0.00322232	0.0342423
Fgfrl1	ENSMUSG00000008090	224.54	7.83e-06	7.83e-06	0.0102731	0.0592442
Rab2a	ENSMUSG00000047187	8775.52	4.9e-06	-4.9e-06	0.474067	0.677015
Setdb1	ENSMUSG00000015697	4638.36	1.29e-05	-1.29e-05	0.0991771	0.332309
Rc3h1	ENSMUSG00000040423	2351.01	1.56e-06	-1.56e-06	0.684033	0.91093
Mpc2	ENSMUSG00000026568	1645.74	2.01e-06	2.01e-06	0.618827	1
Pogz	ENSMUSG00000038902	5911.28	4.49e-06	-4.49e-06	0.454165	0.786858
Uqcrh	ENSMUSG00000063882	5911.4	4.76e-06	4.76e-06	0.18102	0.454619
Prxl2b	ENSMUSG00000029059	660.314	1.39e-07	1.39e-07	0.970216	1
Ebf1	ENSMUSG00000057098	423.788	1.81e-07	1.81e-07	0.852605	0.914162
Dock4	ENSMUSG00000035954	2290.71	3.69e-06	-3.69e-06	0.292313	0.630036
Nmnat2	ENSMUSG00000042751	6845.93	1.17e-05	-1.17e-05	0.097739	0.270742
Zfp703	ENSMUSG00000085795	1099.01	3.88e-06	3.88e-06	0.284114	0.586762
Tbc1d10a	ENSMUSG00000034412	878.351	7.63e-06	-7.63e-06	0.145558	0.347327
Ptpru	ENSMUSG00000028909	2014.59	1.13e-05	1.13e-05	0.00118619	0.0172968
Lrrc4b	ENSMUSG00000047085	10348	2.23e-05	-2.23e-05	0.00411951	0.035464
Gm12892	ENSMUSG00000083679	14.9963	3.82e-06	-3.82e-06	0.00977496	0.061928
Crhr1	ENSMUSG00000018634	640.928	9.75e-06	-9.75e-06	0.00266102	0.0256542
Rpl19	ENSMUSG00000017404	19714.6	2.84e-06	2.84e-06	0.487469	0.686873
Atg16l1	ENSMUSG00000026289	2605.59	7e-06	7e-06	0.166919	0.460311
Wdfy3	ENSMUSG00000043940	9809.29	4.21e-06	-4.21e-06	0.192264	0.417561
Oaz1	ENSMUSG00000035242	7192.79	1.31e-06	-1.31e-06	0.768752	0.865605
Tnrc6c	ENSMUSG00000025571	8182.77	5.47e-06	-5.47e-06	0.220506	0.447486
Tspan2	ENSMUSG00000027858	431.83	1.16e-06	-1.16e-06	0.792485	0.870756
Stac2	ENSMUSG00000017400	1566.17	9.38e-08	9.38e-08	0.980016	1
Tcerg1l	ENSMUSG00000091002	1196.9	9.82e-06	9.82e-06	0.0606293	0.236619
Cntn4	ENSMUSG00000064293	336.813	6.94e-06	-6.94e-06	0.000873428	0.0122531
Plekha6	ENSMUSG00000041757	2202.5	3.9e-06	-3.9e-06	0.212688	0.497861
Jpt1	ENSMUSG00000020737	34167.7	3.32e-06	-3.32e-06	0.525419	0.726771
Man2c1	ENSMUSG00000032295	2748.55	1.92e-06	-1.92e-06	0.558287	0.880653
Safb2	ENSMUSG00000042625	2906.62	4.04e-06	4.04e-06	0.376871	0.757277
Rilpl1	ENSMUSG00000029392	404.523	6.38e-06	-6.38e-06	0.167704	0.387521
Pnrc2	ENSMUSG00000028675	1525.9	1.9e-05	1.9e-05	0.000833068	0.0183499
Rps6kb1	ENSMUSG00000020516	2361.85	6.88e-06	-6.88e-06	0.351804	0.66033
Zfand5	ENSMUSG00000024750	5049.15	9.69e-06	-9.69e-06	0.420643	0.747374
Prrc1	ENSMUSG00000024594	1914.07	1.09e-05	-1.09e-05	0.178108	0.450848
Lsm11	ENSMUSG00000044847	3480.5	2.23e-05	-2.23e-05	7.09e-06	0.000437606
Cwc15	ENSMUSG00000004096	2499.81	5.45e-06	5.45e-06	0.237803	0.595857
Ctss	ENSMUSG00000038642	182.813	4.55e-06	4.55e-06	0.0225362	0.0969753
Ubn2	ENSMUSG00000038538	2066.05	4.92e-07	-4.92e-07	0.875275	1
Smg7	ENSMUSG00000042772	4307.58	5.4e-07	-5.4e-07	0.930726	1
Rps3	ENSMUSG00000030744	28892.5	2.49e-06	2.49e-06	0.483845	0.684453
Plekhm1	ENSMUSG00000034247	1350.99	3.59e-07	3.59e-07	0.946264	1
Ptgr2	ENSMUSG00000072946	443.258	1.18e-05	1.18e-05	0.00230543	0.0239765
Nedd8	ENSMUSG00000010376	4748.67	1.4e-06	-1.4e-06	0.724689	0.940189
Stx17	ENSMUSG00000061455	876.346	7.3e-06	7.3e-06	0.24148	0.530859
Cryab	ENSMUSG00000032060	180.213	5.27e-06	-5.27e-06	0.0679299	0.200516
Unc13a	ENSMUSG00000034799	9315.12	9.41e-06	-9.41e-06	0.0576293	0.200636
Cramp1l	ENSMUSG00000038002	2516.5	2.49e-06	-2.49e-06	0.519177	0.840102
Itm2c	ENSMUSG00000026223	3095.8	6.53e-06	6.53e-06	0.280074	0.582148
Actr8	ENSMUSG00000015971	1677.29	5.34e-06	5.34e-06	0.513751	0.795235
Tmem88b	ENSMUSG00000073680	25.4892	1.91e-06	-1.91e-06	0.261425	0.617318
Kif1bp	ENSMUSG00000036955	3131.64	7.09e-06	-7.09e-06	0.338302	0.718716
Npnt	ENSMUSG00000040998	355.572	3.95e-06	3.95e-06	0.0788014	0.273911
Kpna4	ENSMUSG00000027782	3873.6	8.74e-06	-8.74e-06	0.221782	0.530589
Snx2	ENSMUSG00000034484	1857.1	2.72e-05	-2.72e-05	0.146352	0.425868
Cstf2t	ENSMUSG00000053536	4528.84	1.3e-08	-1.3e-08	0.996787	1
Mfsd1	ENSMUSG00000027775	869.089	5.63e-07	-5.63e-07	0.92545	0.95434
Syngap1	ENSMUSG00000067629	9104.41	1.07e-05	-1.07e-05	0.0253932	0.117766
Creg2	ENSMUSG00000050967	307.297	6.82e-06	-6.82e-06	0.00135074	0.0143533
Prex1	ENSMUSG00000039621	5660.34	3.84e-07	3.84e-07	0.945194	1
Pde7b	ENSMUSG00000019990	238.709	2.97e-06	2.97e-06	0.161345	0.342476
Tkt	ENSMUSG00000021957	15685.7	2.36e-06	-2.36e-06	0.647284	0.788915
Cxcl14	ENSMUSG00000021508	509.149	1.74e-07	1.74e-07	0.938064	0.961185
Csnk2a2	ENSMUSG00000046707	2282.59	1.33e-05	1.33e-05	0.190466	0.505326
Shoc2	ENSMUSG00000024976	3028.9	6.39e-06	-6.39e-06	0.0364329	0.172341
Ptma	ENSMUSG00000026238	42464.6	4.31e-06	4.31e-06	0.401589	0.61837
Itpk1	ENSMUSG00000057963	4243.45	1.31e-05	-1.31e-05	0.0237591	0.129382
Gapvd1	ENSMUSG00000026867	6581.38	4.25e-05	-4.25e-05	0.618568	0.782087
Prrt3	ENSMUSG00000045009	383.637	1.06e-05	-1.06e-05	0.00182739	0.0197594
Hey1	ENSMUSG00000040289	686.859	1.63e-05	-1.63e-05	0.00608245	0.0457863
Zfp512b	ENSMUSG00000000823	7189.83	2.4e-06	-2.4e-06	0.592283	0.766465
Rufy2	ENSMUSG00000020070	2612.78	8.82e-06	-8.82e-06	0.0745208	0.289721
Lap3	ENSMUSG00000039682	1093.31	6.08e-06	6.08e-06	0.256778	0.552013
Gm43517	ENSMUSG00000089922	5001.95	9.79e-07	-9.79e-07	0.813595	0.996996
Arhgef1	ENSMUSG00000040940	3962.31	7.07e-08	7.07e-08	0.982732	1
Svip	ENSMUSG00000074093	787.09	2.42e-06	-2.42e-06	0.691642	0.819199
Btbd8	ENSMUSG00000111375	2010.39	3.71e-06	3.71e-06	0.443708	0.74154
Srrm1	ENSMUSG00000028809	5405.48	3.91e-06	3.91e-06	0.517619	0.799849
Gm20458	ENSMUSG00000090996	802.863	4.98e-06	-4.98e-06	0.354045	0.579702
Fbxo2	ENSMUSG00000041556	57.2413	6.48e-06	6.48e-06	0.000609565	0.010509
Rpf2	ENSMUSG00000038510	1137.5	4.77e-06	4.77e-06	0.21237	0.494257
Zfp704	ENSMUSG00000040209	9179.78	1.03e-05	-1.03e-05	0.0213657	0.104946
St3gal5	ENSMUSG00000056091	1478.73	1.95e-05	-1.95e-05	0.0216382	0.122658
Kcns2	ENSMUSG00000050963	259.877	4.93e-06	-4.93e-06	0.159716	0.338511
Myg1	ENSMUSG00000001285	1436.62	8.43e-06	8.43e-06	0.251433	0.547545
Mir27b	ENSMUSG00000065475	8.65613	1.47e-06	-1.47e-06	0.0824647	0.258603
Umps	ENSMUSG00000022814	1189.86	1.92e-06	-1.92e-06	0.785489	0.964183
Fth1	ENSMUSG00000024661	12833.1	2.11e-06	2.11e-06	0.597744	0.769664
Atp6v1h	ENSMUSG00000033793	4675.36	1.74e-06	1.74e-06	0.766215	0.985232
Ddx17	ENSMUSG00000055065	26598.3	5.41e-06	-5.41e-06	0.304924	0.55089
Aff1	ENSMUSG00000029313	201.39	8.02e-06	8.02e-06	0.00441407	0.0330928
Smg9	ENSMUSG00000002210	1474.29	4.47e-06	4.47e-06	0.481184	0.760295
Pcdh9	ENSMUSG00000055421	2705.41	1.87e-05	-1.87e-05	0.00176181	0.0249546
B4galt5	ENSMUSG00000017929	2835.67	2.63e-05	2.63e-05	6.22e-06	0.000376211
Jph3	ENSMUSG00000025318	5086.99	2.48e-05	-2.48e-05	0.00046669	0.0096753
Necab1	ENSMUSG00000040536	3625.2	1.62e-05	-1.62e-05	1.78e-05	0.000880481
Col4a2	ENSMUSG00000031503	5090.38	1.25e-06	-1.25e-06	0.75211	0.994119
Mgat1	ENSMUSG00000020346	2157.5	4.42e-06	4.42e-06	0.557828	0.88026
Srp9	ENSMUSG00000026511	1673.77	2.63e-08	-2.63e-08	0.992447	1
Mast4	ENSMUSG00000034751	2657.05	4.24e-06	-4.24e-06	0.325307	0.70462
Afg3l2	ENSMUSG00000024527	2276.81	2.47e-05	-2.47e-05	0.0319776	0.180099
Mal2	ENSMUSG00000024479	503.317	5.73e-06	-5.73e-06	0.0343404	0.145588
Rgl1	ENSMUSG00000026482	1678.53	6.21e-06	6.21e-06	0.199178	0.481228
Rapgef3	ENSMUSG00000022469	356.438	1.84e-06	1.84e-06	0.510259	0.705877
Mettl14	ENSMUSG00000028114	1135.3	5.97e-06	-5.97e-06	0.428719	0.726771
Gcsh	ENSMUSG00000034424	959.287	7.95e-06	7.95e-06	0.0967668	0.27527
Fbxl15	ENSMUSG00000025226	598.808	1.95e-06	1.95e-06	0.517028	0.719533
Nop56	ENSMUSG00000027405	5400.04	2.07e-06	-2.07e-06	0.734408	0.94687
Nrbp2	ENSMUSG00000075590	3764.87	4.39e-06	-4.39e-06	0.0680592	0.259284
Prdx1	ENSMUSG00000028691	4256.8	4.87e-06	4.87e-06	0.273976	0.598424
Cbarp	ENSMUSG00000035640	5881.55	1.13e-05	-1.13e-05	0.0214476	0.121607
Sgta	ENSMUSG00000004937	8556.14	7.31e-06	-7.31e-06	0.251418	0.475956
Lrp8	ENSMUSG00000028613	11468.6	4.64e-06	-4.64e-06	0.292775	0.529939
Eri3	ENSMUSG00000033423	6816.08	2.69e-06	-2.69e-06	0.557297	0.73346
Macf1	ENSMUSG00000028649	28566.1	4.22e-06	-4.22e-06	0.208172	0.434427
Trpv2	ENSMUSG00000018507	1423.34	8.41e-06	-8.41e-06	0.161158	0.425142
Naca	ENSMUSG00000061315	13605.4	3.65e-06	3.65e-06	0.443279	0.662052
Rpl36	ENSMUSG00000057863	7558.24	3.09e-06	3.09e-06	0.378994	0.622566
Zgpat	ENSMUSG00000027582	6256.39	6.25e-06	-6.25e-06	0.119914	0.31462
Edc4	ENSMUSG00000036270	4259.46	2.23e-05	-2.23e-05	0.0242659	0.134805
Mapk8ip1	ENSMUSG00000027223	11843.4	2.54e-05	-2.54e-05	0.00214356	0.0230195
Ogfr	ENSMUSG00000049401	4529.43	6.23e-06	-6.23e-06	0.327415	0.659779
Anp32a	ENSMUSG00000032249	10474.6	4.96e-06	4.96e-06	0.313202	0.53782
Ncald	ENSMUSG00000051359	7204.72	1.02e-05	-1.02e-05	0.0285131	0.129802
Celf1	ENSMUSG00000005506	11411.2	1e-05	-1e-05	0.106811	0.292851
Vwa5a	ENSMUSG00000023186	136.578	5.96e-06	5.96e-06	0.00671811	0.0439547
Neto2	ENSMUSG00000036902	7573.83	1.3e-05	1.3e-05	0.041321	0.166046
Aldh2	ENSMUSG00000029455	2017.98	7.94e-06	-7.94e-06	0.299171	0.757674
Cyb5r4	ENSMUSG00000032872	1874.96	5.05e-06	-5.05e-06	0.387946	0.857725
Pcyt2	ENSMUSG00000025137	3337.33	1.11e-06	-1.11e-06	0.829043	1
Epop	ENSMUSG00000043439	312.995	1.66e-06	-1.66e-06	0.672649	0.747048
Cfl2	ENSMUSG00000062929	4994.6	2.5e-05	2.5e-05	0.0188284	0.112159
Tnik	ENSMUSG00000027692	10687.9	5.43e-06	-5.43e-06	0.211952	0.437453
Crtc2	ENSMUSG00000027936	1065.38	8.52e-08	8.52e-08	0.983946	1
Gpr146	ENSMUSG00000044197	62.9303	7.33e-08	-7.33e-08	0.973345	0.889892
5430416N02Rik	ENSMUSG00000097772	830.294	4.51e-06	4.51e-06	0.485554	0.688777
Ppfibp1	ENSMUSG00000016487	877.688	4.75e-06	-4.75e-06	0.15343	0.367958
Ndufb1-ps	ENSMUSG00000113902	1831.92	5.01e-06	5.01e-06	0.191791	0.50728
Mafb	ENSMUSG00000074622	2155.44	9.23e-05	9.23e-05	0.539163	0.814326
Slc2a8	ENSMUSG00000026791	466.529	1.61e-05	1.61e-05	0.0458783	0.175677
Prcc	ENSMUSG00000004895	3075.12	1.76e-06	-1.76e-06	0.785203	0.977853
Gm42688	ENSMUSG00000079511	1568.82	3.72e-07	3.72e-07	0.948284	1
Nipbl	ENSMUSG00000022141	3936.37	2.11e-06	-2.11e-06	0.564049	0.831621
Calm2	ENSMUSG00000036438	32046	6.17e-06	-6.17e-06	0.197269	0.42343
Mdn1	ENSMUSG00000058006	4951.8	2.46e-06	-2.46e-06	0.393714	0.734425
Parp1	ENSMUSG00000026496	7300.88	3.3e-07	-3.3e-07	0.970713	0.972544
Yipf5	ENSMUSG00000024487	1557.71	9.97e-06	9.97e-06	0.111622	0.443301
Tmem63b	ENSMUSG00000036026	6877.27	4.67e-06	-4.67e-06	0.3301	0.562838
Rps6ka2	ENSMUSG00000023809	2027.13	4.5e-06	4.5e-06	0.367625	0.837257
Ckb	ENSMUSG00000001270	17141.7	1.18e-05	-1.18e-05	0.036876	0.149479
Mlh3	ENSMUSG00000021245	869.147	6.81e-06	6.81e-06	0.278074	0.518443
Lztr1	ENSMUSG00000022761	6440.51	1.85e-05	-1.85e-05	0.0442457	0.17066
Szt2	ENSMUSG00000033253	3183.82	5.87e-08	-5.87e-08	0.981733	1
Mrpl46	ENSMUSG00000030612	764.023	2.9e-06	2.9e-06	0.521262	0.713969
Fam181b	ENSMUSG00000051515	742.541	2.99e-06	2.99e-06	0.571467	0.755464
Enho	ENSMUSG00000028445	2429.77	2.8e-06	-2.8e-06	0.509887	0.846523
Gm17018	ENSMUSG00000041035	676.844	4.98e-06	4.98e-06	0.308076	0.543522
Ryr1	ENSMUSG00000030592	1927.04	4.94e-06	4.94e-06	0.0471065	0.219968
Arid1a	ENSMUSG00000007880	11116.8	1.85e-06	-1.85e-06	0.648201	0.789407
Gon4l	ENSMUSG00000054199	3501.67	6.04e-06	-6.04e-06	0.435278	0.747253
Akt1s1	ENSMUSG00000011096	2451.22	1.13e-06	-1.13e-06	0.805942	1
Mrpl12	ENSMUSG00000039640	2733.7	7.03e-07	-7.03e-07	0.845571	1
Gid4	ENSMUSG00000018415	2198.28	1.6e-05	-1.6e-05	0.0170657	0.105061
Igfbp6	ENSMUSG00000023046	7.75946	1.49e-06	1.49e-06	0.0806999	0.255328
Arl3	ENSMUSG00000025035	3199.71	6.75e-06	6.75e-06	0.203124	0.513853
Med28	ENSMUSG00000015804	2289.88	2.96e-06	2.96e-06	0.50991	0.846523
Chn1	ENSMUSG00000056486	6029.73	3.03e-06	-3.03e-06	0.6225	0.869661
Pcnx3	ENSMUSG00000054874	4647.54	6.58e-06	-6.58e-06	0.178623	0.461514
Wasf3	ENSMUSG00000029636	2525.57	1.98e-05	-1.98e-05	0.0233121	0.127927
Nav1	ENSMUSG00000009418	15979.8	3.86e-06	-3.86e-06	0.24208	0.476929
Lrrc8a	ENSMUSG00000007476	2643.23	3.69e-06	-3.69e-06	0.593415	0.851347
Lsm4	ENSMUSG00000031848	1577.75	3.02e-06	3.02e-06	0.407661	0.875737
Sphkap	ENSMUSG00000026163	2377.16	9.87e-06	-9.87e-06	0.000341619	0.00791682
Usp46	ENSMUSG00000054814	2854	2.2e-05	-2.2e-05	7.48e-05	0.00245115
Col25a1	ENSMUSG00000058897	345.341	1.19e-06	-1.19e-06	0.232375	0.519393
Pnpt1	ENSMUSG00000020464	886.148	8.7e-06	8.7e-06	0.103829	0.325147
Ptk2	ENSMUSG00000022607	6911.21	5.05e-06	-5.05e-06	0.442895	0.667825
Pcdhga7	ENSMUSG00000103472	21743.3	0.000706028	0.000706028	0.498127	0.704187
Akap8	ENSMUSG00000024045	5067.06	2.82e-06	-2.82e-06	0.510278	0.794117
Zfp46	ENSMUSG00000051351	5620.44	1.96e-05	-1.96e-05	0.00773843	0.0666515
Smarca2	ENSMUSG00000024921	13873.8	1.06e-05	-1.06e-05	0.201896	0.419368
9530036O11Rik	ENSMUSG00000097726	4.15586	3.12e-07	-3.12e-07	0.641122	0.822791
Scube1	ENSMUSG00000016763	5865.88	7.05e-06	-7.05e-06	0.0195228	0.122327
Nup210	ENSMUSG00000030091	2517.78	3.11e-06	-3.11e-06	0.464458	0.837809
Gcn1	ENSMUSG00000041638	6884.68	1.21e-05	-1.21e-05	0.0544978	0.189202
Pop5	ENSMUSG00000060152	589.054	9.34e-06	9.34e-06	0.866886	0.923556
Srpk1	ENSMUSG00000004865	4290.49	4.6e-06	-4.6e-06	0.629221	0.874391
Ndufb2	ENSMUSG00000002416	2216.58	7.29e-07	7.29e-07	0.857519	1
AW047730	ENSMUSG00000097428	381.855	5.71e-06	5.71e-06	0.107599	0.28827
Gm20517	ENSMUSG00000023984	2160.04	2.64e-06	-2.64e-06	0.470375	0.763815
Coq7	ENSMUSG00000030652	522.21	1.35e-06	1.35e-06	0.778324	0.864507
Lhfpl2	ENSMUSG00000045312	816.823	9.94e-06	9.94e-06	0.00399584	0.0396266
NA	ENSMUSG00000117338	18239.7	3.2e-06	3.2e-06	0.465087	0.685098
Selenof	ENSMUSG00000037072	4610.92	7.6e-06	7.6e-06	0.0961088	0.326379
Mapk4	ENSMUSG00000024558	1092.84	1.26e-05	-1.26e-05	0.0271218	0.14154
Tfg	ENSMUSG00000022757	2873.92	9.64e-06	-9.64e-06	0.199025	0.538716
Brd1	ENSMUSG00000022387	3962.01	3.06e-06	-3.06e-06	0.646727	0.932841
C130071C03Rik	ENSMUSG00000050334	10575.5	1.39e-06	-1.39e-06	0.780077	0.861456
Map2k3	ENSMUSG00000018932	520.41	1.15e-05	1.15e-05	0.0617102	0.20834
Sema3a	ENSMUSG00000028883	1563.51	1.6e-05	-1.6e-05	0.00106061	0.0162153
Tmco3	ENSMUSG00000038497	1339.54	6.2e-07	6.2e-07	0.921729	1
Ppp1r2	ENSMUSG00000047714	1763.77	7.26e-05	7.26e-05	0.147278	0.403434
Zfp629	ENSMUSG00000045639	3380.37	1.27e-05	-1.27e-05	0.0790046	0.275851
Gm49388	ENSMUSG00000108815	2145.7	3.3e-06	-3.3e-06	0.577611	0.841439
Scd1	ENSMUSG00000037071	1818.28	1.06e-05	-1.06e-05	0.0607617	0.257254
Lingo1	ENSMUSG00000049556	6641.5	6.21e-06	-6.21e-06	0.167687	0.381437
Gabrd	ENSMUSG00000029054	133.711	4.13e-06	4.13e-06	0.183775	0.362764
Mpst	ENSMUSG00000071711	2060.21	7.19e-06	7.19e-06	0.128851	0.40433
Ypel2	ENSMUSG00000018427	440.684	8.87e-06	8.87e-06	0.0551093	0.221107
Atp5l	ENSMUSG00000038717	2844.03	7.76e-09	7.76e-09	0.998079	1
Slc9a5	ENSMUSG00000014786	1326.87	6.58e-06	-6.58e-06	0.0206108	0.118856
Atp6v1e1	ENSMUSG00000019210	6481.66	1.75e-06	-1.75e-06	0.707785	0.835762
Dock7	ENSMUSG00000028556	8407.85	1.46e-06	-1.46e-06	0.781506	0.88904
Smim26	ENSMUSG00000074754	340.12	2.78e-06	2.78e-06	0.428119	0.655655
Vps41	ENSMUSG00000041236	5525.54	1.05e-05	-1.05e-05	0.242943	0.567683
Lonrf1	ENSMUSG00000039633	1649.85	1.07e-06	-1.07e-06	0.842542	1
Helq	ENSMUSG00000035266	773.683	1.34e-07	1.34e-07	0.978989	0.982326
Tacc2	ENSMUSG00000030852	5587.73	6.39e-06	-6.39e-06	0.463302	0.782828
Smg5	ENSMUSG00000001415	5099.63	2.16e-05	-2.16e-05	0.130581	0.37575
Scrg1	ENSMUSG00000031610	200.471	2.44e-06	2.44e-06	0.416825	0.577487
Rps10	ENSMUSG00000052146	12740.8	4.21e-06	4.21e-06	0.269248	0.505922
Gm42669	ENSMUSG00000106631	837.702	2.65e-06	2.65e-06	0.587836	0.767157
Zfand6	ENSMUSG00000030629	2368.91	1.81e-05	1.81e-05	0.00399958	0.0426368
Pgp	ENSMUSG00000043445	1359.2	1.13e-05	-1.13e-05	0.0364766	0.172301
Pgr	ENSMUSG00000031870	133.26	5.28e-06	-5.28e-06	0.0700278	0.204521
Gga3	ENSMUSG00000020740	2885	4.84e-06	-4.84e-06	0.356901	0.712629
Ubr4	ENSMUSG00000066036	12209.5	2.6e-06	-2.6e-06	0.447956	0.667507
Rbx1	ENSMUSG00000022400	5586.12	8.97e-06	8.97e-06	0.113515	0.344955
Nsg2	ENSMUSG00000020297	58071.9	2.99e-06	2.99e-06	0.698774	0.828513
Fam174a	ENSMUSG00000051185	273.822	2.62e-07	-2.62e-07	0.933229	0.8692
Son	ENSMUSG00000022961	17809.7	3.23e-06	-3.23e-06	0.403341	0.620088
Dnlz	ENSMUSG00000075467	1876.38	2.78e-06	-2.78e-06	0.626293	0.871582
Gsta4	ENSMUSG00000032348	44.6791	6e-06	6e-06	3.05e-06	0.000220131
Pik3r2	ENSMUSG00000031834	8043.68	0.00012572	-0.00012572	0.000112421	0.00279469
Kcnq3	ENSMUSG00000056258	3738.54	8.12e-06	-8.12e-06	0.0106714	0.0828027
Cyth2	ENSMUSG00000003269	7304.96	5.35e-07	5.35e-07	0.921099	0.947114
Fgfr1	ENSMUSG00000031565	3719.46	2.87e-06	2.87e-06	0.099481	0.326379
Gpr26	ENSMUSG00000040125	3412.03	4.67e-06	-4.67e-06	0.141521	0.403323
Hivep1	ENSMUSG00000021366	3912.75	9.68e-06	9.68e-06	0.00401214	0.0409431
Rpl41	ENSMUSG00000093674	20139.2	9.68e-07	-9.68e-07	0.770688	0.866561
Nrxn2	ENSMUSG00000033768	16636.9	2.1e-05	-2.1e-05	0.00112825	0.0143911
Hdgf	ENSMUSG00000004897	8951.08	1.59e-07	1.59e-07	0.981918	0.978685
Cplx3	ENSMUSG00000039714	40.4292	9.69e-07	9.69e-07	0.461071	0.749331
0610012G03Rik	ENSMUSG00000107002	1445.75	2.33e-06	2.33e-06	0.579218	0.843602
Abca7	ENSMUSG00000035722	624.903	1.98e-06	-1.98e-06	0.588165	0.756827
Rab36	ENSMUSG00000020175	637.927	7.38e-07	-7.38e-07	0.781395	0.969649
Rims1	ENSMUSG00000041670	2936.87	1.75e-05	-1.75e-05	0.000334535	0.0081944
Arhgef2	ENSMUSG00000028059	6885.8	2.23e-06	2.23e-06	0.656037	0.804027
Prr7	ENSMUSG00000034686	873.019	3.89e-06	3.89e-06	0.36849	0.603374
Asrgl1	ENSMUSG00000024654	1516.31	1.31e-05	1.31e-05	0.00489903	0.0491366
Ptrh2	ENSMUSG00000072582	1493.74	2.88e-06	2.88e-06	0.575735	0.840102
Gramd1a	ENSMUSG00000001248	14021.7	1.15e-05	-1.15e-05	0.0585498	0.205799
Bcl9l	ENSMUSG00000063382	6450.15	3.95e-06	-3.95e-06	0.436931	0.658611
Spire1	ENSMUSG00000024533	5134.17	1.72e-05	-1.72e-05	0.00379714	0.0395956
Rtf2	ENSMUSG00000027502	3644.54	7.27e-06	-7.27e-06	0.269894	0.603374
Ankrd11	ENSMUSG00000035569	9213.12	3.9e-06	-3.9e-06	0.399208	0.640371
Mir5125	ENSMUSG00000092981	228.451	6.68e-07	-6.68e-07	0.678006	0.759878
C1d	ENSMUSG00000000581	2110.51	2.99e-06	2.99e-06	0.500983	0.82567
Pcx	ENSMUSG00000024892	1967.45	1.22e-05	1.22e-05	0.0625917	0.256274
Mbd6	ENSMUSG00000025409	1621.04	3.81e-06	3.81e-06	0.245797	0.539216
Tmem132a	ENSMUSG00000024736	17403.9	4.57e-06	4.57e-06	0.527633	0.728542
Fam32a	ENSMUSG00000003039	6213.43	3.78e-06	-3.78e-06	0.672916	0.830648
Ace	ENSMUSG00000020681	363.046	3.88e-07	3.88e-07	0.767749	0.874685
Dock1	ENSMUSG00000058325	564.584	9.5e-06	9.5e-06	0.00771273	0.0544006
Dohh	ENSMUSG00000078440	1689.18	1.93e-06	-1.93e-06	0.657657	0.940939
Gm45842	ENSMUSG00000110505	296.421	3.31e-06	-3.31e-06	0.411078	0.587997
Pbx1	ENSMUSG00000052534	22654.2	1.39e-05	-1.39e-05	0.0384816	0.15417
Dscaml1	ENSMUSG00000032087	3239.24	1.56e-06	-1.56e-06	0.723432	0.937032
Ankrd29	ENSMUSG00000057766	339.054	1.01e-05	1.01e-05	0.00579248	0.0441973
Rasgef1c	ENSMUSG00000020374	652.333	9.95e-06	-9.95e-06	0.000347135	0.00622523
Smim15	ENSMUSG00000071180	799.552	8.73e-06	8.73e-06	0.0343058	0.164306
Dynll1	ENSMUSG00000009013	12185.2	2.83e-06	-2.83e-06	0.543493	0.739397
Arsb	ENSMUSG00000042082	1110.97	1.22e-05	-1.22e-05	0.0352885	0.16868
Cox14	ENSMUSG00000023020	1412.8	1.13e-06	1.13e-06	0.812172	0.989842
Gm38642	ENSMUSG00000111219	0.21898	1.75e-07	-1.75e-07	0.483253	1
Efhd1	ENSMUSG00000026255	25.408	2.45e-06	2.45e-06	0.162126	0.422671
Sgcb	ENSMUSG00000029156	1076.51	3.7e-06	3.7e-06	0.571191	0.825981
2610001J05Rik	ENSMUSG00000052419	1333.91	1.6e-05	1.6e-05	0.00162841	0.0213692
Kdm3a	ENSMUSG00000053470	2920.7	3.18e-06	-3.18e-06	0.410669	0.713438
Plekha2	ENSMUSG00000031557	51.3309	6.36e-06	6.36e-06	0.0132595	0.0885472
Specc1l	ENSMUSG00000033444	4679.47	1.58e-06	1.58e-06	0.806606	1
Nudt8	ENSMUSG00000110949	469.162	6.5e-06	-6.5e-06	0.170128	0.386699
Edf1	ENSMUSG00000015092	3159.43	7.5e-08	-7.5e-08	0.981561	1
Tspan15	ENSMUSG00000037031	156.778	0.478515	0.478515	2.22e-16	4.61e-13
Parp8	ENSMUSG00000021725	1434.32	3.56e-06	-3.56e-06	0.432305	0.731849
Dock6	ENSMUSG00000032198	497.481	7.06e-06	7.06e-06	0.0189843	0.098152
Cers4	ENSMUSG00000008206	2455.74	1.61e-06	-1.61e-06	0.564481	0.91817
Paqr7	ENSMUSG00000037348	878.197	3.62e-06	-3.62e-06	0.456272	0.746208
Lrrc75b	ENSMUSG00000046807	3441.89	1.89e-05	-1.89e-05	0.000512349	0.0101547
Slc8a2	ENSMUSG00000030376	3581.99	5.09e-06	-5.09e-06	0.373066	0.716194
Shank1	ENSMUSG00000038738	13363.1	6.42e-06	-6.42e-06	0.112347	0.294391
Ngdn	ENSMUSG00000022204	836.807	3.45e-06	3.45e-06	0.40014	0.629694
Pcdhga6	ENSMUSG00000103793	21735.5	0.000149871	0.000149871	0.539163	0.745834
Spout1	ENSMUSG00000039660	1681.56	1.25e-06	-1.25e-06	0.829598	1
Cyp4f15	ENSMUSG00000073424	25.0383	4.5e-06	4.5e-06	5.94e-07	6.18e-05
Ralgapb	ENSMUSG00000027652	5117.22	1.16e-05	-1.16e-05	0.0333913	0.173493
Tm9sf4	ENSMUSG00000068040	3395.45	1.46e-05	-1.46e-05	0.0825502	0.296453
Cd63	ENSMUSG00000025351	710.556	1.41e-05	1.41e-05	3.15e-06	0.000195764
Efna5	ENSMUSG00000048915	476.526	1.83e-07	-1.83e-07	0.952787	0.970365
Fam172a	ENSMUSG00000064138	1956.35	6.23e-06	6.23e-06	0.351002	0.658317
Sephs2	ENSMUSG00000049091	1193.45	3.08e-06	-3.08e-06	0.584269	0.841593
Tollip	ENSMUSG00000025139	4509.84	1.18e-05	-1.18e-05	0.188883	0.476025
Tom1l1	ENSMUSG00000020541	219.516	1.24e-05	1.24e-05	0.00190732	0.017968
Atp2b4	ENSMUSG00000026463	4815.11	5.01e-06	-5.01e-06	0.202154	0.494365
Sugp2	ENSMUSG00000036054	7239.22	1.64e-05	-1.64e-05	0.0162573	0.088127
Cdkn1b	ENSMUSG00000003031	4568.11	1.57e-06	1.57e-06	0.69712	0.920802
Ano4	ENSMUSG00000035189	470.749	6.36e-06	6.36e-06	0.186326	0.409467
Lime1	ENSMUSG00000090077	3303.82	4.91e-06	-4.91e-06	0.163607	0.42823
Ldhb	ENSMUSG00000030246	6267.25	7.46e-06	7.46e-06	0.0967599	0.275486
Sox8	ENSMUSG00000024176	725.86	2.44e-06	2.44e-06	0.613337	0.781089
Dhrs7b	ENSMUSG00000042569	673.641	2.96e-06	2.96e-06	0.518636	0.711933
Cck	ENSMUSG00000032532	1201.74	8.46e-07	-8.46e-07	0.741336	0.944068
Rhbdl1	ENSMUSG00000025735	1296.96	1.73e-05	-1.73e-05	7.4e-05	0.00242895
Tbcc	ENSMUSG00000036430	693.97	9.56e-06	9.56e-06	0.0272869	0.140905
Mrps12	ENSMUSG00000045948	1013.06	3.16e-06	3.16e-06	0.433679	0.72824
Kifc2	ENSMUSG00000004187	2160.29	5.83e-06	-5.83e-06	0.0293384	0.159238
Cyfip1	ENSMUSG00000030447	3189.05	1.22e-05	-1.22e-05	0.0606225	0.251398
Kmt2c	ENSMUSG00000038056	6268.57	1.26e-06	-1.26e-06	0.654174	0.80442
Pcdhgc3	ENSMUSG00000102918	26818.8	4.13e-06	-4.13e-06	0.667432	0.827716
Mrpl34	ENSMUSG00000034880	1466.3	2.85e-06	2.85e-06	0.401825	0.705877
Zfp467	ENSMUSG00000068551	985.317	1.08e-05	1.08e-05	0.0966223	0.274203
Ttc39b	ENSMUSG00000038172	635.889	3.83e-06	3.83e-06	0.375583	0.599795
Csmd2	ENSMUSG00000028804	3776.69	9.51e-08	-9.51e-08	0.968471	1
Ctsz	ENSMUSG00000016256	1676.99	1.38e-05	1.38e-05	0.0117801	0.109991
Ankrd17	ENSMUSG00000055204	7422.9	4.91e-06	-4.91e-06	0.284649	0.518264
Tcf3	ENSMUSG00000020167	3129.18	8.99e-06	8.99e-06	0.103086	0.353847
Mical2	ENSMUSG00000038244	3487.95	1.05e-06	-1.05e-06	0.665105	0.915375
Nudcd1	ENSMUSG00000038736	863.943	2.7e-06	-2.7e-06	0.574148	0.747253
Rpsa	ENSMUSG00000032518	49282.6	8.58e-07	-8.58e-07	0.817375	0.891709
Fam53a	ENSMUSG00000037339	809.696	6.52e-07	-6.52e-07	0.894883	0.937336
Gm42957	ENSMUSG00000106447	655.076	2.09e-06	-2.09e-06	0.749828	0.950259
Klhdc7a	ENSMUSG00000078234	10.4045	1.77e-06	1.77e-06	2.57e-06	0.000173337
Apoe	ENSMUSG00000002985	2128.81	6.08e-06	6.08e-06	2.59e-05	0.00108948
Cx3cr1	ENSMUSG00000052336	260.335	6.14e-06	6.14e-06	0.0448686	0.149353
Papss1	ENSMUSG00000028032	4999.16	1.06e-05	-1.06e-05	0.142302	0.395837
Spaca6	ENSMUSG00000080316	882.468	1.98e-07	1.98e-07	0.906501	0.946303
N4bp3	ENSMUSG00000001053	515.678	7.87e-06	-7.87e-06	0.038261	0.151695
Rnpepl1	ENSMUSG00000026269	2021.33	1.45e-06	1.45e-06	0.780749	0.977233
Tmem168	ENSMUSG00000029569	1083.47	7.31e-06	-7.31e-06	0.234365	0.521971
Ccdc124	ENSMUSG00000007721	2894.77	2.2e-06	-2.2e-06	0.539316	0.816337
Rpl18	ENSMUSG00000059070	14735.8	1.41e-06	1.41e-06	0.723742	0.842414
Nek6	ENSMUSG00000026749	1089.56	1.23e-05	1.23e-05	0.000656923	0.0115656
Thra	ENSMUSG00000058756	54077.8	9.12e-06	-9.12e-06	0.165569	0.378917
Scn8a	ENSMUSG00000023033	3652.77	3.83e-06	-3.83e-06	0.219268	0.507127
Iqce	ENSMUSG00000036555	1368.17	1.23e-07	1.23e-07	0.981807	1
Rer1	ENSMUSG00000029048	2567.55	5.9e-06	5.9e-06	0.284892	0.658537
Rbm33	ENSMUSG00000048271	5096.98	4.6e-06	-4.6e-06	0.18784	0.492008
Ankrd33b	ENSMUSG00000022237	14.099	1.37e-07	-1.37e-07	0.910489	1
Foxp1	ENSMUSG00000030067	5823.68	2.37e-06	-2.37e-06	0.506114	0.818686
Atp5h	ENSMUSG00000034566	5423.62	2.41e-06	2.41e-06	0.575266	0.854345
Cadm2	ENSMUSG00000064115	4347.66	2.1e-05	-2.1e-05	1.49e-06	0.000135203
Zswim8	ENSMUSG00000021819	8968.45	7.42e-06	-7.42e-06	0.18791	0.402729
Atf4	ENSMUSG00000042406	5125.75	6.44e-07	-6.44e-07	0.908861	1
Mtmr2	ENSMUSG00000031918	1860.4	1.4e-05	1.4e-05	0.0953648	0.330478
Myo9b	ENSMUSG00000004677	4454.35	3.69e-06	-3.69e-06	0.261101	0.557872
Scp2	ENSMUSG00000028603	2212.39	1.78e-06	1.78e-06	0.740682	1
Epas1	ENSMUSG00000024140	915.432	4.62e-06	4.62e-06	0.226164	0.512202
Tma7	ENSMUSG00000091537	2772.64	5.21e-07	-5.21e-07	0.888864	1
H2-T22	ENSMUSG00000056116	191.672	7.4e-06	7.4e-06	0.0585954	0.184262
Htra1	ENSMUSG00000006205	279.386	3.45e-06	3.45e-06	0.198285	0.377329
BC005537	ENSMUSG00000019132	9838.53	1.16e-05	1.16e-05	0.290577	0.535664
Hnrnpl	ENSMUSG00000015165	11634.4	1.45e-06	1.45e-06	0.806431	0.903949
Mthfsd	ENSMUSG00000031816	1285.88	6.71e-06	-6.71e-06	0.132851	0.37797
Setd5	ENSMUSG00000034269	6986.6	4.57e-06	-4.57e-06	0.431351	0.654687
Vwa5b2	ENSMUSG00000046613	988.072	4.5e-06	-4.5e-06	0.0502796	0.180642
Tmbim6	ENSMUSG00000023010	7384.2	8.88e-06	-8.88e-06	0.480333	0.695545
Herc2	ENSMUSG00000030451	13309.3	2.84e-06	-2.84e-06	0.433494	0.656319
Rplp1	ENSMUSG00000007892	26701.5	3.08e-07	-3.08e-07	0.9195	0.967396
Gnaq	ENSMUSG00000024639	11954	1.51e-05	-1.51e-05	0.0223375	0.108318
Ttc13	ENSMUSG00000037300	2018.06	5.96e-06	-5.96e-06	0.358962	0.827807
Raly	ENSMUSG00000027593	7514.04	8.95e-07	-8.95e-07	0.850798	0.915828
Mbd4	ENSMUSG00000030322	447.451	8.26e-06	8.26e-06	0.266463	0.494253
Col4a1	ENSMUSG00000031502	6697.23	1.13e-07	-1.13e-07	0.972575	0.982211
Trir	ENSMUSG00000041203	2923.06	6.51e-06	6.51e-06	0.20702	0.491622
Zmat3	ENSMUSG00000027663	1547.86	6.35e-06	-6.35e-06	0.284968	0.63331
Stmn4	ENSMUSG00000022044	19316.8	3.15e-06	-3.15e-06	0.490974	0.698022
Rnf31	ENSMUSG00000047098	1327.17	1.03e-05	-1.03e-05	0.114095	0.346284
Exosc4	ENSMUSG00000034259	935.766	3.37e-06	3.37e-06	0.450502	0.662311
Mpv17l	ENSMUSG00000022679	856.584	1.04e-05	-1.04e-05	0.0499556	0.185211
Vhl	ENSMUSG00000033933	3269.1	3.55e-06	3.55e-06	0.986916	1
Map3k13	ENSMUSG00000033618	1469.38	3.42e-06	3.42e-06	0.44774	0.733726
Fgfr3	ENSMUSG00000054252	879.472	4.85e-06	-4.85e-06	0.310909	0.538507
Tmem229a	ENSMUSG00000048022	299.078	4.2e-07	-4.2e-07	0.909299	0.872064
Moap1	ENSMUSG00000096458	1698.49	7.48e-06	-7.48e-06	0.347646	0.690665
Ep400	ENSMUSG00000029505	7444.16	8.27e-07	-8.27e-07	0.832128	0.897708
Mast1	ENSMUSG00000053693	9090.79	1.53e-05	-1.53e-05	0.00560369	0.0441973
Ppp1r14c	ENSMUSG00000040653	4204.27	3.21e-06	-3.21e-06	0.264198	0.574082
Gm20683	ENSMUSG00000093593	2366.18	1.27e-05	-1.27e-05	0.0105843	0.0823609
Sap30bp	ENSMUSG00000020755	3695.19	4.67e-06	-4.67e-06	0.508528	0.792544
Foxo1	ENSMUSG00000044167	474.242	2.07e-06	-2.07e-06	0.411546	0.640922
Cacna1h	ENSMUSG00000024112	6277.73	5.67e-06	-5.67e-06	0.0900383	0.262169
Flt1	ENSMUSG00000029648	921.016	5.14e-06	-5.14e-06	0.207371	0.488158
C1qtnf4	ENSMUSG00000040794	1693.59	1.14e-06	1.14e-06	0.760265	0.963397
Cacna1g	ENSMUSG00000020866	4364.48	7.76e-06	-7.76e-06	0.000913049	0.0156388
Mpp5	ENSMUSG00000021112	468.105	1.87e-05	1.87e-05	4.09e-05	0.00133486
Arhgef3	ENSMUSG00000021895	510.371	4.41e-06	-4.41e-06	0.133882	0.338578
Mpeg1	ENSMUSG00000046805	206.499	1.11e-05	1.11e-05	3.13e-05	0.000925435
Atp11b	ENSMUSG00000037400	2779.55	3.39e-06	-3.39e-06	0.280065	0.62722
Nlgn2	ENSMUSG00000051790	11868.4	1.02e-05	-1.02e-05	0.107886	0.291646
Mrps33	ENSMUSG00000029918	952.462	3.42e-06	3.42e-06	0.384223	0.686364
Tnfrsf1b	ENSMUSG00000028599	111.81	9.26e-06	-9.26e-06	0.0146597	0.0749829
Mkrn2	ENSMUSG00000000439	2232.21	6.8e-06	-6.8e-06	0.309142	0.614608
Frzb	ENSMUSG00000027004	119.158	6.09e-06	-6.09e-06	0.0152494	0.0714551
Chmp5	ENSMUSG00000028419	2823.61	4.33e-06	4.33e-06	0.367858	0.710628
Cherp	ENSMUSG00000052488	3810.29	6.23e-06	-6.23e-06	0.418132	0.73309
Camk2n1	ENSMUSG00000046447	3855.3	1.96e-06	1.96e-06	0.647273	0.884782
Mrps2	ENSMUSG00000035772	1306.62	1.74e-06	-1.74e-06	0.784622	0.978417
1810037I17Rik	ENSMUSG00000054091	957.239	5.36e-06	5.36e-06	0.172496	0.383676
Jag2	ENSMUSG00000002799	2724.07	1.03e-05	-1.03e-05	0.0147608	0.10429
Gm49373	ENSMUSG00000111692	739.662	3.7e-07	3.7e-07	0.941438	0.971134
Reep5	ENSMUSG00000005873	10534.1	9.78e-06	-9.78e-06	0.0715027	0.227795
Cacna1c	ENSMUSG00000051331	4980.87	2.18e-06	-2.18e-06	0.524295	0.843498
Atp8b2	ENSMUSG00000060671	2329.08	4.43e-06	-4.43e-06	0.385096	0.765793
Pip5k1c	ENSMUSG00000034902	14685.2	2.77e-05	-2.77e-05	0.00017909	0.00389438
Kcnj10	ENSMUSG00000044708	488.262	5.27e-06	5.27e-06	0.194754	0.419888
Gabarapl2	ENSMUSG00000031950	3637.41	2.67e-07	-2.67e-07	0.953164	1
Tomm5	ENSMUSG00000078713	974.085	7.68e-07	-7.68e-07	0.828966	0.889047
H2-T23	ENSMUSG00000067212	123.958	8.06e-06	8.06e-06	0.00203443	0.0181467
Neat1	ENSMUSG00000092274	74.0411	1.08e-05	1.08e-05	9.31e-09	1.86e-06
Sppl2b	ENSMUSG00000035206	2271.39	8.87e-06	-8.87e-06	0.146077	0.401237
Ptbp1	ENSMUSG00000006498	2858.28	9.2e-06	9.2e-06	0.0792954	0.294626
Tmem14a	ENSMUSG00000025933	279.13	4.42e-06	4.42e-06	0.313066	0.488675
Ppm1m	ENSMUSG00000020253	252.124	5e-06	5e-06	0.144525	0.313707
Tut7	ENSMUSG00000035248	3698.23	1.31e-05	-1.31e-05	0.0537396	0.229246
Cbr1	ENSMUSG00000051483	2545.74	1.89e-06	1.89e-06	0.677492	1
H1f2	ENSMUSG00000036181	311.707	4.67e-06	4.67e-06	0.085821	0.225874
Ndst2	ENSMUSG00000039308	742.592	1.18e-05	1.18e-05	0.777677	0.872748
Kcnt1	ENSMUSG00000058740	981.379	2.09e-06	-2.09e-06	0.137133	0.343931
Pcnt	ENSMUSG00000001151	1525.3	1.23e-06	1.23e-06	0.759939	1
Pemt	ENSMUSG00000000301	86.1496	4.03e-06	-4.03e-06	0.179918	0.353394
Zfp523	ENSMUSG00000024220	2917.88	8.91e-06	-8.91e-06	0.161868	0.451978
S100b	ENSMUSG00000033208	31.2186	5.29e-06	-5.29e-06	0.00567661	0.0489776
Nhp2	ENSMUSG00000001056	1646.03	1.94e-06	1.94e-06	0.61805	0.911668
Ttc19	ENSMUSG00000042298	1050.8	1.37e-05	-1.37e-05	0.0101558	0.0749399
Kctd4	ENSMUSG00000046523	936.251	1.6e-06	1.6e-06	0.666665	0.814326
Dapk3	ENSMUSG00000034974	1457.57	5.24e-06	5.24e-06	0.780689	0.977209
Raph1	ENSMUSG00000026014	2378.72	2.61e-06	-2.61e-06	0.525952	0.844784
Vxn	ENSMUSG00000067879	1871.96	5.75e-06	5.75e-06	0.1893	0.466586
Pcdh15	ENSMUSG00000052613	499.95	5.09e-06	-5.09e-06	0.0148886	0.0838947
Jund	ENSMUSG00000071076	2908.52	1.33e-06	-1.33e-06	0.789616	1
Rps27a	ENSMUSG00000020460	18226.2	4.33e-06	4.33e-06	0.218871	0.449792
Ino80d	ENSMUSG00000040865	1560.86	2.63e-06	2.63e-06	0.495109	0.835282
Hapln1	ENSMUSG00000021613	14.4534	2.41e-06	2.41e-06	0.000238614	0.00462338
Vcl	ENSMUSG00000021823	705.038	6.67e-06	6.67e-06	0.108027	0.296685
Sirpa	ENSMUSG00000037902	2078.22	1.91e-06	-1.91e-06	0.517859	0.800095
Tspan5	ENSMUSG00000028152	8129.78	5.12e-06	-5.12e-06	0.365939	0.601741
P3h3	ENSMUSG00000023191	1434.04	5.81e-07	5.81e-07	0.849779	1
Slc39a12	ENSMUSG00000036949	18.7164	3.37e-06	3.37e-06	9.17e-09	2.31e-06
Sparcl1	ENSMUSG00000029309	9518.35	1.34e-06	1.34e-06	0.658544	0.80553
Gldc	ENSMUSG00000024827	429.265	6.55e-06	6.55e-06	0.00266284	0.0262002
Selenoi	ENSMUSG00000075703	3452.22	2.06e-05	-2.06e-05	0.0119889	0.0874108
Cplane1	ENSMUSG00000039801	3169.24	2.31e-06	-2.31e-06	0.519792	0.801082
Polr2g	ENSMUSG00000071662	2060.61	7.3e-06	7.3e-06	0.0720224	0.262657
Mir3064	ENSMUSG00000093273	2697.68	1.12e-05	-1.12e-05	0.11796	0.400074
Ksr2	ENSMUSG00000061578	1416.21	2.27e-06	-2.27e-06	0.495717	0.776884
Ldhd	ENSMUSG00000031958	8.40088	1.04e-06	1.04e-06	0.264875	0.516713
Peg10	ENSMUSG00000092035	1607.82	3.51e-06	3.51e-06	0.000433501	0.00848356
Mlxip	ENSMUSG00000038342	3196.86	6.97e-06	-6.97e-06	0.130609	0.407206
Lonp1	ENSMUSG00000041168	3277.1	2.3e-05	-2.3e-05	0.0224277	0.125309
Phyhipl	ENSMUSG00000037747	2413.97	4.37e-07	4.37e-07	0.924026	1
Cebpg	ENSMUSG00000056216	1641.96	6.52e-06	6.52e-06	0.156194	0.417961
Ptpn3	ENSMUSG00000038764	197.694	6.26e-06	-6.26e-06	0.0261523	0.108931
Mtmr9	ENSMUSG00000035078	4017.84	1.06e-05	-1.06e-05	0.142524	0.396127
Pxn	ENSMUSG00000029528	1526	3.39e-06	-3.39e-06	0.468302	0.940735
Tcaf1	ENSMUSG00000036667	17058.6	2.16e-05	-2.16e-05	0.0117612	0.0709255
Kcnq5	ENSMUSG00000028033	1417.09	2.09e-05	-2.09e-05	6.64e-05	0.00225011
Uchl1	ENSMUSG00000029223	32290.8	5.61e-06	-5.61e-06	0.212042	0.438424
Fam110b	ENSMUSG00000049119	4095.19	2.94e-07	-2.94e-07	0.968907	1
Tnrc6a	ENSMUSG00000052707	4762.39	2.38e-06	-2.38e-06	0.594131	0.851787
Itgb1bp1	ENSMUSG00000062352	699.905	1.59e-05	1.59e-05	0.136498	0.333661
Snapc4	ENSMUSG00000036281	1915.14	5.72e-06	-5.72e-06	0.0996202	0.338807
Chst15	ENSMUSG00000030930	2103.69	7.51e-06	7.51e-06	0.109157	0.358549
Cmpk2	ENSMUSG00000020638	572.679	2.18e-06	-2.18e-06	0.605254	0.775873
Meaf6	ENSMUSG00000028863	4714.84	1.99e-05	-1.99e-05	0.0677203	0.263892
Rabac1	ENSMUSG00000003380	2841.25	2.33e-06	-2.33e-06	0.562565	0.870166
Wdr90	ENSMUSG00000073434	1087.51	2.03e-06	-2.03e-06	0.456449	0.752037
Scyl1	ENSMUSG00000024941	3132.89	1.74e-05	-1.74e-05	0.0351031	0.167728
Sox2	ENSMUSG00000074637	1203.83	1.13e-05	1.13e-05	0.00554194	0.049435
Ywhah	ENSMUSG00000018965	9645.3	7.63e-06	-7.63e-06	0.240855	0.483106
Atxn2	ENSMUSG00000042605	3690.04	7.63e-06	-7.63e-06	0.258623	0.567206
Nrgn	ENSMUSG00000053310	3738.64	9.3e-06	-9.3e-06	0.000545103	0.0108199
Gm20488	ENSMUSG00000107314	37.4013	1.79e-06	-1.79e-06	0.372788	0.675461
Lfng	ENSMUSG00000029570	505.795	7.96e-06	7.96e-06	0.015514	0.084477
Faim2	ENSMUSG00000023011	1761.26	1.32e-05	-1.32e-05	0.000218587	0.00521773
Coro2a	ENSMUSG00000028337	1170.58	3.02e-05	-3.02e-05	1.04e-06	9.87e-05
4833439L19Rik	ENSMUSG00000025871	5309.39	1.86e-05	1.86e-05	0.528959	0.835877
Asap2	ENSMUSG00000052632	3167.91	4.97e-06	-4.97e-06	0.379224	0.685571
Plcg1	ENSMUSG00000016933	9387.43	3.07e-06	-3.07e-06	0.673425	0.816337
Zfp639	ENSMUSG00000027667	1542.23	2.56e-06	-2.56e-06	0.750862	0.958348
Scmh1	ENSMUSG00000000085	2653.87	2.18e-06	-2.18e-06	0.809362	0.993766
2210016L21Rik	ENSMUSG00000029559	3310.73	1.27e-05	-1.27e-05	0.0665571	0.270921
Gpt2	ENSMUSG00000031700	1692.53	5.64e-06	-5.64e-06	0.448435	0.745104
Gls	ENSMUSG00000026103	5078.67	5.96e-06	-5.96e-06	0.194071	0.483841
Spg20	ENSMUSG00000036580	661.102	1.13e-05	1.13e-05	0.0317749	0.155933
Gm49318	ENSMUSG00000111842	3765.08	1.57e-05	-1.57e-05	0.00392381	0.0393878
Myh14	ENSMUSG00000030739	106.883	3.89e-06	3.89e-06	0.00179291	0.0172121
Gigyf1	ENSMUSG00000029714	3156.36	3.79e-06	-3.79e-06	0.324233	0.631387
Tmem53	ENSMUSG00000048772	54.6604	1.2e-05	1.2e-05	1.17e-06	0.00010796
Ncor2	ENSMUSG00000029478	5153.56	4.64e-06	4.64e-06	0.201462	0.502502
Cic	ENSMUSG00000005442	12721.7	1.09e-05	-1.09e-05	0.066612	0.224303
Phf24	ENSMUSG00000036062	6906.54	7.99e-06	-7.99e-06	0.0293321	0.126519
Max	ENSMUSG00000059436	2918.84	7.41e-06	-7.41e-06	0.315882	0.669809
Myo18a	ENSMUSG00000000631	10375.1	2.08e-05	-2.08e-05	0.000791987	0.0109836
Gas5	ENSMUSG00000053332	5880.84	1.88e-06	-1.88e-06	0.673116	0.904914
Psma2	ENSMUSG00000015671	4945.11	2.43e-06	2.43e-06	0.56388	0.860282
Cttnbp2	ENSMUSG00000000416	5806.04	9.25e-07	-9.25e-07	0.774244	0.972542
Mir1906-1	ENSMUSG00000084535	787.678	2.78e-06	-2.78e-06	0.0291924	0.130556
Pkia	ENSMUSG00000027499	15097.1	1.2e-05	-1.2e-05	0.0246026	0.116411
Ube2n	ENSMUSG00000074781	5451.99	1.39e-06	-1.39e-06	0.869106	1
Prxl2a	ENSMUSG00000021792	2008.83	4.52e-06	4.52e-06	0.492909	0.819434
Grk6	ENSMUSG00000074886	3922.47	0.000131937	0.000131937	0.000228492	0.00579696
Enah	ENSMUSG00000022995	6942.15	1.69e-06	-1.69e-06	0.724495	0.848927
Fnbp4	ENSMUSG00000008200	3857.72	6.02e-06	-6.02e-06	0.149464	0.407259
Mef2b	ENSMUSG00000079033	252.21	9.51e-06	9.51e-06	0.0117797	0.0649154
Yipf4	ENSMUSG00000024072	795.689	6.21e-06	6.21e-06	0.245819	0.484716
Rpl4	ENSMUSG00000032399	38503.6	9.63e-07	-9.63e-07	0.841842	0.905569
Tor1aip1	ENSMUSG00000026466	717.707	1.37e-05	1.37e-05	0.0107671	0.0673111
Myrf	ENSMUSG00000036098	34.2558	2.2e-06	2.2e-06	0.266083	0.559323
Pef1	ENSMUSG00000028779	1454.39	5.74e-06	5.74e-06	0.279514	0.581267
Irf2bp1	ENSMUSG00000044030	3381.54	7.02e-07	-7.02e-07	0.435369	0.812845
Ankrd40	ENSMUSG00000020864	1561.89	4.58e-05	-4.58e-05	0.0176813	0.107432
Hnrnpc	ENSMUSG00000060373	12487.4	9.95e-06	9.95e-06	0.0439105	0.172769
Shisa7	ENSMUSG00000053550	7353.76	8.77e-06	-8.77e-06	0.0112187	0.0695415
Prr18	ENSMUSG00000055945	1390.44	6.02e-06	-6.02e-06	0.217489	0.503897
Dtymk	ENSMUSG00000026281	1772.65	1.6e-05	1.6e-05	0.0219329	0.134774
Ywhaq	ENSMUSG00000076432	12093.3	3.23e-06	3.23e-06	0.573057	0.742719
Nfyb	ENSMUSG00000020248	2272.84	7.2e-06	7.2e-06	0.250794	0.546791
Faf2	ENSMUSG00000025873	2409.74	3.67e-06	-3.67e-06	0.710323	0.979433
Pdlim7	ENSMUSG00000021493	1355.22	2.3e-06	-2.3e-06	0.561832	0.831621
Smim7	ENSMUSG00000044600	4271.7	4.39e-06	4.39e-06	0.433875	0.732516
Fa2h	ENSMUSG00000033579	2.11267	6.66e-07	-6.66e-07	0.008896	0.0634784
9530068E07Rik	ENSMUSG00000036275	2898.57	1.69e-05	1.69e-05	0.039624	0.205579
Rbm5	ENSMUSG00000032580	9563.88	7.63e-06	-7.63e-06	0.150538	0.35802
Pigg	ENSMUSG00000029263	415.699	9.4e-06	9.4e-06	0.0723531	0.227223
Sft2d2	ENSMUSG00000040848	247.439	5.35e-06	5.35e-06	0.0215708	0.0960126
Syt16	ENSMUSG00000044912	5089.45	1.44e-05	-1.44e-05	0.0810554	0.280227
Pdyn	ENSMUSG00000027400	178.448	1.27e-06	1.27e-06	0.0914792	0.237022
Gnl2	ENSMUSG00000028869	3128.12	1.46e-06	-1.46e-06	0.86944	1
Sdhd	ENSMUSG00000000171	3007.02	1.55e-06	1.55e-06	0.78551	1
Lrfn2	ENSMUSG00000040490	1602.82	8.7e-06	-8.7e-06	0.0306005	0.164231
Chgb	ENSMUSG00000027350	3576.01	1.1e-06	-1.1e-06	0.865443	1
Tbl3	ENSMUSG00000040688	1985.14	5.6e-06	5.6e-06	0.372591	0.680841
Rfx7	ENSMUSG00000037674	4043.14	5.04e-06	-5.04e-06	0.206541	0.510085
Tub	ENSMUSG00000031028	14488.5	2.44e-05	-2.44e-05	0.00353117	0.0313014
Arhgap39	ENSMUSG00000033697	4338.91	2.7e-05	-2.7e-05	0.000381348	0.00816422
Ube2o	ENSMUSG00000020802	6602.28	4.16e-05	-4.16e-05	7.17e-05	0.00198406
Cyb5d2	ENSMUSG00000057778	179.316	1.16e-06	1.16e-06	0.755206	0.804389
Urm1	ENSMUSG00000069020	1476.73	1.53e-06	1.53e-06	0.76864	0.967723
Mapk1ip1	ENSMUSG00000041775	1275.95	2.63e-06	2.63e-06	0.627134	0.871217
Hsdl2	ENSMUSG00000028383	450.039	1.26e-05	1.26e-05	0.00482422	0.0447764
Itm2b	ENSMUSG00000022108	6317.73	1.09e-05	1.09e-05	0.0866107	0.258715
Ate1	ENSMUSG00000030850	2353.37	1.36e-05	-1.36e-05	0.159313	0.421547
Timm29	ENSMUSG00000048429	3604.47	2.32e-05	2.32e-05	0.876504	1
Trim8	ENSMUSG00000025034	3212.15	1.93e-05	-1.93e-05	0.00877841	0.078234
2610301B20Rik	ENSMUSG00000059482	799.279	1.52e-05	1.52e-05	0.0269058	0.12405
Cog8	ENSMUSG00000031916	2070.67	1.19e-05	1.19e-05	0.119093	0.355187
Mpzl3	ENSMUSG00000070305	38.8154	3.13e-06	3.13e-06	0.152229	0.408677
Pakap	ENSMUSG00000089945	1480.33	8.22e-06	-8.22e-06	0.0608945	0.232932
Ing3	ENSMUSG00000029670	782.7	1.18e-06	1.18e-06	0.835073	0.892831
Robo3	ENSMUSG00000032128	119.504	2.79e-07	-2.79e-07	0.841339	0.843161
Ints5	ENSMUSG00000071652	1675.53	7.39e-06	-7.39e-06	0.325932	0.633296
Tns2	ENSMUSG00000037003	257.583	5.42e-06	-5.42e-06	0.124806	0.282333
Zc3h11a	ENSMUSG00000102976	6079.89	4.69e-06	-4.69e-06	0.405408	0.73443
Gria2	ENSMUSG00000033981	22413.3	6.94e-06	-6.94e-06	0.0313781	0.134511
Ndufa4l2	ENSMUSG00000040280	126.028	3.45e-08	-3.45e-08	0.989142	0.897232
Unc13b	ENSMUSG00000028456	2666.92	1.25e-06	1.25e-06	0.764983	0.966708
Telo2	ENSMUSG00000024170	2724.6	1.29e-05	-1.29e-05	0.0780422	0.274708
Bicral	ENSMUSG00000036568	2599.78	4.33e-06	-4.33e-06	0.33257	0.675723
Litaf	ENSMUSG00000022500	417.27	3.65e-05	-3.65e-05	0.00588196	0.0446741
Anapc16	ENSMUSG00000020107	1874.25	5.32e-06	5.32e-06	0.352364	0.660844
Emc7	ENSMUSG00000055943	1305.55	1.32e-07	1.32e-07	0.986988	1
Mrps30	ENSMUSG00000021731	898.796	8.94e-06	8.94e-06	0.0907544	0.267663
Mlc1	ENSMUSG00000035805	885.828	5.14e-06	5.14e-06	0.000889721	0.012418
Mxi1	ENSMUSG00000025025	2002.85	2.37e-06	2.37e-06	0.655152	0.939377
Sgip1	ENSMUSG00000028524	3378.27	1.65e-05	-1.65e-05	0.0203092	0.127952
Bcas1	ENSMUSG00000013523	100.358	2.63e-07	-2.63e-07	0.897153	0.848487
Gatm	ENSMUSG00000027199	977.288	6.11e-06	-6.11e-06	0.0824773	0.251122
Chchd3	ENSMUSG00000053768	2151.07	1.45e-06	1.45e-06	0.757583	1
H2aj	ENSMUSG00000060032	1258.96	3.87e-06	-3.87e-06	0.855132	1
Vapb	ENSMUSG00000054455	3953.82	2.54e-06	2.54e-06	0.763437	0.965887
Tle4	ENSMUSG00000024642	5576.72	4.49e-06	4.49e-06	0.388436	0.693203
Ncoa2	ENSMUSG00000005886	3862.2	1.22e-05	-1.22e-05	0.00243596	0.0304115
Zfhx2	ENSMUSG00000040721	1860.41	4.28e-06	4.28e-06	0.118659	0.354381
NA	ENSMUSG00000118135	714.227	4.51e-06	4.51e-06	0.241177	0.467823
Stard9	ENSMUSG00000033705	1127.39	1.79e-06	-1.79e-06	0.484347	0.772502
Nova1	ENSMUSG00000021047	1473.3	4.64e-06	4.64e-06	0.0401818	0.181982
Dbndd2	ENSMUSG00000017734	564.097	5e-06	-5e-06	0.301138	0.53782
Abhd2	ENSMUSG00000039202	6106.53	4.68e-06	-4.68e-06	0.382008	0.610917
Naa40	ENSMUSG00000024764	2175.21	6.04e-06	6.04e-06	0.354773	0.82316
Serf2	ENSMUSG00000074884	6189.94	1.92e-06	-1.92e-06	0.69844	0.819199
Izumo4	ENSMUSG00000055862	561.692	3.84e-06	-3.84e-06	0.124936	0.362764
Gng4	ENSMUSG00000021303	1491.1	3.61e-06	-3.61e-06	0.00591171	0.0697837
Rbfox3	ENSMUSG00000025576	5277.11	1.64e-05	-1.64e-05	0.00359076	0.0373153
Nckap5l	ENSMUSG00000023009	2304.09	8.09e-06	-8.09e-06	0.208424	0.493121
Usp36	ENSMUSG00000033909	1729.12	9.52e-07	-9.52e-07	0.874512	1
Afg3l1	ENSMUSG00000031967	2380.19	2e-06	2e-06	0.825365	1
Ecpas	ENSMUSG00000050812	3594.46	1.72e-05	-1.72e-05	0.00334674	0.0373153
Prkci	ENSMUSG00000037643	2071.69	1.2e-05	-1.2e-05	0.203728	0.48617
Psmd1	ENSMUSG00000026229	6959.35	9.31e-07	-9.31e-07	0.914673	0.930817
2810021J22Rik	ENSMUSG00000020491	667.2	9.57e-06	-9.57e-06	0.164755	0.427212
Pclo	ENSMUSG00000061601	4889.48	5.94e-06	-5.94e-06	0.0321466	0.169398
Ptk2b	ENSMUSG00000059456	2318.04	2.97e-06	-2.97e-06	0.432531	0.731462
Kif21b	ENSMUSG00000041642	37160.2	7.79e-06	-7.79e-06	0.0546447	0.19449
Prpf40b	ENSMUSG00000023007	4421.31	4.88e-07	4.88e-07	0.946077	1
Sorcs1	ENSMUSG00000043531	1335.53	8.26e-06	-8.26e-06	0.000171571	0.0043624
Aurkaip1	ENSMUSG00000065990	1494.05	1.58e-06	1.58e-06	0.689923	0.98248
Dido1	ENSMUSG00000038914	4512.71	6.96e-06	-6.96e-06	0.147924	0.42154
Uqcr11	ENSMUSG00000020163	2959.07	6.73e-07	6.73e-07	0.854252	1
C1qtnf2	ENSMUSG00000046491	143.749	2.75e-05	2.75e-05	0.0025082	0.0224167
Fez2	ENSMUSG00000056121	1633.09	8.28e-06	-8.28e-06	0.140281	0.504499
Trappc4	ENSMUSG00000032112	3927.19	1.63e-06	1.63e-06	0.725625	0.958791
Meis2	ENSMUSG00000027210	11311.9	4.94e-06	4.94e-06	0.243346	0.475137
Camk1	ENSMUSG00000030272	2504.53	3.66e-06	-3.66e-06	0.417175	0.755708
Unc79	ENSMUSG00000021198	3492.27	4.28e-06	-4.28e-06	0.321569	0.628814
Gadd45gip1	ENSMUSG00000033751	1067.22	7.64e-06	7.64e-06	0.137591	0.3859
Sdc2	ENSMUSG00000022261	410.404	7.15e-06	7.15e-06	0.0394356	0.157274
Abhd8	ENSMUSG00000007950	3957.24	1.09e-05	-1.09e-05	0.0584304	0.230964
Ndufv2	ENSMUSG00000024099	3560.26	1.32e-06	-1.32e-06	0.759472	0.981202
Trim17	ENSMUSG00000036964	2046.14	4.91e-06	4.91e-06	0.287361	0.624035
Elp3	ENSMUSG00000022031	6768.18	4.46e-06	4.46e-06	0.509007	0.712022
Rab21	ENSMUSG00000020132	1949.95	1.51e-05	1.51e-05	0.050921	0.231074
Tns3	ENSMUSG00000020422	878.862	7.73e-06	7.73e-06	0.0194967	0.113667
Dcaf7	ENSMUSG00000049354	13417.3	1.91e-05	-1.91e-05	0.00970804	0.0645103
Mon2	ENSMUSG00000034602	3498.22	5.42e-06	-5.42e-06	0.330406	0.636842
Fam13b	ENSMUSG00000036501	3241.06	3.5e-06	-3.5e-06	0.419706	0.720893
Idnk	ENSMUSG00000050002	800.474	1.48e-05	1.48e-05	0.0242228	0.113007
Pdzrn3	ENSMUSG00000035357	1349.39	5.05e-06	5.05e-06	0.0763965	0.271026
Kazn	ENSMUSG00000040606	4271.35	2.16e-05	-2.16e-05	0.00639485	0.0552838
Ciz1	ENSMUSG00000039205	3197.83	2.55e-06	-2.55e-06	0.632523	0.874685
Smpdl3a	ENSMUSG00000019872	320.646	1.24e-05	1.24e-05	6.78e-05	0.00166868
Yaf2	ENSMUSG00000022634	1523.35	8.53e-06	-8.53e-06	0.126808	0.400521
Ppp1r1a	ENSMUSG00000022490	2938.26	6.14e-06	-6.14e-06	0.125828	0.389991
Cxadr	ENSMUSG00000022865	14631.4	0.000156605	0.000156605	0.00244972	0.0245161
Arnt2	ENSMUSG00000015709	17389.8	4.81e-05	4.81e-05	0.000298462	0.00575246
Rdh14	ENSMUSG00000020621	550.795	3.06e-06	3.06e-06	0.505225	0.702708
Drosha	ENSMUSG00000022191	7802.48	1.34e-05	-1.34e-05	0.067942	0.217163
Map3k9	ENSMUSG00000042724	2643.43	6.75e-06	-6.75e-06	0.0105299	0.0820889
Utp18	ENSMUSG00000054079	1313.49	3.1e-06	-3.1e-06	0.57016	0.831817
Amfr	ENSMUSG00000031751	5415.33	2.32e-06	-2.32e-06	0.869729	1
Prrc2a	ENSMUSG00000024393	25969.8	2.57e-06	-2.57e-06	0.642597	0.813125
Cdc73	ENSMUSG00000026361	1200.97	1.06e-05	1.06e-05	0.0705613	0.257321
Sema4g	ENSMUSG00000025207	7293.82	7.26e-06	-7.26e-06	0.0530009	0.190847
Fpgt	ENSMUSG00000053870	664.764	7.45e-06	-7.45e-06	0.197708	0.416469
Zfp706	ENSMUSG00000062397	7807.07	9.66e-06	9.66e-06	0.0956677	0.267639
Phlda1	ENSMUSG00000020205	687.787	2.11e-06	2.11e-06	0.456782	0.682808
Vat1l	ENSMUSG00000046844	2276.92	3.08e-06	3.08e-06	0.161431	0.425669
Ssh3	ENSMUSG00000034616	842.815	2.97e-06	-2.97e-06	0.0622179	0.238637
Lurap1	ENSMUSG00000028701	312.999	1.23e-05	-1.23e-05	0.00432014	0.0313217
Tmem242	ENSMUSG00000004945	1497.07	9.07e-06	9.07e-06	0.0190076	0.112492
Dlgap3	ENSMUSG00000042388	2675.61	1.2e-05	-1.2e-05	0.00675549	0.0627065
Gm45713	ENSMUSG00000089989	29002.8	2.87e-06	2.87e-06	0.386085	0.605489
Spen	ENSMUSG00000040761	7458	2.39e-06	-2.39e-06	0.482258	0.706338
Rgs8	ENSMUSG00000042671	3199.09	3.29e-06	-3.29e-06	0.178695	0.451917
Arpp19	ENSMUSG00000007656	5142.98	6.8e-06	-6.8e-06	0.435437	0.747374
Ddah1	ENSMUSG00000028194	4850.58	2.84e-06	-2.84e-06	0.507451	0.80603
Impact	ENSMUSG00000024423	1033.01	3.62e-06	3.62e-06	0.532294	0.798668
Ybx3	ENSMUSG00000030189	3516.19	2.02e-06	-2.02e-06	0.712889	0.929799
Disp3	ENSMUSG00000041544	1170.48	1.61e-07	1.61e-07	0.9733	1
Alkbh6	ENSMUSG00000042831	1048.15	8.57e-06	8.57e-06	0.0719946	0.261687
Pla2g7	ENSMUSG00000023913	208.528	1.09e-06	1.09e-06	0.342156	0.52711
Noct	ENSMUSG00000023087	1441.41	3.86e-06	3.86e-06	0.588332	0.848558
Lamtor1	ENSMUSG00000030842	3189.33	7.74e-07	-7.74e-07	0.866934	1
Cacna1a	ENSMUSG00000034656	2714.22	4.39e-06	-4.39e-06	0.167409	0.461199
NA	ENSMUSG00000117694	17564.8	4.27e-06	-4.27e-06	0.381353	0.601741
Akr7a5	ENSMUSG00000028743	667.986	1.11e-06	-1.11e-06	0.816247	0.992434
Cdh6	ENSMUSG00000039385	2008.96	1.25e-05	-1.25e-05	1.34e-05	0.000937173
Gng7	ENSMUSG00000048240	3836.37	3.25e-06	-3.25e-06	0.30764	0.625554
Ikbip	ENSMUSG00000019975	201.32	1.27e-05	1.27e-05	0.00136947	0.0144487
NA	ENSMUSG00000116275	5556.42	3.31e-06	-3.31e-06	0.583305	0.884292
Cul7	ENSMUSG00000038545	5137.62	2.47e-05	-2.47e-05	0.0431663	0.203152
Mtfr1l	ENSMUSG00000046671	4047.58	3.78e-06	-3.78e-06	0.601067	0.8561
Atp9b	ENSMUSG00000024566	2670.35	1.05e-05	-1.05e-05	0.056923	0.257874
Atp6v1f	ENSMUSG00000004285	2873.64	1.74e-06	-1.74e-06	0.707428	1
Slc6a11	ENSMUSG00000030307	3727.61	5.84e-07	-5.84e-07	0.811511	1
Bmi1	ENSMUSG00000026739	3352.88	9.66e-07	-9.66e-07	0.853199	1
Stk11	ENSMUSG00000003068	3422.61	2.77e-06	2.77e-06	0.719955	0.936881
4931428F04Rik	ENSMUSG00000014837	12247.5	1.83e-05	-1.83e-05	0.00712423	0.0516088
Nck2	ENSMUSG00000066877	3764.61	6.66e-07	-6.66e-07	0.907027	1
Fbxl18	ENSMUSG00000066640	2971.69	1.49e-06	-1.49e-06	0.798307	0.985903
Ttc33	ENSMUSG00000022151	1265.53	4.83e-06	-4.83e-06	0.401915	0.695564
Galnt14	ENSMUSG00000024064	684.256	5.44e-07	-5.44e-07	0.849498	0.920806
Rpl36al	ENSMUSG00000049751	2242.18	5.48e-06	-5.48e-06	0.190699	0.525809
Timm44	ENSMUSG00000002949	1614.68	4.46e-06	4.46e-06	0.505679	0.843183
Megf10	ENSMUSG00000024593	320.737	7.39e-06	7.39e-06	0.000344864	0.00554406
Gm27882	ENSMUSG00000099235	746.627	5.84e-07	-5.84e-07	0.694551	0.83184
Rufy1	ENSMUSG00000020375	1118.6	2.93e-05	2.93e-05	6.15e-05	0.0021287
Ddx19b	ENSMUSG00000033658	1325.92	1.16e-05	-1.16e-05	0.182931	0.458351
Sfxn5	ENSMUSG00000033720	866.055	1.41e-05	1.41e-05	0.000149556	0.00394973
Clptm1l	ENSMUSG00000021610	3597.58	9.1e-06	9.1e-06	0.176356	0.467435
Rpl13a	ENSMUSG00000074129	29860.8	3.03e-06	3.03e-06	0.363507	0.585311
Opalin	ENSMUSG00000050121	0.193967	1.26e-07	-1.26e-07	0.498156	1
Tmed5	ENSMUSG00000063406	431.43	2.65e-06	-2.65e-06	0.388041	0.609726
Fxyd5	ENSMUSG00000009687	168.15	7.3e-07	7.3e-07	0.764293	0.805562
Snrnp70	ENSMUSG00000063511	13981.7	3.41e-08	3.41e-08	0.997263	0.99584
Mthfd2l	ENSMUSG00000029376	770.595	5.56e-06	5.56e-06	0.265934	0.559746
Arf5	ENSMUSG00000020440	6332.25	5.96e-07	5.96e-07	0.898298	0.95639
4932438A13Rik	ENSMUSG00000037270	5731.29	7.27e-06	-7.27e-06	0.0562507	0.231074
Ndel1	ENSMUSG00000018736	2723	1.54e-05	-1.54e-05	0.0564461	0.226491
Mink1	ENSMUSG00000020827	2820.92	8.71e-06	-8.71e-06	0.0721682	0.278451
Pfn1	ENSMUSG00000018293	5671.65	4.77e-06	4.77e-06	0.285055	0.621478
Pdpk1	ENSMUSG00000024122	3699.07	4.33e-06	-4.33e-06	0.377922	0.685741
Trhde	ENSMUSG00000050663	276.194	1.79e-06	-1.79e-06	0.5189	0.668458
Tex2	ENSMUSG00000040548	2237.81	1.43e-05	-1.43e-05	0.0251758	0.134738
Dusp11	ENSMUSG00000030002	4479.57	2.01e-07	-2.01e-07	0.960948	1
Zswim6	ENSMUSG00000032846	2586.81	5.48e-06	-5.48e-06	0.2078	0.552013
Prmt2	ENSMUSG00000020230	7626.08	1e-05	-1e-05	0.148117	0.36318
Dgkq	ENSMUSG00000004815	1518.42	3.71e-06	-3.71e-06	0.215803	0.502253
Mms19	ENSMUSG00000025159	2313.04	1.48e-06	1.48e-06	0.459758	0.806057
Mff	ENSMUSG00000026150	7589.81	2.51e-06	-2.51e-06	0.673309	0.814326
Dmxl2	ENSMUSG00000041268	7604.46	6.71e-06	-6.71e-06	0.0919102	0.267663
Zfp787	ENSMUSG00000046792	729.419	4.44e-06	4.44e-06	0.388624	0.619236
Cog5	ENSMUSG00000035933	1411.25	1.07e-05	1.07e-05	0.156355	0.418142
Ghitm	ENSMUSG00000041028	4096.75	4.5e-06	4.5e-06	0.544555	0.833622
Birc6	ENSMUSG00000024073	7722.96	4.39e-06	-4.39e-06	0.19212	0.417323
Map9	ENSMUSG00000033900	7696.82	2.83e-05	-2.83e-05	1.14e-05	0.000495681
Clk3	ENSMUSG00000032316	3555.15	8.19e-06	8.19e-06	0.396224	0.701997
Trim9	ENSMUSG00000021071	4073.71	5.58e-06	-5.58e-06	0.203095	0.485424
Lyrm9	ENSMUSG00000072640	1064.78	1.44e-06	-1.44e-06	0.715441	0.918353
Mrpl13	ENSMUSG00000022370	1263.68	8.17e-06	8.17e-06	0.0417159	0.18355
Timmdc1	ENSMUSG00000002846	888.641	3.96e-06	3.96e-06	0.458373	0.668458
Atp13a1	ENSMUSG00000031862	3518.32	4.63e-06	-4.63e-06	0.334672	0.641247
Pdf	ENSMUSG00000078931	1010.68	5.38e-06	-5.38e-06	0.000328695	0.00694467
Ncam2	ENSMUSG00000022762	790.295	3.19e-06	-3.19e-06	0.283906	0.51898
Fras1	ENSMUSG00000034687	631.41	1.82e-06	-1.82e-06	0.412328	0.641645
Usp34	ENSMUSG00000056342	7470.38	3.48e-06	-3.48e-06	0.49509	0.716578
Tmem250-ps	ENSMUSG00000087679	715.245	1.61e-05	-1.61e-05	0.0240256	0.129447
Zfp174	ENSMUSG00000054939	446.237	6.51e-06	6.51e-06	0.957387	0.980353
Fbxo9	ENSMUSG00000001366	1826.56	1.85e-06	1.85e-06	0.766145	1
Endod1	ENSMUSG00000037419	708.561	7.99e-06	-7.99e-06	0.0111578	0.0689859
Arhgef10l	ENSMUSG00000040964	2839.3	3.73e-06	-3.73e-06	0.658638	0.995906
Baiap2	ENSMUSG00000025372	3461.63	1.29e-05	-1.29e-05	0.00950194	0.0766746
Smox	ENSMUSG00000027333	1320.38	7.16e-06	-7.16e-06	0.603005	0.853101
Slc9a3r2	ENSMUSG00000002504	1020.04	1.01e-05	-1.01e-05	0.0220588	0.123963
Scrt2	ENSMUSG00000060257	3861.77	5.82e-06	5.82e-06	0.148517	0.404969
Sun1	ENSMUSG00000036817	3174.83	3.04e-06	-3.04e-06	0.581233	0.882661
Cox5b	ENSMUSG00000061518	4444.41	1.8e-06	-1.8e-06	0.62423	0.870475
Mbip	ENSMUSG00000021028	515.166	1.63e-05	1.63e-05	0.0108176	0.0664428
Spns2	ENSMUSG00000040447	2305.17	1.51e-05	-1.51e-05	0.00995667	0.0808655
Pik3c3	ENSMUSG00000033628	2148.59	3.93e-06	-3.93e-06	0.553795	0.826201
Cdkn1a	ENSMUSG00000023067	667.779	3.75e-06	-3.75e-06	0.119309	0.313092
H2aw	ENSMUSG00000078851	2699.35	4.5e-06	4.5e-06	0.331126	0.68643
Pip4p2	ENSMUSG00000028221	1242.41	1.51e-05	1.51e-05	0.010357	0.0743402
Asic4	ENSMUSG00000033007	312.41	3.07e-06	3.07e-06	0.0685285	0.195613
Rxra	ENSMUSG00000015846	644.885	1.8e-05	1.8e-05	0.00525494	0.0419016
Prmt7	ENSMUSG00000060098	2128.2	4.97e-06	4.97e-06	0.428026	0.765729
Efnb3	ENSMUSG00000003934	7616.91	7.74e-06	-7.74e-06	0.063845	0.211836
Bicdl1	ENSMUSG00000041609	2279.3	1.11e-05	-1.11e-05	0.00447153	0.0496152
Cryz	ENSMUSG00000028199	302.198	0.171723	0.171723	2.73e-10	8.79e-08
Ric3	ENSMUSG00000048330	1809.29	4.17e-06	-4.17e-06	0.665318	0.897129
BC031181	ENSMUSG00000036299	3237.9	5.65e-07	-5.65e-07	0.908649	1
Pmm1	ENSMUSG00000022474	2944.36	1.01e-05	-1.01e-05	0.0313364	0.166721
Ptpn1	ENSMUSG00000027540	4411.68	3.25e-05	-3.25e-05	0.00112837	0.0171739
Gjc3	ENSMUSG00000056966	13.0802	1.42e-06	-1.42e-06	0.292016	0.516122
Prpf40a	ENSMUSG00000061136	3347.37	2.09e-06	2.09e-06	0.718841	0.985214
Chmp2a	ENSMUSG00000033916	2617.09	3.02e-06	3.02e-06	0.596633	0.854686
Stk16	ENSMUSG00000026201	2590.67	1.58e-06	-1.58e-06	0.797956	0.9858
Eprs	ENSMUSG00000026615	7234.02	1.3e-05	-1.3e-05	0.175259	0.395503
Car12	ENSMUSG00000032373	128.015	2.57e-06	2.57e-06	0.000222576	0.0037835
Igf1r	ENSMUSG00000005533	5516.38	2.08e-06	-2.08e-06	0.543408	0.819199
Fam168a	ENSMUSG00000029461	15569.8	8.65e-06	-8.65e-06	0.0700169	0.225191
Rngtt	ENSMUSG00000028274	1456.21	1.03e-05	-1.03e-05	0.0637902	0.243987
Mapkapk5	ENSMUSG00000029454	1787.8	2.05e-05	-2.05e-05	0.0542832	0.287475
Clasrp	ENSMUSG00000061028	2092.35	1.46e-06	-1.46e-06	0.682872	1
Dusp26	ENSMUSG00000039661	2456.37	5.88e-06	-5.88e-06	0.0303261	0.166905
Scd2	ENSMUSG00000025203	49577.4	8.03e-06	-8.03e-06	0.35192	0.582982
Rps3a1	ENSMUSG00000028081	18982.7	2.41e-06	2.41e-06	0.508478	0.70164
Mknk2	ENSMUSG00000020190	3644.66	2.18e-05	-2.18e-05	0.0033768	0.0356084
Slc48a1	ENSMUSG00000081534	2343.38	1.01e-05	1.01e-05	0.0612924	0.269244
Slc44a1	ENSMUSG00000028412	1061.22	7.18e-06	-7.18e-06	0.14347	0.396161
Vps35	ENSMUSG00000031696	6368.06	3.54e-06	-3.54e-06	0.59491	0.772047
Fbxl3	ENSMUSG00000022124	1770.09	6.68e-05	-6.68e-05	0.0952408	0.336733
Fbll1	ENSMUSG00000051062	1532.28	8.25e-05	8.25e-05	0.372839	0.679616
Ankrd24	ENSMUSG00000054708	1048.08	7.18e-06	-7.18e-06	0.63312	0.871665
Sptbn1	ENSMUSG00000020315	28484.6	1.41e-05	-1.41e-05	0.00440349	0.0371975
Kcnip1	ENSMUSG00000053519	1141.85	4.26e-06	4.26e-06	0.211843	0.496892
Hax1	ENSMUSG00000027944	1299.95	9.17e-06	9.17e-06	0.0714899	0.261575
Baz2b	ENSMUSG00000026987	2472.15	2.9e-06	2.9e-06	0.489884	0.777788
Ankzf1	ENSMUSG00000026199	835.54	1.2e-05	-1.2e-05	0.0179014	0.0928705
Tuba4a	ENSMUSG00000026202	607.485	7.03e-06	-7.03e-06	0.0166646	0.0903275
Glrx3	ENSMUSG00000031068	5577.03	8.31e-07	-8.31e-07	0.846358	1
Aqp11	ENSMUSG00000042797	303.481	7.93e-06	-7.93e-06	0.0650643	0.189625
Rad54l2	ENSMUSG00000040661	3439.74	2.21e-06	-2.21e-06	0.591957	0.891185
Xpc	ENSMUSG00000030094	1145.39	5.86e-06	5.86e-06	0.762155	0.963517
Coq8a	ENSMUSG00000026489	162.341	2.15e-05	2.15e-05	1.41e-06	9.53e-05
Cdh13	ENSMUSG00000031841	8164.69	3.57e-05	-3.57e-05	9.41e-07	7.73e-05
Pou3f1	ENSMUSG00000090125	3120.58	1.14e-05	1.14e-05	0.0142657	0.0938427
Gm10736	ENSMUSG00000096842	2944.51	3.65e-06	3.65e-06	0.299743	0.676471
Rab30	ENSMUSG00000030643	1208.03	1.27e-06	1.27e-06	0.792389	0.984282
Thsd7a	ENSMUSG00000032625	1280.48	2.77e-06	-2.77e-06	0.0354329	0.168912
Eid2	ENSMUSG00000046058	1679.58	3.53e-07	3.53e-07	0.943659	1
Hspa1a	ENSMUSG00000091971	34.9575	2.81e-07	2.81e-07	0.82883	1
Bcar1	ENSMUSG00000031955	3823.34	7.37e-06	-7.37e-06	0.271119	0.604673
Sgsm2	ENSMUSG00000038351	3367.27	1.99e-05	-1.99e-05	0.00123678	0.0178202
Etfbl	ENSMUSG00000107482	827.105	6.69e-06	6.69e-06	0.112591	0.301962
Psat1	ENSMUSG00000024640	2256.34	4.85e-06	4.85e-06	0.309748	0.613935
Ift57	ENSMUSG00000032965	1040.83	3.71e-06	-3.71e-06	0.498081	0.778772
Spred2	ENSMUSG00000045671	2670.67	4.13e-06	4.13e-06	0.492923	0.780478
Reep2	ENSMUSG00000038555	3939.38	1.52e-05	-1.52e-05	0.00697257	0.0598334
Bsn	ENSMUSG00000032589	7301.99	7.25e-06	-7.25e-06	0.0332626	0.137596
Flywch1	ENSMUSG00000040097	3840.44	8.66e-06	-8.66e-06	0.345461	0.66684
Hace1	ENSMUSG00000038822	810.077	9.81e-07	9.81e-07	0.792012	0.888366
Pfdn5	ENSMUSG00000001289	6358.76	3.75e-06	3.75e-06	0.337442	0.568688
Gpatch8	ENSMUSG00000034621	4198.71	2.99e-06	-2.99e-06	0.494759	0.781692
Itga3	ENSMUSG00000001507	637.151	5.3e-06	-5.3e-06	0.114419	0.30795
Dhrs3	ENSMUSG00000066026	421.055	2.84e-06	-2.84e-06	0.397904	0.69853
Rasa3	ENSMUSG00000031453	1607.32	8.47e-06	-8.47e-06	0.0962003	0.33213
Atp6v0e2	ENSMUSG00000039347	9255.86	4.65e-06	-4.65e-06	0.393433	0.621941
Zfyve27	ENSMUSG00000018820	3773.08	1.79e-05	-1.79e-05	0.0060238	0.0556455
Acadm	ENSMUSG00000062908	646.726	8.14e-06	8.14e-06	0.0912994	0.266352
Gm49654	ENSMUSG00000113184	1333.67	5.75e-06	-5.75e-06	0.0799268	0.278583
Adam22	ENSMUSG00000040537	3815.27	8.07e-06	-8.07e-06	0.0921695	0.317869
S100a16	ENSMUSG00000074457	359.56	7.05e-06	7.05e-06	0.0145894	0.0827089
Rassf2	ENSMUSG00000027339	4444.13	2.7e-06	2.7e-06	0.676228	0.905179
Tbc1d30	ENSMUSG00000052302	3519.12	1.4e-05	-1.4e-05	0.00319207	0.0352127
Slc7a5	ENSMUSG00000040010	4308.6	7.05e-07	7.05e-07	0.900294	1
Fads6	ENSMUSG00000044788	204.371	2.45e-06	2.45e-06	0.729427	0.773422
Upp1	ENSMUSG00000020407	12.4958	2.67e-06	2.67e-06	0.0396872	0.160056
Dkk3	ENSMUSG00000030772	2509.14	3.55e-07	3.55e-07	0.929267	1
Cep170	ENSMUSG00000057335	20777	8.55e-06	-8.55e-06	0.0492308	0.180548
Gm29427	ENSMUSG00000101904	917.558	1.08e-05	-1.08e-05	0.00838428	0.0575155
Rex1bd	ENSMUSG00000058833	1323.47	5.6e-06	5.6e-06	0.154728	0.407976
Ogfod2	ENSMUSG00000023707	1047.06	5.01e-06	5.01e-06	0.354213	0.661816
Rian	ENSMUSG00000097451	16108.2	9.81e-06	-9.81e-06	0.00583862	0.0442438
Tmem59	ENSMUSG00000028618	4166.78	3.25e-06	3.25e-06	0.109699	0.345941
Malat1	ENSMUSG00000092341	8535.08	7.33e-07	-7.33e-07	0.64565	0.80422
Pet117	ENSMUSG00000098387	224.643	1.19e-05	1.19e-05	0.0895174	0.231746
Mbd3	ENSMUSG00000035478	4993.41	5.02e-06	5.02e-06	0.382726	0.714966
Scn4b	ENSMUSG00000046480	17.4214	2.04e-06	2.04e-06	0.0688287	0.223445
Zc2hc1a	ENSMUSG00000043542	3789.79	3.2e-05	-3.2e-05	8.19e-05	0.00261872
Nfat5	ENSMUSG00000003847	2048.36	2.19e-06	2.19e-06	0.437706	0.736827
Mau2	ENSMUSG00000031858	5966.11	3.45e-06	-3.45e-06	0.55168	0.862973
Rasgrp2	ENSMUSG00000032946	1928.51	7.33e-06	-7.33e-06	0.0151004	0.128448
Nrd1	ENSMUSG00000053510	5922.67	2.51e-05	2.51e-05	0.511709	0.822605
Gda	ENSMUSG00000058624	1291.78	7.66e-06	-7.66e-06	0.000231317	0.00533025
Dnajb6	ENSMUSG00000029131	5696.66	3.13e-06	3.13e-06	0.617539	0.868017
Chd5	ENSMUSG00000005045	10175.2	1.04e-05	-1.04e-05	0.00279072	0.0268173
Spr	ENSMUSG00000033735	947.121	3.42e-06	-3.42e-06	0.35768	0.583227
Maf1	ENSMUSG00000022553	3866.46	7.32e-07	-7.32e-07	0.88681	1
Chst11	ENSMUSG00000034612	1614.94	4.89e-06	-4.89e-06	0.000548416	0.0101159
Ecm1	ENSMUSG00000028108	157.26	3.5e-06	3.5e-06	0.292087	0.473631
Zfp511	ENSMUSG00000025470	947.579	2.39e-05	-2.39e-05	0.922262	0.961877
Bms1	ENSMUSG00000030138	2182.34	1.72e-06	1.72e-06	0.861664	1
Usp7	ENSMUSG00000022710	7358.61	1.03e-05	-1.03e-05	0.185506	0.405003
Rps29	ENSMUSG00000034892	18152.2	7.56e-07	7.56e-07	0.838304	0.921563
Zfp266	ENSMUSG00000060510	5546.62	1.29e-06	1.29e-06	0.775342	1
Faah	ENSMUSG00000034171	1011.76	9.07e-06	-9.07e-06	0.0124225	0.0854807
Usp48	ENSMUSG00000043411	5316.68	1.44e-06	-1.44e-06	0.748948	0.956843
Syt14	ENSMUSG00000016200	1323.12	2.52e-06	-2.52e-06	0.651377	0.888307
Abca8b	ENSMUSG00000020620	181.104	3.72e-06	3.72e-06	0.0434782	0.152009
Rps7	ENSMUSG00000061477	24982.8	1.51e-06	1.51e-06	0.679421	0.834953
Prpsap2	ENSMUSG00000020528	2132.36	9.91e-06	9.91e-06	0.0289542	0.147653
Zhx3	ENSMUSG00000035877	2249.95	1.54e-05	-1.54e-05	0.0356106	0.180278
Ntrk2	ENSMUSG00000055254	12133.5	8.22e-06	-8.22e-06	0.0313345	0.135826
Rsrp1	ENSMUSG00000037266	9635.03	5.27e-07	-5.27e-07	0.875983	0.923556
Ddx46	ENSMUSG00000021500	4214.6	1.09e-05	-1.09e-05	0.029163	0.148697
Emc3	ENSMUSG00000030286	2482.41	1.83e-07	-1.83e-07	0.97822	1
Zfp207	ENSMUSG00000017421	7344.41	5.9e-06	-5.9e-06	0.201945	0.419368
Pik3ip1	ENSMUSG00000034614	966.412	9.59e-06	9.59e-06	0.085001	0.25113
Nup188	ENSMUSG00000052533	2708.58	3.44e-06	3.44e-06	0.619313	0.869202
Helz	ENSMUSG00000020721	2376.52	3.04e-06	-3.04e-06	0.389339	0.69537
Rnft2	ENSMUSG00000032850	3800.02	3.19e-05	-3.19e-05	9.49e-06	0.000530762
Csdc2	ENSMUSG00000042109	5356.75	1.73e-05	-1.73e-05	0.00046819	0.0096943
Ache	ENSMUSG00000023328	709.151	6.6e-06	-6.6e-06	0.021859	0.107432
Sbno2	ENSMUSG00000035673	1452.47	3.6e-06	-3.6e-06	0.42999	0.730854
Eqtn	ENSMUSG00000028575	13.4069	8e-07	-8e-07	0.576719	0.91433
E4f1	ENSMUSG00000024137	1554.76	1.21e-06	-1.21e-06	0.817017	1
Zfp941	ENSMUSG00000060314	265.381	2.06e-06	-2.06e-06	0.31314	0.494886
Cars	ENSMUSG00000010755	2252.65	1.9e-05	1.9e-05	0.779599	0.974259
BC034090	ENSMUSG00000033722	221.439	6.7e-06	6.7e-06	0.000195261	0.00360338
Ostc	ENSMUSG00000041084	1851.5	6.25e-06	6.25e-06	0.137654	0.498876
Abhd17a	ENSMUSG00000003346	2960.82	1.94e-06	-1.94e-06	0.685721	0.913611
Snhg17	ENSMUSG00000085385	1088.58	2.71e-06	2.71e-06	0.475101	0.761949
Hopx	ENSMUSG00000059325	219.801	1.66e-06	1.66e-06	0.140284	0.314768
Usp1	ENSMUSG00000028560	1323.27	5.08e-06	5.08e-06	0.305165	0.600642
Jdp2	ENSMUSG00000034271	209.359	5.11e-06	-5.11e-06	0.126274	0.284151
Ilrun	ENSMUSG00000056692	5109.55	2.72e-05	-2.72e-05	0.00727273	0.0641421
Spindoc	ENSMUSG00000024970	1748.57	6.18e-06	-6.18e-06	0.423351	0.725056
Prkar2b	ENSMUSG00000002997	10617.6	6.03e-06	-6.03e-06	0.279152	0.512935
D8Ertd738e	ENSMUSG00000019362	2002.35	4.1e-07	-4.1e-07	0.917675	1
Dcaf12	ENSMUSG00000028436	3422.01	2.54e-06	2.54e-06	0.712714	0.966438
Gm45234	ENSMUSG00000107478	13397.3	6.94e-05	6.94e-05	0.0115221	0.0699531
Ss18	ENSMUSG00000037013	1291.55	1.37e-05	1.37e-05	0.0192712	0.113869
Bccip	ENSMUSG00000030983	1424.52	8.21e-06	8.21e-06	0.156633	0.418121
Derl1	ENSMUSG00000022365	1819.04	1.51e-05	1.51e-05	0.534396	0.850866
Ralgps1	ENSMUSG00000038831	7430.15	1.46e-05	-1.46e-05	0.0119282	0.0703525
Adam15	ENSMUSG00000028041	1653.83	4.86e-06	-4.86e-06	0.19905	0.61388
Medag	ENSMUSG00000029659	54.5816	5.47e-06	5.47e-06	0.0320449	0.152832
Rnf130	ENSMUSG00000020376	14380	1.57e-05	-1.57e-05	0.0121631	0.072839
Gan	ENSMUSG00000052557	2840.19	5.03e-06	-5.03e-06	0.27868	0.613193
Dab1	ENSMUSG00000028519	12922.1	2e-07	-2e-07	0.96359	0.977548
Rnf165	ENSMUSG00000025427	7075.92	5.83e-07	5.83e-07	0.92355	0.969208
Ift20	ENSMUSG00000001105	1380.31	6.01e-06	-6.01e-06	0.305531	0.608437
Fam234b	ENSMUSG00000030207	6434.47	2.13e-05	-2.13e-05	0.0111874	0.0705315
Acat1	ENSMUSG00000032047	7712.84	1.7e-07	-1.7e-07	0.972986	0.961918
Gm49493	ENSMUSG00000108878	704.035	1.08e-05	1.08e-05	0.126472	0.324214
Tmem130	ENSMUSG00000043388	6936.67	5.17e-06	-5.17e-06	0.0613899	0.203444
Tctn1	ENSMUSG00000038593	1083.11	2.45e-06	2.45e-06	0.500459	0.783222
Ncoa6	ENSMUSG00000038369	6170.15	7.36e-06	-7.36e-06	0.104952	0.289485
Mapk8	ENSMUSG00000021936	9596.31	1.16e-05	-1.16e-05	0.140287	0.346147
Tmem108	ENSMUSG00000042757	3183.7	6.42e-07	-6.42e-07	0.899018	1
Cadps	ENSMUSG00000054423	5263.79	7.94e-06	-7.94e-06	0.0795853	0.2952
Mtmr12	ENSMUSG00000039458	729.481	1.97e-06	1.97e-06	0.708287	0.840102
Uqcc2	ENSMUSG00000024208	2141.22	2.05e-07	2.05e-07	0.952247	1
Epha4	ENSMUSG00000026235	5504.02	4.39e-06	-4.39e-06	0.233482	0.535496
Rbm42	ENSMUSG00000036733	4012.2	3.46e-06	-3.46e-06	0.439428	0.773957
Itpr1	ENSMUSG00000030102	8920.96	8.08e-07	8.08e-07	0.80659	0.891323
Irf2	ENSMUSG00000031627	266.528	2.82e-06	2.82e-06	0.51902	0.668458
Atg5	ENSMUSG00000038160	902.763	7.32e-06	7.32e-06	0.138051	0.384775
Npc2	ENSMUSG00000021242	3727.75	1.29e-05	1.29e-05	0.00874345	0.0693407
2600014E21Rik	ENSMUSG00000100303	140.983	1.41e-07	1.41e-07	0.940087	0.874685
Bnip3l	ENSMUSG00000022051	4346.62	2.63e-06	-2.63e-06	0.705654	0.976435
Atg16l2	ENSMUSG00000047767	543.768	4.75e-07	-4.75e-07	0.920011	0.953705
Zc3h13	ENSMUSG00000022000	3987.98	4.4e-06	4.4e-06	0.555212	0.82708
Kcnc1	ENSMUSG00000058975	2780.14	2.25e-06	-2.25e-06	0.599543	0.856636
Zfp768	ENSMUSG00000047371	1290.84	2.73e-06	2.73e-06	0.638569	0.879435
Sirt2	ENSMUSG00000015149	4306.62	1.11e-05	-1.11e-05	0.235623	0.52641
Lamp5	ENSMUSG00000027270	27.8237	1.11e-08	1.11e-08	0.999013	1
Tcf4	ENSMUSG00000053477	25535.3	5.09e-06	-5.09e-06	0.157961	0.362452
Cpox	ENSMUSG00000022742	489.962	7.83e-06	-7.83e-06	0.252351	0.491679
Stim2	ENSMUSG00000039156	1482.29	1.78e-06	1.78e-06	0.785869	0.972832
Zmiz1	ENSMUSG00000007817	13723.3	1.55e-06	1.55e-06	0.71992	0.830472
Ncs1	ENSMUSG00000062661	9560.54	1.43e-05	-1.43e-05	0.0559784	0.195615
Snx3	ENSMUSG00000019804	3448.66	4.82e-06	-4.82e-06	0.411576	0.71583
Wbp1l	ENSMUSG00000047731	2699.68	1.05e-05	-1.05e-05	0.863579	1
Jun	ENSMUSG00000052684	1377.31	6.04e-06	6.04e-06	0.356098	0.662311
Chpf2	ENSMUSG00000038181	1054.83	3.78e-06	-3.78e-06	0.442625	0.735779
Fubp1	ENSMUSG00000028034	10924.6	1.25e-05	-1.25e-05	0.0173702	0.0945694
Trappc13	ENSMUSG00000021711	1680.81	8.83e-06	8.83e-06	0.121245	0.465632
5031439G07Rik	ENSMUSG00000036046	12947.6	3.22e-05	-3.22e-05	0.000147956	0.00337098
Ndufa8	ENSMUSG00000026895	3091.91	1.33e-06	1.33e-06	0.751347	0.958641
Ddit4	ENSMUSG00000020108	3401.1	5.13e-06	-5.13e-06	0.192989	0.472558
Gclm	ENSMUSG00000028124	1065.44	2.5e-05	-2.5e-05	0.431483	0.720897
Parn	ENSMUSG00000022685	1513.66	1.17e-05	1.17e-05	0.0873832	0.320169
Szrd1	ENSMUSG00000040842	3117.97	1.97e-05	1.97e-05	0.0110291	0.0792576
Slc4a3	ENSMUSG00000006576	4199.53	8.71e-06	-8.71e-06	0.0479397	0.208193
Fads3	ENSMUSG00000024664	1507.55	1.26e-05	-1.26e-05	0.00568747	0.0680525
Txnl4a	ENSMUSG00000057130	2842.64	4.29e-06	-4.29e-06	0.415931	0.75472
Serpine2	ENSMUSG00000026249	1986.2	5.15e-06	-5.15e-06	0.0355866	0.169172
Pid1	ENSMUSG00000045658	1186.26	2.86e-06	-2.86e-06	0.260982	0.558694
1500015A07Rik	ENSMUSG00000098702	179.52	1.91e-06	1.91e-06	0.657877	0.739397
Mosmo	ENSMUSG00000046096	1392.37	8.81e-06	-8.81e-06	0.206917	0.490966
Atp8a2	ENSMUSG00000021983	6081.13	6.89e-06	-6.89e-06	0.0933698	0.326435
Rundc3a	ENSMUSG00000006575	8843.4	1.18e-05	-1.18e-05	0.105599	0.295379
Psmc5	ENSMUSG00000020708	4345.91	1.26e-06	1.26e-06	0.819857	1
Prkce	ENSMUSG00000045038	10891.1	7.63e-06	-7.63e-06	0.191626	0.413024
Cd34	ENSMUSG00000016494	792.387	6.39e-06	6.39e-06	0.19515	0.413703
Wdr83os	ENSMUSG00000059355	1848.18	3.54e-06	-3.54e-06	0.35585	0.824566
Mat2a	ENSMUSG00000053907	8006.35	3.05e-06	3.05e-06	0.668289	0.801116
Tmem258	ENSMUSG00000036372	1828.9	1e-06	1e-06	0.794539	1
Fam220a	ENSMUSG00000083012	3214.36	1.61e-05	-1.61e-05	0.019809	0.12612
Mir5121	ENSMUSG00000105913	7294.75	5.39e-06	5.39e-06	0.15303	0.370216
Gm21987	ENSMUSG00000095464	560.609	2.34e-06	-2.34e-06	0.536618	0.73399
Htt	ENSMUSG00000029104	4236.86	4.66e-06	-4.66e-06	0.268479	0.601502
Qpctl	ENSMUSG00000030407	832.849	5.11e-06	5.11e-06	0.503816	0.710503
Mt3	ENSMUSG00000031760	1179.76	4.17e-06	4.17e-06	0.0569561	0.226797
Lama5	ENSMUSG00000015647	246.306	3.85e-06	3.85e-06	0.00348511	0.0273066
Smoc2	ENSMUSG00000023886	59.9496	2.32e-06	2.32e-06	0.152988	0.362192
Sgms1	ENSMUSG00000040451	395.449	2.51e-06	-2.51e-06	0.559736	0.754741
Serpinb8	ENSMUSG00000026315	2.66958	5.27e-07	5.27e-07	0.332187	0.589922
Thap11	ENSMUSG00000036442	1601.3	8.54e-07	-8.54e-07	0.869007	1
Ttc26	ENSMUSG00000056832	569.848	6.55e-06	6.55e-06	0.224964	0.460875
Nadk2	ENSMUSG00000022253	885.469	7.04e-06	7.04e-06	0.2998	0.535017
Yju2	ENSMUSG00000003208	541.309	8.45e-06	8.45e-06	0.111567	0.300375
Ube2h	ENSMUSG00000039159	4801	7.18e-05	7.18e-05	0.677816	0.956424
Psmb10	ENSMUSG00000031897	634.737	1.14e-06	-1.14e-06	0.71629	0.849209
Nudcd3	ENSMUSG00000053838	6622.6	2.28e-05	-2.28e-05	0.0146203	0.0830848
Mat2b	ENSMUSG00000042032	1614.08	5.88e-07	5.88e-07	0.930804	1
Smim10l1	ENSMUSG00000072704	1918.83	9.45e-06	-9.45e-06	0.208279	0.630028
Bean1	ENSMUSG00000031872	1243.48	1.41e-05	-1.41e-05	1.02e-05	0.000530762
Tmem178	ENSMUSG00000024245	983.105	1.47e-06	-1.47e-06	0.787102	0.885345
Rps15	ENSMUSG00000063457	19313.6	8.14e-07	8.14e-07	0.825245	0.896108
Smap2	ENSMUSG00000032870	5093.63	1.98e-05	-1.98e-05	0.0242362	0.13801
Mapk1ip1l	ENSMUSG00000021840	2785.1	5.13e-06	5.13e-06	0.345657	0.654859
Dgkh	ENSMUSG00000034731	2062.18	6.62e-06	-6.62e-06	0.0388132	0.178862
Hid1	ENSMUSG00000034586	3015.7	5.48e-05	-5.48e-05	4.77e-09	1.64e-06
Rlbp1	ENSMUSG00000039194	3139.79	7.21e-06	7.21e-06	0.0667158	0.251062
Exog	ENSMUSG00000042787	1962.15	1.1e-05	-1.1e-05	0.209155	0.52196
Ccsap	ENSMUSG00000031971	422.018	2.21e-05	-2.21e-05	9.43e-05	0.00252287
Gprc5b	ENSMUSG00000008734	715.744	5.22e-06	5.22e-06	0.161263	0.374709
Cnot10	ENSMUSG00000056167	2614.03	4.14e-06	-4.14e-06	0.653597	0.889031
Mog	ENSMUSG00000076439	1.4472	4.2e-07	4.2e-07	0.338454	0.609812
Tspyl1	ENSMUSG00000047514	4863.54	3.45e-07	3.45e-07	0.447098	0.74233
Tyro3	ENSMUSG00000027298	1834.35	3.66e-07	-3.66e-07	0.951548	1
Cisd1	ENSMUSG00000037710	2567.63	4.11e-06	4.11e-06	0.308327	0.612461
Alkbh1	ENSMUSG00000079036	1029.43	3.35e-06	3.35e-06	0.304666	0.608916
Nudt19	ENSMUSG00000034875	1852.26	4.81e-06	-4.81e-06	0.371088	0.725744
Prdm16os	ENSMUSG00000085069	214.239	7.36e-06	7.36e-06	7.25e-05	0.00181035
Exd2	ENSMUSG00000032705	2292.85	8.02e-07	8.02e-07	0.88622	1
Aopep	ENSMUSG00000021458	481.363	1.97e-07	-1.97e-07	0.964431	0.977067
Chrna4	ENSMUSG00000027577	734.669	7.3e-06	-7.3e-06	0.0160069	0.0878673
Map1s	ENSMUSG00000019261	2285.45	3.57e-06	-3.57e-06	0.713169	0.929875
Pias3	ENSMUSG00000028101	897.719	5.68e-07	5.68e-07	0.940777	0.964187
Sod2	ENSMUSG00000006818	2936.13	1.35e-05	-1.35e-05	0.0666087	0.282557
Neurod2	ENSMUSG00000038255	18182.3	6.81e-06	6.81e-06	0.129182	0.326375
Rpl27a	ENSMUSG00000046364	11343.2	2.19e-06	2.19e-06	0.514068	0.715974
Cnnm1	ENSMUSG00000025189	514.726	1.26e-05	-1.26e-05	0.000637827	0.00976034
Sh3pxd2a	ENSMUSG00000053617	1791.52	4.43e-06	-4.43e-06	0.256297	0.597587
Igf2r	ENSMUSG00000023830	2725.49	4.78e-06	-4.78e-06	0.21041	0.494574
Aip	ENSMUSG00000024847	1813.53	2.58e-06	-2.58e-06	0.560183	1
Pgs1	ENSMUSG00000017715	2057.08	1.67e-05	1.67e-05	0.0579444	0.299329
Sntb2	ENSMUSG00000041308	373.881	3.61e-07	3.61e-07	0.912274	0.947214
Zbtb18	ENSMUSG00000063659	45434.9	8e-06	-8e-06	0.0764353	0.237637
Tmem63a	ENSMUSG00000026519	39.7196	2.79e-06	2.79e-06	0.264043	0.557498
Plekhn1	ENSMUSG00000078485	2773.56	2.81e-06	-2.81e-06	0.46575	0.797328
Tm7sf3	ENSMUSG00000040234	1015.64	5.93e-06	5.93e-06	0.474164	0.764645
Sep-04	ENSMUSG00000020486	540.898	1.12e-06	1.12e-06	0.822946	0.997667
Gm42742	ENSMUSG00000107068	5341.27	1.69e-05	-1.69e-05	0.00106001	0.0168741
Nudc	ENSMUSG00000028851	5015.82	2.44e-06	2.44e-06	0.639901	0.881416
Rnf227	ENSMUSG00000043419	2525.72	8.07e-06	-8.07e-06	0.0683484	0.274999
Lnpk	ENSMUSG00000009207	1175.12	2.35e-05	-2.35e-05	0.00109972	0.016262
Polh	ENSMUSG00000023953	537.077	8.85e-06	-8.85e-06	0.160978	0.368643
Rcn2	ENSMUSG00000032320	2734.51	1.59e-05	1.59e-05	0.0124514	0.0937561
Cpsf7	ENSMUSG00000034820	4794.98	3.88e-06	-3.88e-06	0.624154	0.915427
Sytl2	ENSMUSG00000030616	118.142	2.96e-07	-2.96e-07	0.873721	0.820414
Inpp5k	ENSMUSG00000006127	2126.96	2.02e-06	-2.02e-06	0.718213	0.935573
Rnf2	ENSMUSG00000026484	3652.97	9.18e-06	-9.18e-06	0.111075	0.348777
Slco1a4	ENSMUSG00000030237	15.3426	1.93e-06	1.93e-06	1.65e-05	0.000903671
Rragc	ENSMUSG00000028646	1912.85	1.52e-05	1.52e-05	0.136812	0.497065
Rps9	ENSMUSG00000006333	23385.4	2.43e-06	2.43e-06	0.564299	0.747872
BC004004	ENSMUSG00000052712	2192.13	4.79e-06	4.79e-06	0.854011	1
Bcl7b	ENSMUSG00000029681	975.852	4.17e-06	-4.17e-06	0.594807	0.776367
Tmem120a	ENSMUSG00000039886	1666.21	8.37e-06	-8.37e-06	0.0790948	0.276768
Cdc5l	ENSMUSG00000023932	3663.38	3.45e-07	-3.45e-07	0.950259	1
Klhl5	ENSMUSG00000054920	3709.28	1.23e-05	1.23e-05	0.0333924	0.162307
Cblb	ENSMUSG00000022637	2722.76	4.83e-06	-4.83e-06	0.263662	0.606539
Rnf7	ENSMUSG00000051234	1966.16	4.39e-06	4.39e-06	0.363126	0.705923
Degs1	ENSMUSG00000038633	1081.58	7.3e-07	7.3e-07	0.0667839	0.24925
Eif2b2	ENSMUSG00000004788	1506.98	3.94e-06	3.94e-06	0.424049	0.773957
Myo1b	ENSMUSG00000018417	3660.64	2.24e-06	-2.24e-06	0.676645	0.940735
Rabggta	ENSMUSG00000040472	1825.92	1.05e-05	-1.05e-05	0.1714	0.440808
Sdad1	ENSMUSG00000029415	1539.5	3.96e-06	3.96e-06	0.585722	0.846523
Stk3	ENSMUSG00000022329	483.367	9.74e-07	9.74e-07	0.865532	0.909947
Psmc3	ENSMUSG00000002102	6097.48	2.82e-06	2.82e-06	0.561662	0.744689
Ctbp1	ENSMUSG00000037373	11587	7.87e-06	-7.87e-06	0.357072	0.602526
Spg21	ENSMUSG00000032388	2440.13	5.21e-06	-5.21e-06	0.351277	0.65861
Tmem184c	ENSMUSG00000031617	2249.78	8.82e-07	8.82e-07	0.911002	1
Galnt6	ENSMUSG00000037280	20.0675	1.5e-06	-1.5e-06	0.291103	0.525134
Kcnip3	ENSMUSG00000079056	1503.17	1.11e-05	1.11e-05	0.048577	0.205427
Yeats2	ENSMUSG00000041215	3094.15	4.36e-06	4.36e-06	0.373151	0.716245
Dnajc15	ENSMUSG00000022013	768.345	1.14e-06	1.14e-06	0.829294	1
Ralyl	ENSMUSG00000039717	2164.54	6.58e-06	6.58e-06	0.247095	0.542193
Rps28	ENSMUSG00000067288	9394.57	2.57e-07	2.57e-07	0.948787	0.963363
Clcn2	ENSMUSG00000022843	1075.16	5.39e-07	-5.39e-07	0.854696	1
Dnaaf5	ENSMUSG00000025857	430.297	2.21e-05	2.21e-05	0.000196535	0.00478024
Rnf13	ENSMUSG00000036503	1110.43	1.63e-05	1.63e-05	0.00783541	0.0627014
Uqcrfs1	ENSMUSG00000038462	3391	4e-06	4e-06	0.347525	0.668458
Tmem42	ENSMUSG00000066233	340.663	3.88e-06	3.88e-06	0.360568	0.664072
Mettl17	ENSMUSG00000004561	1172.81	4.59e-06	4.59e-06	0.385033	0.681282
Rala	ENSMUSG00000008859	6611.79	1.68e-06	-1.68e-06	0.825785	0.894531
Gm10419	ENSMUSG00000072769	177.607	3.63e-06	-3.63e-06	0.0240847	0.102897
Cycs	ENSMUSG00000063694	2660.56	3.14e-06	3.14e-06	0.408236	0.760687
Ndufs4	ENSMUSG00000021764	2831.2	2.36e-06	2.36e-06	0.552743	0.909066
Slc33a1	ENSMUSG00000027822	692.47	6.83e-06	6.83e-06	0.314347	0.549924
Acbd6	ENSMUSG00000033701	2120.74	2.09e-06	2.09e-06	0.761538	0.962579
Rps14	ENSMUSG00000024608	19773	4.13e-06	4.13e-06	0.235481	0.469687
Mroh1	ENSMUSG00000022558	1741.75	8.27e-06	-8.27e-06	0.180004	0.490352
Slc23a2	ENSMUSG00000027340	3204.1	3.32e-06	-3.32e-06	0.507851	0.844893
Cyp4x1	ENSMUSG00000047155	512.821	3.59e-06	-3.59e-06	0.287448	0.522587
Aatf	ENSMUSG00000018697	1319.59	3.5e-06	-3.5e-06	0.473825	0.760687
[truncated: 53,484 more rows]

## Sheet: E18.5_(--)_vs_(++)
gene_name	ENSEMBL	base_mean	absolute_log2fc	log2fc	p_val	p_adj
Mir8101	ENSMUSG00000098863	48.7595	0.0114561	-0.0114561	0.716227	1
Gm27646	ENSMUSG00000098364	85.7705	0.0294418	0.0294418	0.401817	0.672736
Gm40518	ENSMUSG00000110924	0.905822	0.000425233	0.000425233	0.894934	1
Gm23450	ENSMUSG00000094210	62.4946	0.0210465	0.0210465	0.592557	0.798925
Eps8l1	ENSMUSG00000006154	170.355	0.0327418	0.0327418	0.392842	0.664873
Zfp57	ENSMUSG00000036036	9866.26	0.00838768	0.00838768	0.860905	0.994099
Clec18a	ENSMUSG00000033633	35.9029	0.0108935	0.0108935	0.730761	1
Piezo1	ENSMUSG00000014444	577.23	0.089043	-0.089043	0.071585	0.264461
Met	ENSMUSG00000009376	1015.4	0.0368551	-0.0368551	0.259189	0.568299
Tekt5	ENSMUSG00000039179	67.3764	0.0016603	-0.0016603	0.931944	0.846427
Grp	ENSMUSG00000024517	421.434	0.0217652	-0.0217652	0.271492	0.473885
Coro6	ENSMUSG00000020836	23.1412	0.00163851	0.00163851	0.912897	1
Sema5b	ENSMUSG00000052133	1415.32	0.0203099	0.0203099	0.558902	0.903796
Igsf21	ENSMUSG00000040972	1648.34	0.0209061	-0.0209061	0.661487	0.864722
Lypd1	ENSMUSG00000026344	1047.26	0.0172446	-0.0172446	0.485718	0.75894
Eln	ENSMUSG00000029675	1109.45	0.0617202	0.0617202	0.243856	0.547901
Gjc2	ENSMUSG00000043448	21.0496	0.0211534	-0.0211534	0.394671	1
Olig1	ENSMUSG00000046160	2337.72	0.171046	-0.171046	0.0247698	0.143222
Olig2	ENSMUSG00000039830	887.08	0.0760661	-0.0760661	0.174234	0.439364
Gm27998	ENSMUSG00000098395	1644.17	0.00304428	-0.00304428	0.905908	0.979364
Ccbe1	ENSMUSG00000046318	4046.27	0.167828	-0.167828	0.0147203	0.107718
Cdc42ep1	ENSMUSG00000049521	276.577	0.0859812	-0.0859812	0.143505	0.39371
Igsf9b	ENSMUSG00000034275	1895.45	0.0530522	0.0530522	0.239655	0.600824
Ppp1r1b	ENSMUSG00000061718	4286.56	0.205322	0.205322	0.0205869	0.131917
Ltbp4	ENSMUSG00000040488	1301.88	0.389346	-0.389346	0.000639035	0.0127042
Gm27627	ENSMUSG00000098599	830.99	0.0087032	-0.0087032	0.748564	0.876656
Mir770	ENSMUSG00000076451	549.191	0.00762103	-0.00762103	0.679385	0.836171
Hps1	ENSMUSG00000025188	752.69	0.0150929	-0.0150929	0.703929	0.854882
Plekho2	ENSMUSG00000050721	345.326	0.051499	0.051499	0.33157	0.604913
Plch1	ENSMUSG00000036834	309.523	0.0357138	0.0357138	0.342942	0.536743
Miat	ENSMUSG00000097767	25567.2	0.00168113	-0.00168113	0.947235	1
Ermn	ENSMUSG00000026830	194.537	0.0213838	-0.0213838	0.508313	0.73706
Tpgs1	ENSMUSG00000020308	1052.11	0.00637653	-0.00637653	0.878188	0.986629
Cldn11	ENSMUSG00000037625	29.6842	0.0060159	-0.0060159	0.461331	0.878959
Tesc	ENSMUSG00000029359	49.1049	0.0515948	-0.0515948	0.0562918	0.357067
Ccdc85b	ENSMUSG00000095098	1375.31	0.0864456	-0.0864456	0.126819	0.381617
Cplx2	ENSMUSG00000025867	20957.6	0.0693469	-0.0693469	0.198664	0.512766
Lingo2	ENSMUSG00000045083	390.446	0.0227111	-0.0227111	0.495239	0.738711
Col19a1	ENSMUSG00000026141	232.304	0.284593	-0.284593	0.00878568	0.0683148
Rgs11	ENSMUSG00000024186	448.026	0.0943113	-0.0943113	0.0243885	0.134174
Celsr3	ENSMUSG00000023473	12335.4	0.0137132	-0.0137132	0.729215	1
Metrn	ENSMUSG00000002274	990.616	0.0175842	0.0175842	0.689982	0.8718
Slc2a1	ENSMUSG00000028645	2144.84	0.136654	-0.136654	0.0472016	0.226701
Cntnap5a	ENSMUSG00000070695	814.714	0.0582075	-0.0582075	0.155223	0.367112
Flnb	ENSMUSG00000025278	2128.82	0.00456099	0.00456099	0.931008	1
Igfbp4	ENSMUSG00000017493	2180.71	0.12664	0.12664	0.0488567	0.225285
Unc5b	ENSMUSG00000020099	851.772	0.0686218	0.0686218	0.204062	0.47749
Pkd1	ENSMUSG00000032855	5923.63	0.0426046	-0.0426046	0.374464	0.700629
Sparc	ENSMUSG00000018593	4236.1	0.00427903	-0.00427903	0.882817	1
Nwd2	ENSMUSG00000090061	2671.72	1.36683	-1.36683	1.19e-11	1.16e-08
Ccn3	ENSMUSG00000037362	365.147	0.254329	-0.254329	0.0100439	0.0741079
Ttc9b	ENSMUSG00000007944	2680.1	0.0256447	-0.0256447	0.593729	0.886276
Cnp	ENSMUSG00000006782	745.616	0.00159788	-0.00159788	0.961979	0.894468
Romo1	ENSMUSG00000067847	2097.41	0.0165863	0.0165863	0.696206	0.95893
Carmil3	ENSMUSG00000022211	5391.67	0.0361697	0.0361697	0.425266	0.736025
Gm48623	ENSMUSG00000112941	465.558	0.0649203	-0.0649203	0.233268	0.436089
Kmt2d	ENSMUSG00000048154	5202.65	0.00308888	0.00308888	0.939079	1
Rnf144a	ENSMUSG00000020642	2569.67	0.0237449	0.0237449	0.618909	0.859984
Fgf1	ENSMUSG00000036585	22.425	0.0165693	-0.0165693	0.268218	0.934186
Olfm1	ENSMUSG00000026833	10705.7	0.00274683	0.00274683	0.979129	1
Etv1	ENSMUSG00000004151	1199.63	0.0540185	-0.0540185	0.401646	0.789003
Cacna1b	ENSMUSG00000004113	5870.95	0.34268	-0.34268	0.00121242	0.0200828
Gpr37l1	ENSMUSG00000026424	53.4846	0.0192175	-0.0192175	0.390357	0.899406
Gm42715	ENSMUSG00000107023	8106.38	0.0135299	0.0135299	0.781746	0.95709
Sprn	ENSMUSG00000045733	2137.3	0.409436	-0.409436	0.000128802	0.00429222
Selenow	ENSMUSG00000041571	21939.6	0.00677494	-0.00677494	0.826102	0.973764
Mfap3	ENSMUSG00000020522	2519.51	0.123984	0.123984	0.0397154	0.203262
Fads1	ENSMUSG00000010663	7371.92	0.0246312	0.0246312	0.462432	0.763826
Zfp652	ENSMUSG00000075595	3910.59	0.00544813	-0.00544813	0.899273	1
D430019H16Rik	ENSMUSG00000094910	21750.4	0.119836	-0.119836	0.0261828	0.155946
Sult4a1	ENSMUSG00000018865	5244.76	0.102336	-0.102336	0.064757	0.271743
Zmynd8	ENSMUSG00000039671	7326.56	0.0511248	0.0511248	0.286169	0.61535
Ntm	ENSMUSG00000059974	7066	0.100284	-0.100284	0.0896631	0.328347
Atp8a1	ENSMUSG00000037685	8484.12	0.475997	-0.475997	1.62e-05	0.00103932
Zfyve16	ENSMUSG00000021706	1106.07	0.0525324	0.0525324	0.306875	0.617428
Zmiz2	ENSMUSG00000041164	17482.6	0.238054	-0.238054	0.000175608	0.00545926
Imp4	ENSMUSG00000026127	1800.21	0.0468017	0.0468017	0.2944	0.614053
Dnajc5	ENSMUSG00000000826	14653.4	0.119535	-0.119535	0.016382	0.114971
Ywhaz	ENSMUSG00000022285	25937.4	0.0729186	-0.0729186	0.215685	0.536997
Camk1d	ENSMUSG00000039145	2549.65	0.031327	-0.031327	0.532578	0.814279
Bace1	ENSMUSG00000032086	3643.8	0.226344	-0.226344	9.05e-06	0.000682838
Mark2	ENSMUSG00000024969	3513.07	0.0556749	-0.0556749	0.254153	0.563248
Elp1	ENSMUSG00000028431	5734.5	0.0751642	-0.0751642	0.0597975	0.258516
Nsd2	ENSMUSG00000057406	12363.8	0.0114107	-0.0114107	0.817286	0.969788
Fam107a	ENSMUSG00000021750	46.0608	0.00817404	0.00817404	0.647781	1
Vamp3	ENSMUSG00000028955	920.854	0.0543882	0.0543882	0.218487	0.49673
Serpini1	ENSMUSG00000027834	3935.65	0.0920057	0.0920057	0.104608	0.357067
Galntl6	ENSMUSG00000096914	575.701	0.351053	-0.351053	0.00200651	0.0207638
Nat8l	ENSMUSG00000048142	3007.24	0.261638	-0.261638	1.78e-05	0.00105514
C1qbp	ENSMUSG00000018446	2342.63	0.0169538	-0.0169538	0.714233	0.914368
Limk2	ENSMUSG00000020451	6621.67	0.136457	-0.136457	0.0095689	0.076273
Gnal	ENSMUSG00000024524	10974.5	0.33067	-0.33067	0.00226125	0.038723
Rpl7a	ENSMUSG00000062647	27402.6	0.0299421	0.0299421	0.546288	0.802129
Glo1	ENSMUSG00000024026	2063.47	0.148547	0.148547	0.0335392	0.175298
Mark4	ENSMUSG00000030397	4578.09	0.141218	-0.141218	0.0143822	0.106388
Rpl26	ENSMUSG00000060938	15130.5	0.109501	0.109501	0.0793474	0.307154
Wdr6	ENSMUSG00000066357	14693.7	0.0693108	-0.0693108	0.187687	0.480361
Aig1	ENSMUSG00000019806	1088.43	0.0279846	-0.0279846	0.544303	0.791702
Itsn2	ENSMUSG00000020640	1332.32	0.0276577	-0.0276577	0.556567	0.902363
Stau2	ENSMUSG00000025920	5371.28	0.0873144	-0.0873144	0.0581022	0.255569
Akap11	ENSMUSG00000022016	6814.05	0.0513739	-0.0513739	0.329664	0.656692
Atp5g3	ENSMUSG00000018770	7544.44	0.000572293	-0.000572293	0.975815	1
Add2	ENSMUSG00000030000	33920.7	0.0418568	0.0418568	0.468174	0.770636
Pitpna	ENSMUSG00000017781	7094.43	0.214161	-0.214161	2.57e-05	0.00138655
Pten	ENSMUSG00000013663	4356.51	0.0336074	-0.0336074	0.492656	0.786623
Cdk17	ENSMUSG00000020015	3679.28	0.0745393	0.0745393	0.157085	0.436089
Mgll	ENSMUSG00000033174	1511.11	0.00903451	-0.00903451	0.792129	0.934068
Kcnb1	ENSMUSG00000050556	2084.55	0.18703	-0.18703	0.0195383	0.121089
Agrn	ENSMUSG00000041936	22421.4	0.0489321	-0.0489321	0.341814	0.668664
Gaa	ENSMUSG00000025579	3858.48	0.125461	-0.125461	0.0243339	0.147275
H3f3b	ENSMUSG00000016559	25660.3	0.115849	0.115849	0.0578079	0.253474
Fam171b	ENSMUSG00000048388	6149.42	0.11489	-0.11489	0.034884	0.185999
Ywhae	ENSMUSG00000020849	49928.4	0.0153287	-0.0153287	0.757017	0.943377
Slc6a1	ENSMUSG00000030310	5686.57	0.0234225	0.0234225	0.629648	0.86891
Esrra	ENSMUSG00000024955	1309.97	0.00500588	0.00500588	0.915932	0.988347
Mapk6	ENSMUSG00000042688	6471.23	0.0506894	-0.0506894	0.326106	0.650717
Ccar2	ENSMUSG00000033712	8301.37	0.0482094	-0.0482094	0.258921	0.583975
Tmem9	ENSMUSG00000026411	2458.02	0.0347166	0.0347166	0.528759	0.845194
Gab2	ENSMUSG00000004508	3400.78	0.0568291	-0.0568291	0.277996	0.60468
Txndc12	ENSMUSG00000028567	1617.47	0.115862	0.115862	0.0626909	0.254345
Ganab	ENSMUSG00000071650	7158.25	0.0184438	-0.0184438	0.633242	0.849864
Sec31a	ENSMUSG00000035325	5067.68	0.0406594	-0.0406594	0.384867	0.708413
Sec23b	ENSMUSG00000027429	1464.25	0.237081	0.237081	0.00019721	0.00555681
Ufm1	ENSMUSG00000027746	2497.69	0.0148005	0.0148005	0.73545	0.928717
Utp25	ENSMUSG00000016181	1745.54	0.0314889	-0.0314889	0.511599	0.842191
Mast3	ENSMUSG00000031833	3038.66	0.456316	-0.456316	2.97e-11	2.41e-08
Rrp1	ENSMUSG00000061032	10873	0.0389496	-0.0389496	0.44059	0.747638
Fkbp2	ENSMUSG00000056629	1198.65	0.00170766	-0.00170766	0.956712	1
Sfmbt1	ENSMUSG00000006527	1247.75	0.0993251	0.0993251	0.0838937	0.305953
Prmt8	ENSMUSG00000030350	2365.34	0.22498	0.22498	0.00048175	0.010932
Ckap5	ENSMUSG00000040549	10078.6	0.0161858	0.0161858	0.678755	1
Neurl4	ENSMUSG00000047284	8444.45	0.106537	-0.106537	0.0190673	0.125139
Srgap3	ENSMUSG00000030257	14417.9	0.0360588	-0.0360588	0.476172	0.77387
St6gal2	ENSMUSG00000024172	5609.43	0.215244	-0.215244	0.0076002	0.068406
Dip2b	ENSMUSG00000023026	4015.6	0.00187254	-0.00187254	0.815399	0.974351
Arhgap21	ENSMUSG00000036591	8996.37	0.0260939	0.0260939	0.606785	0.858238
Zwint	ENSMUSG00000019923	11459.4	0.052971	-0.052971	0.314263	0.639488
Dnm3	ENSMUSG00000040265	5900.76	0.120652	-0.120652	0.0542838	0.244761
Slc9a8	ENSMUSG00000039463	1310.4	6.83e-06	6.83e-06	0.996018	1
Celsr2	ENSMUSG00000068740	9842.68	0.0905826	-0.0905826	0.113996	0.378406
Rspry1	ENSMUSG00000050079	1809.07	0.0236613	-0.0236613	0.570279	0.839399
Ksr1	ENSMUSG00000018334	1707.02	0.0656829	-0.0656829	0.21815	0.57239
Slc37a4	ENSMUSG00000032114	1130.54	0.268992	-0.268992	0.00113409	0.0186907
Nudt3	ENSMUSG00000024213	14139.8	0.0202301	0.0202301	0.688154	0.902423
Gas7	ENSMUSG00000033066	15274.2	0.0972383	-0.0972383	0.0727545	0.289316
Ndufb3	ENSMUSG00000026032	1592.31	0.0386462	0.0386462	0.359245	0.657149
Top1	ENSMUSG00000070544	7578.57	0.119514	0.119514	0.0706961	0.351587
Gpr153	ENSMUSG00000042804	985.842	0.456502	-0.456502	0.00199675	0.0270709
Enc1	ENSMUSG00000041773	72308.1	0.216385	-0.216385	0.00251441	0.0315181
Pfas	ENSMUSG00000020899	1874.52	0.0888316	-0.0888316	0.127934	0.403778
Slc24a3	ENSMUSG00000063873	1450.13	0.50681	-0.50681	0.00186209	0.0257445
Fads2	ENSMUSG00000024665	13729.6	0.104749	-0.104749	0.0110166	0.0879834
Ndrg1	ENSMUSG00000005125	7603.08	0.0389571	0.0389571	0.441963	0.748234
Chp1	ENSMUSG00000014077	2442.61	0.063867	0.063867	0.150436	0.425474
Unc13c	ENSMUSG00000062151	445.806	0.0391561	0.0391561	0.381164	0.644103
Nlk	ENSMUSG00000017376	2415.04	0.0356391	0.0356391	0.442458	0.754416
Atp6v0a1	ENSMUSG00000019302	8038.89	0.086224	-0.086224	0.120254	0.388532
Pygo1	ENSMUSG00000034910	4344.34	0.0720823	0.0720823	0.173281	0.473885
Rpl24	ENSMUSG00000098274	12255.9	0.0750696	0.0750696	0.179028	0.481292
Shc3	ENSMUSG00000021448	1256.19	0.000928657	0.000928657	0.984573	1
Mcur1	ENSMUSG00000021371	350.388	0.00184309	0.00184309	0.976639	0.862991
Mrs2	ENSMUSG00000021339	2296.11	0.0290279	-0.0290279	0.563444	0.836894
Rcor3	ENSMUSG00000037395	896.266	0.147238	-0.147238	0.0278435	0.145762
Dlgap4	ENSMUSG00000061689	15544	0.115017	-0.115017	0.0452405	0.271297
Klhl11	ENSMUSG00000048732	621.413	0.028687	0.028687	0.525107	0.692999
Pyroxd1	ENSMUSG00000041671	833.498	0.000873543	-0.000873543	0.985863	1
Nrn1	ENSMUSG00000039114	767.198	0.0685991	0.0685991	0.0999516	0.320587
Lrrc3	ENSMUSG00000051652	1703.79	0.546099	-0.546099	1.38e-06	0.00017127
Bloc1s6	ENSMUSG00000005804	1829.9	0.0887706	-0.0887706	0.113743	0.358492
Tmed2	ENSMUSG00000029390	1973.99	0.0301817	0.0301817	0.493413	0.767983
Necap1	ENSMUSG00000030327	3756.48	0.029173	0.029173	0.500787	0.792279
Mycbp2	ENSMUSG00000033004	15500	0.068401	-0.068401	0.195961	0.491143
Hmgb1	ENSMUSG00000066551	15381.9	0.0296695	-0.0296695	0.586268	0.842191
Tnfrsf21	ENSMUSG00000023915	3059.66	0.155056	-0.155056	0.00104442	0.0196694
Panx2	ENSMUSG00000058441	890.311	0.3004	-0.3004	0.00189136	0.0262171
Psmg2	ENSMUSG00000024537	868.24	0.0290488	0.0290488	0.556245	0.775594
Golph3	ENSMUSG00000022200	1747.7	0.0165357	-0.0165357	0.832649	0.953973
Cdc42bpa	ENSMUSG00000026490	6918.68	0.101828	-0.101828	0.0903753	0.330766
Ubc	ENSMUSG00000008348	3623.41	0.0334355	0.0334355	0.518485	0.836607
Ppp2r2a	ENSMUSG00000022052	3607.03	0.0728508	-0.0728508	0.10701	0.351521
Chchd2	ENSMUSG00000070493	4857.64	0.0640423	0.0640423	0.235154	0.584112
Fam76a	ENSMUSG00000028878	1043.65	0.0422841	-0.0422841	0.369129	0.670068
Akt2	ENSMUSG00000004056	3427.71	0.129356	0.129356	0.0290809	0.159611
Nudt12	ENSMUSG00000024228	63.2274	0.0561154	0.0561154	0.132992	0.377204
Klc1	ENSMUSG00000021288	23148.5	0.134846	-0.134846	0.00790477	0.0674989
Pdpn	ENSMUSG00000028583	318.344	0.643674	0.643674	0.00251991	0.0242021
Bach1	ENSMUSG00000025612	3322.29	0.0101122	-0.0101122	0.8277	0.974351
Suclg1	ENSMUSG00000052738	2283.68	0.0367222	0.0367222	0.501199	0.832019
Btbd10	ENSMUSG00000038187	2948.26	0.0587632	-0.0587632	0.221259	0.57102
Lix1l	ENSMUSG00000049288	5707.07	0.106354	0.106354	0.0793676	0.308168
Psmb6	ENSMUSG00000018286	6739.77	0.0199444	0.0199444	0.676091	0.8918
Iglon5	ENSMUSG00000013367	3752.54	0.114385	-0.114385	0.0292178	0.177122
Tfr2	ENSMUSG00000029716	138.283	0.166345	-0.166345	0.0194595	0.113398
Kcnv1	ENSMUSG00000022342	1096.96	0.492187	-0.492187	6.96e-08	1.62e-05
Mras	ENSMUSG00000032470	4472.81	0.102086	-0.102086	0.00526323	0.0539736
Rab12	ENSMUSG00000023460	3833.07	0.117093	-0.117093	0.0203901	0.131079
Gm49338	ENSMUSG00000111128	1236.01	0.00262448	-0.00262448	0.927133	1
Cox8a	ENSMUSG00000035885	5367.1	0.00123517	-0.00123517	0.976765	1
Cd180	ENSMUSG00000021624	25.1299	0.0290278	0.0290278	0.334623	1
Ctnna1	ENSMUSG00000037815	2067.04	0.337699	0.337699	0.00130625	0.021199
Mrpl24	ENSMUSG00000019710	1876.26	0.141805	0.141805	0.0225286	0.134907
Lrrc73	ENSMUSG00000071073	1043.99	0.626244	-0.626244	6.83e-08	1.87e-05
Pop7	ENSMUSG00000029715	839.573	0.0115695	0.0115695	0.816271	0.945158
Rnf44	ENSMUSG00000034928	5905.96	0.00419253	0.00419253	0.935056	1
Rnf11	ENSMUSG00000028557	3942.43	0.0573788	-0.0573788	0.176885	0.478496
Prdm2	ENSMUSG00000057637	5163.28	0.00648183	-0.00648183	0.961148	1
Snap91	ENSMUSG00000033419	9822.13	0.403917	-0.403917	7.33e-10	5.37e-07
Ipo5	ENSMUSG00000030662	12412.8	0.00560556	0.00560556	0.943066	1
Snx32	ENSMUSG00000056185	2320.25	0.0589078	-0.0589078	0.2663	0.591541
Ppp1r16b	ENSMUSG00000037754	3763.32	0.00649049	0.00649049	0.895481	0.983905
Neurl1b	ENSMUSG00000034413	1961.05	0.247912	-0.247912	0.000314335	0.00785926
5730409E04Rik	ENSMUSG00000073755	1909.59	0.139369	-0.139369	0.0405708	0.222215
Ewsr1	ENSMUSG00000009079	15721.2	0.0441275	0.0441275	0.320609	0.647201
Gpr137c	ENSMUSG00000049092	749.485	0.0646836	0.0646836	0.237479	0.520485
Mtx2	ENSMUSG00000027099	1940.43	0.0261613	0.0261613	0.587151	0.847812
Zcchc2	ENSMUSG00000038866	771.22	0.335692	-0.335692	0.0002224	0.00612928
Gphn	ENSMUSG00000047454	2274.41	0.056578	-0.056578	0.202679	0.515832
Tpm3	ENSMUSG00000027940	10798.1	0.0494099	-0.0494099	0.28677	0.615834
Ift22	ENSMUSG00000007987	1256.47	0.0320303	-0.0320303	0.527839	0.798701
Scamp1	ENSMUSG00000021687	5366.09	0.157522	-0.157522	0.00388143	0.0435845
Pcdhgc5	ENSMUSG00000102543	21333.7	0.0449832	-0.0449832	0.268443	0.705289
Zfp346	ENSMUSG00000021481	1434.7	0.0284019	-0.0284019	0.516737	0.873878
Tuba1b	ENSMUSG00000023004	18757.9	0.0874298	-0.0874298	0.135707	0.415912
Cd47	ENSMUSG00000055447	3535.59	0.101324	-0.101324	0.0782003	0.305828
Rpl11	ENSMUSG00000059291	17931	0.0734427	0.0734427	0.188588	0.499336
Wscd1	ENSMUSG00000020811	3993.73	0.0292516	-0.0292516	0.558629	0.857962
Snx9	ENSMUSG00000002365	214.603	0.036267	0.036267	0.453974	0.70109
Atxn10	ENSMUSG00000016541	14230.5	0.047592	-0.047592	0.35464	0.795322
Ddhd1	ENSMUSG00000037697	2276.22	0.0653937	-0.0653937	0.185953	0.524378
Eno1	ENSMUSG00000063524	17345.2	0.013581	0.013581	0.786741	0.95302
Clstn3	ENSMUSG00000008153	5709.28	0.169317	-0.169317	0.0223042	0.147598
Ube3b	ENSMUSG00000029577	4850.81	0.0609044	-0.0609044	0.11653	0.401369
Trrap	ENSMUSG00000045482	8831.69	0.0136765	0.0136765	0.779339	0.955914
Mars	ENSMUSG00000040354	2992.24	0.0460124	0.0460124	0.256386	0.585241
Dnajc8	ENSMUSG00000054405	3372.86	0.0546504	0.0546504	0.30392	0.615067
Pigt	ENSMUSG00000017721	3514.72	0.0536904	-0.0536904	0.212894	0.514198
Diaph1	ENSMUSG00000024456	2725.1	0.0339436	-0.0339436	0.439429	0.746755
Grm3	ENSMUSG00000003974	1680.83	0.0600235	-0.0600235	0.206805	0.505983
Pak1	ENSMUSG00000030774	8744.13	0.115954	-0.115954	0.0338633	0.228067
Dnaja4	ENSMUSG00000032285	359.973	0.219385	-0.219385	0.0035917	0.0377629
Dgkg	ENSMUSG00000022861	507.883	0.0689689	0.0689689	0.208109	0.475542
Gm38393	ENSMUSG00000000948	9739.07	0.068288	-0.068288	0.191998	0.485871
St5	ENSMUSG00000031024	438.368	0.0714188	0.0714188	0.188145	0.449196
Dnajc21	ENSMUSG00000044224	596.921	0.0395155	-0.0395155	0.440095	0.700605
Plbd2	ENSMUSG00000029598	1087.46	0.248213	-0.248213	0.00301114	0.0427146
Dlst	ENSMUSG00000004789	5557.73	0.0534659	-0.0534659	0.27751	0.609295
Arhgap15	ENSMUSG00000049744	51.3418	0.0562862	-0.0562862	0.170913	0.654666
Actr10	ENSMUSG00000021076	4407.71	0.0367447	0.0367447	0.452661	0.738613
Ppm1e	ENSMUSG00000046442	5973.44	0.0479024	-0.0479024	0.361304	0.686932
Dnaja2	ENSMUSG00000031701	5119.22	0.0035415	-0.0035415	0.941077	1
BC003965	ENSMUSG00000067722	1225.77	0.00881931	0.00881931	0.904	0.983225
Arl1	ENSMUSG00000060904	3203.28	0.0300458	0.0300458	0.627782	0.868162
Gm42372	ENSMUSG00000108348	3138.84	0.0938253	-0.0938253	0.108579	0.38934
Rab5c	ENSMUSG00000019173	7206.2	0.00610376	-0.00610376	0.899608	0.986074
Micu3	ENSMUSG00000039478	943.941	0.0392415	-0.0392415	0.398015	0.69785
Noc4l	ENSMUSG00000033294	1232.03	0.0661113	-0.0661113	0.195251	0.487223
Tmem80	ENSMUSG00000025505	751.215	0.035641	0.035641	0.487972	0.734539
Necab3	ENSMUSG00000027489	405.796	0.131052	-0.131052	0.0510882	0.215299
Ttc7b	ENSMUSG00000033530	1695.4	0.132005	-0.132005	0.004873	0.0555566
Tuba1a	ENSMUSG00000072235	510604	0.0432686	-0.0432686	0.405842	0.726995
Strn3	ENSMUSG00000020954	2800.86	0.02093	-0.02093	0.643702	0.854856
Farp1	ENSMUSG00000025555	8744.71	0.169254	-0.169254	0.00713017	0.0626062
Srsf9	ENSMUSG00000029538	1448.57	0.0980904	0.0980904	0.0947402	0.323719
Plpp6	ENSMUSG00000040105	578.395	0.0990834	-0.0990834	0.0772583	0.271264
Zfp365	ENSMUSG00000037855	749.84	0.594239	-0.594239	2.57e-05	0.00133134
Bak1	ENSMUSG00000057789	887.679	0.0402102	-0.0402102	0.39719	0.668509
Frrs1l	ENSMUSG00000045589	2956.92	0.228913	-0.228913	0.00388282	0.0420837
Fkbp3	ENSMUSG00000020949	3599.71	0.00733285	-0.00733285	0.8817	0.978685
Tatdn2	ENSMUSG00000056952	2476.54	0.139907	-0.139907	0.0103208	0.0906994
Sae1	ENSMUSG00000052833	5049.23	0.0356634	0.0356634	0.481939	0.75998
Retreg3	ENSMUSG00000017802	3330.61	0.0134144	0.0134144	0.718057	0.91657
Eno2	ENSMUSG00000004267	3247.05	0.256571	-0.256571	0.00285388	0.0356259
Nol11	ENSMUSG00000018433	1667.14	0.0410743	0.0410743	0.398534	0.760055
NA	ENSMUSG00000118219	532.595	0.13924	0.13924	0.0439762	0.196747
Adipor2	ENSMUSG00000030168	3335.54	0.00817249	0.00817249	0.752865	0.913985
Mmd2	ENSMUSG00000039533	2652.86	0.252709	0.252709	0.00152616	0.0233587
Psmd12	ENSMUSG00000020720	2722.69	0.00689281	0.00689281	0.818796	0.97627
Rai1	ENSMUSG00000062115	5235.51	0.0283839	-0.0283839	0.551043	0.804678
Atp5g1	ENSMUSG00000006057	4574.74	0.0384794	-0.0384794	0.452431	0.759472
Iqsec3	ENSMUSG00000040797	2041.79	0.0653918	-0.0653918	0.168213	0.451047
Cetn4	ENSMUSG00000045031	38.6359	0.0509242	-0.0509242	0.231863	0.732442
Cdkl1	ENSMUSG00000020990	353.418	0.454635	-0.454635	0.000143747	0.0042793
Fmn2	ENSMUSG00000028354	1867.27	0.103129	-0.103129	0.0719639	0.290056
Caskin1	ENSMUSG00000033597	5419.79	0.271733	-0.271733	0.00396927	0.044357
Bola3	ENSMUSG00000045160	233.463	0.0491732	0.0491732	0.351916	0.630497
Cbx5	ENSMUSG00000009575	12916.8	0.0638792	0.0638792	0.233744	0.557182
Lonp2	ENSMUSG00000047866	3406.32	0.060887	0.060887	0.223885	0.56949
Tmtc1	ENSMUSG00000030306	3572.9	0.0690116	-0.0690116	0.212409	0.55538
Luzp2	ENSMUSG00000063297	2723.07	0.220194	-0.220194	0.00849362	0.0789637
Cnih4	ENSMUSG00000062169	1084.33	0.0569035	0.0569035	0.207573	0.583721
Nupl1	ENSMUSG00000063895	1622.96	0.0225467	-0.0225467	0.637348	0.860631
Ndfip2	ENSMUSG00000053253	2036.06	0.0211836	-0.0211836	0.59868	0.8988
Cog2	ENSMUSG00000031979	1314.26	0.0655659	0.0655659	0.113449	0.363102
Klhl12	ENSMUSG00000026455	1662.26	0.06517	0.06517	0.154004	0.477765
Tmem201	ENSMUSG00000044700	3088.05	0.0931472	-0.0931472	0.0906204	0.329774
Rbm12	ENSMUSG00000089824	2766.18	0.0210771	0.0210771	0.700027	0.909876
Arl4a	ENSMUSG00000047446	1632.27	0.337224	-0.337224	0.00114106	0.0195321
Acsl5	ENSMUSG00000024981	1195.89	0.124037	-0.124037	0.0583579	0.244761
Zfp236	ENSMUSG00000041258	2498.73	0.0298053	0.0298053	0.548035	0.822548
Itpr2	ENSMUSG00000030287	249.257	0.0887255	-0.0887255	0.117917	0.352865
Sqle	ENSMUSG00000022351	9186.76	0.218881	-0.218881	0.000356637	0.00885964
Actr6	ENSMUSG00000019948	921.811	0.0446771	0.0446771	0.398975	0.698426
Bcat2	ENSMUSG00000030826	780.138	0.0670754	0.0670754	0.176242	0.441576
Cct6a	ENSMUSG00000029447	13440.6	0.0227927	0.0227927	0.651539	0.858622
2410131K14Rik	ENSMUSG00000032840	2579.23	0.0890383	-0.0890383	0.0674325	0.269235
Rnf150	ENSMUSG00000047747	1373.91	0.030602	-0.030602	0.502789	0.78184
Ica1	ENSMUSG00000062995	1628.23	0.156517	-0.156517	0.0074594	0.0735612
Fam131b	ENSMUSG00000029861	4912.01	0.256227	-0.256227	0.000186417	0.00604136
C1qb	ENSMUSG00000036905	292.029	0.371427	0.371427	0.00639363	0.0550822
Uqcrc2	ENSMUSG00000030884	7334.78	0.000438011	0.000438011	0.921215	0.996776
Psen1	ENSMUSG00000019969	3406.88	0.0355332	-0.0355332	0.429364	0.741646
Atp6v0d1	ENSMUSG00000013160	7549.68	0.0716134	-0.0716134	0.197717	0.611465
Pcdhgb4	ENSMUSG00000103585	21423.3	0.0471207	-0.0471207	0.293806	0.624878
Celf5	ENSMUSG00000034818	12588.1	0.150414	-0.150414	0.0236993	0.145603
Tecr	ENSMUSG00000031708	14255.7	0.0459525	-0.0459525	0.331651	0.656051
Wipi2	ENSMUSG00000029578	3042.64	0.00768914	-0.00768914	0.893769	1
Cct3	ENSMUSG00000001416	12000	0.0768869	0.0768869	0.176239	0.477492
Cacng7	ENSMUSG00000069806	6855.56	0.0971595	0.0971595	0.0317811	0.175298
Mien1	ENSMUSG00000002580	2843.46	0.0492049	-0.0492049	0.346589	0.707417
Bbx	ENSMUSG00000022641	568.669	0.607359	0.607359	0.000150814	0.00440585
Cbl	ENSMUSG00000034342	4067.57	0.00251963	0.00251963	0.968493	1
Fra10ac1	ENSMUSG00000054237	887.72	0.0483667	0.0483667	0.352399	0.63064
Gpr137	ENSMUSG00000024958	1798.61	0.16148	-0.16148	0.00883863	0.0737126
Igsf3	ENSMUSG00000042035	10113.7	0.00896276	-0.00896276	0.855494	0.994619
Nacc1	ENSMUSG00000001910	4772.03	0.0300583	-0.0300583	0.453081	0.738773
Arhgap11a	ENSMUSG00000041219	800.505	0.173501	0.173501	0.0269164	0.142082
Tm9sf2	ENSMUSG00000025544	2283.87	0.0568928	-0.0568928	0.254449	0.613269
Tmem50a	ENSMUSG00000028822	3179.37	0.031953	0.031953	0.535716	0.79377
Nploc4	ENSMUSG00000039703	3177.34	0.0467097	-0.0467097	0.155226	0.448891
Bend6	ENSMUSG00000042182	4932.11	0.149861	-0.149861	0.0257567	0.146733
Fxyd7	ENSMUSG00000036578	658.941	0.101648	-0.101648	0.0049241	0.0463089
Lamtor5	ENSMUSG00000087260	1574.57	0.0916267	0.0916267	0.122939	0.385844
Ccdc12	ENSMUSG00000019659	1243.8	0.0313033	0.0313033	0.543228	0.795342
Gtf3c3	ENSMUSG00000041303	1404.19	0.0851894	0.0851894	0.0784435	0.344032
Slc7a10	ENSMUSG00000030495	135.483	0.116894	0.116894	0.0414312	0.185659
Rapgefl1	ENSMUSG00000038020	1979.89	0.409387	-0.409387	0.000501643	0.0113178
Opcml	ENSMUSG00000062257	6102.56	0.095	-0.095	0.110024	0.356498
Chpf	ENSMUSG00000032997	2359.34	0.17977	-0.17977	0.00577228	0.0547662
Ythdc2	ENSMUSG00000034653	1094	0.0282182	-0.0282182	0.536631	0.887236
Atp2c1	ENSMUSG00000032570	3820.86	0.00984267	0.00984267	0.861506	0.989654
Aldh3a2	ENSMUSG00000010025	1210.99	0.231655	0.231655	9.44e-06	0.000813573
Prickle1	ENSMUSG00000036158	1984.06	0.317992	-0.317992	0.000246497	0.00650131
Atg9b	ENSMUSG00000038295	123.118	0.197511	-0.197511	0.0101796	0.0832701
Arhgap45	ENSMUSG00000035697	45.9294	0.0498375	0.0498375	0.155765	0.600271
Gtf2h4	ENSMUSG00000001524	746.766	0.144722	0.144722	0.0183302	0.111327
Mthfd1l	ENSMUSG00000040675	298.79	0.266564	-0.266564	0.00400684	0.0405541
Kifap3	ENSMUSG00000026585	12475.3	0.160341	-0.160341	0.00227331	0.0294272
Znrd1	ENSMUSG00000036315	717.551	0.0739591	0.0739591	0.189351	0.458053
Kif5b	ENSMUSG00000006740	6387.15	0.0275292	0.0275292	0.577205	0.842191
Cnot11	ENSMUSG00000003135	1441.45	0.00148884	0.00148884	0.926776	1
Cdk5r1	ENSMUSG00000048895	25582.7	0.0288917	-0.0288917	0.501116	0.795322
F730043M19Rik	ENSMUSG00000052125	890.329	0.304286	0.304286	0.00351154	0.0322738
Ogfrl1	ENSMUSG00000026158	1263.33	0.156032	-0.156032	0.0109462	0.0852394
Mtch1	ENSMUSG00000024012	15864.2	0.0403675	-0.0403675	0.43087	0.859621
D130043K22Rik	ENSMUSG00000006711	521.193	0.353405	-0.353405	0.00411176	0.0412478
Gpcpd1	ENSMUSG00000027346	2240.02	0.00344735	0.00344735	0.964894	1
Ubap2l	ENSMUSG00000042520	8560.27	0.0430198	-0.0430198	0.452284	0.759446
Pnpla8	ENSMUSG00000036257	3923.36	0.046809	-0.046809	0.349732	0.673765
Pfdn6	ENSMUSG00000024309	2150.86	0.0241982	-0.0241982	0.634517	0.843209
Zdhhc3	ENSMUSG00000025786	3595.21	0.0509	-0.0509	0.199027	0.495343
Mfap1b	ENSMUSG00000048222	846.562	0.0249285	0.0249285	0.626505	0.845383
Cdr2	ENSMUSG00000030878	861.009	0.0555416	0.0555416	0.264898	0.573238
Poldip3	ENSMUSG00000041815	4741.33	0.048041	0.048041	0.327695	0.657284
Ak2	ENSMUSG00000028792	1322.83	0.144845	0.144845	0.0184462	0.116763
Calb1	ENSMUSG00000028222	451.55	0.0155469	-0.0155469	0.502376	0.743617
Arhgap33	ENSMUSG00000036882	21337.2	0.316675	-0.316675	1.19e-07	2.4e-05
Eps15	ENSMUSG00000028552	2890.27	0.0271031	0.0271031	0.572617	0.837202
Hdlbp	ENSMUSG00000034088	6666.94	0.00389188	0.00389188	0.876766	0.975661
Hepacam	ENSMUSG00000046240	324.55	0.0194097	0.0194097	0.575552	0.689551
Dtna	ENSMUSG00000024302	1782.45	0.0437306	-0.0437306	0.368422	0.73396
Arrb2	ENSMUSG00000060216	2071.61	0.026011	-0.026011	0.5568	0.834116
Atp11a	ENSMUSG00000031441	2628.21	0.0144179	-0.0144179	0.752021	0.934642
Ino80c	ENSMUSG00000047989	953.799	0.0651996	-0.0651996	0.219375	0.523403
Strn4	ENSMUSG00000030374	11187.9	0.0678588	-0.0678588	0.0858706	0.319507
Dhx40	ENSMUSG00000018425	1322.51	0.190014	0.190014	0.00492328	0.0491515
Cfl1	ENSMUSG00000056201	63927.4	0.0953761	-0.0953761	0.101077	0.353392
Tmod2	ENSMUSG00000032186	17585.8	0.241649	-0.241649	0.00229966	0.0307545
Il1rap	ENSMUSG00000022514	662.357	0.368373	-0.368373	0.000658587	0.0130498
Kcnq1ot1	ENSMUSG00000101609	449.216	0.00212186	0.00212186	0.980438	0.864673
Wdr45b	ENSMUSG00000025173	2410.39	0.00269259	0.00269259	0.937941	1
Adss	ENSMUSG00000015961	3171.35	0.052399	-0.052399	0.288376	0.61535
Laptm4b	ENSMUSG00000022257	320.273	0.0839661	0.0839661	0.143247	0.392707
Gm45808	ENSMUSG00000109926	1839.19	0.0264712	-0.0264712	0.595111	0.832909
Prrt2	ENSMUSG00000045114	3913.45	0.340002	-0.340002	0.00103791	0.0194056
Bola2	ENSMUSG00000047721	1277.16	0.00132434	0.00132434	0.960255	1
Gm42890	ENSMUSG00000105852	1677.23	0.0547868	-0.0547868	0.291267	0.622096
Atp6v0a2	ENSMUSG00000038023	1775.72	0.0291313	0.0291313	0.541905	0.807119
Gm20695	ENSMUSG00000093575	1297.53	0.029445	-0.029445	0.543454	0.79138
Lrrc56	ENSMUSG00000038637	508.638	0.12298	0.12298	0.0172823	0.0875992
Gm29609	ENSMUSG00000101678	3120.53	0.0565932	0.0565932	0.244096	0.599887
Selenos	ENSMUSG00000075701	954.737	0.0935705	0.0935705	0.106129	0.295199
Dtx4	ENSMUSG00000039982	9570.75	0.200694	-0.200694	0.00718899	0.0658584
Ap5m1	ENSMUSG00000036291	924.225	0.0621157	0.0621157	0.250307	0.55908
Abitram	ENSMUSG00000038827	1032.04	0.0201147	0.0201147	0.668655	0.864722
Eef1e1	ENSMUSG00000001707	1998.21	0.0265015	0.0265015	0.60166	0.836093
Recql	ENSMUSG00000030243	1100.17	0.00574929	-0.00574929	0.900289	1
Tor2a	ENSMUSG00000009563	1236.25	0.0663943	-0.0663943	0.205612	0.503846
Setd3	ENSMUSG00000056770	4103.28	0.0479271	-0.0479271	0.227798	0.532956
Rab3a	ENSMUSG00000031840	10798.5	0.161884	-0.161884	0.0163578	0.109969
Mcf2l	ENSMUSG00000031442	12592.6	0.132732	-0.132732	0.0249395	0.149947
Tle1	ENSMUSG00000008305	2070.92	0.176317	0.176317	0.0048055	0.0550372
Psmb3	ENSMUSG00000069744	3869.95	0.0370718	0.0370718	0.469159	0.77153
Ell2	ENSMUSG00000001542	77.5752	0.0787282	-0.0787282	0.130454	0.366683
St13	ENSMUSG00000022403	7570.05	0.0674048	0.0674048	0.210658	0.511605
Arih2	ENSMUSG00000064145	2223.21	0.05486	-0.05486	0.229089	0.548299
Tmpo	ENSMUSG00000019961	4018.97	0.261757	0.261757	0.00219024	0.0317148
Clmn	ENSMUSG00000021097	348.887	0.0857933	-0.0857933	0.0744874	0.265611
Ssb	ENSMUSG00000068882	5641.09	0.0545951	0.0545951	0.29209	0.646469
Mrps34	ENSMUSG00000038880	1496.68	0.00386538	0.00386538	0.939919	1
Anapc15	ENSMUSG00000030649	1085.01	0.0130821	0.0130821	0.769784	0.932751
Mar-04	ENSMUSG00000039372	5493.53	0.0316592	-0.0316592	0.534266	0.843699
Mrpl50	ENSMUSG00000044018	2013.65	0.0350243	0.0350243	0.489588	0.831205
Tmem259	ENSMUSG00000013858	3933.83	0.0644935	-0.0644935	0.220576	0.537822
Snx13	ENSMUSG00000020590	1813.2	0.0130679	-0.0130679	0.816263	1
Lhfpl3	ENSMUSG00000106379	677.802	0.0432434	-0.0432434	0.295713	0.579445
Tvp23b	ENSMUSG00000014177	670.933	0.0612196	0.0612196	0.242063	0.525488
Brca2	ENSMUSG00000041147	380.655	0.0730905	0.0730905	0.181354	0.448277
Akirin1	ENSMUSG00000023075	1515	0.0427001	0.0427001	0.348114	0.646725
Mapk9	ENSMUSG00000020366	4247.03	0.181315	-0.181315	0.000766127	0.0151184
Naxd	ENSMUSG00000031505	2227.45	0.0386311	0.0386311	0.469041	0.771449
Exosc10	ENSMUSG00000017264	4032.29	0.00565614	0.00565614	0.88678	1
Hsd17b12	ENSMUSG00000027195	2541.09	0.0877203	0.0877203	0.114735	0.380167
Zfp664	ENSMUSG00000079215	4078.71	0.0622862	0.0622862	0.253116	0.605985
Ptp4a1	ENSMUSG00000026064	3350.76	0.019286	-0.019286	0.700231	0.909878
Slc31a1	ENSMUSG00000066150	1622.99	0.00377163	-0.00377163	0.851786	0.974351
Bphl	ENSMUSG00000038286	432.685	0.0702034	0.0702034	0.240307	0.522797
Mrpl39	ENSMUSG00000022889	855.157	0.270678	0.270678	0.000847205	0.0154411
H1f10	ENSMUSG00000044927	1418.68	0.047153	0.047153	0.330152	0.637839
Mars2	ENSMUSG00000046994	1312.03	0.0489687	-0.0489687	0.329794	0.637545
Fnbp1	ENSMUSG00000075415	2508.55	0.0963733	-0.0963733	0.0956828	0.340042
Rita1	ENSMUSG00000029600	726.366	0.0605184	-0.0605184	0.262265	0.54712
Grm2	ENSMUSG00000023192	2693.72	0.167266	-0.167266	0.0284176	0.157198
Hacd3	ENSMUSG00000033629	5745.15	0.0429252	-0.0429252	0.325052	0.63297
Sorbs3	ENSMUSG00000022091	292.448	0.0559984	0.0559984	0.262005	0.546866
Mrpl40	ENSMUSG00000022706	910.598	0.0116017	0.0116017	0.807407	0.836171
Rack1	ENSMUSG00000020372	29958.1	0.0639009	0.0639009	0.241888	0.567095
Rbm25	ENSMUSG00000010608	6598.71	0.0105252	-0.0105252	0.852263	0.986074
Parva	ENSMUSG00000030770	722.007	0.263798	0.263798	0.011135	0.084652
Lratd1	ENSMUSG00000020607	7056.62	0.47412	-0.47412	3.17e-05	0.00158879
St6galnac5	ENSMUSG00000039037	1325.82	0.01054	-0.01054	0.791439	1
Inf2	ENSMUSG00000037679	868.455	0.023637	-0.023637	0.593355	0.797974
Utp3	ENSMUSG00000070697	1436.07	0.0559256	0.0559256	0.304474	0.613189
Cbln2	ENSMUSG00000024647	1195.89	0.0180388	-0.0180388	0.313381	0.630497
N4bp1	ENSMUSG00000031652	2519.68	0.0818435	-0.0818435	0.109737	0.369099
Ap5z1	ENSMUSG00000039623	990.944	0.0260224	-0.0260224	0.603435	0.836607
Atp6v1g1	ENSMUSG00000039105	4606.26	0.069705	0.069705	0.219783	0.54141
Ptprcap	ENSMUSG00000045826	1134.74	0.000491589	-0.000491589	0.975591	1
Gnb5	ENSMUSG00000032192	1786.09	0.0417099	-0.0417099	0.406919	0.705381
Ank	ENSMUSG00000022265	3425.1	0.19495	-0.19495	0.00539292	0.0546067
Chmp1a	ENSMUSG00000000743	6108.47	0.0111689	-0.0111689	0.817067	0.972152
Shank3	ENSMUSG00000022623	2831.27	0.163904	-0.163904	0.0310342	0.185803
Kif1b	ENSMUSG00000063077	30583.5	0.0582982	-0.0582982	0.264416	0.58877
Srcap	ENSMUSG00000053877	8116.24	0.0133384	0.0133384	0.781523	0.928434
Fbf1	ENSMUSG00000020776	5568.18	0.0465696	-0.0465696	0.404141	0.720213
Arfgef3	ENSMUSG00000019852	2342.17	0.0680498	-0.0680498	0.199829	0.4967
Col6a1	ENSMUSG00000001119	104.478	0.00677335	-0.00677335	0.41727	0.735544
Maml3	ENSMUSG00000061143	676.184	0.149656	0.149656	0.0380534	0.190215
Wbp11	ENSMUSG00000030216	3235.12	0.0142935	0.0142935	0.686699	0.904651
Fam169a	ENSMUSG00000041817	1451.63	0.14404	-0.14404	0.0196744	0.147253
Vps35l	ENSMUSG00000030982	4373.33	0.0319787	-0.0319787	0.502204	0.790706
Gm15688	ENSMUSG00000089737	11.0287	0.0324384	-0.0324384	0.140538	1
Mtus2	ENSMUSG00000029651	2270.54	0.0559491	-0.0559491	0.303245	0.632991
Tspan3	ENSMUSG00000032324	6582.8	0.0295822	0.0295822	0.530659	0.81341
Taf15	ENSMUSG00000020680	3739.48	0.129467	0.129467	0.0210051	0.134257
Jph1	ENSMUSG00000042686	290.392	0.378849	-0.378849	0.00115176	0.0145927
Ust	ENSMUSG00000047712	479.725	0.060946	0.060946	0.233744	0.506161
Oaz2	ENSMUSG00000040652	4571.62	0.0158638	0.0158638	0.875499	1
BC017158	ENSMUSG00000030780	636.165	0.0590551	-0.0590551	0.270062	0.554388
Cnih1	ENSMUSG00000015759	1725.81	0.0527047	0.0527047	0.319095	0.621874
Med13l	ENSMUSG00000018076	6077.21	0.00310275	0.00310275	0.921499	0.997013
Tmco1	ENSMUSG00000052428	1214.3	0.0930863	0.0930863	0.109587	0.353449
Plagl1	ENSMUSG00000019817	1301.82	0.524815	0.524815	0.00245978	0.0308049
Tmsb10	ENSMUSG00000079523	46664.9	0.0226573	-0.0226573	0.645549	0.855851
Cby1	ENSMUSG00000022428	2013.78	0.0246794	0.0246794	0.626747	0.840003
Rmc1	ENSMUSG00000024410	1275.08	0.00271187	-0.00271187	0.962175	1
Rpl38	ENSMUSG00000057322	8714.41	0.0547941	0.0547941	0.27493	0.603358
Slc25a16	ENSMUSG00000071253	743.812	0.0701589	-0.0701589	0.175841	0.44152
Zc3h18	ENSMUSG00000017478	3079.1	0.0290433	0.0290433	0.517218	0.806755
2610507B11Rik	ENSMUSG00000010277	5912.36	0.0028227	0.0028227	0.944418	1
Nap1l5	ENSMUSG00000055430	1533.96	0.0166256	0.0166256	0.675492	0.872475
Slc1a1	ENSMUSG00000024935	2885.49	0.252079	-0.252079	0.000438526	0.0110448
Eid2b	ENSMUSG00000070705	1290.37	0.0339754	-0.0339754	0.486242	0.771449
Stxbp6	ENSMUSG00000046314	447.255	0.0095872	0.0095872	0.773804	0.785077
Xxylt1	ENSMUSG00000047434	838.183	0.0539941	-0.0539941	0.252169	0.535534
Lgi1	ENSMUSG00000067242	699.005	0.100622	0.100622	0.0787707	0.279434
Rundc3b	ENSMUSG00000040570	2527.94	0.134787	-0.134787	0.0166411	0.110813
Ppp1r8	ENSMUSG00000028882	2530.06	0.108564	0.108564	0.0683072	0.282252
Bsg	ENSMUSG00000023175	11288	0.0412738	-0.0412738	0.45568	0.762358
Fry	ENSMUSG00000056602	8271.71	0.0669874	-0.0669874	0.194741	0.489127
Wdtc1	ENSMUSG00000037622	3313.23	0.0233869	0.0233869	0.646891	0.880052
Acyp2	ENSMUSG00000060923	91.7217	0.0490479	0.0490479	0.188199	0.499248
Pou3f3	ENSMUSG00000045515	17299.9	0.00260534	0.00260534	0.974987	1
Gm26377	ENSMUSG00000076138	11172.4	0.017687	0.017687	0.69855	1
Cd81	ENSMUSG00000037706	4888.37	0.0104427	-0.0104427	0.788184	0.95709
Sorbs1	ENSMUSG00000025006	3280.42	0.0109986	0.0109986	0.79818	0.95893
Zfp2	ENSMUSG00000049321	1708.05	0.0191758	0.0191758	0.657782	0.886857
Ago1	ENSMUSG00000041530	9531.51	0.0279944	-0.0279944	0.580671	0.824267
Pip4k2b	ENSMUSG00000018547	14105.1	0.220306	-0.220306	1.51e-06	0.000228503
Ei24	ENSMUSG00000062762	4612.33	0.073802	-0.073802	0.0792929	0.295449
Bmerb1	ENSMUSG00000044117	8970.32	0.0686768	-0.0686768	0.187705	0.480361
Pds5b	ENSMUSG00000034021	4302.31	0.0405359	0.0405359	0.42991	0.7724
Rabgef1	ENSMUSG00000025340	1278.33	0.0980032	-0.0980032	0.0506026	0.229467
Sep-03	ENSMUSG00000022456	41206.3	0.161501	-0.161501	0.00427271	0.0468549
Phf10	ENSMUSG00000023883	2302.07	0.0714426	-0.0714426	0.117341	0.385082
Ctsf	ENSMUSG00000083282	1372.79	0.0642646	0.0642646	0.213596	0.591385
Txn2	ENSMUSG00000005354	4029.38	0.0210855	0.0210855	0.72597	0.92722
Gm45640	ENSMUSG00000109812	20.3038	0.00618948	-0.00618948	0.841286	1
NA	ENSMUSG00000117613	9.25774	0.0355253	0.0355253	0.0674968	1
Med23	ENSMUSG00000019984	3017.27	0.0224133	0.0224133	0.646092	0.87812
Ltbp3	ENSMUSG00000024940	683.951	0.104713	0.104713	0.0492817	0.21008
Polb	ENSMUSG00000031536	2562.54	0.0307032	0.0307032	0.542006	0.854726
Syndig1	ENSMUSG00000074736	886.741	0.248159	-0.248159	0.011393	0.0804686
Xndc1	ENSMUSG00000099481	1320.41	0.201168	0.201168	0.00519026	0.0520086
Entr1	ENSMUSG00000026927	3857.12	0.086135	-0.086135	0.124706	0.397942
Rcn1	ENSMUSG00000005973	1038.45	0.0372229	0.0372229	0.428471	0.717896
Zc3h7a	ENSMUSG00000037965	1718.45	0.0166149	0.0166149	0.75693	0.91583
Cst3	ENSMUSG00000027447	5257.79	0.0722887	0.0722887	0.189191	0.500453
Mrps24	ENSMUSG00000020477	1218.56	0.00456867	0.00456867	0.927389	1
Gm42433	ENSMUSG00000105230	71.222	0.25152	-0.25152	0.013011	0.0888437
H1f0	ENSMUSG00000096210	5628.02	0.402612	0.402612	0.000105748	0.00405546
Sec16b	ENSMUSG00000026589	23.9163	0.0311104	0.0311104	0.162593	0.761839
Fis1	ENSMUSG00000019054	4104.83	0.0565236	0.0565236	0.294521	0.621164
Ndufb6	ENSMUSG00000071014	1729.38	0.0112811	-0.0112811	0.837335	0.966955
Aprt	ENSMUSG00000006589	2511.89	0.0231828	-0.0231828	0.635229	0.872511
Il34	ENSMUSG00000031750	56.7167	0.0241261	-0.0241261	0.495786	0.90697
Fxyd6	ENSMUSG00000066705	16262.3	0.0602088	-0.0602088	0.232584	0.555823
Sh3bgrl3	ENSMUSG00000028843	3160.14	0.127522	-0.127522	0.0589189	0.273484
Basp1	ENSMUSG00000045763	39838.2	0.106574	-0.106574	0.0698837	0.349529
Pccb	ENSMUSG00000032527	1811.55	0.0168358	0.0168358	0.743992	0.98623
Itgav	ENSMUSG00000027087	428.319	0.112863	0.112863	0.0702219	0.256575
Ipo13	ENSMUSG00000033365	4009.71	0.0626783	-0.0626783	0.128144	0.400606
Flrt3	ENSMUSG00000051379	990.058	0.225732	0.225732	0.0154171	0.104978
Arl8b	ENSMUSG00000030105	3901.3	0.133046	-0.133046	0.0048721	0.0507286
Patl1	ENSMUSG00000046139	1793.61	0.0259694	-0.0259694	0.597387	0.840003
Eif3j1	ENSMUSG00000027236	1404.57	0.00169269	-0.00169269	0.972418	1
Mrfap1	ENSMUSG00000055302	5711.6	0.0231955	0.0231955	0.644969	0.874084
Zrsr1	ENSMUSG00000044068	873.224	0.0533784	-0.0533784	0.285539	0.514367
Akap6	ENSMUSG00000061603	5448.63	0.0234108	-0.0234108	0.593193	0.848649
Armc6	ENSMUSG00000002343	3798.1	0.0924351	-0.0924351	0.111595	0.3717
Rgs17	ENSMUSG00000019775	1059.51	0.0496921	-0.0496921	0.316108	0.622443
Pafah1b2	ENSMUSG00000003131	10508	0.0201074	-0.0201074	0.558201	0.808241
Atf2	ENSMUSG00000027104	4042.31	0.0581429	-0.0581429	0.250967	0.57598
Csmd3	ENSMUSG00000022311	1098.94	0.269442	-0.269442	0.00956492	0.0751545
Glb1	ENSMUSG00000045594	1018.73	0.120861	-0.120861	0.0426792	0.207162
Syt13	ENSMUSG00000027220	914.424	0.0513913	-0.0513913	0.0621324	0.242267
Nus1	ENSMUSG00000023068	2875.43	0.100933	-0.100933	0.054753	0.247601
1110008P14Rik	ENSMUSG00000039195	983.02	0.43988	-0.43988	8.77e-05	0.00299423
Ercc4	ENSMUSG00000022545	866.342	0.0179797	0.0179797	0.669958	0.840003
Clstn2	ENSMUSG00000032452	8673.85	0.0831188	0.0831188	0.140448	0.423033
Drap1	ENSMUSG00000024914	5233.18	0.0289523	-0.0289523	0.564492	0.837524
Cystm1	ENSMUSG00000046727	357.199	0.0857434	-0.0857434	0.137919	0.385844
Fermt2	ENSMUSG00000037712	1810.87	0.00493982	-0.00493982	0.926308	0.988009
Efhd2	ENSMUSG00000040659	1241.01	0.220338	0.220338	0.00212348	0.0285694
Polr3e	ENSMUSG00000030880	1802.36	0.0540984	-0.0540984	0.269488	0.633923
Astn1	ENSMUSG00000026587	8962.21	0.0315046	0.0315046	0.532691	0.814279
Sin3b	ENSMUSG00000031622	5377.41	0.0638197	-0.0638197	0.111512	0.370713
Rnf180	ENSMUSG00000021720	1176.34	0.0936003	0.0936003	0.0745822	0.284868
Eif3a	ENSMUSG00000024991	11104.7	0.015261	0.015261	0.739643	0.928292
Paqr8	ENSMUSG00000025931	1132.59	0.188865	0.188865	0.0172251	0.115433
Agk	ENSMUSG00000029916	1722.33	0.0253612	-0.0253612	0.60519	0.84345
Rpl28	ENSMUSG00000030432	12757.7	0.0168673	0.0168673	0.72347	1
Ncoa5	ENSMUSG00000039804	6299.13	0.016436	0.016436	0.72023	0.917979
Tmem63c	ENSMUSG00000034145	1073.5	0.0810225	-0.0810225	0.143697	0.412791
Gm42517	ENSMUSG00000105867	509.446	0.385765	-0.385765	0.000904941	0.0123804
Snapc2	ENSMUSG00000011837	1447.28	0.0276437	0.0276437	0.582685	0.921249
St8sia1	ENSMUSG00000030283	2978.85	0.00656857	0.00656857	0.906204	0.988347
Kcnh7	ENSMUSG00000059742	1369.85	0.0681312	-0.0681312	0.198458	0.501297
Tmem222	ENSMUSG00000028857	2346.4	0.00594168	0.00594168	0.928125	1
Arpc2	ENSMUSG00000006304	8636.93	0.0712098	-0.0712098	0.184281	0.491247
Cdkn2aipnl	ENSMUSG00000020392	2573.8	0.00489331	-0.00489331	0.794382	0.959849
Zfp597	ENSMUSG00000039789	1004.13	0.0141586	-0.0141586	0.754916	0.905636
Gm26965	ENSMUSG00000097565	310.492	0.0846667	0.0846667	0.124741	0.364231
Tmem205	ENSMUSG00000040883	660.115	0.0330619	0.0330619	0.515438	0.687114
Dcun1d4	ENSMUSG00000051674	2247.36	0.159673	-0.159673	0.00381015	0.0464134
Adam11	ENSMUSG00000020926	3649.08	0.458444	-0.458444	0.0012857	0.0207893
Fbxo21	ENSMUSG00000032898	11642	0.074244	-0.074244	0.114773	0.380167
Mir7670	ENSMUSG00000098285	23.9509	0.0456946	-0.0456946	0.114778	1
Nos1	ENSMUSG00000029361	5504.16	0.0476806	0.0476806	0.360175	0.685421
Ube2ql1	ENSMUSG00000052981	14705	0.0829555	0.0829555	0.153337	0.446372
Prrc2c	ENSMUSG00000040225	9710.82	0.00504147	0.00504147	0.883574	1
Uspl1	ENSMUSG00000041264	2258.14	0.0043098	0.0043098	0.985783	1
Psmg3	ENSMUSG00000029551	925.235	0.0424229	0.0424229	0.41399	0.681211
Tmem70	ENSMUSG00000025940	1132.95	0.0252144	0.0252144	0.620573	0.840277
Ifnar1	ENSMUSG00000022967	3471.87	0.0138807	-0.0138807	0.68084	0.934107
Taf1d	ENSMUSG00000031939	1412.22	0.00734016	-0.00734016	0.88087	0.987463
Epb41l3	ENSMUSG00000024044	4284.98	0.157214	0.157214	0.0336696	0.183447
Aldoc	ENSMUSG00000017390	2412.31	0.0882665	0.0882665	0.0348765	0.18775
Cpne7	ENSMUSG00000034796	155.3	0.00939603	-0.00939603	0.629599	0.819703
Kat6b	ENSMUSG00000021767	5364.56	0.0137908	-0.0137908	0.750997	0.912983
Fbxo45	ENSMUSG00000035764	3211.88	0.101123	-0.101123	0.0493548	0.223044
Dpf2	ENSMUSG00000024826	2683.69	0.138993	0.138993	0.0129438	0.0942321
Lmbr1l	ENSMUSG00000022999	1650.91	0.00828421	0.00828421	0.870008	0.982919
Ptpn11	ENSMUSG00000043733	6668.01	0.00845927	-0.00845927	0.846527	1
Fam133b	ENSMUSG00000058503	1224.12	0.0477216	0.0477216	0.315735	0.618979
Ptgfrn	ENSMUSG00000027864	3293.09	0.0714933	-0.0714933	0.193981	0.505198
Gli2	ENSMUSG00000048402	195.254	0.896279	0.896279	0.00250915	0.029629
Nicn1	ENSMUSG00000032606	4218.48	0.135261	-0.135261	0.00404619	0.0476661
Lrrc7	ENSMUSG00000028176	2002.13	0.0177063	-0.0177063	0.68714	0.878063
Adi1	ENSMUSG00000020629	369.107	0.0627781	0.0627781	0.233619	0.514198
Jak1	ENSMUSG00000028530	4372.34	0.0663197	-0.0663197	0.134966	0.400226
Dynll2	ENSMUSG00000020483	12159	0.0604969	-0.0604969	0.165719	0.448117
Taf2	ENSMUSG00000037343	2350.13	0.0328336	0.0328336	0.474108	0.772536
Rps16	ENSMUSG00000037563	15546.4	0.0327298	0.0327298	0.576959	0.840199
Atp6v1c1	ENSMUSG00000022295	2735.07	0.0677488	-0.0677488	0.127932	0.427345
Gm21988	ENSMUSG00000040904	3730.61	0.00693547	-0.00693547	0.880344	1
Plppr2	ENSMUSG00000040563	7099.19	0.244708	-0.244708	0.000110171	0.00391615
Rims4	ENSMUSG00000035226	2969.07	0.406859	-0.406859	8.63e-06	0.000626006
Dlx6os1	ENSMUSG00000090063	1431.72	0.60436	0.60436	0.000170663	0.00504628
Rbm45	ENSMUSG00000042369	1439.96	0.0424366	0.0424366	0.302307	0.614095
Kcnh2	ENSMUSG00000038319	886.244	0.0964841	-0.0964841	0.100496	0.285439
Bnip2	ENSMUSG00000011958	2241.66	0.0115426	-0.0115426	0.822393	0.978685
Tril	ENSMUSG00000043496	414.908	0.0134357	-0.0134357	0.740925	0.873061
Gtpbp2	ENSMUSG00000023952	3204.96	0.0648348	-0.0648348	0.230474	0.549839
Mtss2	ENSMUSG00000033763	14039.3	0.0124542	-0.0124542	0.757633	0.940894
Slc25a1	ENSMUSG00000003528	3319.28	0.216813	-0.216813	0.00305827	0.035863
Pcbp1	ENSMUSG00000051695	7602.86	0.0598594	0.0598594	0.28768	0.616846
Epn1	ENSMUSG00000035203	10345.2	0.114005	-0.114005	0.0469449	0.215905
Rfk	ENSMUSG00000024712	1634.79	0.00263	-0.00263	0.951298	1
Cabp7	ENSMUSG00000009075	219.493	0.044744	0.044744	0.299709	0.573871
Fbxw7	ENSMUSG00000028086	4329.58	0.136034	-0.136034	0.0227724	0.13584
Twf2	ENSMUSG00000023277	1270.7	0.090679	-0.090679	0.120807	0.37311
Kcnk1	ENSMUSG00000033998	719.486	0.0264855	-0.0264855	0.585937	0.826883
Rab14	ENSMUSG00000026878	6625.21	0.0448094	-0.0448094	0.239556	0.546866
Tecpr2	ENSMUSG00000021275	2683.67	0.166717	-0.166717	0.00876632	0.0754099
C9orf72	ENSMUSG00000028300	1989.2	0.0756378	0.0756378	0.122696	0.373843
Slc25a3	ENSMUSG00000061904	7974.62	0.0198109	-0.0198109	0.682457	0.896132
Lysmd4	ENSMUSG00000043831	2054.02	0.00716072	0.00716072	0.850267	0.953342
Gm12258	ENSMUSG00000072915	1409.35	0.0616843	0.0616843	0.234737	0.618979
Prdx6	ENSMUSG00000026701	2338.27	0.24266	0.24266	0.00560977	0.0562593
Fancg	ENSMUSG00000028453	989.871	0.0265274	-0.0265274	0.570834	0.813425
Ythdf2	ENSMUSG00000040025	3699.08	0.051631	0.051631	0.340359	0.646725
Kcnt2	ENSMUSG00000052726	235.038	0.234528	-0.234528	0.0116351	0.067036
Pitpnm1	ENSMUSG00000024851	4436.69	0.505211	-0.505211	6.78e-08	1.72e-05
Rpp14	ENSMUSG00000023156	1238.28	0.0429447	0.0429447	0.386927	0.681071
Nle1	ENSMUSG00000020692	728.304	0.0380834	-0.0380834	0.449363	0.70755
Pip4k2a	ENSMUSG00000026737	1470.38	0.218821	-0.218821	0.00158393	0.0227064
Spire2	ENSMUSG00000010154	1695.26	0.0347032	-0.0347032	0.48932	0.77347
Acin1	ENSMUSG00000022185	11194.5	0.0846199	0.0846199	0.119214	0.386645
Cops6	ENSMUSG00000019494	3583.55	0.0248339	-0.0248339	0.726025	0.924316
Il11ra1	ENSMUSG00000073889	260.105	0.00393301	-0.00393301	0.944459	0.970254
Mobp	ENSMUSG00000032517	0.919886	0.00126492	-0.00126492	0.795748	1
Atn1	ENSMUSG00000004263	8213.8	0.217172	-0.217172	0.00253521	0.041779
Ggt7	ENSMUSG00000027603	2857.57	0.139295	-0.139295	0.0289194	0.165546
Fbxl2	ENSMUSG00000032507	992.589	0.0515671	-0.0515671	0.335157	0.639305
Ubac2	ENSMUSG00000041765	1076.17	0.0313062	0.0313062	0.458145	0.742622
Vta1	ENSMUSG00000019868	2478.36	0.0282624	0.0282624	0.521798	0.785585
Rragd	ENSMUSG00000028278	2458.91	0.106525	-0.106525	0.0502532	0.233713
Arl6ip4	ENSMUSG00000029404	1129.96	0.0415481	-0.0415481	0.423292	0.713313
Trmt61b	ENSMUSG00000085492	331.396	0.0211313	0.0211313	0.676569	0.840705
Dsel	ENSMUSG00000038702	835.049	0.21397	-0.21397	0.000843268	0.0145535
Chmp2b	ENSMUSG00000004843	1750.56	0.0645526	0.0645526	0.239295	0.553667
Ap3s2	ENSMUSG00000063801	5708.23	0.00791	-0.00791	0.851643	1
Rasgef1a	ENSMUSG00000030134	598.787	0.129316	-0.129316	0.0296287	0.151737
Zcchc17	ENSMUSG00000028772	2024.52	0.00942679	-0.00942679	0.846094	0.951059
Stoml1	ENSMUSG00000032333	3334.46	0.0556364	-0.0556364	0.283472	0.642866
Rprml	ENSMUSG00000046215	183.699	0.0977409	-0.0977409	0.0272641	0.143868
Zfp771	ENSMUSG00000054716	564.311	0.00434463	0.00434463	0.928972	0.960515
Clta	ENSMUSG00000028478	8238.32	0.00243997	0.00243997	0.961371	1
Dlc1	ENSMUSG00000031523	1245.59	0.24656	-0.24656	0.000843925	0.0151621
Podxl	ENSMUSG00000025608	1923.67	0.0355723	-0.0355723	0.48577	0.754676
Nptx1	ENSMUSG00000025582	1071.05	0.16076	0.16076	0.0299996	0.162461
Rab3ip	ENSMUSG00000064181	1496.04	0.00455805	-0.00455805	0.910887	0.990455
NA	ENSMUSG00000118029	81.1553	0.0615605	-0.0615605	0.0833837	0.283628
Oxsm	ENSMUSG00000021786	275.425	0.0114574	-0.0114574	0.812765	0.907352
Cpe	ENSMUSG00000037852	15736.8	0.01671	-0.01671	0.74701	0.932298
Prkaa1	ENSMUSG00000050697	1025.6	0.0242039	0.0242039	0.599898	0.827253
Mcfd2	ENSMUSG00000024150	936.595	0.0103047	0.0103047	0.846694	0.925076
Tbc1d1	ENSMUSG00000029174	1089.78	0.0250322	0.0250322	0.615746	0.840628
D16Ertd472e	ENSMUSG00000022864	300.367	0.235558	0.235558	0.00711636	0.0578363
Lrrc49	ENSMUSG00000047766	3345.94	0.0128513	-0.0128513	0.789698	0.960415
Trim65	ENSMUSG00000054517	153.855	0.0374784	-0.0374784	0.458708	0.70494
Fez1	ENSMUSG00000032118	16499	0.0666539	0.0666539	0.224182	0.528952
Rph3a	ENSMUSG00000029608	5218.76	0.15358	0.15358	0.0340856	0.183278
Smarce1	ENSMUSG00000037935	8287.43	0.0588807	0.0588807	0.259734	0.694168
Mbp	ENSMUSG00000041607	1127.02	0.140182	-0.140182	0.0345764	0.179088
Rpl23	ENSMUSG00000071415	18609.9	0.0286327	0.0286327	0.514506	0.802695
Crtc3	ENSMUSG00000030527	1055.1	0.0629772	0.0629772	0.257331	0.572504
Tmem30a	ENSMUSG00000032328	3968.03	0.018494	-0.018494	0.684622	0.936058
Ndrg2	ENSMUSG00000004558	3130.49	0.264318	0.264318	0.00588785	0.0573499
Dusp7	ENSMUSG00000053716	1502.35	0.328851	-0.328851	3.78e-06	0.0003575
Cadm3	ENSMUSG00000005338	14311.6	0.398059	-0.398059	1.48e-05	0.000967825
Adcy6	ENSMUSG00000022994	3477.85	0.0575403	-0.0575403	0.282241	0.614304
Ubl3	ENSMUSG00000001687	2054.62	0.0194065	0.0194065	0.651308	0.858501
Glul	ENSMUSG00000026473	8704.75	0.00196142	-0.00196142	0.962868	1
Hap1	ENSMUSG00000006930	2422.51	0.00746305	0.00746305	0.661965	0.889585
Tgs1	ENSMUSG00000028233	2053.29	0.0573114	0.0573114	0.289563	0.600319
Pld4	ENSMUSG00000052160	82.2362	0.0837166	0.0837166	0.0901825	0.332089
C230057M02Rik	ENSMUSG00000110523	1250.58	0.0405383	-0.0405383	0.437021	0.735901
Dhx34	ENSMUSG00000006019	812.466	0.17855	0.17855	0.0028054	0.0337952
NA	ENSMUSG00000117713	0.0484393	0.00073568	0.00073568	0.925714	1
Psenen	ENSMUSG00000036835	1222.03	0.114361	0.114361	0.0741225	0.2842
Elof1	ENSMUSG00000013822	1858.32	0.038064	0.038064	0.468698	0.773757
Hs3st4	ENSMUSG00000078591	4004.29	0.034058	-0.034058	0.501803	0.790353
Pgbd5	ENSMUSG00000050751	1481.01	0.396649	-0.396649	1.27e-07	2.37e-05
Mrps35	ENSMUSG00000040112	969.123	0.0613882	0.0613882	0.244565	0.528407
Thtpa	ENSMUSG00000045691	2947.94	0.0218696	0.0218696	0.672332	0.870439
Elmod1	ENSMUSG00000041986	5255.93	0.00539909	-0.00539909	0.880592	1
Trf	ENSMUSG00000032554	291.057	0.0994237	0.0994237	0.100151	0.269289
Eipr1	ENSMUSG00000036613	1665.77	0.0366363	-0.0366363	0.467536	0.748581
P2ry12	ENSMUSG00000036353	98.6255	0.503984	0.503984	0.00126367	0.0185082
Ttll11	ENSMUSG00000026885	254.03	0.0845083	-0.0845083	0.141178	0.39006
Arhgef19	ENSMUSG00000028919	40.6008	0.0309288	0.0309288	0.350113	0.8918
Ogdhl	ENSMUSG00000021913	1857.54	0.0282528	0.0282528	0.550958	0.795738
Zfp454	ENSMUSG00000048728	476.129	0.217648	0.217648	0.00567872	0.0509915
Plpp3	ENSMUSG00000028517	1309.8	0.496524	0.496524	2.15e-06	0.000223186
Brd4	ENSMUSG00000024002	4936.38	0.00829693	-0.00829693	0.866454	0.971128
Sox9	ENSMUSG00000000567	671.633	0.230136	0.230136	0.0155125	0.0874526
Fam160b1	ENSMUSG00000033478	2858.83	0.00194164	0.00194164	0.96996	1
Epdr1	ENSMUSG00000002808	508.807	0.0401228	-0.0401228	0.436545	0.698775
Atp6v1d	ENSMUSG00000021114	3473.01	0.0211869	-0.0211869	0.659936	0.888371
Nrxn1	ENSMUSG00000024109	9579.23	0.264341	-0.264341	0.00529062	0.0517858
Zmat2	ENSMUSG00000001383	5314.13	0.0284253	0.0284253	0.577681	0.838771
Kbtbd11	ENSMUSG00000055675	1643.15	0.319218	-0.319218	5e-05	0.00247169
Tmem169	ENSMUSG00000026188	1148.82	0.260122	-0.260122	0.000225139	0.00614782
Atp5d	ENSMUSG00000003072	5062.33	0.00146793	0.00146793	0.992403	1
Gm20604	ENSMUSG00000041716	2190.88	0.0370857	-0.0370857	0.441049	0.738613
Npas2	ENSMUSG00000026077	573.751	0.578868	-0.578868	0.000645413	0.012151
2610005L07Rik	ENSMUSG00000071793	912.163	0.00976272	-0.00976272	0.837745	0.844742
Adra1d	ENSMUSG00000027335	12.1641	0.00990218	0.00990218	0.621074	1
Elavl2	ENSMUSG00000008489	5424.12	0.144432	0.144432	0.0374339	0.196039
Cit	ENSMUSG00000029516	508.744	0.0189669	0.0189669	0.599043	0.803064
Uqcrc1	ENSMUSG00000025651	6595.74	0.0167269	-0.0167269	0.66238	1
Ccdc186	ENSMUSG00000035173	2400.92	0.0323436	0.0323436	0.528419	0.808212
Eif5b	ENSMUSG00000026083	4818.85	0.0149693	-0.0149693	0.689797	0.879057
Trerf1	ENSMUSG00000064043	1192.1	0.0796323	0.0796323	0.151804	0.43418
Zfp592	ENSMUSG00000005621	1940.09	0.0505378	-0.0505378	0.337609	0.666996
Dhrs1	ENSMUSG00000002332	1579.84	0.0947118	0.0947118	0.103376	0.357828
C1qc	ENSMUSG00000036896	289.291	0.462347	0.462347	0.00193988	0.0203592
Cfap74	ENSMUSG00000078490	164.981	0.0348043	0.0348043	0.484863	0.634405
Atp5j2	ENSMUSG00000038690	4718.16	0.103573	0.103573	0.0813075	0.312526
Klhl24	ENSMUSG00000062901	4503.48	0.0227626	0.0227626	0.742275	0.93536
Ndufb7	ENSMUSG00000033938	2645.32	0.012066	0.012066	0.826875	0.973939
Ccdc9	ENSMUSG00000041375	1751.43	0.019808	-0.019808	0.598867	0.854773
Hdgfl3	ENSMUSG00000025104	8735.31	0.0783242	-0.0783242	0.0839838	0.31657
Ly6c1	ENSMUSG00000079018	99.0391	0.0349282	-0.0349282	0.387026	0.659768
Prdm4	ENSMUSG00000035529	2721.69	0.115315	-0.115315	0.0165053	0.110508
Map2k1	ENSMUSG00000004936	1306.24	0.0770029	-0.0770029	0.148193	0.423033
Etfb	ENSMUSG00000004610	888.168	0.248765	0.248765	0.00535408	0.0521658
Osbpl8	ENSMUSG00000020189	3826.17	0.00483094	-0.00483094	0.880483	1
Sorbs2	ENSMUSG00000031626	3927.1	0.0496591	0.0496591	0.388756	0.707417
Zw10	ENSMUSG00000032264	1086.06	0.0702587	0.0702587	0.186303	0.477765
Foxp4	ENSMUSG00000023991	3986.82	0.0161777	0.0161777	0.742952	0.932751
Acsbg1	ENSMUSG00000032281	698.14	0.116126	0.116126	0.0320795	0.160442
Paip2b	ENSMUSG00000045896	4849.97	0.0219496	0.0219496	0.585316	0.843997
Slc25a25	ENSMUSG00000026819	2238.53	0.0397324	0.0397324	0.32734	0.654441
Plec	ENSMUSG00000022565	1706.8	0.0244461	-0.0244461	0.564059	0.874909
Gabpb2	ENSMUSG00000038766	605.812	0.48216	0.48216	0.000782113	0.0136093
Fbxo22	ENSMUSG00000032309	2139.06	0.0253367	0.0253367	0.574706	0.811094
Herc1	ENSMUSG00000038664	12188	0.0493575	-0.0493575	0.338336	0.779808
Mettl15	ENSMUSG00000057234	155.463	0.0588676	0.0588676	0.235102	0.508381
Stmn1	ENSMUSG00000028832	92353.3	0.014339	-0.014339	0.770857	0.923715
Nsd1	ENSMUSG00000021488	10124.5	0.0349456	0.0349456	0.490487	0.785585
Ankrd27	ENSMUSG00000034867	1839.96	0.0137891	-0.0137891	0.779099	0.92722
Peg3	ENSMUSG00000002265	4041.96	0.00816499	0.00816499	0.836497	0.978914
9330188P03Rik	ENSMUSG00000115149	34.825	0.0124238	-0.0124238	0.633946	1
Nipsnap2	ENSMUSG00000029432	1657.25	0.025965	0.025965	0.62581	0.854856
Rapgef5	ENSMUSG00000041992	6040.21	0.0551934	-0.0551934	0.31725	0.646665
B3gat3	ENSMUSG00000071649	3092.93	0.0760694	-0.0760694	0.139394	0.42307
Ndufb5	ENSMUSG00000027673	2956.57	0.0127271	0.0127271	0.79774	0.961522
Cntnap5c	ENSMUSG00000038048	367.421	0.0237033	0.0237033	0.512293	0.749615
Lamp1	ENSMUSG00000031447	7152.11	0.0129456	-0.0129456	0.842431	0.981736
Usp4	ENSMUSG00000032612	6550.71	0.0102966	0.0102966	0.999642	1
Chmp4b	ENSMUSG00000038467	5849.51	0.0181826	-0.0181826	0.716757	0.919016
Rraga	ENSMUSG00000070934	2953.56	0.0361706	0.0361706	0.478982	0.775594
Pde4b	ENSMUSG00000028525	2285	0.085958	0.085958	0.127492	0.40293
Ciapin1	ENSMUSG00000031781	2882.37	0.0100865	-0.0100865	0.816725	1
6330403L08Rik	ENSMUSG00000075585	383.39	0.533143	-0.533143	6.65e-10	2.88e-07
Pik3r3	ENSMUSG00000028698	5239.17	0.647802	0.647802	2.61e-07	4.61e-05
Camk2a	ENSMUSG00000024617	2599.72	0.0117766	-0.0117766	0.641379	0.874909
Bmp7	ENSMUSG00000008999	253.338	0.0358165	-0.0358165	0.379761	0.643399
Fam124a	ENSMUSG00000035184	4429	0.0752497	-0.0752497	0.163848	0.483831
Utrn	ENSMUSG00000019820	837.321	0.0707027	0.0707027	0.198885	0.495069
Hectd4	ENSMUSG00000042744	14583.1	0.0455944	-0.0455944	0.362064	0.689787
Tti1	ENSMUSG00000027650	910.546	0.19806	0.19806	0.00126832	0.0188963
Acbd3	ENSMUSG00000026499	1907.2	0.0335058	-0.0335058	0.495241	0.769303
Map4k2	ENSMUSG00000024948	1631.8	0.0551951	-0.0551951	0.197345	0.487215
Plekhb1	ENSMUSG00000030701	195.178	0.0598442	-0.0598442	0.132262	0.369782
B230334C09Rik	ENSMUSG00000104597	2630.01	0.0359561	-0.0359561	0.411353	0.707751
Baalc	ENSMUSG00000022296	641.206	0.00419115	-0.00419115	0.911342	0.873878
Asphd2	ENSMUSG00000029348	3202.53	0.198377	-0.198377	0.00429451	0.0469942
Slain1	ENSMUSG00000055717	2943.77	0.00171767	-0.00171767	0.971265	1
Car10	ENSMUSG00000056158	373.475	0.0185843	0.0185843	0.541073	0.669444
Gm42416	ENSMUSG00000103458	6588.39	0.0361123	-0.0361123	0.429662	0.744705
Npr2	ENSMUSG00000028469	2235.12	0.142635	-0.142635	0.0360808	0.192173
Miga2	ENSMUSG00000026858	1623.52	0.127668	-0.127668	0.0221178	0.139137
Trp53i11	ENSMUSG00000068735	9781.48	0.0279455	0.0279455	0.578299	0.97541
Myo16	ENSMUSG00000039057	5210.91	0.468615	-0.468615	1.04e-07	2.08e-05
Hexb	ENSMUSG00000021665	805.052	0.0591912	0.0591912	0.257105	0.485758
Ankrd52	ENSMUSG00000014498	4723.72	0.0578846	-0.0578846	0.262365	0.571451
Plau	ENSMUSG00000021822	19.7257	0.104454	0.104454	0.00751915	0.13382
Saraf	ENSMUSG00000031532	4805.11	0.0363077	0.0363077	0.46455	0.768656
Zdhhc23	ENSMUSG00000036304	845.451	0.120795	-0.120795	0.0650851	0.248904
Colgalt1	ENSMUSG00000034807	4251.28	0.111768	-0.111768	0.0340226	0.17717
Sez6	ENSMUSG00000000632	20242.1	0.0007137	-0.0007137	0.964684	1
Sfxn3	ENSMUSG00000025212	4611.01	0.1129	-0.1129	0.0635431	0.269474
Setd1a	ENSMUSG00000042308	2939.91	0.0829012	-0.0829012	0.147832	0.434592
B3galt6	ENSMUSG00000050796	884.651	0.0105482	-0.0105482	0.800434	0.937752
Mtmr6	ENSMUSG00000021987	3229.19	0.0403028	-0.0403028	0.377722	0.698426
Atp5pb	ENSMUSG00000000563	8838.67	0.0011379	0.0011379	0.876324	0.99929
Crebbp	ENSMUSG00000022521	4309.11	0.00780798	0.00780798	0.870213	0.995437
Prdx5	ENSMUSG00000024953	4166.45	0.023276	-0.023276	0.626053	0.867005
Phf23	ENSMUSG00000018572	2653.97	0.0718023	0.0718023	0.169207	0.469452
Tcta	ENSMUSG00000039461	657.534	0.0537603	-0.0537603	0.290583	0.573238
Nbr1	ENSMUSG00000017119	8223.1	0.0665398	0.0665398	0.215639	0.532956
Crtac1	ENSMUSG00000042401	745.166	0.0237467	0.0237467	0.584876	0.79315
Pik3cb	ENSMUSG00000032462	978.46	0.129605	-0.129605	0.0313604	0.158245
Smg1	ENSMUSG00000030655	7631.82	0.0164904	-0.0164904	0.714087	1
Man1a2	ENSMUSG00000008763	2702.16	0.062092	-0.062092	0.175499	0.480496
H2az2	ENSMUSG00000041126	2068.99	0.511897	0.511897	1.21e-05	0.000799548
Rhou	ENSMUSG00000039960	3385.5	0.306793	-0.306793	0.000227034	0.00616686
Mpped1	ENSMUSG00000041708	55175.7	0.0369628	-0.0369628	0.472545	0.893408
Snap29	ENSMUSG00000022765	2165.02	0.0329703	0.0329703	0.49111	0.75894
Hectd3	ENSMUSG00000046861	3627.97	0.137818	-0.137818	0.000558441	0.012151
Ptprd	ENSMUSG00000028399	11998.1	0.0576625	-0.0576625	0.242551	0.549021
Bmyc	ENSMUSG00000049086	1201.29	0.102394	-0.102394	0.0951716	0.384009
Mag	ENSMUSG00000036634	30.5702	0.0438194	-0.0438194	0.193756	0.682189
Gm7336	ENSMUSG00000078636	5.03024	0.0129308	-0.0129308	0.295853	1
Gdap1	ENSMUSG00000025777	5354.69	0.00501993	0.00501993	0.984647	1
Tsc22d1	ENSMUSG00000022010	28278.4	0.0607624	0.0607624	0.244669	0.674696
Snw1	ENSMUSG00000021039	3712.29	0.095591	0.095591	0.106564	0.350853
Gm38562	ENSMUSG00000105489	0.0979463	0.000656175	0.000656175	0.950054	1
Ice1	ENSMUSG00000034525	9568.41	0.0591362	-0.0591362	0.308982	0.636548
Ccnq	ENSMUSG00000049489	429.627	0.0777686	0.0777686	0.177707	0.443684
Traf7	ENSMUSG00000052752	5349.13	0.0924247	-0.0924247	0.0449062	0.210065
Nr4a2	ENSMUSG00000026826	1697.62	0.716569	-0.716569	0.000245191	0.00638747
Sep-11	ENSMUSG00000058013	8306.24	0.0195156	0.0195156	0.745885	0.934642
Rtcb	ENSMUSG00000001783	6564.25	0.056469	0.056469	0.258444	0.585241
Ssbp3	ENSMUSG00000061887	11170.1	0.057561	0.057561	0.274871	0.603319
Gramd1b	ENSMUSG00000040111	9398	0.0345589	0.0345589	0.497787	0.79027
Diras2	ENSMUSG00000047842	3022.35	0.156394	-0.156394	0.0277136	0.160806
Tspoap1	ENSMUSG00000034156	5976.28	0.17524	-0.17524	0.0273609	0.169639
Rdh5	ENSMUSG00000025350	1541.75	0.0314209	0.0314209	0.527165	0.852308
Ubxn6	ENSMUSG00000019578	3602.98	0.0207906	0.0207906	0.677044	0.932206
Kmt2b	ENSMUSG00000006307	5182.31	0.0279071	-0.0279071	0.589249	0.829049
Gsg1l	ENSMUSG00000046182	1637.53	0.00497379	0.00497379	0.927027	1
Dpysl5	ENSMUSG00000029168	65103.3	0.146174	-0.146174	0.00580491	0.0569178
Caln1	ENSMUSG00000060371	7243.81	0.272447	-0.272447	0.00900594	0.0759886
Ldb2	ENSMUSG00000039706	4773.01	0.0512814	-0.0512814	0.325408	0.652656
Obsl1	ENSMUSG00000026211	1264.06	0.156903	-0.156903	0.00210237	0.0279634
Ccdc50	ENSMUSG00000038127	5107.07	0.0682186	0.0682186	0.205875	0.546866
Mal	ENSMUSG00000027375	30.7149	0.000423544	-0.000423544	0.981206	1
Enoph1	ENSMUSG00000029326	1364.06	0.00386051	-0.00386051	0.940866	1
Eif1b	ENSMUSG00000006941	9454.59	0.00859017	-0.00859017	0.842557	0.95893
Srebf1	ENSMUSG00000020538	1794.32	0.0312722	0.0312722	0.461309	0.737196
Lama1	ENSMUSG00000032796	372.078	0.00333915	0.00333915	0.947122	0.971128
Sirt3	ENSMUSG00000025486	816.301	0.00685995	0.00685995	0.886317	0.941904
Bcl6	ENSMUSG00000022508	1966.63	0.0558816	-0.0558816	0.199417	0.515569
Vezt	ENSMUSG00000036099	5027.93	0.0247295	-0.0247295	0.607439	0.887899
Mpp2	ENSMUSG00000017314	1500.25	0.0206391	-0.0206391	0.679538	0.882429
Tsen34	ENSMUSG00000035585	3871.29	0.00786173	0.00786173	0.881896	1
Capn3	ENSMUSG00000079110	36.6785	0.0307425	-0.0307425	0.316142	0.827687
Ttpal	ENSMUSG00000017679	2058.52	0.0672366	-0.0672366	0.156634	0.435045
Rps17	ENSMUSG00000061787	13796.6	0.0636775	0.0636775	0.23658	0.56036
Cnot1	ENSMUSG00000036550	7791.86	0.00365673	0.00365673	0.926011	1
Myo18b	ENSMUSG00000072720	232.59	0.00556465	-0.00556465	0.894876	0.94634
Calm1	ENSMUSG00000001175	36920.6	0.15364	-0.15364	0.0118608	0.0923681
Dut	ENSMUSG00000027203	1240.96	0.121384	0.121384	0.0670849	0.271694
Ist1	ENSMUSG00000031729	5581.7	0.00302229	-0.00302229	0.797081	0.96478
Mrpl27	ENSMUSG00000024414	986.381	0.0610963	0.0610963	0.255721	0.539144
Gm42528	ENSMUSG00000107134	155.772	0.0350705	0.0350705	0.479292	0.730223
Zfp827	ENSMUSG00000071064	2712.38	0.030508	0.030508	0.548602	0.803372
Galnt18	ENSMUSG00000038296	518.664	0.0150719	-0.0150719	0.753735	0.868162
Zfp428	ENSMUSG00000064264	3646.69	0.0699966	0.0699966	0.207306	0.524664
Phf2	ENSMUSG00000038025	4555.55	0.00694284	0.00694284	0.891767	1
Mef2c	ENSMUSG00000005583	26073.5	0.464768	-0.464768	7.35e-06	0.000595389
Rit1	ENSMUSG00000028057	1365.97	0.24425	0.24425	0.000166305	0.00606723
Fus	ENSMUSG00000030795	18586.5	0.0214128	-0.0214128	0.657727	0.886857
Zdhhc4	ENSMUSG00000001844	962.767	0.0728393	-0.0728393	0.172271	0.389311
Shisa9	ENSMUSG00000022494	1345.92	0.149253	-0.149253	0.0349942	0.17779
Abhd12	ENSMUSG00000032046	2812.72	0.0808183	-0.0808183	0.129961	0.391393
Uqcr10	ENSMUSG00000059534	2381.07	0.081685	0.081685	0.117787	0.386015
Ntsr2	ENSMUSG00000020591	137.28	0.045922	-0.045922	0.219927	0.423033
Rsl24d1	ENSMUSG00000032215	1921.78	0.0232978	0.0232978	0.646611	0.8655
Atp5e	ENSMUSG00000016252	4639.44	0.0411427	0.0411427	0.374981	0.678797
Atxn1	ENSMUSG00000046876	2096.28	0.069814	-0.069814	0.198334	0.488031
Gm38394	ENSMUSG00000094410	7515.32	0.0235161	0.0235161	0.637074	0.870613
Qdpr	ENSMUSG00000015806	1991.57	0.00818456	-0.00818456	0.9568	1
Gm28035	ENSMUSG00000099041	2530.67	0.0468037	-0.0468037	0.372066	0.676292
Gm14966	ENSMUSG00000079467	9.59296	0.0095793	0.0095793	0.610259	1
Kansl1	ENSMUSG00000018412	5535.94	0.026633	0.026633	0.589745	0.846227
Rpl37a	ENSMUSG00000046330	11658.1	0.0867558	0.0867558	0.162314	0.458214
Tmem131	ENSMUSG00000026116	5243.03	0.0969856	-0.0969856	0.106067	0.359934
Tmem214	ENSMUSG00000038828	2160.25	0.0723625	-0.0723625	0.165632	0.497494
Aktip	ENSMUSG00000031667	2898.31	0.0111315	-0.0111315	0.819475	0.946669
Odf2	ENSMUSG00000026790	3165.9	0.156311	-0.156311	0.0144204	0.112798
Mapk8ip2	ENSMUSG00000022619	10340.8	0.128913	-0.128913	0.00200303	0.0358059
Pnn	ENSMUSG00000020994	4890.52	0.0193501	-0.0193501	0.715804	0.914911
Ano10	ENSMUSG00000037949	1394.61	0.0121791	-0.0121791	0.783272	0.925443
Nup98	ENSMUSG00000063550	2258.63	0.0765043	0.0765043	0.151319	0.442989
Grm1	ENSMUSG00000019828	817.01	0.0266385	-0.0266385	0.532176	0.791712
Incenp	ENSMUSG00000024660	930.525	0.115952	0.115952	0.0744511	0.284824
Pycr2	ENSMUSG00000026520	1231.37	0.111974	0.111974	0.0769649	0.340486
Rbp4	ENSMUSG00000024990	23.9083	0.0267523	0.0267523	0.328584	1
Snx27	ENSMUSG00000028136	6082.92	0.0145338	-0.0145338	0.639601	0.873878
Ptpn23	ENSMUSG00000036057	3695.46	0.0631973	-0.0631973	0.276492	0.586677
Dync1i1	ENSMUSG00000029757	12284.2	0.0575136	-0.0575136	0.284476	0.614304
Syne1	ENSMUSG00000096054	1818.18	0.0574342	-0.0574342	0.150445	0.425474
Gm47246	ENSMUSG00000114535	34.3714	0.0138759	-0.0138759	0.635829	1
Sstr1	ENSMUSG00000035431	678.959	1.02701	-1.02701	2.26e-10	1.24e-07
Sidt1	ENSMUSG00000022696	98.0138	0.0302829	-0.0302829	0.179914	0.487223
Smdt1	ENSMUSG00000022452	2655.15	0.0292378	0.0292378	0.557497	0.834457
Mafg	ENSMUSG00000051510	4652.37	0.16471	-0.16471	0.00508706	0.0504645
Eif4h	ENSMUSG00000040731	14489.2	0.0348898	-0.0348898	0.472611	0.893449
Gstm5	ENSMUSG00000004032	1917.85	0.0713735	0.0713735	0.207017	0.559187
Plppr4	ENSMUSG00000044667	1809.84	0.480548	-0.480548	0.000325839	0.00835767
Gm27597	ENSMUSG00000098992	10330.4	0.0498552	0.0498552	0.394376	0.694782
Them6	ENSMUSG00000056665	156.415	0.135261	-0.135261	0.0393871	0.183278
Selenok	ENSMUSG00000042682	3609.92	0.0461555	0.0461555	0.363779	0.668701
Dbi	ENSMUSG00000026385	2969.63	0.492098	0.492098	0.00021756	0.00623858
Slc38a10	ENSMUSG00000061306	5025.03	0.0771965	-0.0771965	0.0445802	0.21848
Poglut2	ENSMUSG00000026047	653.978	0.173819	0.173819	0.0231025	0.129547
Grem2	ENSMUSG00000050069	257.894	0.118073	-0.118073	0.0481893	0.171817
Shtn1	ENSMUSG00000041362	13723.5	0.0424966	0.0424966	0.404829	0.720605
Abtb2	ENSMUSG00000032724	725.955	0.18832	0.18832	0.00587329	0.0522276
Fam210b	ENSMUSG00000027495	2804.37	0.617536	0.617536	0.000223801	0.00613533
Baz2a	ENSMUSG00000040054	2858.93	0.030886	-0.030886	0.46955	0.774373
Dgkz	ENSMUSG00000040479	4948.1	0.162822	-0.162822	0.0151224	0.108358
Fam163b	ENSMUSG00000009216	1080.62	0.10748	-0.10748	0.0289893	0.157028
Ylpm1	ENSMUSG00000021244	5609.4	0.00880323	0.00880323	0.758389	0.916735
Amn	ENSMUSG00000021278	101.085	0.0459168	-0.0459168	0.0848283	0.243428
Ubtf	ENSMUSG00000020923	8062.8	0.0218928	0.0218928	0.717749	0.916392
Sox10	ENSMUSG00000033006	367.817	0.480465	-0.480465	0.000274773	0.00658274
Gm42420	ENSMUSG00000107071	1818.94	0.0148877	0.0148877	0.778834	1
Cpeb1	ENSMUSG00000025586	86.2686	0.0135424	0.0135424	0.728699	0.928604
Samhd1	ENSMUSG00000027639	858.656	0.120602	0.120602	0.0238681	0.132142
Selenop	ENSMUSG00000064373	889.116	0.311925	0.311925	0.00396659	0.0403065
Rnf14	ENSMUSG00000060450	8456.84	0.162981	-0.162981	0.0015817	0.0230624
Pitpnc1	ENSMUSG00000040430	4162.2	0.0547771	0.0547771	0.326638	0.651268
Tgoln1	ENSMUSG00000056429	1918.68	0.051294	0.051294	0.273974	0.577114
Cdk3	ENSMUSG00000092300	68.6214	0.0255975	-0.0255975	0.457526	0.765739
Gad1	ENSMUSG00000070880	3273.85	0.0639379	0.0639379	0.150637	0.440863
Kcnrg	ENSMUSG00000046168	105.832	0.104984	-0.104984	0.0899537	0.331552
Eif5	ENSMUSG00000021282	8189.41	0.0329023	-0.0329023	0.424478	0.735676
Psmb1	ENSMUSG00000014769	5460.61	0.0216492	0.0216492	0.667911	0.926622
Dop1b	ENSMUSG00000022946	3873.17	0.244354	-0.244354	0.000338046	0.00815088
Srrm2	ENSMUSG00000039218	25315.5	0.0041039	-0.0041039	0.92554	1
Fcrls	ENSMUSG00000015852	256.277	0.338729	0.338729	0.00616268	0.0538944
Epha10	ENSMUSG00000028876	303.1	0.0191265	-0.0191265	0.50227	0.743617
Car2	ENSMUSG00000027562	254.03	0.0214459	0.0214459	0.60992	0.807119
Ryr2	ENSMUSG00000021313	1082.6	0.201305	-0.201305	0.00936629	0.07475
Fgfrl1	ENSMUSG00000008090	224.54	0.17814	0.17814	0.0271263	0.140605
Rab2a	ENSMUSG00000047187	8775.52	0.0799091	-0.0799091	0.116825	0.380681
Setdb1	ENSMUSG00000015697	4638.36	0.0117044	-0.0117044	0.798308	1
Rc3h1	ENSMUSG00000040423	2351.01	0.0110715	0.0110715	0.776339	0.953788
Mpc2	ENSMUSG00000026568	1645.74	0.0288411	0.0288411	0.562352	0.821913
Pogz	ENSMUSG00000038902	5911.28	0.00610634	0.00610634	0.919412	1
Uqcrh	ENSMUSG00000063882	5911.4	0.167775	0.167775	0.0306373	0.17209
Prxl2b	ENSMUSG00000029059	660.314	0.0284768	-0.0284768	0.551364	0.773857
Ebf1	ENSMUSG00000057098	423.788	0.00545371	0.00545371	0.722893	0.864722
Dock4	ENSMUSG00000035954	2290.71	0.0260311	-0.0260311	0.57768	0.840336
Nmnat2	ENSMUSG00000042751	6845.93	0.0951817	-0.0951817	0.0695394	0.284868
Zfp703	ENSMUSG00000085795	1099.01	0.116302	0.116302	0.070161	0.272532
Tbc1d10a	ENSMUSG00000034412	878.351	0.126761	-0.126761	0.0488775	0.209746
Ptpru	ENSMUSG00000028909	2014.59	0.217057	0.217057	0.0144712	0.114699
Lrrc4b	ENSMUSG00000047085	10348	0.153556	-0.153556	0.00569124	0.0562426
Gm12892	ENSMUSG00000083679	14.9963	0.040504	-0.040504	0.149494	0.73396
Crhr1	ENSMUSG00000018634	640.928	0.22936	-0.22936	0.0126923	0.0875551
Rpl19	ENSMUSG00000017404	19714.6	0.0468503	0.0468503	0.367695	0.69244
Atg16l1	ENSMUSG00000026289	2605.59	0.0491606	-0.0491606	0.317918	0.679785
Wdfy3	ENSMUSG00000043940	9809.29	0.0168141	-0.0168141	0.688406	0.899566
Oaz1	ENSMUSG00000035242	7192.79	0.00579842	0.00579842	0.908305	1
Tnrc6c	ENSMUSG00000025571	8182.77	0.0209162	-0.0209162	0.6725	0.893095
Tspan2	ENSMUSG00000027858	431.83	0.0691812	-0.0691812	0.214588	0.482775
Stac2	ENSMUSG00000017400	1566.17	0.0385571	0.0385571	0.41258	0.708413
Tcerg1l	ENSMUSG00000091002	1196.9	0.0231163	0.0231163	0.647308	0.849523
Cntn4	ENSMUSG00000064293	336.813	0.179409	-0.179409	0.0098488	0.0719707
Plekha6	ENSMUSG00000041757	2202.5	0.0470133	-0.0470133	0.299448	0.667493
Jpt1	ENSMUSG00000020737	34167.7	0.019039	0.019039	0.725258	0.920863
Man2c1	ENSMUSG00000032295	2748.55	0.0543248	-0.0543248	0.261825	0.586553
Safb2	ENSMUSG00000042625	2906.62	0.00645062	0.00645062	0.7701	0.943377
Rilpl1	ENSMUSG00000029392	404.523	0.00421219	0.00421219	0.918619	0.957997
Pnrc2	ENSMUSG00000028675	1525.9	0.340868	0.340868	2.62e-05	0.00133134
Rps6kb1	ENSMUSG00000020516	2361.85	0.013201	-0.013201	0.829246	0.974956
Zfand5	ENSMUSG00000024750	5049.15	0.0428647	-0.0428647	0.21733	0.536997
Prrc1	ENSMUSG00000024594	1914.07	0.117828	-0.117828	0.0284611	0.164547
Lsm11	ENSMUSG00000044847	3480.5	0.375028	-0.375028	4.02e-05	0.00184017
Cwc15	ENSMUSG00000004096	2499.81	0.0772266	0.0772266	0.17458	0.477188
Ctss	ENSMUSG00000038642	182.813	0.188868	0.188868	0.0138355	0.0930186
Ubn2	ENSMUSG00000038538	2066.05	0.0120122	0.0120122	0.792623	0.962044
Smg7	ENSMUSG00000042772	4307.58	0.013547	-0.013547	0.864311	0.970284
Rps3	ENSMUSG00000030744	28892.5	0.0877031	0.0877031	0.129841	0.391184
Plekhm1	ENSMUSG00000034247	1350.99	0.0200131	0.0200131	0.708175	0.899573
Ptgr2	ENSMUSG00000072946	443.258	0.0473548	0.0473548	0.359736	0.636707
Nedd8	ENSMUSG00000010376	4748.67	0.0231759	0.0231759	0.641036	0.910202
Stx17	ENSMUSG00000061455	876.346	0.0167135	0.0167135	0.689111	0.848352
Cryab	ENSMUSG00000032060	180.213	0.132651	-0.132651	0.0426916	0.193159
Unc13a	ENSMUSG00000034799	9315.12	0.157874	-0.157874	0.0235432	0.143544
Cramp1l	ENSMUSG00000038002	2516.5	0.00673425	0.00673425	0.888672	1
Itm2c	ENSMUSG00000026223	3095.8	0.0481044	0.0481044	0.373303	0.677425
Actr8	ENSMUSG00000015971	1677.29	0.00816577	-0.00816577	0.861431	0.998538
Tmem88b	ENSMUSG00000073680	25.4892	0.000692697	-0.000692697	0.970516	1
Kif1bp	ENSMUSG00000036955	3131.64	0.0265271	-0.0265271	0.580752	0.878353
Npnt	ENSMUSG00000040998	355.572	0.0105422	0.0105422	0.775142	0.889124
Kpna4	ENSMUSG00000027782	3873.6	0.0147457	-0.0147457	0.756048	0.977256
Snx2	ENSMUSG00000034484	1857.1	0.00653717	0.00653717	0.888513	1
Cstf2t	ENSMUSG00000053536	4528.84	0.0259582	0.0259582	0.616695	0.862016
Mfsd1	ENSMUSG00000027775	869.089	0.00831241	0.00831241	0.863667	0.970229
Syngap1	ENSMUSG00000067629	9104.41	0.216618	-0.216618	0.00676558	0.0799676
Creg2	ENSMUSG00000050967	307.297	0.795125	-0.795125	7.37e-05	0.00216042
Prex1	ENSMUSG00000039621	5660.34	0.020481	0.020481	0.682248	0.89603
Pde7b	ENSMUSG00000019990	238.709	0.0610088	0.0610088	0.119096	0.34866
Tkt	ENSMUSG00000021957	15685.7	0.0174262	-0.0174262	0.728411	0.900571
Cxcl14	ENSMUSG00000021508	509.149	0.0630723	0.0630723	0.124288	0.356749
Csnk2a2	ENSMUSG00000046707	2282.59	0.0193282	-0.0193282	0.634393	0.87202
Shoc2	ENSMUSG00000024976	3028.9	0.0325606	-0.0325606	0.514702	0.802785
Ptma	ENSMUSG00000026238	42464.6	0.0740636	0.0740636	0.188669	0.497911
Itpk1	ENSMUSG00000057963	4243.45	0.0299559	-0.0299559	0.533773	0.84345
Gapvd1	ENSMUSG00000026867	6581.38	0.00495699	-0.00495699	0.888521	1
Prrt3	ENSMUSG00000045009	383.637	0.22659	-0.22659	0.0124093	0.0860229
Hey1	ENSMUSG00000040289	686.859	0.130104	-0.130104	0.034499	0.168007
Zfp512b	ENSMUSG00000000823	7189.83	0.0598675	-0.0598675	0.241689	0.564549
Rufy2	ENSMUSG00000020070	2612.78	0.0468122	-0.0468122	0.369526	0.673893
Lap3	ENSMUSG00000039682	1093.31	0.100292	0.100292	0.0923108	0.322878
Gm43517	ENSMUSG00000089922	5001.95	0.00890855	0.00890855	0.856898	0.991085
Arhgef1	ENSMUSG00000040940	3962.31	0.0214237	-0.0214237	0.590996	0.844395
Svip	ENSMUSG00000074093	787.09	0.0225551	0.0225551	0.649381	0.762309
Btbd8	ENSMUSG00000111375	2010.39	0.111914	0.111914	0.0755066	0.320821
Srrm1	ENSMUSG00000028809	5405.48	0.0157249	-0.0157249	0.748622	0.939101
Gm20458	ENSMUSG00000090996	802.863	0.00998982	-0.00998982	0.847325	0.924316
Fbxo2	ENSMUSG00000041556	57.2413	0.0675574	0.0675574	0.0791852	0.433265
Rpf2	ENSMUSG00000038510	1137.5	0.0796592	0.0796592	0.161592	0.514137
Zfp704	ENSMUSG00000040209	9179.78	0.146604	-0.146604	0.0395923	0.203547
St3gal5	ENSMUSG00000056091	1478.73	0.148852	-0.148852	0.00416598	0.0434411
Kcns2	ENSMUSG00000050963	259.877	0.224094	-0.224094	0.0128921	0.0882714
Myg1	ENSMUSG00000001285	1436.62	0.0440854	0.0440854	0.372241	0.673049
Mir27b	ENSMUSG00000065475	8.65613	0.00431803	-0.00431803	0.835317	1
Umps	ENSMUSG00000022814	1189.86	0.0104858	0.0104858	0.867015	0.966088
Fth1	ENSMUSG00000024661	12833.1	0.0117309	-0.0117309	0.806915	0.970596
Atp6v1h	ENSMUSG00000033793	4675.36	0.00505115	0.00505115	0.918329	1
Ddx17	ENSMUSG00000055065	26598.3	0.0215131	0.0215131	0.670104	0.869035
Aff1	ENSMUSG00000029313	201.39	0.407818	0.407818	0.00239308	0.0280963
Smg9	ENSMUSG00000002210	1474.29	0.0397911	-0.0397911	0.421991	0.712141
Pcdh9	ENSMUSG00000055421	2705.41	0.310651	-0.310651	5.21e-05	0.00221153
B4galt5	ENSMUSG00000017929	2835.67	0.453962	-0.453962	1.75e-15	8e-12
Jph3	ENSMUSG00000025318	5086.99	0.207213	-0.207213	0.000781076	0.0152259
Necab1	ENSMUSG00000040536	3625.2	0.411826	-0.411826	0.000324662	0.00834041
Col4a2	ENSMUSG00000031503	5090.38	0.185481	-0.185481	0.0164912	0.110482
Mgat1	ENSMUSG00000020346	2157.5	0.00784273	-0.00784273	0.8702	1
Srp9	ENSMUSG00000026511	1673.77	0.0598372	0.0598372	0.267747	0.585241
Mast4	ENSMUSG00000034751	2657.05	0.154077	-0.154077	0.0299378	0.170468
Afg3l2	ENSMUSG00000024527	2276.81	0.107429	-0.107429	0.00761517	0.068614
Mal2	ENSMUSG00000024479	503.317	0.427975	-0.427975	0.00178379	0.0234433
Rgl1	ENSMUSG00000026482	1678.53	0.11282	0.11282	0.0738418	0.31657
Rapgef3	ENSMUSG00000022469	356.438	0.0331359	-0.0331359	0.42927	0.599887
Mettl14	ENSMUSG00000028114	1135.3	0.0343166	0.0343166	0.469943	0.760134
Gcsh	ENSMUSG00000034424	959.287	0.0810372	0.0810372	0.159977	0.37293
Fbxl15	ENSMUSG00000025226	598.808	0.0205569	-0.0205569	0.629942	0.821346
Nop56	ENSMUSG00000027405	5400.04	0.0345786	-0.0345786	0.400845	0.700605
Nrbp2	ENSMUSG00000075590	3764.87	0.435816	-0.435816	0.00288447	0.035862
Prdx1	ENSMUSG00000028691	4256.8	0.0186132	0.0186132	0.710972	0.89008
Cbarp	ENSMUSG00000035640	5881.55	0.349549	-0.349549	0.000115504	0.00403855
Sgta	ENSMUSG00000004937	8556.14	0.0366046	-0.0366046	0.473201	0.774373
Lrp8	ENSMUSG00000028613	11468.6	0.0735252	-0.0735252	0.187821	0.49866
Eri3	ENSMUSG00000033423	6816.08	0.0420616	-0.0420616	0.402605	0.838808
Macf1	ENSMUSG00000028649	28566.1	0.00640029	-0.00640029	0.885209	1
Trpv2	ENSMUSG00000018507	1423.34	0.218566	-0.218566	0.00204312	0.0270709
Naca	ENSMUSG00000061315	13605.4	0.0465071	0.0465071	0.374072	0.695427
Rpl36	ENSMUSG00000057863	7558.24	0.0723602	0.0723602	0.183645	0.49232
Zgpat	ENSMUSG00000027582	6256.39	0.00833004	0.00833004	0.83443	0.983305
Edc4	ENSMUSG00000036270	4259.46	0.0399409	-0.0399409	0.317561	0.626711
Mapk8ip1	ENSMUSG00000027223	11843.4	0.212986	-0.212986	0.0001341	0.00433597
Ogfr	ENSMUSG00000049401	4529.43	0.033193	-0.033193	0.510513	0.802695
Anp32a	ENSMUSG00000032249	10474.6	0.157393	0.157393	0.0315542	0.175332
Ncald	ENSMUSG00000051359	7204.72	0.0947032	-0.0947032	0.109978	0.370977
Celf1	ENSMUSG00000005506	11411.2	0.0437842	-0.0437842	0.398937	0.718227
Vwa5a	ENSMUSG00000023186	136.578	0.182971	0.182971	0.0176277	0.0887445
Neto2	ENSMUSG00000036902	7573.83	0.071739	0.071739	0.167078	0.449563
Aldh2	ENSMUSG00000029455	2017.98	0.0164557	0.0164557	0.729233	0.900579
Cyb5r4	ENSMUSG00000032872	1874.96	0.0148094	0.0148094	0.800874	0.928837
Pcyt2	ENSMUSG00000025137	3337.33	0.158834	-0.158834	0.0208568	0.134263
Epop	ENSMUSG00000043439	312.995	0.0549143	-0.0549143	0.295063	0.494836
Cfl2	ENSMUSG00000062929	4994.6	0.0414897	0.0414897	0.334575	0.690509
Tnik	ENSMUSG00000027692	10687.9	0.0192581	-0.0192581	0.696162	1
Crtc2	ENSMUSG00000027936	1065.38	0.0286362	-0.0286362	0.544137	0.808401
Gpr146	ENSMUSG00000044197	62.9303	0.000841189	-0.000841189	0.978052	1
5430416N02Rik	ENSMUSG00000097772	830.294	0.0834435	0.0834435	0.118923	0.353668
Ppfibp1	ENSMUSG00000016487	877.688	0.0196499	-0.0196499	0.661874	0.836607
Ndufb1-ps	ENSMUSG00000113902	1831.92	0.0508818	0.0508818	0.324824	0.693863
Mafb	ENSMUSG00000074622	2155.44	0.011969	0.011969	0.775589	0.926011
Slc2a8	ENSMUSG00000026791	466.529	0.0463864	0.0463864	0.388219	0.660796
Prcc	ENSMUSG00000004895	3075.12	0.0011457	0.0011457	0.98854	1
Gm42688	ENSMUSG00000079511	1568.82	0.00392425	-0.00392425	0.962519	1
Nipbl	ENSMUSG00000022141	3936.37	0.0470297	0.0470297	0.351873	0.675736
Calm2	ENSMUSG00000036438	32046	0.0378725	-0.0378725	0.464328	0.765005
Mdn1	ENSMUSG00000058006	4951.8	0.0176692	-0.0176692	0.698315	0.908545
Parp1	ENSMUSG00000026496	7300.88	0.0750208	0.0750208	0.180865	0.484395
Yipf5	ENSMUSG00000024487	1557.71	0.0393951	0.0393951	0.519881	0.784369
Tmem63b	ENSMUSG00000036026	6877.27	0.121618	-0.121618	0.0460766	0.223174
Rps6ka2	ENSMUSG00000023809	2027.13	0.0586748	0.0586748	0.281051	0.61324
Ckb	ENSMUSG00000001270	17141.7	0.0666395	-0.0666395	0.186519	0.496795
Mlh3	ENSMUSG00000021245	869.147	0.0838758	0.0838758	0.125794	0.365298
Lztr1	ENSMUSG00000022761	6440.51	0.0598898	-0.0598898	0.193042	0.506115
Szt2	ENSMUSG00000033253	3183.82	0.00493628	-0.00493628	0.885454	1
Mrpl46	ENSMUSG00000030612	764.023	0.058607	0.058607	0.279633	0.589377
Fam181b	ENSMUSG00000051515	742.541	0.0028634	-0.0028634	0.962442	1
Enho	ENSMUSG00000028445	2429.77	0.0674288	-0.0674288	0.217871	0.56728
Gm17018	ENSMUSG00000041035	676.844	0.0688095	-0.0688095	0.219265	0.445443
Ryr1	ENSMUSG00000030592	1927.04	0.0856448	0.0856448	0.0941497	0.364068
Arid1a	ENSMUSG00000007880	11116.8	0.0121487	-0.0121487	0.822269	0.97865
Gon4l	ENSMUSG00000054199	3501.67	0.0236047	0.0236047	0.658628	0.884122
Akt1s1	ENSMUSG00000011096	2451.22	0.00875745	0.00875745	0.89246	0.982696
Mrpl12	ENSMUSG00000039640	2733.7	0.00378999	0.00378999	0.933986	1
Gid4	ENSMUSG00000018415	2198.28	0.075074	-0.075074	0.160013	0.434962
Igfbp6	ENSMUSG00000023046	7.75946	0.00634994	-0.00634994	0.672528	1
Arl3	ENSMUSG00000025035	3199.71	0.0304581	0.0304581	0.509927	0.795546
Med28	ENSMUSG00000015804	2289.88	0.028167	0.028167	0.583107	0.879228
Chn1	ENSMUSG00000056486	6029.73	0.0221777	0.0221777	0.547195	0.824808
Pcnx3	ENSMUSG00000054874	4647.54	0.105337	-0.105337	0.0842008	0.334241
Wasf3	ENSMUSG00000029636	2525.57	0.101295	-0.101295	0.0528292	0.23186
Nav1	ENSMUSG00000009418	15979.8	0.0446992	-0.0446992	0.382271	0.707014
Lrrc8a	ENSMUSG00000007476	2643.23	0.061246	-0.061246	0.22715	0.532576
Lsm4	ENSMUSG00000031848	1577.75	0.0287825	0.0287825	0.494974	0.775834
Sphkap	ENSMUSG00000026163	2377.16	0.0405771	-0.0405771	0.333421	0.660496
Usp46	ENSMUSG00000054814	2854	0.246086	-0.246086	0.00113928	0.0207512
Col25a1	ENSMUSG00000058897	345.341	0.00979841	-0.00979841	0.595504	0.800803
Pnpt1	ENSMUSG00000020464	886.148	0.106607	0.106607	0.0766395	0.243591
Ptk2	ENSMUSG00000022607	6911.21	0.0421597	0.0421597	0.458291	0.763617
Pcdhga7	ENSMUSG00000103472	21743.3	0.0464304	-0.0464304	0.297919	0.73762
Akap8	ENSMUSG00000024045	5067.06	0.0322981	-0.0322981	0.497428	0.770475
Zfp46	ENSMUSG00000051351	5620.44	0.146115	-0.146115	0.00907103	0.0737126
Smarca2	ENSMUSG00000024921	13873.8	0.00761364	-0.00761364	0.838318	0.982591
9530036O11Rik	ENSMUSG00000097726	4.15586	0.00391256	-0.00391256	0.760731	1
Scube1	ENSMUSG00000016763	5865.88	0.0887143	-0.0887143	0.0904596	0.331001
Nup210	ENSMUSG00000030091	2517.78	0.0836838	-0.0836838	0.136086	0.414862
Gcn1	ENSMUSG00000041638	6884.68	0.0340244	-0.0340244	0.570615	0.817688
Pop5	ENSMUSG00000060152	589.054	0.0243608	0.0243608	0.629892	0.819793
Srpk1	ENSMUSG00000004865	4290.49	0.0383048	-0.0383048	0.352698	0.680986
Ndufb2	ENSMUSG00000002416	2216.58	0.0177113	0.0177113	0.721299	0.96478
AW047730	ENSMUSG00000097428	381.855	0.0481367	0.0481367	0.342802	0.622142
Gm20517	ENSMUSG00000023984	2160.04	0.0393988	0.0393988	0.383306	0.746547
Coq7	ENSMUSG00000030652	522.21	0.00187081	0.00187081	0.979693	0.971772
Lhfpl2	ENSMUSG00000045312	816.823	0.0764283	0.0764283	0.163888	0.424443
NA	ENSMUSG00000117338	18239.7	0.0839729	0.0839729	0.150954	0.426524
Selenof	ENSMUSG00000037072	4610.92	0.111724	0.111724	0.079677	0.308459
Mapk4	ENSMUSG00000024558	1092.84	0.0737749	-0.0737749	0.178758	0.540738
Tfg	ENSMUSG00000022757	2873.92	0.0623904	-0.0623904	0.206363	0.551632
Brd1	ENSMUSG00000022387	3962.01	0.0244369	-0.0244369	0.623653	0.899467
C130071C03Rik	ENSMUSG00000050334	10575.5	0.0053083	0.0053083	0.916696	0.994204
Map2k3	ENSMUSG00000018932	520.41	0.0818684	-0.0818684	0.141708	0.390675
Sema3a	ENSMUSG00000028883	1563.51	0.0360489	-0.0360489	0.483183	0.826226
Tmco3	ENSMUSG00000038497	1339.54	0.0982776	0.0982776	0.0920207	0.32221
Ppp1r2	ENSMUSG00000047714	1763.77	0.0244665	-0.0244665	0.618475	0.865246
Zfp629	ENSMUSG00000045639	3380.37	0.0201639	-0.0201639	0.674829	0.898131
Gm49388	ENSMUSG00000108815	2145.7	0.062198	-0.062198	0.238357	0.53799
Scd1	ENSMUSG00000037071	1818.28	0.0503679	-0.0503679	0.331561	0.646725
Lingo1	ENSMUSG00000049556	6641.5	0.175185	-0.175185	0.0198069	0.128814
Gabrd	ENSMUSG00000029054	133.711	0.0701635	0.0701635	0.172978	0.429681
Mpst	ENSMUSG00000071711	2060.21	0.181148	0.181148	0.0166264	0.112798
Ypel2	ENSMUSG00000018427	440.684	0.402526	0.402526	3.39e-05	0.00123048
Atp5l	ENSMUSG00000038717	2844.03	0.0315513	0.0315513	0.497997	0.82924
Slc9a5	ENSMUSG00000014786	1326.87	0.0594259	-0.0594259	0.193728	0.487891
Atp6v1e1	ENSMUSG00000019210	6481.66	0.0103225	0.0103225	0.826684	0.977142
Dock7	ENSMUSG00000028556	8407.85	0.00296541	0.00296541	0.979221	1
Smim26	ENSMUSG00000074754	340.12	0.0245665	0.0245665	0.608141	0.807119
Vps41	ENSMUSG00000041236	5525.54	0.0265358	-0.0265358	0.552301	0.854856
Lonrf1	ENSMUSG00000039633	1649.85	0.175198	-0.175198	0.0123202	0.0911518
Helq	ENSMUSG00000035266	773.683	0.0133451	-0.0133451	0.757786	0.880021
Tacc2	ENSMUSG00000030852	5587.73	0.00585475	-0.00585475	0.893227	1
Smg5	ENSMUSG00000001415	5099.63	0.0448174	-0.0448174	0.151758	0.441967
Scrg1	ENSMUSG00000031610	200.471	0.0405646	0.0405646	0.36452	0.63992
Rps10	ENSMUSG00000052146	12740.8	0.0946132	0.0946132	0.114702	0.365298
Gm42669	ENSMUSG00000106631	837.702	0.105856	0.105856	0.0777481	0.291732
Zfand6	ENSMUSG00000030629	2368.91	0.272553	0.272553	0.000139133	0.00501355
Pgp	ENSMUSG00000043445	1359.2	0.179251	-0.179251	0.0105834	0.0829025
Pgr	ENSMUSG00000031870	133.26	0.207053	-0.207053	0.0179428	0.121648
Gga3	ENSMUSG00000020740	2885	0.0703655	-0.0703655	0.210083	0.511011
Ubr4	ENSMUSG00000066036	12209.5	0.00725966	-0.00725966	0.871444	1
Rbx1	ENSMUSG00000022400	5586.12	0.047863	0.047863	0.364038	0.689184
Nsg2	ENSMUSG00000020297	58071.9	0.105914	0.105914	0.0538772	0.234895
Fam174a	ENSMUSG00000051185	273.822	0.0439722	-0.0439722	0.358114	0.626594
Son	ENSMUSG00000022961	17809.7	0.0272068	0.0272068	0.578634	0.840628
Dnlz	ENSMUSG00000075467	1876.38	0.0130445	-0.0130445	0.790226	0.924316
Gsta4	ENSMUSG00000032348	44.6791	0.0634781	0.0634781	0.0259312	0.227094
Pik3r2	ENSMUSG00000031834	8043.68	0.299173	-0.299173	2.1e-05	0.00121044
Kcnq3	ENSMUSG00000056258	3738.54	0.0448923	-0.0448923	0.337456	0.661997
Cyth2	ENSMUSG00000003269	7304.96	0.009682	0.009682	0.847876	0.986799
Fgfr1	ENSMUSG00000031565	3719.46	0.0255657	0.0255657	0.405011	0.726246
Gpr26	ENSMUSG00000040125	3412.03	0.0111639	-0.0111639	0.858551	0.996635
Hivep1	ENSMUSG00000021366	3912.75	0.157614	-0.157614	0.0262681	0.154555
Rpl41	ENSMUSG00000093674	20139.2	0.0353972	0.0353972	0.461511	0.765723
Nrxn2	ENSMUSG00000033768	16636.9	0.213465	-0.213465	0.00141612	0.0213239
Hdgf	ENSMUSG00000004897	8951.08	0.0427233	0.0427233	0.507611	0.775594
Cplx3	ENSMUSG00000039714	40.4292	0.0304873	0.0304873	0.214261	0.714171
0610012G03Rik	ENSMUSG00000107002	1445.75	0.00797167	-0.00797167	0.869277	1
Abca7	ENSMUSG00000035722	624.903	0.0266758	0.0266758	0.576821	0.788616
Rab36	ENSMUSG00000020175	637.927	0.0693373	-0.0693373	0.144459	0.394475
Rims1	ENSMUSG00000041670	2936.87	0.318823	-0.318823	0.00039688	0.00911446
Arhgef2	ENSMUSG00000028059	6885.8	0.0674931	0.0674931	0.22187	0.539373
Prr7	ENSMUSG00000034686	873.019	0.180719	-0.180719	0.0203659	0.119185
Asrgl1	ENSMUSG00000024654	1516.31	0.322926	0.322926	0.000481312	0.0107229
Ptrh2	ENSMUSG00000072582	1493.74	0.0443101	0.0443101	0.398828	0.706903
Gramd1a	ENSMUSG00000001248	14021.7	0.0786421	-0.0786421	0.148901	0.440449
Bcl9l	ENSMUSG00000063382	6450.15	0.0527279	-0.0527279	0.319408	0.646469
Spire1	ENSMUSG00000024533	5134.17	0.108532	-0.108532	0.0749865	0.295199
Rtf2	ENSMUSG00000027502	3644.54	0.0443453	-0.0443453	0.376563	0.697722
Ankrd11	ENSMUSG00000035569	9213.12	0.0148696	-0.0148696	0.721445	1
Mir5125	ENSMUSG00000092981	228.451	0.00605315	0.00605315	0.819506	0.912029
C1d	ENSMUSG00000000581	2110.51	0.0393619	0.0393619	0.446126	0.734539
Pcx	ENSMUSG00000024892	1967.45	0.220019	0.220019	0.000924027	0.0184978
Mbd6	ENSMUSG00000025409	1621.04	0.0209616	0.0209616	0.643078	0.878959
Tmem132a	ENSMUSG00000024736	17403.9	0.0335649	-0.0335649	0.484708	0.781655
Fam32a	ENSMUSG00000003039	6213.43	0.0451129	-0.0451129	0.299456	0.611316
Ace	ENSMUSG00000020681	363.046	0.0413807	-0.0413807	0.0572376	0.230625
Dock1	ENSMUSG00000058325	564.584	0.296839	0.296839	0.00421039	0.0418638
Dohh	ENSMUSG00000078440	1689.18	0.0246758	-0.0246758	0.615979	0.836171
Gm45842	ENSMUSG00000110505	296.421	0.118715	-0.118715	0.0674992	0.211478
Pbx1	ENSMUSG00000052534	22654.2	0.0618491	-0.0618491	0.227164	0.650717
Dscaml1	ENSMUSG00000032087	3239.24	0.0973477	0.0973477	0.106576	0.364517
Ankrd29	ENSMUSG00000057766	339.054	0.149589	0.149589	0.0377518	0.175072
Rasgef1c	ENSMUSG00000020374	652.333	0.63098	-0.63098	5.2e-05	0.00221153
Smim15	ENSMUSG00000071180	799.552	0.324778	0.324778	0.0013042	0.0192886
Dynll1	ENSMUSG00000009013	12185.2	0.0206078	0.0206078	0.68389	0.876229
Arsb	ENSMUSG00000042082	1110.97	0.0635813	-0.0635813	0.237125	0.543272
Cox14	ENSMUSG00000023020	1412.8	0.0166775	0.0166775	0.732279	0.902423
Gm38642	ENSMUSG00000111219	0.21898	0.000187305	-0.000187305	0.858129	1
Efhd1	ENSMUSG00000026255	25.408	0.0284473	0.0284473	0.378495	1
Sgcb	ENSMUSG00000029156	1076.51	0.0523066	-0.0523066	0.300628	0.618979
2610001J05Rik	ENSMUSG00000052419	1333.91	0.280474	0.280474	0.00086538	0.0159061
Kdm3a	ENSMUSG00000053470	2920.7	0.0679745	0.0679745	0.243975	0.568494
Plekha2	ENSMUSG00000031557	51.3309	0.0458444	0.0458444	0.292175	0.807119
Specc1l	ENSMUSG00000033444	4679.47	0.0295144	0.0295144	0.555668	0.807119
Nudt8	ENSMUSG00000110949	469.162	0.100011	-0.100011	0.0973922	0.316012
Edf1	ENSMUSG00000015092	3159.43	0.00672081	0.00672081	0.891568	1
Tspan15	ENSMUSG00000037031	156.778	0.401337	0.401337	0.000227782	0.00585611
Parp8	ENSMUSG00000021725	1434.32	0.0219476	-0.0219476	0.658552	0.863375
Dock6	ENSMUSG00000032198	497.481	0.0187259	-0.0187259	0.664247	0.838274
Cers4	ENSMUSG00000008206	2455.74	0.0550017	-0.0550017	0.216342	0.565622
Paqr7	ENSMUSG00000037348	878.197	0.043114	-0.043114	0.398859	0.668577
Lrrc75b	ENSMUSG00000046807	3441.89	0.350571	-0.350571	2.79e-05	0.00156107
Slc8a2	ENSMUSG00000030376	3581.99	0.0358267	-0.0358267	0.48069	0.75894
Shank1	ENSMUSG00000038738	13363.1	0.264307	-0.264307	0.00477976	0.0631657
Ngdn	ENSMUSG00000022204	836.807	0.253019	0.253019	0.00630015	0.0547329
Pcdhga6	ENSMUSG00000103793	21735.5	0.0482394	-0.0482394	0.275988	0.586252
Spout1	ENSMUSG00000039660	1681.56	0.010573	-0.010573	0.831354	0.953342
Cyp4f15	ENSMUSG00000073424	25.0383	1.39952	1.39952	0.000731883	0.190215
Ralgapb	ENSMUSG00000027652	5117.22	0.0330318	-0.0330318	0.433166	0.744806
Tm9sf4	ENSMUSG00000068040	3395.45	0.0784734	-0.0784734	0.0732807	0.282373
Cd63	ENSMUSG00000025351	710.556	0.384791	0.384791	0.00231618	0.0280102
Efna5	ENSMUSG00000048915	476.526	0.0506818	-0.0506818	0.295801	0.580701
Fam172a	ENSMUSG00000064138	1956.35	0.0295503	0.0295503	0.548566	0.8655
Sephs2	ENSMUSG00000049091	1193.45	0.0492784	-0.0492784	0.358983	0.673168
Tollip	ENSMUSG00000025139	4509.84	0.0671708	-0.0671708	0.13202	0.410152
Tom1l1	ENSMUSG00000020541	219.516	0.136719	0.136719	0.0476059	0.206789
Atp2b4	ENSMUSG00000026463	4815.11	0.0440207	0.0440207	0.410355	0.756847
Sugp2	ENSMUSG00000036054	7239.22	0.12736	-0.12736	0.0271243	0.152168
Cdkn1b	ENSMUSG00000003031	4568.11	0.123856	0.123856	0.0633121	0.269752
Ano4	ENSMUSG00000035189	470.749	0.139937	0.139937	0.0369396	0.172591
Lime1	ENSMUSG00000090077	3303.82	0.00274475	0.00274475	0.954924	1
Ldhb	ENSMUSG00000030246	6267.25	0.323473	0.323473	0.000675	0.0137598
Sox8	ENSMUSG00000024176	725.86	0.157988	0.157988	0.0245084	0.134467
Dhrs7b	ENSMUSG00000042569	673.641	0.0990622	0.0990622	0.106907	0.334018
Cck	ENSMUSG00000032532	1201.74	0.0424457	0.0424457	0.323873	0.629352
Rhbdl1	ENSMUSG00000025735	1296.96	0.488814	-0.488814	4.04e-06	0.000446174
Tbcc	ENSMUSG00000036430	693.97	0.0245256	0.0245256	0.627348	0.846151
Mrps12	ENSMUSG00000045948	1013.06	0.00288581	0.00288581	0.955526	1
Kifc2	ENSMUSG00000004187	2160.29	0.129947	-0.129947	0.0395272	0.198102
Cyfip1	ENSMUSG00000030447	3189.05	0.00146379	-0.00146379	0.975139	1
Kmt2c	ENSMUSG00000038056	6268.57	0.0142878	0.0142878	0.735548	0.932298
Pcdhgc3	ENSMUSG00000102918	26818.8	0.0175309	0.0175309	0.672596	0.889773
Mrpl34	ENSMUSG00000034880	1466.3	0.0484167	0.0484167	0.319381	0.625392
Zfp467	ENSMUSG00000068551	985.317	0.201921	0.201921	0.00211094	0.0265537
Ttc39b	ENSMUSG00000038172	635.889	0.0717696	0.0717696	0.196044	0.419761
Csmd2	ENSMUSG00000028804	3776.69	0.0314475	0.0314475	0.457087	0.760238
Ctsz	ENSMUSG00000016256	1676.99	0.00784274	0.00784274	0.875924	0.98573
Ankrd17	ENSMUSG00000055204	7422.9	0.0104208	-0.0104208	0.833563	0.983112
Tcf3	ENSMUSG00000020167	3129.18	0.239189	0.239189	0.00160612	0.0233085
Mical2	ENSMUSG00000038244	3487.95	0.0340348	-0.0340348	0.382592	0.702726
Nudcd1	ENSMUSG00000038736	863.943	0.00681186	0.00681186	0.909485	0.87355
Rpsa	ENSMUSG00000032518	49282.6	0.0125381	0.0125381	0.796136	0.960645
Fam53a	ENSMUSG00000037339	809.696	0.0185027	0.0185027	0.718348	0.794032
Gm42957	ENSMUSG00000106447	655.076	0.00303844	0.00303844	0.953632	0.972152
Klhdc7a	ENSMUSG00000078234	10.4045	0.00243507	-0.00243507	0.765631	1
Apoe	ENSMUSG00000002985	2128.81	0.076089	0.076089	0.0240917	0.159804
Cx3cr1	ENSMUSG00000052336	260.335	0.289457	0.289457	0.00764405	0.0616807
Papss1	ENSMUSG00000028032	4999.16	0.0371022	-0.0371022	0.380628	0.70358
Spaca6	ENSMUSG00000080316	882.468	0.00675959	0.00675959	0.83779	0.921249
N4bp3	ENSMUSG00000001053	515.678	0.338311	-0.338311	0.00142388	0.0203341
Rnpepl1	ENSMUSG00000026269	2021.33	0.0454019	-0.0454019	0.378421	0.681144
Tmem168	ENSMUSG00000029569	1083.47	0.0742949	0.0742949	0.167391	0.445443
Ccdc124	ENSMUSG00000007721	2894.77	0.00307476	0.00307476	0.937352	1
Rpl18	ENSMUSG00000059070	14735.8	0.0758309	0.0758309	0.178618	0.480961
Nek6	ENSMUSG00000026749	1089.56	0.328625	0.328625	0.00254537	0.038186
Thra	ENSMUSG00000058756	54077.8	0.0584714	-0.0584714	0.255887	0.689551
Scn8a	ENSMUSG00000023033	3652.77	0.0613183	-0.0613183	0.207633	0.548053
Iqce	ENSMUSG00000036555	1368.17	0.0503357	-0.0503357	0.326034	0.633923
Rer1	ENSMUSG00000029048	2567.55	0.00416085	-0.00416085	0.995198	1
Rbm33	ENSMUSG00000048271	5096.98	0.0287089	-0.0287089	0.549981	0.829211
Ankrd33b	ENSMUSG00000022237	14.099	0.0182183	0.0182183	0.435091	1
Foxp1	ENSMUSG00000030067	5823.68	0.130367	-0.130367	0.0566861	0.241957
Atp5h	ENSMUSG00000034566	5423.62	0.0558049	0.0558049	0.297728	0.652814
Cadm2	ENSMUSG00000064115	4347.66	0.654689	-0.654689	4.74e-09	1.86e-06
Zswim8	ENSMUSG00000021819	8968.45	0.0658459	-0.0658459	0.23592	0.559779
Atf4	ENSMUSG00000042406	5125.75	0.0139847	-0.0139847	0.770667	0.943566
Mtmr2	ENSMUSG00000031918	1860.4	0.0490505	0.0490505	0.287486	0.606106
Myo9b	ENSMUSG00000004677	4454.35	0.00103194	-0.00103194	0.979463	1
Scp2	ENSMUSG00000028603	2212.39	0.113596	0.113596	0.0666857	0.278258
Epas1	ENSMUSG00000024140	915.432	0.113865	-0.113865	0.0758188	0.27243
Tma7	ENSMUSG00000091537	2772.64	0.0240508	0.0240508	0.592604	0.851039
H2-T22	ENSMUSG00000056116	191.672	0.396932	0.396932	0.00025988	0.00522325
Htra1	ENSMUSG00000006205	279.386	0.0146328	0.0146328	0.702749	0.843997
BC005537	ENSMUSG00000019132	9838.53	0.0320127	-0.0320127	0.484551	0.762309
Hnrnpl	ENSMUSG00000015165	11634.4	0.0333085	0.0333085	0.494342	0.768656
Mthfsd	ENSMUSG00000031816	1285.88	0.0254201	-0.0254201	0.599012	0.831388
Setd5	ENSMUSG00000034269	6986.6	0.0358912	-0.0358912	0.472925	0.774272
Vwa5b2	ENSMUSG00000046613	988.072	0.0495017	-0.0495017	0.180496	0.399531
Tmbim6	ENSMUSG00000023010	7384.2	0.0149215	-0.0149215	0.670591	0.888589
Herc2	ENSMUSG00000030451	13309.3	0.0127555	-0.0127555	0.783381	0.929074
Rplp1	ENSMUSG00000007892	26701.5	0.0123605	0.0123605	0.790188	0.960687
Gnaq	ENSMUSG00000024639	11954	0.137605	-0.137605	0.0196529	0.161594
Ttc13	ENSMUSG00000037300	2018.06	0.0973108	-0.0973108	0.0713921	0.310431
Raly	ENSMUSG00000027593	7514.04	0.0526467	0.0526467	0.32532	0.767493
Mbd4	ENSMUSG00000030322	447.451	0.197162	0.197162	0.00466943	0.0438045
Col4a1	ENSMUSG00000031502	6697.23	0.144628	-0.144628	0.0402422	0.205613
Trir	ENSMUSG00000041203	2923.06	0.00643891	0.00643891	0.898779	0.985609
Zmat3	ENSMUSG00000027663	1547.86	0.137495	-0.137495	0.0284476	0.159959
Stmn4	ENSMUSG00000022044	19316.8	0.010022	0.010022	0.841796	0.983926
Rnf31	ENSMUSG00000047098	1327.17	0.0680616	-0.0680616	0.199254	0.492693
Exosc4	ENSMUSG00000034259	935.766	0.0176854	0.0176854	0.712735	0.891026
Mpv17l	ENSMUSG00000022679	856.584	0.312627	-0.312627	0.000193843	0.0052404
Vhl	ENSMUSG00000033933	3269.1	0.0104621	0.0104621	0.843328	0.981909
Map3k13	ENSMUSG00000033618	1469.38	0.0735838	0.0735838	0.192169	0.561505
Fgfr3	ENSMUSG00000054252	879.472	0.0245052	0.0245052	0.626994	0.74895
Tmem229a	ENSMUSG00000048022	299.078	0.169553	-0.169553	0.0264373	0.141182
Moap1	ENSMUSG00000096458	1698.49	0.042384	-0.042384	0.361644	0.666985
Ep400	ENSMUSG00000029505	7444.16	0.000297381	-0.000297381	0.99521	1
Mast1	ENSMUSG00000053693	9090.79	0.296461	-0.296461	0.000216829	0.00623345
Ppp1r14c	ENSMUSG00000040653	4204.27	0.0883806	-0.0883806	0.0965172	0.344669
Gm20683	ENSMUSG00000093593	2366.18	0.279925	-0.279925	0.00099028	0.0176195
Sap30bp	ENSMUSG00000020755	3695.19	0.0245795	0.0245795	0.607208	0.838274
Foxo1	ENSMUSG00000044167	474.242	0.0664659	-0.0664659	0.133695	0.371512
Cacna1h	ENSMUSG00000024112	6277.73	0.0969162	-0.0969162	0.0924475	0.336075
Flt1	ENSMUSG00000029648	921.016	0.3458	-0.3458	0.000820026	0.0142261
C1qtnf4	ENSMUSG00000040794	1693.59	0.00868449	-0.00868449	0.82543	0.979335
Cacna1g	ENSMUSG00000020866	4364.48	0.247363	-0.247363	0.0108615	0.0829025
Mpp5	ENSMUSG00000021112	468.105	0.334311	0.334311	0.000413861	0.00705197
Arhgef3	ENSMUSG00000021895	510.371	0.081809	-0.081809	0.113696	0.28892
Mpeg1	ENSMUSG00000046805	206.499	0.495835	0.495835	0.000894107	0.015086
Atp11b	ENSMUSG00000037400	2779.55	0.018916	-0.018916	0.665581	0.888667
Nlgn2	ENSMUSG00000051790	11868.4	0.115431	-0.115431	0.03245	0.177792
Mrps33	ENSMUSG00000029918	952.462	0.0760709	0.0760709	0.176873	0.464666
Tnfrsf1b	ENSMUSG00000028599	111.81	0.0393471	-0.0393471	0.401377	0.723675
Mkrn2	ENSMUSG00000000439	2232.21	0.0150741	0.0150741	0.767666	0.942793
Frzb	ENSMUSG00000027004	119.158	0.000627332	-0.000627332	0.985358	0.986676
Chmp5	ENSMUSG00000028419	2823.61	0.0711237	0.0711237	0.205355	0.524378
Cherp	ENSMUSG00000052488	3810.29	0.0284721	-0.0284721	0.542657	0.824471
Camk2n1	ENSMUSG00000046447	3855.3	0.0142002	-0.0142002	0.722754	0.919016
Mrps2	ENSMUSG00000035772	1306.62	0.017505	-0.017505	0.729093	0.911263
1810037I17Rik	ENSMUSG00000054091	957.239	0.150724	0.150724	0.0410821	0.165107
Jag2	ENSMUSG00000002799	2724.07	0.344694	-0.344694	0.000605714	0.0128355
Gm49373	ENSMUSG00000111692	739.662	0.0583692	-0.0583692	0.281277	0.510763
Reep5	ENSMUSG00000005873	10534.1	0.125841	-0.125841	0.044645	0.269474
Cacna1c	ENSMUSG00000051331	4980.87	0.0300159	-0.0300159	0.522627	0.786057
Atp8b2	ENSMUSG00000060671	2329.08	0.0235246	-0.0235246	0.645089	0.874084
Pip5k1c	ENSMUSG00000034902	14685.2	0.202633	-0.202633	0.00079714	0.0194056
Kcnj10	ENSMUSG00000044708	488.262	0.171528	0.171528	0.0261408	0.115125
Gabarapl2	ENSMUSG00000031950	3637.41	0.0108891	0.0108891	0.829755	0.952538
Tomm5	ENSMUSG00000078713	974.085	0.0128932	0.0128932	0.783445	0.929074
H2-T23	ENSMUSG00000067212	123.958	1.04483	1.04483	7.4e-09	2.61e-06
Neat1	ENSMUSG00000092274	74.0411	0.0231365	0.0231365	0.471707	0.626803
Sppl2b	ENSMUSG00000035206	2271.39	0.189183	-0.189183	0.00488004	0.0507788
Ptbp1	ENSMUSG00000006498	2858.28	0.0864046	0.0864046	0.131019	0.40609
Tmem14a	ENSMUSG00000025933	279.13	0.0892555	0.0892555	0.129947	0.371512
Ppm1m	ENSMUSG00000020253	252.124	0.0314574	-0.0314574	0.500443	0.742311
Tut7	ENSMUSG00000035248	3698.23	0.0220438	-0.0220438	0.797696	0.936561
Cbr1	ENSMUSG00000051483	2545.74	0.0464709	0.0464709	0.386252	0.707503
H1f2	ENSMUSG00000036181	311.707	0.0290703	0.0290703	0.495861	0.641736
Ndst2	ENSMUSG00000039308	742.592	0.0409586	-0.0409586	0.431186	0.693949
Kcnt1	ENSMUSG00000058740	981.379	0.0264447	-0.0264447	0.275823	0.586104
Pcnt	ENSMUSG00000001151	1525.3	0.0710333	0.0710333	0.219608	0.530499
Pemt	ENSMUSG00000000301	86.1496	0.018419	0.018419	0.696446	0.840888
Zfp523	ENSMUSG00000024220	2917.88	0.273998	-0.273998	0.00010549	0.00380782
S100b	ENSMUSG00000033208	31.2186	0.0401062	-0.0401062	0.230179	0.650123
Nhp2	ENSMUSG00000001056	1646.03	0.0526576	0.0526576	0.312872	0.681144
Ttc19	ENSMUSG00000042298	1050.8	0.198263	-0.198263	0.00674436	0.0727313
Kctd4	ENSMUSG00000046523	936.251	0.292284	0.292284	0.00468535	0.0448427
Dapk3	ENSMUSG00000034974	1457.57	0.0103746	-0.0103746	0.846073	0.971873
Raph1	ENSMUSG00000026014	2378.72	0.04772	-0.04772	0.331701	0.658596
Vxn	ENSMUSG00000067879	1871.96	0.109391	0.109391	0.081547	0.296213
Pcdh15	ENSMUSG00000052613	499.95	0.100101	-0.100101	0.0301494	0.125807
Jund	ENSMUSG00000071076	2908.52	0.00443469	-0.00443469	0.92814	1
Rps27a	ENSMUSG00000020460	18226.2	0.104899	0.104899	0.0897307	0.401924
Ino80d	ENSMUSG00000040865	1560.86	0.0667438	0.0667438	0.210128	0.518365
Hapln1	ENSMUSG00000021613	14.4534	0.014498	0.014498	0.248827	1
Vcl	ENSMUSG00000021823	705.038	0.00972332	0.00972332	0.843035	0.923792
Sirpa	ENSMUSG00000037902	2078.22	0.00503137	0.00503137	0.906894	0.980031
Tspan5	ENSMUSG00000028152	8129.78	0.13196	-0.13196	0.0366058	0.192103
P3h3	ENSMUSG00000023191	1434.04	0.0213283	-0.0213283	0.631551	0.856815
Slc39a12	ENSMUSG00000036949	18.7164	0.0210029	0.0210029	0.0917031	1
Sparcl1	ENSMUSG00000029309	9518.35	0.0260396	0.0260396	0.557711	0.808212
Gldc	ENSMUSG00000024827	429.265	0.37872	0.37872	0.00709604	0.0587925
Selenoi	ENSMUSG00000075703	3452.22	0.143367	-0.143367	0.00642618	0.0585962
Cplane1	ENSMUSG00000039801	3169.24	0.0143501	-0.0143501	0.776278	0.950238
Polr2g	ENSMUSG00000071662	2060.61	0.0767323	0.0767323	0.171614	0.474803
Mir3064	ENSMUSG00000093273	2697.68	0.0410426	-0.0410426	0.404554	0.758106
Ksr2	ENSMUSG00000061578	1416.21	0.0369759	-0.0369759	0.413069	0.717896
Ldhd	ENSMUSG00000031958	8.40088	0.0289032	0.0289032	0.116372	1
Peg10	ENSMUSG00000092035	1607.82	0.0355743	0.0355743	0.0796154	0.296079
Mlxip	ENSMUSG00000038342	3196.86	0.0272185	-0.0272185	0.580387	0.841168
Lonp1	ENSMUSG00000041168	3277.1	0.0951718	-0.0951718	0.0256871	0.164194
Phyhipl	ENSMUSG00000037747	2413.97	0.0631988	-0.0631988	0.211586	0.532329
Cebpg	ENSMUSG00000056216	1641.96	0.0615802	0.0615802	0.259915	0.563201
Ptpn3	ENSMUSG00000038764	197.694	0.303016	-0.303016	0.00716063	0.0592066
Mtmr9	ENSMUSG00000035078	4017.84	0.0532906	-0.0532906	0.298083	0.628711
Pxn	ENSMUSG00000029528	1526	0.00556638	-0.00556638	0.909288	0.989654
Tcaf1	ENSMUSG00000036667	17058.6	0.0598059	-0.0598059	0.209158	0.528952
Kcnq5	ENSMUSG00000028033	1417.09	0.273567	-0.273567	0.000920201	0.016587
Uchl1	ENSMUSG00000029223	32290.8	0.064961	-0.064961	0.243006	0.565811
Fam110b	ENSMUSG00000049119	4095.19	0.0262237	-0.0262237	0.570522	0.836171
Tnrc6a	ENSMUSG00000052707	4762.39	0.000832507	-0.000832507	0.985591	1
Itgb1bp1	ENSMUSG00000062352	699.905	0.196034	0.196034	0.00786767	0.0629284
Snapc4	ENSMUSG00000036281	1915.14	0.0783821	-0.0783821	0.14689	0.414862
Chst15	ENSMUSG00000030930	2103.69	0.0610914	0.0610914	0.254328	0.618212
Cmpk2	ENSMUSG00000020638	572.679	0.0768469	-0.0768469	0.208607	0.476045
Meaf6	ENSMUSG00000028863	4714.84	0.19362	-0.19362	1.04e-05	0.000722861
Rabac1	ENSMUSG00000003380	2841.25	0.0495692	-0.0495692	0.339822	0.666985
Wdr90	ENSMUSG00000073434	1087.51	0.0735677	-0.0735677	0.145292	0.484653
Scyl1	ENSMUSG00000024941	3132.89	0.16405	-0.16405	0.00242103	0.0319002
Sox2	ENSMUSG00000074637	1203.83	0.389058	0.389058	0.000229196	0.00746805
Ywhah	ENSMUSG00000018965	9645.3	0.0997956	-0.0997956	0.0724929	0.290042
Atxn2	ENSMUSG00000042605	3690.04	0.0569395	-0.0569395	0.253431	0.606106
Nrgn	ENSMUSG00000053310	3738.64	0.156205	-0.156205	0.0204587	0.126532
Gm20488	ENSMUSG00000107314	37.4013	0.00882709	-0.00882709	0.796203	1
Lfng	ENSMUSG00000029570	505.795	0.0932899	0.0932899	0.118966	0.353668
Faim2	ENSMUSG00000023011	1761.26	0.414156	-0.414156	0.000466268	0.0105208
Coro2a	ENSMUSG00000028337	1170.58	0.61948	-0.61948	6.79e-14	2.08e-10
4833439L19Rik	ENSMUSG00000025871	5309.39	0.042722	0.042722	0.357776	0.711419
Asap2	ENSMUSG00000052632	3167.91	0.0699931	-0.0699931	0.199166	0.515001
Plcg1	ENSMUSG00000016933	9387.43	0.0020024	-0.0020024	0.965052	1
Zfp639	ENSMUSG00000027667	1542.23	0.0261674	-0.0261674	0.53562	0.819793
Scmh1	ENSMUSG00000000085	2653.87	0.022953	-0.022953	0.592533	0.844849
2210016L21Rik	ENSMUSG00000029559	3310.73	0.0967119	-0.0967119	0.0715966	0.278382
Gpt2	ENSMUSG00000031700	1692.53	0.0374644	-0.0374644	0.407356	0.705661
Gls	ENSMUSG00000026103	5078.67	0.0789942	-0.0789942	0.161691	0.455393
Spg20	ENSMUSG00000036580	661.102	0.108113	0.108113	0.074524	0.270719
Gm49318	ENSMUSG00000111842	3765.08	0.0838524	-0.0838524	0.134553	0.415833
Myh14	ENSMUSG00000030739	106.883	0.0127147	-0.0127147	0.655697	0.835294
Gigyf1	ENSMUSG00000029714	3156.36	0.0292303	-0.0292303	0.543934	0.825503
Tmem53	ENSMUSG00000048772	54.6604	0.00095076	-0.00095076	0.97819	1
Ncor2	ENSMUSG00000029478	5153.56	0.0625236	0.0625236	0.220841	0.542758
Cic	ENSMUSG00000005442	12721.7	0.0749095	-0.0749095	0.16146	0.455045
Phf24	ENSMUSG00000036062	6906.54	0.251003	-0.251003	0.00610559	0.0586672
Max	ENSMUSG00000059436	2918.84	0.0625527	-0.0625527	0.215686	0.518365
Myo18a	ENSMUSG00000000631	10375.1	0.153214	-0.153214	0.0154991	0.110781
Gas5	ENSMUSG00000053332	5880.84	0.0687175	0.0687175	0.204099	0.501716
Psma2	ENSMUSG00000015671	4945.11	0.048012	0.048012	0.359658	0.713083
Cttnbp2	ENSMUSG00000000416	5806.04	0.00523549	0.00523549	0.914864	1
Mir1906-1	ENSMUSG00000084535	787.678	0.0149275	-0.0149275	0.470567	0.750989
Pkia	ENSMUSG00000027499	15097.1	0.0966005	-0.0966005	0.0991867	0.336224
Ube2n	ENSMUSG00000074781	5451.99	0.0497292	-0.0497292	0.274019	0.604913
Prxl2a	ENSMUSG00000021792	2008.83	0.105979	-0.105979	0.0635239	0.259598
Grk6	ENSMUSG00000074886	3922.47	0.164644	-0.164644	0.00121054	0.0200828
Enah	ENSMUSG00000022995	6942.15	0.00360495	-0.00360495	0.949532	1
Fnbp4	ENSMUSG00000008200	3857.72	0.0315664	-0.0315664	0.523889	0.838696
Mef2b	ENSMUSG00000079033	252.21	0.0250139	0.0250139	0.610953	0.707846
Yipf4	ENSMUSG00000024072	795.689	0.0472242	0.0472242	0.357827	0.633966
Rpl4	ENSMUSG00000032399	38503.6	0.0426137	0.0426137	0.416536	0.711525
Tor1aip1	ENSMUSG00000026466	717.707	0.275231	0.275231	0.000645033	0.0105384
Myrf	ENSMUSG00000036098	34.2558	0.0100799	0.0100799	0.757646	1
Pef1	ENSMUSG00000028779	1454.39	0.103653	0.103653	0.0854213	0.305054
Irf2bp1	ENSMUSG00000044030	3381.54	0.0369861	-0.0369861	0.439157	0.748425
Ankrd40	ENSMUSG00000020864	1561.89	0.0445808	0.0445808	0.293154	0.612905
Hnrnpc	ENSMUSG00000060373	12487.4	0.157242	0.157242	0.0249648	0.149093
Shisa7	ENSMUSG00000053550	7353.76	0.165463	-0.165463	0.0285796	0.163097
Prr18	ENSMUSG00000055945	1390.44	0.232872	-0.232872	0.00373425	0.0417141
Dtymk	ENSMUSG00000026281	1772.65	0.125206	0.125206	0.0287922	0.179927
Ywhaq	ENSMUSG00000076432	12093.3	0.0156737	0.0156737	0.755367	0.94258
Nfyb	ENSMUSG00000020248	2272.84	0.105069	0.105069	0.067729	0.28088
Faf2	ENSMUSG00000025873	2409.74	0.0157395	0.0157395	0.67948	0.897814
Pdlim7	ENSMUSG00000021493	1355.22	0.0877389	-0.0877389	0.131592	0.394307
Smim7	ENSMUSG00000044600	4271.7	0.0131795	0.0131795	0.810316	0.971984
Fa2h	ENSMUSG00000033579	2.11267	0.00321977	-0.00321977	0.535614	1
9530068E07Rik	ENSMUSG00000036275	2898.57	0.0695879	0.0695879	0.149114	0.440533
Rbm5	ENSMUSG00000032580	9563.88	0.0002567	0.0002567	0.997195	1
Pigg	ENSMUSG00000029263	415.699	0.00703732	-0.00703732	0.888536	0.943377
Sft2d2	ENSMUSG00000040848	247.439	0.0515472	0.0515472	0.213166	0.489619
Syt16	ENSMUSG00000044912	5089.45	0.133639	-0.133639	0.0085234	0.0781767
Pdyn	ENSMUSG00000027400	178.448	0.0197068	0.0197068	0.156318	0.348353
Gnl2	ENSMUSG00000028869	3128.12	0.0294131	0.0294131	0.5248	0.806412
Sdhd	ENSMUSG00000000171	3007.02	0.0235011	0.0235011	0.653597	0.884122
Lrfn2	ENSMUSG00000040490	1602.82	0.0920656	-0.0920656	0.121076	0.381938
Chgb	ENSMUSG00000027350	3576.01	0.0197173	0.0197173	0.685371	0.900579
Tbl3	ENSMUSG00000040688	1985.14	0.0448614	0.0448614	0.422794	0.738773
Rfx7	ENSMUSG00000037674	4043.14	0.0397859	-0.0397859	0.427634	0.73762
Tub	ENSMUSG00000031028	14488.5	0.120898	-0.120898	0.0171789	0.117606
Arhgap39	ENSMUSG00000033697	4338.91	0.206397	-0.206397	0.000512017	0.0122014
Ube2o	ENSMUSG00000020802	6602.28	0.169135	-0.169135	0.000165884	0.0052357
Cyb5d2	ENSMUSG00000057778	179.316	0.00683738	-0.00683738	0.883878	0.942392
Urm1	ENSMUSG00000069020	1476.73	0.0220159	0.0220159	0.677648	0.869146
Mapk1ip1	ENSMUSG00000041775	1275.95	0.0516969	0.0516969	0.326891	0.634654
Hsdl2	ENSMUSG00000028383	450.039	0.498298	0.498298	1.63e-06	0.000176276
Itm2b	ENSMUSG00000022108	6317.73	0.0923149	0.0923149	0.112995	0.37282
Ate1	ENSMUSG00000030850	2353.37	0.0139342	-0.0139342	0.782535	0.953964
Timm29	ENSMUSG00000048429	3604.47	0.0143893	0.0143893	0.673943	0.87143
Trim8	ENSMUSG00000025034	3212.15	0.0732545	-0.0732545	0.144925	0.416572
2610301B20Rik	ENSMUSG00000059482	799.279	0.0687304	0.0687304	0.177102	0.464717
Cog8	ENSMUSG00000031916	2070.67	0.0125063	0.0125063	0.850675	0.973993
Mpzl3	ENSMUSG00000070305	38.8154	0.00696458	0.00696458	0.847191	1
Pakap	ENSMUSG00000089945	1480.33	0.199697	-0.199697	0.0112286	0.103261
Ing3	ENSMUSG00000029670	782.7	0.087095	0.087095	0.128835	0.389483
Robo3	ENSMUSG00000032128	119.504	0.0388447	0.0388447	0.126374	0.366683
Ints5	ENSMUSG00000071652	1675.53	0.0285301	-0.0285301	0.543552	0.808212
Tns2	ENSMUSG00000037003	257.583	0.0603584	-0.0603584	0.248267	0.532576
Zc3h11a	ENSMUSG00000102976	6079.89	0.0386578	0.0386578	0.451546	0.756006
Gria2	ENSMUSG00000033981	22413.3	0.0417781	-0.0417781	0.37065	0.694782
Ndufa4l2	ENSMUSG00000040280	126.028	0.0801266	-0.0801266	0.142182	0.329904
Unc13b	ENSMUSG00000028456	2666.92	0.0286437	0.0286437	0.608638	0.856594
Telo2	ENSMUSG00000024170	2724.6	0.104019	-0.104019	0.0529319	0.239762
Bicral	ENSMUSG00000036568	2599.78	0.0494176	-0.0494176	0.351993	0.675807
Litaf	ENSMUSG00000022500	417.27	0.113742	0.113742	0.0723653	0.265611
Anapc16	ENSMUSG00000020107	1874.25	0.0223323	0.0223323	0.658849	0.854941
Emc7	ENSMUSG00000055943	1305.55	0.0221869	-0.0221869	0.592365	0.838274
Mrps30	ENSMUSG00000021731	898.796	0.0640052	0.0640052	0.248477	0.532707
Mlc1	ENSMUSG00000035805	885.828	0.0970781	0.0970781	0.0138933	0.0992737
Mxi1	ENSMUSG00000025025	2002.85	0.25368	0.25368	0.00172769	0.0250963
Sgip1	ENSMUSG00000028524	3378.27	0.0901075	-0.0901075	0.0872563	0.322311
Bcas1	ENSMUSG00000013523	100.358	0.00624189	-0.00624189	0.848037	0.926016
Gatm	ENSMUSG00000027199	977.288	0.116276	-0.116276	0.0640316	0.24736
Chchd3	ENSMUSG00000053768	2151.07	0.125414	0.125414	0.0716405	0.289316
H2aj	ENSMUSG00000060032	1258.96	0.000817955	-0.000817955	0.985332	1
Vapb	ENSMUSG00000054455	3953.82	0.00267704	-0.00267704	0.97235	1
Tle4	ENSMUSG00000024642	5576.72	0.0402217	-0.0402217	0.435444	0.775594
Ncoa2	ENSMUSG00000005886	3862.2	0.0576175	-0.0576175	0.237634	0.543874
Zfhx2	ENSMUSG00000040721	1860.41	0.04956	0.04956	0.262544	0.591796
NA	ENSMUSG00000118135	714.227	0.0138626	-0.0138626	0.786772	0.893989
Stard9	ENSMUSG00000033705	1127.39	0.018946	-0.018946	0.63329	0.849864
Nova1	ENSMUSG00000021047	1473.3	0.0355169	0.0355169	0.355259	0.653417
Dbndd2	ENSMUSG00000017734	564.097	0.0632406	-0.0632406	0.263027	0.547389
Abhd2	ENSMUSG00000039202	6106.53	0.102197	-0.102197	0.087689	0.326807
Naa40	ENSMUSG00000024764	2175.21	0.00755728	0.00755728	0.876731	1
Serf2	ENSMUSG00000074884	6189.94	0.034248	0.034248	0.507007	0.775594
Izumo4	ENSMUSG00000055862	561.692	0.082159	-0.082159	0.0814004	0.284289
Gng4	ENSMUSG00000021303	1491.1	0.0543027	-0.0543027	0.0177808	0.131045
Rbfox3	ENSMUSG00000025576	5277.11	0.226973	-0.226973	0.00223696	0.0302008
Nckap5l	ENSMUSG00000023009	2304.09	0.0726484	-0.0726484	0.171768	0.456792
Usp36	ENSMUSG00000033909	1729.12	0.0825726	-0.0825726	0.137355	0.410852
Afg3l1	ENSMUSG00000031967	2380.19	0.0207943	-0.0207943	0.695092	0.90997
Ecpas	ENSMUSG00000050812	3594.46	0.0685933	-0.0685933	0.180523	0.46976
Prkci	ENSMUSG00000037643	2071.69	0.113775	-0.113775	0.0141627	0.0990249
Psmd1	ENSMUSG00000026229	6959.35	0.0236618	-0.0236618	0.612657	0.856046
2810021J22Rik	ENSMUSG00000020491	667.2	0.0228424	-0.0228424	0.637392	0.825255
Pclo	ENSMUSG00000061601	4889.48	0.158902	-0.158902	0.0324477	0.178922
Ptk2b	ENSMUSG00000059456	2318.04	0.0691689	-0.0691689	0.19981	0.4967
Kif21b	ENSMUSG00000041642	37160.2	0.070645	-0.070645	0.198273	0.514137
Prpf40b	ENSMUSG00000023007	4421.31	0.0536538	-0.0536538	0.28095	0.608106
Sorcs1	ENSMUSG00000043531	1335.53	0.703337	-0.703337	0.000248656	0.00792265
Aurkaip1	ENSMUSG00000065990	1494.05	0.0365621	0.0365621	0.506307	0.784223
Dido1	ENSMUSG00000038914	4512.71	0.00976894	0.00976894	0.836393	0.956207
Uqcr11	ENSMUSG00000020163	2959.07	0.0385426	0.0385426	0.509558	0.836607
C1qtnf2	ENSMUSG00000046491	143.749	0.157544	-0.157544	0.0257748	0.114044
Fez2	ENSMUSG00000056121	1633.09	0.0785657	-0.0785657	0.125107	0.383882
Trappc4	ENSMUSG00000032112	3927.19	0.00292944	0.00292944	0.928283	1
Meis2	ENSMUSG00000027210	11311.9	0.0773749	0.0773749	0.170972	0.472278
Camk1	ENSMUSG00000030272	2504.53	0.177302	-0.177302	0.0171882	0.117137
Unc79	ENSMUSG00000021198	3492.27	0.00134965	0.00134965	0.973226	1
Gadd45gip1	ENSMUSG00000033751	1067.22	0.0833321	0.0833321	0.143588	0.412725
Sdc2	ENSMUSG00000022261	410.404	0.0657993	0.0657993	0.213735	0.41523
Abhd8	ENSMUSG00000007950	3957.24	0.0890177	-0.0890177	0.116676	0.401795
Ndufv2	ENSMUSG00000024099	3560.26	0.0224302	0.0224302	0.682541	0.935045
Trim17	ENSMUSG00000036964	2046.14	0.197719	0.197719	0.0124726	0.0936768
Elp3	ENSMUSG00000022031	6768.18	0.0296017	0.0296017	0.644363	0.855198
Rab21	ENSMUSG00000020132	1949.95	0.0372634	-0.0372634	0.420843	0.724423
Tns3	ENSMUSG00000020422	878.862	0.300116	0.300116	0.00536115	0.049062
Dcaf7	ENSMUSG00000049354	13417.3	0.0791428	-0.0791428	0.122286	0.476873
Mon2	ENSMUSG00000034602	3498.22	0.0562573	-0.0562573	0.286832	0.615834
Fam13b	ENSMUSG00000036501	3241.06	0.0385222	-0.0385222	0.455831	0.763865
Idnk	ENSMUSG00000050002	800.474	0.259272	0.259272	0.000161594	0.00462503
Pdzrn3	ENSMUSG00000035357	1349.39	0.521102	0.521102	0.000465786	0.0124258
Kazn	ENSMUSG00000040606	4271.35	0.0122615	-0.0122615	0.760805	0.944855
Ciz1	ENSMUSG00000039205	3197.83	0.0495435	-0.0495435	0.336519	0.663755
Smpdl3a	ENSMUSG00000019872	320.646	0.26693	0.26693	0.00941693	0.0580587
Yaf2	ENSMUSG00000022634	1523.35	0.125014	-0.125014	0.0459604	0.216349
Ppp1r1a	ENSMUSG00000022490	2938.26	0.0801972	-0.0801972	0.171176	0.456142
Cxadr	ENSMUSG00000022865	14631.4	0.139727	-0.139727	0.0159509	0.108358
Arnt2	ENSMUSG00000015709	17389.8	0.0556903	-0.0556903	0.236536	0.542567
Rdh14	ENSMUSG00000020621	550.795	0.0440319	0.0440319	0.404153	0.582863
Drosha	ENSMUSG00000022191	7802.48	0.0578036	-0.0578036	0.242354	0.56728
Map3k9	ENSMUSG00000042724	2643.43	0.0598995	-0.0598995	0.177413	0.482866
Utp18	ENSMUSG00000054079	1313.49	0.0221768	-0.0221768	0.667661	0.877002
Amfr	ENSMUSG00000031751	5415.33	0.0349625	-0.0349625	0.242667	0.56728
Prrc2a	ENSMUSG00000024393	25969.8	0.0179947	-0.0179947	0.672872	0.88987
Cdc73	ENSMUSG00000026361	1200.97	0.0648412	0.0648412	0.223579	0.525429
Sema4g	ENSMUSG00000025207	7293.82	0.158827	-0.158827	0.0317419	0.1752
Fpgt	ENSMUSG00000053870	664.764	0.0335268	0.0335268	0.510169	0.747638
Zfp706	ENSMUSG00000062397	7807.07	0.0400232	0.0400232	0.428338	0.743499
Phlda1	ENSMUSG00000020205	687.787	0.0270091	0.0270091	0.522347	0.691095
Vat1l	ENSMUSG00000046844	2276.92	0.00820743	0.00820743	0.821241	1
Ssh3	ENSMUSG00000034616	842.815	0.0321695	-0.0321695	0.24021	0.46814
Lurap1	ENSMUSG00000028701	312.999	0.170503	-0.170503	0.0228103	0.106208
Tmem242	ENSMUSG00000004945	1497.07	0.14372	0.14372	0.0448472	0.213308
Dlgap3	ENSMUSG00000042388	2675.61	0.385961	-0.385961	0.000107675	0.00386597
Gm45713	ENSMUSG00000089989	29002.8	0.112734	0.112734	0.0734783	0.358697
Spen	ENSMUSG00000040761	7458	0.00151954	-0.00151954	0.971417	1
Rgs8	ENSMUSG00000042671	3199.09	0.0888903	-0.0888903	0.0645515	0.262548
Arpp19	ENSMUSG00000007656	5142.98	0.0685227	-0.0685227	0.175308	0.462144
Ddah1	ENSMUSG00000028194	4850.58	0.00585029	-0.00585029	0.904222	1
Impact	ENSMUSG00000024423	1033.01	0.0614678	-0.0614678	0.26152	0.567788
Ybx3	ENSMUSG00000030189	3516.19	0.0565353	-0.0565353	0.288436	0.617428
Disp3	ENSMUSG00000041544	1170.48	0.281767	0.281767	0.00207808	0.0276988
Alkbh6	ENSMUSG00000042831	1048.15	0.110794	0.110794	0.0769135	0.288208
Pla2g7	ENSMUSG00000023913	208.528	0.0267854	0.0267854	0.205268	0.480361
Noct	ENSMUSG00000023087	1441.41	0.207266	-0.207266	0.000858918	0.0155994
Lamtor1	ENSMUSG00000030842	3189.33	0.0226194	0.0226194	0.65763	0.880437
Cacna1a	ENSMUSG00000034656	2714.22	0.145579	-0.145579	0.0312158	0.186555
NA	ENSMUSG00000117694	17564.8	0.0200675	0.0200675	0.692163	0.879601
Akr7a5	ENSMUSG00000028743	667.986	0.0244267	-0.0244267	0.618526	0.842042
Cdh6	ENSMUSG00000039385	2008.96	0.528196	-0.528196	0.000387582	0.0103822
Gng7	ENSMUSG00000048240	3836.37	0.0597662	-0.0597662	0.232856	0.537822
Ikbip	ENSMUSG00000019975	201.32	0.276593	0.276593	0.00371584	0.0314266
NA	ENSMUSG00000116275	5556.42	0.0429453	0.0429453	0.40119	0.700605
Cul7	ENSMUSG00000038545	5137.62	0.0898699	-0.0898699	0.016472	0.121373
Mtfr1l	ENSMUSG00000046671	4047.58	0.0306808	-0.0306808	0.518828	0.805324
Atp9b	ENSMUSG00000024566	2670.35	0.0511642	-0.0511642	0.306467	0.636548
Atp6v1f	ENSMUSG00000004285	2873.64	0.010997	0.010997	0.915787	1
Slc6a11	ENSMUSG00000030307	3727.61	0.0491942	-0.0491942	0.246001	0.57239
Bmi1	ENSMUSG00000026739	3352.88	0.0193775	0.0193775	0.702203	0.907552
Stk11	ENSMUSG00000003068	3422.61	0.0102307	0.0102307	0.827772	0.980759
4931428F04Rik	ENSMUSG00000014837	12247.5	0.290414	-0.290414	2.04e-05	0.00115271
Nck2	ENSMUSG00000066877	3764.61	0.083119	-0.083119	0.137583	0.417397
Fbxl18	ENSMUSG00000066640	2971.69	0.0106806	-0.0106806	0.815934	0.974471
Ttc33	ENSMUSG00000022151	1265.53	0.0166454	0.0166454	0.745301	0.910024
Galnt14	ENSMUSG00000024064	684.256	0.0589111	-0.0589111	0.214373	0.491247
Rpl36al	ENSMUSG00000049751	2242.18	0.0212949	-0.0212949	0.676491	0.938213
Timm44	ENSMUSG00000002949	1614.68	0.00494384	0.00494384	0.929545	1
Megf10	ENSMUSG00000024593	320.737	0.795245	0.795245	0.000133534	0.00403855
Gm27882	ENSMUSG00000099235	746.627	0.00981063	-0.00981063	0.69683	0.882058
Rufy1	ENSMUSG00000020375	1118.6	0.104078	0.104078	0.0460977	0.252511
Ddx19b	ENSMUSG00000033658	1325.92	0.0402207	-0.0402207	0.348664	0.65131
Sfxn5	ENSMUSG00000033720	866.055	0.393833	0.393833	0.000589406	0.0113178
Clptm1l	ENSMUSG00000021610	3597.58	0.0552656	-0.0552656	0.167137	0.468043
Rpl13a	ENSMUSG00000074129	29860.8	0.114117	0.114117	0.0719933	0.288038
Opalin	ENSMUSG00000050121	0.193967	3.81e-05	-3.81e-05	0.966014	1
Tmed5	ENSMUSG00000063406	431.43	0.0571221	0.0571221	0.300587	0.585241
Fxyd5	ENSMUSG00000009687	168.15	0.077032	-0.077032	0.0920846	0.305979
Snrnp70	ENSMUSG00000063511	13981.7	0.026708	0.026708	0.598207	0.98839
Mthfd2l	ENSMUSG00000029376	770.595	0.0873616	0.0873616	0.110271	0.338912
Arf5	ENSMUSG00000020440	6332.25	0.0350841	-0.0350841	0.504371	0.794532
4932438A13Rik	ENSMUSG00000037270	5731.29	0.0373204	-0.0373204	0.447851	0.756006
Ndel1	ENSMUSG00000018736	2723	0.041196	-0.041196	0.372032	0.698426
Mink1	ENSMUSG00000020827	2820.92	0.07301	-0.07301	0.191747	0.485671
Pfn1	ENSMUSG00000018293	5671.65	0.00837742	0.00837742	0.863813	0.995623
Pdpk1	ENSMUSG00000024122	3699.07	0.0336861	-0.0336861	0.521042	0.785048
Trhde	ENSMUSG00000050663	276.194	0.0332667	-0.0332667	0.431526	0.684875
Tex2	ENSMUSG00000040548	2237.81	0.10827	-0.10827	0.0588143	0.273255
Dusp11	ENSMUSG00000030002	4479.57	0.0013685	-0.0013685	0.962381	1
Zswim6	ENSMUSG00000032846	2586.81	0.0355506	-0.0355506	0.483179	0.783151
Prmt2	ENSMUSG00000020230	7626.08	0.0563682	-0.0563682	0.258698	0.585391
Dgkq	ENSMUSG00000004815	1518.42	0.0232828	-0.0232828	0.579536	0.814279
Mms19	ENSMUSG00000025159	2313.04	0.0124821	-0.0124821	0.832864	0.979658
Mff	ENSMUSG00000026150	7589.81	0.0340556	0.0340556	0.502523	0.918317
Dmxl2	ENSMUSG00000041268	7604.46	0.0506254	-0.0506254	0.336339	0.663558
Zfp787	ENSMUSG00000046792	729.419	0.00199442	0.00199442	0.971012	0.899
Cog5	ENSMUSG00000035933	1411.25	0.188973	0.188973	0.00118967	0.019277
Ghitm	ENSMUSG00000041028	4096.75	0.0346505	0.0346505	0.477012	0.807119
Birc6	ENSMUSG00000024073	7722.96	0.00834005	-0.00834005	0.85228	0.986074
Map9	ENSMUSG00000033900	7696.82	0.310182	-0.310182	1.84e-05	0.00111843
Clk3	ENSMUSG00000032316	3555.15	0.00237119	0.00237119	0.98089	1
Trim9	ENSMUSG00000021071	4073.71	0.0684814	-0.0684814	0.143865	0.429271
Lyrm9	ENSMUSG00000072640	1064.78	0.00721823	0.00721823	0.883732	0.988816
Mrpl13	ENSMUSG00000022370	1263.68	0.205889	0.205889	0.0142361	0.10093
Timmdc1	ENSMUSG00000002846	888.641	0.0349424	0.0349424	0.496805	0.739678
Atp13a1	ENSMUSG00000031862	3518.32	0.0560994	-0.0560994	0.290356	0.619095
Pdf	ENSMUSG00000078931	1010.68	0.0136811	0.0136811	0.811832	0.934642
Ncam2	ENSMUSG00000022762	790.295	0.0433151	-0.0433151	0.352783	0.572053
Fras1	ENSMUSG00000034687	631.41	0.0362804	-0.0362804	0.323181	0.606807
Usp34	ENSMUSG00000056342	7470.38	0.0235976	-0.0235976	0.638161	0.852484
Tmem250-ps	ENSMUSG00000087679	715.245	0.175972	-0.175972	0.00341227	0.0317148
Zfp174	ENSMUSG00000054939	446.237	0.0108599	0.0108599	0.826244	0.807409
Fbxo9	ENSMUSG00000001366	1826.56	0.0133482	-0.0133482	0.786394	1
Endod1	ENSMUSG00000037419	708.561	0.313687	-0.313687	0.00446598	0.0381412
Arhgef10l	ENSMUSG00000040964	2839.3	0.00484938	-0.00484938	0.914929	1
Baiap2	ENSMUSG00000025372	3461.63	0.0614227	-0.0614227	0.259541	0.568494
Smox	ENSMUSG00000027333	1320.38	0.0169202	-0.0169202	0.711324	0.886393
Slc9a3r2	ENSMUSG00000002504	1020.04	0.51555	-0.51555	1.48e-06	0.000176601
Scrt2	ENSMUSG00000060257	3861.77	0.139893	0.139893	0.0441118	0.208126
Sun1	ENSMUSG00000036817	3174.83	0.0401838	-0.0401838	0.432512	0.724633
Cox5b	ENSMUSG00000061518	4444.41	0.00163597	-0.00163597	0.971412	1
Mbip	ENSMUSG00000021028	515.166	0.171909	0.171909	0.00683282	0.0469942
Spns2	ENSMUSG00000040447	2305.17	0.295939	-0.295939	0.000152852	0.00500839
Pik3c3	ENSMUSG00000033628	2148.59	0.0208977	0.0208977	0.669399	0.94258
Cdkn1a	ENSMUSG00000023067	667.779	0.193589	-0.193589	0.0158686	0.102139
H2aw	ENSMUSG00000078851	2699.35	0.15586	0.15586	0.0302434	0.170608
Pip4p2	ENSMUSG00000028221	1242.41	0.0822601	0.0822601	0.0881693	0.310103
Asic4	ENSMUSG00000033007	312.41	0.059567	0.059567	0.082435	0.286585
Rxra	ENSMUSG00000015846	644.885	0.3216	0.3216	8e-06	0.000484266
Prmt7	ENSMUSG00000060098	2128.2	0.00975793	-0.00975793	0.829392	0.94309
Efnb3	ENSMUSG00000003934	7616.91	0.0916369	-0.0916369	0.117923	0.38445
Bicdl1	ENSMUSG00000041609	2279.3	0.418544	-0.418544	0.000178922	0.00526733
Cryz	ENSMUSG00000028199	302.198	0.621445	0.621445	2.45e-13	4.92e-10
Ric3	ENSMUSG00000048330	1809.29	0.0644114	0.0644114	0.13508	0.400335
BC031181	ENSMUSG00000036299	3237.9	0.0126093	0.0126093	0.805913	0.965922
Pmm1	ENSMUSG00000022474	2944.36	0.201217	-0.201217	0.0105195	0.0844648
Ptpn1	ENSMUSG00000027540	4411.68	0.172384	-0.172384	0.000223049	0.00667525
Gjc3	ENSMUSG00000056966	13.0802	0.0233159	-0.0233159	0.268745	1
Prpf40a	ENSMUSG00000061136	3347.37	0.0526388	0.0526388	0.317318	0.626594
Chmp2a	ENSMUSG00000033916	2617.09	0.018431	0.018431	0.802287	0.967658
Stk16	ENSMUSG00000026201	2590.67	0.0202233	-0.0202233	0.685055	0.900579
Eprs	ENSMUSG00000026615	7234.02	0.0636654	-0.0636654	0.136686	0.40293
Car12	ENSMUSG00000032373	128.015	0.00896028	0.00896028	0.508811	0.737182
Igf1r	ENSMUSG00000005533	5516.38	0.00385471	-0.00385471	0.941143	1
Fam168a	ENSMUSG00000029461	15569.8	0.0606898	-0.0606898	0.261923	0.588379
Rngtt	ENSMUSG00000028274	1456.21	0.012515	0.012515	0.787684	0.923176
Mapkapk5	ENSMUSG00000029454	1787.8	0.0864999	-0.0864999	0.0445489	0.206795
Clasrp	ENSMUSG00000061028	2092.35	0.0286201	-0.0286201	0.682492	0.883952
Dusp26	ENSMUSG00000039661	2456.37	0.49921	-0.49921	0.000671088	0.0137598
Scd2	ENSMUSG00000025203	49577.4	0.0908882	-0.0908882	0.0576982	0.312959
Rps3a1	ENSMUSG00000028081	18982.7	0.065582	0.065582	0.221324	0.642724
Mknk2	ENSMUSG00000020190	3644.66	0.0919626	-0.0919626	0.0828986	0.316199
Slc48a1	ENSMUSG00000081534	2343.38	0.175147	-0.175147	0.00468975	0.0499729
Slc44a1	ENSMUSG00000028412	1061.22	0.0716752	-0.0716752	0.199802	0.493249
Vps35	ENSMUSG00000031696	6368.06	0.0173287	-0.0173287	0.823596	0.978914
Fbxl3	ENSMUSG00000022124	1770.09	0.0514541	0.0514541	0.294667	0.598957
Fbll1	ENSMUSG00000051062	1532.28	0.0814941	-0.0814941	0.159159	0.455353
Ankrd24	ENSMUSG00000054708	1048.08	0.0457577	-0.0457577	0.289641	0.600401
Sptbn1	ENSMUSG00000020315	28484.6	0.19684	-0.19684	0.00950443	0.0793355
Kcnip1	ENSMUSG00000053519	1141.85	0.042585	0.042585	0.396227	0.69306
Hax1	ENSMUSG00000027944	1299.95	0.109439	0.109439	0.0772779	0.28866
Baz2b	ENSMUSG00000026987	2472.15	0.135498	0.135498	0.0484796	0.227751
Ankzf1	ENSMUSG00000026199	835.54	0.0740273	-0.0740273	0.19291	0.464211
Tuba4a	ENSMUSG00000026202	607.485	0.036219	-0.036219	0.337032	0.617871
Glrx3	ENSMUSG00000031068	5577.03	0.021731	0.021731	0.665462	0.885819
Aqp11	ENSMUSG00000042797	303.481	0.164782	-0.164782	0.0256538	0.138241
Rad54l2	ENSMUSG00000040661	3439.74	0.013925	0.013925	0.776411	0.950302
Xpc	ENSMUSG00000030094	1145.39	0.017578	-0.017578	0.630329	0.85611
Coq8a	ENSMUSG00000026489	162.341	0.629213	0.629213	3.65e-09	1.3e-06
Cdh13	ENSMUSG00000031841	8164.69	0.0712267	-0.0712267	0.162781	0.460874
Pou3f1	ENSMUSG00000090125	3120.58	0.0318581	0.0318581	0.437565	0.745446
Gm10736	ENSMUSG00000096842	2944.51	0.0635162	0.0635162	0.209091	0.52468
Rab30	ENSMUSG00000030643	1208.03	0.146368	0.146368	0.0375338	0.191809
Thsd7a	ENSMUSG00000032625	1280.48	0.00390768	-0.00390768	0.860939	0.978914
Eid2	ENSMUSG00000046058	1679.58	0.0295886	-0.0295886	0.642611	0.854856
Hspa1a	ENSMUSG00000091971	34.9575	0.00434002	0.00434002	0.848389	1
Bcar1	ENSMUSG00000031955	3823.34	0.0114585	-0.0114585	0.812274	0.972924
Sgsm2	ENSMUSG00000038351	3367.27	0.334653	-0.334653	9.36e-06	0.000670032
Etfbl	ENSMUSG00000107482	827.105	0.247321	0.247321	0.00554467	0.0438045
Psat1	ENSMUSG00000024640	2256.34	0.164316	0.164316	0.0233086	0.137868
Ift57	ENSMUSG00000032965	1040.83	0.0943081	-0.0943081	0.10526	0.343656
Spred2	ENSMUSG00000045671	2670.67	0.0677106	-0.0677106	0.206865	0.524378
Reep2	ENSMUSG00000038555	3939.38	0.253429	-0.253429	0.000932299	0.0171709
Bsn	ENSMUSG00000032589	7301.99	0.115155	-0.115155	0.0665048	0.339444
Flywch1	ENSMUSG00000040097	3840.44	0.0797056	0.0797056	0.0609965	0.263054
Hace1	ENSMUSG00000038822	810.077	0.000222616	0.000222616	0.983693	0.984369
Pfdn5	ENSMUSG00000001289	6358.76	0.0572588	0.0572588	0.294727	0.734539
Gpatch8	ENSMUSG00000034621	4198.71	0.0130833	-0.0130833	0.783699	0.951171
Itga3	ENSMUSG00000001507	637.151	0.139154	-0.139154	0.0411084	0.200138
Dhrs3	ENSMUSG00000066026	421.055	0.215831	-0.215831	0.0164722	0.104972
Rasa3	ENSMUSG00000031453	1607.32	0.0234174	-0.0234174	0.686619	0.904651
Atp6v0e2	ENSMUSG00000039347	9255.86	0.045114	-0.045114	0.38471	0.706903
Zfyve27	ENSMUSG00000018820	3773.08	0.124368	-0.124368	0.0353118	0.189588
Acadm	ENSMUSG00000062908	646.726	0.0155536	-0.0155536	0.731738	0.802106
Gm49654	ENSMUSG00000113184	1333.67	0.0725437	-0.0725437	0.162289	0.44903
Adam22	ENSMUSG00000040537	3815.27	0.105914	-0.105914	0.104988	0.359448
S100a16	ENSMUSG00000074457	359.56	0.0521328	0.0521328	0.262321	0.54712
Rassf2	ENSMUSG00000027339	4444.13	0.0652043	0.0652043	0.211598	0.554388
Tbc1d30	ENSMUSG00000052302	3519.12	0.277576	-0.277576	0.00147952	0.0245263
Slc7a5	ENSMUSG00000040010	4308.6	0.147903	-0.147903	0.0204531	0.131315
Fads6	ENSMUSG00000044788	204.371	0.0167305	0.0167305	0.682723	0.837423
Upp1	ENSMUSG00000020407	12.4958	0.00798479	-0.00798479	0.761605	1
Dkk3	ENSMUSG00000030772	2509.14	0.016658	-0.016658	0.721306	0.924478
Cep170	ENSMUSG00000057335	20777	0.0218684	-0.0218684	0.620038	0.864056
Gm29427	ENSMUSG00000101904	917.558	0.0777224	-0.0777224	0.166978	0.428941
Rex1bd	ENSMUSG00000058833	1323.47	0.0357011	0.0357011	0.477186	0.748234
Ogfod2	ENSMUSG00000023707	1047.06	0.067609	-0.067609	0.209399	0.51031
Rian	ENSMUSG00000097451	16108.2	0.355055	-0.355055	0.000956919	0.0166555
Tmem59	ENSMUSG00000028618	4166.78	0.0919751	0.0919751	0.108646	0.386064
Malat1	ENSMUSG00000092341	8535.08	0.00741932	0.00741932	0.793885	0.934642
Pet117	ENSMUSG00000098387	224.643	0.0385181	-0.0385181	0.445959	0.706005
Mbd3	ENSMUSG00000035478	4993.41	0.0141653	0.0141653	0.764725	0.981769
Scn4b	ENSMUSG00000046480	17.4214	0.0204649	0.0204649	0.336265	1
Zc2hc1a	ENSMUSG00000043542	3789.79	0.0895725	-0.0895725	0.0716955	0.278417
Nfat5	ENSMUSG00000003847	2048.36	0.0281593	0.0281593	0.522844	0.810041
Mau2	ENSMUSG00000031858	5966.11	0.000184929	0.000184929	0.927308	1
Rasgrp2	ENSMUSG00000032946	1928.51	0.525092	-0.525092	0.000176608	0.00597129
Nrd1	ENSMUSG00000053510	5922.67	0.0121976	0.0121976	0.783851	0.991323
Gda	ENSMUSG00000058624	1291.78	0.153492	-0.153492	0.0131732	0.0940699
Dnajb6	ENSMUSG00000029131	5696.66	0.0376195	0.0376195	0.456057	0.764121
Chd5	ENSMUSG00000005045	10175.2	0.39197	-0.39197	0.000799503	0.0154853
Spr	ENSMUSG00000033735	947.121	0.0427243	-0.0427243	0.392854	0.604259
Maf1	ENSMUSG00000022553	3866.46	0.005207	0.005207	0.923463	1
Chst11	ENSMUSG00000034612	1614.94	0.0252467	-0.0252467	0.588835	0.828777
Ecm1	ENSMUSG00000028108	157.26	0.00972341	-0.00972341	0.827003	0.914368
Zfp511	ENSMUSG00000025470	947.579	0.0468706	-0.0468706	0.348171	0.56859
Bms1	ENSMUSG00000030138	2182.34	0.0219384	-0.0219384	0.607171	0.903494
Usp7	ENSMUSG00000022710	7358.61	0.0589433	-0.0589433	0.249001	0.573238
Rps29	ENSMUSG00000034892	18152.2	0.0493853	0.0493853	0.331884	0.658839
Zfp266	ENSMUSG00000060510	5546.62	0.0832774	0.0832774	0.195271	0.49002
Faah	ENSMUSG00000034171	1011.76	0.356559	-0.356559	0.00135455	0.0206668
Usp48	ENSMUSG00000043411	5316.68	0.0157569	-0.0157569	0.747826	0.97264
Syt14	ENSMUSG00000016200	1323.12	0.0285074	0.0285074	0.600008	0.932386
Abca8b	ENSMUSG00000020620	181.104	0.0249776	-0.0249776	0.518971	0.754594
Rps7	ENSMUSG00000061477	24982.8	0.0766406	0.0766406	0.168331	0.45105
Prpsap2	ENSMUSG00000020528	2132.36	0.160525	0.160525	0.0243621	0.144058
Zhx3	ENSMUSG00000035877	2249.95	0.0759829	-0.0759829	0.122664	0.379549
Ntrk2	ENSMUSG00000055254	12133.5	0.141657	-0.141657	0.0430333	0.212377
Rsrp1	ENSMUSG00000037266	9635.03	0.00370334	0.00370334	0.949624	1
Ddx46	ENSMUSG00000021500	4214.6	0.0333269	-0.0333269	0.494451	0.768741
Emc3	ENSMUSG00000030286	2482.41	0.0459014	0.0459014	0.332168	0.639894
Zfp207	ENSMUSG00000017421	7344.41	0.0249941	0.0249941	0.62142	0.843604
Pik3ip1	ENSMUSG00000034614	966.412	0.257301	0.257301	0.000846313	0.0145926
Nup188	ENSMUSG00000052533	2708.58	0.0576032	0.0576032	0.26525	0.592635
Helz	ENSMUSG00000020721	2376.52	0.0349567	0.0349567	0.507126	0.775594
Rnft2	ENSMUSG00000032850	3800.02	0.294146	-0.294146	6.19e-06	0.000488149
Csdc2	ENSMUSG00000042109	5356.75	0.250988	-0.250988	0.00281755	0.0356927
Ache	ENSMUSG00000023328	709.151	0.0535518	-0.0535518	0.228422	0.455045
Sbno2	ENSMUSG00000035673	1452.47	0.048931	-0.048931	0.346192	0.740642
Eqtn	ENSMUSG00000028575	13.4069	0.00359305	0.00359305	0.866195	1
E4f1	ENSMUSG00000024137	1554.76	0.00606846	-0.00606846	0.903226	0.987194
Zfp941	ENSMUSG00000060314	265.381	0.00517189	-0.00517189	0.819985	0.911037
Cars	ENSMUSG00000010755	2252.65	0.165573	-0.165573	0.00206705	0.0277082
BC034090	ENSMUSG00000033722	221.439	0.0789868	0.0789868	0.0468202	0.20439
Ostc	ENSMUSG00000041084	1851.5	0.146014	0.146014	0.0408455	0.207162
Abhd17a	ENSMUSG00000003346	2960.82	0.0673598	-0.0673598	0.226363	0.547723
Snhg17	ENSMUSG00000085385	1088.58	0.0122678	0.0122678	0.792695	0.929761
Hopx	ENSMUSG00000059325	219.801	0.0250116	0.0250116	0.197147	0.461111
Usp1	ENSMUSG00000028560	1323.27	0.0726037	0.0726037	0.210246	0.518365
Jdp2	ENSMUSG00000034271	209.359	0.189083	-0.189083	0.0230678	0.106765
Ilrun	ENSMUSG00000056692	5109.55	0.10526	-0.10526	0.016247	0.10963
Spindoc	ENSMUSG00000024970	1748.57	0.00612978	0.00612978	0.894377	0.97438
Prkar2b	ENSMUSG00000002997	10617.6	0.0661576	-0.0661576	0.21007	0.627301
D8Ertd738e	ENSMUSG00000019362	2002.35	0.0386625	0.0386625	0.39652	0.718697
Dcaf12	ENSMUSG00000028436	3422.01	0.014903	0.014903	0.776668	0.950404
Gm45234	ENSMUSG00000107478	13397.3	0.134701	-0.134701	0.00454195	0.0483131
Ss18	ENSMUSG00000037013	1291.55	0.283087	0.283087	0.000154106	0.00477316
Bccip	ENSMUSG00000030983	1424.52	0.0543513	0.0543513	0.312785	0.619457
Derl1	ENSMUSG00000022365	1819.04	0.0232809	0.0232809	0.622771	0.914207
Ralgps1	ENSMUSG00000038831	7430.15	0.166382	-0.166382	0.0126746	0.121393
Adam15	ENSMUSG00000028041	1653.83	0.0803654	-0.0803654	0.128861	0.395108
Medag	ENSMUSG00000029659	54.5816	0.0200981	0.0200981	0.618122	0.998006
Rnf130	ENSMUSG00000020376	14380	0.0664778	-0.0664778	0.224839	0.543415
Gan	ENSMUSG00000052557	2840.19	0.0407314	-0.0407314	0.428283	0.740972
Dab1	ENSMUSG00000028519	12922.1	0.0510689	0.0510689	0.337546	0.778967
Rnf165	ENSMUSG00000025427	7075.92	0.0135761	-0.0135761	0.782997	0.957848
Ift20	ENSMUSG00000001105	1380.31	0.0215891	0.0215891	0.610402	0.838994
Fam234b	ENSMUSG00000030207	6434.47	0.0682963	-0.0682963	0.191042	0.502941
Acat1	ENSMUSG00000032047	7712.84	0.0362667	0.0362667	0.480503	0.75894
Gm49493	ENSMUSG00000108878	704.035	0.0742357	0.0742357	0.147244	0.399531
Tmem130	ENSMUSG00000043388	6936.67	0.20915	-0.20915	0.0153487	0.109451
Tctn1	ENSMUSG00000038593	1083.11	0.0396043	-0.0396043	0.412809	0.708519
Ncoa6	ENSMUSG00000038369	6170.15	0.0628954	-0.0628954	0.246045	0.570847
Mapk8	ENSMUSG00000021936	9596.31	0.0597582	-0.0597582	0.209754	0.510688
Tmem108	ENSMUSG00000042757	3183.7	0.0586361	-0.0586361	0.276223	0.634964
Cadps	ENSMUSG00000054423	5263.79	0.0499415	-0.0499415	0.324963	0.652233
Mtmr12	ENSMUSG00000039458	729.481	0.0395269	-0.0395269	0.418078	0.62191
Uqcc2	ENSMUSG00000024208	2141.22	0.0394314	0.0394314	0.403338	0.724619
Epha4	ENSMUSG00000026235	5504.02	0.0562118	-0.0562118	0.266762	0.620788
Rbm42	ENSMUSG00000036733	4012.2	0.00678763	0.00678763	0.983254	1
Itpr1	ENSMUSG00000030102	8920.96	0.0153585	0.0153585	0.735247	0.926337
Irf2	ENSMUSG00000031627	266.528	0.0461934	0.0461934	0.401588	0.661634
Atg5	ENSMUSG00000038160	902.763	0.0562513	0.0562513	0.327788	0.611639
Npc2	ENSMUSG00000021242	3727.75	0.426222	0.426222	7.43e-06	0.000596055
2600014E21Rik	ENSMUSG00000100303	140.983	0.0908481	0.0908481	0.0246015	0.110756
Bnip3l	ENSMUSG00000022051	4346.62	0.0137577	0.0137577	0.775129	0.986799
Atg16l2	ENSMUSG00000047767	543.768	0.0624016	0.0624016	0.332674	0.606062
Zc3h13	ENSMUSG00000022000	3987.98	0.0420022	0.0420022	0.395882	0.696324
Kcnc1	ENSMUSG00000058975	2780.14	0.0452196	-0.0452196	0.369152	0.673765
Zfp768	ENSMUSG00000047371	1290.84	0.0103774	-0.0103774	0.645535	0.864986
Sirt2	ENSMUSG00000015149	4306.62	0.0403657	0.0403657	0.298156	0.609709
Lamp5	ENSMUSG00000027270	27.8237	0.00952445	0.00952445	0.622484	1
Tcf4	ENSMUSG00000053477	25535.3	0.0361745	-0.0361745	0.456775	0.762761
Cpox	ENSMUSG00000022742	489.962	0.107315	-0.107315	0.0648187	0.244129
Stim2	ENSMUSG00000039156	1482.29	0.0591297	-0.0591297	0.2203	0.518365
Zmiz1	ENSMUSG00000007817	13723.3	0.0155098	0.0155098	0.717357	0.919016
Ncs1	ENSMUSG00000062661	9560.54	0.131611	-0.131611	0.0147863	0.107031
Snx3	ENSMUSG00000019804	3448.66	0.0701319	-0.0701319	0.196781	0.492212
Wbp1l	ENSMUSG00000047731	2699.68	0.0113292	0.0113292	0.814608	0.974182
Jun	ENSMUSG00000052684	1377.31	0.253089	0.253089	0.000218166	0.00597129
Chpf2	ENSMUSG00000038181	1054.83	0.0677846	-0.0677846	0.213236	0.512192
Fubp1	ENSMUSG00000028034	10924.6	0.00717617	0.00717617	0.887175	1
Trappc13	ENSMUSG00000021711	1680.81	0.162895	0.162895	0.0140594	0.0999956
5031439G07Rik	ENSMUSG00000036046	12947.6	0.171121	-0.171121	0.00128494	0.0207893
Ndufa8	ENSMUSG00000026895	3091.91	0.0120772	0.0120772	0.887139	1
Ddit4	ENSMUSG00000020108	3401.1	0.0142943	0.0142943	0.773897	0.952538
Gclm	ENSMUSG00000028124	1065.44	0.111057	-0.111057	0.0505208	0.266394
Parn	ENSMUSG00000022685	1513.66	0.00777079	0.00777079	0.870058	0.982919
Szrd1	ENSMUSG00000040842	3117.97	0.156453	0.156453	0.00732269	0.0667486
Slc4a3	ENSMUSG00000006576	4199.53	0.144453	-0.144453	0.0372089	0.187142
Fads3	ENSMUSG00000024664	1507.55	0.317925	-0.317925	0.000495286	0.0112114
Txnl4a	ENSMUSG00000057130	2842.64	0.0170184	0.0170184	0.736892	0.927128
Serpine2	ENSMUSG00000026249	1986.2	0.157744	-0.157744	0.0202761	0.131917
Pid1	ENSMUSG00000045658	1186.26	0.0165035	-0.0165035	0.695366	0.878353
1500015A07Rik	ENSMUSG00000098702	179.52	0.0321056	-0.0321056	0.523425	0.756564
Mosmo	ENSMUSG00000046096	1392.37	0.0259782	-0.0259782	0.59712	0.825909
Atp8a2	ENSMUSG00000021983	6081.13	0.102521	-0.102521	0.094531	0.337414
Rundc3a	ENSMUSG00000006575	8843.4	0.0462198	-0.0462198	0.364464	0.692078
Psmc5	ENSMUSG00000020708	4345.91	0.0107749	0.0107749	0.814556	0.971128
Prkce	ENSMUSG00000045038	10891.1	0.0800649	-0.0800649	0.142331	0.427253
Cd34	ENSMUSG00000016494	792.387	0.106198	-0.106198	0.0835833	0.28866
Wdr83os	ENSMUSG00000059355	1848.18	0.0205106	-0.0205106	0.636387	0.851355
Mat2a	ENSMUSG00000053907	8006.35	0.00206163	0.00206163	0.899071	1
Tmem258	ENSMUSG00000036372	1828.9	0.0750875	0.0750875	0.180804	0.522598
Fam220a	ENSMUSG00000083012	3214.36	0.0682043	-0.0682043	0.18472	0.522598
Mir5121	ENSMUSG00000105913	7294.75	0.131731	0.131731	0.0639237	0.332207
Gm21987	ENSMUSG00000095464	560.609	0.0719168	0.0719168	0.193749	0.464717
Htt	ENSMUSG00000029104	4236.86	0.0316194	-0.0316194	0.524388	0.808233
Qpctl	ENSMUSG00000030407	832.849	0.0985929	-0.0985929	0.059991	0.237139
Mt3	ENSMUSG00000031760	1179.76	0.3267	0.3267	0.00958423	0.0758951
Lama5	ENSMUSG00000015647	246.306	0.0322561	0.0322561	0.207868	0.482771
Smoc2	ENSMUSG00000023886	59.9496	0.0342892	0.0342892	0.251267	0.678977
Sgms1	ENSMUSG00000040451	395.449	0.308516	-0.308516	0.00131163	0.0193009
Serpinb8	ENSMUSG00000026315	2.66958	0.00188984	0.00188984	0.866644	1
Thap11	ENSMUSG00000036442	1601.3	0.0131865	0.0131865	0.792282	0.925192
Ttc26	ENSMUSG00000056832	569.848	0.00247458	-0.00247458	0.959805	0.856044
Nadk2	ENSMUSG00000022253	885.469	0.0327543	-0.0327543	0.540423	0.702126
Yju2	ENSMUSG00000003208	541.309	0.0753754	0.0753754	0.166689	0.428705
Ube2h	ENSMUSG00000039159	4801	0.061713	0.061713	0.172644	0.498112
Psmb10	ENSMUSG00000031897	634.737	0.029134	-0.029134	0.527026	0.75998
Nudcd3	ENSMUSG00000053838	6622.6	0.0940097	-0.0940097	0.0344084	0.184428
Mat2b	ENSMUSG00000042032	1614.08	0.0743654	0.0743654	0.161767	0.490774
Smim10l1	ENSMUSG00000072704	1918.83	0.0828704	-0.0828704	0.104592	0.347341
Bean1	ENSMUSG00000031872	1243.48	0.937775	-0.937775	8.65e-10	4.51e-07
Tmem178	ENSMUSG00000024245	983.105	0.054123	0.054123	0.318277	0.601836
Rps15	ENSMUSG00000063457	19313.6	0.0633335	0.0633335	0.232774	0.537822
Smap2	ENSMUSG00000032870	5093.63	0.108733	-0.108733	0.0247746	0.148444
Mapk1ip1l	ENSMUSG00000021840	2785.1	0.0403805	0.0403805	0.43827	0.745951
Dgkh	ENSMUSG00000034731	2062.18	0.232732	-0.232732	0.0133781	0.098518
Hid1	ENSMUSG00000034586	3015.7	0.330873	-0.330873	4.68e-10	2.96e-07
Rlbp1	ENSMUSG00000039194	3139.79	0.0842696	0.0842696	0.1457	0.433098
Exog	ENSMUSG00000042787	1962.15	0.0230301	-0.0230301	0.600112	0.899467
Ccsap	ENSMUSG00000031971	422.018	0.172466	-0.172466	0.011186	0.0799676
Gprc5b	ENSMUSG00000008734	715.744	0.156147	0.156147	0.0368542	0.186084
Cnot10	ENSMUSG00000056167	2614.03	0.0469386	0.0469386	0.285603	0.615041
Mog	ENSMUSG00000076439	1.4472	0.000782966	-0.000782966	0.922171	1
Tspyl1	ENSMUSG00000047514	4863.54	0.0227365	-0.0227365	0.644559	0.855332
Tyro3	ENSMUSG00000027298	1834.35	0.0536907	-0.0536907	0.294001	0.598627
Cisd1	ENSMUSG00000037710	2567.63	0.0327074	0.0327074	0.514625	0.838696
Alkbh1	ENSMUSG00000079036	1029.43	0.0198072	-0.0198072	0.66157	0.856046
Nudt19	ENSMUSG00000034875	1852.26	0.0575216	-0.0575216	0.264502	0.581954
Prdm16os	ENSMUSG00000085069	214.239	0.944604	0.944604	6.33e-05	0.00192552
Exd2	ENSMUSG00000032705	2292.85	0.0753495	0.0753495	0.169979	0.470006
Aopep	ENSMUSG00000021458	481.363	0.0267865	0.0267865	0.600432	0.803776
Chrna4	ENSMUSG00000027577	734.669	0.0462988	-0.0462988	0.294631	0.577886
Map1s	ENSMUSG00000019261	2285.45	0.0521794	-0.0521794	0.218373	0.536178
Pias3	ENSMUSG00000028101	897.719	0.0550372	-0.0550372	0.261588	0.545262
Sod2	ENSMUSG00000006818	2936.13	0.135131	-0.135131	0.0146554	0.107013
Neurod2	ENSMUSG00000038255	18182.3	0.0443818	0.0443818	0.394267	0.716798
Rpl27a	ENSMUSG00000046364	11343.2	0.0600623	0.0600623	0.242762	0.56728
Cnnm1	ENSMUSG00000025189	514.726	0.337421	-0.337421	0.00184563	0.0234896
Sh3pxd2a	ENSMUSG00000053617	1791.52	0.0251822	-0.0251822	0.606954	0.903428
Igf2r	ENSMUSG00000023830	2725.49	0.0156807	-0.0156807	0.816445	1
Aip	ENSMUSG00000024847	1813.53	0.0375459	0.0375459	0.465429	0.747822
Pgs1	ENSMUSG00000017715	2057.08	0.000424014	-0.000424014	0.96678	1
Sntb2	ENSMUSG00000041308	373.881	0.113442	-0.113442	0.0634976	0.2457
Zbtb18	ENSMUSG00000063659	45434.9	0.149072	-0.149072	0.0268392	0.151017
Tmem63a	ENSMUSG00000026519	39.7196	0.0602415	-0.0602415	0.167781	0.62178
Plekhn1	ENSMUSG00000078485	2773.56	0.00768275	-0.00768275	0.901899	1
Tm7sf3	ENSMUSG00000040234	1015.64	0.0263446	0.0263446	0.555145	0.79924
Sep-04	ENSMUSG00000020486	540.898	0.0968486	-0.0968486	0.093366	0.303415
Gm42742	ENSMUSG00000107068	5341.27	0.230623	-0.230623	0.00273751	0.0344632
Nudc	ENSMUSG00000028851	5015.82	0.0190684	0.0190684	0.747621	0.938343
Rnf227	ENSMUSG00000043419	2525.72	0.281316	-0.281316	0.0017346	0.0246182
Lnpk	ENSMUSG00000009207	1175.12	0.0301205	-0.0301205	0.549754	0.813358
Polh	ENSMUSG00000023953	537.077	0.00938435	-0.00938435	0.915564	0.840705
Rcn2	ENSMUSG00000032320	2734.51	0.0898406	0.0898406	0.101778	0.352163
Cpsf7	ENSMUSG00000034820	4794.98	0.000197397	0.000197397	0.95958	1
Sytl2	ENSMUSG00000030616	118.142	0.0107409	0.0107409	0.737937	0.872084
Inpp5k	ENSMUSG00000006127	2126.96	0.0106657	-0.0106657	0.824939	0.960415
Rnf2	ENSMUSG00000026484	3652.97	0.0058427	-0.0058427	0.922229	1
Slco1a4	ENSMUSG00000030237	15.3426	0.00734879	-0.00734879	0.361251	1
Rragc	ENSMUSG00000028646	1912.85	0.0883342	-0.0883342	0.0390755	0.202343
Rps9	ENSMUSG00000006333	23385.4	0.0704031	0.0704031	0.207046	0.526201
BC004004	ENSMUSG00000052712	2192.13	0.0788014	-0.0788014	0.155777	0.43418
Bcl7b	ENSMUSG00000029681	975.852	0.00889274	0.00889274	0.853468	0.928184
Tmem120a	ENSMUSG00000039886	1666.21	0.0695325	-0.0695325	0.209784	0.510688
Cdc5l	ENSMUSG00000023932	3663.38	0.0732578	0.0732578	0.18282	0.487215
Klhl5	ENSMUSG00000054920	3709.28	0.160701	0.160701	0.0175511	0.119826
Cblb	ENSMUSG00000022637	2722.76	0.108295	-0.108295	0.0840479	0.315895
Rnf7	ENSMUSG00000051234	1966.16	0.0476263	0.0476263	0.350944	0.656863
Degs1	ENSMUSG00000038633	1081.58	0.0266093	-0.0266093	0.632224	0.953466
Eif2b2	ENSMUSG00000004788	1506.98	0.0513249	0.0513249	0.338448	0.706903
Myo1b	ENSMUSG00000018417	3660.64	0.0181334	-0.0181334	0.717271	0.894021
Rabggta	ENSMUSG00000040472	1825.92	0.112978	-0.112978	0.0294152	0.163145
Sdad1	ENSMUSG00000029415	1539.5	0.00136063	-0.00136063	0.972724	1
Stk3	ENSMUSG00000022329	483.367	0.138019	0.138019	0.03111	0.157327
Psmc3	ENSMUSG00000002102	6097.48	0.081459	0.081459	0.158094	0.451047
Ctbp1	ENSMUSG00000037373	11587	0.022319	-0.022319	0.615847	0.857962
Spg21	ENSMUSG00000032388	2440.13	0.0136405	0.0136405	0.807312	0.94183
Tmem184c	ENSMUSG00000031617	2249.78	0.0318567	0.0318567	0.497056	0.828672
Galnt6	ENSMUSG00000037280	20.0675	0.0111561	-0.0111561	0.655686	1
Kcnip3	ENSMUSG00000079056	1503.17	0.0370056	-0.0370056	0.471699	0.817688
Yeats2	ENSMUSG00000041215	3094.15	0.0710799	0.0710799	0.201673	0.514198
Dnajc15	ENSMUSG00000022013	768.345	0.0484609	0.0484609	0.353789	0.659355
Ralyl	ENSMUSG00000039717	2164.54	0.0224927	0.0224927	0.711719	0.890477
Rps28	ENSMUSG00000067288	9394.57	0.0519407	0.0519407	0.313441	0.754676
Clcn2	ENSMUSG00000022843	1075.16	0.0211616	-0.0211616	0.562414	0.804028
Dnaaf5	ENSMUSG00000025857	430.297	0.0423847	0.0423847	0.422805	0.688661
Rnf13	ENSMUSG00000036503	1110.43	0.177301	0.177301	0.00250986	0.0379614
Uqcrfs1	ENSMUSG00000038462	3391	0.0115639	0.0115639	0.765785	0.98222
Tmem42	ENSMUSG00000066233	340.663	0.0312735	-0.0312735	0.531536	0.762761
Mettl17	ENSMUSG00000004561	1172.81	0.0212403	0.0212403	0.671669	0.866056
Rala	ENSMUSG00000008859	6611.79	0.112831	-0.112831	0.0316445	0.218981
Gm10419	ENSMUSG00000072769	177.607	0.0492899	-0.0492899	0.0929025	0.302555
Cycs	ENSMUSG00000063694	2660.56	0.0625849	0.0625849	0.243182	0.549733
Ndufs4	ENSMUSG00000021764	2831.2	0.0603882	0.0603882	0.26084	0.587247
Slc33a1	ENSMUSG00000027822	692.47	0.0105623	0.0105623	0.837178	0.844679
Acbd6	ENSMUSG00000033701	2120.74	0.022371	-0.022371	0.663704	0.8655
Rps14	ENSMUSG00000024608	19773	0.122812	0.122812	0.0574383	0.255195
Mroh1	ENSMUSG00000022558	1741.75	0.0614624	-0.0614624	0.237973	0.537822
Slc23a2	ENSMUSG00000027340	3204.1	0.102138	-0.102138	0.0845854	0.307315
Cyp4x1	ENSMUSG00000047155	512.821	0.0340365	-0.0340365	0.446368	0.696212
Aatf	ENSMUSG00000018697	1319.59	0.0545772	0.0545772	0.313342	0.617038
[truncated: 53,484 more rows]

## Sheet: P0_(+-)_vs_(++)
gene_name	ENSEMBL	base_mean	absolute_log2fc	log2fc	p_val	p_adj
Mir8101	ENSMUSG00000098863	54.1678	0.416757	0.416757	0.00524999	0.102003
Gm27646	ENSMUSG00000098364	133.493	0.255553	0.255553	0.0117305	0.121448
Gm40518	ENSMUSG00000110924	0.847963	0.00505661	-0.00505661	0.624051	1
Gm23450	ENSMUSG00000094210	84.3474	0.192036	0.192036	0.0263784	0.251673
Eps8l1	ENSMUSG00000006154	200.681	0.144191	0.144191	0.0315807	0.189111
Zfp57	ENSMUSG00000036036	13861.9	0.0327204	-0.0327204	0.526728	0.746619
Clec18a	ENSMUSG00000033633	38.3111	0.0211956	0.0211956	0.572576	1
Piezo1	ENSMUSG00000014444	1148.34	0.00105477	0.00105477	0.933771	0.924359
Met	ENSMUSG00000009376	1037.47	0.0727287	-0.0727287	0.012778	0.121022
Tekt5	ENSMUSG00000039179	162.979	0.44565	0.44565	0.00472467	0.0818785
Grp	ENSMUSG00000024517	1094.58	0.35037	0.35037	0.00424661	0.0772481
Coro6	ENSMUSG00000020836	110.017	0.0258752	0.0258752	0.168637	0.42098
Sema5b	ENSMUSG00000052133	3874.68	0.28353	0.28353	0.00639014	0.0889963
Igsf21	ENSMUSG00000040972	3599.32	0.339891	0.339891	4.33e-08	0.000730275
Lypd1	ENSMUSG00000026344	1930.23	0.066745	0.066745	0.155132	0.369964
Eln	ENSMUSG00000029675	2103.6	0.184907	0.184907	0.0119171	0.122982
Gjc2	ENSMUSG00000043448	41.6742	0.640697	-0.640697	0.000989867	0.0626662
Olig1	ENSMUSG00000046160	3491.83	0.16682	0.16682	0.0354066	0.197223
Olig2	ENSMUSG00000039830	1372.03	0.0569706	-0.0569706	0.288943	0.409615
Gm27998	ENSMUSG00000098395	3662.5	0.043953	0.043953	0.374708	0.581931
Ccbe1	ENSMUSG00000046318	4698.82	0.018759	-0.018759	0.626141	0.801189
Cdc42ep1	ENSMUSG00000049521	455.996	0.0387131	0.0387131	0.473826	0.704643
Igsf9b	ENSMUSG00000034275	2422.81	0.00941523	-0.00941523	0.844662	0.922475
Ppp1r1b	ENSMUSG00000061718	6534.29	0.965216	0.965216	3.03e-07	0.00116313
Ltbp4	ENSMUSG00000040488	2247.91	0.0249268	-0.0249268	0.633772	0.812666
Gm27627	ENSMUSG00000098599	1679.31	0.0774652	0.0774652	0.173925	0.426355
Mir770	ENSMUSG00000076451	1530.98	0.0372758	0.0372758	0.300504	0.59833
Hps1	ENSMUSG00000025188	1367.9	0.0530374	0.0530374	0.269815	0.396485
Plekho2	ENSMUSG00000050721	311.711	0.00197509	-0.00197509	0.967515	1
Plch1	ENSMUSG00000036834	493.876	0.0936061	-0.0936061	0.121812	0.306748
Miat	ENSMUSG00000097767	54774.7	0.0407009	0.0407009	0.419633	0.619395
Ermn	ENSMUSG00000026830	138.641	0.0478223	-0.0478223	0.193717	0.489652
Tpgs1	ENSMUSG00000020308	1564.81	0.389998	0.389998	8.13e-05	0.0168925
Cldn11	ENSMUSG00000037625	18.5488	0.00171852	-0.00171852	0.898596	1
Tesc	ENSMUSG00000029359	102.145	0.0398683	0.0398683	0.375749	0.678945
Ccdc85b	ENSMUSG00000095098	2272.37	0.152183	0.152183	0.0145741	0.135731
Cplx2	ENSMUSG00000025867	43044.3	0.152444	0.152444	0.0243379	0.157325
Lingo2	ENSMUSG00000045083	711.703	0.0187473	0.0187473	0.63347	0.763974
Col19a1	ENSMUSG00000026141	399.097	0.0304819	-0.0304819	0.533215	0.707162
Rgs11	ENSMUSG00000024186	972.419	0.044304	0.044304	0.243374	0.473961
Celsr3	ENSMUSG00000023473	19393.3	0.0704688	-0.0704688	0.220351	0.462476
Metrn	ENSMUSG00000002274	1749.41	0.319755	0.319755	0.00319086	0.067844
Slc2a1	ENSMUSG00000028645	2751.17	0.0201984	0.0201984	0.637272	0.815003
Cntnap5a	ENSMUSG00000070695	1216.93	0.0330604	0.0330604	0.43492	0.632398
Flnb	ENSMUSG00000025278	3484.98	0.00758406	0.00758406	0.884475	1
Igfbp4	ENSMUSG00000017493	3736.33	0.358271	0.358271	0.000430745	0.033657
Unc5b	ENSMUSG00000020099	867.002	0.0305215	0.0305215	0.527516	0.679415
Pkd1	ENSMUSG00000032855	9971.97	0.0857993	-0.0857993	0.140849	0.361805
Sparc	ENSMUSG00000018593	6746.58	0.137241	0.137241	0.0435902	0.217185
Nwd2	ENSMUSG00000090061	3926.62	0.361987	-0.361987	0.00815935	0.103797
Ccn3	ENSMUSG00000037362	686.419	0.0385068	-0.0385068	0.317189	0.528515
Ttc9b	ENSMUSG00000007944	3501.61	0.32192	0.32192	0.000559691	0.0385266
Cnp	ENSMUSG00000006782	1175.6	0.105147	0.105147	0.0654389	0.242239
Romo1	ENSMUSG00000067847	2424.51	0.252909	0.252909	0.00161955	0.0588805
Carmil3	ENSMUSG00000022211	9016.86	0.0660056	0.0660056	0.206877	0.426224
Gm48623	ENSMUSG00000112941	963.97	0.196183	0.196183	0.0141364	0.102117
Kmt2d	ENSMUSG00000048154	7705.7	0.00694012	-0.00694012	0.871605	0.890369
Rnf144a	ENSMUSG00000020642	3803.71	0.0133955	0.0133955	0.784689	0.896846
Fgf1	ENSMUSG00000036585	73.5193	0.0380298	0.0380298	0.19955	0.685571
Olfm1	ENSMUSG00000026833	17970.1	0.0724653	0.0724653	0.208632	0.449506
Etv1	ENSMUSG00000004151	1456.13	0.251273	-0.251273	0.00641065	0.0943335
Cacna1b	ENSMUSG00000004113	7971.44	0.0110357	-0.0110357	0.845507	0.859127
Gpr37l1	ENSMUSG00000026424	149.623	0.0556697	0.0556697	0.247619	0.527782
Gm42715	ENSMUSG00000107023	11717.5	0.0155053	-0.0155053	0.730239	0.955091
Sprn	ENSMUSG00000045733	3408.35	0.108525	0.108525	0.112953	0.350052
Selenow	ENSMUSG00000041571	29182.5	0.153219	0.153219	0.0241002	0.180068
Mfap3	ENSMUSG00000020522	3032.69	0.146232	-0.146232	0.04593	0.225491
Fads1	ENSMUSG00000010663	11269.6	0.042156	0.042156	0.362685	0.574978
Zfp652	ENSMUSG00000075595	4974.69	0.0826433	-0.0826433	0.157076	0.382662
D430019H16Rik	ENSMUSG00000094910	31926.1	0.0387357	0.0387357	0.540075	0.820433
Sult4a1	ENSMUSG00000018865	8022.17	0.120425	0.120425	0.0309412	0.175778
Zmynd8	ENSMUSG00000039671	7616.01	0.0837213	-0.0837213	0.160946	0.409627
Ntm	ENSMUSG00000059974	10336.8	0.0826999	0.0826999	0.193996	0.421744
Atp8a1	ENSMUSG00000037685	7371.25	0.0993848	-0.0993848	0.114424	0.328339
Zfyve16	ENSMUSG00000021706	1420.22	0.295093	-0.295093	0.00176506	0.0588805
Zmiz2	ENSMUSG00000041164	28659.3	0.0309825	0.0309825	0.564974	0.703355
Imp4	ENSMUSG00000026127	2398.66	0.0315991	0.0315991	0.531944	0.792896
Dnajc5	ENSMUSG00000000826	26171.2	0.0091275	0.0091275	0.805233	0.860543
Ywhaz	ENSMUSG00000022285	32843.7	0.0100549	0.0100549	0.87226	1
Camk1d	ENSMUSG00000039145	4945.57	0.0721535	0.0721535	0.210543	0.437786
Bace1	ENSMUSG00000032086	5568.46	0.065837	-0.065837	0.250514	0.482879
Mark2	ENSMUSG00000024969	4846.26	0.0669965	-0.0669965	0.225138	0.443961
Elp1	ENSMUSG00000028431	8960.92	0.0392361	-0.0392361	0.4711	0.766793
Nsd2	ENSMUSG00000057406	14643	0.124228	-0.124228	0.0156586	0.130064
Fam107a	ENSMUSG00000021750	305.161	0.0330615	-0.0330615	0.254122	0.502542
Vamp3	ENSMUSG00000028955	1360.3	0.0235829	0.0235829	0.651683	0.790872
Serpini1	ENSMUSG00000027834	4210.48	0.1144	-0.1144	0.080586	0.302825
Galntl6	ENSMUSG00000096914	880.793	0.0081368	0.0081368	0.852925	0.866616
Nat8l	ENSMUSG00000048142	5093.92	0.0495161	-0.0495161	0.3711	0.61916
C1qbp	ENSMUSG00000018446	3725.49	0.0119821	0.0119821	0.793275	0.939905
Limk2	ENSMUSG00000020451	9995.3	0.0571366	0.0571366	0.411304	0.612976
Gnal	ENSMUSG00000024524	17952.4	0.179716	0.179716	0.0209106	0.147075
Rpl7a	ENSMUSG00000062647	34942.9	0.0814394	0.0814394	0.172117	0.398455
Glo1	ENSMUSG00000024026	2633.84	0.0800513	0.0800513	0.186596	0.471176
Mark4	ENSMUSG00000030397	8276.31	0.0789369	0.0789369	0.143998	0.388611
Rpl26	ENSMUSG00000060938	17581.9	0.0573331	0.0573331	0.265937	0.49489
Wdr6	ENSMUSG00000066357	26252.6	0.0937767	0.0937767	0.103883	0.312291
Aig1	ENSMUSG00000019806	1311.98	0.0109117	-0.0109117	0.850995	0.865931
Itsn2	ENSMUSG00000020640	2227.17	0.194233	-0.194233	0.00585387	0.0928772
Stau2	ENSMUSG00000025920	6783.33	0.00555338	-0.00555338	0.914301	0.992956
Akap11	ENSMUSG00000022016	9335.6	0.146822	-0.146822	0.0259848	0.186751
Atp5g3	ENSMUSG00000018770	10200.9	0.0871563	0.0871563	0.146436	0.360775
Add2	ENSMUSG00000030000	41308.1	0.0726258	-0.0726258	0.180736	0.417058
Pitpna	ENSMUSG00000017781	11696.3	0.0257846	-0.0257846	0.55632	0.731396
Pten	ENSMUSG00000013663	5005.58	0.131325	-0.131325	0.0554028	0.24208
Cdk17	ENSMUSG00000020015	5327.12	0.0770426	-0.0770426	0.185419	0.402589
Mgll	ENSMUSG00000033174	2035.9	0.269309	0.269309	0.00796842	0.1019
Kcnb1	ENSMUSG00000050556	4253.91	0.00645552	-0.00645552	0.896683	0.960317
Agrn	ENSMUSG00000041936	34988.9	0.0601886	0.0601886	0.290182	0.555068
Gaa	ENSMUSG00000025579	6381.49	0.174621	0.174621	0.0112232	0.119227
H3f3b	ENSMUSG00000016559	42520.1	0.196767	0.196767	0.022462	0.151541
Fam171b	ENSMUSG00000048388	9829.7	0.180929	-0.180929	0.0107017	0.109088
Ywhae	ENSMUSG00000020849	56704.5	0.0335579	0.0335579	0.499098	0.66006
Slc6a1	ENSMUSG00000030310	12087.5	0.0810758	0.0810758	0.147772	0.369211
Esrra	ENSMUSG00000024955	1685.26	0.0477835	-0.0477835	0.368155	0.618658
Mapk6	ENSMUSG00000042688	8696.3	0.00654758	0.00654758	0.965958	0.920319
Ccar2	ENSMUSG00000033712	11447.9	0.0525046	-0.0525046	0.43544	0.631199
Tmem9	ENSMUSG00000026411	3503.83	0.059041	0.059041	0.313604	0.535089
Gab2	ENSMUSG00000004508	5807.72	0.0318989	0.0318989	0.569053	0.703402
Txndc12	ENSMUSG00000028567	1858.19	0.144215	-0.144215	0.0395759	0.20572
Ganab	ENSMUSG00000071650	9679.37	0.014725	-0.014725	0.720087	0.832208
Sec31a	ENSMUSG00000035325	8030.64	0.0242283	-0.0242283	0.644642	0.748941
Sec23b	ENSMUSG00000027429	1840.39	0.0630496	-0.0630496	0.275132	0.492541
Ufm1	ENSMUSG00000027746	3464.54	0.0394392	-0.0394392	0.533327	0.696792
Utp25	ENSMUSG00000016181	2407.83	0.114438	-0.114438	0.0273988	0.172628
Mast3	ENSMUSG00000031833	4120.38	0.0034604	0.0034604	0.944832	0.906691
Rrp1	ENSMUSG00000061032	17221	0.152963	0.152963	0.0109693	0.126931
Fkbp2	ENSMUSG00000056629	1305.85	0.0725032	0.0725032	0.163442	0.390105
Sfmbt1	ENSMUSG00000006527	1638.65	0.0161117	-0.0161117	0.749782	0.868988
Prmt8	ENSMUSG00000030350	3388.44	0.0957528	0.0957528	0.110895	0.342218
Ckap5	ENSMUSG00000040549	12678.4	0.159598	-0.159598	0.0178852	0.146546
Neurl4	ENSMUSG00000047284	12273.8	0.0926062	0.0926062	0.0846807	0.2803
Srgap3	ENSMUSG00000030257	24134.9	0.0950586	-0.0950586	0.0365822	0.194528
St6gal2	ENSMUSG00000024172	6528.56	0.210746	-0.210746	0.0163532	0.132434
Dip2b	ENSMUSG00000023026	4939.58	0.048294	-0.048294	0.2977	0.55586
Arhgap21	ENSMUSG00000036591	13022.6	0.026282	-0.026282	0.608147	0.746714
Zwint	ENSMUSG00000019923	20175.9	0.041543	0.041543	0.446057	0.623856
Dnm3	ENSMUSG00000040265	6705.44	0.0161341	-0.0161341	0.759621	0.812898
Slc9a8	ENSMUSG00000039463	2310.3	0.0616148	0.0616148	0.224586	0.49913
Celsr2	ENSMUSG00000068740	13407.2	0.0198721	-0.0198721	0.685954	0.925298
Rspry1	ENSMUSG00000050079	2135.8	0.153071	-0.153071	0.0269529	0.171119
Ksr1	ENSMUSG00000018334	2396.63	0.08631	-0.08631	0.151755	0.392889
Slc37a4	ENSMUSG00000032114	1582.68	0.238127	-0.238127	0.00568821	0.0898964
Nudt3	ENSMUSG00000024213	16441.2	0.0286078	-0.0286078	0.570737	0.741236
Gas7	ENSMUSG00000033066	28192.2	0.0394136	-0.0394136	0.467769	0.653231
Ndufb3	ENSMUSG00000026032	1753.69	0.0638106	0.0638106	0.260266	0.522205
Top1	ENSMUSG00000070544	6519.02	0.422303	-0.422303	0.00155342	0.0550021
Gpr153	ENSMUSG00000042804	1458.15	0.0529177	0.0529177	0.0680473	0.267438
Enc1	ENSMUSG00000041773	89020.1	0.0543704	-0.0543704	0.307294	0.54274
Pfas	ENSMUSG00000020899	3353.49	0.00903931	-0.00903931	0.842191	0.929413
Slc24a3	ENSMUSG00000063873	3567.52	0.0960163	0.0960163	0.16444	0.411242
Fads2	ENSMUSG00000024665	15152.7	0.00230435	0.00230435	0.973822	0.944562
Ndrg1	ENSMUSG00000005125	7323.18	0.138799	-0.138799	0.0530876	0.223673
Chp1	ENSMUSG00000014077	3248.11	0.0210256	-0.0210256	0.691783	0.877917
Unc13c	ENSMUSG00000062151	744.14	0.0163601	0.0163601	0.70018	0.728581
Nlk	ENSMUSG00000017376	2841.66	0.0599739	-0.0599739	0.257663	0.519839
Atp6v0a1	ENSMUSG00000019302	14215.7	0.0826264	0.0826264	0.166135	0.419238
Pygo1	ENSMUSG00000034910	4743.49	0.00434279	-0.00434279	0.933046	0.928431
Rpl24	ENSMUSG00000098274	15347	0.0498539	0.0498539	0.367166	0.567495
Shc3	ENSMUSG00000021448	1869.44	0.0579231	0.0579231	0.282713	0.542277
Mcur1	ENSMUSG00000021371	659.289	0.201259	0.201259	0.0212406	0.148507
Mrs2	ENSMUSG00000021339	4087.99	0.00259397	0.00259397	0.961703	1
Rcor3	ENSMUSG00000037395	1733.48	0.0357194	0.0357194	0.530467	0.730794
Dlgap4	ENSMUSG00000061689	20306.1	0.0221708	-0.0221708	0.650862	0.900047
Klhl11	ENSMUSG00000048732	889.515	0.0380779	-0.0380779	0.437507	0.503331
Pyroxd1	ENSMUSG00000041671	1067.38	0.0837869	-0.0837869	0.164467	0.391436
Nrn1	ENSMUSG00000039114	626.765	0.0948521	-0.0948521	0.0579697	0.214085
Lrrc3	ENSMUSG00000051652	2361.84	0.0732434	0.0732434	0.213574	0.486586
Bloc1s6	ENSMUSG00000005804	2892.35	0.048465	0.048465	0.338484	0.581509
Tmed2	ENSMUSG00000029390	2841.53	0.000157093	0.000157093	0.935798	1
Necap1	ENSMUSG00000030327	5736.45	0.012236	-0.012236	0.793323	0.916533
Mycbp2	ENSMUSG00000033004	22208.1	0.137262	-0.137262	0.0412606	0.230888
Hmgb1	ENSMUSG00000066551	19099.5	0.025924	-0.025924	0.675474	0.769451
Tnfrsf21	ENSMUSG00000023915	3987.77	0.0450695	-0.0450695	0.415802	0.599998
Panx2	ENSMUSG00000058441	1232.81	0.074419	-0.074419	0.19712	0.425167
Psmg2	ENSMUSG00000024537	951.069	0.118159	-0.118159	0.0693843	0.253849
Golph3	ENSMUSG00000022200	2053.17	0.173195	-0.173195	0.0255948	0.157857
Cdc42bpa	ENSMUSG00000026490	9707.45	0.0968291	-0.0968291	0.0728512	0.25891
Ubc	ENSMUSG00000008348	3662.2	0.389711	0.389711	0.00139417	0.0552049
Ppp2r2a	ENSMUSG00000022052	5035.44	0.133631	-0.133631	0.0238636	0.156449
Chchd2	ENSMUSG00000070493	6910.24	0.00164328	0.00164328	0.970128	0.939191
Fam76a	ENSMUSG00000028878	1408.56	0.0472745	-0.0472745	0.385317	0.632439
Akt2	ENSMUSG00000004056	4748.61	0.0486463	0.0486463	0.41286	0.616259
Nudt12	ENSMUSG00000024228	70.0859	0.0173689	-0.0173689	0.650396	1
Klc1	ENSMUSG00000021288	36905.9	0.10822	0.10822	0.0481184	0.229112
Pdpn	ENSMUSG00000028583	382.755	0.0219893	-0.0219893	0.671888	0.910199
Bach1	ENSMUSG00000025612	4154.86	0.05919	-0.05919	0.303386	0.566807
Suclg1	ENSMUSG00000052738	2721.36	0.0625087	-0.0625087	0.273247	0.54126
Btbd10	ENSMUSG00000038187	3974.33	0.0903064	-0.0903064	0.115129	0.347971
Lix1l	ENSMUSG00000049288	4937.05	0.262003	-0.262003	0.0126105	0.117556
Psmb6	ENSMUSG00000018286	9404.49	0.135937	0.135937	0.0329128	0.180528
Iglon5	ENSMUSG00000013367	5152.59	0.0937309	0.0937309	0.146866	0.392108
Tfr2	ENSMUSG00000029716	508.646	0.00438544	-0.00438544	0.92286	0.837915
Kcnv1	ENSMUSG00000022342	1135.27	0.470443	-0.470443	0.0027329	0.0568619
Mras	ENSMUSG00000032470	6434.96	0.0560292	-0.0560292	0.318491	0.527019
Rab12	ENSMUSG00000023460	6087.77	0.0329394	-0.0329394	0.484422	0.667418
Gm49338	ENSMUSG00000111128	1523.72	0.123909	-0.123909	0.0413495	0.209736
Cox8a	ENSMUSG00000035885	6930.5	0.223325	0.223325	0.00195043	0.0588805
Cd180	ENSMUSG00000021624	38.6985	0.0399735	0.0399735	0.172531	0.608774
Ctnna1	ENSMUSG00000037815	2316.54	0.0142177	-0.0142177	0.81151	0.985269
Mrpl24	ENSMUSG00000019710	1716.27	0.0111586	0.0111586	0.833211	0.856206
Lrrc73	ENSMUSG00000071073	2039.98	0.0608778	0.0608778	0.275527	0.493279
Pop7	ENSMUSG00000029715	1157.78	0.202248	0.202248	0.0102864	0.109088
Rnf44	ENSMUSG00000034928	7629.78	0.0482436	-0.0482436	0.374625	0.622182
Rnf11	ENSMUSG00000028557	5141.21	0.0746411	-0.0746411	0.203305	0.461451
Prdm2	ENSMUSG00000057637	5720.51	0.208025	-0.208025	0.0198236	0.151512
Snap91	ENSMUSG00000033419	11762.7	0.0380616	-0.0380616	0.48242	0.649253
Ipo5	ENSMUSG00000030662	16379.5	0.0243418	-0.0243418	0.632076	0.817828
Snx32	ENSMUSG00000056185	3327.42	0.00859781	0.00859781	0.870831	0.944714
Ppp1r16b	ENSMUSG00000037754	4580.03	0.0166821	0.0166821	0.733806	0.867817
Neurl1b	ENSMUSG00000034413	3195.06	0.0343061	-0.0343061	0.525235	0.746074
5730409E04Rik	ENSMUSG00000073755	3032.36	0.199904	0.199904	0.00384305	0.080555
Ewsr1	ENSMUSG00000009079	21211.2	0.0248111	-0.0248111	0.583024	0.714843
Gpr137c	ENSMUSG00000049092	901.218	0.127216	-0.127216	0.0688516	0.252405
Mtx2	ENSMUSG00000027099	2501.08	0.00249237	-0.00249237	0.909408	0.97978
Zcchc2	ENSMUSG00000038866	1420.66	0.140258	-0.140258	0.0239889	0.162509
Gphn	ENSMUSG00000047454	3192.32	0.00153325	-0.00153325	0.973598	0.941124
Tpm3	ENSMUSG00000027940	14921.3	0.0340063	0.0340063	0.459479	0.697123
Ift22	ENSMUSG00000007987	1408.03	0.0280992	-0.0280992	0.597925	0.725193
Scamp1	ENSMUSG00000021687	7346.31	0.0496884	-0.0496884	0.368618	0.56676
Pcdhgc5	ENSMUSG00000102543	34875.4	0.0754149	0.0754149	0.159718	0.374652
Zfp346	ENSMUSG00000021481	2136.44	0.0494864	-0.0494864	0.349826	0.602535
Tuba1b	ENSMUSG00000023004	21034.4	0.0797944	0.0797944	0.175568	0.402258
Cd47	ENSMUSG00000055447	4521.8	0.0574922	-0.0574922	0.306157	0.517673
Rpl11	ENSMUSG00000059291	21612.1	0.0935829	0.0935829	0.161017	0.376353
Wscd1	ENSMUSG00000020811	7329.47	0.393536	0.393536	0.00212763	0.0598564
Snx9	ENSMUSG00000002365	358.426	0.128506	0.128506	0.0403301	0.201228
Atxn10	ENSMUSG00000016541	19593.1	0.0763385	0.0763385	0.130151	0.356531
Ddhd1	ENSMUSG00000037697	2903.69	0.193942	-0.193942	0.00713605	0.100085
Eno1	ENSMUSG00000063524	20311.5	0.0557325	0.0557325	0.282492	0.510344
Clstn3	ENSMUSG00000008153	11437.7	0.0611171	0.0611171	0.281379	0.497607
Ube3b	ENSMUSG00000029577	6727.78	0.0329632	0.0329632	0.382171	0.592266
Trrap	ENSMUSG00000045482	11378.1	0.0479011	-0.0479011	0.385612	0.578891
Mars	ENSMUSG00000040354	3948.72	0.0415557	0.0415557	0.445886	0.636389
Dnajc8	ENSMUSG00000054405	4811.87	0.042604	0.042604	0.401542	0.589385
Pigt	ENSMUSG00000017721	6215.85	0.206756	0.206756	0.00106839	0.0458525
Diaph1	ENSMUSG00000024456	3717.59	0.130371	-0.130371	0.0440037	0.217104
Grm3	ENSMUSG00000003974	2145.06	0.0409706	0.0409706	0.325261	0.589267
Pak1	ENSMUSG00000030774	12660.1	0.00325372	0.00325372	0.95121	1
Dnaja4	ENSMUSG00000032285	729.769	0.0910695	0.0910695	0.109891	0.322822
Dgkg	ENSMUSG00000022861	686.084	0.0264943	-0.0264943	0.603606	0.676887
Gm38393	ENSMUSG00000000948	14733.2	0.0623034	0.0623034	0.21026	0.451256
St5	ENSMUSG00000031024	659.902	0.04405	0.04405	0.422143	0.565911
Dnajc21	ENSMUSG00000044224	808.571	0.00598021	0.00598021	0.903201	0.909581
Plbd2	ENSMUSG00000029598	2304.61	0.0528244	0.0528244	0.42018	0.703402
Dlst	ENSMUSG00000004789	8664.68	0.0288081	-0.0288081	0.537194	0.818425
Arhgap15	ENSMUSG00000049744	70.7306	0.0117422	0.0117422	0.80463	1
Actr10	ENSMUSG00000021076	5782.31	0.0105513	-0.0105513	0.800568	0.834355
Ppm1e	ENSMUSG00000046442	6957.91	0.130496	-0.130496	0.0625404	0.242576
Dnaja2	ENSMUSG00000031701	6925.61	0.0468231	-0.0468231	0.421164	0.666764
BC003965	ENSMUSG00000067722	1491.96	0.0294251	-0.0294251	0.63042	0.744247
Arl1	ENSMUSG00000060904	4499.83	0.0288878	0.0288878	0.715947	0.79091
Gm42372	ENSMUSG00000108348	3769.38	0.100626	0.100626	0.109754	0.313056
Rab5c	ENSMUSG00000019173	10106.2	0.106522	0.106522	0.0650418	0.251969
Micu3	ENSMUSG00000039478	1278.48	0.150057	-0.150057	0.0348405	0.181848
Noc4l	ENSMUSG00000033294	2140.03	0.00969357	-0.00969357	0.849504	0.955258
Tmem80	ENSMUSG00000025505	861.972	0.00857529	0.00857529	0.867919	0.810637
Necab3	ENSMUSG00000027489	527.32	0.0416262	0.0416262	0.408273	0.609865
Ttc7b	ENSMUSG00000033530	2366.55	0.0387619	-0.0387619	0.533121	0.746074
Tuba1a	ENSMUSG00000072235	643297	0.0829468	0.0829468	0.16571	0.382931
Strn3	ENSMUSG00000020954	3772.22	0.224295	-0.224295	0.00990354	0.115935
Farp1	ENSMUSG00000025555	14620.8	0.064271	0.064271	0.21891	0.461186
Srsf9	ENSMUSG00000029538	1677.41	0.0435308	-0.0435308	0.400312	0.591445
Plpp6	ENSMUSG00000040105	988.343	0.107059	0.107059	0.0953202	0.237252
Zfp365	ENSMUSG00000037855	1334.06	0.034908	-0.034908	0.363049	0.574899
Bak1	ENSMUSG00000057789	1571.3	0.159709	0.159709	0.0222175	0.169505
Frrs1l	ENSMUSG00000045589	3508.31	0.211328	-0.211328	0.0209873	0.144082
Fkbp3	ENSMUSG00000020949	4366.71	0.0171262	0.0171262	0.755541	0.87967
Tatdn2	ENSMUSG00000056952	4400.42	0.0270342	-0.0270342	0.613508	0.793785
Sae1	ENSMUSG00000052833	5797.5	0.0400497	0.0400497	0.444657	0.677406
Retreg3	ENSMUSG00000017802	5192.23	0.0733767	-0.0733767	0.2056	0.435342
Eno2	ENSMUSG00000004267	6081.89	0.29221	0.29221	0.00330387	0.0733494
Nol11	ENSMUSG00000018433	2518.33	0.012904	0.012904	0.824076	0.927363
NA	ENSMUSG00000118219	507.831	0.599607	-0.599607	0.00399752	0.0704253
Adipor2	ENSMUSG00000030168	3896.86	0.164093	-0.164093	0.0275862	0.177362
Mmd2	ENSMUSG00000039533	4484.48	0.12317	0.12317	0.0650632	0.240745
Psmd12	ENSMUSG00000020720	3916.41	0.00897165	0.00897165	0.916107	1
Rai1	ENSMUSG00000062115	8035.14	0.00604005	0.00604005	0.960153	1
Atp5g1	ENSMUSG00000006057	7136.29	0.102898	0.102898	0.0767821	0.265306
Iqsec3	ENSMUSG00000040797	4248.31	0.12913	0.12913	0.0585714	0.256009
Cetn4	ENSMUSG00000045031	50.6548	0.0286141	0.0286141	0.540937	0.886764
Cdkl1	ENSMUSG00000020990	619.433	0.0669907	0.0669907	0.24717	0.432076
Fmn2	ENSMUSG00000028354	2529.49	0.0897271	-0.0897271	0.076331	0.288205
Caskin1	ENSMUSG00000033597	9549.35	0.0113592	0.0113592	0.830447	0.936929
Bola3	ENSMUSG00000045160	269.27	0.00881701	0.00881701	0.857765	0.952595
Cbx5	ENSMUSG00000009575	16727.5	0.083227	-0.083227	0.100697	0.299541
Lonp2	ENSMUSG00000047866	3571.16	0.00838905	0.00838905	0.874151	0.963914
Tmtc1	ENSMUSG00000030306	3878.91	0.0535568	-0.0535568	0.269261	0.496294
Luzp2	ENSMUSG00000063297	3397.14	0.0280569	-0.0280569	0.765224	0.885084
Cnih4	ENSMUSG00000062169	1321.23	0.135524	-0.135524	0.0545968	0.184544
Nupl1	ENSMUSG00000063895	2453.79	0.0663257	-0.0663257	0.240111	0.509208
Ndfip2	ENSMUSG00000053253	2788.22	0.0414657	-0.0414657	0.452362	0.69665
Cog2	ENSMUSG00000031979	2232.11	0.0459319	0.0459319	0.355789	0.616925
Klhl12	ENSMUSG00000026455	2669.83	0.0128005	0.0128005	0.808198	0.931577
Tmem201	ENSMUSG00000044700	5004.35	0.0899315	0.0899315	0.100216	0.327679
Rbm12	ENSMUSG00000089824	3603.21	0.060985	0.060985	0.276677	0.492233
Arl4a	ENSMUSG00000047446	2512.89	0.0169754	-0.0169754	0.74679	0.881996
Acsl5	ENSMUSG00000024981	1611.14	0.0665616	0.0665616	0.245661	0.49847
Zfp236	ENSMUSG00000041258	3145.06	0.15865	-0.15865	0.0242391	0.166323
Itpr2	ENSMUSG00000030287	478.169	0.0938024	0.0938024	0.0869332	0.332823
Sqle	ENSMUSG00000022351	7864.77	0.056041	-0.056041	0.270705	0.497609
Actr6	ENSMUSG00000019948	977.296	0.189059	-0.189059	0.0197618	0.117097
Bcat2	ENSMUSG00000030826	879.923	0.0187182	-0.0187182	0.70975	0.638865
Cct6a	ENSMUSG00000029447	19355.6	0.0125331	0.0125331	0.792967	0.833339
2410131K14Rik	ENSMUSG00000032840	4217.32	0.03739	0.03739	0.550538	0.784923
Rnf150	ENSMUSG00000047747	2180.84	0.00443693	-0.00443693	0.886184	0.981635
Ica1	ENSMUSG00000062995	3011.1	0.0413524	0.0413524	0.442511	0.722266
Fam131b	ENSMUSG00000029861	6206.38	0.0803102	-0.0803102	0.192896	0.448711
C1qb	ENSMUSG00000036905	603.549	0.33108	0.33108	0.00439423	0.0719076
Uqcrc2	ENSMUSG00000030884	10204.5	0.0217679	0.0217679	0.626045	0.741188
Psen1	ENSMUSG00000019969	4509.24	0.0887108	-0.0887108	0.137481	0.356556
Atp6v0d1	ENSMUSG00000013160	10762.4	0.0598129	0.0598129	0.25162	0.48228
Pcdhgb4	ENSMUSG00000103585	35003.1	0.0756062	0.0756062	0.159316	0.393382
Celf5	ENSMUSG00000034818	17832.1	0.0152961	0.0152961	0.769827	0.901767
Tecr	ENSMUSG00000031708	18805	0.0737491	0.0737491	0.19334	0.412223
Wipi2	ENSMUSG00000029578	5081.76	0.0117537	-0.0117537	0.816765	0.843377
Cct3	ENSMUSG00000001416	16477	0.0551032	0.0551032	0.298935	0.513065
Cacng7	ENSMUSG00000069806	8979.73	0.0463449	0.0463449	0.399223	0.603371
Mien1	ENSMUSG00000002580	3309.82	0.076849	0.076849	0.187117	0.458784
Bbx	ENSMUSG00000022641	680.622	0.00771461	-0.00771461	0.867186	0.893585
Cbl	ENSMUSG00000034342	5071.38	0.346762	-0.346762	0.000475208	0.0325299
Fra10ac1	ENSMUSG00000054237	970.787	0.0259297	-0.0259297	0.634289	0.761303
Gpr137	ENSMUSG00000024958	2600.45	0.0109421	0.0109421	0.818061	0.907625
Igsf3	ENSMUSG00000042035	11752.8	0.0794252	0.0794252	0.166149	0.383195
Nacc1	ENSMUSG00000001910	7603.75	0.0665124	0.0665124	0.208979	0.426836
Arhgap11a	ENSMUSG00000041219	821.983	0.00943779	-0.00943779	0.856953	0.807599
Tm9sf2	ENSMUSG00000025544	2982.92	0.17022	-0.17022	0.0315606	0.193592
Tmem50a	ENSMUSG00000028822	3593.38	0.00156397	0.00156397	0.977248	1
Nploc4	ENSMUSG00000039703	5202.93	0.084574	0.084574	0.141023	0.388611
Bend6	ENSMUSG00000042182	6598.34	0.00467794	-0.00467794	0.927967	0.98822
Fxyd7	ENSMUSG00000036578	1250.95	0.109861	0.109861	0.059844	0.233006
Lamtor5	ENSMUSG00000087260	1701.01	0.0186219	0.0186219	0.779001	0.885043
Ccdc12	ENSMUSG00000019659	1763.86	0.217352	0.217352	0.0087217	0.101238
Gtf3c3	ENSMUSG00000041303	1541.2	0.161396	-0.161396	0.0370225	0.214811
Slc7a10	ENSMUSG00000030495	273.702	0.0805859	0.0805859	0.0926107	0.297506
Rapgefl1	ENSMUSG00000038020	3493.4	0.0993869	-0.0993869	0.126067	0.375667
Opcml	ENSMUSG00000062257	7590.56	0.00657186	0.00657186	0.899791	0.968128
Chpf	ENSMUSG00000032997	4720.59	0.212759	0.212759	0.00154017	0.0536646
Ythdc2	ENSMUSG00000034653	1546.73	0.167291	-0.167291	0.0341347	0.179865
Atp2c1	ENSMUSG00000032570	4990.5	0.0717994	-0.0717994	0.212399	0.471176
Aldh3a2	ENSMUSG00000010025	1588.97	0.0366576	-0.0366576	0.488004	0.652632
Prickle1	ENSMUSG00000036158	3147.55	0.0304787	0.0304787	0.56203	0.758025
Atg9b	ENSMUSG00000038295	221.33	0.0572643	0.0572643	0.29778	0.542277
Arhgap45	ENSMUSG00000035697	90.8267	0.0604164	0.0604164	0.17817	0.486554
Gtf2h4	ENSMUSG00000001524	807.02	0.10932	-0.10932	0.0939471	0.289392
Mthfd1l	ENSMUSG00000040675	855.692	0.00653476	0.00653476	0.885889	0.899265
Kifap3	ENSMUSG00000026585	15503.8	0.00864074	0.00864074	0.871339	0.873738
Znrd1	ENSMUSG00000036315	809.702	0.0651002	-0.0651002	0.24541	0.430745
Kif5b	ENSMUSG00000006740	7521.03	0.0440411	-0.0440411	0.417997	0.656495
Cnot11	ENSMUSG00000003135	2204.56	0.00448108	-0.00448108	0.933218	1
Cdk5r1	ENSMUSG00000048895	32274.9	0.119526	0.119526	0.0396513	0.210497
F730043M19Rik	ENSMUSG00000052125	901.743	0.0610593	-0.0610593	0.25039	0.38197
Ogfrl1	ENSMUSG00000026158	1741.7	0.0185933	-0.0185933	0.697025	0.837581
Mtch1	ENSMUSG00000024012	20232.1	0.167065	0.167065	0.0135061	0.118931
D130043K22Rik	ENSMUSG00000006711	634.945	0.0213001	-0.0213001	0.63522	0.761437
Gpcpd1	ENSMUSG00000027346	3734.24	0.0790234	0.0790234	0.26954	0.496545
Ubap2l	ENSMUSG00000042520	11489.3	0.138087	-0.138087	0.0181154	0.137081
Pnpla8	ENSMUSG00000036257	4437.73	0.23586	-0.23586	0.00197392	0.0613244
Pfdn6	ENSMUSG00000024309	2708	0.0822864	0.0822864	0.131338	0.37157
Zdhhc3	ENSMUSG00000025786	5994.37	0.0584032	0.0584032	0.278756	0.49384
Mfap1b	ENSMUSG00000048222	1016.54	0.0886923	-0.0886923	0.138395	0.359767
Cdr2	ENSMUSG00000030878	1000.27	0.0193207	-0.0193207	0.634928	0.603788
Poldip3	ENSMUSG00000041815	6529.72	0.016459	-0.016459	0.744047	0.88662
Ak2	ENSMUSG00000028792	1759.82	0.0315952	-0.0315952	0.525039	0.727296
Calb1	ENSMUSG00000028222	776.525	0.0312078	-0.0312078	0.389953	0.583345
Arhgap33	ENSMUSG00000036882	31527.4	0.109655	0.109655	0.0847618	0.280446
Eps15	ENSMUSG00000028552	3583.13	0.0976741	-0.0976741	0.117639	0.356188
Hdlbp	ENSMUSG00000034088	8487.59	0.00937531	-0.00937531	0.845718	0.945891
Hepacam	ENSMUSG00000046240	1273.34	0.119849	0.119849	0.0697623	0.249328
Dtna	ENSMUSG00000024302	3186.65	0.217105	-0.217105	0.00336665	0.0737526
Arrb2	ENSMUSG00000060216	2981.97	0.00681271	-0.00681271	0.939668	1
Atp11a	ENSMUSG00000031441	3993.51	0.14599	-0.14599	0.0362209	0.206758
Ino80c	ENSMUSG00000047989	2124.29	0.166723	0.166723	0.0294455	0.187184
Strn4	ENSMUSG00000030374	17778.2	0.0477937	0.0477937	0.365228	0.673764
Dhx40	ENSMUSG00000018425	1645.31	0.0677415	-0.0677415	0.23023	0.491587
Cfl1	ENSMUSG00000056201	91904.2	0.100943	0.100943	0.0629588	0.282065
Tmod2	ENSMUSG00000032186	23069.9	0.1862	-0.1862	0.0126906	0.121022
Il1rap	ENSMUSG00000022514	895.934	0.052998	-0.052998	0.34062	0.444512
Kcnq1ot1	ENSMUSG00000101609	522.062	0.0784062	-0.0784062	0.119566	0.303892
Wdr45b	ENSMUSG00000025173	3802.05	0.00721359	-0.00721359	0.890556	1
Adss	ENSMUSG00000015961	4316.7	0.0276461	0.0276461	0.58356	0.773907
Laptm4b	ENSMUSG00000022257	587.46	0.191157	0.191157	0.00771897	0.0978826
Gm45808	ENSMUSG00000109926	2299.58	0.0935858	0.0935858	0.110816	0.338301
Prrt2	ENSMUSG00000045114	7045.63	0.0369562	0.0369562	0.456541	0.644722
Bola2	ENSMUSG00000047721	1535.54	0.0706657	0.0706657	0.222886	0.483695
Gm42890	ENSMUSG00000105852	3144.04	0.0407438	-0.0407438	0.486542	0.736932
Atp6v0a2	ENSMUSG00000038023	2765.93	0.0137213	-0.0137213	0.768708	0.921722
Gm20695	ENSMUSG00000093575	1856.71	0.0061233	-0.0061233	0.885264	0.880517
Lrrc56	ENSMUSG00000038637	640.712	0.0291195	0.0291195	0.573092	0.657527
Gm29609	ENSMUSG00000101678	4669.72	0.0218263	-0.0218263	0.658523	0.834355
Selenos	ENSMUSG00000075701	1572.88	0.0477995	0.0477995	0.377345	0.626185
Dtx4	ENSMUSG00000039982	11290.1	0.241088	-0.241088	0.00557004	0.0909481
Ap5m1	ENSMUSG00000036291	1216.39	0.148915	-0.148915	0.0429698	0.208535
Abitram	ENSMUSG00000038827	1395.16	0.103835	-0.103835	0.104359	0.314389
Eef1e1	ENSMUSG00000001707	2146.48	0.046367	-0.046367	0.337075	0.580438
Recql	ENSMUSG00000030243	1239.27	0.0637622	-0.0637622	0.253884	0.49384
Tor2a	ENSMUSG00000009563	1877.6	0.056696	0.056696	0.308524	0.567495
Setd3	ENSMUSG00000056770	6302.02	0.00411705	-0.00411705	0.886325	0.9727
Rab3a	ENSMUSG00000031840	16242.5	0.0622059	0.0622059	0.190767	0.428396
Mcf2l	ENSMUSG00000031442	16398.8	0.123195	-0.123195	0.0498805	0.251355
Tle1	ENSMUSG00000008305	2922.94	0.204095	-0.204095	0.0145109	0.132434
Psmb3	ENSMUSG00000069744	5610.33	0.0507703	0.0507703	0.348547	0.550875
Ell2	ENSMUSG00000001542	145.227	0.0142883	0.0142883	0.725383	0.847936
St13	ENSMUSG00000022403	8251.55	0.0750054	-0.0750054	0.218645	0.482917
Arih2	ENSMUSG00000064145	4067.29	0.0227686	0.0227686	0.717346	0.859074
Tmpo	ENSMUSG00000019961	3833.59	0.0899985	-0.0899985	0.134938	0.347025
Clmn	ENSMUSG00000021097	672.895	0.00422655	0.00422655	0.932141	0.927431
Ssb	ENSMUSG00000068882	7564.98	0.0575063	-0.0575063	0.247039	0.476092
Mrps34	ENSMUSG00000038880	2180.94	0.185436	0.185436	0.00381675	0.0759733
Anapc15	ENSMUSG00000030649	1985.5	0.220424	0.220424	0.0127371	0.122982
Mar-04	ENSMUSG00000039372	6730.24	0.0866166	-0.0866166	0.148401	0.368721
Mrpl50	ENSMUSG00000044018	2819.57	0.0727987	-0.0727987	0.165356	0.421174
Tmem259	ENSMUSG00000013858	7197.24	0.0284326	0.0284326	0.650303	0.77522
Snx13	ENSMUSG00000020590	2292.68	0.129663	-0.129663	0.0454084	0.218476
Lhfpl3	ENSMUSG00000106379	1298.36	0.21585	0.21585	0.0109585	0.112526
Tvp23b	ENSMUSG00000014177	578.154	0.397869	-0.397869	0.00497771	0.0807893
Brca2	ENSMUSG00000041147	601.46	0.0500336	-0.0500336	0.292069	0.508491
Akirin1	ENSMUSG00000023075	2125.66	0.0589845	-0.0589845	0.289292	0.565622
Mapk9	ENSMUSG00000020366	7210.79	0.0414674	-0.0414674	0.272838	0.488445
Naxd	ENSMUSG00000031505	3090.3	0.19213	0.19213	0.0100986	0.112392
Exosc10	ENSMUSG00000017264	6166.96	0.0130935	0.0130935	0.689625	0.855747
Hsd17b12	ENSMUSG00000027195	3499.91	0.0260264	0.0260264	0.626291	0.801236
Zfp664	ENSMUSG00000079215	5043.49	0.183638	-0.183638	0.0160769	0.130743
Ptp4a1	ENSMUSG00000026064	3960.81	0.0262801	-0.0262801	0.599857	0.72254
Slc31a1	ENSMUSG00000066150	2393.55	0.0304122	0.0304122	0.450494	0.729103
Bphl	ENSMUSG00000038286	472.852	0.257385	0.257385	0.00786304	0.101683
Mrpl39	ENSMUSG00000022889	1322.99	0.0115006	0.0115006	0.831812	0.874934
H1f10	ENSMUSG00000044927	1713.79	0.154681	0.154681	0.0385469	0.206341
Mars2	ENSMUSG00000046994	1826.34	0.0553466	-0.0553466	0.297762	0.547586
Fnbp1	ENSMUSG00000075415	4097.88	0.0909967	-0.0909967	0.0941522	0.294885
Rita1	ENSMUSG00000029600	843.843	0.0715131	-0.0715131	0.207572	0.435488
Grm2	ENSMUSG00000023192	2836.78	0.0608817	-0.0608817	0.295672	0.570372
Hacd3	ENSMUSG00000033629	6691.11	0.149151	-0.149151	0.0325614	0.174892
Sorbs3	ENSMUSG00000022091	540.172	0.196343	0.196343	0.0221985	0.151458
Mrpl40	ENSMUSG00000022706	1310.52	0.20451	0.20451	0.0021391	0.0598564
Rack1	ENSMUSG00000020372	35434	0.0582398	0.0582398	0.297554	0.512215
Rbm25	ENSMUSG00000010608	9620.46	0.0878165	-0.0878165	0.121193	0.390899
Parva	ENSMUSG00000030770	1065.27	0.0682643	0.0682643	0.237986	0.459303
Lratd1	ENSMUSG00000020607	6577.86	0.0562003	-0.0562003	0.249311	0.468295
St6galnac5	ENSMUSG00000039037	2553.63	0.0627026	-0.0627026	0.218867	0.485815
Inf2	ENSMUSG00000037679	1650.95	0.777452	0.777452	1.46e-05	0.00719703
Utp3	ENSMUSG00000070697	2023.47	0.0690974	0.0690974	0.207905	0.427681
Cbln2	ENSMUSG00000024647	2394.4	0.0395471	0.0395471	0.313227	0.561938
N4bp1	ENSMUSG00000031652	3007.38	0.131082	-0.131082	0.0355022	0.201378
Ap5z1	ENSMUSG00000039623	1185.29	0.0261937	-0.0261937	0.653106	0.77676
Atp6v1g1	ENSMUSG00000039105	5266.06	0.174031	0.174031	0.0153404	0.135873
Ptprcap	ENSMUSG00000045826	1523.65	0.0888982	0.0888982	0.126319	0.364894
Gnb5	ENSMUSG00000032192	3081.58	0.178201	0.178201	0.00576822	0.086587
Ank	ENSMUSG00000022265	5721.21	0.0205063	-0.0205063	0.654965	0.754326
Chmp1a	ENSMUSG00000000743	9246.44	0.120183	0.120183	0.0435561	0.219366
Shank3	ENSMUSG00000022623	4293.96	0.00809775	-0.00809775	0.869327	0.943938
Kif1b	ENSMUSG00000063077	41525.3	0.104338	-0.104338	0.0756417	0.270997
Srcap	ENSMUSG00000053877	11591.2	0.0143995	-0.0143995	0.744454	0.965995
Fbf1	ENSMUSG00000020776	7536.25	0.125912	0.125912	0.0616734	0.241118
Arfgef3	ENSMUSG00000019852	3410.56	0.0642118	-0.0642118	0.220554	0.438118
Col6a1	ENSMUSG00000001119	314.565	0.107693	0.107693	0.0211223	0.149479
Maml3	ENSMUSG00000061143	1073.38	0.56244	0.56244	0.000574375	0.0348517
Wbp11	ENSMUSG00000030216	4979.04	0.0447536	0.0447536	0.397231	0.586241
Fam169a	ENSMUSG00000041817	2062.99	0.0694505	-0.0694505	0.241211	0.46275
Vps35l	ENSMUSG00000030982	5828.26	0.0254181	0.0254181	0.475997	0.657181
Gm15688	ENSMUSG00000089737	28.7032	0.0134657	-0.0134657	0.664243	1
Mtus2	ENSMUSG00000029651	3709.16	0.0110188	0.0110188	0.85042	0.979888
Tspan3	ENSMUSG00000032324	9972.35	0.0108112	-0.0108112	0.780479	0.845938
Taf15	ENSMUSG00000020680	4296.64	0.0820617	0.0820617	0.192019	0.409863
Jph1	ENSMUSG00000042686	456.318	0.00239317	-0.00239317	0.981212	1
Ust	ENSMUSG00000047712	472.153	0.173407	-0.173407	0.0250488	0.182188
Oaz2	ENSMUSG00000040652	6185.18	0.00579758	-0.00579758	0.953766	0.937396
BC017158	ENSMUSG00000030780	941.605	0.10996	-0.10996	0.0738981	0.260723
Cnih1	ENSMUSG00000015759	2315.32	0.00425036	0.00425036	0.878705	1
Med13l	ENSMUSG00000018076	8354.81	0.0149692	-0.0149692	0.7745	0.904807
Tmco1	ENSMUSG00000052428	1186.69	0.250564	-0.250564	0.0049127	0.080555
Plagl1	ENSMUSG00000019817	1235.01	0.0263551	-0.0263551	0.554716	0.712696
Tmsb10	ENSMUSG00000079523	47888.8	0.232667	0.232667	0.00180673	0.0596543
Cby1	ENSMUSG00000022428	2302.82	0.0640792	0.0640792	0.209697	0.483085
Rmc1	ENSMUSG00000024410	1637.12	0.0247573	0.0247573	0.722114	0.796977
Rpl38	ENSMUSG00000057322	11339.4	0.0305818	0.0305818	0.562633	0.701875
Slc25a16	ENSMUSG00000071253	1135.88	0.0454977	0.0454977	0.404532	0.607288
Zc3h18	ENSMUSG00000017478	4237.8	0.00126171	0.00126171	0.977403	0.943493
2610507B11Rik	ENSMUSG00000010277	8515.68	0.0345769	-0.0345769	0.537401	0.684627
Nap1l5	ENSMUSG00000055430	2994.47	0.208821	0.208821	0.0172165	0.146562
Slc1a1	ENSMUSG00000024935	4522.65	0.143809	-0.143809	0.0374265	0.205175
Eid2b	ENSMUSG00000070705	1748.1	0.0170152	-0.0170152	0.765499	0.820022
Stxbp6	ENSMUSG00000046314	768.575	0.0172362	0.0172362	0.628195	0.757235
Xxylt1	ENSMUSG00000047434	1270.71	0.11088	0.11088	0.0594347	0.232387
Lgi1	ENSMUSG00000067242	1184.69	0.122389	-0.122389	0.0690146	0.247805
Rundc3b	ENSMUSG00000040570	3438.84	0.131045	-0.131045	0.053215	0.240247
Ppp1r8	ENSMUSG00000028882	3545.76	0.0508222	-0.0508222	0.331586	0.580823
Bsg	ENSMUSG00000023175	15953.8	0.0855028	0.0855028	0.144992	0.393651
Fry	ENSMUSG00000056602	12702.5	0.0171053	-0.0171053	0.740843	0.805864
Wdtc1	ENSMUSG00000037622	4047.19	0.0467277	-0.0467277	0.381872	0.634586
Acyp2	ENSMUSG00000060923	135.881	0.0746705	0.0746705	0.149265	0.410107
Pou3f3	ENSMUSG00000045515	20365.5	0.0188831	0.0188831	0.714795	0.792512
Gm26377	ENSMUSG00000076138	11569.7	0.0297893	-0.0297893	0.560748	0.734248
Cd81	ENSMUSG00000037706	6372.47	0.0103149	0.0103149	0.837167	0.931577
Sorbs1	ENSMUSG00000025006	3988.16	0.0973619	-0.0973619	0.075696	0.263312
Zfp2	ENSMUSG00000049321	2151.63	0.145139	-0.145139	0.0260853	0.17648
Ago1	ENSMUSG00000041530	12721.9	0.105059	-0.105059	0.085948	0.275819
Pip4k2b	ENSMUSG00000018547	18535.2	0.0182029	-0.0182029	0.694697	0.798175
Ei24	ENSMUSG00000062762	6539.33	0.11493	-0.11493	0.0380837	0.204829
Bmerb1	ENSMUSG00000044117	12266.3	0.084793	0.084793	0.11345	0.319614
Pds5b	ENSMUSG00000034021	4173.97	0.248789	-0.248789	0.01326	0.128557
Rabgef1	ENSMUSG00000025340	1729.47	0.141436	-0.141436	0.0502451	0.232599
Sep-03	ENSMUSG00000022456	58803.1	0.0325769	0.0325769	0.539524	0.703184
Phf10	ENSMUSG00000023883	3012.84	0.132745	-0.132745	0.0155679	0.139752
Ctsf	ENSMUSG00000083282	2358.79	0.0578598	0.0578598	0.301123	0.560306
Txn2	ENSMUSG00000005354	5489.62	0.119756	0.119756	0.0532068	0.237252
Gm45640	ENSMUSG00000109812	23.9169	0.039765	0.039765	0.182869	0.626835
NA	ENSMUSG00000117613	13.1123	0.00390018	-0.00390018	0.856997	1
Med23	ENSMUSG00000019984	4156.58	0.0686178	-0.0686178	0.233069	0.511318
Ltbp3	ENSMUSG00000024940	964.37	0.147624	0.147624	0.0470493	0.212486
Polb	ENSMUSG00000031536	3470.21	0.0168263	-0.0168263	0.756087	0.830159
Syndig1	ENSMUSG00000074736	1309.86	0.00717952	-0.00717952	0.887574	0.883006
Xndc1	ENSMUSG00000099481	1650.55	0.146089	-0.146089	0.0421984	0.199123
Entr1	ENSMUSG00000026927	6852.29	0.00514258	-0.00514258	0.985049	0.947094
Rcn1	ENSMUSG00000005973	1412.64	0.089376	0.089376	0.141068	0.355425
Zc3h7a	ENSMUSG00000037965	2496.43	0.108617	-0.108617	0.0842234	0.303766
Cst3	ENSMUSG00000027447	9184.41	0.185815	0.185815	0.00869367	0.101013
Mrps24	ENSMUSG00000020477	1762.51	0.0601785	0.0601785	0.279359	0.577059
Gm42433	ENSMUSG00000105230	119.048	0.0152714	-0.0152714	0.761514	0.868204
H1f0	ENSMUSG00000096210	7326.26	0.0933436	0.0933436	0.0485832	0.216195
Sec16b	ENSMUSG00000026589	39.3681	0.0210403	0.0210403	0.566982	1
Fis1	ENSMUSG00000019054	5924.09	0.195708	0.195708	0.00617777	0.0898964
Ndufb6	ENSMUSG00000071014	2157.64	0.103776	0.103776	0.0793427	0.298578
Aprt	ENSMUSG00000006589	3146.12	0.098805	0.098805	0.109995	0.340438
Il34	ENSMUSG00000031750	145.111	0.0021005	0.0021005	0.967281	0.889165
Fxyd6	ENSMUSG00000066705	25093.1	0.0443033	0.0443033	0.412238	0.659326
Sh3bgrl3	ENSMUSG00000028843	3994.57	0.141308	0.141308	0.0400348	0.210924
Basp1	ENSMUSG00000045763	47190.1	0.00703139	0.00703139	0.836199	0.874857
Pccb	ENSMUSG00000032527	2963.71	0.180024	0.180024	0.00119799	0.050456
Itgav	ENSMUSG00000027087	670.239	0.0311818	0.0311818	0.52647	0.678945
Ipo13	ENSMUSG00000033365	6388.46	0.00313018	-0.00313018	0.933928	1
Flrt3	ENSMUSG00000051379	1509.96	0.0637512	0.0637512	0.231229	0.483848
Arl8b	ENSMUSG00000030105	4808.21	0.122106	-0.122106	0.0699779	0.254759
Patl1	ENSMUSG00000046139	2354.86	0.0944923	-0.0944923	0.108547	0.350166
Eif3j1	ENSMUSG00000027236	1749.84	0.146996	-0.146996	0.0292491	0.166323
Mrfap1	ENSMUSG00000055302	8231.52	0.0842728	0.0842728	0.109301	0.344702
Zrsr1	ENSMUSG00000044068	1671.12	0.0792194	0.0792194	0.171765	0.423497
Akap6	ENSMUSG00000061603	6256.11	0.0468855	-0.0468855	0.414651	0.653833
Armc6	ENSMUSG00000002343	5268.16	0.0505444	-0.0505444	0.313781	0.535198
Rgs17	ENSMUSG00000019775	1617.43	0.0512246	-0.0512246	0.300934	0.560197
Pafah1b2	ENSMUSG00000003131	12642.3	0.08108	-0.08108	0.166791	0.420102
Atf2	ENSMUSG00000027104	4705.97	0.154725	-0.154725	0.0363051	0.184842
Csmd3	ENSMUSG00000022311	1890	0.0412597	-0.0412597	0.332326	0.587126
Glb1	ENSMUSG00000045594	1640.12	0.0141207	-0.0141207	0.783383	0.973885
Syt13	ENSMUSG00000027220	1959.21	0.0508948	0.0508948	0.226347	0.486604
Nus1	ENSMUSG00000023068	3657.09	0.0942638	-0.0942638	0.123004	0.363157
1110008P14Rik	ENSMUSG00000039195	1471.35	0.093447	0.093447	0.120073	0.329768
Ercc4	ENSMUSG00000022545	1444.01	0.0119268	-0.0119268	0.813602	0.844814
Clstn2	ENSMUSG00000032452	8322.25	0.0929626	0.0929626	0.090829	0.282587
Drap1	ENSMUSG00000024914	7311.96	0.120651	0.120651	0.0445296	0.219366
Cystm1	ENSMUSG00000046727	543.968	0.233562	0.233562	0.0110024	0.108544
Fermt2	ENSMUSG00000037712	2304.18	0.150119	-0.150119	0.0226935	0.16179
Efhd2	ENSMUSG00000040659	1416.09	0.020277	-0.020277	0.707595	0.844285
Polr3e	ENSMUSG00000030880	2802.17	0.0154053	-0.0154053	0.749281	0.910251
Astn1	ENSMUSG00000026587	11676.9	0.0325816	0.0325816	0.547632	0.691918
Sin3b	ENSMUSG00000031622	8012	0.100418	-0.100418	0.113124	0.32853
Rnf180	ENSMUSG00000021720	1520.87	0.0066902	-0.0066902	0.885879	1
Eif3a	ENSMUSG00000024991	13976.8	0.0721356	-0.0721356	0.182538	0.410003
Paqr8	ENSMUSG00000025931	1966.48	0.0229225	0.0229225	0.640919	0.817435
Agk	ENSMUSG00000029916	2392.44	0.0110141	-0.0110141	0.800572	0.913795
Rpl28	ENSMUSG00000030432	16354.2	0.131584	0.131584	0.0557331	0.224611
Ncoa5	ENSMUSG00000039804	7252.25	0.110242	-0.110242	0.0366364	0.201259
Tmem63c	ENSMUSG00000034145	1593.28	0.0551064	0.0551064	0.320328	0.576211
Gm42517	ENSMUSG00000105867	830.637	0.0144045	0.0144045	0.780978	0.771347
Snapc2	ENSMUSG00000011837	1689.71	0.0498169	-0.0498169	0.358462	0.610167
St8sia1	ENSMUSG00000030283	3477.42	0.132704	-0.132704	0.0185188	0.135731
Kcnh7	ENSMUSG00000059742	1778.52	0.0588948	-0.0588948	0.261452	0.523559
Tmem222	ENSMUSG00000028857	4206	0.0835648	0.0835648	0.147028	0.390141
Arpc2	ENSMUSG00000006304	12213.8	0.0196054	-0.0196054	0.711967	0.827782
Cdkn2aipnl	ENSMUSG00000020392	3382.98	0.022219	-0.022219	0.631837	0.839254
Zfp597	ENSMUSG00000039789	1395.35	0.164597	-0.164597	0.0341344	0.184451
Gm26965	ENSMUSG00000097565	360.736	0.0917897	-0.0917897	0.0810388	0.277468
Tmem205	ENSMUSG00000040883	574.555	0.047828	-0.047828	0.397897	0.604089
Dcun1d4	ENSMUSG00000051674	3161.13	0.110526	-0.110526	0.0700986	0.269345
Adam11	ENSMUSG00000020926	6983.97	0.0398353	0.0398353	0.438256	0.679415
Fbxo21	ENSMUSG00000032898	15768.9	0.0590076	-0.0590076	0.315422	0.550827
Mir7670	ENSMUSG00000098285	37.455	0.0482854	-0.0482854	0.195629	0.681085
Nos1	ENSMUSG00000029361	6785.67	0.0308527	0.0308527	0.513536	0.667418
Ube2ql1	ENSMUSG00000052981	17569.2	0.0357509	0.0357509	0.498771	0.675066
Prrc2c	ENSMUSG00000040225	13730.1	0.0470729	-0.0470729	0.377306	0.586393
Uspl1	ENSMUSG00000041264	3507.9	0.0800671	-0.0800671	0.112698	0.349656
Psmg3	ENSMUSG00000029551	1036.21	0.195539	-0.195539	0.0170878	0.132434
Tmem70	ENSMUSG00000025940	1278.56	0.18035	-0.18035	0.0208403	0.146677
Ifnar1	ENSMUSG00000022967	4841.79	0.0641607	-0.0641607	0.259639	0.525486
Taf1d	ENSMUSG00000031939	2444.81	0.0886351	-0.0886351	0.155698	0.397404
Epb41l3	ENSMUSG00000024044	4650.42	0.0360727	-0.0360727	0.544634	0.74734
Aldoc	ENSMUSG00000017390	5289.48	0.119083	0.119083	0.0784621	0.287036
Cpne7	ENSMUSG00000034796	665.536	0.0213216	0.0213216	0.50822	0.619642
Kat6b	ENSMUSG00000021767	7120.05	0.0615492	-0.0615492	0.339031	0.559654
Fbxo45	ENSMUSG00000035764	4444.77	0.046118	-0.046118	0.341073	0.615874
Dpf2	ENSMUSG00000024826	3524.78	0.255185	-0.255185	0.00361613	0.0759041
Lmbr1l	ENSMUSG00000022999	2465.14	0.107235	-0.107235	0.0889656	0.317886
Ptpn11	ENSMUSG00000043733	10108.1	0.0588091	0.0588091	0.25562	0.564824
Fam133b	ENSMUSG00000058503	1462.93	0.116024	-0.116024	0.081858	0.269533
Ptgfrn	ENSMUSG00000027864	4797.39	0.0795882	0.0795882	0.160748	0.374652
Gli2	ENSMUSG00000048402	229.104	0.0103791	0.0103791	0.805994	0.920452
Nicn1	ENSMUSG00000032606	5255.58	0.00485288	0.00485288	0.92631	1
Lrrc7	ENSMUSG00000028176	2097.12	0.0652721	-0.0652721	0.244847	0.514007
Adi1	ENSMUSG00000020629	374.452	0.0109395	0.0109395	0.826596	0.903707
Jak1	ENSMUSG00000028530	6051.02	0.0295629	0.0295629	0.627143	0.75504
Dynll2	ENSMUSG00000020483	15077	0.000544996	0.000544996	0.992857	0.983971
Taf2	ENSMUSG00000037343	3381.44	0.12955	-0.12955	0.0606149	0.254221
Rps16	ENSMUSG00000037563	18074.4	0.0684545	0.0684545	0.236905	0.46841
Atp6v1c1	ENSMUSG00000022295	3914.42	0.0952863	-0.0952863	0.0999613	0.2975
Gm21988	ENSMUSG00000040904	5096.42	0.110772	0.110772	0.0716911	0.255972
Plppr2	ENSMUSG00000040563	11543.6	0.039142	0.039142	0.397327	0.64803
Rims4	ENSMUSG00000035226	5234.28	0.0197155	0.0197155	0.637114	0.745242
Dlx6os1	ENSMUSG00000090063	1362.33	0.00196348	-0.00196348	0.954296	0.937127
Rbm45	ENSMUSG00000042369	1655.49	4.54e-06	4.54e-06	0.998146	0.935489
Kcnh2	ENSMUSG00000038319	1455.95	0.271698	0.271698	0.00825604	0.0988745
Bnip2	ENSMUSG00000011958	3369.08	0.119526	-0.119526	0.0696772	0.268345
Tril	ENSMUSG00000043496	1270.1	0.381761	0.381761	0.00334477	0.0707492
Gtpbp2	ENSMUSG00000023952	4282.93	0.181466	-0.181466	0.0180707	0.136863
Mtss2	ENSMUSG00000033763	21439.1	0.00102068	-0.00102068	0.983306	0.977505
Slc25a1	ENSMUSG00000003528	3882.11	0.147607	0.147607	0.0327009	0.175308
Pcbp1	ENSMUSG00000051695	8609.24	0.0043576	0.0043576	0.934357	0.947414
Epn1	ENSMUSG00000035203	16467.5	0.149837	0.149837	0.014403	0.132838
Rfk	ENSMUSG00000024712	2072.96	0.0184323	0.0184323	0.724963	0.869702
Cabp7	ENSMUSG00000009075	246.352	0.0103936	0.0103936	0.764864	0.898832
Fbxw7	ENSMUSG00000028086	6691.74	0.00683139	-0.00683139	0.894937	0.965177
Twf2	ENSMUSG00000023277	1525.13	0.0883832	-0.0883832	0.142472	0.356368
Kcnk1	ENSMUSG00000033998	1032.65	0.00587087	-0.00587087	0.893204	0.924052
Rab14	ENSMUSG00000026878	9175.64	0.115506	-0.115506	0.0821295	0.282587
Tecpr2	ENSMUSG00000021275	3788.87	0.162076	-0.162076	0.031199	0.185997
C9orf72	ENSMUSG00000028300	2374.71	0.143899	-0.143899	0.0459538	0.236226
Slc25a3	ENSMUSG00000061904	12351.8	0.112759	0.112759	0.0769512	0.313911
Lysmd4	ENSMUSG00000043831	2652.17	0.0341559	-0.0341559	0.530712	0.744684
Gm12258	ENSMUSG00000072915	1696.78	0.310858	-0.310858	0.00918929	0.102003
Prdx6	ENSMUSG00000026701	3460.6	0.00387641	-0.00387641	0.93987	0.903707
Fancg	ENSMUSG00000028453	973.015	0.0383366	-0.0383366	0.366499	0.590234
Ythdf2	ENSMUSG00000040025	4294.61	0.100935	-0.100935	0.110108	0.31369
Kcnt2	ENSMUSG00000052726	348.677	0.049444	-0.049444	0.352722	0.60764
Pitpnm1	ENSMUSG00000024851	9296.08	0.0478181	0.0478181	0.375351	0.68244
Rpp14	ENSMUSG00000023156	1563.62	0.0628038	-0.0628038	0.21936	0.471966
Nle1	ENSMUSG00000020692	1335.69	0.152573	0.152573	0.0273348	0.134803
Pip4k2a	ENSMUSG00000026737	1734.38	0.156172	-0.156172	0.0198149	0.140871
Spire2	ENSMUSG00000010154	2252.35	0.0145649	-0.0145649	0.777442	0.899327
Acin1	ENSMUSG00000022185	16105.9	0.0279343	-0.0279343	0.590595	0.791736
Cops6	ENSMUSG00000019494	4193	0.132312	0.132312	0.045392	0.228667
Il11ra1	ENSMUSG00000073889	511.084	0.151458	0.151458	0.0439367	0.189892
Mobp	ENSMUSG00000032517	1.72026	0.00451909	-0.00451909	0.687542	1
Atn1	ENSMUSG00000004263	12987.9	0.088967	-0.088967	0.124673	0.365113
Ggt7	ENSMUSG00000027603	5981.02	0.0958034	0.0958034	0.116026	0.322348
Fbxl2	ENSMUSG00000032507	1293.5	0.00802377	0.00802377	0.924296	0.920029
Ubac2	ENSMUSG00000041765	1518.92	0.0457446	0.0457446	0.403161	0.647985
Vta1	ENSMUSG00000019868	3017.18	0.0105272	0.0105272	0.82254	0.938584
Rragd	ENSMUSG00000028278	3229	0.0653286	-0.0653286	0.250407	0.469436
Arl6ip4	ENSMUSG00000029404	2163.16	0.0959675	0.0959675	0.114457	0.36861
Trmt61b	ENSMUSG00000085492	472.354	0.099465	0.099465	0.131388	0.402916
Dsel	ENSMUSG00000038702	927.105	0.400539	-0.400539	0.00370854	0.0614975
Chmp2b	ENSMUSG00000004843	2502.1	0.0614729	-0.0614729	0.296394	0.589385
Ap3s2	ENSMUSG00000063801	7590.41	0.082127	0.082127	0.0670402	0.248723
Rasgef1a	ENSMUSG00000030134	1430.06	0.000586261	-0.000586261	0.993588	1
Zcchc17	ENSMUSG00000028772	2608.03	0.00642802	-0.00642802	0.965589	0.996213
Stoml1	ENSMUSG00000032333	5761.46	0.0541312	0.0541312	0.327219	0.549467
Rprml	ENSMUSG00000046215	361.493	0.0726862	0.0726862	0.116938	0.381639
Zfp771	ENSMUSG00000054716	800.599	0.183687	0.183687	0.018636	0.129004
Clta	ENSMUSG00000028478	11079.7	0.123513	0.123513	0.0273189	0.162342
Dlc1	ENSMUSG00000031523	1831.25	0.0492793	0.0492793	0.370291	0.620599
Podxl	ENSMUSG00000025608	2082.98	0.150606	-0.150606	0.0414004	0.197391
Nptx1	ENSMUSG00000025582	1658.52	0.0397307	0.0397307	0.454892	0.687606
Rab3ip	ENSMUSG00000064181	2084.17	0.0129461	-0.0129461	0.799175	0.896846
NA	ENSMUSG00000118029	144.876	0.0647882	0.0647882	0.169848	0.459303
Oxsm	ENSMUSG00000021786	345.479	0.0652897	-0.0652897	0.231158	0.494171
Cpe	ENSMUSG00000037852	31100.8	0.0705961	0.0705961	0.194998	0.413986
Prkaa1	ENSMUSG00000050697	1280.48	0.11464	-0.11464	0.0773549	0.267028
Mcfd2	ENSMUSG00000024150	1246.22	0.0873799	-0.0873799	0.15111	0.297626
Tbc1d1	ENSMUSG00000029174	1177.39	0.0542155	-0.0542155	0.30958	0.543269
D16Ertd472e	ENSMUSG00000022864	421.363	0.0169367	0.0169367	0.680559	0.800043
Lrrc49	ENSMUSG00000047766	4842.26	0.0397871	-0.0397871	0.463512	0.652632
Trim65	ENSMUSG00000054517	227.695	0.0478479	-0.0478479	0.37809	0.680587
Fez1	ENSMUSG00000032118	20261.6	0.0272105	-0.0272105	0.594869	0.721891
Rph3a	ENSMUSG00000029608	9150.77	0.0959624	0.0959624	0.129204	0.348623
Smarce1	ENSMUSG00000037935	10302.8	0.0141894	0.0141894	0.787087	0.870238
Mbp	ENSMUSG00000041607	1629.32	0.000114533	0.000114533	0.99866	1
Rpl23	ENSMUSG00000071415	22386.6	0.0314887	0.0314887	0.55778	0.732342
Crtc3	ENSMUSG00000030527	1901.31	0.143506	0.143506	0.0468469	0.239905
Tmem30a	ENSMUSG00000032328	4389	0.145661	-0.145661	0.044441	0.221328
Ndrg2	ENSMUSG00000004558	6311.8	0.107342	0.107342	0.0884587	0.278759
Dusp7	ENSMUSG00000053716	2458.59	0.0958059	0.0958059	0.111812	0.354487
Cadm3	ENSMUSG00000005338	23578.5	0.00654415	-0.00654415	0.898949	1
Adcy6	ENSMUSG00000022994	4726.03	0.132186	-0.132186	0.0557349	0.228947
Ubl3	ENSMUSG00000001687	2650.34	0.0463371	-0.0463371	0.376231	0.614635
Glul	ENSMUSG00000026473	14234.9	0.0321986	0.0321986	0.535897	0.717541
Hap1	ENSMUSG00000006930	7140.34	0.0150306	0.0150306	0.484049	0.667418
Tgs1	ENSMUSG00000028233	2657.9	0.0867647	-0.0867647	0.15852	0.418318
Pld4	ENSMUSG00000052160	141.001	0.108503	0.108503	0.0574026	0.247029
C230057M02Rik	ENSMUSG00000110523	1583.88	0.230564	-0.230564	0.00458365	0.0886418
Dhx34	ENSMUSG00000006019	1094.01	0.211111	0.211111	0.00284216	0.0571127
NA	ENSMUSG00000117713	0.171179	0.000911552	0.000911552	0.790143	1
Psenen	ENSMUSG00000036835	1316.14	0.0379389	0.0379389	0.4878	0.680907
Elof1	ENSMUSG00000013822	2355.85	0.0582444	0.0582444	0.27933	0.572449
Hs3st4	ENSMUSG00000078591	4376.98	0.121924	0.121924	0.0834118	0.27692
Pgbd5	ENSMUSG00000050751	2419.95	0.107724	-0.107724	0.106467	0.332831
Mrps35	ENSMUSG00000040112	1264.15	0.00159574	0.00159574	0.986826	0.753821
Thtpa	ENSMUSG00000045691	4303.38	0.014709	0.014709	0.793686	0.940242
Elmod1	ENSMUSG00000041986	7122.01	0.154571	-0.154571	0.0424031	0.214085
Trf	ENSMUSG00000032554	463.233	0.12703	0.12703	0.0647291	0.28395
Eipr1	ENSMUSG00000036613	2239.49	0.010467	0.010467	0.825855	0.997134
P2ry12	ENSMUSG00000036353	105.539	0.0842214	0.0842214	0.106773	0.330283
Ttll11	ENSMUSG00000026885	480.157	0.0509675	0.0509675	0.398196	0.61071
Arhgef19	ENSMUSG00000028919	61.0223	0.0426395	0.0426395	0.338754	0.721891
Ogdhl	ENSMUSG00000021913	2439.98	0.146044	0.146044	0.0472055	0.225293
Zfp454	ENSMUSG00000048728	535.392	0.597177	-0.597177	0.0023181	0.0607713
Plpp3	ENSMUSG00000028517	2744.67	0.117037	0.117037	0.0795424	0.284517
Brd4	ENSMUSG00000024002	7231.63	0.0159376	0.0159376	0.76363	0.833861
Sox9	ENSMUSG00000000567	781.195	0.0347053	0.0347053	0.466156	0.65401
Fam160b1	ENSMUSG00000033478	4100.45	0.0105139	-0.0105139	0.8541	0.881466
Epdr1	ENSMUSG00000002808	688.104	0.0628081	-0.0628081	0.249868	0.43466
Atp6v1d	ENSMUSG00000021114	4698.96	0.000301351	-0.000301351	0.992926	1
Nrxn1	ENSMUSG00000024109	12016.8	0.0592974	0.0592974	0.262577	0.503331
Zmat2	ENSMUSG00000001383	6626.59	0.0328595	0.0328595	0.51963	0.742351
Kbtbd11	ENSMUSG00000055675	2518.59	0.0143536	-0.0143536	0.850439	0.955885
Tmem169	ENSMUSG00000026188	1508.26	0.0151386	-0.0151386	0.739268	0.805304
Atp5d	ENSMUSG00000003072	7227.87	0.269108	0.269108	6.81e-05	0.0141305
Gm20604	ENSMUSG00000041716	3102.4	0.00817447	-0.00817447	0.839513	0.856305
Npas2	ENSMUSG00000026077	948.214	0.0534193	-0.0534193	0.253814	0.474358
2610005L07Rik	ENSMUSG00000071793	1403.92	0.0689073	0.0689073	0.22513	0.477938
Adra1d	ENSMUSG00000027335	21.1384	0.00973577	-0.00973577	0.713642	1
Elavl2	ENSMUSG00000008489	4886.7	0.334526	-0.334526	0.00743863	0.0943335
Cit	ENSMUSG00000029516	1113.65	0.0471404	0.0471404	0.352643	0.569356
Uqcrc1	ENSMUSG00000025651	10160.4	0.249471	0.249471	1.59e-05	0.00643173
Ccdc186	ENSMUSG00000035173	2803.54	0.280979	-0.280979	0.00189785	0.0623847
Eif5b	ENSMUSG00000026083	5975.82	0.136656	-0.136656	0.0154349	0.135636
Trerf1	ENSMUSG00000064043	1648.24	0.0793764	0.0793764	0.167108	0.410921
Zfp592	ENSMUSG00000005621	2850.7	0.062296	-0.062296	0.253042	0.515179
Dhrs1	ENSMUSG00000002332	1766	0.0408735	0.0408735	0.424963	0.652632
C1qc	ENSMUSG00000036896	581.026	0.3873	0.3873	0.00143956	0.0485112
Cfap74	ENSMUSG00000078490	282.46	0.0206635	-0.0206635	0.704446	0.813481
Atp5j2	ENSMUSG00000038690	5912.05	0.178327	0.178327	0.013091	0.12653
Klhl24	ENSMUSG00000062901	5377.53	0.327326	-0.327326	0.000264426	0.0264761
Ndufb7	ENSMUSG00000033938	3805.78	0.277262	0.277262	0.000489108	0.0359242
Ccdc9	ENSMUSG00000041375	2408.65	0.0121317	0.0121317	0.81432	0.987693
Hdgfl3	ENSMUSG00000025104	11051.8	0.0292565	-0.0292565	0.583578	0.787061
Ly6c1	ENSMUSG00000079018	183.718	0.00718748	-0.00718748	0.872744	0.929413
Prdm4	ENSMUSG00000035529	3851.59	0.152786	-0.152786	0.024449	0.157085
Map2k1	ENSMUSG00000004936	1572.28	0.0369559	-0.0369559	0.429243	0.717287
Etfb	ENSMUSG00000004610	815.518	0.148245	0.148245	0.0267895	0.164098
Osbpl8	ENSMUSG00000020189	4524.4	0.128163	-0.128163	0.0636208	0.255898
Sorbs2	ENSMUSG00000031626	5571.45	0.0974999	-0.0974999	0.115582	0.329768
Zw10	ENSMUSG00000032264	1503.16	0.228107	-0.228107	0.00309909	0.0748969
Foxp4	ENSMUSG00000023991	5730.03	0.159878	0.159878	0.0285856	0.178711
Acsbg1	ENSMUSG00000032281	1543.57	0.142765	0.142765	0.0306669	0.185962
Paip2b	ENSMUSG00000045896	6660.09	0.0526223	0.0526223	0.329861	0.536104
Slc25a25	ENSMUSG00000026819	3356.7	0.173205	0.173205	0.00545655	0.092796
Plec	ENSMUSG00000022565	3489.4	0.0888029	0.0888029	0.0785888	0.262093
Gabpb2	ENSMUSG00000038766	828.335	0.0297028	-0.0297028	0.55859	0.64937
Fbxo22	ENSMUSG00000032309	2942.18	0.0322912	-0.0322912	0.4149	0.666475
Herc1	ENSMUSG00000038664	14959.2	0.141198	-0.141198	0.0390824	0.209313
Mettl15	ENSMUSG00000057234	109.267	0.0173511	-0.0173511	0.63564	0.884423
Stmn1	ENSMUSG00000028832	104875	0.0584693	0.0584693	0.300044	0.563611
Nsd1	ENSMUSG00000021488	13383.7	0.234247	-0.234247	0.00590909	0.0858869
Ankrd27	ENSMUSG00000034867	1913.14	0.268674	-0.268674	0.0128134	0.123246
Peg3	ENSMUSG00000002265	9200.53	0.0175157	-0.0175157	0.693394	0.79771
9330188P03Rik	ENSMUSG00000115149	56.9368	0.0459518	0.0459518	0.262085	0.633681
Nipsnap2	ENSMUSG00000029432	2676.99	0.215056	0.215056	0.00608394	0.0928772
Rapgef5	ENSMUSG00000041992	7318.52	0.322783	-0.322783	0.000937697	0.0458525
B3gat3	ENSMUSG00000071649	4933.71	0.113617	0.113617	0.0279549	0.163111
Ndufb5	ENSMUSG00000027673	4203.39	0.080392	0.080392	0.0936194	0.32853
Cntnap5c	ENSMUSG00000038048	415.252	0.00480398	0.00480398	0.887635	1
Lamp1	ENSMUSG00000031447	12380.9	0.0149103	0.0149103	0.874929	0.964446
Usp4	ENSMUSG00000032612	9605.12	0.0781901	0.0781901	0.125084	0.335867
Chmp4b	ENSMUSG00000038467	8129.68	0.0755373	0.0755373	0.190774	0.450973
Rraga	ENSMUSG00000070934	3933.7	0.0430159	0.0430159	0.420047	0.65477
Pde4b	ENSMUSG00000028525	3363.28	0.0365594	0.0365594	0.514345	0.72632
Ciapin1	ENSMUSG00000031781	3964.73	0.00272415	0.00272415	0.984529	1
6330403L08Rik	ENSMUSG00000075585	531.408	0.0469311	-0.0469311	0.331817	0.503603
Pik3r3	ENSMUSG00000028698	4804.03	0.00131685	-0.00131685	0.975154	0.921594
Camk2a	ENSMUSG00000024617	6669.08	0.0213306	0.0213306	0.649421	0.819953
Bmp7	ENSMUSG00000008999	331.461	0.123157	0.123157	0.0735488	0.303892
Fam124a	ENSMUSG00000035184	6408.77	0.135964	-0.135964	0.0542461	0.24208
Utrn	ENSMUSG00000019820	1125.6	0.115192	0.115192	0.0848088	0.224756
Hectd4	ENSMUSG00000042744	19521.5	0.0719992	-0.0719992	0.278622	0.495169
Tti1	ENSMUSG00000027650	854.471	0.145019	-0.145019	0.0477243	0.214317
Acbd3	ENSMUSG00000026499	2317.67	0.10932	-0.10932	0.0816216	0.293692
Map4k2	ENSMUSG00000024948	3252.8	0.0324983	-0.0324983	0.506358	0.750893
Plekhb1	ENSMUSG00000030701	452.542	0.0973553	0.0973553	0.0980929	0.30659
B230334C09Rik	ENSMUSG00000104597	3802.48	0.0445496	-0.0445496	0.409937	0.647985
Baalc	ENSMUSG00000022296	1429.04	0.0651926	0.0651926	0.241215	0.502542
Asphd2	ENSMUSG00000029348	6589.1	0.0668207	0.0668207	0.276324	0.502762
Slain1	ENSMUSG00000055717	4052.26	0.128696	-0.128696	0.0604178	0.250751
Car10	ENSMUSG00000056158	686.356	0.0347184	0.0347184	0.282482	0.466309
Gm42416	ENSMUSG00000103458	10954.8	0.115936	0.115936	0.04616	0.224638
Npr2	ENSMUSG00000028469	2894.08	0.0548488	0.0548488	0.265224	0.526786
Miga2	ENSMUSG00000026858	2303.67	0.0987245	-0.0987245	0.133138	0.379547
Trp53i11	ENSMUSG00000068735	12477.6	0.172178	0.172178	0.029965	0.17648
Myo16	ENSMUSG00000039057	7440.87	0.0421577	0.0421577	0.426552	0.670886
Hexb	ENSMUSG00000021665	1097.31	0.215236	0.215236	0.0156449	0.130062
Ankrd52	ENSMUSG00000014498	8283.45	0.049126	0.049126	0.453982	0.692393
Plau	ENSMUSG00000021822	24.1117	0.00595356	0.00595356	0.800645	1
Saraf	ENSMUSG00000031532	6943.76	0.00951848	0.00951848	0.862558	0.866986
Zdhhc23	ENSMUSG00000036304	1072.51	0.234717	-0.234717	0.0127702	0.11672
Colgalt1	ENSMUSG00000034807	5483.34	0.0348629	0.0348629	0.518486	0.685601
Sez6	ENSMUSG00000000632	31708.8	0.0960065	0.0960065	0.120687	0.389942
Sfxn3	ENSMUSG00000025212	7089.83	0.0895391	0.0895391	0.143569	0.365765
Setd1a	ENSMUSG00000042308	5561.71	0.0877051	0.0877051	0.142668	0.364894
B3galt6	ENSMUSG00000050796	858.175	0.0209242	-0.0209242	0.730694	0.82041
Mtmr6	ENSMUSG00000021987	4693.15	0.141523	-0.141523	0.0454582	0.209369
Atp5pb	ENSMUSG00000000563	11216.7	0.0534628	0.0534628	0.341213	0.599015
Crebbp	ENSMUSG00000022521	5591.62	0.00400303	-0.00400303	0.937974	0.902709
Prdx5	ENSMUSG00000024953	5687.8	0.172102	0.172102	0.0043434	0.0767343
Phf23	ENSMUSG00000018572	3276.38	0.204884	-0.204884	0.019468	0.155221
Tcta	ENSMUSG00000039461	1274.75	0.1983	0.1983	0.0167323	0.133692
Nbr1	ENSMUSG00000017119	9428.55	0.193072	-0.193072	0.0106358	0.116826
Crtac1	ENSMUSG00000042401	1694.86	0.300219	0.300219	0.000117886	0.0179181
Pik3cb	ENSMUSG00000032462	1505.87	0.0219282	-0.0219282	0.595594	0.722575
Smg1	ENSMUSG00000030655	10246.1	0.232314	-0.232314	0.0054786	0.0826574
Man1a2	ENSMUSG00000008763	4220.46	0.0585762	-0.0585762	0.293803	0.557951
H2az2	ENSMUSG00000041126	1902.86	0.0701399	0.0701399	0.216634	0.436338
Rhou	ENSMUSG00000039960	4724.97	0.0565277	-0.0565277	0.325698	0.578562
Mpped1	ENSMUSG00000041708	65246.8	0.0215029	0.0215029	0.675844	0.788649
Snap29	ENSMUSG00000022765	2465.89	0.386672	-0.386672	0.00223588	0.0623968
Hectd3	ENSMUSG00000046861	5096.09	0.0251765	-0.0251765	0.619775	0.755545
Ptprd	ENSMUSG00000028399	17849.6	0.0964818	-0.0964818	0.123593	0.349079
Bmyc	ENSMUSG00000049086	1685.38	0.0791933	0.0791933	0.155233	0.430967
Mag	ENSMUSG00000036634	71.8038	0.0711258	0.0711258	0.146552	0.452485
Gm7336	ENSMUSG00000078636	5.50158	0.00864617	0.00864617	0.537881	1
Gdap1	ENSMUSG00000025777	6381.06	0.0523146	-0.0523146	0.341548	0.599543
Tsc22d1	ENSMUSG00000022010	35163.1	0.0434993	-0.0434993	0.415254	0.616125
Snw1	ENSMUSG00000021039	4752.75	0.0120645	-0.0120645	0.715699	0.812666
Gm38562	ENSMUSG00000105489	0.588784	0.00405325	-0.00405325	0.411692	1
Ice1	ENSMUSG00000034525	14548.9	0.0272846	-0.0272846	0.594429	0.721658
Ccnq	ENSMUSG00000049489	593.578	0.0332426	0.0332426	0.543081	0.704071
Traf7	ENSMUSG00000052752	8270.01	0.0316933	-0.0316933	0.552348	0.764462
Nr4a2	ENSMUSG00000026826	2379.2	0.0674431	-0.0674431	0.119068	0.36481
Sep-11	ENSMUSG00000058013	8790.03	0.174069	-0.174069	0.00422205	0.0866323
Rtcb	ENSMUSG00000001783	9269.56	0.0323822	0.0323822	0.531963	0.814421
Ssbp3	ENSMUSG00000061887	13131.2	0.0292407	0.0292407	0.585469	0.788625
Gramd1b	ENSMUSG00000040111	15359.5	0.00481517	-0.00481517	0.914435	1
Diras2	ENSMUSG00000047842	5838.86	0.0117938	0.0117938	0.822328	0.866401
Tspoap1	ENSMUSG00000034156	14038	0.0191598	0.0191598	0.704164	0.936929
Rdh5	ENSMUSG00000025350	1913.91	0.224333	0.224333	0.00847055	0.10413
Ubxn6	ENSMUSG00000019578	5103.15	0.149483	0.149483	0.0151776	0.135728
Kmt2b	ENSMUSG00000006307	8984.6	0.0337127	0.0337127	0.502632	0.792859
Gsg1l	ENSMUSG00000046182	3333.49	0.282497	0.282497	8.07e-05	0.0155582
Dpysl5	ENSMUSG00000029168	88555	0.0331388	0.0331388	0.511098	0.735412
Caln1	ENSMUSG00000060371	12635.2	0.00481	-0.00481	0.868494	0.872463
Ldb2	ENSMUSG00000039706	6291.21	0.0132489	-0.0132489	0.805284	0.858101
Obsl1	ENSMUSG00000026211	1678.2	0.0433806	-0.0433806	0.37863	0.575204
Ccdc50	ENSMUSG00000038127	5405.42	0.202976	-0.202976	0.00786953	0.0982975
Mal	ENSMUSG00000027375	92.0007	0.0630252	0.0630252	0.239724	0.752559
Enoph1	ENSMUSG00000029326	1820.8	0.149904	-0.149904	0.0171126	0.132434
Eif1b	ENSMUSG00000006941	14109.8	0.0933646	0.0933646	0.124395	0.335124
Srebf1	ENSMUSG00000020538	2298.97	0.184761	0.184761	0.0295943	0.182188
Lama1	ENSMUSG00000032796	623.235	0.0441596	0.0441596	0.39856	0.604493
Sirt3	ENSMUSG00000025486	1108.56	0.173561	0.173561	0.0170484	0.136149
Bcl6	ENSMUSG00000022508	1721.76	0.0369191	0.0369191	0.346846	0.551838
Vezt	ENSMUSG00000036099	5299.57	0.538254	-0.538254	0.00018096	0.021179
Mpp2	ENSMUSG00000017314	2146.92	0.0349751	-0.0349751	0.490634	0.725515
Tsen34	ENSMUSG00000035585	4660.07	0.165089	0.165089	0.0275227	0.162342
Capn3	ENSMUSG00000079110	70.2656	0.0588852	0.0588852	0.139599	0.452617
Ttpal	ENSMUSG00000017679	3085.66	0.015773	-0.015773	0.76397	0.898832
Rps17	ENSMUSG00000061787	16074.3	0.061676	0.061676	0.275205	0.503331
Cnot1	ENSMUSG00000036550	10809.2	0.159631	-0.159631	0.0234451	0.1546
Myo18b	ENSMUSG00000072720	233.344	0.00495482	-0.00495482	0.91371	0.987693
Calm1	ENSMUSG00000001175	53055.2	0.0012334	-0.0012334	0.979453	1
Dut	ENSMUSG00000027203	1818.52	0.123013	0.123013	0.0449697	0.217506
Ist1	ENSMUSG00000031729	8979.93	0.210956	-0.210956	0.00170804	0.0614975
Mrpl27	ENSMUSG00000024414	1347.33	0.187322	0.187322	0.00610499	0.0889963
Gm42528	ENSMUSG00000107134	244.657	0.00582546	-0.00582546	0.877805	0.96224
Zfp827	ENSMUSG00000071064	3183.6	0.0623929	0.0623929	0.29216	0.547403
Galnt18	ENSMUSG00000038296	767.408	0.0876869	0.0876869	0.146756	0.368929
Zfp428	ENSMUSG00000064264	4564.68	0.190043	0.190043	0.00861521	0.101745
Phf2	ENSMUSG00000038025	5570.29	0.0583604	-0.0583604	0.294485	0.519466
Mef2c	ENSMUSG00000005583	33929.2	0.116714	-0.116714	0.0723584	0.303603
Rit1	ENSMUSG00000028057	1659.43	0.0598037	0.0598037	0.290898	0.589267
Fus	ENSMUSG00000030795	24710.7	0.0535815	0.0535815	0.248299	0.469007
Zdhhc4	ENSMUSG00000001844	2162.38	0.0605481	0.0605481	0.290298	0.540545
Shisa9	ENSMUSG00000022494	1873.93	0.0307591	-0.0307591	0.536922	0.73533
Abhd12	ENSMUSG00000032046	5067.25	0.113829	0.113829	0.0396384	0.210497
Uqcr10	ENSMUSG00000059534	3374.34	0.0998977	0.0998977	0.0832659	0.294041
Ntsr2	ENSMUSG00000020591	326.514	0.0483772	0.0483772	0.270162	0.535089
Rsl24d1	ENSMUSG00000032215	2742.53	0.00490673	0.00490673	0.908697	1
Atp5e	ENSMUSG00000016252	5451.7	0.186935	0.186935	0.00815136	0.100501
Atxn1	ENSMUSG00000046876	2852.89	0.0316618	0.0316618	0.558857	0.774781
Gm38394	ENSMUSG00000094410	9740.15	0.175179	-0.175179	0.00645812	0.0932484
Qdpr	ENSMUSG00000015806	2524.7	0.17668	0.17668	0.00865951	0.105324
Gm28035	ENSMUSG00000099041	3288.94	0.00670176	0.00670176	0.900424	0.884875
Gm14966	ENSMUSG00000079467	10.4088	0.011819	-0.011819	0.611409	1
Kansl1	ENSMUSG00000018412	7788.89	0.0682188	-0.0682188	0.181064	0.432616
Rpl37a	ENSMUSG00000046330	13276.7	0.0659339	0.0659339	0.240731	0.50628
Tmem131	ENSMUSG00000026116	7723.31	0.0931304	-0.0931304	0.119094	0.336144
Tmem214	ENSMUSG00000038828	3896.63	0.0695247	0.0695247	0.21698	0.446184
Aktip	ENSMUSG00000031667	3668.14	0.141442	-0.141442	0.0333217	0.180983
Odf2	ENSMUSG00000026790	6352.22	0.0566964	-0.0566964	0.331918	0.549874
Mapk8ip2	ENSMUSG00000022619	15071.6	0.00851194	-0.00851194	0.79922	1
Pnn	ENSMUSG00000020994	7884.69	0.0360332	-0.0360332	0.505528	0.681244
Ano10	ENSMUSG00000037949	1715.93	0.0397844	-0.0397844	0.489158	0.765948
Nup98	ENSMUSG00000063550	2991.66	0.0138509	-0.0138509	0.743564	0.906028
Grm1	ENSMUSG00000019828	886.58	0.0265173	0.0265173	0.548311	0.723947
Incenp	ENSMUSG00000024660	1266.69	0.0135622	0.0135622	0.926258	0.920735
Pycr2	ENSMUSG00000026520	1631.65	0.0649944	0.0649944	0.256779	0.509952
Rbp4	ENSMUSG00000024990	50.2138	0.0701128	0.0701128	0.132105	0.427891
Snx27	ENSMUSG00000028136	7491.69	0.251064	-0.251064	0.00804201	0.102664
Ptpn23	ENSMUSG00000036057	5809.02	0.0228198	0.0228198	0.655637	0.832747
Dync1i1	ENSMUSG00000029757	14935.3	0.0583408	0.0583408	0.316701	0.577126
Syne1	ENSMUSG00000096054	3980.61	0.0463987	0.0463987	0.279958	0.558946
Gm47246	ENSMUSG00000114535	69.8457	0.43944	-0.43944	0.00678036	0.112526
Sstr1	ENSMUSG00000035431	909.854	0.372065	-0.372065	0.00198496	0.0588805
Sidt1	ENSMUSG00000022696	302.094	3.1e-05	-3.1e-05	0.989969	1
Smdt1	ENSMUSG00000022452	3408.59	0.282166	0.282166	0.000196306	0.021179
Mafg	ENSMUSG00000051510	6551.38	0.157453	-0.157453	0.0282936	0.166701
Eif4h	ENSMUSG00000040731	22935	0.0395383	0.0395383	0.453031	0.644265
Gstm5	ENSMUSG00000004032	2760.99	0.126339	0.126339	0.0527357	0.240738
Plppr4	ENSMUSG00000044667	3668.55	0.0392443	-0.0392443	0.420801	0.666475
Gm27597	ENSMUSG00000098992	13735.6	0.0663722	0.0663722	0.247098	0.477798
Them6	ENSMUSG00000056665	273.102	0.21727	0.21727	0.0173319	0.136149
Selenok	ENSMUSG00000042682	3978	0.0338505	-0.0338505	0.539379	0.683655
Dbi	ENSMUSG00000026385	4657.71	0.0828872	0.0828872	0.163898	0.410677
Slc38a10	ENSMUSG00000061306	7513.53	0.0797499	0.0797499	0.126316	0.343906
Poglut2	ENSMUSG00000026047	805.932	0.302607	-0.302607	0.0022655	0.0613244
Grem2	ENSMUSG00000050069	442.601	0.0165281	0.0165281	0.703311	0.834164
Shtn1	ENSMUSG00000041362	14743.8	0.00310795	-0.00310795	0.946722	1
Abtb2	ENSMUSG00000032724	1115.21	0.0823539	0.0823539	0.17358	0.392727
Fam210b	ENSMUSG00000027495	4342.76	0.211004	0.211004	0.0197317	0.143014
Baz2a	ENSMUSG00000040054	5073.04	0.00859996	0.00859996	0.868551	0.895102
Dgkz	ENSMUSG00000040479	10982.9	0.203919	0.203919	0.00590164	0.0895713
Fam163b	ENSMUSG00000009216	2703.74	0.0637491	0.0637491	0.255347	0.517563
Ylpm1	ENSMUSG00000021244	7072.94	0.111616	-0.111616	0.0657085	0.261725
Amn	ENSMUSG00000021278	390.411	0.454872	0.454872	1.14e-05	0.00570715
Ubtf	ENSMUSG00000020923	11899.5	0.0848826	-0.0848826	0.159956	0.412179
Sox10	ENSMUSG00000033006	907.349	0.0151979	0.0151979	0.768092	0.821552
Gm42420	ENSMUSG00000107071	2266.03	0.134176	0.134176	0.0387305	0.206758
Cpeb1	ENSMUSG00000025586	268.182	0.0597194	0.0597194	0.27972	0.541609
Samhd1	ENSMUSG00000027639	1068.69	0.00507406	-0.00507406	0.919572	0.936929
Selenop	ENSMUSG00000064373	3168.84	0.00502297	-0.00502297	0.897777	0.960979
Rnf14	ENSMUSG00000060450	12872.7	0.00706864	-0.00706864	0.883608	0.899158
Pitpnc1	ENSMUSG00000040430	5567.58	0.0101583	-0.0101583	0.848481	0.947341
Tgoln1	ENSMUSG00000056429	2835.03	0.0762899	-0.0762899	0.189852	0.460018
Cdk3	ENSMUSG00000092300	176.025	0.00661132	-0.00661132	0.876257	0.961019
Gad1	ENSMUSG00000070880	6090.36	0.0569	0.0569	0.155791	0.36942
Kcnrg	ENSMUSG00000046168	168.719	0.0267597	-0.0267597	0.596689	0.768329
Eif5	ENSMUSG00000021282	12404.7	0.0703251	0.0703251	0.228549	0.49298
Psmb1	ENSMUSG00000014769	7069.49	0.0245701	0.0245701	0.638892	0.762018
Dop1b	ENSMUSG00000022946	4581.41	0.0549734	-0.0549734	0.271033	0.486586
Srrm2	ENSMUSG00000039218	38903	0.0109725	0.0109725	0.827258	0.852248
Fcrls	ENSMUSG00000015852	371.124	0.0736112	0.0736112	0.110772	0.335867
Epha10	ENSMUSG00000028876	787.522	0.0892306	0.0892306	0.07797	0.245208
Car2	ENSMUSG00000027562	485.541	0.156992	0.156992	0.0393547	0.192873
Ryr2	ENSMUSG00000021313	2747.04	0.016918	-0.016918	0.719441	0.866773
Fgfrl1	ENSMUSG00000008090	402.867	0.0981877	-0.0981877	0.118136	0.356368
Rab2a	ENSMUSG00000047187	11073.5	0.0106363	-0.0106363	0.839236	0.897997
Setdb1	ENSMUSG00000015697	6415.08	0.327662	-0.327662	0.00205025	0.0590247
Rc3h1	ENSMUSG00000040423	2906.28	0.0347371	-0.0347371	0.51779	0.755545
Mpc2	ENSMUSG00000026568	1976.76	0.0889818	0.0889818	0.108727	0.33582
Pogz	ENSMUSG00000038902	7989.42	0.0129537	-0.0129537	0.828963	0.927115
Uqcrh	ENSMUSG00000063882	6817.24	0.0754369	0.0754369	0.197723	0.427356
Prxl2b	ENSMUSG00000029059	728.308	0.187708	0.187708	0.026401	0.150563
Ebf1	ENSMUSG00000057098	364.009	0.038499	0.038499	0.0524575	0.238077
Dock4	ENSMUSG00000035954	3014.2	0.0535634	-0.0535634	0.330035	0.593216
Nmnat2	ENSMUSG00000042751	8231.99	0.0647933	-0.0647933	0.19744	0.424489
Zfp703	ENSMUSG00000085795	1603.9	0.166428	0.166428	0.0339815	0.207643
Tbc1d10a	ENSMUSG00000034412	1420.89	0.0195971	0.0195971	0.704578	0.842205
Ptpru	ENSMUSG00000028909	4079.24	0.238535	0.238535	0.00167154	0.0584289
Lrrc4b	ENSMUSG00000047085	15428.2	0.0702563	0.0702563	0.207579	0.471176
Gm12892	ENSMUSG00000083679	24.8029	0.0585201	0.0585201	0.114778	0.52431
Crhr1	ENSMUSG00000018634	1006.47	0.0268109	0.0268109	0.601075	0.745093
Rpl19	ENSMUSG00000017404	25530.5	0.080824	0.080824	0.157639	0.381987
Atg16l1	ENSMUSG00000026289	4929.67	0.036644	-0.036644	0.465739	0.654073
Wdfy3	ENSMUSG00000043940	12500.2	0.0926468	-0.0926468	0.115343	0.337559
Oaz1	ENSMUSG00000035242	9226.92	0.0659778	0.0659778	0.231532	0.496291
Tnrc6c	ENSMUSG00000025571	11801.2	0.0216234	-0.0216234	0.56049	0.716583
Tspan2	ENSMUSG00000027858	636.371	0.0707655	0.0707655	0.205885	0.435372
Stac2	ENSMUSG00000017400	1843.98	0.295165	0.295165	0.00830609	0.0991979
Tcerg1l	ENSMUSG00000091002	1586.78	0.349778	0.349778	0.00053401	0.039025
Cntn4	ENSMUSG00000064293	462.893	0.00636951	0.00636951	0.880352	0.967333
Plekha6	ENSMUSG00000041757	3443.63	0.0521602	-0.0521602	0.279237	0.535452
Jpt1	ENSMUSG00000020737	43523.2	0.0327262	0.0327262	0.540462	0.820825
Man2c1	ENSMUSG00000032295	4531.97	0.0403707	0.0403707	0.431649	0.611797
Safb2	ENSMUSG00000042625	4195.07	0.141527	-0.141527	0.0315979	0.194699
Rilpl1	ENSMUSG00000029392	460.267	0.105383	-0.105383	0.10167	0.33249
Pnrc2	ENSMUSG00000028675	1732.24	0.116073	-0.116073	0.0814317	0.293499
Rps6kb1	ENSMUSG00000020516	3132.71	0.154035	-0.154035	0.0420803	0.212666
Zfand5	ENSMUSG00000024750	5923.94	0.184028	-0.184028	0.0215608	0.159107
Prrc1	ENSMUSG00000024594	2907.46	0.0100508	-0.0100508	0.838932	0.935313
Lsm11	ENSMUSG00000044847	6891.96	0.080576	-0.080576	0.140732	0.383429
Cwc15	ENSMUSG00000004096	3243.82	0.0339643	0.0339643	0.548903	0.783671
Ctss	ENSMUSG00000038642	354.541	0.213846	0.213846	0.0171416	0.135731
Ubn2	ENSMUSG00000038538	3121.43	0.14985	-0.14985	0.0358265	0.205795
Smg7	ENSMUSG00000042772	6265.63	0.00300401	-0.00300401	0.983123	1
Rps3	ENSMUSG00000030744	35312.7	0.0529344	0.0529344	0.392301	0.612976
Plekhm1	ENSMUSG00000034247	1752.6	0.0801859	-0.0801859	0.154232	0.430233
Ptgr2	ENSMUSG00000072946	617.713	0.0169499	0.0169499	0.729019	0.744091
Nedd8	ENSMUSG00000010376	5600.44	0.11631	0.11631	0.0632072	0.237252
Stx17	ENSMUSG00000061455	1533.7	0.0398604	0.0398604	0.455744	0.740075
Cryab	ENSMUSG00000032060	251.873	0.00705231	-0.00705231	0.82612	0.931817
Unc13a	ENSMUSG00000034799	12406.7	0.00997278	0.00997278	0.850815	0.882928
Cramp1l	ENSMUSG00000038002	3760.83	0.046185	-0.046185	0.439737	0.699818
Itm2c	ENSMUSG00000026223	5661.04	0.13134	0.13134	0.0534684	0.238031
Actr8	ENSMUSG00000015971	2289.4	0.098072	-0.098072	0.109782	0.343596
Tmem88b	ENSMUSG00000073680	32.3288	0.0364479	0.0364479	0.288238	0.829206
Kif1bp	ENSMUSG00000036955	4438.86	0.149707	-0.149707	0.0396236	0.192872
Npnt	ENSMUSG00000040998	707.568	0.034956	0.034956	0.498472	0.674011
Kpna4	ENSMUSG00000027782	4365.71	0.181201	-0.181201	0.015095	0.135636
Snx2	ENSMUSG00000034484	2658.94	0.0322961	-0.0322961	0.521383	0.757971
Cstf2t	ENSMUSG00000053536	5326.82	0.0743261	-0.0743261	0.190827	0.451038
Mfsd1	ENSMUSG00000027775	1153.39	0.0430197	-0.0430197	0.390387	0.476403
Syngap1	ENSMUSG00000067629	14247.6	0.0177998	-0.0177998	0.703216	0.821736
Creg2	ENSMUSG00000050967	630.134	0.0592195	0.0592195	0.278716	0.462751
Prex1	ENSMUSG00000039621	8803.25	0.11424	0.11424	0.0727565	0.278759
Pde7b	ENSMUSG00000019990	255.236	0.139186	0.139186	0.0484052	0.229078
Tkt	ENSMUSG00000021957	18298.7	0.068133	0.068133	0.203018	0.504555
Cxcl14	ENSMUSG00000021508	919.432	0.47369	0.47369	0.00218248	0.0603418
Csnk2a2	ENSMUSG00000046707	3855.6	0.018981	-0.018981	0.717581	0.808298
Shoc2	ENSMUSG00000024976	3558.76	0.350378	-0.350378	0.000937752	0.0432952
Ptma	ENSMUSG00000026238	41207.7	0.0887014	0.0887014	0.134013	0.361413
Itpk1	ENSMUSG00000057963	6361.4	0.145208	0.145208	0.0456248	0.221686
Gapvd1	ENSMUSG00000026867	8165.51	0.176692	-0.176692	0.00455744	0.0827082
Prrt3	ENSMUSG00000045009	779.382	0.0194593	0.0194593	0.707013	0.733869
Hey1	ENSMUSG00000040289	1206.33	0.147337	0.147337	0.0465686	0.169904
Zfp512b	ENSMUSG00000000823	14635.1	0.0356704	0.0356704	0.50473	0.678905
Rufy2	ENSMUSG00000020070	5059.79	0.11243	-0.11243	0.0799629	0.293103
Lap3	ENSMUSG00000039682	1371.14	0.0171915	0.0171915	0.737869	0.821398
Gm43517	ENSMUSG00000089922	6383.39	0.100457	0.100457	0.106449	0.315538
Arhgef1	ENSMUSG00000040940	5801.94	0.0352483	0.0352483	0.443339	0.676728
Svip	ENSMUSG00000074093	1030.89	0.0545967	-0.0545967	0.322226	0.544561
Btbd8	ENSMUSG00000111375	2674.39	0.0682543	-0.0682543	0.246616	0.508853
Srrm1	ENSMUSG00000028809	8501.23	0.0677381	0.0677381	0.223116	0.486609
Gm20458	ENSMUSG00000090996	1214.05	0.108344	0.108344	0.0631625	0.243439
Fbxo2	ENSMUSG00000041556	156.767	0.0432386	0.0432386	0.316296	0.5597
Rpf2	ENSMUSG00000038510	1272.48	0.069893	-0.069893	0.210545	0.351816
Zfp704	ENSMUSG00000040209	11615.1	0.174053	-0.174053	0.0113107	0.112466
St3gal5	ENSMUSG00000056091	1959.08	0.0542813	-0.0542813	0.272003	0.524477
Kcns2	ENSMUSG00000050963	416.279	0.0438774	0.0438774	0.367922	0.601943
Myg1	ENSMUSG00000001285	1843.53	0.0968698	-0.0968698	0.0586545	0.230989
Mir27b	ENSMUSG00000065475	18.0856	0.0178826	-0.0178826	0.598517	1
Umps	ENSMUSG00000022814	1840.34	0.0626609	-0.0626609	0.26287	0.56181
Fth1	ENSMUSG00000024661	20799.7	0.118449	0.118449	0.0513583	0.254064
Atp6v1h	ENSMUSG00000033793	6742.98	0.0493061	-0.0493061	0.401421	0.589385
Ddx17	ENSMUSG00000055065	34128.7	0.011668	-0.011668	0.816026	0.845588
Aff1	ENSMUSG00000029313	408.083	0.00942446	0.00942446	0.846199	0.891463
Smg9	ENSMUSG00000002210	2423.73	0.0768025	0.0768025	0.175209	0.420014
Pcdh9	ENSMUSG00000055421	3088.41	0.00408214	-0.00408214	0.927624	0.919531
B4galt5	ENSMUSG00000017929	4134.44	0.0479926	-0.0479926	0.385434	0.577272
Jph3	ENSMUSG00000025318	7260.39	0.123439	0.123439	0.0311718	0.188714
Necab1	ENSMUSG00000040536	3595.09	0.00809589	-0.00809589	0.867507	0.888361
Col4a2	ENSMUSG00000031503	7840.7	0.272475	0.272475	0.00899539	0.101745
Mgat1	ENSMUSG00000020346	3044.83	0.0325528	0.0325528	0.468544	0.719359
Srp9	ENSMUSG00000026511	2321.97	0.0190051	-0.0190051	0.717388	0.865819
Mast4	ENSMUSG00000034751	4038.98	0.0177305	-0.0177305	0.71136	0.788332
Afg3l2	ENSMUSG00000024527	3648.89	0.0350999	-0.0350999	0.508037	0.664015
Mal2	ENSMUSG00000024479	726.595	0.0566576	-0.0566576	0.25434	0.485712
Rgl1	ENSMUSG00000026482	2396.03	0.0545205	-0.0545205	0.280431	0.531577
Rapgef3	ENSMUSG00000022469	554.483	0.0323536	0.0323536	0.385257	0.541276
Mettl14	ENSMUSG00000028114	1447.66	0.0104047	0.0104047	0.839266	0.860408
Gcsh	ENSMUSG00000034424	1455.76	0.194645	0.194645	0.00990012	0.103911
Fbxl15	ENSMUSG00000025226	845.724	0.0581597	0.0581597	0.29894	0.52623
Nop56	ENSMUSG00000027405	9750.39	0.0105483	-0.0105483	0.839849	1
Nrbp2	ENSMUSG00000075590	8317.21	0.0367035	0.0367035	0.397355	0.586363
Prdx1	ENSMUSG00000028691	6156.26	0.046507	0.046507	0.367866	0.566287
Cbarp	ENSMUSG00000035640	11051.6	0.217526	0.217526	0.000611559	0.0373667
Sgta	ENSMUSG00000004937	12049.3	0.124336	0.124336	0.0335215	0.177891
Lrp8	ENSMUSG00000028613	17413.1	0.0437509	-0.0437509	0.410941	0.612677
Eri3	ENSMUSG00000033423	9719.15	0.0894451	0.0894451	0.127511	0.35327
Macf1	ENSMUSG00000028649	35103.3	0.0469741	-0.0469741	0.394095	0.700461
Trpv2	ENSMUSG00000018507	1339.07	0.112894	-0.112894	0.078928	0.270997
Naca	ENSMUSG00000061315	16755.2	0.019237	0.019237	0.710939	0.867817
Rpl36	ENSMUSG00000057863	9897.23	0.141615	0.141615	0.0469893	0.208671
Zgpat	ENSMUSG00000027582	7712.47	0.109158	-0.109158	0.0806886	0.274442
Edc4	ENSMUSG00000036270	7865.2	0.00788068	0.00788068	0.881724	0.901342
Mapk8ip1	ENSMUSG00000027223	17670.1	0.135471	0.135471	0.0101474	0.106448
Ogfr	ENSMUSG00000049401	7937.21	0.110398	0.110398	0.0676487	0.24999
Anp32a	ENSMUSG00000032249	9719.21	0.0357836	0.0357836	0.522065	0.80688
Ncald	ENSMUSG00000051359	13281.8	0.0422078	0.0422078	0.423853	0.727296
Celf1	ENSMUSG00000005506	14854.7	0.178281	-0.178281	0.01039	0.110277
Vwa5a	ENSMUSG00000023186	189.087	0.0177541	-0.0177541	0.722991	0.943495
Neto2	ENSMUSG00000036902	10650.4	0.0138389	-0.0138389	0.791055	0.914944
Aldh2	ENSMUSG00000029455	2471.56	0.147258	0.147258	0.0424436	0.221121
Cyb5r4	ENSMUSG00000032872	2019.55	0.167054	-0.167054	0.0216598	0.155635
Pcyt2	ENSMUSG00000025137	4123.63	0.02436	-0.02436	0.83111	0.851692
Epop	ENSMUSG00000043439	468.113	0.0690193	0.0690193	0.208026	0.470214
Cfl2	ENSMUSG00000062929	5984.04	0.0324989	-0.0324989	0.555025	0.69476
Tnik	ENSMUSG00000027692	15354	0.0443405	-0.0443405	0.374202	0.681381
Crtc2	ENSMUSG00000027936	2151.16	0.0160986	0.0160986	0.744995	0.893585
Gpr146	ENSMUSG00000044197	153.131	0.460662	0.460662	0.00323248	0.0767343
5430416N02Rik	ENSMUSG00000097772	1484.71	0.0442713	0.0442713	0.402737	0.694675
Ppfibp1	ENSMUSG00000016487	1720.46	0.12938	-0.12938	0.0622385	0.255195
Ndufb1-ps	ENSMUSG00000113902	2192.22	0.0388916	0.0388916	0.445639	0.668288
Mafb	ENSMUSG00000074622	2509.91	0.0303498	0.0303498	0.563659	0.790759
Slc2a8	ENSMUSG00000026791	1021.49	0.109705	0.109705	0.0871337	0.277986
Prcc	ENSMUSG00000004895	4076.61	0.00599939	0.00599939	0.909874	0.910746
Gm42688	ENSMUSG00000079511	2457.07	0.0730226	0.0730226	0.181	0.464118
Nipbl	ENSMUSG00000022141	4624.35	0.175764	-0.175764	0.031977	0.173356
Calm2	ENSMUSG00000036438	48983.9	0.00255505	0.00255505	0.962438	1
Mdn1	ENSMUSG00000058006	6785.66	0.110161	-0.110161	0.0385177	0.19438
Parp1	ENSMUSG00000026496	7635.03	0.186442	-0.186442	0.0107697	0.116369
Yipf5	ENSMUSG00000024487	2067.94	0.0322178	-0.0322178	0.552788	0.758025
Tmem63b	ENSMUSG00000036026	12387	0.0186157	0.0186157	0.714764	0.792512
Rps6ka2	ENSMUSG00000023809	3558.2	0.126833	0.126833	0.037183	0.204542
Ckb	ENSMUSG00000001270	26874.6	0.251473	0.251473	7.31e-05	0.0148209
Mlh3	ENSMUSG00000021245	858.353	0.364784	-0.364784	0.0022701	0.058555
Lztr1	ENSMUSG00000022761	8056.51	0.0153447	-0.0153447	0.793561	0.83109
Szt2	ENSMUSG00000033253	4877.45	0.0153124	-0.0153124	0.748921	0.880365
Mrpl46	ENSMUSG00000030612	1075.54	0.0675039	0.0675039	0.230379	0.366282
Fam181b	ENSMUSG00000051515	1176.1	0.0189747	0.0189747	0.709053	0.638503
Enho	ENSMUSG00000028445	3701.83	0.213846	0.213846	0.00459848	0.0819112
Gm17018	ENSMUSG00000041035	980.394	0.132135	0.132135	0.0439162	0.202702
Ryr1	ENSMUSG00000030592	2665.48	0.0361061	0.0361061	0.468123	0.718955
Arid1a	ENSMUSG00000007880	14912.7	0.0452821	-0.0452821	0.406597	0.654389
Gon4l	ENSMUSG00000054199	5230.15	0.00109927	-0.00109927	0.932397	0.9917
Akt1s1	ENSMUSG00000011096	3430.52	0.08872	0.08872	0.137728	0.383429
Mrpl12	ENSMUSG00000039640	3969.63	0.0705628	0.0705628	0.207416	0.425344
Gid4	ENSMUSG00000018415	2261.85	0.288381	-0.288381	0.00307496	0.0713953
Igfbp6	ENSMUSG00000023046	17.9383	0.00279626	-0.00279626	0.926445	1
Arl3	ENSMUSG00000025035	3462.94	0.0620938	0.0620938	0.283361	0.50963
Med28	ENSMUSG00000015804	2955.68	0.0370706	0.0370706	0.470354	0.745242
Chn1	ENSMUSG00000056486	7250.63	0.00522451	0.00522451	0.855202	0.882206
Pcnx3	ENSMUSG00000054874	7796.06	0.0460266	-0.0460266	0.351652	0.608774
Wasf3	ENSMUSG00000029636	4375.45	0.054325	-0.054325	0.282088	0.496545
Nav1	ENSMUSG00000009418	23923.4	0.000443375	-0.000443375	0.991838	0.931817
Lrrc8a	ENSMUSG00000007476	3303.52	0.00431942	0.00431942	0.894108	1
Lsm4	ENSMUSG00000031848	2243.35	0.255554	0.255554	0.00384511	0.077371
Sphkap	ENSMUSG00000026163	3943.59	0.0929703	-0.0929703	0.107634	0.350237
Usp46	ENSMUSG00000054814	4154.54	0.1748	-0.1748	0.0143281	0.123699
Col25a1	ENSMUSG00000058897	856.422	0.0843826	0.0843826	0.0728316	0.238077
Pnpt1	ENSMUSG00000020464	1342.78	0.156407	-0.156407	0.0323661	0.182488
Ptk2	ENSMUSG00000022607	9391.86	0.0266618	0.0266618	0.60976	0.80308
Pcdhga7	ENSMUSG00000103472	35547.9	0.0806129	0.0806129	0.157412	0.4095
Akap8	ENSMUSG00000024045	9246.07	0.0148137	-0.0148137	0.849823	0.90286
Zfp46	ENSMUSG00000051351	8382.11	0.0787583	-0.0787583	0.12698	0.337142
Smarca2	ENSMUSG00000024921	16875.6	0.0699326	-0.0699326	0.183822	0.420316
9530036O11Rik	ENSMUSG00000097726	12.1989	0.00311819	-0.00311819	0.902002	1
Scube1	ENSMUSG00000016763	7871.94	0.00100363	-0.00100363	0.982165	1
Nup210	ENSMUSG00000030091	5007.75	0.0338592	0.0338592	0.527427	0.697424
Gcn1	ENSMUSG00000041638	9731.31	0.020933	0.020933	0.680111	0.772241
Pop5	ENSMUSG00000060152	832.784	0.045858	-0.045858	0.416146	0.603202
Srpk1	ENSMUSG00000004865	6021.32	0.152688	-0.152688	0.0276595	0.165052
Ndufb2	ENSMUSG00000002416	2645.77	0.0874171	0.0874171	0.131186	0.395811
AW047730	ENSMUSG00000097428	800.158	0.0327692	0.0327692	0.467022	0.640272
Gm20517	ENSMUSG00000023984	2561.24	0.0846697	-0.0846697	0.124297	0.36217
Coq7	ENSMUSG00000030652	1185.04	0.0609015	0.0609015	0.351786	0.568903
Lhfpl2	ENSMUSG00000045312	1316.54	0.0501075	-0.0501075	0.338887	0.545365
NA	ENSMUSG00000117338	21438.9	0.0801727	0.0801727	0.164382	0.398798
Selenof	ENSMUSG00000037072	6304.97	0.0334062	0.0334062	0.52546	0.696371
Mapk4	ENSMUSG00000024558	1621.71	0.0522325	-0.0522325	0.346862	0.551838
Tfg	ENSMUSG00000022757	3966.69	0.0825648	-0.0825648	0.162007	0.408648
Brd1	ENSMUSG00000022387	5397.56	0.0107512	-0.0107512	0.854335	0.887452
C130071C03Rik	ENSMUSG00000050334	12359.3	0.132577	-0.132577	0.0521921	0.218476
Map2k3	ENSMUSG00000018932	704.063	0.161451	-0.161451	0.0296524	0.167529
Sema3a	ENSMUSG00000028883	2110.13	0.0804237	-0.0804237	0.164743	0.420422
Tmco3	ENSMUSG00000038497	1394.65	0.281904	-0.281904	0.00412333	0.0758883
Ppp1r2	ENSMUSG00000047714	2846.77	0.0422889	0.0422889	0.427586	0.709722
Zfp629	ENSMUSG00000045639	4760.35	0.0689041	-0.0689041	0.202796	0.430233
Gm49388	ENSMUSG00000108815	3971.28	0.0845529	0.0845529	0.154126	0.367588
Scd1	ENSMUSG00000037071	2482.81	0.0796619	0.0796619	0.173555	0.454066
Lingo1	ENSMUSG00000049556	11359.1	0.0357383	0.0357383	0.524638	0.692581
Gabrd	ENSMUSG00000029054	232.533	0.0839677	0.0839677	0.125424	0.355543
Mpst	ENSMUSG00000071711	2515.76	0.130566	0.130566	0.057622	0.250462
Ypel2	ENSMUSG00000018427	491.46	0.0161624	-0.0161624	0.704702	0.73269
Atp5l	ENSMUSG00000038717	3645.15	0.0542343	0.0542343	0.292323	0.547586
Slc9a5	ENSMUSG00000014786	2515.49	0.0383709	0.0383709	0.428111	0.676887
Atp6v1e1	ENSMUSG00000019210	8776.46	0.0283871	0.0283871	0.534724	0.81676
Dock7	ENSMUSG00000028556	10785.8	0.12073	-0.12073	0.0509666	0.235964
Smim26	ENSMUSG00000074754	381.112	0.009843	-0.009843	0.851932	0.918384
Vps41	ENSMUSG00000041236	6518.1	0.0307391	-0.0307391	0.518034	0.690747
Lonrf1	ENSMUSG00000039633	1947.52	0.112602	-0.112602	0.0684307	0.268147
Helq	ENSMUSG00000035266	1455.58	0.00293235	-0.00293235	0.954286	1
Tacc2	ENSMUSG00000030852	8344.25	0.0877227	-0.0877227	0.13313	0.373257
Smg5	ENSMUSG00000001415	8492.74	0.0664682	0.0664682	0.245928	0.465055
Scrg1	ENSMUSG00000031610	414.168	0.0965331	0.0965331	0.12495	0.347025
Rps10	ENSMUSG00000052146	15024.6	0.106858	0.106858	0.0853572	0.281306
Gm42669	ENSMUSG00000106631	1124.52	0.0731285	-0.0731285	0.201786	0.421165
Zfand6	ENSMUSG00000030629	1986.22	0.00773892	-0.00773892	0.858013	0.929413
Pgp	ENSMUSG00000043445	2221.11	0.0193879	-0.0193879	0.70129	0.867817
Pgr	ENSMUSG00000031870	173.057	0.0445082	-0.0445082	0.364031	0.545365
Gga3	ENSMUSG00000020740	4421.35	0.109217	-0.109217	0.0926644	0.293029
Ubr4	ENSMUSG00000066036	16337.7	0.0295488	-0.0295488	0.578711	0.783763
Rbx1	ENSMUSG00000022400	6748.78	0.00445221	-0.00445221	0.929718	0.989358
Nsg2	ENSMUSG00000020297	76459.9	0.0572784	0.0572784	0.290447	0.517563
Fam174a	ENSMUSG00000051185	361.887	0.0752764	-0.0752764	0.18049	0.412573
Son	ENSMUSG00000022961	27158.9	0.0122878	-0.0122878	0.806421	0.860835
Dnlz	ENSMUSG00000075467	2282.6	0.199629	0.199629	0.00202197	0.0623847
Gsta4	ENSMUSG00000032348	131.089	0.0081253	0.0081253	0.851844	1
Pik3r2	ENSMUSG00000031834	14485.2	0.0543882	0.0543882	0.329057	0.562654
Kcnq3	ENSMUSG00000056258	5359.58	0.0460998	-0.0460998	0.364623	0.620482
Cyth2	ENSMUSG00000003269	10985.1	0.106772	0.106772	0.0953294	0.298218
Fgfr1	ENSMUSG00000031565	4172.04	0.0365035	0.0365035	0.463546	0.649013
Gpr26	ENSMUSG00000040125	5670.03	0.0423929	-0.0423929	0.340674	0.598432
Hivep1	ENSMUSG00000021366	5522.88	0.0884929	0.0884929	0.134023	0.35272
Rpl41	ENSMUSG00000093674	24806	0.108919	0.108919	0.0920799	0.343869
Nrxn2	ENSMUSG00000033768	26922.3	0.155297	0.155297	0.00644493	0.0932484
Hdgf	ENSMUSG00000004897	11994.8	0.0494884	0.0494884	0.385703	0.592941
Cplx3	ENSMUSG00000039714	131.321	0.0457875	0.0457875	0.165478	0.36912
0610012G03Rik	ENSMUSG00000107002	1966.19	0.0466039	0.0466039	0.363722	0.565911
Abca7	ENSMUSG00000035722	527.924	0.0348834	0.0348834	0.353685	0.520352
Rab36	ENSMUSG00000020175	1586.19	0.124238	0.124238	0.051797	0.232124
Rims1	ENSMUSG00000041670	4150.34	0.0175906	0.0175906	0.81849	0.844285
Arhgef2	ENSMUSG00000028059	7608.16	0.194404	-0.194404	0.0176887	0.135731
Prr7	ENSMUSG00000034686	1584.5	0.272118	0.272118	0.00266966	0.0630743
Asrgl1	ENSMUSG00000024654	2807.32	0.137148	0.137148	0.0140777	0.132434
Ptrh2	ENSMUSG00000072582	1717.46	0.178238	-0.178238	0.0223579	0.15798
Gramd1a	ENSMUSG00000001248	19167.9	0.0788886	-0.0788886	0.171239	0.406584
Bcl9l	ENSMUSG00000063382	9956.89	0.0276477	-0.0276477	0.602159	0.798329
Spire1	ENSMUSG00000024533	8016.86	0.123372	-0.123372	0.0653242	0.240941
Rtf2	ENSMUSG00000027502	5280.7	0.0227694	0.0227694	0.6309	0.762316
Ankrd11	ENSMUSG00000035569	14075.8	0.0086537	-0.0086537	0.867576	1
Mir5125	ENSMUSG00000092981	416.823	0.0124701	-0.0124701	0.757081	0.891463
C1d	ENSMUSG00000000581	2564.62	0.0195015	0.0195015	0.713215	0.874372
Pcx	ENSMUSG00000024892	3282.53	0.256103	0.256103	0.0029942	0.0675204
Mbd6	ENSMUSG00000025409	2704.56	0.0864042	0.0864042	0.141297	0.396671
Tmem132a	ENSMUSG00000024736	26379.3	0.109023	0.109023	0.0643056	0.244578
Fam32a	ENSMUSG00000003039	8791.77	0.0344797	0.0344797	0.463351	0.666536
Ace	ENSMUSG00000020681	708.282	0.0668917	0.0668917	0.214116	0.403485
Dock1	ENSMUSG00000058325	741.652	0.291501	0.291501	0.00448224	0.072079
Dohh	ENSMUSG00000078440	2506.41	0.110268	0.110268	0.0576989	0.253341
Gm45842	ENSMUSG00000110505	453.7	0.217104	0.217104	0.0194539	0.151458
Pbx1	ENSMUSG00000052534	32215	0.0401117	0.0401117	0.42814	0.625347
Dscaml1	ENSMUSG00000032087	5400.57	0.30293	0.30293	0.000136301	0.0179708
Ankrd29	ENSMUSG00000057766	345.203	0.0895599	0.0895599	0.0773122	0.312291
Rasgef1c	ENSMUSG00000020374	1531.37	0.0519968	0.0519968	0.335638	0.542515
Smim15	ENSMUSG00000071180	747.178	0.0612029	-0.0612029	0.268699	0.454066
Dynll1	ENSMUSG00000009013	10445.2	0.138432	-0.138432	0.0416256	0.197564
Arsb	ENSMUSG00000042082	1663.61	0.0133437	0.0133437	0.794929	0.835533
Cox14	ENSMUSG00000023020	1448.38	0.0849776	0.0849776	0.137087	0.350892
Gm38642	ENSMUSG00000111219	0.989703	0.00998119	0.00998119	0.154473	1
Efhd1	ENSMUSG00000026255	105.483	0.0161421	-0.0161421	0.570872	0.838185
Sgcb	ENSMUSG00000029156	2115.14	0.0178223	0.0178223	0.737129	0.889035
2610001J05Rik	ENSMUSG00000052419	1450.4	0.0129977	-0.0129977	0.790888	0.833769
Kdm3a	ENSMUSG00000053470	3252.04	0.202491	-0.202491	0.00230281	0.0613694
Plekha2	ENSMUSG00000031557	82.2767	0.0260568	0.0260568	0.567619	1
Specc1l	ENSMUSG00000033444	6265.03	0.0328638	0.0328638	0.593386	0.785079
Nudt8	ENSMUSG00000110949	734.801	0.0301921	0.0301921	0.568823	0.706255
Edf1	ENSMUSG00000015092	3881.19	0.204094	0.204094	0.00407841	0.0788487
Tspan15	ENSMUSG00000037031	239.089	0.0425723	0.0425723	0.359875	0.579542
Parp8	ENSMUSG00000021725	2532.64	0.0381309	-0.0381309	0.459889	0.69187
Dock6	ENSMUSG00000032198	879.998	0.020001	0.020001	0.695595	0.815003
Cers4	ENSMUSG00000008206	4966.56	0.0177704	0.0177704	0.7315	0.798122
Paqr7	ENSMUSG00000037348	1185.54	0.0406902	0.0406902	0.457196	0.646524
Lrrc75b	ENSMUSG00000046807	5047.57	0.0172834	-0.0172834	0.7342	0.799588
Slc8a2	ENSMUSG00000030376	5944.27	0.152514	0.152514	0.0259515	0.169904
Shank1	ENSMUSG00000038738	18312.3	0.0333086	0.0333086	0.534315	0.699302
Ngdn	ENSMUSG00000022204	1063.15	0.0199393	-0.0199393	0.696514	0.801189
Pcdhga6	ENSMUSG00000103793	35536.4	0.0753241	0.0753241	0.167581	0.421152
Spout1	ENSMUSG00000039660	2705.56	0.0136499	0.0136499	0.767282	0.951161
Cyp4f15	ENSMUSG00000073424	50.7785	0.027291	0.027291	0.341226	0.724564
Ralgapb	ENSMUSG00000027652	6768.42	0.196022	-0.196022	0.00702318	0.0928772
Tm9sf4	ENSMUSG00000068040	5348.91	0.0049554	0.0049554	0.966209	0.917001
Cd63	ENSMUSG00000025351	1059.7	0.120566	0.120566	0.0794513	0.26517
Efna5	ENSMUSG00000048915	665.67	0.0249198	-0.0249198	0.580563	0.731701
Fam172a	ENSMUSG00000064138	2546.33	0.0928325	-0.0928325	0.115478	0.350717
Sephs2	ENSMUSG00000049091	2032.74	0.141574	0.141574	0.0356762	0.184038
Tollip	ENSMUSG00000025139	6638.77	0.0324413	-0.0324413	0.614186	0.747958
Tom1l1	ENSMUSG00000020541	390.877	0.0115874	-0.0115874	0.816616	0.929223
Atp2b4	ENSMUSG00000026463	6537.56	0.046539	0.046539	0.386949	0.632398
Sugp2	ENSMUSG00000036054	10709.6	0.0600678	-0.0600678	0.301101	0.526508
Cdkn1b	ENSMUSG00000003031	4273.59	0.131564	-0.131564	0.0530936	0.219389
Ano4	ENSMUSG00000035189	785.359	0.0204224	-0.0204224	0.64658	0.699302
Lime1	ENSMUSG00000090077	4236.98	0.151382	-0.151382	0.0377283	0.202925
Ldhb	ENSMUSG00000030246	8930.68	0.269095	0.269095	0.00239542	0.0613694
Sox8	ENSMUSG00000024176	1190.61	0.0685988	0.0685988	0.211494	0.430745
Dhrs7b	ENSMUSG00000042569	796.907	0.0520584	-0.0520584	0.347688	0.56388
Cck	ENSMUSG00000032532	2093.08	0.446122	0.446122	0.000524372	0.0331479
Rhbdl1	ENSMUSG00000025735	2418.64	0.180963	0.180963	0.0260292	0.167957
Tbcc	ENSMUSG00000036430	861.743	0.0389386	0.0389386	0.433688	0.616468
Mrps12	ENSMUSG00000045948	1110.77	0.00511836	0.00511836	0.921761	0.729568
Kifc2	ENSMUSG00000004187	5604.91	0.148976	0.148976	0.0428702	0.205064
Cyfip1	ENSMUSG00000030447	4049.87	0.116084	-0.116084	0.0764181	0.281579
Kmt2c	ENSMUSG00000038056	7655.1	0.0804606	-0.0804606	0.11904	0.327548
Pcdhgc3	ENSMUSG00000102918	43091.8	0.0780717	0.0780717	0.139833	0.417892
Mrpl34	ENSMUSG00000034880	1376.34	0.144226	0.144226	0.0404691	0.202916
Zfp467	ENSMUSG00000068551	1519.5	0.0643702	-0.0643702	0.258241	0.557303
Ttc39b	ENSMUSG00000038172	977.835	0.0861775	0.0861775	0.157346	0.304129
Csmd2	ENSMUSG00000028804	6164.99	0.0643671	-0.0643671	0.221209	0.450409
Ctsz	ENSMUSG00000016256	1598.47	0.16817	0.16817	0.0257274	0.16985
Ankrd17	ENSMUSG00000055204	9518.33	0.171445	-0.171445	0.0188445	0.140117
Tcf3	ENSMUSG00000020167	4277.96	0.0308226	0.0308226	0.564372	0.793922
Mical2	ENSMUSG00000038244	5439.15	0.0163975	0.0163975	0.757835	0.895214
Nudcd1	ENSMUSG00000038736	788.83	0.513564	-0.513564	0.000242137	0.0215567
Rpsa	ENSMUSG00000032518	69199.1	0.103139	0.103139	0.0947324	0.321072
Fam53a	ENSMUSG00000037339	1207.99	0.241885	-0.241885	0.0120735	0.113628
Gm42957	ENSMUSG00000106447	1113.1	0.0234848	-0.0234848	0.646568	0.787344
Klhdc7a	ENSMUSG00000078234	6.45516	0.0248579	-0.0248579	0.2163	1
Apoe	ENSMUSG00000002985	7162.44	0.151057	0.151057	0.0305875	0.185119
Cx3cr1	ENSMUSG00000052336	400.562	0.0496826	0.0496826	0.280474	0.542277
Papss1	ENSMUSG00000028032	5865.8	0.0147258	-0.0147258	0.778721	0.848349
Spaca6	ENSMUSG00000080316	1667.23	0.00500654	-0.00500654	0.975734	1
N4bp3	ENSMUSG00000001053	900.65	0.186815	0.186815	0.0197377	0.143967
Rnpepl1	ENSMUSG00000026269	3700.94	0.048568	0.048568	0.369826	0.614923
Tmem168	ENSMUSG00000029569	1192.3	0.227992	-0.227992	0.00541766	0.084036
Ccdc124	ENSMUSG00000007721	3531.63	0.305236	0.305236	0.000671707	0.0404311
Rpl18	ENSMUSG00000059070	17968.8	0.0872903	0.0872903	0.148944	0.430745
Nek6	ENSMUSG00000026749	1686.43	0.0153496	0.0153496	0.772149	0.897218
Thra	ENSMUSG00000058756	72964.3	0.0035211	0.0035211	0.947728	0.91128
Scn8a	ENSMUSG00000023033	6038.79	0.0553622	-0.0553622	0.327665	0.545903
Iqce	ENSMUSG00000036555	2309.31	0.0128935	-0.0128935	0.808068	0.901121
Rer1	ENSMUSG00000029048	3824.67	0.0517784	-0.0517784	0.328748	0.578562
Rbm33	ENSMUSG00000048271	9994.45	0.07585	0.07585	0.191172	0.410099
Ankrd33b	ENSMUSG00000022237	39.772	0.0701499	0.0701499	0.0924225	0.448036
Foxp1	ENSMUSG00000030067	7553.74	0.193199	0.193199	0.019878	0.140254
Atp5h	ENSMUSG00000034566	7008.78	0.144981	0.144981	0.0135115	0.130062
Cadm2	ENSMUSG00000064115	4702.3	0.00844529	-0.00844529	0.862098	0.866814
Zswim8	ENSMUSG00000021819	15104.6	0.0132953	0.0132953	0.801436	0.83783
Atf4	ENSMUSG00000042406	9089.68	0.044486	0.044486	0.346239	0.563585
Mtmr2	ENSMUSG00000031918	3262.07	0.00726767	-0.00726767	0.881372	0.895891
Myo9b	ENSMUSG00000004677	6309.97	0.0241911	-0.0241911	0.650652	0.775453
Scp2	ENSMUSG00000028603	2727.03	0.166544	0.166544	0.0136348	0.130719
Epas1	ENSMUSG00000024140	1767.81	0.208641	0.208641	0.00793288	0.101781
Tma7	ENSMUSG00000091537	3454.25	0.0857933	0.0857933	0.141801	0.398922
H2-T22	ENSMUSG00000056116	228.236	0.0820679	0.0820679	0.125657	0.395811
Htra1	ENSMUSG00000006205	602.1	0.179449	0.179449	0.0249191	0.156026
BC005537	ENSMUSG00000019132	13169.7	0.0774633	-0.0774633	0.129776	0.356312
Hnrnpl	ENSMUSG00000015165	14348.6	0.00136326	-0.00136326	0.976347	1
Mthfsd	ENSMUSG00000031816	1905.02	0.00812681	0.00812681	0.913628	0.894581
Setd5	ENSMUSG00000034269	10861.3	0.0845655	-0.0845655	0.159457	0.393608
Vwa5b2	ENSMUSG00000046613	2476.75	0.00886831	0.00886831	0.859202	0.946114
Tmbim6	ENSMUSG00000023010	9822.72	0.023485	-0.023485	0.579623	0.746619
Herc2	ENSMUSG00000030451	15856.1	0.0546414	-0.0546414	0.331056	0.538379
Rplp1	ENSMUSG00000007892	35227.2	0.105382	0.105382	0.106548	0.308494
Gnaq	ENSMUSG00000024639	16282.7	0.0609393	-0.0609393	0.279698	0.496291
Ttc13	ENSMUSG00000037300	3631.29	0.107505	-0.107505	0.0609854	0.238347
Raly	ENSMUSG00000027593	8330.22	0.0703194	0.0703194	0.201664	0.458885
Mbd4	ENSMUSG00000030322	590.503	0.40418	-0.40418	0.00484472	0.0783528
Col4a1	ENSMUSG00000031502	10150	0.123468	0.123468	0.0671593	0.254759
Trir	ENSMUSG00000041203	3952.5	0.122103	0.122103	0.048908	0.227697
Zmat3	ENSMUSG00000027663	2069.12	0.151367	-0.151367	0.0428192	0.200256
Stmn4	ENSMUSG00000022044	20523.3	0.0363487	0.0363487	0.479659	0.647921
Rnf31	ENSMUSG00000047098	2081.96	0.0348444	-0.0348444	0.511205	0.717287
Exosc4	ENSMUSG00000034259	1539.75	0.164318	0.164318	0.0358676	0.212417
Mpv17l	ENSMUSG00000022679	1258.92	0.0465145	0.0465145	0.386763	0.606784
Vhl	ENSMUSG00000033933	4733.49	0.00525446	0.00525446	0.965358	0.936929
Map3k13	ENSMUSG00000033618	1796.43	0.0529528	-0.0529528	0.283648	0.499435
Fgfr3	ENSMUSG00000054252	1995.25	0.0154609	0.0154609	0.760167	0.816304
Tmem229a	ENSMUSG00000048022	478.701	0.0519291	0.0519291	0.341419	0.597038
Moap1	ENSMUSG00000096458	2578.96	0.00858675	-0.00858675	0.823751	0.927179
Ep400	ENSMUSG00000029505	9881.25	0.0499995	-0.0499995	0.345985	0.550819
Mast1	ENSMUSG00000053693	16040.5	0.015385	-0.015385	0.763006	0.817504
Ppp1r14c	ENSMUSG00000040653	7170.88	0.131844	0.131844	0.0547861	0.243119
Gm20683	ENSMUSG00000093593	4283.95	0.102953	0.102953	0.0907625	0.289591
Sap30bp	ENSMUSG00000020755	4950.55	0.00194425	0.00194425	0.970503	0.946085
Foxo1	ENSMUSG00000044167	813.721	0.00571542	0.00571542	0.949572	0.913818
Cacna1h	ENSMUSG00000024112	11726.4	0.0484051	0.0484051	0.389184	0.69665
Flt1	ENSMUSG00000029648	1100.47	0.0110565	0.0110565	0.805395	0.876976
C1qtnf4	ENSMUSG00000040794	2417.14	0.293393	0.293393	0.000892994	0.0449561
Cacna1g	ENSMUSG00000020866	6456.25	0.0340544	-0.0340544	0.46216	0.698878
Mpp5	ENSMUSG00000021112	534.138	0.0186181	-0.0186181	0.703854	0.80227
Arhgef3	ENSMUSG00000021895	991.17	0.0120078	-0.0120078	0.805395	0.841442
Mpeg1	ENSMUSG00000046805	428.687	0.116253	0.116253	0.0760296	0.284143
Atp11b	ENSMUSG00000037400	5076.89	0.0319139	0.0319139	0.480916	0.665426
Nlgn2	ENSMUSG00000051790	18659.2	0.0131314	0.0131314	0.812388	0.927498
Mrps33	ENSMUSG00000029918	1053.13	0.0506386	0.0506386	0.353583	0.453284
Tnfrsf1b	ENSMUSG00000028599	160.876	0.201587	0.201587	0.0214157	0.168333
Mkrn2	ENSMUSG00000000439	3133.59	0.0440182	0.0440182	0.404519	0.605714
Frzb	ENSMUSG00000027004	236.665	0.277904	0.277904	0.0109916	0.12653
Chmp5	ENSMUSG00000028419	2756.55	0.134116	-0.134116	0.0493295	0.226642
Cherp	ENSMUSG00000052488	5665.29	0.0240457	-0.0240457	0.643537	0.748439
Camk2n1	ENSMUSG00000046447	6257.24	0.0863428	0.0863428	0.185418	0.43823
Mrps2	ENSMUSG00000035772	1776.77	0.000115564	-0.000115564	0.997448	0.936077
1810037I17Rik	ENSMUSG00000054091	1114.08	0.0308884	0.0308884	0.565322	0.735257
Jag2	ENSMUSG00000002799	5382.45	0.0890874	0.0890874	0.140995	0.388611
Gm49373	ENSMUSG00000111692	1274.91	0.0277434	0.0277434	0.637762	0.767017
Reep5	ENSMUSG00000005873	15520.7	0.0522038	0.0522038	0.33598	0.555635
Cacna1c	ENSMUSG00000051331	6904.62	0.0640005	-0.0640005	0.257564	0.475208
Atp8b2	ENSMUSG00000060671	4112.17	0.0203217	-0.0203217	0.624095	0.800185
Pip5k1c	ENSMUSG00000034902	24915.6	0.0641471	0.0641471	0.202979	0.442629
Kcnj10	ENSMUSG00000044708	1240.07	0.0248305	0.0248305	0.683593	0.626906
Gabarapl2	ENSMUSG00000031950	4708.61	0.0237544	0.0237544	0.62433	0.812666
Tomm5	ENSMUSG00000078713	1456.64	0.021792	0.021792	0.588746	0.784828
H2-T23	ENSMUSG00000067212	150.821	0.0578345	0.0578345	0.209262	0.509208
Neat1	ENSMUSG00000092274	126.37	0.00923267	-0.00923267	0.76619	0.927569
Sppl2b	ENSMUSG00000035206	3665.75	0.00274393	-0.00274393	0.957708	1
Ptbp1	ENSMUSG00000006498	4191.76	0.0650086	0.0650086	0.330299	0.536528
Tmem14a	ENSMUSG00000025933	299.915	0.135269	0.135269	0.0542605	0.258973
Ppm1m	ENSMUSG00000020253	385.22	0.00177592	0.00177592	0.974298	1
Tut7	ENSMUSG00000035248	5054.14	0.105904	-0.105904	0.088633	0.279087
Cbr1	ENSMUSG00000051483	2583.24	0.0388802	0.0388802	0.444587	0.690001
H1f2	ENSMUSG00000036181	463.138	0.0112578	0.0112578	0.661596	0.808947
Ndst2	ENSMUSG00000039308	1363.74	0.0406682	0.0406682	0.428222	0.624777
Kcnt1	ENSMUSG00000058740	3091.42	0.0716545	0.0716545	0.109608	0.312703
Pcnt	ENSMUSG00000001151	1752.42	0.0183482	-0.0183482	0.720217	0.795294
Pemt	ENSMUSG00000000301	160.939	0.0719844	0.0719844	0.198604	0.444512
Zfp523	ENSMUSG00000024220	4822.71	0.016568	0.016568	0.803097	0.861351
S100b	ENSMUSG00000033208	44.9547	0.0665796	0.0665796	0.151074	0.569953
Nhp2	ENSMUSG00000001056	2305.6	0.165535	0.165535	0.0290295	0.177362
Ttc19	ENSMUSG00000042298	1766.72	0.0368858	-0.0368858	0.499463	0.660436
Kctd4	ENSMUSG00000046523	843.439	0.527181	-0.527181	0.000982972	0.0443063
Dapk3	ENSMUSG00000034974	1924.37	0.124536	0.124536	0.0292709	0.166543
Raph1	ENSMUSG00000026014	3391.76	0.129775	-0.129775	0.0630628	0.237252
Vxn	ENSMUSG00000067879	2423.32	0.125889	0.125889	0.0654976	0.257162
Pcdh15	ENSMUSG00000052613	1190.58	0.026829	0.026829	0.588807	0.580549
Jund	ENSMUSG00000071076	4339.66	0.437544	0.437544	0.000827958	0.0419462
Rps27a	ENSMUSG00000020460	22473.1	0.0438586	0.0438586	0.41972	0.665488
Ino80d	ENSMUSG00000040865	1913.76	0.0231164	-0.0231164	0.669799	0.76777
Hapln1	ENSMUSG00000021613	36.4283	0.0367793	0.0367793	0.109031	0.49707
Vcl	ENSMUSG00000021823	1003.01	0.0359668	0.0359668	0.345881	0.562829
Sirpa	ENSMUSG00000037902	5062.76	0.00106447	-0.00106447	0.973936	1
Tspan5	ENSMUSG00000028152	11469.7	0.0315793	-0.0315793	0.552278	0.728868
P3h3	ENSMUSG00000023191	2910.23	0.0448199	-0.0448199	0.40748	0.692393
Slc39a12	ENSMUSG00000036949	38.6123	0.00577075	0.00577075	0.829177	1
Sparcl1	ENSMUSG00000029309	21269.5	0.178561	0.178561	0.00952645	0.105483
Gldc	ENSMUSG00000024827	672.095	0.0861768	0.0861768	0.155051	0.347025
Selenoi	ENSMUSG00000075703	4644.92	0.341614	-0.341614	0.00187117	0.0597196
Cplane1	ENSMUSG00000039801	5008.2	0.0690392	-0.0690392	0.234098	0.453028
Polr2g	ENSMUSG00000071662	2817.82	0.00619761	0.00619761	0.904581	0.954915
Mir3064	ENSMUSG00000093273	3841.3	0.099913	-0.099913	0.0930341	0.286589
Ksr2	ENSMUSG00000061578	2084.69	0.028709	-0.028709	0.568846	0.770019
Ldhd	ENSMUSG00000031958	29.6606	0.0508581	0.0508581	0.0949441	0.472143
Peg10	ENSMUSG00000092035	2731.14	0.0197319	0.0197319	0.431164	0.713
Mlxip	ENSMUSG00000038342	4775.87	0.123496	-0.123496	0.0201366	0.144138
Lonp1	ENSMUSG00000041168	5312.5	0.00449306	0.00449306	0.989968	0.949318
Phyhipl	ENSMUSG00000037747	3802.44	0.0178971	-0.0178971	0.727895	0.796189
Cebpg	ENSMUSG00000056216	1532.81	0.395097	-0.395097	0.00652074	0.0898964
Ptpn3	ENSMUSG00000038764	404.86	0.156573	-0.156573	0.0370159	0.197879
Mtmr9	ENSMUSG00000035078	5181.9	0.0645489	-0.0645489	0.21238	0.430233
Pxn	ENSMUSG00000029528	2221.96	0.0361205	0.0361205	0.43078	0.688705
Tcaf1	ENSMUSG00000036667	19825.2	0.0954136	-0.0954136	0.127937	0.353506
Kcnq5	ENSMUSG00000028033	1712.62	0.0024936	-0.0024936	0.961329	1
Uchl1	ENSMUSG00000029223	43547.5	0.0607837	0.0607837	0.268396	0.485865
Fam110b	ENSMUSG00000049119	5676.04	0.0547279	-0.0547279	0.34327	0.559478
Tnrc6a	ENSMUSG00000052707	6620.69	0.12428	-0.12428	0.069715	0.269977
Itgb1bp1	ENSMUSG00000062352	833.97	0.0342383	0.0342383	0.524944	0.631296
Snapc4	ENSMUSG00000036281	4318.17	0.0325237	-0.0325237	0.545387	0.704071
Chst15	ENSMUSG00000030930	2817.31	0.0623602	0.0623602	0.211845	0.485189
Cmpk2	ENSMUSG00000020638	965.917	0.0799848	0.0799848	0.145509	0.373881
Meaf6	ENSMUSG00000028863	8558.24	0.0672151	0.0672151	0.122018	0.332571
Rabac1	ENSMUSG00000003380	3818.48	0.0561675	0.0561675	0.299973	0.51243
Wdr90	ENSMUSG00000073434	2135.63	0.033068	-0.033068	0.53318	0.793519
Scyl1	ENSMUSG00000024941	4878.28	0.00761945	-0.00761945	0.876776	0.893035
Sox2	ENSMUSG00000074637	1582.54	0.20924	0.20924	0.015505	0.134286
Ywhah	ENSMUSG00000018965	13139.1	0.000735857	0.000735857	0.990012	1
Atxn2	ENSMUSG00000042605	5265.95	0.186422	-0.186422	0.0141352	0.121448
Nrgn	ENSMUSG00000053310	9324.12	0.00564636	0.00564636	0.885099	0.922475
Gm20488	ENSMUSG00000107314	52.947	0.557354	0.557354	0.00191579	0.0651313
Lfng	ENSMUSG00000029570	988.184	0.101075	0.101075	0.11316	0.32853
Faim2	ENSMUSG00000023011	2867.22	0.0197268	0.0197268	0.703556	0.858113
Coro2a	ENSMUSG00000028337	1558.81	0.00845403	-0.00845403	0.810703	0.996213
4833439L19Rik	ENSMUSG00000025871	7459.27	0.0580851	-0.0580851	0.229926	0.494397
Asap2	ENSMUSG00000052632	4892.61	0.0272564	0.0272564	0.556964	0.716625
Plcg1	ENSMUSG00000016933	14603.1	0.0241259	0.0241259	0.639942	0.785414
Zfp639	ENSMUSG00000027667	2760.61	0.0542886	0.0542886	0.298909	0.57309
Scmh1	ENSMUSG00000000085	3518.96	0.0310843	-0.0310843	0.529858	0.694318
2210016L21Rik	ENSMUSG00000029559	5168.02	0.169152	0.169152	0.00771805	0.097671
Gpt2	ENSMUSG00000031700	1900.93	0.333739	-0.333739	0.00130129	0.0496925
Gls	ENSMUSG00000026103	6965.45	0.104651	-0.104651	0.104881	0.337559
Spg20	ENSMUSG00000036580	729.619	0.0170041	0.0170041	0.735368	0.748374
Gm49318	ENSMUSG00000111842	5123.82	0.00161419	-0.00161419	0.971032	1
Myh14	ENSMUSG00000030739	166.314	0.370263	0.370263	0.00365375	0.077371
Gigyf1	ENSMUSG00000029714	6397.59	0.0456736	0.0456736	0.37609	0.623093
Tmem53	ENSMUSG00000048772	85.247	0.036212	0.036212	0.452567	0.792754
Ncor2	ENSMUSG00000029478	8089.72	0.0539091	0.0539091	0.331805	0.553993
Cic	ENSMUSG00000005442	18045.4	0.00609928	0.00609928	0.906742	0.98727
Phf24	ENSMUSG00000036062	11062.3	0.120877	0.120877	0.0792781	0.318906
Max	ENSMUSG00000059436	3714.8	0.117928	-0.117928	0.0760804	0.280951
Myo18a	ENSMUSG00000000631	14453.7	0.090073	0.090073	0.0680593	0.293499
Gas5	ENSMUSG00000053332	7443.63	0.131785	-0.131785	0.0426865	0.214317
Psma2	ENSMUSG00000015671	6637.62	0.00834223	0.00834223	0.878677	0.966742
Cttnbp2	ENSMUSG00000000416	7488.33	0.0501472	-0.0501472	0.28613	0.51544
Mir1906-1	ENSMUSG00000084535	2271.27	0.023751	0.023751	0.751463	0.870256
Pkia	ENSMUSG00000027499	22190.8	0.0190501	-0.0190501	0.677828	0.789987
Ube2n	ENSMUSG00000074781	6808.49	0.081488	-0.081488	0.165097	0.389807
Prxl2a	ENSMUSG00000021792	2548.99	0.0916824	0.0916824	0.124155	0.366433
Grk6	ENSMUSG00000074886	6674.1	0.0732311	0.0732311	0.182001	0.433701
Enah	ENSMUSG00000022995	8573.09	0.143767	-0.143767	0.0245676	0.167384
Fnbp4	ENSMUSG00000008200	7319.82	0.0211941	-0.0211941	0.684093	0.795294
Mef2b	ENSMUSG00000079033	294.975	0.0129517	-0.0129517	0.80639	0.920735
Yipf4	ENSMUSG00000024072	921.369	0.103005	-0.103005	0.105259	0.315755
Rpl4	ENSMUSG00000032399	51145.8	0.070457	0.070457	0.20275	0.465576
Tor1aip1	ENSMUSG00000026466	1013.33	7.53e-05	-7.53e-05	0.99349	0.934254
Myrf	ENSMUSG00000036098	102.267	0.0716557	0.0716557	0.0564549	0.219378
Pef1	ENSMUSG00000028779	1793.56	0.041547	-0.041547	0.420095	0.606497
Irf2bp1	ENSMUSG00000044030	4426.59	0.00314945	-0.00314945	0.930407	1
Ankrd40	ENSMUSG00000020864	1855.33	0.0557996	-0.0557996	0.290909	0.540953
Hnrnpc	ENSMUSG00000060373	11653.1	0.0160189	0.0160189	0.644506	0.826485
Shisa7	ENSMUSG00000053550	11426.4	0.000978847	0.000978847	0.965479	1
Prr18	ENSMUSG00000055945	1604.7	0.0619477	-0.0619477	0.256241	0.476403
Dtymk	ENSMUSG00000026281	2325.01	0.0010594	-0.0010594	0.993143	1
Ywhaq	ENSMUSG00000076432	14350.7	0.016754	0.016754	0.752376	0.851614
Nfyb	ENSMUSG00000020248	2748.92	0.00695184	-0.00695184	0.894113	0.948335
Faf2	ENSMUSG00000025873	3050.25	0.00896122	0.00896122	0.866732	0.933751
Pdlim7	ENSMUSG00000021493	2048.6	0.00975244	0.00975244	0.848829	0.92468
Smim7	ENSMUSG00000044600	6057.25	0.0604412	0.0604412	0.261755	0.521946
Fa2h	ENSMUSG00000033579	7.67394	0.0196131	0.0196131	0.275452	1
9530068E07Rik	ENSMUSG00000036275	4360.83	0.0059051	0.0059051	0.878199	0.893817
Rbm5	ENSMUSG00000032580	12385.3	0.432927	-0.432927	0.00131524	0.0571127
Pigg	ENSMUSG00000029263	498.624	0.0701885	-0.0701885	0.140738	0.36136
Sft2d2	ENSMUSG00000040848	418.556	0.0743427	0.0743427	0.210642	0.473979
Syt16	ENSMUSG00000044912	7428.24	0.0842149	0.0842149	0.126821	0.367588
Pdyn	ENSMUSG00000027400	294.572	0.0347019	0.0347019	0.0939499	0.319563
Gnl2	ENSMUSG00000028869	5616.01	0.0360319	0.0360319	0.487189	0.669412
Sdhd	ENSMUSG00000000171	4482.18	0.0186712	0.0186712	0.722098	0.861176
Lrfn2	ENSMUSG00000040490	2285.62	0.0709518	0.0709518	0.210034	0.498723
Chgb	ENSMUSG00000027350	6214.05	0.0934611	0.0934611	0.117801	0.356312
Tbl3	ENSMUSG00000040688	2943.52	0.00929905	0.00929905	0.861003	0.947341
Rfx7	ENSMUSG00000037674	5227.69	0.0451349	-0.0451349	0.383969	0.589657
Tub	ENSMUSG00000031028	23621.1	0.0845711	-0.0845711	0.0838981	0.27249
Arhgap39	ENSMUSG00000033697	5743.26	0.137747	-0.137747	0.0513585	0.220933
Ube2o	ENSMUSG00000020802	11514.1	0.0585597	0.0585597	0.245058	0.475812
Cyb5d2	ENSMUSG00000057778	199.592	0.359687	-0.359687	0.00340143	0.073832
Urm1	ENSMUSG00000069020	2481.77	0.139102	0.139102	0.0442385	0.21518
Mapk1ip1	ENSMUSG00000041775	1746.23	0.142814	-0.142814	0.0390891	0.221121
Hsdl2	ENSMUSG00000028383	516.017	0.0269497	0.0269497	0.528979	0.632398
Itm2b	ENSMUSG00000022108	9118.88	0.010289	0.010289	0.840057	1
Ate1	ENSMUSG00000030850	3166.74	0.244615	-0.244615	0.010495	0.105432
Timm29	ENSMUSG00000048429	6409.29	0.019725	0.019725	0.709157	0.786837
Trim8	ENSMUSG00000025034	4127.45	0.04152	-0.04152	0.387586	0.592532
2610301B20Rik	ENSMUSG00000059482	901.056	0.166757	-0.166757	0.0396924	0.193641
Cog8	ENSMUSG00000031916	2288.64	0.2409	-0.2409	0.0135015	0.130553
Mpzl3	ENSMUSG00000070305	87.4124	0.0858468	0.0858468	0.145809	0.585429
Pakap	ENSMUSG00000089945	2230.42	0.0416042	0.0416042	0.437707	0.68381
Ing3	ENSMUSG00000029670	972.503	0.0204459	-0.0204459	0.641238	0.750461
Robo3	ENSMUSG00000032128	301.109	0.135463	0.135463	0.0446644	0.237252
Ints5	ENSMUSG00000071652	1978.92	0.203073	-0.203073	0.0190896	0.13757
Tns2	ENSMUSG00000037003	383.178	0.0422055	-0.0422055	0.386088	0.61724
Zc3h11a	ENSMUSG00000102976	7736.34	0.155255	-0.155255	0.0131576	0.119946
Gria2	ENSMUSG00000033981	28792.7	0.138115	-0.138115	0.0541635	0.260659
Ndufa4l2	ENSMUSG00000040280	122.363	0.425416	0.425416	0.00508361	0.0776514
Unc13b	ENSMUSG00000028456	4097.94	0.0163921	0.0163921	0.750954	0.915246
Telo2	ENSMUSG00000024170	3900.04	0.0115872	0.0115872	0.824052	0.960058
Bicral	ENSMUSG00000036568	2795.06	0.275844	-0.275844	0.000109887	0.0179181
Litaf	ENSMUSG00000022500	490.282	0.0937772	0.0937772	0.114958	0.32955
Anapc16	ENSMUSG00000020107	2270.11	0.167898	0.167898	0.00542613	0.0883573
Emc7	ENSMUSG00000055943	2353.1	0.0218101	0.0218101	0.670596	0.888678
Mrps30	ENSMUSG00000021731	1411.36	0.0565766	0.0565766	0.327602	0.572785
Mlc1	ENSMUSG00000035805	1945.93	0.0324378	0.0324378	0.488333	0.765118
Mxi1	ENSMUSG00000025025	2623.27	0.120838	-0.120838	0.0680996	0.275819
Sgip1	ENSMUSG00000028524	4884.88	0.11877	-0.11877	0.0722878	0.275184
Bcas1	ENSMUSG00000013523	218.629	0.0477458	0.0477458	0.387812	0.618658
Gatm	ENSMUSG00000027199	2003.55	0.00928586	0.00928586	0.865362	0.872463
Chchd3	ENSMUSG00000053768	2420.03	0.0562801	0.0562801	0.318833	0.591765
H2aj	ENSMUSG00000060032	1267.17	0.0628293	0.0628293	0.245383	0.485712
Vapb	ENSMUSG00000054455	5620.34	0.0903026	0.0903026	0.0802945	0.293577
Tle4	ENSMUSG00000024642	6876.98	0.0113722	-0.0113722	0.827633	0.926253
Ncoa2	ENSMUSG00000005886	5183.13	0.113782	-0.113782	0.0887893	0.288205
Zfhx2	ENSMUSG00000040721	2355.63	0.0311133	-0.0311133	0.466827	0.697424
NA	ENSMUSG00000118135	1118.31	0.134569	0.134569	0.0510957	0.22134
Stard9	ENSMUSG00000033705	1673.43	0.0828438	-0.0828438	0.119902	0.351155
Nova1	ENSMUSG00000021047	2327.62	0.0434409	0.0434409	0.231051	0.483797
Dbndd2	ENSMUSG00000017734	1151.33	0.0350855	-0.0350855	0.505125	0.6785
Abhd2	ENSMUSG00000039202	9329.92	0.00127392	-0.00127392	0.979167	0.947341
Naa40	ENSMUSG00000024764	3180.05	0.0284806	-0.0284806	0.599036	0.722097
Serf2	ENSMUSG00000074884	7504.93	0.0581895	0.0581895	0.259161	0.490401
Izumo4	ENSMUSG00000055862	766.085	0.0446709	0.0446709	0.291722	0.473397
Gng4	ENSMUSG00000021303	3263.93	0.133718	0.133718	0.0375946	0.202464
Rbfox3	ENSMUSG00000025576	9015.03	0.209929	0.209929	0.0146123	0.122982
Nckap5l	ENSMUSG00000023009	3598.52	0.0195862	0.0195862	0.703147	0.885041
Usp36	ENSMUSG00000033909	3267.54	0.0510161	0.0510161	0.278648	0.535198
Afg3l1	ENSMUSG00000031967	3323.62	0.202321	0.202321	0.00689513	0.0937762
Ecpas	ENSMUSG00000050812	5506.86	0.17512	-0.17512	0.0113092	0.112526
Prkci	ENSMUSG00000037643	2660.58	0.243127	-0.243127	0.00860365	0.105936
Psmd1	ENSMUSG00000026229	10134	0.0307181	0.0307181	0.520928	0.690078
2810021J22Rik	ENSMUSG00000020491	1011.88	0.0191588	-0.0191588	0.693342	0.799588
Pclo	ENSMUSG00000061601	6188.29	0.0212561	-0.0212561	0.662028	0.758021
Ptk2b	ENSMUSG00000059456	3506.68	0.0310124	0.0310124	0.556715	0.75488
Kif21b	ENSMUSG00000041642	52371	0.00680001	0.00680001	0.890211	1
Prpf40b	ENSMUSG00000023007	6346.53	0.0655713	0.0655713	0.255329	0.515947
Sorcs1	ENSMUSG00000043531	1905.13	0.0270901	-0.0270901	0.591088	0.786057
Aurkaip1	ENSMUSG00000065990	2265.75	0.207358	0.207358	0.0103884	0.114794
Dido1	ENSMUSG00000038914	5931.56	0.0713662	-0.0713662	0.139446	0.358909
Uqcr11	ENSMUSG00000020163	3450.68	0.209638	0.209638	0.00642157	0.0889963
C1qtnf2	ENSMUSG00000046491	175.601	0.102539	0.102539	0.0975568	0.335867
Fez2	ENSMUSG00000056121	2403.23	0.157959	0.157959	0.038091	0.205373
Trappc4	ENSMUSG00000032112	5080.27	0.0645429	0.0645429	0.280079	0.49489
Meis2	ENSMUSG00000027210	15753.3	0.0324525	0.0324525	0.494247	0.723049
Camk1	ENSMUSG00000030272	3735.8	0.102816	0.102816	0.0961005	0.298345
Unc79	ENSMUSG00000021198	4398.82	0.126487	-0.126487	0.059613	0.236264
Gadd45gip1	ENSMUSG00000033751	1332.2	0.00882046	0.00882046	0.87926	0.878693
Sdc2	ENSMUSG00000022261	858.525	0.143303	0.143303	0.0384949	0.177676
Abhd8	ENSMUSG00000007950	6111.35	0.0916965	0.0916965	0.101207	0.299467
Ndufv2	ENSMUSG00000024099	4891.47	0.0380583	0.0380583	0.496291	0.655613
Trim17	ENSMUSG00000036964	1316.28	0.0124833	-0.0124833	0.637672	0.748891
Elp3	ENSMUSG00000022031	9073.53	0.0604145	0.0604145	0.147441	0.396671
Rab21	ENSMUSG00000020132	2027.96	0.245844	-0.245844	0.014851	0.132072
Tns3	ENSMUSG00000020422	1786.07	0.0292896	-0.0292896	0.574945	0.830566
Dcaf7	ENSMUSG00000049354	21199.9	0.0114415	-0.0114415	0.838825	0.941809
Mon2	ENSMUSG00000034602	4138.95	0.249834	-0.249834	0.00420957	0.0743872
Fam13b	ENSMUSG00000036501	3942.42	0.0752372	-0.0752372	0.199327	0.46167
Idnk	ENSMUSG00000050002	872.153	0.0523881	0.0523881	0.334175	0.541609
Pdzrn3	ENSMUSG00000035357	1738.83	0.0100195	-0.0100195	0.794206	0.982532
Kazn	ENSMUSG00000040606	6674.98	0.19121	0.19121	0.00146363	0.0536641
Ciz1	ENSMUSG00000039205	4865.1	0.0667335	-0.0667335	0.218016	0.47699
Smpdl3a	ENSMUSG00000019872	657.462	0.0962561	0.0962561	0.104222	0.282587
Yaf2	ENSMUSG00000022634	2188.79	0.00503681	0.00503681	0.914956	1
Ppp1r1a	ENSMUSG00000022490	4953.63	0.246241	0.246241	0.00296708	0.0708118
Cxadr	ENSMUSG00000022865	15324.2	0.209075	-0.209075	0.0165593	0.151772
Arnt2	ENSMUSG00000015709	30411.4	0.0646214	0.0646214	0.214673	0.456125
Rdh14	ENSMUSG00000020621	680.964	0.0553139	-0.0553139	0.329023	0.501592
Drosha	ENSMUSG00000022191	9585.03	0.0386568	-0.0386568	0.475959	0.709341
Map3k9	ENSMUSG00000042724	4368.13	0.0243853	-0.0243853	0.625987	0.801189
Utp18	ENSMUSG00000054079	1625.3	0.0889659	-0.0889659	0.137969	0.351366
Amfr	ENSMUSG00000031751	8531.34	0.0160331	0.0160331	0.753626	0.812424
Prrc2a	ENSMUSG00000024393	28962.9	0.0118172	-0.0118172	0.821211	0.931817
Cdc73	ENSMUSG00000026361	1232.95	0.158607	-0.158607	0.0321733	0.178819
Sema4g	ENSMUSG00000025207	13951.5	0.0153864	0.0153864	0.77189	0.841426
Fpgt	ENSMUSG00000053870	740.611	0.309629	-0.309629	0.000884355	0.0399647
Zfp706	ENSMUSG00000062397	10882.9	0.0213996	0.0213996	0.66307	0.837494
Phlda1	ENSMUSG00000020205	905.513	0.492576	0.492576	0.000136152	0.0179708
Vat1l	ENSMUSG00000046844	3598.24	0.031761	0.031761	0.443136	0.683034
Ssh3	ENSMUSG00000034616	2211.93	0.0208235	-0.0208235	0.733208	0.874323
Lurap1	ENSMUSG00000028701	643.991	0.0109063	0.0109063	0.826153	0.792512
Tmem242	ENSMUSG00000004945	1985.54	0.217715	0.217715	0.000300456	0.0294189
Dlgap3	ENSMUSG00000042388	5487.83	0.240106	0.240106	0.000412562	0.0325234
Gm45713	ENSMUSG00000089989	33709.2	0.071776	0.071776	0.217567	0.436338
Spen	ENSMUSG00000040761	9933.59	0.0463187	-0.0463187	0.313072	0.524836
Rgs8	ENSMUSG00000042671	4821.38	0.419159	0.419159	0.00166468	0.0552211
Arpp19	ENSMUSG00000007656	5882.67	0.0901831	-0.0901831	0.133463	0.351942
Ddah1	ENSMUSG00000028194	7786.14	0.0870872	0.0870872	0.15115	0.401288
Impact	ENSMUSG00000024423	1934.06	0.0183183	-0.0183183	0.761379	0.817058
Ybx3	ENSMUSG00000030189	4313.99	0.064594	-0.064594	0.199016	0.473117
Disp3	ENSMUSG00000041544	1818.67	0.100083	0.100083	0.0862901	0.276816
Alkbh6	ENSMUSG00000042831	1358.57	0.202642	0.202642	0.00572881	0.0843568
Pla2g7	ENSMUSG00000023913	833.969	0.0212069	0.0212069	0.54285	0.640769
Noct	ENSMUSG00000023087	2195.11	0.0389454	0.0389454	0.454025	0.731701
Lamtor1	ENSMUSG00000030842	4588.57	0.158456	0.158456	0.0217076	0.162693
Cacna1a	ENSMUSG00000034656	4657.24	0.0648118	0.0648118	0.245609	0.502876
NA	ENSMUSG00000117694	20750	0.0255759	-0.0255759	0.470899	0.655563
Akr7a5	ENSMUSG00000028743	851.57	0.0346014	0.0346014	0.521625	0.67607
[truncated: 53,878 more rows]

## Sheet: P0_(--)_vs_(++)
gene_name	ENSEMBL	base_mean	absolute_log2fc	log2fc	p_val	p_adj
[truncated: 55,483 more rows]

[truncated: 2 more sheets: P22_(+-)_vs_(++), Adult_(+-)_vs_(++)]
