# Supplementary material for: MYT1L haploinsufficiency in human neurons and mice causes autism-associated phenotypes that can be reversed by genetic and pharmacologic intervention
Source: Mol Psychiatry. 2023 Feb 14;28(5):2122–35. doi: 10.1038/s41380-023-01959-7 (PMC10575775; doi:10.1038/s41380-023-01959-7)
Supplement: Supplementary file 19 — Supplementary Table 5 [file 41380_2023_1959_MOESM19_ESM.xlsx]

## Sheet: Sample overview
		+/fl	+/-
	Clone 1 day 7	4	4
	Clone 2 day 7	5	5
	Clone 1 day 43	4	4
	Clone 2 day 43	5	5*
	*recalibrated

## Sheet: day7_clone1
gene_name	ENSEMBL	base_mean	absolute_log2fc	log2fc	p_val	p_adj
TNNC1	ENSG00000114854	14.6751	0.0018936	0.0018936	0.666756	1
CA3	ENSG00000164879	6.46923	0.00206453	0.00206453	0.53102	1
FAM216B	ENSG00000179813	0.629259	6.5048e-05	-6.5048e-05	0.964386	1
TFAP2B	ENSG00000008196	4.52581	0.00194748	0.00194748	0.375611	1
MYBPH	ENSG00000133055	0.928636	0.000392223	-0.000392223	0.758586	1
DKK2	ENSG00000155011	21.9872	2.09296	2.09296	6.65108e-05	0.0427585
COL3A1	ENSG00000168542	543.499	1.75524	1.75524	0.000115558	0.0147871
CA2	ENSG00000104267	27.3516	0.00584227	0.00584227	0.280272	1
PROX2	ENSG00000119608	100.107	0.0358894	0.0358894	0.0092691	0.185829
TLX2	ENSG00000115297	22.9794	0.00613429	0.00613429	0.250379	1
HTR2C	ENSG00000147246	2.80817	0.000815649	-0.000815649	0.563053	1
TNNT3	ENSG00000130595	1.47051	9.17963e-05	-9.17963e-05	0.980052	1
KDR	ENSG00000128052	178.366	0.0144212	0.0144212	0.0052279	0.122244
CFI	ENSG00000205403	0.243423	1.17383e-05	-1.17383e-05	0.962034	1
HSP90AA5P	ENSG00000205955	1.68173	0.000126081	0.000126081	0.928824	1
BBOX1	ENSG00000129151	0.232034	0.000343463	-0.000343463	0.747033	1
H4C6	ENSG00000274618	0	NA	NA	NA	NA
DNAJB13	ENSG00000187726	5.78316	0.00158858	0.00158858	0.59015	1
CAPSL	ENSG00000152611	0.426596	0.000190816	0.000190816	0.73382	1
ANKRD66	ENSG00000230062	0.31524	0.000356713	-0.000356713	0.684411	1
KCNJ13	ENSG00000115474	3.39905	0.00292459	-0.00292459	0.0663113	1
MAP1LC3C	ENSG00000197769	42.6853	0.00602551	-0.00602551	0.404645	1
DLX6	ENSG00000006377	0.773459	4.09955e-05	-4.09955e-05	0.993217	1
FAM166B	ENSG00000215187	0.977444	0.000221201	-0.000221201	0.780619	1
AC092807.3	ENSG00000272691	0.3223	0.000169807	-0.000169807	0.885488	1
SPAG6	ENSG00000077327	7.27216	0.00249308	-0.00249308	0.451469	1
OSR1	ENSG00000143867	12.3939	0.00507126	0.00507126	0.212468	1
MME	ENSG00000196549	115.832	0.0052061	-0.0052061	0.533848	1
FZD10	ENSG00000111432	48.2036	1.39586	1.39586	5.51633e-05	0.00786155
LOX	ENSG00000113083	15.1712	1.97734	1.97734	0.00027819	0.109112
HOXB6	ENSG00000108511	0.996462	0.000525185	0.000525185	0.540167	1
AC132812.1	ENSG00000265298	0.606875	6.15853e-05	-6.15853e-05	0.992455	1
ADM2	ENSG00000128165	821.54	0.320537	0.320537	2.46404e-05	0.00397716
SLC6A2	ENSG00000103546	1.32217	0.000284548	0.000284548	0.832571	1
FCF1P3	ENSG00000239997	0.148428	0.000197381	0.000197381	0.81247	1
NUAK2	ENSG00000163545	555.61	0.285048	0.285048	0.00137094	0.0816392
DNAH11	ENSG00000105877	7.47594	0.00556364	-0.00556364	0.0780651	1
AL365440.1	ENSG00000231434	6.64934	9.60041e-05	9.60041e-05	0.983422	1
EFCAB1	ENSG00000034239	16.506	0.00125793	-0.00125793	0.797673	1
DHX40P1	ENSG00000266992	3.69176	0.00116656	-0.00116656	0.599028	1
BMP4	ENSG00000125378	50.9058	0.00657677	0.00657677	0.375677	1
ZIC4	ENSG00000174963	1.03909	5.57523e-05	5.57523e-05	0.925362	1
DNAH12	ENSG00000174844	13.4081	0.000279705	-0.000279705	0.922571	1
AC105250.1	ENSG00000250746	3.19433	0.00195182	0.00195182	0.337282	1
C1orf189	ENSG00000163263	3.24971	0.00138259	0.00138259	0.447379	1
SLC7A3	ENSG00000165349	617.642	0.0333536	0.0333536	0.136211	0.741915
NPR3	ENSG00000113389	9.15066	0.00135224	0.00135224	0.651951	1
AC006971.1	ENSG00000218586	1.39023	0.000649011	-0.000649011	0.648898	1
COLCA1	ENSG00000196167	8.73344	0.00107939	-0.00107939	0.736721	1
DRC7	ENSG00000159625	4.10647	0.00180948	0.00180948	0.419186	1
PDLIM3	ENSG00000154553	222.681	0.00247223	-0.00247223	0.844447	1
CFAP45	ENSG00000213085	7.78791	0.00100608	0.00100608	0.739063	1
SPP1	ENSG00000118785	491.891	1.71765	1.71765	0.000157596	0.0164263
PRELP	ENSG00000188783	2.96451	0.00137965	0.00137965	0.500519	1
HSP90AA4P	ENSG00000205100	4.17869	0.00107101	-0.00107101	0.638758	1
AC136621.1	ENSG00000278928	0.371742	0.000342198	0.000342198	0.618926	1
LAYN	ENSG00000204381	18.9269	5.43869e-05	5.43869e-05	0.978417	1
VGLL3	ENSG00000206538	53.7727	0.000206298	-0.000206298	0.984522	1
JPH2	ENSG00000149596	24.5308	0.0111473	0.0111473	0.0246047	0.909718
ANO3	ENSG00000134343	228.825	0.0384927	0.0384927	0.0458529	0.568755
AL139260.3	ENSG00000274944	138.008	0.00191819	-0.00191819	0.884821	1
FGF7	ENSG00000140285	2.93165	0.00016837	0.00016837	0.819755	1
NKAIN4	ENSG00000101198	5846.97	0.0038784	-0.0038784	0.845087	0.801471
IFIH1	ENSG00000115267	3.12317	0.00084091	0.00084091	0.650485	1
PAMR1	ENSG00000149090	107.355	0.0281889	0.0281889	0.0162714	0.230338
EIF4EP1	ENSG00000233578	0.415207	6.63732e-05	6.63732e-05	0.902554	1
KCNK1	ENSG00000135750	2.99618	0.000258169	0.000258169	0.851776	1
RUNX2	ENSG00000124813	21.7346	0.013082	0.013082	0.00813447	0.647016
HSPA2	ENSG00000126803	1709.63	0.0194498	-0.0194498	0.0788164	0.352054
SRL	ENSG00000185739	89.9051	1.45386	-1.45386	1.62047e-09	2.09084e-06
CALM2P2	ENSG00000229097	16.4031	0.000299658	0.000299658	0.948001	1
H4C9	ENSG00000276180	12.6003	0.00200518	-0.00200518	0.522941	1
MYBL1	ENSG00000185697	78.212	0.00389353	-0.00389353	0.733065	1
TGFBR2	ENSG00000163513	139.972	0.00623778	-0.00623778	0.643136	1
FGF10	ENSG00000070193	40.8506	0.000512988	0.000512988	0.9488	1
MIR6515	ENSG00000274417	6.07547	0.000500033	0.000500033	0.866919	1
PSMB8	ENSG00000204264	11.6907	0.000835991	-0.000835991	0.792532	1
CCKAR	ENSG00000163394	0.13081	0.000176004	-0.000176004	0.88296	1
PYGL	ENSG00000100504	101.908	0.0181145	0.0181145	0.0903157	0.566998
SLC18A2	ENSG00000165646	313.354	0.0521445	0.0521445	0.0233357	0.410781
IFI16	ENSG00000163565	43.6534	0.0113071	0.0113071	0.0909018	0.709075
AL445183.3	ENSG00000236360	0.831494	1.42946e-05	-1.42946e-05	0.957976	1
SLC25A14P1	ENSG00000213608	1.05681	0.000505332	-0.000505332	0.653193	1
NMD3P1	ENSG00000226342	1.31796	0.000314065	0.000314065	0.623665	1
SYT10	ENSG00000110975	6.26649	0.0019232	0.0019232	0.471389	1
HEG1	ENSG00000173706	1191.39	0.233986	0.233986	0.000387942	0.0161111
HSPA8P1	ENSG00000234176	12.7996	0.000790703	0.000790703	0.845828	1
BDKRB2	ENSG00000168398	370.503	0.633537	0.633537	1.77821e-07	0.00011467
THRAP3P1	ENSG00000227339	1.26471	0.000693063	0.000693063	0.431328	1
HSP90AA2P	ENSG00000224411	60.7606	0.00238776	-0.00238776	0.795179	1
RBMS1P1	ENSG00000225422	5.21824	0.000716392	0.000716392	0.787918	1
AL354702.1	ENSG00000215895	4.9411	0.00316934	0.00316934	0.165877	1
MYO7A	ENSG00000137474	106.268	0.0177256	-0.0177256	0.144577	0.802207
DIAPH3	ENSG00000139734	108.184	0.00240862	0.00240862	0.812637	1
ANXA2P2	ENSG00000231991	70.1395	0.000278038	0.000278038	0.973886	1
PA2G4P6	ENSG00000231799	0.507197	0.000503425	0.000503425	0.508736	1
TIMP3	ENSG00000100234	695.355	0.0239617	0.0239617	0.295526	1
SLC38A3	ENSG00000188338	22.8271	0.000584704	-0.000584704	0.890917	1
MYCBP	ENSG00000214114	343.888	0.0184725	-0.0184725	0.347571	1
AP002982.1	ENSG00000213750	29.531	2.5632	2.5632	5.46412e-06	0.0059823
TBX2	ENSG00000121068	8.0187	0.006319	0.006319	0.0384751	1
WWC1	ENSG00000113645	132.801	0.00413805	0.00413805	0.712366	1
HDC	ENSG00000140287	0.874894	0.000237334	-0.000237334	0.757029	1
S100A6	ENSG00000197956	714.667	0.0221441	0.0221441	0.0320407	0.406884
PMP22	ENSG00000109099	117.406	0.0382532	0.0382532	0.0102809	0.217191
ANXA11	ENSG00000122359	309.877	0.0351357	0.0351357	0.0822895	0.731451
AF201337.1	ENSG00000254332	9.28575	0.0018651	0.0018651	0.614827	1
LINC02735	ENSG00000255433	1.5325	0.000761638	0.000761638	0.342847	1
SPON1	ENSG00000262655	34.9021	0.00266809	-0.00266809	0.619677	1
ANKFN1	ENSG00000153930	551.887	0.0284271	0.0284271	0.19382	1
NPNT	ENSG00000168743	11.8091	0.00163834	0.00163834	0.663318	1
DYNLRB2	ENSG00000168589	4.21213	0.00113424	0.00113424	0.701903	1
HNRNPA3P13	ENSG00000250826	1.48158	0.000400217	0.000400217	0.670526	1
ATP5MDP1	ENSG00000231549	5.09622	0.00261427	0.00261427	0.301296	1
HSPD1P1	ENSG00000213430	14.9739	0.00222445	0.00222445	0.519444	1
PIN4P1	ENSG00000227973	8.72461	0.0013165	0.0013165	0.678996	1
TPPP3	ENSG00000159713	628.177	0.294908	-0.294908	0.000494152	0.033193
TMEM47	ENSG00000147027	299.276	0.0145079	-0.0145079	0.392623	1
TAGLN2P1	ENSG00000253676	5.44965	0.00500278	0.00500278	0.020848	1
RGS22	ENSG00000132554	3.35851	0.00223551	-0.00223551	0.234075	1
RBPMS	ENSG00000157110	652.205	0.0251716	0.0251716	0.278496	1
CFAP126	ENSG00000188931	0.695769	0.000637395	0.000637395	0.428507	1
KIF19	ENSG00000196169	4117.93	0.0224779	0.0224779	0.413557	0.724155
PGAM1P2	ENSG00000225639	0	NA	NA	NA	NA
HSP90AB3P	ENSG00000183199	74.6569	0.0210714	0.0210714	0.0228587	0.338174
MAP3K20	ENSG00000091436	133.118	0.0157639	0.0157639	0.212246	0.819934
TMEM123	ENSG00000152558	495.406	0.023863	-0.023863	0.245205	1
H2AC20	ENSG00000184260	9.03508	0.000853588	0.000853588	0.771405	1
DNAH7	ENSG00000118997	16.8173	0.000178564	0.000178564	0.976109	1
CAPN6	ENSG00000077274	86.5623	0.0155533	0.0155533	0.0552635	0.535372
EIF4A2P4	ENSG00000224781	4.54857	0.000613784	0.000613784	0.724095	1
SERPINH1	ENSG00000149257	2695.66	0.321618	0.321618	1.33357e-06	0.000145428
CNTF	ENSG00000242689	48.8607	0.00111933	0.00111933	0.912956	1
UBE2WP1	ENSG00000234422	0.568795	0.000170903	0.000170903	0.726886	1
HSP90AA6P	ENSG00000181359	3.34701	0.000965944	0.000965944	0.601832	1
CCND1	ENSG00000110092	2589.64	0.146062	0.146062	0.00629942	0.0804172
PTMAP5	ENSG00000214182	40.5482	0.0010229	0.0010229	0.906541	1
COL11A1	ENSG00000060718	426.635	0.0136384	0.0136384	0.00293257	0.115928
ADRB1	ENSG00000043591	1.32844	0.000353729	0.000353729	0.722502	1
WNT5A	ENSG00000114251	41.822	0.00559636	0.00559636	0.418349	1
PTMAP2	ENSG00000197744	40.1639	0.0135684	0.0135684	0.0767006	1
RPL35P1	ENSG00000237991	1.61247	0.000654342	0.000654342	0.544489	1
AC012066.1	ENSG00000213197	1.45898	0.000199187	0.000199187	0.904191	1
AC092573.1	ENSG00000231735	36.1532	2.40179	2.40179	4.44045e-06	0.0111186
ACKR3	ENSG00000144476	168.176	0.0254691	0.0254691	0.0808447	0.634502
DTX3L	ENSG00000163840	22.1742	0.000873173	0.000873173	0.873012	1
ATP5MC1P6	ENSG00000214318	2.91717	0.00140469	0.00140469	0.283307	1
AL389925.1	ENSG00000228523	0.142199	0.000154399	0.000154399	0.813355	1
MAN1A1	ENSG00000111885	207.317	0.022666	0.022666	0.180488	1
SUMO1P3	ENSG00000235082	6.15111	0.000600802	0.000600802	0.816418	1
HNRNPA1P7	ENSG00000215492	49.5376	0.0039124	-0.0039124	0.633932	1
DDIT4L	ENSG00000145358	3.89741	0.000297411	0.000297411	0.856476	1
S100A11	ENSG00000163191	2165.87	0.10514	0.10514	0.0180224	0.145922
AC104117.2	ENSG00000253144	5.3698	4.52758e-06	4.52758e-06	0.98756	1
AP001000.1	ENSG00000254612	30.8597	0.00861212	-0.00861212	0.201321	1
HMGB1P5	ENSG00000132967	104.583	0.00220066	0.00220066	0.84229	1
NR4A3	ENSG00000119508	826.595	0.0461055	0.0461055	0.0974642	0.685998
MYB	ENSG00000118513	54.4926	0.00322374	0.00322374	0.711278	1
STC2	ENSG00000113739	483.209	0.858786	0.858786	1.04462e-12	4.75097e-09
TUBAP2	ENSG00000214391	61.2371	0.00430329	0.00430329	0.611536	1
USP2	ENSG00000036672	72.8992	0.000247679	0.000247679	0.999906	1
AC084757.1	ENSG00000259216	0.678514	0.000126315	-0.000126315	0.891538	1
ZIC3	ENSG00000156925	82.472	1.17931	1.17931	0.000166069	0.0172092
AC005000.1	ENSG00000228532	12.9494	0.00433733	0.00433733	0.299551	1
PHBP11	ENSG00000227621	2.82148	0.00265325	0.00265325	0.105303	1
MIR4426	ENSG00000283795	14.2602	0.0053181	0.0053181	0.239488	1
LINC01630	ENSG00000227115	9.57187	0.0076746	0.0076746	0.022243	1
CD9	ENSG00000010278	78.3204	0.0143641	0.0143641	0.129238	1
GRAMD2B	ENSG00000155324	24.264	0.00147552	0.00147552	0.801822	1
SCN5A	ENSG00000183873	274.874	0.0235399	-0.0235399	0.179476	1
AL157713.1	ENSG00000237842	2.99612	0.0003637	-0.0003637	0.852229	1
ABCC12	ENSG00000140798	2.16633	1.76692e-06	1.76692e-06	0.993664	1
ECM2	ENSG00000106823	24.0721	0.00413569	0.00413569	0.461304	1
EIF4HP1	ENSG00000233830	17.6103	0.000831846	0.000831846	0.867282	1
ITPR1	ENSG00000150995	190.734	0.0330723	-0.0330723	0.0372859	0.463014
SP3P	ENSG00000225530	0.35731	7.09232e-05	-7.09232e-05	0.975261	1
HMGN2P17	ENSG00000238249	1.03905	0.000105001	-0.000105001	0.88355	1
PHOX2A	ENSG00000165462	384.973	0.0198109	-0.0198109	0.249525	1
UBE2D3P1	ENSG00000225022	8.77493	0.00307445	0.00307445	0.39532	1
CFAP52	ENSG00000166596	3.26094	0.00107745	-0.00107745	0.631882	1
FZD2	ENSG00000180340	320.946	0.677339	0.677339	7.20223e-06	0.00162889
PRPS1L1	ENSG00000229937	0.626731	0.000520565	0.000520565	0.57697	1
RPL7P48	ENSG00000187504	1.10648	0.000244593	0.000244593	0.79376	1
AP006296.1	ENSG00000257043	6.03262	0.00449703	0.00449703	0.0703388	1
AC022210.1	ENSG00000213399	4.97569	9.75462e-05	9.75462e-05	0.974464	1
BCAS2P2	ENSG00000234332	0.959072	0.000258785	-0.000258785	0.859824	1
MYH11	ENSG00000133392	17.0348	0.00468769	0.00468769	0.309077	1
SLC25A5P3	ENSG00000213673	2.32981	0.000837558	0.000837558	0.479704	1
PTPN14	ENSG00000152104	192.354	0.0424039	0.0424039	0.0092856	0.302128
VCAM1	ENSG00000162692	22.2467	0.00674468	-0.00674468	0.145834	1
PTGES3P1	ENSG00000234518	24.6288	0.00155701	0.00155701	0.776716	1
TMEM176A	ENSG00000002933	67.193	0.00215113	-0.00215113	0.813328	1
AC090281.1	ENSG00000253204	0.961083	0.00023449	0.00023449	0.763101	1
UBBP2	ENSG00000228247	4.40354	0.00339453	0.00339453	0.0691492	1
AC012485.1	ENSG00000225057	7.88306	0.0027172	-0.0027172	0.362002	1
IFIT3	ENSG00000119917	4.48027	0.00299311	0.00299311	0.180913	1
ZNF474	ENSG00000164185	7.11226	0.00320141	-0.00320141	0.327741	1
TP63	ENSG00000073282	5.17251	0.000263422	0.000263422	0.843304	1
CDK6	ENSG00000105810	2586.78	0.370867	-0.370867	1.41197e-06	0.000149602
AL391058.1	ENSG00000232499	14.5703	0.0111723	0.0111723	0.0124761	1
TAGLN2	ENSG00000158710	3606.38	0.0702866	0.0702866	0.05745	0.244322
AC104306.2	ENSG00000226955	0.484533	0.000231906	0.000231906	0.757591	1
SETP8	ENSG00000213526	3.62855	0.00189415	-0.00189415	0.332492	1
TMOD1	ENSG00000136842	54.4708	0.0139936	0.0139936	0.0704271	0.549677
RPL35P5	ENSG00000225573	12.5707	0.00210451	-0.00210451	0.587421	1
EIF1P5	ENSG00000266563	3.29462	0.00248791	0.00248791	0.0802334	1
HNRNPA3P3	ENSG00000214653	4.78272	0.0015913	0.0015913	0.516787	1
LIX1	ENSG00000145721	91.6025	0.0201998	0.0201998	0.00761352	0.157524
ARHGAP5	ENSG00000100852	1589.31	0.0220973	-0.0220973	0.373853	0.738478
HSPA8P5	ENSG00000256356	14.2786	0.00127374	-0.00127374	0.732965	1
EIF1P4	ENSG00000262154	1.62793	0.00125723	0.00125723	0.228978	1
MYO1E	ENSG00000157483	252.195	0.0129199	0.0129199	0.440704	1
AASS	ENSG00000008311	1393.51	0.116182	-0.116182	0.0168946	0.146862
YWHAZP2	ENSG00000213236	19.864	0.00191864	0.00191864	0.710082	1
PSME2P2	ENSG00000225131	23.471	0.00404129	0.00404129	0.449013	1
C9	ENSG00000113600	5.58013	0.000972604	0.000972604	0.73494	1
KCNJ16	ENSG00000153822	15.7527	0.00369949	0.00369949	0.371875	1
NPM1P39	ENSG00000225159	5.41677	0.00199254	0.00199254	0.482616	1
CHRDL1	ENSG00000101938	198.033	0.000258698	-0.000258698	0.985645	1
UBE2D3P2	ENSG00000225558	1.17275	0.000646323	0.000646323	0.586476	1
NDUFV2P1	ENSG00000267809	31.4677	0.00676561	0.00676561	0.368365	1
HNRNPA3P1	ENSG00000226790	6.54984	0.00511145	0.00511145	0.0210294	1
TUBA1C	ENSG00000167553	2082.74	0.0134343	0.0134343	0.282354	0.628873
HNRNPA3P5	ENSG00000236565	18.3212	0.0015633	-0.0015633	0.761145	1
TEAD1	ENSG00000187079	2101.99	0.0306567	-0.0306567	0.271299	0.617299
SLC25A5P1	ENSG00000215347	2.00277	0.00160308	0.00160308	0.242493	1
H2BP6	ENSG00000226908	1.01212	0.000489346	-0.000489346	0.573877	1
KIF11	ENSG00000138160	447.026	0.00741893	-0.00741893	0.683175	1
SLC7A2	ENSG00000003989	71.272	0.0133524	-0.0133524	0.104344	0.918524
TOB1	ENSG00000141232	1474.57	0.00839325	-0.00839325	0.74084	0.957119
HEPACAM	ENSG00000165478	3.8755	0.00251623	0.00251623	0.179682	1
AC092573.2	ENSG00000236391	3.90188	0.00157691	0.00157691	0.399772	1
NA	ENSG00000288542	74.2248	0.00615966	0.00615966	0.493696	1
AC234775.2	ENSG00000237682	5.62867	0.00136371	-0.00136371	0.646101	1
ACTG2	ENSG00000163017	25.055	0.0139231	0.0139231	0.0157172	1
P2RX2	ENSG00000187848	5.69237	0.000740947	0.000740947	0.797251	1
LMOD1	ENSG00000163431	32.7122	0.00630336	-0.00630336	0.326177	1
H2BC13	ENSG00000185130	1.55253	1.1007e-05	-1.1007e-05	0.991183	1
DENND2B	ENSG00000166444	1170.16	0.0220286	0.0220286	0.388924	0.830165
RAB31	ENSG00000168461	999.51	0.000213101	0.000213101	0.981536	1
AL136454.1	ENSG00000231767	26.0651	0.0074122	0.0074122	0.209636	1
SLC2A1	ENSG00000117394	2584.07	0.02091	0.02091	0.0121999	0.118083
GSTM5	ENSG00000134201	3.3946	0.00125661	0.00125661	0.409868	1
NID2	ENSG00000087303	324.712	0.0045137	-0.0045137	0.572846	1
CLIC1	ENSG00000213719	6644.44	0.194613	0.194613	4.30692e-06	0.000263729
VPS35P1	ENSG00000260809	1.71254	0.00102745	0.00102745	0.458573	1
AC112247.1	ENSG00000177803	2.71268	0.00305289	0.00305289	0.0838368	1
AJUBA	ENSG00000129474	312.226	0.837885	0.837885	2.11009e-06	0.000966683
GNG5P2	ENSG00000133136	2.35676	0.000370305	0.000370305	0.821309	1
SUCLG2P2	ENSG00000236349	0.753402	0.000196916	-0.000196916	0.777954	1
LATS2	ENSG00000150457	251.129	0.0109003	0.0109003	0.514831	1
SDC4	ENSG00000124145	126.887	1.08947	1.08947	2.71765e-05	0.00417812
SLC24A4	ENSG00000140090	24.9613	0.00578173	0.00578173	0.311464	1
MIR4435-2HG	ENSG00000172965	151.045	0.859281	0.859281	6.92546e-06	0.00145971
HNRNPA1P4	ENSG00000206228	15.4814	0.000475229	-0.000475229	0.986208	1
TMSB4XP8	ENSG00000187653	307.059	0.0148008	0.0148008	0.383489	1
RAD23BP1	ENSG00000236570	5.27188	0.00092376	0.00092376	0.668072	1
IPO8P1	ENSG00000224668	10.124	0.00519785	0.00519785	0.158086	1
SUCLG2	ENSG00000172340	190.629	0.00822364	-0.00822364	0.55425	1
ZIC1	ENSG00000152977	5.26832	0.00185093	0.00185093	0.432434	1
LPAR1	ENSG00000198121	42.6654	0.00802415	0.00802415	0.255018	1
AL672207.1	ENSG00000178146	1.33999	0.000317095	0.000317095	0.597561	1
AC026877.1	ENSG00000240809	8.41323	0.000463552	0.000463552	0.884169	1
RPL12P38	ENSG00000213228	4.01373	0.00268031	0.00268031	0.191582	1
POTEI	ENSG00000196834	18.019	1.63026	1.63026	0.000666195	0.338236
HSPA8P8	ENSG00000229091	18.9835	0.00490394	-0.00490394	0.31917	1
IGFBP2	ENSG00000115457	5577.48	0.0312314	0.0312314	0.23887	0.493922
AC084033.2	ENSG00000257668	0.363275	0.000161615	0.000161615	0.796874	1
NFIB	ENSG00000147862	53.8217	0.00927172	0.00927172	0.248408	1
COPZ2	ENSG00000005243	23.3114	0.00125794	0.00125794	0.810774	1
SUCLA2P3	ENSG00000229593	1.71385	0.000135985	-0.000135985	0.882324	1
SNX5P1	ENSG00000249858	0.214015	0.00034127	-0.00034127	0.747898	1
TCP1P3	ENSG00000256849	4.23583	0.000547447	0.000547447	0.809949	1
HNRNPA1P51	ENSG00000234491	2.36851	0.00169715	0.00169715	0.27107	1
HMGB1P6	ENSG00000259781	356.57	0.000963701	-0.000963701	0.957844	1
LINC00682	ENSG00000245870	727.596	0.0167498	-0.0167498	0.461076	1
HMGN2P40	ENSG00000260602	1.97133	0.00235847	0.00235847	0.0766941	1
DNAJA1P3	ENSG00000215007	5.50281	0.00199988	0.00199988	0.457947	1
CHTF8P1	ENSG00000233543	2.73677	0.00244152	0.00244152	0.17754	1
UBBP4	ENSG00000263563	121.192	0.00822801	0.00822801	0.473847	1
UBBP1	ENSG00000230037	27.9375	1.60605	1.60605	0.000310536	0.0990606
AL118496.1	ENSG00000233874	0.221076	8.99985e-06	-8.99985e-06	0.964075	1
EXOC5P1	ENSG00000180673	7.66875	0.00310225	-0.00310225	0.284199	1
GNG5	ENSG00000174021	2316.79	0.0174891	-0.0174891	0.441985	0.723945
SPATA24	ENSG00000170469	92.3196	0.00687869	-0.00687869	0.524812	1
SEMA3E	ENSG00000170381	156.719	0.0336971	0.0336971	0.0341858	0.362021
MSRB3	ENSG00000174099	134.693	0.00384516	0.00384516	0.767189	1
NA	ENSG00000285851	2143.68	0.0189533	-0.0189533	0.45008	0.729422
H2AC17	ENSG00000278677	4.03515	0.00161947	0.00161947	0.356231	1
ZFP36L1	ENSG00000185650	546.911	0.00647034	0.00647034	0.508829	1
RAB29	ENSG00000117280	104.098	0.00850965	-0.00850965	0.432917	1
FOXO1	ENSG00000150907	193.339	0.0227819	0.0227819	0.0827747	0.665129
RPL24P4	ENSG00000181524	48.9571	0.0163651	0.0163651	0.0318552	0.365147
IVNS1ABP	ENSG00000116679	5607.79	0.0269284	-0.0269284	0.325108	0.536479
FCF1P6	ENSG00000225671	2.04544	0.00210534	0.00210534	0.113377	1
EXT1	ENSG00000182197	1545.97	0.0750956	0.0750956	0.0428943	0.24789
RPS3P6	ENSG00000213363	1.45924	1.23178e-05	-1.23178e-05	0.996355	1
AC025048.6	ENSG00000280852	4.69436	0.00247742	0.00247742	0.275374	1
ZFAND6P1	ENSG00000244213	0.913657	1.70585e-05	-1.70585e-05	0.991993	1
H3P16	ENSG00000178458	37.4814	0.000526071	-0.000526071	0.94451	1
MPP5	ENSG00000072415	276.946	0.0275636	0.0275636	0.155929	0.858828
MPP1	ENSG00000130830	548.758	0.022918	-0.022918	0.3179	1
HLA-K	ENSG00000230795	49.3388	0.00179058	-0.00179058	0.82087	1
NFIX	ENSG00000008441	27.6217	0.00720725	0.00720725	0.181912	1
LAPTM4A	ENSG00000068697	5490.79	0.0343919	0.0343919	0.232677	0.456284
POU4F3	ENSG00000091010	107.304	0.592748	0.592748	0.000978417	0.0477571
AL109618.1	ENSG00000234241	5.04667	0.000911038	0.000911038	0.750673	1
AC111200.2	ENSG00000231351	1.69069	0.000528037	0.000528037	0.635447	1
AC007238.1	ENSG00000231043	10.4613	0.00104161	-0.00104161	0.781353	1
ADAMTS6	ENSG00000049192	25.914	0.00171247	-0.00171247	0.751656	1
TNPO1P3	ENSG00000229586	2.1694	0.000569684	0.000569684	0.611237	1
HSPA5	ENSG00000044574	14743.3	0.0399308	0.0399308	0.162666	0.37892
AL034370.1	ENSG00000214019	4.37169	0.0013204	0.0013204	0.491929	1
TSPAN15	ENSG00000099282	714.083	0.0687402	-0.0687402	0.0233404	0.348004
SOSTDC1	ENSG00000171243	4.38474	0.000202143	0.000202143	0.941979	1
ZIC2	ENSG00000043355	3686.54	0.0474401	0.0474401	0.126386	0.37541
ARF4P1	ENSG00000271525	2.02804	0.000872313	0.000872313	0.615483	1
UQCRFS1P1	ENSG00000226085	13.7368	0.00715651	0.00715651	0.10583	1
AC073335.1	ENSG00000179131	4.41089	0.00242594	0.00242594	0.240674	1
SEC63P1	ENSG00000228057	10.2769	0.00145373	-0.00145373	0.707119	1
ATP8B5P	ENSG00000179766	4.08052	0.00114684	0.00114684	0.589916	1
NPM1P37	ENSG00000219085	10.0641	0.00597666	0.00597666	0.0681511	1
PHOX2B	ENSG00000109132	3093.85	0.0922564	0.0922564	0.0225592	0.164675
AL356390.1	ENSG00000224064	4.26057	0.00466172	0.00466172	0.00866221	1
PPIAP21	ENSG00000226038	2.11829	0.00167095	0.00167095	0.15484	1
SLC25A21-AS1	ENSG00000258708	81.0856	0.00131387	0.00131387	0.925974	1
AL390728.1	ENSG00000214144	4.97557	0.000199503	0.000199503	0.937785	1
H2BC7	ENSG00000277224	2.44275	0.0021578	0.0021578	0.200779	1
RYKP1	ENSG00000263219	2.02701	0.00188822	0.00188822	0.234324	1
ANTXR2	ENSG00000163297	2000.07	0.0702608	-0.0702608	0.0487942	0.256625
AC026410.1	ENSG00000184188	2.40213	0.000828538	0.000828538	0.561357	1
TMEM51-AS1	ENSG00000175147	25.5639	0.00372945	-0.00372945	0.546262	1
LMO4	ENSG00000143013	852.075	0.179195	0.179195	0.00395415	0.127342
ACTBP11	ENSG00000188460	16.3371	1.26997	1.26997	0.00233809	0.349743
RPS4XP17	ENSG00000244097	4.5048	0.000850262	0.000850262	0.776781	1
THAP12P2	ENSG00000243915	2.65137	0.000275203	0.000275203	0.854402	1
EIF4EP2	ENSG00000229944	10.838	0.00539005	0.00539005	0.145757	1
RPSAP11	ENSG00000237433	7.32179	0.00438343	0.00438343	0.036985	1
TGIF1	ENSG00000177426	511.111	0.185177	0.185177	0.00664821	0.1782
SLC24A2	ENSG00000155886	38.223	0.00279258	0.00279258	0.677177	1
MMP14	ENSG00000157227	3507.05	0.00662594	0.00662594	0.60754	0.774175
HS6ST1P1	ENSG00000187952	6.59607	0.00302924	0.00302924	0.238865	1
SPA17	ENSG00000064199	268.459	0.0072137	-0.0072137	0.650129	1
TRIP6	ENSG00000087077	304.962	0.523396	0.523396	0.000296576	0.0245666
PLCH1	ENSG00000114805	141.839	0.0173158	0.0173158	0.187228	0.796875
TEAD3	ENSG00000007866	1317.4	0.0130624	0.0130624	0.594633	1
RBBP4P1	ENSG00000249485	14.1999	0.000980585	0.000980585	0.818658	1
AC113404.3	ENSG00000254893	9.59275	0.00169087	0.00169087	0.639473	1
AC016739.1	ENSG00000218175	19.766	0.00335459	0.00335459	0.506598	1
ZIC5	ENSG00000139800	73.9118	0.0120046	0.0120046	0.182461	0.935821
H2BC17	ENSG00000274641	3.8559	0.0026161	0.0026161	0.232796	1
SIX3	ENSG00000138083	34.2938	0.00745438	0.00745438	0.232172	1
ITPKB	ENSG00000143772	112.221	0.0254295	0.0254295	0.0248579	0.352403
CNN3	ENSG00000117519	6725.64	0.0150341	-0.0150341	0.568251	0.687199
MTHFD1P1	ENSG00000231831	1.02381	0.000426868	0.000426868	0.621133	1
PARVA	ENSG00000197702	1072.82	0.0165105	0.0165105	0.505081	0.911761
AC115837.1	ENSG00000253341	29.6062	0.00585245	0.00585245	0.368789	1
RPLP0P6	ENSG00000213553	207.59	0.010369	0.010369	0.0350887	0.565214
MIR4657	ENSG00000284261	26.4822	0.00707431	-0.00707431	0.259913	1
CHORDC2P	ENSG00000259050	0.655308	0.000466112	0.000466112	0.504226	1
PPIAP29	ENSG00000214975	17.638	0.0043945	0.0043945	0.353553	1
AC098679.2	ENSG00000251429	1.88124	0.000794291	-0.000794291	0.63646	1
PDIA3P1	ENSG00000180867	296.937	0.0235656	0.0235656	0.191483	1
S1PR3	ENSG00000213694	416.659	0.534352	0.534352	0.000116446	0.0128786
PPIAP19	ENSG00000228169	25.8741	2.14741	2.14741	1.9788e-05	0.0151704
FNTAP2	ENSG00000230022	0.659549	0.000201163	0.000201163	0.663744	1
HMGN2P22	ENSG00000227259	1.38253	0.000590246	0.000590246	0.658271	1
SERBP1P6	ENSG00000248873	3.6296	0.00119849	0.00119849	0.567178	1
USP6	ENSG00000129204	7.26359	0.003324	-0.003324	0.216391	1
YAP1	ENSG00000137693	403.695	0.0605853	0.0605853	0.00840097	0.22823
SLCO1C1	ENSG00000139155	2.40511	0.00244296	0.00244296	0.174444	1
H2BC15	ENSG00000233822	36.9903	0.00307359	0.00307359	0.64598	1
EIF3LP3	ENSG00000226086	3.58194	0.00197325	0.00197325	0.253772	1
AL158050.1	ENSG00000232702	2.42906	0.000451779	0.000451779	0.785674	1
TECRP1	ENSG00000235043	12.895	0.000150529	-0.000150529	0.970623	1
MAOA	ENSG00000189221	304.136	0.0235506	0.0235506	0.190338	1
AQP4	ENSG00000171885	0.66768	0.00048106	0.00048106	0.503118	1
VDAC3P1	ENSG00000271198	6.84751	0.000616668	-0.000616668	0.82031	1
STK3	ENSG00000104375	121.462	0.00177437	-0.00177437	0.898318	1
YBX3P1	ENSG00000261614	2.32068	0.00124963	0.00124963	0.304794	1
PDE5A	ENSG00000138735	98.6213	0.00887426	-0.00887426	0.418276	1
SOX9	ENSG00000125398	202.141	0.72117	0.72117	0.000143597	0.0174836
ACTG1P14	ENSG00000230581	13.3937	0.00626974	0.00626974	0.112099	1
HNRNPA3P10	ENSG00000257851	4.07354	0.000134762	0.000134762	0.924921	1
HIPK1	ENSG00000163349	2530.02	0.0212287	-0.0212287	0.431375	0.741784
AC007318.1	ENSG00000172974	47.9165	0.00937606	0.00937606	0.223421	1
AC135279.3	ENSG00000256293	0.665297	7.2943e-05	-7.2943e-05	0.957585	1
EEF1A1P29	ENSG00000215093	11.415	0.00556082	0.00556082	0.127152	1
H3C9P	ENSG00000220875	1.51763	0.00123766	0.00123766	0.375961	1
CPQ	ENSG00000104324	142.187	0.00915036	-0.00915036	0.461045	1
TCEA1P2	ENSG00000230409	11.3274	0.00162685	0.00162685	0.69322	1
AL109810.1	ENSG00000229595	12.5737	0.00632778	0.00632778	0.0193129	1
HSPD1P7	ENSG00000215005	4.59095	0.00419776	0.00419776	0.0522234	1
NFIA	ENSG00000162599	108.389	0.0310952	-0.0310952	0.0158701	0.238049
GABRB1	ENSG00000163288	5.21643	0.000403932	-0.000403932	0.875343	1
LPAR6	ENSG00000139679	12.4556	0.00462337	0.00462337	0.198894	1
DNAH1	ENSG00000114841	293.277	0.00535384	-0.00535384	0.738351	1
SMO	ENSG00000128602	623.625	0.00315568	0.00315568	0.867144	1
POTEF	ENSG00000196604	17.003	0.00960243	0.00960243	0.0161428	1
PDLIM5	ENSG00000163110	1101.42	0.0239108	-0.0239108	0.329723	0.804156
AC067904.2	ENSG00000253899	2.64311	0.00114561	0.00114561	0.358157	1
MBNL2	ENSG00000139793	265.761	0.0164855	0.0164855	0.34712	1
GATA2	ENSG00000179348	63.4233	0.0108578	-0.0108578	0.131518	0.820989
TPM2	ENSG00000198467	2529.28	0.020869	0.020869	0.201804	0.543066
SEPTIN7P6	ENSG00000241007	3.47228	0.000425965	0.000425965	0.804054	1
PLEKHB1	ENSG00000021300	135.211	0.00884829	0.00884829	0.493319	1
AC097263.1	ENSG00000228519	9.48185	0.00135867	-0.00135867	0.719104	1
ANXA6	ENSG00000197043	2431.9	0.235815	0.235815	1.7832e-05	0.00122277
RAP1AP	ENSG00000258769	0.671115	0.000231257	0.000231257	0.712324	1
KCNJ10	ENSG00000177807	9.60484	0.00519709	-0.00519709	0.0582543	1
HNRNPA3P6	ENSG00000213300	66.215	0.00279028	-0.00279028	0.755129	1
SLC25A5P5	ENSG00000226421	8.50369	2.67389	2.67389	0.000477235	0.265652
DNAJC3	ENSG00000102580	685.152	0.0240919	0.0240919	0.309637	1
ARMC3	ENSG00000165309	1.69525	0.000230309	0.000230309	0.818062	1
AC007683.1	ENSG00000224415	5.67086	0.00373431	0.00373431	0.158075	1
RPS27AP16	ENSG00000224631	121.441	0.0186992	0.0186992	0.0911891	0.592427
EEF1A1P7	ENSG00000268222	13.3802	0.00934244	0.00934244	0.0320326	1
H3-5	ENSG00000188375	17.2792	0.00409917	-0.00409917	0.407171	1
GLRX3P2	ENSG00000216657	3.371	0.00185749	0.00185749	0.394658	1
AC006254.3	ENSG00000271137	0.426596	0.000190816	0.000190816	0.73382	1
OTUD4P1	ENSG00000118976	2.26725	0.000886031	0.000886031	0.61867	1
ATP5MC1P7	ENSG00000232734	0.290627	0.000331595	0.000331595	0.680429	1
PLS3	ENSG00000102024	1238.3	0.217924	0.217924	0.00386091	0.0729298
AC008716.1	ENSG00000213488	2.9454	0.00210507	0.00210507	0.0676644	1
PDP1	ENSG00000164951	2179.72	0.0255239	-0.0255239	0.35096	0.711547
AC090286.3	ENSG00000235672	3.53221	0.000882891	0.000882891	0.622234	1
AGT	ENSG00000135744	430.064	0.0031775	0.0031775	0.849513	1
OTX1	ENSG00000115507	6.89455	0.000614521	0.000614521	0.84874	1
WNT11	ENSG00000085741	4.27526	0.00086661	0.00086661	0.696632	1
SMAD9	ENSG00000120693	282.491	0.00186968	0.00186968	0.909171	1
UBE2HP1	ENSG00000253677	0.629223	0.000336714	-0.000336714	0.766269	1
YWHAZP3	ENSG00000229932	37.4634	0.00324595	0.00324595	0.640596	1
RPL30P14	ENSG00000243256	5.49785	0.00440811	0.00440811	0.0218277	1
SOX2	ENSG00000181449	751.156	0.0030093	-0.0030093	0.720493	1
C3	ENSG00000125730	6.21015	0.0020557	-0.0020557	0.463785	1
EIF5P1	ENSG00000215319	3.85526	0.00176837	0.00176837	0.363823	1
AC246787.1	ENSG00000225200	25.543	0.00640347	0.00640347	0.247542	1
AC117409.1	ENSG00000240854	4.81403	0.00391374	0.00391374	0.0622675	1
FGFR2	ENSG00000066468	253.172	0.0225655	0.0225655	0.107767	0.81582
AC074052.1	ENSG00000260379	2.59945	0.00282326	0.00282326	0.0189459	1
ACTBP2	ENSG00000213763	34.0271	0.0102806	0.0102806	0.114959	1
MIR7703	ENSG00000283856	139.761	0.00581488	0.00581488	0.66313	1
EEF1A1P8	ENSG00000223529	23.4672	0.00375607	0.00375607	0.480428	1
NEDD4	ENSG00000069869	283.741	0.0323689	0.0323689	0.0869845	0.82987
FKBP9P1	ENSG00000176826	19.0053	0.00143452	0.00143452	0.785786	1
HNRNPCP2	ENSG00000204253	22.267	0.00218514	-0.00218514	0.706377	1
TWF1P1	ENSG00000178082	5.11246	0.00193526	0.00193526	0.507879	1
NA	ENSG00000286088	97.5896	0.0117968	0.0117968	0.302483	1
RFX4	ENSG00000111783	48.3467	0.0111396	0.0111396	0.0368986	0.47261
ACTN1	ENSG00000072110	2825.43	0.272648	0.272648	0.00453633	0.0644463
EZR	ENSG00000092820	10661.1	0.033384	-0.033384	0.224559	0.45147
TUBA4A	ENSG00000127824	468.065	0.0313682	0.0313682	0.148508	0.85162
NPAS4	ENSG00000174576	10.8653	0.000896811	0.000896811	0.814596	1
PRUNE2	ENSG00000106772	1033.63	0.0779188	-0.0779188	0.0401242	0.279691
INHBA	ENSG00000122641	7.79956	0.00693485	0.00693485	0.0184337	1
AL596087.1	ENSG00000215835	11.6657	0.00140499	-0.00140499	0.697134	1
RBBP4P4	ENSG00000214561	1.21699	0.000333231	0.000333231	0.691828	1
AC005165.2	ENSG00000239622	8.66656	0.00363412	0.00363412	0.0761361	1
H3C12	ENSG00000197153	4.5376	0.00109093	0.00109093	0.574675	1
AL158801.6	ENSG00000279392	4.56706	0.000276577	-0.000276577	0.902152	1
CAMK2A	ENSG00000070808	198.282	0.0176199	0.0176199	0.226611	1
NUCKS1P1	ENSG00000232864	0.414148	3.05291e-05	3.05291e-05	0.939097	1
IMMTP1	ENSG00000229880	5.43029	0.000986955	0.000986955	0.703246	1
AC005476.1	ENSG00000259079	1.95689	0.000611136	0.000611136	0.287877	1
TNS3	ENSG00000136205	272.916	0.693524	0.693524	1.65152e-06	0.000833708
GABPAP	ENSG00000235720	1.08472	0.00142683	0.00142683	0.14101	1
AL080243.2	ENSG00000213857	4.76777	0.00362763	0.00362763	0.110708	1
DNAJC19P9	ENSG00000258608	3.30359	0.00221512	0.00221512	0.291372	1
CCT8P1	ENSG00000226015	17.7907	0.000470046	0.000470046	0.90365	1
BTF3P10	ENSG00000231120	5.76425	0.00358526	0.00358526	0.0387397	1
CAPG	ENSG00000042493	201.15	0.0454615	0.0454615	0.00528057	0.206531
NEDD9	ENSG00000111859	205.269	0.813327	0.813327	0.00225366	0.0966204
AC018868.1	ENSG00000231409	14.7944	0.00445368	0.00445368	0.291017	1
RPL34P33	ENSG00000241282	4.62704	0.00370578	0.00370578	0.0897196	1
GINS4	ENSG00000147536	406.582	0.0610051	0.0610051	0.0253242	0.379838
AC007969.1	ENSG00000233762	110.166	0.500337	0.500337	0.0022348	0.0786681
OLA1P1	ENSG00000213790	16.0712	0.00506231	0.00506231	0.255498	1
NEUROG2	ENSG00000178403	3002.94	0.0207567	-0.0207567	0.0714423	0.307653
HNRNPKP4	ENSG00000243547	33.2221	0.00276485	-0.00276485	0.765355	1
CSNK2A3	ENSG00000254598	29.0368	0.00169015	0.00169015	0.725363	1
ARX	ENSG00000004848	51.3671	0.523395	0.523395	0.00443555	0.14941
RPL15P2	ENSG00000240914	15.0902	0.00226063	0.00226063	0.60269	1
RPL12P2	ENSG00000216412	8.22458	3.05212	3.05212	0.000218473	0.132354
ATP5MGP2	ENSG00000232362	1.23172	0.000124753	0.000124753	0.884495	1
MYOF	ENSG00000138119	147.634	0.0135383	0.0135383	0.00308188	0.0905238
ICAM1	ENSG00000090339	16.1369	0.00999894	0.00999894	0.0239674	1
PC	ENSG00000173599	1120	0.0511893	-0.0511893	0.0844865	0.41792
SUMO2P1	ENSG00000235238	13.1003	0.00115548	-0.00115548	0.78422	1
MIR3064	ENSG00000284564	1140.11	0.042433	-0.042433	0.131769	0.509319
HNRNPLP2	ENSG00000259917	19.4988	0.00324585	-0.00324585	0.528988	1
OPLAH	ENSG00000178814	57.235	0.0092658	-0.0092658	0.262729	1
RPL17P50	ENSG00000213700	8.3509	0.00504916	0.00504916	0.123298	1
RANP5	ENSG00000228054	4.40954	0.00302606	0.00302606	0.0618111	1
ADAMTS1	ENSG00000154734	57.3949	0.00512375	0.00512375	0.539467	1
PLEKHA7	ENSG00000166689	90.9202	0.00591231	0.00591231	0.562888	1
PSMC1P1	ENSG00000241506	24.9726	0.00482611	0.00482611	0.407043	1
TM9SF1	ENSG00000100926	1472.67	0.012156	0.012156	0.638533	0.916611
NPM1P27	ENSG00000249353	92.314	0.0130712	0.0130712	0.237483	0.986921
AL359918.2	ENSG00000228818	10.7035	0.00307551	0.00307551	0.337647	1
HNRNPA1P61	ENSG00000187999	7.52769	0.00191421	0.00191421	0.530274	1
FTH1P16	ENSG00000227376	65.3226	1.14643	1.14643	0.000265579	0.0186602
RPS3AP26	ENSG00000214389	57.4433	0.0130575	0.0130575	0.171495	0.795051
EEF1A1P38	ENSG00000261557	6.12102	0.00280956	0.00280956	0.242421	1
NA	ENSG00000285539	80.054	0.00410254	-0.00410254	0.674563	1
HMGB3P1	ENSG00000225336	0.12975	0.000189501	-0.000189501	0.883871	1
PABPC1P10	ENSG00000239443	3.18031	0.000562796	0.000562796	0.183686	1
MYH9	ENSG00000100345	10826.7	0.312025	0.312025	4.15813e-07	4.54734e-05
RPL22L1	ENSG00000163584	227.301	0.0112363	-0.0112363	0.456735	1
API5P1	ENSG00000234558	4.88368	0.00164224	0.00164224	0.564844	1
SOWAHA	ENSG00000198944	33.8403	0.013033	-0.013033	0.0494418	1
AC016596.3	ENSG00000264281	2.61266	0.00117224	0.00117224	0.54454	1
ARL4AP2	ENSG00000248780	0.545617	0.000186071	0.000186071	0.715143	1
ADAMTSL1	ENSG00000178031	59.6798	0.0110453	-0.0110453	0.230593	0.895552
SHROOM3	ENSG00000138771	509.13	0.307734	0.307734	0.00296292	0.117079
EEF1A1P15	ENSG00000213704	15.3204	0.00844119	0.00844119	0.0101965	0.716573
AC093827.2	ENSG00000250202	0.364681	7.95367e-06	7.95367e-06	0.94021	1
AL162615.1	ENSG00000237788	2.88979	0.000383471	0.000383471	0.748995	1
AC027309.2	ENSG00000253683	14.3462	0.00352344	0.00352344	0.444533	1
MIR6837	ENSG00000284067	2.14457	0.000614894	0.000614894	0.718322	1
HNRNPA1P48	ENSG00000224578	168.809	0.018937	-0.018937	0.197124	0.793827
CHRNA3	ENSG00000080644	12586.4	0.0431725	-0.0431725	0.143443	0.368089
AC022018.1	ENSG00000234017	15.1604	0.00842487	0.00842487	0.00838794	1
SLC17A8	ENSG00000179520	18.4574	0.000348388	0.000348388	0.947803	1
LHX9	ENSG00000143355	2370.38	0.0125829	0.0125829	0.614521	0.889836
DNAH6	ENSG00000115423	57.4995	0.00185591	-0.00185591	0.832561	1
MIR4444-2	ENSG00000266780	4.52596	0.000944264	0.000944264	0.6469	1
AL590762.1	ENSG00000213018	1.86548	0.00152411	0.00152411	0.322353	1
PURA	ENSG00000185129	348.563	0.0302484	-0.0302484	0.151018	1
MEMO1P1	ENSG00000226054	3.63158	0.00193185	0.00193185	0.209308	1
NACA3P	ENSG00000121089	4.6152	0.000686001	0.000686001	0.792809	1
ABCA1	ENSG00000165029	2306.84	0.00975081	-0.00975081	0.734873	0.917505
PRLHR	ENSG00000119973	64.8005	0.0167358	0.0167358	0.0336115	0.578131
EIF2S2P4	ENSG00000128692	30.2471	0.0121375	0.0121375	0.071861	1
FGFR3	ENSG00000068078	283.041	0.00984028	0.00984028	0.166155	0.881843
PPIAP40	ENSG00000230593	23.3527	0.00343731	0.00343731	0.0300341	1
HNRNPKP2	ENSG00000227347	12.5912	0.00218776	-0.00218776	0.587898	1
AC005912.1	ENSG00000227081	54.594	0.00796647	0.00796647	0.363375	1
AC004987.2	ENSG00000233225	100.879	0.00528967	0.00528967	0.63589	1
HOXB8	ENSG00000120068	8.56879	0.00257872	-0.00257872	0.393507	1
SLC25A5P7	ENSG00000218180	0.976439	0.000895493	0.000895493	0.270369	1
OLFML1	ENSG00000183801	6.22327	0.00414104	0.00414104	0.159181	1
ELOCP3	ENSG00000229919	0.89868	0.000519966	0.000519966	0.540346	1
LRRC10B	ENSG00000204950	766.045	0.0112379	-0.0112379	0.215744	1
SKP1P1	ENSG00000231234	21.5936	0.00095178	0.00095178	0.788776	1
EIF1P7	ENSG00000213772	9.24168	0.00671547	0.00671547	0.0525983	1
AC138392.1	ENSG00000219201	4.91236	0.00211222	0.00211222	0.441183	1
EIF3CL	ENSG00000205609	24.232	0.000350193	0.000350193	0.952668	1
PIRT	ENSG00000233670	121.676	0.00112479	-0.00112479	0.941967	1
P4HA1	ENSG00000122884	276.851	0.0174006	-0.0174006	0.312974	1
MAMDC2	ENSG00000165072	80.826	1.48165	1.48165	2.39906e-07	0.00012718
FTH1P2	ENSG00000234975	39.3285	0.0156621	0.0156621	0.0317704	1
EEF1A1P17	ENSG00000257907	24.88	2.19905	2.19905	3.09608e-05	0.0204888
PARD3B	ENSG00000116117	40.7479	0.00246998	0.00246998	0.700899	1
GLUD2	ENSG00000182890	10.0085	0.00255127	0.00255127	0.513159	1
SPCS2P4	ENSG00000228589	15.5684	0.000877488	-0.000877488	0.857364	1
LTBP2	ENSG00000119681	117.72	0.0231382	0.0231382	0.0415196	0.38996
RHEBP2	ENSG00000226964	10.7463	0.00184444	-0.00184444	0.619171	1
SOX1	ENSG00000182968	141.505	0.0054658	0.0054658	0.300626	0.932421
EEF1A1P10	ENSG00000243746	43.0362	1.80646	1.80646	1.1676e-05	0.010513
AC092418.2	ENSG00000237186	0.846984	0.000312947	0.000312947	0.737862	1
AC026271.1	ENSG00000174977	116.945	0.000868749	0.000868749	0.934474	1
AC125238.2	ENSG00000233459	0.633734	0.000443836	-0.000443836	0.636282	1
YBX1P2	ENSG00000231167	56.8479	0.00797821	0.00797821	0.343137	1
AC099560.2	ENSG00000234287	21.7288	0.00626371	0.00626371	0.221878	1
ACTG1P10	ENSG00000231340	4.91579	0.00178754	0.00178754	0.152592	1
AC046176.1	ENSG00000236814	17.75	0.0055343	0.0055343	0.237683	1
TRPS1	ENSG00000104447	353.729	0.0454618	-0.0454618	0.0574605	0.727196
CDC42P6	ENSG00000237350	31.2429	0.00785234	0.00785234	0.191186	1
AC133435.1	ENSG00000233597	29.6648	0.0132156	0.0132156	0.00652531	0.820351
GJA1	ENSG00000152661	938.911	0.534421	0.534421	1.45789e-06	0.000223786
CTNNAL1	ENSG00000119326	418.928	0.00240199	0.00240199	0.903972	1
ARHGEF26	ENSG00000114790	256.837	0.0161545	0.0161545	0.355046	1
EEF1A1P12	ENSG00000214199	64.9207	0.018733	0.018733	0.0515912	0.556178
EEF1A1P16	ENSG00000213235	146.545	2.31793	2.31793	9.69363e-05	0.00932229
HLA-E	ENSG00000204592	433.562	0.32734	-0.32734	0.00123502	0.0793466
LRP10	ENSG00000197324	1248.5	0.00796371	0.00796371	0.743364	1
S100A10	ENSG00000197747	5591.63	0.132191	-0.132191	0.00144275	0.0219847
RPL23AP37	ENSG00000236148	1.40346	0.000459342	0.000459342	0.739358	1
RPL17P22	ENSG00000243592	3.92637	0.00416097	0.00416097	0.0289674	1
NR2E1	ENSG00000112333	2.71754	0.00130985	0.00130985	0.458005	1
CAP1P2	ENSG00000232004	9.9849	0.00704784	0.00704784	0.0369686	1
AC110994.3	ENSG00000282978	14.7383	0.00624445	0.00624445	0.147946	1
H3P36	ENSG00000236534	8.57092	0.0017774	-0.0017774	0.634514	1
NACA4P	ENSG00000228224	5.59074	0.00254368	0.00254368	0.346852	1
EMX1	ENSG00000135638	97.3952	1.07489	1.07489	2.18842e-06	0.000492566
DMRTA2	ENSG00000142700	24.892	0.00677747	0.00677747	0.153388	1
DNAJA4	ENSG00000140403	171.15	0.0392301	-0.0392301	0.0223819	0.280722
AL122013.1	ENSG00000240210	4.82284	0.00452876	0.00452876	0.00347786	1
AC006026.1	ENSG00000224785	1.33282	0.000879713	0.000879713	0.352183	1
CYCSP24	ENSG00000227666	8.93155	0.0018598	0.0018598	0.552503	1
GBP6	ENSG00000183347	0.649107	0.000307132	-0.000307132	0.713702	1
AL512844.1	ENSG00000232952	10.3297	0.000463665	0.000463665	0.88879	1
MAP2K1P1	ENSG00000254013	0.965654	0.000331432	-0.000331432	0.563886	1
HSPD1P12	ENSG00000255964	2.17263	7.67354e-05	7.67354e-05	0.884745	1
EIF3FP3	ENSG00000233426	26.4679	0.00458344	0.00458344	0.409342	1
EDNRA	ENSG00000151617	11.8033	0.00114196	0.00114196	0.791033	1
RPL10L	ENSG00000165496	2.70407	0.00187485	0.00187485	0.150196	1
INHBE	ENSG00000139269	1840.03	0.019754	0.019754	0.443827	0.724842
CARD10	ENSG00000100065	238.763	0.0535738	0.0535738	0.0161155	0.335278
RALGAPA1P1	ENSG00000229419	127.329	0.0140433	-0.0140433	0.288572	0.914328
AC092017.1	ENSG00000226986	12.1382	2.36923	2.36923	0.000312252	0.165171
AC093331.1	ENSG00000253680	0	NA	NA	NA	NA
PSMA6P1	ENSG00000215414	10.6777	0.00397061	0.00397061	0.256217	1
MYL6P5	ENSG00000228118	9.37224	0.00687459	0.00687459	0.0149895	1
WWTR1	ENSG00000018408	212.568	0.0415064	-0.0415064	0.00703075	0.246063
PEA15	ENSG00000162734	3752.63	0.242043	0.242043	4.20841e-05	0.00207422
FOXC1	ENSG00000054598	49.5129	0.00494758	0.00494758	0.535099	1
RPL23AP18	ENSG00000225338	4.35922	0.00227271	0.00227271	0.295434	1
EEF1A1P9	ENSG00000249264	93.6494	0.00153895	-0.00153895	0.882942	1
SFRP1	ENSG00000104332	2792.29	0.000239908	-0.000239908	0.981824	1
KLHL10	ENSG00000161594	7.10652	0.000250672	-0.000250672	0.934053	1
PTP4A1P2	ENSG00000255807	0.52017	0.000501499	0.000501499	0.507607	1
AK7	ENSG00000140057	24.472	0.000187313	-0.000187313	0.975127	1
MIR5047	ENSG00000284368	1506.59	0.00692797	-0.00692797	0.613029	0.901245
EIF1AXP1	ENSG00000236698	11.1092	0.00194264	0.00194264	0.577035	1
RBP1	ENSG00000114115	7219.36	0.117238	-0.117238	0.00236448	0.0289537
PPIAP9	ENSG00000219797	22.1022	1.57141	1.57141	0.00085599	0.387364
SUMO2P20	ENSG00000253721	3.68668	0.000774291	0.000774291	0.744788	1
UBE2B	ENSG00000119048	1122.7	0.102975	-0.102975	0.0209687	0.186253
COX5BP1	ENSG00000248448	4.00586	0.00424058	0.00424058	0.0168838	1
RPSAP47	ENSG00000188856	25.8456	0.00851346	0.00851346	0.130347	1
TMBIM1	ENSG00000135926	66.8963	0.0156518	0.0156518	0.102773	0.701268
TLN1	ENSG00000137076	2302.81	0.118368	0.118368	0.0139064	0.131752
PPIAP74	ENSG00000220343	10.0439	0.00678915	0.00678915	0.0142556	1
TLR3	ENSG00000164342	2.64943	0.000732494	0.000732494	0.54958	1
PDGFC	ENSG00000145431	93.5866	0.00201249	-0.00201249	0.827359	1
LRP4	ENSG00000134569	180.865	0.706323	0.706323	4.67109e-05	0.00554204
RPS19P3	ENSG00000240463	9.5455	0.00336106	0.00336106	0.330193	1
ST13P18	ENSG00000234322	3.49029	0.00181742	0.00181742	0.411693	1
TMX2P1	ENSG00000213839	3.3663	0.000289809	-0.000289809	0.87389	1
TCEA3	ENSG00000204219	19.2762	0.00505274	0.00505274	0.172547	1
BZW1P2	ENSG00000198406	18.3156	0.00509188	0.00509188	0.329339	1
RFX3	ENSG00000080298	1665.83	0.10258	-0.10258	0.0165401	0.149667
DMD	ENSG00000198947	80.6406	0.0286947	0.0286947	0.00632697	0.180615
CPNE6	ENSG00000100884	7.70838	0.00113194	-0.00113194	0.695733	1
CD109	ENSG00000156535	19.8739	0.0056234	0.0056234	0.270244	1
FAM117A	ENSG00000121104	370.886	0.0162836	-0.0162836	0.403294	1
CYBRD1	ENSG00000071967	24.7116	0.0066026	0.0066026	0.222762	1
PAX6	ENSG00000007372	588.432	0.609745	-0.609745	6.15238e-07	0.000251832
CCN2	ENSG00000118523	1175.77	0.847999	0.847999	2.66352e-20	3.88409e-16
COL5A2	ENSG00000204262	715.654	0.782285	0.782285	0.000447066	0.0366743
SIPA1L1	ENSG00000197555	449.626	0.0233102	0.0233102	0.242684	1
RBM24	ENSG00000112183	30.7331	0.00546782	0.00546782	0.379169	1
EEF1DP1	ENSG00000228887	3.63947	0.00162901	0.00162901	0.372575	1
DHX9P1	ENSG00000228002	2.63368	0.00169766	0.00169766	0.355809	1
SERBP1P5	ENSG00000249565	7.82225	0.00163036	-0.00163036	0.628473	1
TGFB3	ENSG00000119699	2652.2	0.0814591	-0.0814591	0.0306058	0.195344
TBX3	ENSG00000135111	163.66	0.0248632	-0.0248632	0.0750412	0.52479
AC109631.1	ENSG00000259192	0.645122	0.000176286	-0.000176286	0.781949	1
HADHAP2	ENSG00000255967	1.15832	8.35795e-05	-8.35795e-05	0.989612	1
IQSEC2	ENSG00000124313	180.397	0.000750016	-0.000750016	0.936893	1
SFMBT2	ENSG00000198879	382.031	0.296109	0.296109	0.00272385	0.121802
TUBA1B	ENSG00000123416	51933.3	0.00777858	-0.00777858	0.800307	0.867352
AC007229.1	ENSG00000267544	1.39076	0.00031465	-0.00031465	0.836299	1
TUBG1P	ENSG00000237972	0.345744	0.000165882	-0.000165882	0.88424	1
SAMD9	ENSG00000205413	11.5548	0.00185009	-0.00185009	0.674135	1
SEPTIN7P3	ENSG00000226102	9.1602	0.000803629	-0.000803629	0.83511	1
PPIAP13	ENSG00000237882	6.44068	0.00545213	0.00545213	0.0109438	1
SERBP1P1	ENSG00000213740	4.99237	0.0014696	-0.0014696	0.521271	1
RPS4XP1	ENSG00000214203	3.44877	0.00187126	-0.00187126	0.32613	1
NA	ENSG00000287398	4.78744	0.000969835	0.000969835	0.648124	1
RPL15P3	ENSG00000212802	82.7984	0.0103201	0.0103201	0.330538	1
RPL4P4	ENSG00000229638	107.299	0.00793179	0.00793179	0.499663	1
RORC	ENSG00000143365	3.14516	0.000320074	0.000320074	0.855039	1
INSM1	ENSG00000173404	4638.78	0.024558	-0.024558	0.367644	0.686296
PPIAP22	ENSG00000198618	259.818	0.00239825	0.00239825	0.882774	1
TENT5A	ENSG00000112773	82.1669	0.0322472	0.0322472	0.0055756	0.223673
DAB2	ENSG00000153071	68.5518	0.00223935	0.00223935	0.762682	1
HNRNPH1P3	ENSG00000248854	1.85342	0.000617901	0.000617901	0.649167	1
GULP1	ENSG00000144366	291.095	0.015982	-0.015982	0.361874	1
VEZF1P1	ENSG00000236229	2.53675	0.00068901	-0.00068901	0.720299	1
PLCD4	ENSG00000115556	51.8516	0.00722174	0.00722174	0.407875	1
RBMXP2	ENSG00000215210	6.72028	0.000743149	-0.000743149	0.811165	1
EEF1A1P5	ENSG00000196205	632.783	0.461982	0.461982	2.66115e-05	0.00412463
MT3	ENSG00000087250	0.982964	7.68304e-05	7.68304e-05	0.924088	1
COL7A1	ENSG00000114270	924.172	0.014788	0.014788	0.167164	0.565461
ITGB5	ENSG00000082781	262.806	0.710509	0.710509	2.1323e-05	0.00374851
HERC6	ENSG00000138642	11.6397	0.00134506	-0.00134506	0.748433	1
MCAM	ENSG00000076706	515.852	0.464191	0.464191	6.6247e-05	0.00866342
TAF1L	ENSG00000122728	3.06003	0.00136399	0.00136399	0.478797	1
AC008427.2	ENSG00000251583	2.08173	0.00149652	0.00149652	0.332785	1
PPIAP71	ENSG00000244183	8.71027	0.00354707	0.00354707	0.0699378	1
TFAP2A	ENSG00000137203	192.981	0.359326	0.359326	0.00343049	0.163445
AC092597.1	ENSG00000242262	15.7718	0.00659527	0.00659527	0.159019	1
GALNT18	ENSG00000110328	1056.45	0.139265	0.139265	0.00917173	0.128233
AC114495.1	ENSG00000225142	1.40105	0.000705318	0.000705318	0.337445	1
FZD6	ENSG00000164930	136.649	0.00750169	-0.00750169	0.562696	1
TCF4	ENSG00000196628	3570.69	0.161283	-0.161283	0.000274924	0.00879719
BOC	ENSG00000144857	205.167	0.0248381	0.0248381	0.0803879	0.806197
PPIAP43	ENSG00000255059	3.6239	0.00335295	0.00335295	0.0563226	1
ENPP5	ENSG00000112796	65.644	0.004488	0.004488	0.657771	1
AC233968.1	ENSG00000274615	3.32287	0.000111003	0.000111003	0.952247	1
CACYBPP2	ENSG00000177855	14.1394	0.00372748	0.00372748	0.399058	1
FGGY	ENSG00000172456	198.774	0.00595627	0.00595627	0.680838	1
H2AC14	ENSG00000276368	1.86587	0.00104082	-0.00104082	0.411761	1
AAMDC	ENSG00000087884	229.285	0.00714461	0.00714461	0.649143	1
SLC5A7	ENSG00000115665	242.301	0.0306566	0.0306566	0.042878	0.625254
IPCEF1	ENSG00000074706	60.9526	0.00157882	-0.00157882	0.844497	1
BTN3A2	ENSG00000186470	50.2002	0.00672403	-0.00672403	0.394714	1
RPS4XP6	ENSG00000244073	1.46679	0.000389813	0.000389813	0.752855	1
RAC1P2	ENSG00000249936	31.7799	0.000963002	0.000963002	0.858108	1
AL450405.1	ENSG00000230202	46.3632	0.0110847	0.0110847	0.144355	0.73927
CTDSP1	ENSG00000144579	367.802	0.00558441	0.00558441	0.744808	1
AC097523.1	ENSG00000233045	2.01743	0.00130946	-0.00130946	0.311985	1
DNAJB1P1	ENSG00000213946	0.917697	2.68943e-05	2.68943e-05	0.968901	1
CATSPERZ	ENSG00000219435	1.37219	0.00125387	0.00125387	0.364857	1
AC078819.1	ENSG00000216285	7.65388	0.00464193	0.00464193	0.105984	1
AC243960.2	ENSG00000268034	5.54069	0.000527962	0.000527962	0.819047	1
AL021877.1	ENSG00000235485	0	NA	NA	NA	NA
AC018475.1	ENSG00000241556	15.9056	0.0109847	0.0109847	0.0199838	0.936775
AC092447.2	ENSG00000213650	6.67475	0.00198145	-0.00198145	0.531172	1
TRAF3IP2	ENSG00000056972	20.0976	0.00605792	0.00605792	0.245008	1
ST13P19	ENSG00000228110	6.44909	0.000613101	0.000613101	0.747519	1
PABPC3	ENSG00000151846	25.0944	0.0134517	0.0134517	0.00337698	0.628744
CDH9	ENSG00000113100	24.2457	0.00194857	0.00194857	0.689524	1
AC109635.5	ENSG00000255500	1.58479	0.000698036	0.000698036	0.605915	1
PPIAP47	ENSG00000260815	5.83338	0.00135908	0.00135908	0.450216	1
EEF1A1P6	ENSG00000233476	174.157	0.00531758	0.00531758	0.669569	1
RPL7P14	ENSG00000232994	1.06883	0.000265036	0.000265036	0.536992	1
AC233964.1	ENSG00000176183	10.5926	0.000769462	0.000769462	0.837449	1
SALL1	ENSG00000103449	1730.97	0.0896722	-0.0896722	0.0273425	0.197503
AC068491.1	ENSG00000223973	1.67743	0.00101755	0.00101755	0.521922	1
MYO10	ENSG00000145555	3170.91	0.0175599	-0.0175599	0.501959	0.780976
SPDYA	ENSG00000163806	1621.94	0.0225559	-0.0225559	0.403216	0.74474
ADAMTS9	ENSG00000163638	107.746	0.0186482	0.0186482	0.0824723	0.552826
CBX3P5	ENSG00000257666	0.414148	3.05291e-05	3.05291e-05	0.939097	1
HEPH	ENSG00000089472	263.517	0.968705	0.968705	7.73959e-08	7.57243e-05
UBE2MP1	ENSG00000261461	4.4017	0.0020764	0.0020764	0.418872	1
STK17B	ENSG00000081320	92.3271	0.00733455	-0.00733455	0.505437	1
CSRP2	ENSG00000175183	1096.51	0.00894143	-0.00894143	0.684534	1
DNAI1	ENSG00000122735	95.7487	0.0034567	0.0034567	0.744871	1
PPIAP78	ENSG00000234838	4.76535	0.00281961	0.00281961	0.138503	1
SOX6	ENSG00000110693	71.9825	0.00583718	-0.00583718	0.552668	1
NME2P1	ENSG00000123009	3.59587	0.00257772	0.00257772	0.21765	1
SLC41A1	ENSG00000133065	856.829	0.0461836	-0.0461836	0.11304	0.693719
AL627402.1	ENSG00000217624	11.9718	0.00169995	0.00169995	0.659347	1
HNRNPA1P8	ENSG00000229251	7.32175	0.000329804	-0.000329804	0.922128	1
AC079944.1	ENSG00000240776	12.4797	0.00465884	0.00465884	0.0484806	1
RPL21P75	ENSG00000213860	14.3057	0.00912227	0.00912227	0.0185254	1
AC116533.1	ENSG00000244398	82.2458	0.0180886	0.0180886	0.0961898	0.631368
EEF1A1P24	ENSG00000223668	15.1806	0.00494853	0.00494853	0.159847	1
TMEM176B	ENSG00000106565	54.8135	0.003753	0.003753	0.63933	1
MID1IP1	ENSG00000165175	1167.15	0.0673985	0.0673985	0.0493971	0.332852
PABPC1P4	ENSG00000255642	4.0521	0.0033208	0.0033208	0.118075	1
ARHGAP31	ENSG00000031081	30.7998	0.00736885	0.00736885	0.250976	1
HNRNPA1P43	ENSG00000214204	6.91817	0.0028364	0.0028364	0.348147	1
MANF	ENSG00000145050	1800.7	0.0213501	0.0213501	0.416723	0.773649
P2RY1	ENSG00000169860	38.3968	0.00522973	0.00522973	0.441667	1
RPL3P2	ENSG00000227939	18.8161	0.00112113	0.00112113	0.825555	1
AC008033.1	ENSG00000256075	0.928088	0.000668832	0.000668832	0.342998	1
P4HA3	ENSG00000149380	3.28179	0.000231555	0.000231555	0.907424	1
INPPL1	ENSG00000165458	1162.77	0.0808588	0.0808588	0.0370159	0.259291
REXO2	ENSG00000076043	806.307	0.155711	0.155711	0.00737951	0.182949
AC034236.1	ENSG00000185641	55.6711	0.00711076	0.00711076	0.410865	1
TBC1D3P1-DHX40P1	ENSG00000267104	105.762	0.00131377	0.00131377	0.911989	1
BTBD7	ENSG00000011114	1466.7	0.0292208	-0.0292208	0.289834	0.608044
ZFHX4	ENSG00000091656	407.423	0.205049	-0.205049	0.00568052	0.166399
AL109766.1	ENSG00000259137	3.49843	0.000389336	0.000389336	0.851306	1
HDAC1	ENSG00000116478	1001.17	0.0677285	-0.0677285	0.0472813	0.305892
ZBTB18	ENSG00000179456	4193.03	0.187609	-0.187609	0.000176328	0.00622847
MIR7705	ENSG00000284570	23.302	0.000866735	-0.000866735	0.865125	1
SMARCA2	ENSG00000080503	648.751	0.137952	0.137952	0.0121409	0.243788
ANXA2	ENSG00000182718	23830.4	0.0292097	-0.0292097	0.293174	0.514417
HOXB3	ENSG00000120093	320.988	0.838915	-0.838915	4.11474e-10	1.29828e-06
ID1	ENSG00000125968	301.822	0.0475396	-0.0475396	0.00932485	0.286418
GLUD1	ENSG00000148672	3139.43	0.0194488	0.0194488	0.47261	0.754448
LOXL3	ENSG00000115318	785.444	0.340349	-0.340349	0.000263767	0.0208297
CYP26B1	ENSG00000003137	450.847	0.224484	-0.224484	0.00661147	0.179102
RPS27AP9	ENSG00000242706	0.280157	0.000343975	0.000343975	0.679593	1
STING1	ENSG00000184584	0.764969	8.68707e-06	-8.68707e-06	0.964874	1
ANGPTL2	ENSG00000136859	588.835	0.00888413	-0.00888413	0.675957	1
EPB41L2	ENSG00000079819	949.466	0.0562684	0.0562684	0.0693013	0.379312
NAMPTP1	ENSG00000229644	12.6835	0.000721254	-0.000721254	0.868418	1
MSI2	ENSG00000153944	3545.35	0.152125	-0.152125	0.00102049	0.0180528
BICC1	ENSG00000122870	55.0913	0.00190977	-0.00190977	0.82313	1
CTNNA1	ENSG00000044115	16863.7	0.0538408	-0.0538408	0.0717356	0.253573
THRB	ENSG00000151090	25.8458	0.00547963	0.00547963	0.376693	1
DYNLL1P3	ENSG00000235282	0.505738	0.000134734	0.000134734	0.866437	1
VTI1BP1	ENSG00000243974	2.04924	0.000701762	0.000701762	0.419749	1
AC017013.1	ENSG00000250076	1.53677	0.00158831	0.00158831	0.284661	1
MED31	ENSG00000108590	219.747	0.000820721	-0.000820721	0.958461	1
PAIP2	ENSG00000120727	4686.18	0.0223751	-0.0223751	0.411836	0.728536
SLITRK2	ENSG00000185985	15.0908	0.00211726	0.00211726	0.652462	1
AEN	ENSG00000181026	1912.92	0.293566	0.293566	8.0558e-05	0.00395509
MBNL1	ENSG00000152601	578.502	0.0299638	-0.0299638	0.210101	1
RPS7P10	ENSG00000226525	17.2535	4.52853e-05	-4.52853e-05	0.999196	1
PRDX6	ENSG00000117592	2458.39	0.0843686	0.0843686	0.0328697	0.204142
QKI	ENSG00000112531	1256.12	0.0256762	0.0256762	0.312149	0.784984
MORF4L1P1	ENSG00000218283	666.612	0.0279492	-0.0279492	0.248662	1
AL136295.1	ENSG00000254692	2107.34	0.02389	0.02389	0.38206	0.713826
MIR4444-1	ENSG00000284252	484.859	0.312528	0.312528	0.00160392	0.0806539
S100A4	ENSG00000196154	24.1165	0.00459394	0.00459394	0.415295	1
RNF5P1	ENSG00000253570	162.504	0.000190527	-0.000190527	0.978069	1
PRRX1	ENSG00000116132	11.6566	0.0103084	0.0103084	0.00618828	0.892004
GAB1	ENSG00000109458	1008.66	0.0469688	-0.0469688	0.117419	0.479312
NACC2	ENSG00000148411	189.065	0.65745	0.65745	0.000101332	0.0138551
GRIA3	ENSG00000125675	1688.09	0.0505741	-0.0505741	0.106857	0.416814
PPP2R5A	ENSG00000066027	99.1273	0.00122678	0.00122678	0.899255	1
CTBP2P3	ENSG00000267153	0.733038	0.000325588	0.000325588	0.64385	1
C1QBPP2	ENSG00000213409	2.4312	0.00133718	0.00133718	0.38945	1
EIF2S3B	ENSG00000180574	137.234	0.00255138	0.00255138	0.840811	1
EIF4BP7	ENSG00000225031	14.5676	0.00386126	0.00386126	0.347964	1
RPL23AP42	ENSG00000234851	48.198	0.00946084	0.00946084	0.259736	1
FAM120A	ENSG00000048828	1305.69	0.00554064	-0.00554064	0.821004	1
HEY1	ENSG00000164683	589.487	0.0124173	-0.0124173	0.169784	0.893037
MORF4	ENSG00000234801	8.92256	0.000964257	-0.000964257	0.788608	1
CNKSR1	ENSG00000142675	137.171	0.00803809	0.00803809	0.545986	1
LINC00461	ENSG00000245526	159.036	0.986723	-0.986723	2.07722e-06	0.000593795
FAM189A2	ENSG00000135063	16.914	0.00143232	0.00143232	0.774642	1
AL356653.1	ENSG00000233514	3.62029	0.0022901	0.0022901	0.202399	1
RPL7AP6	ENSG00000242071	69.5584	0.00611512	0.00611512	0.50005	1
CRB2	ENSG00000148204	301.233	0.378858	0.378858	0.00327649	0.137956
FTH1P11	ENSG00000237264	16.9676	0.00573948	-0.00573948	0.24071	1
OST4	ENSG00000228474	3110.09	0.00999675	-0.00999675	0.703674	0.822567
AC092798.1	ENSG00000213872	0.564554	0.00052477	0.00052477	0.499238	1
AL591135.1	ENSG00000218418	17.9663	0.00039801	-0.00039801	0.922064	1
AL031985.2	ENSG00000227311	11.7793	0.00767983	0.00767983	0.0181519	1
NTN4	ENSG00000074527	23.5995	0.00253581	0.00253581	0.633772	1
RPSAP26	ENSG00000242735	83.0179	0.010937	0.010937	0.270094	1
VDAC1P7	ENSG00000213450	1.10566	0.0014	0.0014	0.154689	1
LRRC73	ENSG00000204052	75.7057	0.00877282	0.00877282	0.38727	1
RPL24P8	ENSG00000236801	12.7543	0.0010866	0.0010866	0.798349	1
ATP2B4	ENSG00000058668	782.754	0.0583428	-0.0583428	0.0610528	0.625017
RGCC	ENSG00000102760	1.49264	0.00159155	0.00159155	0.129017	1
RPL15P18	ENSG00000228501	6.10143	0.00372543	0.00372543	0.182847	1
PLCE1	ENSG00000138193	52.8898	0.0131331	0.0131331	0.114989	0.731451
TARDBPP2	ENSG00000238213	2.61007	0.000558457	0.000558457	0.651088	1
EIF4BP6	ENSG00000197258	28.4779	0.00316501	0.00316501	0.618309	1
RBBP4P2	ENSG00000242457	5.22207	0.00209258	0.00209258	0.420294	1
CETN2	ENSG00000147400	1364.75	0.0286094	-0.0286094	0.279675	0.655322
RPL3P9	ENSG00000240540	3.17536	0.00144733	0.00144733	0.241391	1
EDA2R	ENSG00000131080	1085.55	0.179554	0.179554	0.00500634	0.0904528
PPIAP7	ENSG00000173810	0.558324	0.000351905	0.000351905	0.5836	1
MYL6	ENSG00000092841	55437	0.00201416	0.00201416	0.871177	0.839971
PGK1	ENSG00000102144	11201.7	0.000997113	0.000997113	0.963118	0.93302
DAAM2	ENSG00000146122	60.4435	0.00465546	-0.00465546	0.681892	1
PURB	ENSG00000146676	988.795	0.0193659	-0.0193659	0.431019	0.838129
H2AC16	ENSG00000276903	0.717234	0.000332179	0.000332179	0.690436	1
NOTCH1	ENSG00000148400	2165.95	0.0190714	-0.0190714	0.467529	0.796875
GAPDHP65	ENSG00000235587	29.3249	0.0114416	0.0114416	0.0555704	1
STAG2	ENSG00000101972	2336.69	0.0107066	-0.0107066	0.67429	0.85726
RPL18P13	ENSG00000244485	2.65316	0.00276284	0.00276284	0.0385745	1
ZBTB20	ENSG00000181722	474.967	0.025304	-0.025304	0.25023	1
MIR1281	ENSG00000284015	38.7638	0.00125076	-0.00125076	0.860048	1
PLD2	ENSG00000129219	492.249	0.0118799	0.0118799	0.547142	1
RPL12P17	ENSG00000224839	0.358769	0.000338101	0.000338101	0.620413	1
NPR2	ENSG00000159899	7162.94	0.152324	-0.152324	0.00022088	0.00536804
RPS19P1	ENSG00000214612	9.1696	0.00802288	0.00802288	0.0140644	1
CREBRF	ENSG00000164463	402.17	0.0128134	-0.0128134	0.506015	1
AL139260.2	ENSG00000273637	613.677	0.0129395	-0.0129395	0.533349	1
RPL4P3	ENSG00000230364	5.94145	0.000519275	0.000519275	0.794008	1
UACA	ENSG00000137831	290.992	0.0133374	0.0133374	0.443341	1
DIPK2A	ENSG00000181744	344.57	0.0139045	0.0139045	0.470335	1
MADCAM1	ENSG00000099866	41.8075	0.0108751	0.0108751	0.128421	1
STEAP4	ENSG00000127954	1.96093	0.000471155	0.000471155	0.341855	1
CFAP43	ENSG00000197748	74.6792	0.00167779	-0.00167779	0.862792	1
VDAC1P11	ENSG00000237679	1.62161	0.00114305	0.00114305	0.14586	1
TST	ENSG00000128311	291.167	0.00410519	0.00410519	0.808001	1
GLIS3	ENSG00000107249	19.4556	0.00193089	0.00193089	0.703748	1
LHX2	ENSG00000106689	216.414	0.0247832	-0.0247832	0.0706303	0.788789
Z74021.1	ENSG00000232346	42.4592	0.0134042	0.0134042	0.0614028	1
RSPO2	ENSG00000147655	5.52374	0.000191142	0.000191142	0.936833	1
DDR1	ENSG00000204580	5687.78	0.0431886	0.0431886	0.150416	0.413811
AP001324.1	ENSG00000227615	95.8346	0.0249513	0.0249513	0.0241642	0.28882
ZNF311	ENSG00000197935	337.466	0.00506433	-0.00506433	0.770335	1
AC104619.3	ENSG00000250144	78.317	0.00333429	0.00333429	0.73189	1
BANF1P3	ENSG00000237758	9.13188	0.00182021	0.00182021	0.610443	1
GNG12	ENSG00000172380	227.978	0.471248	0.471248	0.000756782	0.0665478
HBP1	ENSG00000105856	1286.53	0.00699265	0.00699265	0.775563	1
PAWR	ENSG00000177425	214.575	0.00565004	0.00565004	0.678679	1
KLF9	ENSG00000119138	27.2273	0.00306354	0.00306354	0.625809	1
RPL12P4	ENSG00000185834	24.2628	0.00498895	0.00498895	0.315213	1
ACOT11	ENSG00000162390	25.9678	0.00402305	0.00402305	0.50841	1
TWIST1	ENSG00000122691	8.40416	0.00655613	0.00655613	0.0192745	1
RPL10P16	ENSG00000178464	108.987	0.00990576	0.00990576	0.403039	1
HSP90B1	ENSG00000166598	16706.7	0.0247679	0.0247679	0.354691	0.592427
ATL3	ENSG00000184743	372.426	0.0214875	-0.0214875	0.289794	1
SSTR2	ENSG00000180616	1416.42	0.379225	-0.379225	2.4145e-05	0.00156717
EFEMP1	ENSG00000115380	132.054	0.0379547	0.0379547	0.0110398	0.225166
STARD8	ENSG00000130052	59.0012	0.0082527	-0.0082527	0.349478	1
GPR37L1	ENSG00000170075	2.79106	0.00101654	0.00101654	0.457105	1
ALDH1A3	ENSG00000184254	53.3447	0.023344	0.023344	0.00548931	0.221915
RPH3A	ENSG00000089169	15.6762	0.00745223	0.00745223	0.11376	1
ST13P15	ENSG00000243759	4.12666	0.00213636	0.00213636	0.380175	1
BLOC1S1	ENSG00000135441	1520.04	0.0227972	0.0227972	0.361363	0.731945
ENPP2	ENSG00000136960	398.699	0.336906	0.336906	0.00159153	0.0910772
RPS27AP2	ENSG00000232333	2.92121	0.000519923	0.000519923	0.784539	1
EEF1A1P19	ENSG00000249855	61.9031	0.00244821	0.00244821	0.768117	1
PTENP1	ENSG00000237984	52.5608	0.00296152	0.00296152	0.702441	1
MYH14	ENSG00000105357	64.1928	0.00481049	0.00481049	0.596965	1
FAM24B	ENSG00000213185	89.1188	0.00117208	0.00117208	0.906826	1
IGIP	ENSG00000182700	48.8212	0.00199621	-0.00199621	0.812326	1
AC092045.1	ENSG00000239557	4.60869	0.0031468	-0.0031468	0.19718	1
SERF2	ENSG00000140264	10342.7	0.00733363	0.00733363	0.846686	0.802207
AC008038.1	ENSG00000283041	186.433	0.0206501	0.0206501	0.169758	1
SETP14	ENSG00000240489	44.1613	0.00864921	0.00864921	0.276517	1
PACRG	ENSG00000112530	26.338	0.000598282	0.000598282	0.919224	1
MSN	ENSG00000147065	9442.4	0.0255571	0.0255571	0.354874	0.625254
AC098591.3	ENSG00000250568	6.17763	0.00558961	0.00558961	0.00624009	1
GAPDHP26	ENSG00000229541	1.37785	0.00116555	0.00116555	0.174401	1
CTXN3	ENSG00000205279	23.5585	0.0010525	0.0010525	0.799417	1
NLRP2	ENSG00000022556	9.0605	0.00209612	0.00209612	0.534199	1
SCDP1	ENSG00000226549	3.29076	0.00166393	0.00166393	0.380774	1
EVI5	ENSG00000067208	621.312	0.154908	-0.154908	0.00867497	0.196339
SPHKAP	ENSG00000153820	26.533	0.00508392	0.00508392	0.382787	1
UBE2SP1	ENSG00000233966	13.6319	0.0024422	0.0024422	0.529677	1
FOXO4	ENSG00000184481	882.544	0.0014781	0.0014781	0.953327	1
DNAI2	ENSG00000171595	3.67853	0.00100729	-0.00100729	0.774363	1
PHLDB2	ENSG00000144824	293.789	0.320368	-0.320368	0.00466423	0.192419
SLC31A1P1	ENSG00000224426	0.553165	0.000417675	0.000417675	0.648292	1
OTX2	ENSG00000165588	343.609	0.224149	-0.224149	0.00715484	0.185829
TJP2	ENSG00000119139	217.15	0.0123801	0.0123801	0.338327	1
HIPK3	ENSG00000110422	1242.93	0.0504075	-0.0504075	0.1161	0.520936
NA	ENSG00000288041	7.12135	0.000335941	0.000335941	0.909219	1
AC011476.1	ENSG00000243494	2.87251	0.00207688	0.00207688	0.140254	1
ZFP36L2	ENSG00000152518	90.623	0.0246938	0.0246938	0.00600375	0.137956
HNRNPF	ENSG00000169813	4946.84	0.0216913	0.0216913	0.429282	0.674568
RPL10P9	ENSG00000233913	47.8683	0.0109385	0.0109385	0.175938	0.927421
NKX6-1	ENSG00000163623	819.855	0.424316	0.424316	3.01922e-06	0.000848308
EIF4A1P10	ENSG00000229132	40.9547	0.0122154	0.0122154	0.0873701	1
SHISA4	ENSG00000198892	158.691	0.000599558	0.000599558	0.956066	1
FXR1	ENSG00000114416	6074.95	0.0181173	-0.0181173	0.485238	0.676939
DNAH5	ENSG00000039139	31.3271	0.000890451	-0.000890451	0.893359	1
PIEZO2	ENSG00000154864	668.194	0.0061508	0.0061508	0.734862	1
AP001086.1	ENSG00000243779	4.42678	0.00157189	0.00157189	0.37974	1
AL356535.1	ENSG00000213087	20.7366	0.00639173	0.00639173	0.114711	1
OVCH1-AS1	ENSG00000257599	11.3826	0.000995833	0.000995833	0.791036	1
SKP1	ENSG00000113558	12553.8	0.0544807	-0.0544807	0.0648912	0.22823
GAPDHP60	ENSG00000248180	2.90977	0.000495847	0.000495847	0.700581	1
ATOH8	ENSG00000168874	746.986	0.0273916	0.0273916	0.2436	0.996137
AC008481.1	ENSG00000213303	8.50222	2.41256	2.41256	0.00108184	0.33158
GPM6B	ENSG00000046653	10452.9	0.140015	-0.140015	0.000435168	0.00932229
SLC25A5	ENSG00000005022	6259.03	0.0110948	0.0110948	0.676944	0.773098
MPP6	ENSG00000105926	247.99	0.00944004	0.00944004	0.578331	1
AC091564.7	ENSG00000285338	1612.48	0.0138333	0.0138333	0.589747	0.813221
PROM1	ENSG00000007062	315.39	0.00380235	-0.00380235	0.579774	1
CARNMT1	ENSG00000156017	165.399	0.0126351	0.0126351	0.379142	1
TBC1D19	ENSG00000109680	678.026	0.0349443	-0.0349443	0.177844	0.883998
AC016044.1	ENSG00000259203	1365.75	0.0149507	-0.0149507	0.545461	0.864048
MEIS2	ENSG00000134138	149.631	0.00236076	-0.00236076	0.845114	1
AP000646.1	ENSG00000285509	370.734	0.0126611	-0.0126611	0.486972	1
AP002373.1	ENSG00000255663	684.477	0.0171934	0.0171934	0.463814	1
SLC15A2	ENSG00000163406	27.6125	0.00118783	-0.00118783	0.817958	1
JUNB	ENSG00000171223	567.94	0.0091081	-0.0091081	0.664821	1
ONECUT3	ENSG00000205922	5498.71	0.225259	0.225259	3.3443e-06	0.000236552
COPS2	ENSG00000166200	2499.91	0.0789056	-0.0789056	0.0339007	0.206966
TRPM7	ENSG00000092439	1169.78	0.00439414	-0.00439414	0.847939	1
AC104651.1	ENSG00000225496	0.936575	4.38855e-05	4.38855e-05	0.935664	1
CEBPD	ENSG00000221869	51.3965	0.00418298	-0.00418298	0.578577	1
SLC35F3	ENSG00000183780	57.3954	0.0155904	0.0155904	0.0858228	0.649756
KIAA1217	ENSG00000120549	185.05	0.0326396	0.0326396	0.0375587	0.368708
SMAD3	ENSG00000166949	638.401	0.0437172	0.0437172	0.0852521	0.647016
UROD	ENSG00000126088	1871.85	0.0391289	0.0391289	0.186023	0.553479
FSTL1	ENSG00000163430	8325.05	0.0298946	-0.0298946	0.116275	0.312898
PPIAP87	ENSG00000219149	3.40965	0.000374786	-0.000374786	0.850288	1
CPNE2	ENSG00000140848	301.741	0.0227212	0.0227212	0.216442	1
GCOM2	ENSG00000227725	8.4764	0.00212799	0.00212799	0.539227	1
TMEM51	ENSG00000171729	131.879	0.00679838	0.00679838	0.571134	1
SLC7A8	ENSG00000092068	488.681	0.0508303	0.0508303	0.0388816	0.533555
EFEMP2	ENSG00000172638	228.887	0.014215	0.014215	0.392417	1
TAC1	ENSG00000006128	373.595	0.00655965	0.00655965	0.717826	1
AC124068.1	ENSG00000259948	2.86309	0.0011966	0.0011966	0.489247	1
CACNA2D3	ENSG00000157445	99.1605	0.0313845	0.0313845	0.0164286	0.233972
PDIA4	ENSG00000155660	4609.22	0.0594157	0.0594157	0.071103	0.31171
DNAH2	ENSG00000183914	38.317	0.00431416	-0.00431416	0.586944	1
ZEB2	ENSG00000169554	3607.02	0.126821	-0.126821	0.00376282	0.055807
MAML2	ENSG00000184384	242.032	0.020591	0.020591	0.211137	0.974354
CACNA1D	ENSG00000157388	205.244	0.0141721	0.0141721	0.336233	1
GNAI2	ENSG00000114353	12492.8	0.0417701	-0.0417701	0.150486	0.413811
NOG	ENSG00000183691	9.23522	0.00561744	0.00561744	0.109093	1
ZEB2-AS1	ENSG00000238057	20.6976	0.000630631	0.000630631	0.922859	1
AL450063.1	ENSG00000226970	1.28984	8.40057e-05	8.40057e-05	0.934762	1
RPSAP53	ENSG00000214263	16.843	2.46789	2.46789	4.68736e-05	0.0344737
NR1D1	ENSG00000126368	72.311	0.00877635	0.00877635	0.365175	1
PPIAP31	ENSG00000217094	22.8377	0.00466805	0.00466805	0.363958	1
SNHG1	ENSG00000255717	2182.27	0.0207546	0.0207546	0.434472	0.743617
BTF3L4P2	ENSG00000213189	11.6191	0.00321107	0.00321107	0.433299	1
MAGT1	ENSG00000102158	479.396	0.00893443	0.00893443	0.663444	1
BTF3P4	ENSG00000224820	1.59694	0.00190889	0.00190889	0.1153	1
SNHG19	ENSG00000260260	294.32	0.252354	0.252354	0.00473714	0.169638
CYFIP1	ENSG00000273749	2095.19	0.0058146	-0.0058146	0.823387	0.926925
KDM6A	ENSG00000147050	1070.42	0.0106907	0.0106907	0.654364	1
NTN1	ENSG00000065320	252.151	0.0276763	0.0276763	0.0512018	0.69625
CFL1P4	ENSG00000213026	5.35411	0.00237065	0.00237065	0.329732	1
FKBP1C	ENSG00000198225	25.3019	0.00305807	-0.00305807	0.611711	1
PLOD2	ENSG00000152952	693.256	0.260619	-0.260619	0.00147119	0.0724456
AC136632.1	ENSG00000218227	18.5454	5.90624e-05	5.90624e-05	0.993613	1
PCGF5	ENSG00000180628	106.317	0.0073189	0.0073189	0.524043	1
AC022149.1	ENSG00000269378	9.21555	0.0044006	0.0044006	0.223205	1
FOXG1	ENSG00000176165	44.9907	0.0132839	0.0132839	0.00781468	0.167598
CUZD1	ENSG00000138161	61.5143	0.0119915	0.0119915	0.198895	0.907549
BAG3	ENSG00000151929	1352.6	0.100406	0.100406	0.0210091	0.150181
GPR139	ENSG00000180269	135.545	0.00314661	-0.00314661	0.76376	1
COL6A2	ENSG00000142173	370.417	0.0168782	0.0168782	0.389559	1
YJEFN3	ENSG00000250067	340.301	0.00569731	-0.00569731	0.738014	1
CHIC2	ENSG00000109220	300.588	0.00280854	0.00280854	0.872908	1
AIF1L	ENSG00000126878	566.885	0.226549	0.226549	0.00576289	0.183804
CYCSP52	ENSG00000235700	0.956318	0.000805574	0.000805574	0.447567	1
EEF1B2P3	ENSG00000232472	31.22	0.00836133	0.00836133	0.199298	1
ZDHHC1	ENSG00000159714	127.828	0.00376441	-0.00376441	0.814651	1
EMX2	ENSG00000170370	94.4677	0.035194	0.035194	0.00891367	0.172196
DAZAP2	ENSG00000183283	1840.06	0.162922	-0.162922	0.00166172	0.0351008
PDIA3	ENSG00000167004	11655	0.00570093	0.00570093	0.827047	0.838037
RPL10P1	ENSG00000217026	8.48182	0.00430843	0.00430843	0.078713	1
RPS7P11	ENSG00000213326	11.4582	0.00235738	0.00235738	0.557008	1
AC011497.2	ENSG00000269374	131.844	0.0042614	0.0042614	0.733174	1
H2BC6	ENSG00000274290	65.686	0.00551942	0.00551942	0.507142	1
SAT1	ENSG00000130066	1381.88	0.32276	0.32276	5.19695e-05	0.00281628
NFKB2	ENSG00000077150	269.802	0.0058403	0.0058403	0.691018	1
PRDM16	ENSG00000142611	11.3984	1.70753e-05	1.70753e-05	0.99267	1
PCNA	ENSG00000132646	1983.17	0.0900472	0.0900472	0.0268065	0.195324
SEPTIN7P7	ENSG00000229897	1.79047	0.000933683	-0.000933683	0.565324	1
PDXDC2P	ENSG00000255185	129.943	0.00719014	-0.00719014	0.587506	1
STBD1	ENSG00000118804	838.625	0.373044	-0.373044	0.000109472	0.0106126
ALK	ENSG00000171094	1305.76	0.117285	0.117285	0.0163684	0.1702
DDX5	ENSG00000108654	49107.6	0.0723214	-0.0723214	0.0321107	0.152162
DNAJB4	ENSG00000162616	524.582	0.0295403	-0.0295403	0.201065	0.958212
SPEF1	ENSG00000101222	7.77546	0.00247889	-0.00247889	0.461647	1
FBXO32	ENSG00000156804	127.083	0.0191868	-0.0191868	0.158151	0.722044
AC009779.4	ENSG00000258311	1602.12	0.0166038	0.0166038	0.493836	0.813221
MOB3B	ENSG00000120162	176.197	0.0323799	0.0323799	0.0300511	0.328048
UPF2	ENSG00000151461	1769.79	0.0152565	0.0152565	0.559019	0.87179
NRP2	ENSG00000118257	2146.81	0.0323405	0.0323405	0.236839	0.580235
ST13P11	ENSG00000213368	0.718835	0.000475744	-0.000475744	0.517823	1
BRD7P5	ENSG00000235768	1.91634	0.001433	0.001433	0.286047	1
AC104076.2	ENSG00000236667	6.3166	0.00320424	0.00320424	0.132114	1
KCNN3	ENSG00000143603	354.33	0.00169537	0.00169537	0.925573	1
HADHB	ENSG00000138029	1687.52	0.0388265	-0.0388265	0.191286	0.559861
DNAJC1	ENSG00000136770	451.096	0.00648022	-0.00648022	0.747478	1
CNBP	ENSG00000169714	5623.47	0.023426	-0.023426	0.392583	0.622137
TSGA10	ENSG00000135951	110.478	0.008291	0.008291	0.484971	1
PKN2	ENSG00000065243	1199.42	0.0381103	-0.0381103	0.17639	0.624795
FEZF2	ENSG00000153266	47.5802	0.00738603	0.00738603	0.221085	0.88226
HNRNPA1P28	ENSG00000230170	3.21663	0.000578572	0.000578572	0.73797	1
PRDX2P1	ENSG00000215049	0.363763	0.000258621	-0.000258621	0.858406	1
PPIAP58	ENSG00000267258	1.89944	0.00140076	0.00140076	0.0839953	1
PPP1CB	ENSG00000213639	4850.77	0.0976994	-0.0976994	0.00872261	0.0804172
RNF13	ENSG00000082996	759.294	0.0134849	0.0134849	0.554704	1
ZNF800	ENSG00000048405	510.915	0.0283959	-0.0283959	0.192102	1
AC104109.3	ENSG00000272772	7059.26	0.00691145	-0.00691145	0.779958	0.7787
TMEM233	ENSG00000224982	21.661	0.00252616	-0.00252616	0.650828	1
CNMD	ENSG00000136110	66.9297	0.0126997	0.0126997	0.0430927	0.512489
PLXDC2	ENSG00000120594	317.974	0.443661	0.443661	0.000138722	0.0170935
MAPRE1P1	ENSG00000253915	1.61705	0.000113239	0.000113239	0.935845	1
BBX	ENSG00000114439	2127.34	0.189247	-0.189247	0.000830658	0.0181597
AC005702.1	ENSG00000267318	227.774	0.0150366	-0.0150366	0.343604	1
MYCBPAP	ENSG00000136449	16.1355	0.00218524	-0.00218524	0.643049	1
CTNNA1P1	ENSG00000249026	1.90895	0.000452056	0.000452056	0.786953	1
OAZ2	ENSG00000180304	7297.7	0.0810178	-0.0810178	0.0177166	0.116321
GRIN3A	ENSG00000198785	186.731	0.64642	0.64642	0.000101047	0.0164263
SCML2	ENSG00000102098	954.53	0.0431084	-0.0431084	0.115656	0.515339
RPL17P36	ENSG00000236058	4.72597	0.00241136	0.00241136	0.35608	1
PITX2	ENSG00000164093	157.645	0.0113481	-0.0113481	0.399976	1
PDE1A	ENSG00000115252	414.577	0.28479	-0.28479	0.00331196	0.139091
FGF1	ENSG00000113578	3.54852	0.00255897	0.00255897	0.169073	1
SLC6A7	ENSG00000011083	4.22031	1.58591e-05	-1.58591e-05	0.995701	1
CFL1P2	ENSG00000213478	6.15714	0.0062004	0.0062004	0.00199874	1
CEP112	ENSG00000154240	205.374	0.011652	0.011652	0.462038	1
PTPRZ1	ENSG00000106278	1237.41	0.413062	0.413062	8.29954e-06	0.000965588
RHBDF1	ENSG00000007384	179.869	0.0122707	0.0122707	0.419377	1
PRDX1	ENSG00000117450	38365.2	0.129504	-0.129504	0.00224206	0.0303763
FBXO33	ENSG00000165355	321.968	0.00486572	0.00486572	0.785573	1
AC020904.2	ENSG00000273654	11.4873	0.0037915	0.0037915	0.361623	1
AC010168.2	ENSG00000261324	74.4801	0.00494727	-0.00494727	0.603	1
TFEB	ENSG00000112561	41.4134	0.00355184	-0.00355184	0.632637	1
ARID3B	ENSG00000179361	9052.54	0.0434421	0.0434421	0.134251	0.355366
CSNK1A1	ENSG00000113712	9711.37	0.0853508	-0.0853508	0.0109867	0.086724
RSPH9	ENSG00000172426	89.4144	0.0140202	-0.0140202	0.211243	0.835358
FAR2	ENSG00000064763	207.787	0.0483493	0.0483493	0.0149933	0.284981
BTBD10P1	ENSG00000257675	2.31519	0.000457853	0.000457853	0.768051	1
CAPZA2	ENSG00000198898	2782.54	0.0718916	-0.0718916	0.0420746	0.220469
KLHL1	ENSG00000150361	13.1937	0.000399297	0.000399297	0.912038	1
IL20RB	ENSG00000174564	182.992	0.0118005	0.0118005	0.421887	1
STT3A	ENSG00000134910	2872.82	0.0601125	0.0601125	0.0734662	0.321381
GOT2P2	ENSG00000230849	1.75095	0.000715129	0.000715129	0.55598	1
RPL3P4	ENSG00000232573	109.603	0.0151502	0.0151502	0.206698	0.923291
STIM1	ENSG00000167323	780.833	0.00523792	0.00523792	0.81653	1
GDPD2	ENSG00000130055	31.8029	0.00080158	-0.00080158	0.55007	1
MATN2	ENSG00000132561	48.1966	0.0105739	0.0105739	0.0415841	0.466453
POU3F4	ENSG00000196767	182.108	0.0348626	-0.0348626	0.0133189	0.228498
EFNA1	ENSG00000169242	35.293	0.00106394	-0.00106394	0.879998	1
RAB11B-AS1	ENSG00000269386	100.746	0.0089132	0.0089132	0.434081	1
RBBP7	ENSG00000102054	3878.74	0.00523723	0.00523723	0.837998	0.88336
NFATC3	ENSG00000072736	1385.39	0.00116452	-0.00116452	0.955448	1
C9orf24	ENSG00000164972	77.4307	0.00568099	0.00568099	0.585894	1
ENSAP2	ENSG00000259032	2.7715	0.00206469	-0.00206469	0.260976	1
BHLHE41	ENSG00000123095	33.9764	0.00598952	0.00598952	0.376622	1
DDX50	ENSG00000107625	1817.67	0.0305496	-0.0305496	0.270638	0.636226
SOX21	ENSG00000125285	106.499	0.00568673	0.00568673	0.308178	0.951011
HNRNPA2B1	ENSG00000122566	35932.8	0.0595191	-0.0595191	0.0531021	0.201331
SLC44A5	ENSG00000137968	508.377	0.0266862	-0.0266862	0.227409	1
NKX2-2	ENSG00000125820	13.0411	0.00352944	0.00352944	0.350097	1
USP9X	ENSG00000124486	8538.79	0.00582793	-0.00582793	0.762793	0.771553
HEXIM1	ENSG00000186834	1073.52	0.0139753	0.0139753	0.566266	1
LRRK1	ENSG00000154237	28.002	0.00421414	0.00421414	0.497325	1
EPHX4	ENSG00000172031	6.37422	0.000658892	0.000658892	0.800774	1
HLA-C	ENSG00000204525	746.677	0.019579	0.019579	0.369519	1
ONECUT2	ENSG00000119547	13406.4	0.0456136	-0.0456136	0.116549	0.330572
FCHO2	ENSG00000157107	416.177	0.0191965	-0.0191965	0.331414	1
HSP90B2P	ENSG00000259706	33.8748	0.00599095	0.00599095	0.349618	1
PHTF1	ENSG00000116793	2127.69	0.121509	-0.121509	0.00922484	0.098473
DARS1	ENSG00000115866	1884.43	0.00367807	-0.00367807	0.881895	1
HMGB3P22	ENSG00000225051	10.5007	0.000598307	0.000598307	0.877671	1
THRA	ENSG00000126351	2268.01	0.00615704	0.00615704	0.809966	1
HNRNPA1P12	ENSG00000220157	2.16368	0.000935296	-0.000935296	0.551672	1
COPS6	ENSG00000168090	2755.22	0.0478847	0.0478847	0.130785	0.438932
ORMDL2	ENSG00000123353	768.73	0.0218504	0.0218504	0.360921	1
UBB	ENSG00000170315	27526.8	0.0131144	-0.0131144	0.6311	0.748551
RPL36AP39	ENSG00000230980	2.09762	0.000588721	0.000588721	0.577323	1
SORL1	ENSG00000137642	497.049	0.00153659	-0.00153659	0.93393	1
NFE2L2	ENSG00000116044	1667.08	0.0201675	-0.0201675	0.447071	0.727186
HAT1	ENSG00000128708	863.273	0.0106269	0.0106269	0.651866	1
PCBP2-OT1	ENSG00000282977	2400.67	0.068306	0.068306	0.0501897	0.244986
FBXO8	ENSG00000164117	382.805	0.049814	-0.049814	0.0571079	0.620033
LSM12P1	ENSG00000232024	10.2203	0.000362409	0.000362409	0.925671	1
AC023509.4	ENSG00000273658	2394.83	0.0676723	0.0676723	0.051769	0.278189
RASGRF2	ENSG00000113319	49.853	0.000609373	0.000609373	0.942636	1
NA	ENSG00000285558	956.646	0.0238718	0.0238718	0.352029	0.822678
CPEB1	ENSG00000214575	401.807	0.0188699	0.0188699	0.358355	1
TCF12	ENSG00000140262	5072.06	0.00442693	-0.00442693	0.866474	0.869335
SYTL2	ENSG00000137501	106.255	0.0195691	0.0195691	0.0481838	0.461945
PDCD10	ENSG00000114209	891.002	0.0297654	-0.0297654	0.238154	1
PAM	ENSG00000145730	2590.49	0.0978237	0.0978237	0.0162329	0.144919
EPDR1	ENSG00000086289	214.632	0.0241068	-0.0241068	0.141985	0.824983
AC104563.1	ENSG00000240036	4.92934	0.00111302	-0.00111302	0.680436	1
PCDH11Y	ENSG00000099715	76.7566	0.506657	0.506657	0.00309024	0.121034
CDK2	ENSG00000123374	627.103	0.0338929	0.0338929	0.137283	0.865537
RHOA	ENSG00000067560	10990.9	0.0327762	-0.0327762	0.237359	0.521409
AL358113.1	ENSG00000285130	345.566	0.0302122	0.0302122	0.11432	0.959643
ECEL1	ENSG00000171551	249.02	0.00268547	0.00268547	0.853689	1
TIPARP	ENSG00000163659	582.255	0.0143609	0.0143609	0.500896	1
KCTD4	ENSG00000180332	0.627286	6.47634e-05	-6.47634e-05	0.998183	1
GEM	ENSG00000164949	14.4926	0.00470433	0.00470433	0.263128	1
CACHD1	ENSG00000158966	713.238	0.0141735	0.0141735	0.508088	1
AL359263.1	ENSG00000234130	10.6718	0.00279011	-0.00279011	0.498409	1
GCLC	ENSG00000001084	831.249	0.00914387	0.00914387	0.697251	1
AC010422.3	ENSG00000269242	382.958	0.0286407	0.0286407	0.182837	1
HSPD1P4	ENSG00000257576	14.4627	0.00214907	0.00214907	0.630409	1
RPSAP19	ENSG00000183298	15.2889	0.00563526	0.00563526	0.22081	1
SLC35A2	ENSG00000102100	997.888	0.0213195	0.0213195	0.37586	0.820581
TMEM243	ENSG00000135185	66.6362	0.00805	0.00805	0.425397	1
AC021078.1	ENSG00000230551	4728.2	0.122596	-0.122596	0.00288912	0.0399004
ZFP91-CNTF	ENSG00000255073	1417.15	0.00352193	-0.00352193	0.87715	0.952338
PNPO	ENSG00000108439	173.632	0.0159347	0.0159347	0.228542	0.899163
PIDD1	ENSG00000177595	724.142	0.350909	0.350909	0.000184322	0.0166045
ROCK1	ENSG00000067900	2921.68	0.0752372	-0.0752372	0.0389348	0.223334
SOX14	ENSG00000168875	4.76169	0.00251539	0.00251539	0.241628	1
FAM120C	ENSG00000184083	244.179	0.0058094	-0.0058094	0.722976	1
NFIC	ENSG00000141905	100.306	0.00988898	0.00988898	0.404627	1
PKMP1	ENSG00000236480	1.68743	0.00138105	0.00138105	0.150828	1
MARCHF3	ENSG00000173926	105.667	0.000938005	0.000938005	0.938227	1
PRSS53	ENSG00000151006	284.191	0.00406905	-0.00406905	0.793086	1
DAG1	ENSG00000173402	4921.13	0.0140843	-0.0140843	0.591892	0.840403
ILK	ENSG00000166333	4705.34	0.0167685	-0.0167685	0.50532	0.721541
CCND2	ENSG00000118971	1756.7	0.376254	0.376254	1.1653e-06	0.000151137
SP1	ENSG00000185591	1803.17	0.0332343	-0.0332343	0.23177	0.605954
ATP5MC3	ENSG00000154518	6909.9	0.00286136	-0.00286136	0.902614	0.822273
ARHGAP18	ENSG00000146376	97.8833	0.00937395	0.00937395	0.41636	1
EML3	ENSG00000149499	205.974	0.00690482	0.00690482	0.653012	1
AC016582.2	ENSG00000267422	25.7007	0.000255385	0.000255385	0.966939	1
AC016734.1	ENSG00000228305	10.3116	0.00559078	0.00559078	0.131509	1
TPBG	ENSG00000146242	201.168	0.0300142	0.0300142	0.0814756	0.833931
AC133561.1	ENSG00000198555	1.08724	0.000465557	0.000465557	0.544331	1
SNRPEP4	ENSG00000233270	14.3543	3.7789e-05	3.7789e-05	0.99493	1
CPNE8	ENSG00000139117	79.0205	0.000195122	0.000195122	0.91435	1
KLHL41	ENSG00000239474	12.0836	0.000362182	0.000362182	0.933309	1
VWA5B1	ENSG00000158816	6.51933	0.00172023	-0.00172023	0.565299	1
POU3F3	ENSG00000198914	142.581	0.0414306	0.0414306	0.00717882	0.176055
NEFH	ENSG00000100285	1074.94	0.0311163	-0.0311163	0.231159	0.674568
PLP1	ENSG00000123560	113.821	1.14336	1.14336	1.8186e-05	0.00235511
ANXA5	ENSG00000164111	3357.66	0.0759943	0.0759943	0.0380114	0.217191
DCUN1D3	ENSG00000188215	611.722	0.00133279	0.00133279	0.952383	1
AC015813.2	ENSG00000266086	6935.73	0.0603729	-0.0603729	0.0625307	0.222829
MAOB	ENSG00000069535	3.57316	0.00130318	-0.00130318	0.544122	1
CPNE4	ENSG00000196353	153.792	0.0404511	0.0404511	0.0190014	0.252322
SAMD4B	ENSG00000179134	3240.5	0.0184775	0.0184775	0.492588	0.774175
PFN1P1	ENSG00000233328	9.63861	0.000221059	-0.000221059	0.959976	1
NOTCH2	ENSG00000134250	487.09	0.0409614	0.0409614	0.0362332	0.515073
MSI1	ENSG00000135097	4193.91	0.0351277	-0.0351277	0.229317	0.563355
TNRC6B	ENSG00000100354	2897.73	0.041713	-0.041713	0.176806	0.506731
TSGA13	ENSG00000213265	118.472	0.0143935	-0.0143935	0.228331	0.899163
TFCP2L1	ENSG00000115112	44.812	0.00923866	-0.00923866	0.228612	1
FAM47E-STBD1	ENSG00000272414	821.164	0.356318	-0.356318	0.000157363	0.0149754
ETFA	ENSG00000140374	4329.47	0.0542437	-0.0542437	0.102252	0.322769
FAF2P1	ENSG00000228759	0.522957	2.6086e-05	-2.6086e-05	0.97118	1
RAB13	ENSG00000143545	918.512	0.341469	0.341469	0.000183491	0.0082935
RPS18P12	ENSG00000230897	8.43099	0.00110446	-0.00110446	0.657899	1
RFTN2	ENSG00000162944	111.073	0.660487	-0.660487	0.00117238	0.0543482
TJP1	ENSG00000104067	3942.05	0.0678015	-0.0678015	0.0477696	0.219372
GINM1	ENSG00000055211	437.834	0.000402529	0.000402529	0.994273	1
KLHL24	ENSG00000114796	2624.69	0.0903893	-0.0903893	0.0227713	0.156934
H2AC13	ENSG00000196747	2.42095	8.16031e-05	8.16031e-05	0.940976	1
AC243919.1	ENSG00000237550	1227.79	0.060224	0.060224	0.0718803	0.381944
FMNL3	ENSG00000161791	1195.39	0.0524281	-0.0524281	0.0892342	0.435926
WAPL	ENSG00000062650	2436.7	0.0172292	-0.0172292	0.47294	0.769265
ADAM10	ENSG00000137845	3401.43	0.023772	-0.023772	0.389792	0.706905
FTH1P23	ENSG00000242960	2.54106	0.00132639	0.00132639	0.49772	1
ACSBG1	ENSG00000103740	6.51112	0.00127783	0.00127783	0.629664	1
PDK2	ENSG00000005882	1064.8	0.00641538	0.00641538	0.78086	1
AHCYL1	ENSG00000168710	3747.2	0.0501717	-0.0501717	0.105797	0.328048
ZNF385A	ENSG00000161642	2162.71	0.199179	-0.199179	0.000286886	0.00989352
CKB	ENSG00000166165	40819	0.0220078	-0.0220078	0.269183	0.552509
TCF7L1	ENSG00000152284	673.653	0.0175015	-0.0175015	0.432267	1
HTR3A	ENSG00000166736	714.685	0.00512595	0.00512595	0.78973	1
PSMC1P10	ENSG00000236348	1.47407	0.00121197	0.00121197	0.202874	1
NENF	ENSG00000117691	291.138	0.0150424	-0.0150424	0.365926	1
AMIGO2	ENSG00000139211	102.789	0.036516	0.036516	0.00782499	0.152478
TTC30A	ENSG00000197557	204.104	0.000490928	0.000490928	0.977915	1
ASF1A	ENSG00000111875	974.9	0.00404888	0.00404888	0.880566	1
CLCF1	ENSG00000175505	14.7499	0.00620372	0.00620372	0.115822	1
AEBP1	ENSG00000106624	739.015	0.0374228	-0.0374228	0.109797	0.717763
GCLM	ENSG00000023909	248.673	0.015795	0.015795	0.362453	1
FAM153CP	ENSG00000204677	21.9759	0.00178727	-0.00178727	0.756505	1
FLNB	ENSG00000136068	3023.38	0.0753439	0.0753439	0.0424801	0.228887
KDM7A	ENSG00000006459	1976.25	0.164643	-0.164643	0.00315401	0.0467025
AC098650.1	ENSG00000283563	255.633	0.0373619	0.0373619	0.0614053	0.649756
MEMO1	ENSG00000162959	867.79	0.00159161	0.00159161	0.943442	1
DDX3X	ENSG00000215301	12030.1	0.0367045	-0.0367045	0.186427	0.427416
AL133461.1	ENSG00000282413	644.741	0.0022989	0.0022989	0.911215	1
TUBBP5	ENSG00000159247	16.7799	0.000908874	-0.000908874	0.840049	1
MID1	ENSG00000101871	517.474	0.200195	0.200195	0.00587178	0.167598
RNF139	ENSG00000170881	1000.6	0.0603848	-0.0603848	0.0654063	0.382603
AC091551.1	ENSG00000267699	1160.8	0.00104091	0.00104091	0.962798	1
RPL21P66	ENSG00000225343	2.1741	0.00166846	0.00166846	0.20445	1
SLX4IP	ENSG00000149346	477.457	0.00503767	-0.00503767	0.787506	1
DYNC1I2P1	ENSG00000225137	44.8234	0.00844851	-0.00844851	0.276487	1
ID3	ENSG00000117318	309.893	1.29928	1.29928	4.53578e-12	1.52166e-08
DAZAP2P1	ENSG00000223825	2.90477	0.000577122	0.000577122	0.786857	1
DUSP16	ENSG00000111266	1438.26	0.13601	0.13601	0.00616027	0.0822926
DAW1	ENSG00000123977	2.27108	0.000674456	0.000674456	0.449112	1
HCN1	ENSG00000164588	58.9334	0.00809763	0.00809763	0.31264	1
TOMM22P5	ENSG00000225155	0.694304	0.000501929	0.000501929	0.549269	1
PIAS2	ENSG00000078043	777.345	0.0217965	-0.0217965	0.371519	1
FDXR	ENSG00000161513	744.961	0.382456	0.382456	7.57489e-05	0.00814839
GXYLT2	ENSG00000172986	244.625	0.0301862	-0.0301862	0.103388	0.802207
CCDC171	ENSG00000164989	136.944	0.013071	0.013071	0.308201	0.941375
EPHB4	ENSG00000196411	696.918	0.0261188	0.0261188	0.21827	1
DYRK1B	ENSG00000105204	2266.24	0.00100129	0.00100129	0.943725	1
GABRD	ENSG00000187730	60.7938	0.00855705	-0.00855705	0.320511	1
AC010247.2	ENSG00000259436	1808.89	0.00810348	-0.00810348	0.557367	0.870726
RTKN	ENSG00000114993	1457.48	0.0322066	-0.0322066	0.248399	0.61435
EDNRB	ENSG00000136160	169.3	0.0173125	0.0173125	0.00269691	0.0831295
KLHL13	ENSG00000003096	1886.93	0.0220483	-0.0220483	0.415576	0.753981
SEM1	ENSG00000127922	1567.9	0.0111549	-0.0111549	0.652521	0.926391
TUBB4B	ENSG00000188229	10386.8	0.0061639	0.0061639	0.793341	0.784565
GBX2	ENSG00000168505	188.485	0.0724791	0.0724791	0.000702832	0.053965
EEF1A1P22	ENSG00000259612	19.045	6.82904e-05	6.82904e-05	0.992063	1
SPATA6	ENSG00000132122	267.535	0.0181762	0.0181762	0.296766	1
SIM1	ENSG00000112246	1860.57	0.112664	-0.112664	0.0149739	0.13744
RPL31P11	ENSG00000213075	1.5105	0.00101674	0.00101674	0.30159	1
RPL5P29	ENSG00000242208	5.62795	0.00323932	0.00323932	0.223941	1
RAPGEF3	ENSG00000079337	21.5873	0.00960982	0.00960982	0.027449	1
SCAMP2	ENSG00000140497	936.235	0.00324825	-0.00324825	0.888829	1
SGMS1	ENSG00000198964	171.213	0.0169041	0.0169041	0.273093	0.97215
RECK	ENSG00000122707	338.108	0.0202717	-0.0202717	0.273744	1
SV2C	ENSG00000122012	1336.29	0.0351363	0.0351363	0.210008	0.52669
ACTN4	ENSG00000130402	9694.9	0.00199359	0.00199359	0.938946	0.922261
GAPDHP44	ENSG00000213352	1.34534	0.000454962	0.000454962	0.586582	1
KIF16B	ENSG00000089177	424.542	0.00689026	0.00689026	0.725506	1
EML2	ENSG00000125746	1010.85	0.0202671	0.0202671	0.410299	0.822567
UBAP2L	ENSG00000143569	11080.6	0.0121996	-0.0121996	0.626279	0.715374
SEL1L3	ENSG00000091490	833.638	0.0982023	0.0982023	0.0205146	0.32549
CEPT1	ENSG00000134255	574.652	0.0155887	-0.0155887	0.435049	1
CYCSP39	ENSG00000260690	1.21355	0.0010616	0.0010616	0.320031	1
PPIAP2	ENSG00000227379	1.26463	0.000379104	0.000379104	0.641193	1
IDH2	ENSG00000182054	4585.56	0.0264739	-0.0264739	0.32762	0.603144
AC005899.5	ENSG00000265794	1673.96	0.0830704	-0.0830704	0.0321137	0.217108
SLC44A1	ENSG00000070214	549.552	0.0468231	-0.0468231	0.0951084	0.775056
PNRC1	ENSG00000146278	841.782	0.0322725	-0.0322725	0.181861	0.891119
NAA15	ENSG00000164134	2060.63	0.0152741	-0.0152741	0.559131	0.822678
SLC18A3	ENSG00000187714	3298.45	0.226069	0.226069	0.000395867	0.0112191
DGKB	ENSG00000136267	914.868	0.0378997	-0.0378997	0.14526	0.533998
KDM5A	ENSG00000073614	2954.78	0.128415	-0.128415	0.0025635	0.0427585
ADSS2	ENSG00000035687	1545.18	0.0166696	0.0166696	0.517855	0.769265
TPM1	ENSG00000140416	6289.42	0.0161835	0.0161835	0.210335	0.434
ARHGAP42	ENSG00000165895	549.744	0.0438676	-0.0438676	0.0835218	0.734942
COPB2	ENSG00000184432	6782.23	0.0696555	-0.0696555	0.0291613	0.145129
TRIM71	ENSG00000206557	8397.99	0.00585399	-0.00585399	0.853474	0.848289
AL139011.2	ENSG00000258465	3297.06	0.0309624	-0.0309624	0.266919	0.609386
B9D1	ENSG00000108641	312.566	0.00665004	-0.00665004	0.699657	1
AMD1	ENSG00000123505	2040.61	0.000145641	0.000145641	0.955387	0.994818
AC079594.2	ENSG00000248710	684.564	0.0207936	-0.0207936	0.372894	1
PPP1R16B	ENSG00000101445	686.556	0.219032	-0.219032	0.00312749	0.127342
AC103591.1	ENSG00000213560	0.56682	8.53943e-05	-8.53943e-05	0.972166	1
ARFIP1	ENSG00000164144	619.895	0.0193827	-0.0193827	0.398754	1
CFAP61	ENSG00000089101	79.1488	0.0155	0.0155	0.15604	0.765786
GSN	ENSG00000148180	644.166	0.0154352	0.0154352	0.502611	1
NHLH1	ENSG00000171786	44831.3	0.0242827	-0.0242827	0.364193	0.588199
IGSF11	ENSG00000144847	108.075	0.00225505	-0.00225505	0.841342	1
GLI3	ENSG00000106571	551.867	0.0120548	0.0120548	0.545059	1
ADAMTS5	ENSG00000154736	349.891	0.566566	0.566566	4.15511e-06	0.00109329
AC023509.1	ENSG00000257379	12855.4	0.0269206	0.0269206	0.31762	0.554228
WEE1	ENSG00000166483	537.594	0.165347	0.165347	0.00963101	0.219781
HPRT1	ENSG00000165704	421.498	0.0147682	0.0147682	0.44973	1
PLGRKT	ENSG00000107020	490.062	0.0050578	0.0050578	0.787586	1
ANKH	ENSG00000154122	1548.52	0.0247791	-0.0247791	0.360382	0.665974
RSPH4A	ENSG00000111834	61.8792	0.00128548	0.00128548	0.799312	1
VCP	ENSG00000165280	18726.8	0.00763324	-0.00763324	0.723105	0.779512
KLHDC7A	ENSG00000179023	15.789	0.00665192	0.00665192	0.103385	1
CEP131	ENSG00000141577	1060.31	0.0522439	0.0522439	0.092156	0.438028
EIF4A2	ENSG00000156976	18893.9	0.0290809	-0.0290809	0.285701	0.538625
SLC16A1	ENSG00000155380	2081.48	0.00258181	0.00258181	0.919151	1
BTF3P9	ENSG00000224834	1.63234	0.000302668	0.000302668	0.789403	1
MIR3605	ENSG00000284154	947.998	0.0636415	-0.0636415	0.0672735	0.356758
CYCSP11	ENSG00000229217	0.953535	0.000152877	-0.000152877	0.879771	1
PHACTR2	ENSG00000112419	429.089	0.0313471	-0.0313471	0.14928	0.909289
NPTX2	ENSG00000106236	3797.87	0.00761993	-0.00761993	0.605818	0.747941
SRSF1	ENSG00000136450	8221.49	0.0918891	-0.0918891	0.0125158	0.0885263
NR3C1	ENSG00000113580	258.958	0.00759955	0.00759955	0.609096	1
HSPA4L	ENSG00000164070	948.266	0.0102556	0.0102556	0.600143	0.96134
CDKN2C	ENSG00000123080	105.307	0.00939792	-0.00939792	0.326396	1
CEP83	ENSG00000173588	341.852	0.0111522	-0.0111522	0.558104	1
GRK6P1	ENSG00000215571	1.09012	0.00043636	0.00043636	0.416989	1
ATP1A1	ENSG00000163399	4615.11	0.168804	0.168804	0.000873299	0.016955
CDKN1A	ENSG00000124762	4032.18	0.0536794	0.0536794	0.00722154	0.0713114
ZNF462	ENSG00000148143	3898.34	0.0636472	-0.0636472	0.054179	0.266004
CXCR4	ENSG00000121966	6168.01	0.0886126	-0.0886126	0.0275863	0.141741
KPNA4	ENSG00000186432	3545.27	0.00874635	-0.00874635	0.740703	0.816204
EIF4EBP3	ENSG00000243056	152.125	0.00235301	-0.00235301	0.846232	1
SLC12A4	ENSG00000124067	537.673	0.0332801	0.0332801	0.134684	0.815884
RHEBP1	ENSG00000229927	8.11614	0.00220678	0.00220678	0.514894	1
DUSP14	ENSG00000276023	537.705	0.0507398	0.0507398	0.0639036	0.64896
TNFRSF25	ENSG00000215788	128.887	0.00575976	-0.00575976	0.65278	1
RPS4XP19	ENSG00000242058	1.04088	0.000606438	0.000606438	0.478939	1
RARB	ENSG00000077092	57.3365	0.00152533	0.00152533	0.841219	1
ANO4	ENSG00000151572	674.309	0.0169201	0.0169201	0.449246	1
CHCHD3P3	ENSG00000214973	0.643431	0.000760041	0.000760041	0.46387	1
TRIP12	ENSG00000153827	7695.43	0.0602641	-0.0602641	0.0578858	0.212595
PFN1	ENSG00000108518	14756.2	0.101633	0.101633	0.011583	0.098208
HNRNPK	ENSG00000165119	30338.5	0.0472314	-0.0472314	0.103244	0.336405
IL1RAP	ENSG00000196083	69.1216	0.0199422	0.0199422	0.0486123	0.504337
TEF	ENSG00000167074	804.508	0.0244576	-0.0244576	0.306422	1
AL391416.1	ENSG00000219951	4.32698	0.00467254	0.00467254	0.0352034	1
EEF1A1P13	ENSG00000250182	144.755	0.0140535	-0.0140535	0.304876	1
PTPRG	ENSG00000144724	4514.42	0.211016	0.211016	2.40307e-05	0.00138627
ANGPT1	ENSG00000154188	9.15358	0.00113263	0.00113263	0.739468	1
EPB41L3	ENSG00000082397	18138.7	0.0324612	-0.0324612	0.21672	0.442416
ITGB1	ENSG00000150093	8932.24	0.013374	0.013374	0.592075	0.69625
HLA-B	ENSG00000234745	587.699	0.0082917	0.0082917	0.682734	1
HNRNPA1P30	ENSG00000233780	1.91617	0.000781849	0.000781849	0.461037	1
SLC4A2	ENSG00000164889	2396.03	0.006675	-0.006675	0.790299	0.994188
NEK9	ENSG00000119638	2230.56	0.00859193	0.00859193	0.734365	0.88646
SDF2	ENSG00000132581	1554.2	0.00662789	0.00662789	0.791421	0.991085
AC012085.1	ENSG00000186076	11.6523	0.000308956	-0.000308956	0.882945	1
CCNG1	ENSG00000113328	4721.21	0.0258797	0.0258797	0.340532	0.664257
NHSL1	ENSG00000135540	1111.46	0.0434163	0.0434163	0.140561	0.538625
PLPP1	ENSG00000067113	441.061	0.0134669	0.0134669	0.5027	1
MTMR10	ENSG00000166912	457.084	0.0548247	-0.0548247	0.0458069	0.570083
ATP6V0E1	ENSG00000113732	906.227	0.031207	0.031207	0.237402	0.660353
DRP2	ENSG00000102385	108.163	0.00482597	0.00482597	0.664178	1
KCNA1	ENSG00000111262	7.16589	0.000210839	-0.000210839	0.94341	1
EDEM2	ENSG00000088298	472.895	0.00929334	0.00929334	0.640789	1
AL009179.1	ENSG00000281706	292.063	0.0218765	-0.0218765	0.226568	1
SMOC2	ENSG00000112562	19.8472	0.000250988	0.000250988	0.962084	1
HNRNPA3	ENSG00000170144	15106.4	0.0385229	-0.0385229	0.190668	0.442231
PRPS2	ENSG00000101911	47.0823	0.00383086	-0.00383086	0.594181	1
ANKRD40	ENSG00000154945	2057.78	0.0128053	-0.0128053	0.621386	0.827448
SMPDL3A	ENSG00000172594	221.789	0.00457163	-0.00457163	0.767953	1
NA	ENSG00000285901	1037.45	0.0945047	0.0945047	0.0249333	0.224647
EBF3	ENSG00000108001	17687.6	0.0610886	-0.0610886	0.038167	0.180335
PCDH17	ENSG00000118946	2411.53	0.0367502	-0.0367502	0.193597	0.506501
MIR6501	ENSG00000284448	479.133	0.00605181	-0.00605181	0.76183	1
H3-3A	ENSG00000163041	13605	0.0426657	-0.0426657	0.150117	0.37892
ONECUT1	ENSG00000169856	1966.43	0.158949	-0.158949	0.00135838	0.0300378
TNXB	ENSG00000168477	54.3282	0.00548124	-0.00548124	0.538971	1
SLC25A18	ENSG00000182902	154.767	0.00992316	-0.00992316	0.456323	1
CCS	ENSG00000173992	725.039	0.0162973	-0.0162973	0.469715	1
DLK1	ENSG00000185559	783.907	0.639696	0.639696	6.40392e-11	1.56827e-07
CP	ENSG00000047457	6.66046	0.000543389	0.000543389	0.904629	1
HNRNPH1	ENSG00000169045	15254.4	0.102845	-0.102845	0.00209255	0.0261919
AEBP2	ENSG00000139154	449.631	0.0131948	-0.0131948	0.508066	1
CALR	ENSG00000179218	16934.1	0.0134063	-0.0134063	0.589434	0.732481
PTGER4	ENSG00000171522	7.89473	0.0084667	0.0084667	0.00156106	0.401581
ANKUB1	ENSG00000206199	1921.69	0.024039	-0.024039	0.372402	0.73448
HSPG2	ENSG00000142798	599.463	0.015845	0.015845	0.0418361	0.440695
TLK2P1	ENSG00000226049	12.014	0.00155814	0.00155814	0.752908	1
ZCCHC24	ENSG00000165424	458.691	0.439064	-0.439064	0.000252266	0.0219699
CDC14A	ENSG00000079335	232.589	0.0156311	-0.0156311	0.342936	1
AXL	ENSG00000167601	178.417	1.40747	1.40747	3.64635e-11	6.847e-08
PPIB	ENSG00000166794	8643.9	0.00619622	0.00619622	0.813933	0.787438
STARD4	ENSG00000164211	947.537	0.00290373	0.00290373	0.895862	1
DOC2A	ENSG00000149927	412.74	0.0154919	-0.0154919	0.444167	1
NIPBL	ENSG00000164190	5188.72	0.0737937	-0.0737937	0.0338862	0.202472
FAM20A	ENSG00000108950	2.8485	0.000141092	-0.000141092	0.92216	1
FICD	ENSG00000198855	185.321	0.012455	0.012455	0.404349	1
RNF103	ENSG00000239305	1043.8	0.0162842	-0.0162842	0.503579	0.892303
RPS27	ENSG00000177954	12353.7	0.0178966	0.0178966	0.480376	0.706905
MTF1	ENSG00000188786	659.434	0.0129519	-0.0129519	0.534372	1
SS18	ENSG00000141380	3375.45	0.080174	-0.080174	0.0264545	0.175996
SNX5	ENSG00000089006	1146.16	0.0143268	0.0143268	0.557191	0.952192
ZC3H14	ENSG00000100722	2772.85	0.00681766	-0.00681766	0.792686	0.995101
CHUK	ENSG00000213341	1221.44	0.0593045	-0.0593045	0.0672259	0.388376
ADORA2B	ENSG00000170425	5.1317	0.00139074	0.00139074	0.382862	1
COL8A2	ENSG00000171812	2.36038	0.00105413	0.00105413	0.463605	1
TAPBP	ENSG00000231925	254.29	0.0153237	-0.0153237	0.373094	1
TOMM34	ENSG00000025772	700.694	0.164356	0.164356	0.00752611	0.208293
ETF1	ENSG00000120705	4186.3	0.00574558	0.00574558	0.824228	0.9642
KATNAL2	ENSG00000167216	102.06	0.00714448	0.00714448	0.534759	1
ZKSCAN7	ENSG00000196345	1010.61	0.0152695	-0.0152695	0.524877	0.936788
PADI2	ENSG00000117115	102.152	0.00741676	-0.00741676	0.533387	1
IMMP1L	ENSG00000148950	433.515	0.0136592	-0.0136592	0.461548	1
SLMAP	ENSG00000163681	1005.15	0.0146196	0.0146196	0.537087	0.913401
ESRRA	ENSG00000173153	1176.37	0.0109771	-0.0109771	0.64793	1
H3C13	ENSG00000183598	1.27357	0.00103442	0.00103442	0.387342	1
ZFHX3	ENSG00000140836	580.047	0.00431223	-0.00431223	0.809383	1
EFNB2	ENSG00000125266	2091.74	0.056724	0.056724	0.0690798	0.32451
EIF5AL1	ENSG00000253626	70.071	0.0178533	0.0178533	0.0931626	0.715658
ISL1	ENSG00000016082	3581.86	0.00276767	0.00276767	0.984459	0.940549
ZNF385C	ENSG00000187595	647.262	0.0650342	-0.0650342	0.0439539	0.47741
CHAT	ENSG00000070748	619.121	0.0218029	0.0218029	0.315302	1
SLF2	ENSG00000119906	1538.9	0.0103714	-0.0103714	0.687122	0.939974
MSL2	ENSG00000174579	1187.46	0.00531073	-0.00531073	0.821156	1
FUNDC1	ENSG00000069509	590.48	0.014445	-0.014445	0.501217	1
SLC31A1	ENSG00000136868	1035.61	0.000502072	0.000502072	0.991187	1
ZNF207	ENSG00000010244	5938.75	0.0883411	-0.0883411	0.0134579	0.0923452
MOB1A	ENSG00000114978	1308.96	0.126748	-0.126748	0.00858338	0.118083
S1PR1	ENSG00000170989	23.0149	1.57693	1.57693	0.000408873	0.116331
RAB1A	ENSG00000138069	6655.31	0.0288283	-0.0288283	0.299184	0.52042
SP3	ENSG00000172845	2527.94	0.015812	-0.015812	0.545465	0.785724
LRRIQ1	ENSG00000133640	163.095	0.014316	-0.014316	0.305459	0.946165
SHLD2P1	ENSG00000165874	8.96626	0.00213531	0.00213531	0.547028	1
CALU	ENSG00000128595	4619.49	0.00797747	0.00797747	0.760667	0.929939
PCBP2	ENSG00000197111	16604.1	0.0224032	0.0224032	0.382827	0.614084
ELF1	ENSG00000120690	260.271	0.0310847	-0.0310847	0.107928	0.737296
ZKSCAN2-DT	ENSG00000274925	58.4448	0.00307553	-0.00307553	0.720417	1
PVRIG2P	ENSG00000235333	550.558	0.00340195	-0.00340195	0.863748	1
SHH	ENSG00000164690	5.04904	0.0010495	0.0010495	0.652515	1
TAF10	ENSG00000166337	1543.5	0.011422	0.011422	0.648972	0.916611
NEXN	ENSG00000162614	79.4113	0.0108633	0.0108633	0.218535	1
ABHD4	ENSG00000100439	495.204	0.129914	0.129914	0.0138488	0.277555
SALL3	ENSG00000256463	405.388	0.0285802	-0.0285802	0.170309	0.991085
RAB28	ENSG00000157869	508.501	0.0294216	-0.0294216	0.190934	1
CFAP44	ENSG00000206530	203.888	0.00344713	-0.00344713	0.800607	1
CNOT2	ENSG00000111596	2300.61	0.053726	-0.053726	0.0901587	0.353876
DNAH9	ENSG00000007174	117.441	0.00549607	0.00549607	0.6338	1
CNN1	ENSG00000130176	81.0464	1.67642	1.67642	1.20164e-07	5.69903e-05
USP21	ENSG00000143258	736.163	0.00777007	0.00777007	0.73158	1
SPOCK3	ENSG00000196104	1047.15	0.0103509	-0.0103509	0.645662	1
FAM214B	ENSG00000005238	2088.58	0.0259279	0.0259279	0.341979	0.681931
CCDC80	ENSG00000091986	58.5276	0.958467	0.958467	0.00146674	0.0621791
UBE2D3	ENSG00000109332	10126.8	0.066243	-0.066243	0.0473427	0.218224
RGS4	ENSG00000117152	3664.81	0.101067	0.101067	0.0170717	0.138931
PRR5L	ENSG00000135362	48.0822	0.00596024	0.00596024	0.404439	1
PDIA2	ENSG00000185615	80.5282	0.000823675	0.000823675	0.603209	1
H2AW	ENSG00000181218	383.929	0.0658927	0.0658927	0.0276607	0.44
CYCSP51	ENSG00000229357	0.694045	0.000253777	0.000253777	0.608594	1
FERMT2	ENSG00000073712	3045.32	0.0247129	-0.0247129	0.371801	0.616532
MYL6B	ENSG00000196465	27031.4	0.0174261	0.0174261	0.505862	0.676696
VCPIP1	ENSG00000175073	1003.41	0.00400144	-0.00400144	0.868107	1
C9orf64	ENSG00000165118	665.654	0.0478059	-0.0478059	0.0710659	0.6002
RPS23P8	ENSG00000230629	42.222	0.00875262	0.00875262	0.221048	1
PLCXD3	ENSG00000182836	473.067	0.0367454	0.0367454	0.113065	0.756437
TGFB2	ENSG00000092969	69.6554	0.0162803	0.0162803	0.0929845	0.720002
NFKBIA	ENSG00000100906	428.488	0.00854566	0.00854566	0.644353	1
CFL2	ENSG00000165410	1934.58	0.0786594	-0.0786594	0.0386916	0.233447
BMPR1AP2	ENSG00000232460	2.06768	0.000247634	-0.000247634	0.890495	1
TNRC6A	ENSG00000090905	4554.52	0.0556444	-0.0556444	0.0801947	0.332879
BNC2	ENSG00000173068	804.811	0.203849	-0.203849	0.00231906	0.0948911
RPL12P16	ENSG00000204196	46.1745	0.0067456	0.0067456	0.408574	1
AC131235.2	ENSG00000228205	10.6175	0.00590398	0.00590398	0.130871	1
PSME4	ENSG00000068878	3909.37	0.0528391	-0.0528391	0.0970251	0.367395
GABARAP	ENSG00000170296	16624.5	0.0166819	0.0166819	0.519857	0.662144
PHKA1	ENSG00000067177	227.949	0.0193617	0.0193617	0.204161	1
SRP54	ENSG00000100883	2498.82	0.0233935	-0.0233935	0.391857	0.715562
GAPDHP39	ENSG00000239207	0.142199	0.000154399	0.000154399	0.813355	1
C19orf48	ENSG00000167747	1054.73	0.161425	0.161425	0.00768018	0.107706
VEZF1	ENSG00000136451	3374.58	0.0286577	-0.0286577	0.302744	0.643113
TP53INP1	ENSG00000164938	3742.52	0.136987	-0.136987	0.00255161	0.0419497
ANKLE1	ENSG00000160117	100.077	0.000560555	0.000560555	0.960975	1
SYT6	ENSG00000134207	378.621	0.0283502	0.0283502	0.167596	0.89336
ITFG2	ENSG00000111203	700.468	0.000108227	0.000108227	0.989947	1
NDUFAB1	ENSG00000004779	2019.78	0.0895059	0.0895059	0.0241998	0.163259
ENO4	ENSG00000188316	48.0266	0.000350467	-0.000350467	0.985992	1
ARAF	ENSG00000078061	826.199	0.020091	0.020091	0.399857	1
HLA-G	ENSG00000204632	71.3907	0.0116721	-0.0116721	0.199795	0.976798
THOC2	ENSG00000125676	2612.15	0.0274611	-0.0274611	0.317568	0.682939
UGP2	ENSG00000169764	2552.57	0.0264121	-0.0264121	0.33343	0.670901
DLC1	ENSG00000164741	868.986	0.384622	-0.384622	2.23924e-05	0.00372528
AC093899.2	ENSG00000251569	85.9807	0.00725405	-0.00725405	0.473961	1
SPOP	ENSG00000121067	2048.5	0.0210453	-0.0210453	0.395921	0.718655
NCK1	ENSG00000158092	700.542	0.00590836	0.00590836	0.794111	1
PROSER1	ENSG00000120685	3103.92	0.0377671	-0.0377671	0.197175	0.52393
MID2	ENSG00000080561	160.807	0.0019434	0.0019434	0.90069	1
MYL6P2	ENSG00000235808	0.98068	0.000862669	0.000862669	0.292693	1
ATXN7L1	ENSG00000146776	516.749	0.00763812	-0.00763812	0.719855	1
ALDH6A1	ENSG00000119711	586.165	0.0140928	-0.0140928	0.492032	1
DENND6A	ENSG00000174839	560.356	0.03871	-0.03871	0.125191	0.785056
NABP1	ENSG00000173559	133.076	0.0104644	0.0104644	0.392048	1
UBR5	ENSG00000104517	6528.09	0.0226969	-0.0226969	0.4084	0.632393
DHX40	ENSG00000108406	2161.13	0.102935	-0.102935	0.0126426	0.120792
SAV1	ENSG00000151748	327.291	0.00480795	-0.00480795	0.795694	1
ZMYM3	ENSG00000147130	3667.99	0.114422	0.114422	0.00962189	0.098473
ANKRD17	ENSG00000132466	9271.36	0.0448962	-0.0448962	0.125703	0.351455
AL356968.2	ENSG00000235105	3.5479	0.000620452	0.000620452	0.84722	1
AL136295.4	ENSG00000259522	1493.28	0.188969	0.188969	0.00247692	0.0464065
MSNP1	ENSG00000251593	6.40738	0.00486897	0.00486897	0.0864683	1
RABL2A	ENSG00000144134	434.517	0.00367483	0.00367483	0.885865	1
PLD5	ENSG00000180287	34.7051	0.0108708	0.0108708	0.10553	1
PCBP1	ENSG00000169564	9914.29	0.0185164	0.0185164	0.473117	0.634396
PTCH1	ENSG00000185920	2186.54	0.0219967	-0.0219967	0.404768	0.73023
MIER1	ENSG00000198160	578.823	0.0135839	-0.0135839	0.512261	1
SEC22B4P	ENSG00000277406	42.341	0.0100526	-0.0100526	0.205676	1
SLC16A9	ENSG00000165449	531.664	0.0249549	-0.0249549	0.264196	1
BCL2L1	ENSG00000171552	6873.18	0.053607	0.053607	0.0832509	0.262229
ACSS3	ENSG00000111058	108.81	0.00134703	0.00134703	0.908963	1
AL512785.2	ENSG00000254706	218.963	0.0376585	0.0376585	0.0514459	0.697934
SLC9A3R1	ENSG00000109062	1516.39	0.119907	0.119907	0.0128614	0.129217
SRSF5	ENSG00000100650	8986.15	0.030086	-0.030086	0.279413	0.560386
PSMA5	ENSG00000143106	2749.99	0.00518171	-0.00518171	0.919853	1
C1R	ENSG00000159403	29.0422	0.00321166	-0.00321166	0.688838	1
SNX6P1	ENSG00000267920	0.273927	0.000328356	0.000328356	0.680183	1
FAM76A	ENSG00000009780	299.425	0.00110916	0.00110916	0.945519	1
OTUD7B	ENSG00000264522	799.639	0.0219361	0.0219361	0.382665	1
LINC00634	ENSG00000205704	25.1089	0.00174157	-0.00174157	0.772625	1
RASGEF1B	ENSG00000138670	1661.57	0.130582	-0.130582	0.0128048	0.127777
CPNE3	ENSG00000085719	2891.42	0.0321059	-0.0321059	0.257568	0.600773
STAG3L5P-PVRIG2P-PILRB	ENSG00000272752	2163.05	0.0236939	-0.0236939	0.348841	0.685538
SNX33	ENSG00000173548	2194.37	0.0218522	-0.0218522	0.526481	0.809093
HTR7	ENSG00000148680	382.568	0.0149746	0.0149746	0.449141	1
TAF1	ENSG00000147133	2488.53	0.00952435	-0.00952435	0.640381	0.901245
AC138356.2	ENSG00000233170	1.33851	0.000260895	-0.000260895	0.852517	1
MED14	ENSG00000180182	2167.56	0.0173956	0.0173956	0.516741	0.798698
SNW1	ENSG00000100603	2526.78	0.000595845	-0.000595845	0.977592	1
MAGOH	ENSG00000162385	581.78	0.00411	-0.00411	0.882134	1
CCDC39	ENSG00000145075	8.14803	0.00129792	0.00129792	0.690886	1
ZBTB7B	ENSG00000160685	168.051	0.0395463	0.0395463	0.0260566	0.313249
C8orf37	ENSG00000156172	116.711	0.00378087	0.00378087	0.751647	1
TSPAN12	ENSG00000106025	214.938	0.0328127	-0.0328127	0.0446333	0.656053
FLNC	ENSG00000128591	13218.8	0.00709501	0.00709501	0.796433	0.824983
IGFBP4	ENSG00000141753	293.414	0.656252	0.656252	6.56712e-05	0.0122386
YTHDF3	ENSG00000185728	3820.3	0.0312273	-0.0312273	0.232956	0.563004
HES1	ENSG00000114315	136.659	0.0328976	0.0328976	0.010533	0.18872
GALNT1	ENSG00000141429	2689.61	0.0317069	-0.0317069	0.265494	0.634757
MARS1	ENSG00000166986	14069.2	0.00883693	-0.00883693	0.722008	0.793827
MIF4GD	ENSG00000125457	365.699	0.0104259	0.0104259	0.575154	1
ST8SIA2	ENSG00000140557	3611.58	0.108644	-0.108644	0.00561904	0.0717443
ENO3	ENSG00000108515	1757.13	0.181568	-0.181568	0.00386217	0.053965
TESK2	ENSG00000070759	76.7044	0.00755765	-0.00755765	0.466813	1
SEC14L1P1	ENSG00000213693	81.0215	0.00283219	0.00283219	0.786896	1
USP53	ENSG00000145390	184.811	0.00407833	0.00407833	0.781304	1
IGFBP3	ENSG00000146674	100.569	0.0220833	0.0220833	0.00956236	0.173487
AL049650.2	ENSG00000256566	1602.78	0.0320827	0.0320827	0.246811	0.623322
VCL	ENSG00000035403	3752.36	0.0976166	0.0976166	0.0236293	0.166659
VWCE	ENSG00000167992	362.063	0.0385639	0.0385639	0.0647411	0.599565
SRSF10	ENSG00000188529	4203.49	0.15443	-0.15443	0.000307621	0.00816035
ACER2	ENSG00000177076	702.871	0.011559	-0.011559	0.668463	1
PCDH19	ENSG00000165194	1179.93	0.0116704	-0.0116704	0.629671	1
ZNF281	ENSG00000162702	2412.34	0.0287434	-0.0287434	0.26071	0.607152
TSPAN33	ENSG00000158457	350.05	0.0286224	-0.0286224	0.138837	1
SHOX2	ENSG00000168779	5087.71	0.229275	-0.229275	0.000107732	0.00376216
WDR90	ENSG00000161996	223.266	0.0146496	0.0146496	0.370437	1
IRF2	ENSG00000168310	217.717	0.00408882	-0.00408882	0.795368	1
EMC2	ENSG00000104412	724.915	0.0175087	-0.0175087	0.403644	1
AC140479.3	ENSG00000233370	0.687815	0.000236296	0.000236296	0.667878	1
PPP1R42	ENSG00000178125	791.81	0.00475027	0.00475027	0.847144	1
FBXL14	ENSG00000171823	800.547	0.0261758	0.0261758	0.298816	1
HLF	ENSG00000108924	65.5378	0.00699182	0.00699182	0.472272	1
FHL1	ENSG00000022267	4033.24	0.0460136	0.0460136	0.128642	0.42691
TM9SF3	ENSG00000077147	4773.06	0.0906678	-0.0906678	0.0114431	0.0929561
RPL30P4	ENSG00000237676	2.38233	0.00145935	0.00145935	0.175826	1
WASF2	ENSG00000158195	3202.72	0.0119032	0.0119032	0.615501	0.753536
DPY30	ENSG00000162961	2108.61	0.0160383	-0.0160383	0.552745	0.822567
TAB2	ENSG00000055208	2305.17	0.00917401	-0.00917401	0.723037	0.88226
DCAF8	ENSG00000132716	3370.89	0.0321231	-0.0321231	0.245865	0.530276
PRPS1	ENSG00000147224	2004.56	0.0212748	0.0212748	0.446026	0.781204
MICALL2	ENSG00000164877	343.688	0.0130976	0.0130976	0.347522	1
HIBADH	ENSG00000106049	428.951	0.000454949	-0.000454949	0.983702	1
FOSL2	ENSG00000075426	180.468	0.857171	0.857171	3.54584e-07	0.000149602
IGDCC3	ENSG00000174498	29578.8	0.141225	-0.141225	0.00210319	0.0264646
AC120057.2	ENSG00000262526	16956.7	0.0235406	0.0235406	0.388315	0.61823
EPAS1	ENSG00000116016	36.3928	1.09594	1.09594	0.00104243	0.349523
UGDH	ENSG00000109814	868.436	0.0196506	0.0196506	0.399952	1
SKI	ENSG00000157933	3751.25	0.0158338	-0.0158338	0.548112	0.805615
SLC25A4	ENSG00000151729	2826.06	0.00950737	0.00950737	0.702602	0.907026
SMURF2	ENSG00000108854	1316.94	0.0300252	-0.0300252	0.263721	0.733697
SMC4	ENSG00000113810	1414.86	0.225818	-0.225818	0.000959637	0.0200796
CCDC40	ENSG00000141519	485.822	0.00713494	-0.00713494	0.721856	1
AJAP1	ENSG00000196581	1683.99	0.100275	0.100275	0.0199372	0.166399
GALNT17	ENSG00000185274	2723.74	0.0200351	0.0200351	0.461779	0.765679
SON	ENSG00000159140	15040.1	0.0117474	-0.0117474	0.641076	0.740138
RHBDF2	ENSG00000129667	86.702	0.0132999	0.0132999	0.232092	1
HGF	ENSG00000019991	3.36011	0.000402337	0.000402337	0.867016	1
AGAP6	ENSG00000204149	420.201	0.0053251	-0.0053251	0.78387	1
CEROX1	ENSG00000260807	850.265	0.0155442	-0.0155442	0.505748	1
KCNN1	ENSG00000105642	1990.61	0.180626	-0.180626	0.000551338	0.0147245
SEC22B	ENSG00000265808	1991.38	0.101587	-0.101587	0.0162817	0.129597
CDH7	ENSG00000081138	401.849	0.013057	-0.013057	0.500008	1
HDAC3	ENSG00000171720	2196.61	0.00692798	0.00692798	0.872639	1
CLK3	ENSG00000179335	1952.74	0.017825	0.017825	0.500655	0.757284
HTATIP2	ENSG00000109854	191.812	0.0118949	0.0118949	0.506883	1
PLXDC1	ENSG00000161381	8.9714	0.000933573	0.000933573	0.79153	1
GPR158	ENSG00000151025	223.036	0.00273795	0.00273795	0.858851	1
COL18A1	ENSG00000182871	1359.29	1.06581	1.06581	0.000831988	0.0204888
EIF4EP5	ENSG00000214366	0.957125	0.000545083	-0.000545083	0.669049	1
RYK	ENSG00000163785	688.584	0.0115011	-0.0115011	0.601797	1
STRN3	ENSG00000196792	1039.94	0.0429419	-0.0429419	0.134354	0.528811
ENKD1	ENSG00000124074	502.279	0.00441522	-0.00441522	0.822766	1
CDC73	ENSG00000134371	807.675	0.00764891	-0.00764891	0.741503	1
HNRNPM	ENSG00000099783	8377.6	0.0278547	0.0278547	0.318387	0.564085
SNX3	ENSG00000112335	1715.81	0.0199706	-0.0199706	0.447935	0.727671
MKLN1	ENSG00000128585	1763.34	0.0763527	-0.0763527	0.0402528	0.216804
KLHL32	ENSG00000186231	143.453	0.0018822	-0.0018822	0.883942	1
RRBP1	ENSG00000125844	3268.51	0.0167681	-0.0167681	0.527784	0.732915
FMR1	ENSG00000102081	1450.41	0.00484034	0.00484034	0.839795	1
SDCBP	ENSG00000137575	4862.27	0.0988476	-0.0988476	0.0146299	0.114836
SHC1	ENSG00000160691	5246.64	0.207835	0.207835	0.000129201	0.00497867
SMARCA5	ENSG00000153147	12110.2	0.0912961	-0.0912961	0.00979669	0.077454
PDIA5	ENSG00000065485	972.736	0.209461	-0.209461	0.00257936	0.0592381
PPP1R1C	ENSG00000150722	400.536	0.0355966	0.0355966	0.110657	0.823418
SPINT1	ENSG00000166145	96.0474	0.0209457	0.0209457	0.0495063	0.46795
DRGX	ENSG00000165606	1683.29	0.0675551	0.0675551	0.0539832	0.288728
CNOT1	ENSG00000125107	9171.9	0.0191278	-0.0191278	0.461668	0.663486
RAP1A	ENSG00000116473	896.613	0.0106704	0.0106704	0.655073	1
CFAP57	ENSG00000243710	159.381	0.0360056	0.0360056	0.0304617	0.330636
NXN	ENSG00000167693	3950.69	0.0272833	-0.0272833	0.323716	0.651183
SORBS3	ENSG00000120896	267.435	0.0399166	0.0399166	0.0347802	0.447555
FNDC3B	ENSG00000075420	412.324	0.03663	0.03663	0.116075	0.760559
ERGIC3	ENSG00000125991	6332.18	0.0292845	0.0292845	0.292071	0.513618
GPR137B	ENSG00000077585	134.22	0.0217051	-0.0217051	0.112809	0.634626
FNIP1	ENSG00000217128	806.12	0.00124781	0.00124781	0.953633	1
ATR	ENSG00000175054	908.761	0.0262832	-0.0262832	0.283519	0.726439
IKZF2	ENSG00000030419	100.419	0.00910391	-0.00910391	0.431436	1
TIMM23B-AGAP6	ENSG00000178440	630.328	0.0124	-0.0124	0.568536	1
AP3B1	ENSG00000132842	1012.83	0.00706023	0.00706023	0.763122	1
PDCD4	ENSG00000150593	1715.6	0.0227309	-0.0227309	0.350803	0.657712
FMN1	ENSG00000248905	32.148	0.00667538	0.00667538	0.259927	1
FZD4	ENSG00000174804	206.986	0.00770338	0.00770338	0.633622	1
CUL3	ENSG00000036257	3799.4	0.0243262	-0.0243262	0.372712	0.636226
BTF3L4P3	ENSG00000213108	1.09436	0.00082179	0.00082179	0.254159	1
CTNNB1	ENSG00000168036	20933.8	0.015011	-0.015011	0.536966	0.735421
SPCS2	ENSG00000118363	2263.35	0.00541073	-0.00541073	0.833478	0.98191
RAP2B	ENSG00000181467	1116.95	0.135055	0.135055	0.0127734	0.156022
ADCY2	ENSG00000078295	855.969	0.19245	0.19245	0.00240702	0.0951762
ZNF513	ENSG00000163795	1121.66	0.0164223	0.0164223	0.513409	0.899163
GPX3	ENSG00000211445	968.577	0.0128546	0.0128546	0.567834	1
FKBP9	ENSG00000122642	2154.48	0.0507752	-0.0507752	0.103812	0.384854
KIF9	ENSG00000088727	117.863	0.0137357	0.0137357	0.247274	0.891119
NECTIN3	ENSG00000177707	650.672	0.0129253	-0.0129253	0.545483	1
AP003108.2	ENSG00000256591	1036.74	0.00812721	-0.00812721	0.738558	1
RGS2	ENSG00000116741	665.97	0.0304302	-0.0304302	0.211576	0.945764
MST1	ENSG00000173531	150.325	0.00556351	0.00556351	0.668563	1
DYNLL1	ENSG00000088986	9412.2	0.0316544	-0.0316544	0.256075	0.539681
KAZN	ENSG00000189337	1508.72	0.213847	0.213847	0.000609331	0.0171098
ZFX	ENSG00000005889	624.664	0.010231	-0.010231	0.649255	1
LHX1-DT	ENSG00000277268	158.205	0.0305385	0.0305385	0.0492604	0.50716
ZNF503	ENSG00000165655	255.396	0.0195554	0.0195554	0.245404	1
EMSY	ENSG00000158636	1247.23	0.0258078	-0.0258078	0.308017	0.733239
PTPRK	ENSG00000152894	1005.36	0.0383015	-0.0383015	0.137061	0.519081
RAP1B	ENSG00000127314	1586.79	0.00387906	-0.00387906	0.875643	1
IGFL4	ENSG00000204869	12.6352	0.000557727	0.000557727	0.908641	1
HACL1	ENSG00000131373	291.602	0.0122767	0.0122767	0.477979	1
MMUT	ENSG00000146085	1817.45	0.0323454	-0.0323454	0.257902	0.638217
AC241584.1	ENSG00000230832	2.01134	0.000464806	0.000464806	0.768721	1
PABPC1	ENSG00000070756	14398.7	0.143254	0.143254	8.80536e-05	0.00289895
CNTNAP1	ENSG00000108797	1459.85	0.00984819	0.00984819	0.693485	0.92945
SMAD4	ENSG00000141646	3664.69	0.0519276	-0.0519276	0.0966638	0.359281
ATL2	ENSG00000119787	1666.54	0.0310684	-0.0310684	0.261269	0.628766
EEF1A1P25	ENSG00000241429	11.6873	0.00236933	0.00236933	0.551332	1
IFT74	ENSG00000096872	338.266	0.00339304	0.00339304	0.852745	1
PSMB3	ENSG00000277791	2913.37	0.0117674	0.0117674	0.642826	0.839042
RHOG	ENSG00000177105	219.659	0.0318893	0.0318893	0.0576869	0.633985
H2BC19P	ENSG00000220323	123.811	0.000628101	-0.000628101	0.956053	1
BRINP3	ENSG00000162670	17.3502	0.000208906	-0.000208906	0.965041	1
ARPC1B	ENSG00000130429	253.648	0.510151	0.510151	0.000166227	0.019363
SNX2	ENSG00000205302	1850.93	0.0138004	-0.0138004	0.596465	0.816204
TLE3	ENSG00000140332	2132.58	0.0827934	0.0827934	0.0303585	0.195344
RANBP9	ENSG00000010017	2652.5	0.0271358	-0.0271358	0.345938	0.654869
FGFRL1	ENSG00000127418	738.613	0.0483847	-0.0483847	0.0505326	0.513916
ACSS1	ENSG00000154930	17.8292	0.00179762	-0.00179762	0.674191	1
CIAO2A	ENSG00000166797	763.298	0.00498763	-0.00498763	0.814147	1
FNDC1	ENSG00000164694	54.8969	0.000564541	0.000564541	0.969628	1
SCTR	ENSG00000080293	0.662369	0.000880935	0.000880935	0.324084	1
AHSA1	ENSG00000100591	4467.23	0.0253652	0.0253652	0.353111	0.603365
CDH6	ENSG00000113361	7774.68	0.00595371	-0.00595371	0.819922	0.821251
AL355315.1	ENSG00000249967	870.29	0.0212823	0.0212823	0.368134	1
HNRNPU	ENSG00000153187	22798.7	0.0374007	-0.0374007	0.187937	0.429227
PTGR2	ENSG00000140043	232.991	0.00497778	-0.00497778	0.781911	1
SYNGAP1	ENSG00000197283	2808.15	0.00131507	0.00131507	0.948008	1
ZNF148	ENSG00000163848	1250.63	0.0102358	-0.0102358	0.671833	1
PDGFD	ENSG00000170962	37.5775	0.007036	0.007036	0.325647	1
CLK2	ENSG00000176444	1165.1	0.000343799	-0.000343799	0.987935	1
RRAGC	ENSG00000116954	837.382	0.0246087	-0.0246087	0.287132	1
OTUB1	ENSG00000167770	4377.54	0.0211674	0.0211674	0.438302	0.660353
HNRNPH2	ENSG00000126945	5716.61	0.0552248	-0.0552248	0.0721801	0.261904
ARID2	ENSG00000189079	2188.52	0.0550331	-0.0550331	0.0922247	0.34181
PCCA	ENSG00000175198	1614.21	0.0080023	-0.0080023	0.737721	0.982265
UHMK1	ENSG00000152332	1024.08	0.0452966	-0.0452966	0.108078	0.478741
ADAMTSL3	ENSG00000156218	5.30275	0.000337014	0.000337014	0.889391	1
PLPP3	ENSG00000162407	457.391	0.265621	-0.265621	0.0045657	0.166941
NR2F1	ENSG00000175745	179.613	0.00454121	-0.00454121	0.404667	1
AIFM1	ENSG00000156709	1362.69	0.0078399	0.0078399	0.753614	0.964315
AC090071.1	ENSG00000225165	0.516209	0.00015191	0.00015191	0.805907	1
RAB34	ENSG00000109113	536.203	0.0788336	0.0788336	0.0257704	0.386039
PLEKHA2	ENSG00000169499	23.0515	0.00078886	-0.00078886	0.990289	1
HSPD1P8	ENSG00000215357	1.29865	0.00149224	0.00149224	0.258184	1
AL590132.1	ENSG00000284299	84.4335	0.0153849	0.0153849	0.137999	0.730853
PLEKHD1	ENSG00000175985	85.9026	0.00945876	0.00945876	0.363818	1
INHBB	ENSG00000163083	4.83143	0.0012735	0.0012735	0.616339	1
PILRB	ENSG00000121716	1783.5	0.0123979	-0.0123979	0.609764	0.900806
FZD3	ENSG00000104290	3794.02	0.128461	-0.128461	0.00259478	0.0425391
AL136531.2	ENSG00000274322	1527.43	0.00217424	0.00217424	0.926185	1
GCSHP5	ENSG00000224837	6.0202	0.000287011	0.000287011	0.899488	1
RRAGA	ENSG00000155876	2965.35	0.00625246	0.00625246	0.808262	0.957536
ENY2	ENSG00000120533	2808.81	0.0783367	-0.0783367	0.0310352	0.185829
MYLK	ENSG00000065534	287.279	0.0125381	-0.0125381	0.597697	1
SMAD5	ENSG00000113658	1416.03	0.00929893	-0.00929893	0.716178	0.941375
SLC14A2	ENSG00000132874	7.67724	0.0022275	-0.0022275	0.512157	1
GAS8	ENSG00000141013	577.527	0.00934812	-0.00934812	0.655934	1
BMS1P1	ENSG00000204177	248.966	0.0140707	-0.0140707	0.401473	1
PRNP	ENSG00000171867	1167.95	0.145809	0.145809	0.0103355	0.131213
ELL2	ENSG00000118985	911.646	0.210818	-0.210818	0.00305975	0.063253
NFKBIZ	ENSG00000144802	83.0592	5.73215e-05	-5.73215e-05	0.98535	1
HNRNPD	ENSG00000138668	9557.22	0.0343006	-0.0343006	0.219337	0.463472
TTC8	ENSG00000165533	266.698	0.0155974	0.0155974	0.326184	1
PARM1	ENSG00000169116	9801.44	0.0446373	0.0446373	0.12718	0.331706
IDH3G	ENSG00000067829	1567.48	0.0295857	0.0295857	0.275879	0.652308
PSME2	ENSG00000100911	1211.74	0.0319692	0.0319692	0.245292	0.692295
PARP16	ENSG00000138617	338.871	0.00504094	0.00504094	0.77972	1
KIT	ENSG00000157404	424.568	0.00983263	-0.00983263	0.577469	1
HPCAL4	ENSG00000116983	34.4962	0.00792499	0.00792499	0.267242	1
PCCB	ENSG00000114054	1463.28	0.00972661	-0.00972661	0.693399	0.943008
ERF	ENSG00000105722	743.534	0.542601	0.542601	1.14604e-10	2.45954e-07
ID2	ENSG00000115738	593.964	0.754381	0.754381	0.000279341	0.0236748
FLNA	ENSG00000196924	12821.2	0.184135	0.184135	0.000537339	0.012132
DLG2	ENSG00000150672	131.753	0.00295969	0.00295969	0.820229	1
STAT1	ENSG00000115415	994.755	0.0114717	0.0114717	0.63527	1
TUBB6	ENSG00000176014	1563.77	0.0485715	0.0485715	0.0907165	0.383389
SMIM4	ENSG00000168273	211.964	0.016599	0.016599	0.292218	1
EFR3B	ENSG00000084710	6895.48	0.025868	0.025868	0.36511	0.632642
LRRC37A6P	ENSG00000230445	20.3298	0.00322686	-0.00322686	0.472064	1
PDZD2	ENSG00000133401	1887.82	0.192351	-0.192351	0.000451261	0.0119171
AIDA	ENSG00000186063	1867.95	0.0167846	-0.0167846	0.522509	0.847933
ZHX1	ENSG00000165156	2773.37	0.0556495	-0.0556495	0.0856442	0.34784
ATP1B1	ENSG00000143153	5622.88	0.0191151	-0.0191151	0.521723	0.685998
PRKAG2	ENSG00000106617	592.157	0.00188182	0.00188182	0.971819	1
RPARP-AS1	ENSG00000269609	321.224	0.0260295	0.0260295	0.19014	1
AL049795.2	ENSG00000250135	464.785	0.0100507	0.0100507	0.625288	1
ROMO1	ENSG00000125995	1561.43	0.0239417	0.0239417	0.32947	0.706052
ZNF697	ENSG00000143067	2700.1	0.000291418	-0.000291418	0.992376	1
CPD	ENSG00000108582	1816.26	0.0218502	0.0218502	0.403258	0.763904
SLC6A8	ENSG00000130821	2806.71	0.0649497	0.0649497	0.0580834	0.297394
AC104109.4	ENSG00000273345	2140.1	0.011594	-0.011594	0.974538	1
IQCJ-SCHIP1	ENSG00000283154	2139.38	0.00148425	-0.00148425	0.958928	1
LYPLA2P1	ENSG00000228285	4.23594	0.000399917	0.000399917	0.877535	1
EED	ENSG00000074266	629.835	0.00664318	0.00664318	0.755887	1
NT5C1A	ENSG00000116981	1.77916	0.000846734	0.000846734	0.557124	1
BRD7P2	ENSG00000184100	8.92447	0.00232325	0.00232325	0.506889	1
SDHAF2	ENSG00000167985	1212.51	0.0109978	-0.0109978	0.658618	1
CIB1	ENSG00000185043	331.843	0.0169234	0.0169234	0.341762	1
OSBPL3	ENSG00000070882	1027.12	0.0148819	0.0148819	0.49575	0.9449
SLIT2	ENSG00000145147	1121.28	0.318884	0.318884	0.000351363	0.0139327
HS3ST2	ENSG00000122254	1177.14	0.0490191	0.0490191	0.0939953	0.442301
YWHAE	ENSG00000108953	39638	0.0267019	-0.0267019	0.317049	0.534713
ID4	ENSG00000172201	3083.53	0.168703	0.168703	0.00453633	0.0520033
SNX17	ENSG00000115234	2514.06	0.0310344	0.0310344	0.281397	0.628742
ANAPC10	ENSG00000164162	220.589	0.00422187	-0.00422187	0.782169	1
SOCS3	ENSG00000184557	117.415	0.00737315	0.00737315	0.461234	1
PAN3	ENSG00000152520	1140.51	0.0224879	-0.0224879	0.359259	0.830055
AC110285.2	ENSG00000262877	241.362	0.00238245	-0.00238245	0.895553	1
AC009022.1	ENSG00000196696	350.435	0.00615529	-0.00615529	0.739182	1
DHRS1	ENSG00000157379	518.929	0.0083699	0.0083699	0.698467	1
NGFR	ENSG00000064300	10572.1	0.283112	-0.283112	4.20092e-08	9.00717e-06
ERI3	ENSG00000117419	1898.63	0.0717525	0.0717525	0.0481126	0.239001
APH1A	ENSG00000117362	3776.15	0.0129487	0.0129487	0.629546	0.86373
AL050341.2	ENSG00000259943	504.528	0.0181723	-0.0181723	0.384836	1
TTC26	ENSG00000105948	227.054	0.00130737	-0.00130737	0.936631	1
GREM2	ENSG00000180875	419.559	0.256444	0.256444	0.00250241	0.116802
PKP4	ENSG00000144283	1988.36	0.169519	0.169519	0.000752017	0.0182325
AOX1	ENSG00000138356	14.1495	0.00474539	0.00474539	0.280079	1
TMED2	ENSG00000086598	4438.53	0.00182479	-0.00182479	0.954391	0.900806
ARF5	ENSG00000004059	5276.09	0.0130242	0.0130242	0.623702	0.783218
HLA-F	ENSG00000204642	42.9022	0.010072	-0.010072	0.192048	1
COL12A1	ENSG00000111799	96.555	1.27929	1.27929	1.23946e-06	0.000303627
TAMM41	ENSG00000144559	362.009	0.0189511	0.0189511	0.341376	1
PIGN	ENSG00000197563	405.223	0.00949117	-0.00949117	0.617067	1
RNF152	ENSG00000176641	2298.18	0.0904995	-0.0904995	0.0269961	0.182357
MYT1L	ENSG00000186487	1750.88	0.35409	-0.35409	4.68698e-08	1.4416e-05
SEPTIN7	ENSG00000122545	7541.97	0.0530995	-0.0530995	0.0771957	0.264691
RPL36AL	ENSG00000165502	2524.85	0.00085859	0.00085859	0.969113	1
PLCB3	ENSG00000149782	1033.06	0.000196587	0.000196587	0.996657	1
SNHG17	ENSG00000196756	408.536	0.0176568	0.0176568	0.396477	1
C6orf62	ENSG00000112308	4064.24	0.0850236	-0.0850236	0.0230216	0.166399
RBMS3	ENSG00000144642	1622.57	0.028179	0.028179	0.297366	0.676823
RPGRIP1L	ENSG00000103494	743.444	0.0234117	-0.0234117	0.335285	1
SEC62	ENSG00000008952	3474.41	0.0492712	-0.0492712	0.110573	0.348937
IFT80	ENSG00000068885	954.55	0.0471053	-0.0471053	0.117048	0.499093
VDAC3	ENSG00000078668	4854.35	0.00867612	0.00867612	0.746798	0.907549
RNFT1	ENSG00000189050	236.625	0.00855024	-0.00855024	0.597659	1
KAT2B	ENSG00000114166	529.803	0.0537133	-0.0537133	0.0479561	0.532963
AC005670.2	ENSG00000262633	858.262	0.0389454	-0.0389454	0.153315	0.831202
ZFAND3	ENSG00000156639	5618.38	0.0186898	-0.0186898	0.490456	0.713644
DAD1	ENSG00000129562	2378.61	0.00814051	-0.00814051	0.763908	0.939717
ATF7-NPFF	ENSG00000267281	486.417	0.00741992	-0.00741992	0.714278	1
CKAP5	ENSG00000175216	12785.6	0.00699334	-0.00699334	0.764658	0.772581
COMMD1	ENSG00000173163	1210.16	0.0225523	-0.0225523	0.365607	0.835413
PRKCB	ENSG00000166501	552.067	0.0267648	0.0267648	0.213166	0.988937
EXOC4	ENSG00000131558	4265.91	0.0286902	-0.0286902	0.287681	0.625254
FBLN5	ENSG00000140092	28.4946	0.00246803	0.00246803	0.616299	1
HS6ST2	ENSG00000171004	533.854	0.0633186	0.0633186	0.0369673	0.520625
DENND5A	ENSG00000184014	4204.51	0.000287738	0.000287738	0.989326	0.91257
FHOD1	ENSG00000135723	158.055	0.0115756	0.0115756	0.399437	1
YTHDF2	ENSG00000198492	5186.64	0.0205822	-0.0205822	0.468215	0.701268
IL1RAPL1	ENSG00000169306	3.68224	0.00160324	0.00160324	0.474155	1
CCND3	ENSG00000112576	775.373	0.00626037	-0.00626037	0.781172	1
STXBP3	ENSG00000116266	474.859	0.00400918	-0.00400918	0.832847	1
GGNBP2	ENSG00000278311	4613.42	0.0440275	-0.0440275	0.139966	0.441604
IRF1	ENSG00000125347	45.6209	0.0066975	0.0066975	0.452853	1
MPDZ	ENSG00000107186	1452.06	0.0099577	-0.0099577	0.693205	0.943006
SLC1A3	ENSG00000079215	42.8517	0.0148956	0.0148956	0.0272743	0.971492
SELENOT	ENSG00000198843	2816.04	0.0433061	-0.0433061	0.155099	0.453827
FYCO1	ENSG00000163820	316.418	0.0203484	-0.0203484	0.263916	1
NEK8	ENSG00000160602	178.014	0.0177266	0.0177266	0.213429	0.814257
TIMP4	ENSG00000157150	35.317	0.0119317	0.0119317	0.0435463	1
SLIT3	ENSG00000184347	682.173	0.325487	0.325487	0.00155789	0.0736515
RASA1	ENSG00000145715	2548.2	0.0271623	-0.0271623	0.322593	0.663042
MBD6	ENSG00000166987	967.962	0.000234673	-0.000234673	0.98822	1
SPTSSA	ENSG00000165389	988.996	0.0266765	-0.0266765	0.296539	0.741784
AC025283.2	ENSG00000285329	511.711	1.25026e-05	1.25026e-05	0.997319	1
FEZ1	ENSG00000149557	1990	0.0877723	0.0877723	0.0297054	0.192159
TMA7	ENSG00000232112	3694.96	0.0168488	0.0168488	0.527323	0.804718
PSMA2	ENSG00000106588	3768.73	0.0149567	0.0149567	0.622601	0.757982
ZFAND6	ENSG00000086666	2334.94	0.0969215	-0.0969215	0.0154358	0.132429
SLC35D1	ENSG00000116704	543.09	0.00772403	-0.00772403	0.714167	1
EWSR1	ENSG00000182944	14711.7	0.0295537	-0.0295537	0.272088	0.554442
BCAP31	ENSG00000185825	5143.62	0.0444581	0.0444581	0.136869	0.444004
AMOT	ENSG00000126016	4508.04	0.260348	-0.260348	4.52001e-06	0.000411751
MFAP1	ENSG00000140259	2289.04	0.00608924	-0.00608924	0.825599	1
IPO13	ENSG00000117408	2286.29	0.0256061	-0.0256061	0.332405	0.671778
DHRS3	ENSG00000162496	22.406	1.28102	1.28102	0.000893855	0.212025
GSKIP	ENSG00000100744	896.274	0.00719368	-0.00719368	0.754914	1
PPP2R5E	ENSG00000154001	2454.43	0.0283746	-0.0283746	0.319502	0.662499
LTBP1	ENSG00000049323	418.804	0.0119491	0.0119491	0.0905726	0.742887
ARPC4-TTLL3	ENSG00000250151	3513.56	0.0091331	-0.0091331	0.727644	0.832039
BECN1	ENSG00000126581	1893.31	0.00718138	0.00718138	0.793221	0.992217
CCDC39	ENSG00000284862	9.45072	0.00273317	0.00273317	0.44974	1
AC053481.2	ENSG00000263887	0.897762	0.000204375	0.000204375	0.842678	1
UBE2L3	ENSG00000185651	4743.48	0.0136505	-0.0136505	0.604035	0.848063
WWP1	ENSG00000123124	1076.53	0.0101641	-0.0101641	0.668916	1
JMJD7-PLA2G4B	ENSG00000168970	1307.09	0.0797318	-0.0797318	0.036995	0.285723
MAP3K5	ENSG00000197442	16.0571	0.00270686	0.00270686	0.578398	1
SUSD2	ENSG00000099994	4630.68	0.0162684	0.0162684	0.311383	0.650825
DOCK11	ENSG00000147251	2322.02	0.0385466	-0.0385466	0.189209	0.52393
CRHR1	ENSG00000120088	121.309	0.00661476	0.00661476	0.571013	1
TFDP2	ENSG00000114126	3819.87	0.28221	-0.28221	1.77467e-05	0.00113495
RAB18	ENSG00000099246	3427.94	0.126285	-0.126285	0.0037478	0.0545343
HES6	ENSG00000144485	8893.33	0.0365916	-0.0365916	0.0769852	0.271489
GBAP1	ENSG00000160766	194.849	0.0159611	0.0159611	0.307266	1
SMARCD2	ENSG00000108604	2517.74	0.0386394	-0.0386394	0.180182	0.51129
RUNX1T1	ENSG00000079102	6627.86	0.044378	-0.044378	0.15307	0.381944
SKIDA1	ENSG00000180592	483.643	0.0133795	-0.0133795	0.496497	1
ZNF672	ENSG00000171161	1347.4	0.0418602	0.0418602	0.153288	0.451075
HADHAP1	ENSG00000251596	0.513022	0.000380371	0.000380371	0.657962	1
NA	ENSG00000286070	2237.96	0.0346275	-0.0346275	0.22033	0.563768
PICALM	ENSG00000073921	5645.05	0.0490403	-0.0490403	0.0914413	0.290164
AC010132.3	ENSG00000256646	3989.96	0.0184674	0.0184674	0.502507	0.775287
SRPRA	ENSG00000182934	2384.18	0.0115152	-0.0115152	0.671705	0.892176
DHX15	ENSG00000109606	7997.61	0.0310377	-0.0310377	0.259431	0.479312
SP6	ENSG00000189120	137.046	0.00253173	-0.00253173	0.84174	1
CNPY3	ENSG00000137161	2425.39	0.0156987	0.0156987	0.525996	0.774031
MINK1	ENSG00000141503	3890.92	0.0481868	0.0481868	0.120031	0.414374
MTO1	ENSG00000135297	722.359	0.0199903	0.0199903	0.370852	1
PPP2CA	ENSG00000113575	8684.08	0.0412431	-0.0412431	0.149979	0.361445
AC027031.2	ENSG00000254615	1797.23	0.305389	0.305389	6.95877e-06	0.000532549
SNX18	ENSG00000178996	2097.08	0.0444259	0.0444259	0.139117	0.469626
SGMS1-AS1	ENSG00000226200	120.627	0.0117433	0.0117433	0.357904	1
CPXM2	ENSG00000121898	18.5527	0.000412647	-0.000412647	0.924611	1
KCNJ6	ENSG00000157542	2652.3	0.168724	-0.168724	0.00120538	0.0249373
NCALD	ENSG00000104490	9386.05	0.0700407	-0.0700407	0.047533	0.189339
IPO11	ENSG00000086200	720.48	0.00949853	-0.00949853	0.675712	1
SPRED1	ENSG00000166068	543.175	0.0212367	0.0212367	0.330219	1
RIN2	ENSG00000132669	1924.71	0.00146277	-0.00146277	0.839908	0.935413
TMEM60	ENSG00000135211	433.183	0.00959563	-0.00959563	0.62694	1
EGLN3	ENSG00000129521	33.194	0.00453137	0.00453137	0.455901	1
LRP6	ENSG00000070018	2174.3	0.0898	-0.0898	0.0288526	0.1782
DNAJB9	ENSG00000128590	1056.4	0.0681762	-0.0681762	0.0516057	0.324239
MET	ENSG00000105976	18.1143	0.00628835	0.00628835	0.181993	1
EIF5A2	ENSG00000163577	499.243	0.00862208	-0.00862208	0.660593	1
ESYT1	ENSG00000139641	4940.3	0.0239105	0.0239105	0.38155	0.643619
POLDIP2	ENSG00000004142	3512.08	0.0112842	0.0112842	0.675125	0.785056
NA	ENSG00000287694	655.328	0.388385	0.388385	4.30672e-06	0.00105616
FNIP2	ENSG00000052795	2914.43	0.0357257	-0.0357257	0.218344	0.559903
HMBOX1	ENSG00000147421	767.598	0.033986	-0.033986	0.194258	0.900806
USP19	ENSG00000172046	3859.08	0.000783277	0.000783277	0.98143	0.939717
NPAS3	ENSG00000151322	201.817	0.00359895	0.00359895	0.800329	1
CAPZB	ENSG00000077549	11640.2	0.0370769	-0.0370769	0.175181	0.448501
HECTD1	ENSG00000092148	7256.22	0.0342329	-0.0342329	0.221323	0.504337
HDGF	ENSG00000143321	6818.41	0.0176858	-0.0176858	0.507585	0.655746
SFXN5	ENSG00000144040	766.581	0.0534588	0.0534588	0.0852903	0.647016
PIK3C2A	ENSG00000011405	1661.5	0.12682	-0.12682	0.00814143	0.0962339
CNTNAP4	ENSG00000152910	759.566	0.386679	0.386679	2.02588e-06	0.000585969
PSMA6	ENSG00000100902	4375.17	0.00318226	-0.00318226	0.915056	0.888063
SH3BP4	ENSG00000130147	1357.67	0.0333968	0.0333968	0.0275408	0.198435
SERP1	ENSG00000120742	1802.96	0.0745771	-0.0745771	0.0445656	0.259895
ZFR	ENSG00000056097	6824.76	0.0272665	-0.0272665	0.347119	0.587836
YES1	ENSG00000176105	797.554	0.0364935	0.0364935	0.163328	0.839042
SRF	ENSG00000112658	1971.64	0.0111238	0.0111238	0.655298	0.907026
AGO1	ENSG00000092847	5230.55	0.122619	-0.122619	0.00154565	0.0297992
HM13	ENSG00000101294	4337.58	0.00578962	0.00578962	0.822017	0.96323
ST8SIA4	ENSG00000113532	179.297	0.00683906	-0.00683906	0.609142	1
RTCB	ENSG00000100220	5193.18	0.000538129	0.000538129	0.978251	1
NRBP1	ENSG00000115216	4544.34	0.0254661	0.0254661	0.344442	0.676939
RREB1	ENSG00000124782	129.137	0.00512817	0.00512817	0.636405	1
TLK1	ENSG00000198586	1076.62	0.0414616	-0.0414616	0.151186	0.561028
BEGAIN	ENSG00000183092	882.89	0.234115	0.234115	0.000977983	0.053965
STAG3L5P	ENSG00000242294	859.909	0.123463	-0.123463	0.0148131	0.306249
SNHG32	ENSG00000204387	2237.77	0.16942	0.16942	0.000598828	0.0155971
TIAM2	ENSG00000146426	3117.65	0.229991	-0.229991	9.13816e-06	0.000541426
ZNRD1ASP	ENSG00000204623	340.285	0.0177564	-0.0177564	0.355211	1
INSYN2B	ENSG00000204767	1.01316	0.00113106	0.00113106	0.396207	1
NA	ENSG00000285713	162.63	0.00253965	-0.00253965	0.870576	1
BTNL9	ENSG00000165810	348.755	0.272805	-0.272805	0.00467726	0.14699
GNAS	ENSG00000087460	54654.2	0.000406283	-0.000406283	0.990116	0.942892
MARCHF5	ENSG00000198060	1665.79	0.0572344	-0.0572344	0.0856743	0.368089
CKS1B	ENSG00000173207	476.114	0.0403192	0.0403192	0.04119	0.546852
CDH2	ENSG00000170558	9526.09	0.00097845	-0.00097845	0.946375	0.870362
RBM15	ENSG00000162775	503.004	0.0143481	-0.0143481	0.497258	1
ZNF423	ENSG00000102935	4968.36	0.0138695	-0.0138695	0.595937	0.831054
SCHIP1	ENSG00000151967	2348.87	0.00340592	-0.00340592	0.890014	1
AC073869.1	ENSG00000152117	1223.76	0.00773978	-0.00773978	0.814962	1
RHOB	ENSG00000143878	6517.61	0.19245	0.19245	0.000203376	0.00500099
PRDX4	ENSG00000123131	1356.26	0.066328	0.066328	0.0576204	0.265461
NPHP1	ENSG00000144061	99.3157	0.00278328	0.00278328	0.778194	1
CCNJ	ENSG00000107443	2160.48	0.144185	-0.144185	0.00349807	0.0568296
ZSWIM8	ENSG00000214655	4263.99	0.00237845	-0.00237845	0.924856	0.891119
UBE2Q1	ENSG00000160714	3763.42	0.00650741	0.00650741	0.808686	0.939696
LANCL3	ENSG00000147036	19.2014	0.00198451	-0.00198451	0.694447	1
PEX7	ENSG00000112357	185.258	0.00784967	0.00784967	0.576001	1
SEC24D	ENSG00000150961	823.945	0.00557538	0.00557538	0.722856	1
CHST2	ENSG00000175040	578.377	0.065432	0.065432	0.0380955	0.46795
AL589666.1	ENSG00000271793	1546.43	0.00994133	-0.00994133	0.697176	0.931647
DUSP4	ENSG00000120875	12582.5	0.0416722	0.0416722	0.154688	0.365001
PLXNB2	ENSG00000196576	4554.41	0.0637339	0.0637339	0.0652265	0.262672
RAB14	ENSG00000119396	3713.9	0.0578619	-0.0578619	0.0742086	0.283151
GTF2IRD1	ENSG00000006704	1751.82	0.0266445	-0.0266445	0.328187	0.701987
RFLNB	ENSG00000183688	233.39	0.0232595	0.0232595	0.146193	1
PAK5	ENSG00000101349	970.077	0.0196047	-0.0196047	0.432	0.899663
TMEM185A	ENSG00000269556	799.494	0.0020452	0.0020452	0.929279	1
CNOT4	ENSG00000080802	1540.29	0.0107641	-0.0107641	0.672837	0.932211
LTBP3	ENSG00000168056	91.5824	0.0159417	0.0159417	0.131319	0.674568
AC084337.2	ENSG00000283977	358.023	0.0100772	0.0100772	0.61338	1
AC012615.1	ENSG00000261526	266.77	0.0153596	0.0153596	0.380904	1
NAT16	ENSG00000167011	117.732	0.00798969	-0.00798969	0.497311	1
PPIAP8	ENSG00000225185	1.24163	0.0014518	0.0014518	0.14898	1
LINC02609	ENSG00000233593	116.746	0.0118794	0.0118794	0.349834	1
NUFIP2	ENSG00000108256	3365.11	0.0261999	-0.0261999	0.338986	0.662823
AP001931.1	ENSG00000254732	8583.17	0.00573971	-0.00573971	0.895213	0.866728
NLRX1	ENSG00000160703	85.8558	0.000611095	0.000611095	0.93467	1
CHMP1B	ENSG00000255112	2877.21	0.0341259	-0.0341259	0.231822	0.575768
RHBDL1	ENSG00000103269	42.921	0.00493917	0.00493917	0.525083	1
MGLL	ENSG00000074416	135.73	0.0162095	0.0162095	0.228675	0.864534
UBE2N	ENSG00000177889	5575.98	0.059165	-0.059165	0.0635618	0.224986
DTNA	ENSG00000134769	996.991	0.26541	0.26541	0.00024183	0.0114324
CCDC146	ENSG00000135205	152.423	0.012162	-0.012162	0.38129	1
HNRNPLL	ENSG00000143889	2013.42	0.0557596	-0.0557596	0.0870056	0.349469
H2AJ	ENSG00000246705	280.996	0.0243147	0.0243147	0.168188	0.885072
LINC01166	ENSG00000232903	6.89577	0.0008732	0.0008732	0.75894	1
IDE	ENSG00000119912	789.077	0.00582057	-0.00582057	0.797173	1
RNF7	ENSG00000114125	2728.06	0.0151168	0.0151168	0.53121	0.812477
CHTOP	ENSG00000160679	4447.71	0.0347016	-0.0347016	0.227763	0.561486
MAB21L1	ENSG00000180660	6002.82	0.149478	-0.149478	0.000920514	0.0164263
JAK1	ENSG00000162434	2407.18	0.0275181	0.0275181	0.311087	0.628742
VPS11	ENSG00000160695	1743.02	0.00413175	0.00413175	0.915375	1
OSTF1	ENSG00000134996	613.338	0.0191497	0.0191497	0.396805	1
SYNE2	ENSG00000054654	3762.99	0.0798493	-0.0798493	0.0345127	0.205103
CREB3L2	ENSG00000182158	1486.55	0.00817856	-0.00817856	0.749393	0.962722
CDKN2B-AS1	ENSG00000240498	3.10853	0.000186744	-0.000186744	0.876509	1
IFT172	ENSG00000138002	1393.06	0.0421081	-0.0421081	0.155783	0.509652
AC093512.2	ENSG00000285043	13696.4	0.162853	0.162853	5.70745e-05	0.00189501
PSMD11	ENSG00000108671	4223	0.0137802	0.0137802	0.608233	0.843245
IFI6	ENSG00000126709	33.4645	0.00310868	0.00310868	0.616124	1
IFFO1	ENSG00000010295	1890.96	0.000249631	0.000249631	0.988592	1
ADSS1	ENSG00000185100	211.601	0.00561928	-0.00561928	0.715481	1
LAMC1	ENSG00000135862	4068.28	0.0260521	0.0260521	0.0577438	0.279445
DLSTP1	ENSG00000181227	4.62787	2.65052e-05	2.65052e-05	0.993183	1
SUMO2	ENSG00000188612	7531.78	0.132759	-0.132759	0.00260952	0.0367977
REXO5	ENSG00000005189	163.608	0.00194818	0.00194818	0.88543	1
USP25	ENSG00000155313	926.348	0.0131836	0.0131836	0.559152	0.9642
NFAT5	ENSG00000102908	1280.92	0.000672073	-0.000672073	0.976646	1
NES	ENSG00000132688	61515	0.0126797	0.0126797	0.425125	0.60581
WIPI1	ENSG00000070540	2622.04	0.082872	-0.082872	0.0311125	0.196177
CCDC144NL-AS1	ENSG00000233098	2242.51	0.110827	-0.110827	0.0126995	0.120903
AL358075.4	ENSG00000278139	4288.97	0.111727	-0.111727	0.00523717	0.0691267
BHLHE40	ENSG00000134107	47.4439	1.33187	1.33187	0.000136366	0.0134131
GNAI3	ENSG00000065135	6086.1	0.0709742	-0.0709742	0.0326896	0.163259
EPB41L4A-AS1	ENSG00000224032	1081.55	0.0654857	0.0654857	0.0610279	0.348972
RPL30	ENSG00000156482	11207.3	0.0114881	0.0114881	0.659149	0.747941
DPP10	ENSG00000175497	453.764	0.00643517	0.00643517	0.690503	1
MRNIP	ENSG00000161010	1354.69	0.00639199	-0.00639199	0.794547	0.992428
PIN4	ENSG00000102309	1204.47	0.000404965	0.000404965	0.986758	1
MRPL1	ENSG00000169288	691.911	0.0159261	0.0159261	0.48921	1
MAT2B	ENSG00000038274	909.058	0.0445811	-0.0445811	0.11328	0.470532
RPL11	ENSG00000142676	17692.6	0.0128527	0.0128527	0.62446	0.783665
ALDOA	ENSG00000149925	13893.1	0.161586	0.161586	5.97548e-05	0.00207422
PREX2	ENSG00000046889	528.79	0.00443574	-0.00443574	0.7801	1
SLC30A10	ENSG00000196660	83.1338	0.012039	-0.012039	0.245466	0.916611
GRIK4	ENSG00000149403	57.9016	0.0145352	0.0145352	0.112456	0.948496
FAM98A	ENSG00000119812	1873.29	0.0253826	-0.0253826	0.337912	0.699234
TRMT9B	ENSG00000250305	2485.89	0.305891	-0.305891	1.56867e-05	0.00113495
SUCO	ENSG00000094975	2134.53	0.0516	-0.0516	0.104316	0.385468
[truncated: 58,666 more rows]

## Sheet: day7_clone2
gene_name	ENSEMBL	base_mean	absolute_log2fc	log2fc	p_val	p_adj
TNNC1	ENSG00000114854	18.4299	0.000205028	-0.000205028	0.973254	1
CA3	ENSG00000164879	8.01444	0.00357963	0.00357963	0.571883	1
FAM216B	ENSG00000179813	0.830491	0.000846149	-0.000846149	0.528252	1
TFAP2B	ENSG00000008196	2.2295	0.00154882	-0.00154882	0.585087	1
MYBPH	ENSG00000133055	1.10571	0.000672781	0.000672781	0.676232	1
DKK2	ENSG00000155011	15.4973	0.00957498	0.00957498	0.0857196	1
COL3A1	ENSG00000168542	584.873	0.0038484	0.0038484	0.464959	1
CA2	ENSG00000104267	55.3806	0.0231436	0.0231436	0.0954081	1
PROX2	ENSG00000119608	119.454	0.333615	0.333615	0.00505216	0.149441
TLX2	ENSG00000115297	17.4929	0.00329978	0.00329978	0.682704	1
HTR2C	ENSG00000147246	7.53386	0.00243491	0.00243491	0.588009	1
TNNT3	ENSG00000130595	1.41824	0.00320172	0.00320172	0.19268	1
KDR	ENSG00000128052	516.468	0.00960663	0.00960663	0.180712	0.804169
CFI	ENSG00000205403	0.343493	0.000281498	0.000281498	0.858011	1
HSP90AA5P	ENSG00000205955	1.8121	0.00264927	-0.00264927	0.291091	1
BBOX1	ENSG00000129151	0.312394	0.000185585	0.000185585	0.867143	1
H4C6	ENSG00000274618	0.183579	1.69886e-05	1.69886e-05	0.951158	1
DNAJB13	ENSG00000187726	3.46605	0.000584343	0.000584343	0.959524	1
CAPSL	ENSG00000152611	0.353198	0.000112167	0.000112167	0.995355	1
ANKRD66	ENSG00000230062	0.260676	0.00055932	0.00055932	0.724114	1
KCNJ13	ENSG00000115474	4.0529	0.00373656	-0.00373656	0.375993	1
MAP1LC3C	ENSG00000197769	42.1822	0.00398796	0.00398796	0.765559	1
DLX6	ENSG00000006377	0.447071	0.00039454	-0.00039454	0.792735	1
FAM166B	ENSG00000215187	0.83648	0.00157603	0.00157603	0.446602	1
AC092807.3	ENSG00000272691	0.287236	0.00030969	-0.00030969	0.813256	1
SPAG6	ENSG00000077327	5.76096	0.000825984	0.000825984	0.884892	1
OSR1	ENSG00000143867	9.70725	0.00649648	0.00649648	0.389917	1
MME	ENSG00000196549	255.944	0.0170791	0.0170791	0.335547	0.828992
FZD10	ENSG00000111432	81.484	0.0271347	0.0271347	0.00688346	0.408293
LOX	ENSG00000113083	19.7272	0.0185311	0.0185311	0.0147983	1
HOXB6	ENSG00000108511	0.260676	0.00055932	0.00055932	0.724114	1
AC132812.1	ENSG00000265298	0.863471	0.00197965	0.00197965	0.347269	1
ADM2	ENSG00000128165	625.334	0.0267459	0.0267459	0.299297	1
SLC6A2	ENSG00000103546	2.90278	0.00164068	0.00164068	0.61612	1
FCF1P3	ENSG00000239997	0	NA	NA	NA	NA
NUAK2	ENSG00000163545	634.646	0.0146608	0.0146608	0.57243	1
DNAH11	ENSG00000105877	20.6095	0.00174806	0.00174806	0.803143	1
AL365440.1	ENSG00000231434	5.97594	0.00484263	0.00484263	0.300245	1
EFCAB1	ENSG00000034239	17.0179	0.00178782	-0.00178782	0.844526	1
DHX40P1	ENSG00000266992	2.5663	0.000248532	0.000248532	0.951877	1
BMP4	ENSG00000125378	63.011	0.01169	-0.01169	0.394156	1
ZIC4	ENSG00000174963	0.393512	0.000207889	-0.000207889	0.869677	1
DNAH12	ENSG00000174844	9.6654	0.00674601	0.00674601	0.302413	1
AC105250.1	ENSG00000250746	1.93425	0.000870415	0.000870415	0.799464	1
C1orf189	ENSG00000163263	3.59207	0.00151178	0.00151178	0.770466	1
SLC7A3	ENSG00000165349	1780.09	0.0136129	0.0136129	0.290607	0.513204
NPR3	ENSG00000113389	10.1061	0.00640309	0.00640309	0.356793	1
AC006971.1	ENSG00000218586	1.50702	0.00100808	0.00100808	0.617592	1
COLCA1	ENSG00000196167	10.8127	0.00322944	-0.00322944	0.62161	1
DRC7	ENSG00000159625	3.30469	0.000521123	-0.000521123	0.94168	1
PDLIM3	ENSG00000154553	213.222	0.00429265	-0.00429265	0.8404	1
CFAP45	ENSG00000213085	5.76131	0.00631653	0.00631653	0.225218	1
SPP1	ENSG00000118785	670.555	0.00995326	0.00995326	0.120242	0.353018
PRELP	ENSG00000188783	5.7651	0.00620327	0.00620327	0.130524	1
HSP90AA4P	ENSG00000205100	3.228	0.00102814	0.00102814	0.756689	1
AC136621.1	ENSG00000278928	1.11753	0.00106002	0.00106002	0.637244	1
LAYN	ENSG00000204381	44.2404	0.0160081	0.0160081	0.261115	1
VGLL3	ENSG00000206538	166.582	0.0011213	0.0011213	0.822235	1
JPH2	ENSG00000149596	28.9791	0.0072235	0.0072235	0.291788	1
ANO3	ENSG00000134343	178.518	0.0246908	0.0246908	0.328806	1
AL139260.3	ENSG00000274944	169.765	0.0277097	0.0277097	0.254693	1
FGF7	ENSG00000140285	0.857416	0.000179227	-0.000179227	0.880616	1
NKAIN4	ENSG00000101198	4901.39	0.255642	-0.255642	0.00106024	0.0451366
IFIH1	ENSG00000115267	5.82042	0.00327372	-0.00327372	0.548477	1
PAMR1	ENSG00000149090	162.321	0.0317743	0.0317743	0.139296	0.682172
EIF4EP1	ENSG00000233578	0	NA	NA	NA	NA
KCNK1	ENSG00000135750	18.9916	0.00934009	0.00934009	0.215049	1
RUNX2	ENSG00000124813	25.3598	0.0135971	0.0135971	0.162729	1
HSPA2	ENSG00000126803	1357.77	0.315749	-0.315749	2.66822e-05	0.00643818
SRL	ENSG00000185739	71.5667	1.15663	-1.15663	8.04843e-06	0.0202992
CALM2P2	ENSG00000229097	14.0131	0.00463086	-0.00463086	0.589417	1
H4C9	ENSG00000276180	14.2953	0.00645508	0.00645508	0.418512	1
MYBL1	ENSG00000185697	101.546	0.0165133	0.0165133	0.41161	1
TGFBR2	ENSG00000163513	158.411	0.0103267	0.0103267	0.613592	1
FGF10	ENSG00000070193	39.9646	0.0191693	0.0191693	0.154083	1
MIR6515	ENSG00000274417	6.71328	0.00157326	0.00157326	0.774426	1
PSMB8	ENSG00000204264	34.7129	0.0137247	0.0137247	0.234021	1
CCKAR	ENSG00000163394	0.928444	0.00145829	0.00145829	0.297742	1
PYGL	ENSG00000100504	146.405	0.0849886	0.0849886	0.0148641	0.238371
SLC18A2	ENSG00000165646	360.258	0.0575275	0.0575275	0.0706668	0.402366
IFI16	ENSG00000163565	44.5494	0.0355058	0.0355058	0.0139974	1
AL445183.3	ENSG00000236360	2.13862	0.000810901	0.000810901	0.780195	1
SLC25A14P1	ENSG00000213608	0.519011	0.000631257	-0.000631257	0.615973	1
NMD3P1	ENSG00000226342	0.374166	0.000319658	0.000319658	0.854079	1
SYT10	ENSG00000110975	22.2645	0.0115553	0.0115553	0.125573	1
HEG1	ENSG00000173706	1295.3	0.225103	0.225103	0.00138965	0.0454939
HSPA8P1	ENSG00000234176	11.0013	0.000289838	0.000289838	0.970434	1
BDKRB2	ENSG00000168398	194.591	0.0599627	0.0599627	0.0463783	0.408793
THRAP3P1	ENSG00000227339	1.48879	0.000568796	0.000568796	0.776271	1
HSP90AA2P	ENSG00000224411	51.8576	0.00991093	0.00991093	0.524366	1
RBMS1P1	ENSG00000225422	4.47585	0.000594477	0.000594477	0.908688	1
AL354702.1	ENSG00000215895	4.05808	0.00558525	0.00558525	0.236784	1
MYO7A	ENSG00000137474	92.5215	0.0165512	-0.0165512	0.406899	1
DIAPH3	ENSG00000139734	255.575	0.0147659	0.0147659	0.379573	0.868383
ANXA2P2	ENSG00000231991	53.1078	0.00067198	-0.00067198	0.962591	1
PA2G4P6	ENSG00000231799	1.34366	0.00192841	-0.00192841	0.410225	1
TIMP3	ENSG00000100234	703.733	0.0323774	-0.0323774	0.328972	0.561372
SLC38A3	ENSG00000188338	30.7808	0.00103447	-0.00103447	0.923955	1
MYCBP	ENSG00000214114	421.645	0.116005	0.116005	0.0249767	0.328129
AP002982.1	ENSG00000213750	12.6143	0.0138762	0.0138762	0.0361335	1
TBX2	ENSG00000121068	12.2521	0.00133985	0.00133985	0.880907	1
WWC1	ENSG00000113645	297.589	0.0245788	0.0245788	0.211165	0.676331
HDC	ENSG00000140287	2.01053	8.12893e-05	8.12893e-05	0.989966	1
S100A6	ENSG00000197956	398.217	0.0568302	0.0568302	0.0820916	0.431193
PMP22	ENSG00000109099	105.492	0.0341538	0.0341538	0.0642817	1
ANXA11	ENSG00000122359	471.866	0.0228606	0.0228606	0.355309	1
AF201337.1	ENSG00000254332	8.84149	0.0025408	-0.0025408	0.714231	1
LINC02735	ENSG00000255433	2.09489	0.000126552	0.000126552	0.983203	1
SPON1	ENSG00000262655	114.126	0.0206276	0.0206276	0.167556	0.740972
ANKFN1	ENSG00000153930	525.923	0.0368285	0.0368285	0.251986	0.972359
NPNT	ENSG00000168743	17.0704	0.00437883	0.00437883	0.627615	1
DYNLRB2	ENSG00000168589	4.99757	0.000417137	0.000417137	0.932606	1
HNRNPA3P13	ENSG00000250826	1.44155	2.88425e-05	2.88425e-05	0.96601	1
ATP5MDP1	ENSG00000231549	3.81977	0.00384843	0.00384843	0.319813	1
HSPD1P1	ENSG00000213430	14.1397	0.00894534	0.00894534	0.261945	1
PIN4P1	ENSG00000227973	5.26771	0.00106493	0.00106493	0.812926	1
TPPP3	ENSG00000159713	507.524	0.334433	-0.334433	0.00134277	0.095506
TMEM47	ENSG00000147027	465.765	0.0584067	0.0584067	0.0569157	0.485258
TAGLN2P1	ENSG00000253676	6.16915	0.00239379	0.00239379	0.548656	1
RGS22	ENSG00000132554	4.27303	0.00698844	0.00698844	0.10925	1
RBPMS	ENSG00000157110	1179.95	0.0374264	0.0374264	0.161448	0.405173
CFAP126	ENSG00000188931	0.523226	0.000147379	-0.000147379	0.903147	1
KIF19	ENSG00000196169	3566.47	0.0411739	-0.0411739	0.23818	0.455241
PGAM1P2	ENSG00000225639	0.311998	0.000860872	-0.000860872	0.590742	1
HSP90AB3P	ENSG00000183199	75.1151	0.0137595	0.0137595	0.414238	1
MAP3K20	ENSG00000091436	190.934	0.0365306	0.0365306	0.127029	0.653248
TMEM123	ENSG00000152558	814.65	0.024392	0.024392	0.375686	0.605592
H2AC20	ENSG00000184260	12.7161	0.0100703	0.0100703	0.155509	1
DNAH7	ENSG00000118997	10.4449	0.00603706	-0.00603706	0.386007	1
CAPN6	ENSG00000077274	198.563	0.0231829	0.0231829	0.22545	1
EIF4A2P4	ENSG00000224781	4.60207	0.00100031	-0.00100031	0.817478	1
SERPINH1	ENSG00000149257	4973.65	0.0160115	0.0160115	0.32801	0.538709
CNTF	ENSG00000242689	43.7895	0.00146949	0.00146949	0.905575	1
UBE2WP1	ENSG00000234422	0.102892	0.000319469	-0.000319469	0.820453	1
HSP90AA6P	ENSG00000181359	2.37704	0.00189788	-0.00189788	0.459337	1
CCND1	ENSG00000110092	3262.85	0.144435	0.144435	0.0181796	0.14946
PTMAP5	ENSG00000214182	42.0122	0.00689895	-0.00689895	0.595168	1
COL11A1	ENSG00000060718	607.595	0.0167847	0.0167847	0.0673655	0.523102
ADRB1	ENSG00000043591	2.91622	0.00109666	-0.00109666	0.763347	1
WNT5A	ENSG00000114251	78.332	0.0230144	0.0230144	0.0998652	1
PTMAP2	ENSG00000197744	41.98	0.00420144	0.00420144	0.753737	1
RPL35P1	ENSG00000237991	2.42788	0.00143534	-0.00143534	0.529984	1
AC012066.1	ENSG00000213197	1.51483	0.00219449	0.00219449	0.450775	1
AC092573.1	ENSG00000231735	16.2179	0.00839782	0.00839782	0.176804	1
ACKR3	ENSG00000144476	170.366	0.0457625	0.0457625	0.08687	0.544674
DTX3L	ENSG00000163840	40.3722	0.0185687	0.0185687	0.0624321	1
ATP5MC1P6	ENSG00000214318	0.907907	0.000565123	0.000565123	0.678802	1
AL389925.1	ENSG00000228523	0.0904116	0.000313197	-0.000313197	0.823197	1
MAN1A1	ENSG00000111885	176.14	0.00235224	0.00235224	0.920341	1
SUMO1P3	ENSG00000235082	6.11598	0.00107429	0.00107429	0.856514	1
HNRNPA1P7	ENSG00000215492	60.2391	0.00297204	0.00297204	0.852947	1
DDIT4L	ENSG00000145358	16.3135	0.000689928	0.000689928	0.929605	1
S100A11	ENSG00000163191	1819.75	0.0178561	-0.0178561	0.540379	0.711987
AC104117.2	ENSG00000253144	3.90366	0.00363272	-0.00363272	0.435962	1
AP001000.1	ENSG00000254612	28.7611	0.00930811	-0.00930811	0.443097	1
HMGB1P5	ENSG00000132967	108.283	0.0166207	0.0166207	0.42022	1
NR4A3	ENSG00000119508	573.733	0.00243331	0.00243331	0.923965	1
MYB	ENSG00000118513	78.792	0.0154193	0.0154193	0.406586	1
STC2	ENSG00000113739	1238.32	0.530929	0.530929	5.9458e-05	0.00974129
TUBAP2	ENSG00000214391	65.0794	0.00518717	0.00518717	0.747818	1
USP2	ENSG00000036672	64.6382	0.00840848	-0.00840848	0.622905	1
AC084757.1	ENSG00000259216	0.304269	6.52321e-05	-6.52321e-05	0.923829	1
ZIC3	ENSG00000156925	529.18	0.00429843	0.00429843	0.589009	1
AC005000.1	ENSG00000228532	11.2736	0.0049154	0.0049154	0.519358	1
PHBP11	ENSG00000227621	1.03039	0.00122687	0.00122687	0.370071	1
MIR4426	ENSG00000283795	16.1427	0.00454085	0.00454085	0.602962	1
LINC01630	ENSG00000227115	7.39212	3.76076e-05	3.76076e-05	0.995152	1
CD9	ENSG00000010278	341.685	0.0216242	0.0216242	0.21644	0.678833
GRAMD2B	ENSG00000155324	51.1924	0.00812523	0.00812523	0.530168	1
SCN5A	ENSG00000183873	217.138	0.00368021	-0.00368021	0.884547	1
AL157713.1	ENSG00000237842	3.01338	0.000675509	0.000675509	0.888731	1
ABCC12	ENSG00000140798	1.79884	0.000103467	-0.000103467	0.936872	1
ECM2	ENSG00000106823	16.8227	9.08555e-05	9.08555e-05	0.999684	1
EIF4HP1	ENSG00000233830	16.8976	0.0115465	0.0115465	0.216706	1
ITPR1	ENSG00000150995	205.409	0.0173856	-0.0173856	0.501558	1
SP3P	ENSG00000225530	0.473554	0.000288349	0.000288349	0.751478	1
HMGN2P17	ENSG00000238249	1.06186	0.000147426	0.000147426	0.943041	1
PHOX2A	ENSG00000165462	237.411	0.0181379	-0.0181379	0.405634	0.894255
UBE2D3P1	ENSG00000225022	8.5292	0.00297269	-0.00297269	0.649883	1
CFAP52	ENSG00000166596	2.4235	0.000307708	0.000307708	0.925915	1
FZD2	ENSG00000180340	643.184	0.00932423	0.00932423	0.387991	0.662847
PRPS1L1	ENSG00000229937	1.77999	0.000634887	0.000634887	0.651435	1
RPL7P48	ENSG00000187504	1.09803	0.00102184	-0.00102184	0.686109	1
AP006296.1	ENSG00000257043	2.98187	0.00426564	0.00426564	0.179314	1
AC022210.1	ENSG00000213399	5.19282	0.00321868	0.00321868	0.544287	1
BCAS2P2	ENSG00000234332	1.75475	0.00229168	0.00229168	0.426864	1
MYH11	ENSG00000133392	20.8205	0.00627432	0.00627432	0.513884	1
SLC25A5P3	ENSG00000213673	1.55585	0.000422292	0.000422292	0.886399	1
PTPN14	ENSG00000152104	532.241	0.0143471	0.0143471	0.201355	0.868622
VCAM1	ENSG00000162692	28.4557	0.00486384	-0.00486384	0.597576	1
PTGES3P1	ENSG00000234518	28.2187	0.00728866	0.00728866	0.536079	1
TMEM176A	ENSG00000002933	50.6186	0.00278997	-0.00278997	0.851874	1
AC090281.1	ENSG00000253204	0.454515	0.000520044	0.000520044	0.724067	1
UBBP2	ENSG00000228247	2.77159	0.000454691	-0.000454691	0.877955	1
AC012485.1	ENSG00000225057	6.64721	0.000395216	0.000395216	0.946002	1
IFIT3	ENSG00000119917	6.72546	0.00106861	0.00106861	0.788706	1
ZNF474	ENSG00000164185	5.80288	0.00509649	-0.00509649	0.352737	1
TP63	ENSG00000073282	4.05541	0.00364141	-0.00364141	0.387464	1
CDK6	ENSG00000105810	2788.34	0.173213	-0.173213	0.00428686	0.0835306
AL391058.1	ENSG00000232499	15.4078	0.00768638	0.00768638	0.260221	1
TAGLN2	ENSG00000158710	3104.24	0.00156349	-0.00156349	0.922388	0.895817
AC104306.2	ENSG00000226955	0.185947	0.000508378	0.000508378	0.777726	1
SETP8	ENSG00000213526	7.08765	0.00347376	0.00347376	0.495239	1
TMOD1	ENSG00000136842	60.2005	0.0251305	0.0251305	0.115161	1
RPL35P5	ENSG00000225573	14.2908	0.00550516	0.00550516	0.474438	1
EIF1P5	ENSG00000266563	2.33264	0.00118488	0.00118488	0.675852	1
HNRNPA3P3	ENSG00000214653	5.58386	0.0077854	0.0077854	0.112881	1
LIX1	ENSG00000145721	277.807	0.00541046	0.00541046	0.307238	0.677147
ARHGAP5	ENSG00000100852	1701.42	0.257196	0.257196	0.000643689	0.0444585
HSPA8P5	ENSG00000256356	12.6724	0.006272	0.006272	0.356204	1
EIF1P4	ENSG00000262154	1.09807	0.000457017	0.000457017	0.743643	1
MYO1E	ENSG00000157483	441.421	0.0136758	0.0136758	0.524286	1
AASS	ENSG00000008311	2336.87	0.0674011	0.0674011	0.0818706	0.277854
YWHAZP2	ENSG00000213236	13.7874	0.000534004	0.000534004	0.944765	1
PSME2P2	ENSG00000225131	21.7946	0.0102175	0.0102175	0.308527	1
C9	ENSG00000113600	7.28023	0.00896979	0.00896979	0.0964117	1
KCNJ16	ENSG00000153822	17.5554	0.0015232	0.0015232	0.874722	1
NPM1P39	ENSG00000225159	5.49761	0.00255329	-0.00255329	0.595806	1
CHRDL1	ENSG00000101938	253.247	0.0460672	0.0460672	0.139161	0.469474
UBE2D3P2	ENSG00000225558	0.795037	0.000403921	-0.000403921	0.828793	1
NDUFV2P1	ENSG00000267809	31.6437	0.0051614	0.0051614	0.689694	1
HNRNPA3P1	ENSG00000226790	6.04409	0.0102499	0.0102499	0.0149763	1
TUBA1C	ENSG00000167553	4167.04	0.0552545	0.0552545	0.0962321	0.316353
HNRNPA3P5	ENSG00000236565	16.3098	0.0137444	0.0137444	0.148022	1
TEAD1	ENSG00000187079	1805.77	0.0941597	0.0941597	0.0381517	0.275278
SLC25A5P1	ENSG00000215347	2.05928	0.00141092	0.00141092	0.651157	1
H2BP6	ENSG00000226908	0.312825	0.000337342	-0.000337342	0.81917	1
KIF11	ENSG00000138160	907.822	0.0572869	0.0572869	0.0773316	0.323077
SLC7A2	ENSG00000003989	238.479	0.028663	0.028663	0.150675	0.57407
TOB1	ENSG00000141232	1358.62	0.0589811	-0.0589811	0.135963	0.374854
HEPACAM	ENSG00000165478	2.08534	0.000697314	-0.000697314	0.779764	1
AC092573.2	ENSG00000236391	3.77912	0.00514673	0.00514673	0.165041	1
NA	ENSG00000288542	113.661	0.0195453	0.0195453	0.289805	0.961863
AC234775.2	ENSG00000237682	3.40788	0.00448217	0.00448217	0.195197	1
ACTG2	ENSG00000163017	44.7678	0.00635753	0.00635753	0.520601	1
P2RX2	ENSG00000187848	10.1778	0.00848411	0.00848411	0.178966	1
LMOD1	ENSG00000163431	24.3547	0.00232263	-0.00232263	0.82436	1
H2BC13	ENSG00000185130	1.97259	0.00154658	0.00154658	0.603053	1
DENND2B	ENSG00000166444	1255.76	0.00532917	-0.00532917	0.859466	1
RAB31	ENSG00000168461	826.515	0.0323924	-0.0323924	0.309556	0.545217
AL136454.1	ENSG00000231767	32.0977	0.00355593	0.00355593	0.763918	1
SLC2A1	ENSG00000117394	4688.78	0.0145108	0.0145108	0.23309	0.477358
GSTM5	ENSG00000134201	3.24693	0.00392124	0.00392124	0.250868	1
NID2	ENSG00000087303	463.914	0.00895146	0.00895146	0.625657	1
CLIC1	ENSG00000213719	5996.46	0.0583004	0.0583004	0.116501	0.420042
VPS35P1	ENSG00000260809	1.83776	0.00168643	0.00168643	0.453375	1
AC112247.1	ENSG00000177803	1.59007	0.000926171	0.000926171	0.72937	1
AJUBA	ENSG00000129474	688.767	0.00690279	0.00690279	0.403948	0.769193
GNG5P2	ENSG00000133136	2.46714	0.00113412	-0.00113412	0.714851	1
SUCLG2P2	ENSG00000236349	0.889083	0.000328676	-0.000328676	0.881504	1
LATS2	ENSG00000150457	336.078	0.0387242	0.0387242	0.169842	0.596027
SDC4	ENSG00000124145	378.541	0.39683	0.39683	0.00323895	0.105843
SLC24A4	ENSG00000140090	34.1086	0.00963825	0.00963825	0.352338	1
MIR4435-2HG	ENSG00000172965	161.924	0.0318753	0.0318753	0.0499039	0.420884
HNRNPA1P4	ENSG00000206228	16.4443	0.00313084	0.00313084	0.703872	1
TMSB4XP8	ENSG00000187653	260.691	0.0158171	-0.0158171	0.51984	1
RAD23BP1	ENSG00000236570	2.97159	0.00208666	0.00208666	0.468509	1
IPO8P1	ENSG00000224668	7.96783	0.00659257	0.00659257	0.329389	1
SUCLG2	ENSG00000172340	341.75	0.0451609	0.0451609	0.105363	0.491974
ZIC1	ENSG00000152977	7.80203	0.000628324	-0.000628324	0.884543	1
LPAR1	ENSG00000198121	70.5535	0.0229888	0.0229888	0.0988679	1
AL672207.1	ENSG00000178146	1.05895	0.0010206	0.0010206	0.717117	1
AC026877.1	ENSG00000240809	6.40113	0.000870629	-0.000870629	0.876019	1
RPL12P38	ENSG00000213228	6.83108	0.0090359	0.0090359	0.0623049	1
POTEI	ENSG00000196834	15.6952	0.00742618	0.00742618	0.270741	1
HSPA8P8	ENSG00000229091	14.9105	0.0143932	0.0143932	0.0767255	1
IGFBP2	ENSG00000115457	6211.56	0.0230707	-0.0230707	0.488377	0.841758
AC084033.2	ENSG00000257668	0.759384	3.90175e-05	3.90175e-05	0.991591	1
NFIB	ENSG00000147862	92.163	0.0234523	0.0234523	0.171507	1
COPZ2	ENSG00000005243	16.462	0.00209365	-0.00209365	0.821571	1
SUCLA2P3	ENSG00000229593	1.35644	0.00202695	-0.00202695	0.384751	1
SNX5P1	ENSG00000249858	0.268138	0.00027839	0.00027839	0.844767	1
TCP1P3	ENSG00000256849	4.05514	0.00102181	-0.00102181	0.806679	1
HNRNPA1P51	ENSG00000234491	3.36763	0.00155472	-0.00155472	0.62121	1
HMGB1P6	ENSG00000259781	363.232	0.000348171	-0.000348171	0.992985	1
LINC00682	ENSG00000245870	356.771	0.00345926	-0.00345926	0.884663	1
HMGN2P40	ENSG00000260602	2.5515	0.00247261	0.00247261	0.33946	1
DNAJA1P3	ENSG00000215007	6.14545	0.000760745	-0.000760745	0.888541	1
CHTF8P1	ENSG00000233543	2.69805	0.000897522	0.000897522	0.764985	1
UBBP4	ENSG00000263563	459.158	0.0393588	0.0393588	0.133378	0.714472
UBBP1	ENSG00000230037	15.775	0.0122223	0.0122223	0.0483383	1
AL118496.1	ENSG00000233874	0.287772	0.000226877	0.000226877	0.901596	1
EXOC5P1	ENSG00000180673	5.58651	0.000993875	-0.000993875	0.87874	1
GNG5	ENSG00000174021	1921.29	0.10721	-0.10721	0.0321937	0.254418
SPATA24	ENSG00000170469	91.9267	0.000553913	-0.000553913	0.963143	1
SEMA3E	ENSG00000170381	103.939	0.314906	0.314906	0.00594758	0.376117
MSRB3	ENSG00000174099	164.552	0.0495612	0.0495612	0.0889508	0.535663
NA	ENSG00000285851	1775.91	0.102586	-0.102586	0.0347273	0.186109
H2AC17	ENSG00000278677	6.2496	0.00285508	0.00285508	0.55878	1
ZFP36L1	ENSG00000185650	1121.13	0.00229231	0.00229231	0.850937	0.76896
RAB29	ENSG00000117280	109.619	0.00978	0.00978	0.637733	1
FOXO1	ENSG00000150907	303.059	0.051303	0.051303	0.0511817	0.345098
RPL24P4	ENSG00000181524	47.6017	0.00101588	0.00101588	0.936196	1
IVNS1ABP	ENSG00000116679	5536.16	0.0403296	0.0403296	0.253885	0.623812
FCF1P6	ENSG00000225671	0.736388	0.000482834	0.000482834	0.724981	1
EXT1	ENSG00000182197	1445.18	0.142582	0.142582	0.0141423	0.131464
RPS3P6	ENSG00000213363	1.10744	0.000696207	0.000696207	0.555486	1
AC025048.6	ENSG00000280852	3.85236	0.00117334	-0.00117334	0.796624	1
ZFAND6P1	ENSG00000244213	0.102892	0.000319469	-0.000319469	0.820453	1
H3P16	ENSG00000178458	30.501	0.00952827	-0.00952827	0.411446	1
MPP5	ENSG00000072415	416.923	0.0461192	0.0461192	0.125062	0.683709
MPP1	ENSG00000130830	534.082	0.0536133	-0.0536133	0.14688	0.755664
HLA-K	ENSG00000230795	55.021	0.00536467	-0.00536467	0.70493	1
NFIX	ENSG00000008441	37.7486	0.00481355	0.00481355	0.670869	1
LAPTM4A	ENSG00000068697	4831.58	0.148351	0.148351	0.00412155	0.0848023
POU4F3	ENSG00000091010	75.3554	0.00336485	-0.00336485	0.866681	1
AL109618.1	ENSG00000234241	3.87494	0.0037719	0.0037719	0.401168	1
AC111200.2	ENSG00000231351	2.09184	0.00113174	0.00113174	0.761979	1
AC007238.1	ENSG00000231043	7.41077	0.00853543	0.00853543	0.109118	1
ADAMTS6	ENSG00000049192	28.319	0.00372814	0.00372814	0.751382	1
TNPO1P3	ENSG00000229586	1.10164	0.000167466	0.000167466	0.946572	1
HSPA5	ENSG00000044574	14931.6	0.0846855	0.0846855	0.0562053	0.300394
AL034370.1	ENSG00000214019	4.09519	0.00119854	-0.00119854	0.747435	1
TSPAN15	ENSG00000099282	610.394	0.27652	-0.27652	0.00377418	0.120023
SOSTDC1	ENSG00000171243	8.24715	0.00697645	0.00697645	0.223637	1
ZIC2	ENSG00000043355	3349.94	0.0255765	0.0255765	0.45521	0.65184
ARF4P1	ENSG00000271525	2.95054	0.00365599	0.00365599	0.274254	1
UQCRFS1P1	ENSG00000226085	13.2241	0.00469268	-0.00469268	0.444993	1
AC073335.1	ENSG00000179131	3.14266	0.00210907	0.00210907	0.514735	1
SEC63P1	ENSG00000228057	8.77231	0.000682554	-0.000682554	0.903048	1
ATP8B5P	ENSG00000179766	3.23665	0.00144829	-0.00144829	0.692509	1
NPM1P37	ENSG00000219085	7.07633	0.00506314	0.00506314	0.319689	1
PHOX2B	ENSG00000109132	1685.06	0.0339876	0.0339876	0.28186	0.623741
AL356390.1	ENSG00000224064	1.38531	5.0985e-05	5.0985e-05	0.98409	1
PPIAP21	ENSG00000226038	1.26305	0.00195646	0.00195646	0.266305	1
SLC25A21-AS1	ENSG00000258708	73.3227	0.00900119	-0.00900119	0.585533	1
AL390728.1	ENSG00000214144	3.4673	0.000538963	0.000538963	0.848437	1
H2BC7	ENSG00000277224	1.56917	0.000181776	0.000181776	0.939681	1
RYKP1	ENSG00000263219	0.919	0.000802305	0.000802305	0.648491	1
ANTXR2	ENSG00000163297	1561.89	0.025645	-0.025645	0.378767	0.569617
AC026410.1	ENSG00000184188	0.923839	0.00196051	0.00196051	0.2912	1
TMEM51-AS1	ENSG00000175147	29.7793	0.00178684	0.00178684	0.887992	1
LMO4	ENSG00000143013	964.377	0.0711915	0.0711915	0.0888927	0.271301
ACTBP11	ENSG00000188460	18.6647	0.0128728	0.0128728	0.0596302	1
RPS4XP17	ENSG00000244097	4.71216	0.00300656	0.00300656	0.548768	1
THAP12P2	ENSG00000243915	1.80715	0.000225306	-0.000225306	0.917259	1
EIF4EP2	ENSG00000229944	12.0895	0.000575831	-0.000575831	0.980466	1
RPSAP11	ENSG00000237433	4.83974	0.00310843	0.00310843	0.436742	1
TGIF1	ENSG00000177426	986.878	0.0336612	0.0336612	0.165056	0.366903
SLC24A2	ENSG00000155886	44.5798	0.0149999	0.0149999	0.342353	1
MMP14	ENSG00000157227	2966.04	0.104555	-0.104555	0.029885	0.181918
HS6ST1P1	ENSG00000187952	4.88204	0.00109875	-0.00109875	0.842079	1
SPA17	ENSG00000064199	267.665	0.0151062	0.0151062	0.557386	1
TRIP6	ENSG00000087077	675.996	0.0433145	0.0433145	0.0927114	0.390685
PLCH1	ENSG00000114805	317.06	0.0615517	0.0615517	0.0219845	0.230229
TEAD3	ENSG00000007866	1260.9	0.0394621	-0.0394621	0.261057	0.453292
RBBP4P1	ENSG00000249485	13.3645	0.00133223	0.00133223	0.867563	1
AC113404.3	ENSG00000254893	8.12692	0.00701264	0.00701264	0.281882	1
AC016739.1	ENSG00000218175	21.585	0.00771906	0.00771906	0.422733	1
ZIC5	ENSG00000139800	162.403	0.0248141	0.0248141	0.180509	0.767662
H2BC17	ENSG00000274641	4.37207	0.00228786	-0.00228786	0.573064	1
SIX3	ENSG00000138083	63.0262	0.00484616	0.00484616	0.881844	1
ITPKB	ENSG00000143772	121.384	0.0274413	0.0274413	0.154541	0.882208
CNN3	ENSG00000117519	6592.95	0.025718	-0.025718	0.456743	0.781494
MTHFD1P1	ENSG00000231831	1.77945	0.00116049	0.00116049	0.671305	1
PARVA	ENSG00000197702	896.452	0.0373855	0.0373855	0.209902	0.46659
AC115837.1	ENSG00000253341	29.3642	0.00474321	-0.00474321	0.683532	1
RPLP0P6	ENSG00000213553	125.21	0.0695483	0.0695483	0.0287588	0.408799
MIR4657	ENSG00000284261	26.6373	0.00890363	0.00890363	0.403216	1
CHORDC2P	ENSG00000259050	0.180327	0.000500623	0.000500623	0.780117	1
PPIAP29	ENSG00000214975	16.4727	0.00508818	-0.00508818	0.539976	1
AC098679.2	ENSG00000251429	0.663687	0.000426805	-0.000426805	0.788671	1
PDIA3P1	ENSG00000180867	223.741	0.0376643	0.0376643	0.196734	0.644192
S1PR3	ENSG00000213694	510.834	0.0551512	0.0551512	0.0240159	0.32789
PPIAP19	ENSG00000228169	17.9366	0.0130862	0.0130862	0.0974629	1
FNTAP2	ENSG00000230022	0.284787	5.15942e-05	5.15942e-05	0.98828	1
HMGN2P22	ENSG00000227259	0.557629	0.000171442	0.000171442	0.922652	1
SERBP1P6	ENSG00000248873	3.02686	0.000184857	0.000184857	0.966315	1
USP6	ENSG00000129204	5.29229	0.00226482	0.00226482	0.605612	1
YAP1	ENSG00000137693	1158	0.0121103	0.0121103	0.258455	0.505783
SLCO1C1	ENSG00000139155	2.38973	0.00295153	0.00295153	0.321302	1
H2BC15	ENSG00000233822	29.4252	0.00516021	-0.00516021	0.652449	1
EIF3LP3	ENSG00000226086	3.04807	0.00491216	0.00491216	0.133375	1
AL158050.1	ENSG00000232702	2.23979	0.000806675	-0.000806675	0.828275	1
TECRP1	ENSG00000235043	14.967	0.00101577	-0.00101577	0.905213	1
MAOA	ENSG00000189221	233.629	0.00290617	0.00290617	0.908414	1
AQP4	ENSG00000171885	4.14075	0.00100172	0.00100172	0.823566	1
VDAC3P1	ENSG00000271198	3.37363	0.00293968	-0.00293968	0.427749	1
STK3	ENSG00000104375	160.464	0.0222887	0.0222887	0.298312	0.988421
YBX3P1	ENSG00000261614	0.946583	0.000726311	0.000726311	0.591059	1
PDE5A	ENSG00000138735	167.237	0.0239734	0.0239734	0.226311	0.845938
SOX9	ENSG00000125398	306.894	0.0650029	0.0650029	0.00909583	0.156619
ACTG1P14	ENSG00000230581	13.96	0.00593566	0.00593566	0.50415	1
HNRNPA3P10	ENSG00000257851	5.96831	0.000917171	-0.000917171	0.805448	1
HIPK1	ENSG00000163349	2502.17	0.0541501	0.0541501	0.15506	0.380339
AC007318.1	ENSG00000172974	42.7353	0.0135668	0.0135668	0.35932	1
AC135279.3	ENSG00000256293	1.49827	0.0015388	0.0015388	0.422039	1
EEF1A1P29	ENSG00000215093	8.74179	0.00521587	0.00521587	0.324729	1
H3C9P	ENSG00000220875	2.14743	0.00206246	0.00206246	0.308152	1
CPQ	ENSG00000104324	125.043	0.00797114	-0.00797114	0.672268	1
TCEA1P2	ENSG00000230409	11.4136	0.00540037	0.00540037	0.485248	1
AL109810.1	ENSG00000229595	10.2442	0.00389251	0.00389251	0.415703	1
HSPD1P7	ENSG00000215005	2.00625	2.25319e-05	-2.25319e-05	0.996415	1
NFIA	ENSG00000162599	130.962	0.0420783	-0.0420783	0.0385352	0.364371
GABRB1	ENSG00000163288	3.94157	0.00353263	-0.00353263	0.425031	1
LPAR6	ENSG00000139679	25.9237	0.0154398	0.0154398	0.0852546	1
DNAH1	ENSG00000114841	288.268	0.0275958	-0.0275958	0.328087	0.823303
SMO	ENSG00000128602	1153.72	0.00784271	0.00784271	0.735196	0.923728
POTEF	ENSG00000196604	20.087	0.0162409	0.0162409	0.0889353	1
PDLIM5	ENSG00000163110	1078.44	0.00224793	0.00224793	0.929652	0.812045
AC067904.2	ENSG00000253899	1.71389	0.000181285	0.000181285	0.975993	1
MBNL2	ENSG00000139793	226.436	0.0289072	0.0289072	0.276283	0.748449
GATA2	ENSG00000179348	78.6001	0.0705647	-0.0705647	0.00262695	0.253281
TPM2	ENSG00000198467	2969.67	0.00644835	0.00644835	0.688766	0.800267
SEPTIN7P6	ENSG00000241007	3.59067	0.00105554	-0.00105554	0.683116	1
PLEKHB1	ENSG00000021300	191.97	0.0355765	0.0355765	0.161967	0.712207
AC097263.1	ENSG00000228519	13.1495	0.00286114	0.00286114	0.73019	1
ANXA6	ENSG00000197043	2399.17	0.0963384	0.0963384	0.037914	0.192845
RAP1AP	ENSG00000258769	0.840195	0.000728706	0.000728706	0.641599	1
KCNJ10	ENSG00000177807	10.701	0.0015835	-0.0015835	0.80521	1
HNRNPA3P6	ENSG00000213300	53.3247	0.00671189	0.00671189	0.661424	1
SLC25A5P5	ENSG00000226421	6.35874	0.00856241	0.00856241	0.0729309	1
DNAJC3	ENSG00000102580	667.203	0.0672264	0.0672264	0.0854191	0.303193
ARMC3	ENSG00000165309	3.10721	0.000560047	0.000560047	0.906043	1
AC007683.1	ENSG00000224415	7.77781	0.00203266	-0.00203266	0.708476	1
RPS27AP16	ENSG00000224631	117.905	0.0114129	0.0114129	0.550299	1
EEF1A1P7	ENSG00000268222	13.1408	0.00132705	-0.00132705	0.84158	1
H3-5	ENSG00000188375	14.0944	0.00246495	0.00246495	0.779696	1
GLRX3P2	ENSG00000216657	2.89442	0.00476171	0.00476171	0.235135	1
AC006254.3	ENSG00000271137	0.463545	0.000350008	0.000350008	0.794019	1
OTUD4P1	ENSG00000118976	1.14985	0.00111183	-0.00111183	0.584859	1
ATP5MC1P7	ENSG00000232734	0.102892	0.000319469	-0.000319469	0.820453	1
PLS3	ENSG00000102024	2085.2	0.182726	0.182726	0.0106085	0.118493
AC008716.1	ENSG00000213488	2.16879	0.00197089	0.00197089	0.391821	1
PDP1	ENSG00000164951	1927	0.0293149	-0.0293149	0.399047	0.735289
AC090286.3	ENSG00000235672	2.70334	0.00204781	-0.00204781	0.38712	1
AGT	ENSG00000135744	384.34	0.0560227	-0.0560227	0.0590876	0.370811
OTX1	ENSG00000115507	13.7165	0.000575851	0.000575851	0.939469	1
WNT11	ENSG00000085741	3.94041	0.000453282	-0.000453282	0.899357	1
SMAD9	ENSG00000120693	241.611	0.0339131	-0.0339131	0.237503	0.707757
UBE2HP1	ENSG00000253677	0.461441	0.000263475	-0.000263475	0.823246	1
YWHAZP3	ENSG00000229932	29.5418	0.00899701	0.00899701	0.433643	1
RPL30P14	ENSG00000243256	3.01178	0.000671498	0.000671498	0.871341	1
SOX2	ENSG00000181449	1766.84	0.00367988	0.00367988	0.753605	0.78558
C3	ENSG00000125730	13.896	0.00275336	0.00275336	0.680168	1
EIF5P1	ENSG00000215319	2.95297	0.000249917	0.000249917	0.920791	1
AC246787.1	ENSG00000225200	26.9989	0.00603722	0.00603722	0.579167	1
AC117409.1	ENSG00000240854	1.84802	0.000703865	-0.000703865	0.755081	1
FGFR2	ENSG00000066468	731.764	0.0356849	0.0356849	0.11651	0.349013
AC074052.1	ENSG00000260379	1.59799	0.000603348	0.000603348	0.731624	1
ACTBP2	ENSG00000213763	39.522	0.0269438	0.0269438	0.030311	1
MIR7703	ENSG00000283856	164.223	0.00530503	0.00530503	0.828033	1
EEF1A1P8	ENSG00000223529	21.139	0.00765458	0.00765458	0.438403	1
NEDD4	ENSG00000069869	277.501	0.131001	0.131001	0.016569	0.200071
FKBP9P1	ENSG00000176826	12.5463	0.00145181	0.00145181	0.857665	1
HNRNPCP2	ENSG00000204253	28.2254	0.00170853	0.00170853	0.883669	1
TWF1P1	ENSG00000178082	3.78859	0.00115337	-0.00115337	0.758932	1
NA	ENSG00000286088	180.178	0.0436694	0.0436694	0.0893349	0.550489
RFX4	ENSG00000111783	102.451	0.023543	0.023543	0.0701623	1
ACTN1	ENSG00000072110	4059.05	0.0212034	0.0212034	0.190869	0.435491
EZR	ENSG00000092820	10838.9	0.0505899	-0.0505899	0.175789	0.508214
TUBA4A	ENSG00000127824	702.923	0.0258109	0.0258109	0.268316	0.636335
NPAS4	ENSG00000174576	11.0791	0.00371404	0.00371404	0.462142	1
PRUNE2	ENSG00000106772	1011.57	0.0233367	-0.0233367	0.410685	0.622744
INHBA	ENSG00000122641	13.4692	0.0116046	0.0116046	0.0693858	1
AL596087.1	ENSG00000215835	13.5898	0.00421888	0.00421888	0.626285	1
RBBP4P4	ENSG00000214561	1.31004	0.00132368	0.00132368	0.521538	1
AC005165.2	ENSG00000239622	6.65367	0.00640524	0.00640524	0.14309	1
H3C12	ENSG00000197153	7.42599	0.00388733	0.00388733	0.444341	1
AL158801.6	ENSG00000279392	5.49987	0.00212969	-0.00212969	0.672054	1
CAMK2A	ENSG00000070808	171.406	0.00935107	0.00935107	0.67514	1
NUCKS1P1	ENSG00000232864	0.765896	0.000637105	0.000637105	0.751215	1
IMMTP1	ENSG00000229880	3.64057	0.00103052	0.00103052	0.793508	1
AC005476.1	ENSG00000259079	0.819996	6.97909e-05	-6.97909e-05	0.934463	1
TNS3	ENSG00000136205	552.94	0.10586	0.10586	0.017011	0.27147
GABPAP	ENSG00000235720	2.1786	0.00324526	0.00324526	0.315184	1
AL080243.2	ENSG00000213857	4.60279	0.00177411	0.00177411	0.703492	1
DNAJC19P9	ENSG00000258608	2.70605	0.00462507	0.00462507	0.219843	1
CCT8P1	ENSG00000226015	16.9372	0.0120064	0.0120064	0.196001	1
BTF3P10	ENSG00000231120	5.54104	0.00048609	0.00048609	0.92794	1
CAPG	ENSG00000042493	318.601	0.0246323	0.0246323	0.230583	0.705275
NEDD9	ENSG00000111859	267.705	0.00816156	0.00816156	0.242956	0.709729
AC018868.1	ENSG00000231409	11.6259	0.0109896	0.0109896	0.137333	1
RPL34P33	ENSG00000241282	2.36516	0.00311638	0.00311638	0.215304	1
GINS4	ENSG00000147536	788.13	0.0325248	0.0325248	0.210377	0.501488
AC007969.1	ENSG00000233762	111.994	0.00262712	-0.00262712	0.913153	1
OLA1P1	ENSG00000213790	9.9323	0.00769616	0.00769616	0.289221	1
NEUROG2	ENSG00000178403	2578.47	0.0367304	-0.0367304	0.0102712	0.116968
HNRNPKP4	ENSG00000243547	33.6271	0.00108086	-0.00108086	0.928245	1
CSNK2A3	ENSG00000254598	23.8331	0.00687882	0.00687882	0.539349	1
ARX	ENSG00000004848	44.4218	0.00513461	0.00513461	0.707249	1
RPL15P2	ENSG00000240914	9.37499	0.00498592	0.00498592	0.490858	1
RPL12P2	ENSG00000216412	7.14471	0.00438554	0.00438554	0.367221	1
ATP5MGP2	ENSG00000232362	1.31175	0.00204892	0.00204892	0.419853	1
MYOF	ENSG00000138119	205.898	0.0111708	0.0111708	0.116047	0.618881
ICAM1	ENSG00000090339	17.6011	0.0130563	0.0130563	0.0813511	1
PC	ENSG00000173599	1030.26	0.264397	-0.264397	0.000564232	0.0341575
SUMO2P1	ENSG00000235238	12.2773	0.00112719	0.00112719	0.876937	1
MIR3064	ENSG00000284564	1013.82	0.000134483	-0.000134483	0.993716	0.838464
HNRNPLP2	ENSG00000259917	18.474	0.00367506	-0.00367506	0.706372	1
OPLAH	ENSG00000178814	112.455	0.00640003	-0.00640003	0.729111	1
RPL17P50	ENSG00000213700	4.90811	0.000661558	-0.000661558	0.882738	1
RANP5	ENSG00000228054	2.70168	5.82963e-05	-5.82963e-05	0.956176	1
ADAMTS1	ENSG00000154734	131.911	0.0304663	0.0304663	0.0406258	0.381704
PLEKHA7	ENSG00000166689	210.598	0.0148731	0.0148731	0.369091	1
PSMC1P1	ENSG00000241506	23.9036	0.00687845	0.00687845	0.490824	1
TM9SF1	ENSG00000100926	1337.19	0.0102382	0.0102382	0.765358	0.94798
NPM1P27	ENSG00000249353	124.102	0.041352	0.041352	0.0712123	0.620732
AL359918.2	ENSG00000228818	8.3521	0.00387662	0.00387662	0.568776	1
HNRNPA1P61	ENSG00000187999	9.58361	0.00453694	0.00453694	0.465598	1
FTH1P16	ENSG00000227376	37.561	0.0358549	0.0358549	0.0081514	1
RPS3AP26	ENSG00000214389	60.0299	0.00597825	0.00597825	0.719806	1
EEF1A1P38	ENSG00000261557	2.71915	0.00388589	0.00388589	0.292175	1
NA	ENSG00000285539	65.0333	0.0299516	-0.0299516	0.0889598	1
HMGB3P1	ENSG00000225336	0.26917	1.11925e-05	-1.11925e-05	0.97658	1
PABPC1P10	ENSG00000239443	1.28349	0.000532757	0.000532757	0.597755	1
MYH9	ENSG00000100345	11057.5	0.0491373	0.0491373	0.127779	0.435128
RPL22L1	ENSG00000163584	436.69	0.0160443	0.0160443	0.449121	1
API5P1	ENSG00000234558	3.78432	0.00339644	0.00339644	0.452682	1
SOWAHA	ENSG00000198944	33.8413	0.0235506	-0.0235506	0.0556327	1
AC016596.3	ENSG00000264281	4.40702	0.00407232	-0.00407232	0.32671	1
ARL4AP2	ENSG00000248780	1.35427	2.20502e-05	2.20502e-05	0.988517	1
ADAMTSL1	ENSG00000178031	65.7625	0.00874548	-0.00874548	0.594145	1
SHROOM3	ENSG00000138771	884.036	0.0119388	0.0119388	0.234901	0.597323
EEF1A1P15	ENSG00000213704	9.73473	0.00812783	0.00812783	0.137335	1
AC093827.2	ENSG00000250202	0.312388	0.000227001	0.000227001	0.883569	1
AL162615.1	ENSG00000237788	2.43385	0.0023932	-0.0023932	0.453385	1
AC027309.2	ENSG00000253683	11.0882	0.000197932	0.000197932	0.982579	1
MIR6837	ENSG00000284067	3.55141	0.000810568	0.000810568	0.8904	1
HNRNPA1P48	ENSG00000224578	200.836	0.0107162	0.0107162	0.66251	1
CHRNA3	ENSG00000080644	10083.6	0.0952436	-0.0952436	0.038095	0.250776
AC022018.1	ENSG00000234017	9.41761	0.014395	0.014395	0.00559319	1
SLC17A8	ENSG00000179520	14.2741	0.0103242	-0.0103242	0.227166	1
LHX9	ENSG00000143355	2030.34	0.00909629	-0.00909629	0.426601	0.604288
DNAH6	ENSG00000115423	55.5817	0.000971404	-0.000971404	0.949614	1
MIR4444-2	ENSG00000266780	2.00707	0.000224911	-0.000224911	0.942344	1
AL590762.1	ENSG00000213018	1.2333	0.000194877	0.000194877	0.942336	1
PURA	ENSG00000185129	320.653	0.0244569	-0.0244569	0.441989	0.929418
MEMO1P1	ENSG00000226054	3.24679	0.001645	0.001645	0.621577	1
NACA3P	ENSG00000121089	5.91335	0.00198768	0.00198768	0.70225	1
ABCA1	ENSG00000165029	2117.96	0.00231291	0.00231291	0.945722	0.869051
PRLHR	ENSG00000119973	46.1948	0.00656673	-0.00656673	0.637966	1
EIF2S2P4	ENSG00000128692	29.4172	0.00802691	0.00802691	0.458101	1
FGFR3	ENSG00000068078	722.794	0.004547	0.004547	0.705149	0.811117
PPIAP40	ENSG00000230593	15.0115	0.0197224	0.0197224	0.00692301	1
HNRNPKP2	ENSG00000227347	10.9988	0.00144582	-0.00144582	0.851436	1
AC005912.1	ENSG00000227081	57.8944	0.0141961	-0.0141961	0.359989	1
AC004987.2	ENSG00000233225	82.4346	0.0131775	-0.0131775	0.487459	1
HOXB8	ENSG00000120068	5.02851	0.000423202	-0.000423202	0.864444	1
SLC25A5P7	ENSG00000218180	0.39929	0.000213137	0.000213137	0.803004	1
OLFML1	ENSG00000183801	6.35162	0.00342161	0.00342161	0.420549	1
ELOCP3	ENSG00000229919	1.24267	0.0015217	0.0015217	0.457895	1
LRRC10B	ENSG00000204950	634.542	0.0269108	-0.0269108	0.046154	0.435698
SKP1P1	ENSG00000231234	15.4343	0.00595305	0.00595305	0.503553	1
EIF1P7	ENSG00000213772	4.23973	0.00252153	0.00252153	0.503168	1
AC138392.1	ENSG00000219201	5.68299	0.00381569	0.00381569	0.465281	1
EIF3CL	ENSG00000205609	28.6972	0.0101536	0.0101536	0.418107	1
PIRT	ENSG00000233670	120.319	0.0102574	-0.0102574	0.59551	1
P4HA1	ENSG00000122884	326.916	0.0380531	0.0380531	0.181502	0.528192
MAMDC2	ENSG00000165072	83.544	0.0254117	0.0254117	0.0698433	1
FTH1P2	ENSG00000234975	24.3762	0.01703	0.01703	0.116298	1
EEF1A1P17	ENSG00000257907	15.2253	0.0132048	0.0132048	0.0265959	1
PARD3B	ENSG00000116117	74.2928	0.0373098	0.0373098	0.0310863	0.804148
GLUD2	ENSG00000182890	12.3416	0.00257534	0.00257534	0.745486	1
SPCS2P4	ENSG00000228589	13.3791	0.000136949	0.000136949	0.994336	1
LTBP2	ENSG00000119681	114.917	0.000312805	0.000312805	0.953419	1
RHEBP2	ENSG00000226964	8.02636	0.0034605	0.0034605	0.582538	1
SOX1	ENSG00000182968	269.043	0.0371203	0.0371203	0.0932124	0.388735
EEF1A1P10	ENSG00000243746	26.3328	0.0214698	0.0214698	0.0337062	1
AC092418.2	ENSG00000237186	1.60428	0.0010044	0.0010044	0.703267	1
AC026271.1	ENSG00000174977	111.574	0.00227807	-0.00227807	0.907268	1
AC125238.2	ENSG00000233459	0.451601	0.00058226	0.00058226	0.632705	1
YBX1P2	ENSG00000231167	41.6802	0.00770045	-0.00770045	0.551218	1
AC099560.2	ENSG00000234287	17.7115	0.0105571	0.0105571	0.286079	1
ACTG1P10	ENSG00000231340	6.89938	0.00100145	0.00100145	0.843677	1
AC046176.1	ENSG00000236814	13.5357	0.00375547	0.00375547	0.662234	1
TRPS1	ENSG00000104447	291.327	0.0102978	-0.0102978	0.659582	1
CDC42P6	ENSG00000237350	26.9387	0.0165744	0.0165744	0.149595	1
AC133435.1	ENSG00000233597	17.4241	0.0176184	0.0176184	0.0622452	1
GJA1	ENSG00000152661	4312.53	0.0111438	0.0111438	0.246264	0.477358
CTNNAL1	ENSG00000119326	682.482	0.039113	0.039113	0.178245	0.478676
ARHGEF26	ENSG00000114790	338.81	0.029131	0.029131	0.318844	0.688925
EEF1A1P12	ENSG00000214199	50.5378	0.0198132	0.0198132	0.226372	1
EEF1A1P16	ENSG00000213235	76.0912	0.771384	0.771384	0.00121143	0.193967
HLA-E	ENSG00000204592	340.922	0.0459894	-0.0459894	0.130728	0.529818
LRP10	ENSG00000197324	967.355	0.0914807	-0.0914807	0.0457875	0.253181
S100A10	ENSG00000197747	4682.99	0.185497	-0.185497	0.00659827	0.102716
RPL23AP37	ENSG00000236148	0.875491	0.000589132	0.000589132	0.49267	1
RPL17P22	ENSG00000243592	2.43023	0.00261908	0.00261908	0.229903	1
NR2E1	ENSG00000112333	6.09856	0.00220399	0.00220399	0.689824	1
CAP1P2	ENSG00000232004	6.60729	0.00762425	0.00762425	0.151201	1
AC110994.3	ENSG00000282978	9.73577	0.00635211	-0.00635211	0.338521	1
H3P36	ENSG00000236534	8.94631	0.0039777	-0.0039777	0.517553	1
NACA4P	ENSG00000228224	5.50523	0.00238303	-0.00238303	0.630014	1
EMX1	ENSG00000135638	72.9551	0.0159643	0.0159643	0.267607	1
DMRTA2	ENSG00000142700	9.12852	0.00600989	-0.00600989	0.253812	1
DNAJA4	ENSG00000140403	165.608	0.00714452	0.00714452	0.737028	1
AL122013.1	ENSG00000240210	1.18304	0.000655987	-0.000655987	0.702613	1
AC006026.1	ENSG00000224785	1.78536	0.00120269	0.00120269	0.658324	1
CYCSP24	ENSG00000227666	8.74868	6.43093e-05	6.43093e-05	0.986946	1
GBP6	ENSG00000183347	0.266296	0.000772643	0.000772643	0.666858	1
AL512844.1	ENSG00000232952	8.59243	0.00120228	0.00120228	0.851833	1
MAP2K1P1	ENSG00000254013	0.477058	0.000214603	0.000214603	0.906949	1
HSPD1P12	ENSG00000255964	1.5421	0.00114184	0.00114184	0.682357	1
EIF3FP3	ENSG00000233426	20.6246	0.00818718	-0.00818718	0.428492	1
EDNRA	ENSG00000151617	37.2186	0.00946411	0.00946411	0.319776	1
RPL10L	ENSG00000165496	1.62563	0.000560527	0.000560527	0.860254	1
INHBE	ENSG00000139269	1925.11	0.0498206	0.0498206	0.195122	0.426834
CARD10	ENSG00000100065	304.918	0.0164294	0.0164294	0.42428	0.927877
RALGAPA1P1	ENSG00000229419	100.791	0.010521	0.010521	0.581211	1
AC092017.1	ENSG00000226986	7.72009	0.00764537	0.00764537	0.126913	1
AC093331.1	ENSG00000253680	0.270738	0.000218519	0.000218519	0.900784	1
PSMA6P1	ENSG00000215414	11.6488	0.00960278	0.00960278	0.205295	1
MYL6P5	ENSG00000228118	9.10796	0.00158333	0.00158333	0.756127	1
WWTR1	ENSG00000018408	230.782	0.0646653	-0.0646653	0.0434763	0.31759
PEA15	ENSG00000162734	3707.64	0.0767991	0.0767991	0.0639434	0.244746
FOXC1	ENSG00000054598	51.8692	0.00413751	0.00413751	0.778939	1
RPL23AP18	ENSG00000225338	5.79222	0.00509177	0.00509177	0.292909	1
EEF1A1P9	ENSG00000249264	90.6906	0.308669	0.308669	0.00652467	0.39881
SFRP1	ENSG00000104332	5859.96	0.128358	0.128358	0.0174664	0.171706
KLHL10	ENSG00000161594	4.98923	0.00872169	0.00872169	0.0382095	1
PTP4A1P2	ENSG00000255807	0.374166	0.000319658	0.000319658	0.854079	1
AK7	ENSG00000140057	30.6578	0.012081	0.012081	0.290829	1
MIR5047	ENSG00000284368	1477.87	0.0280719	-0.0280719	0.40525	0.588647
EIF1AXP1	ENSG00000236698	7.59859	0.00340026	0.00340026	0.625455	1
RBP1	ENSG00000114115	6512.17	0.179467	-0.179467	0.000483313	0.0379782
PPIAP9	ENSG00000219797	14.0935	0.0145424	0.0145424	0.0364304	1
SUMO2P20	ENSG00000253721	3.44393	0.00483275	-0.00483275	0.179995	1
UBE2B	ENSG00000119048	1003.33	0.0254403	-0.0254403	0.450268	0.651947
COX5BP1	ENSG00000248448	1.33302	3.74775e-06	3.74775e-06	0.969004	1
RPSAP47	ENSG00000188856	27.49	0.00299353	0.00299353	0.7871	1
TMBIM1	ENSG00000135926	104.297	0.0379056	0.0379056	0.0274488	0.771981
TLN1	ENSG00000137076	2979.52	0.0496813	0.0496813	0.129584	0.35189
PPIAP74	ENSG00000220343	7.03299	0.00765978	0.00765978	0.0813002	1
TLR3	ENSG00000164342	7.59377	0.00270016	0.00270016	0.567691	1
PDGFC	ENSG00000145431	100.426	0.0144541	-0.0144541	0.358774	1
LRP4	ENSG00000134569	340.666	0.0128103	0.0128103	0.229595	0.691152
RPS19P3	ENSG00000240463	6.52691	0.00431548	0.00431548	0.44708	1
ST13P18	ENSG00000234322	3.24301	0.000573799	0.000573799	0.89002	1
TMX2P1	ENSG00000213839	3.21353	0.000309758	-0.000309758	0.936949	1
TCEA3	ENSG00000204219	11.3021	0.00510218	0.00510218	0.496778	1
BZW1P2	ENSG00000198406	19.5879	0.01623	0.01623	0.106394	1
RFX3	ENSG00000080298	1506.1	0.0265673	0.0265673	0.427063	0.609335
DMD	ENSG00000198947	194.156	0.0367119	0.0367119	0.0291341	0.32044
CPNE6	ENSG00000100884	5.86778	0.00238709	0.00238709	0.648572	1
CD109	ENSG00000156535	34.9302	0.0334545	0.0334545	0.0136525	1
FAM117A	ENSG00000121104	582.899	0.0293002	-0.0293002	0.31364	1
CYBRD1	ENSG00000071967	65.7054	0.0128274	0.0128274	0.220543	1
PAX6	ENSG00000007372	435.609	0.845678	-0.845678	1.37817e-05	0.0104979
CCN2	ENSG00000118523	1405.48	0.0192924	0.0192924	0.1629	0.38834
COL5A2	ENSG00000204262	1030.45	0.0147564	0.0147564	0.142818	0.337266
SIPA1L1	ENSG00000197555	847.783	0.0621516	0.0621516	0.0556972	0.245295
RBM24	ENSG00000112183	32.7766	0.00578427	0.00578427	0.599803	1
EEF1DP1	ENSG00000228887	2.47079	0.00231609	0.00231609	0.44499	1
DHX9P1	ENSG00000228002	3.40964	0.00148322	0.00148322	0.712879	1
SERBP1P5	ENSG00000249565	10.6963	0.00683669	0.00683669	0.384276	1
TGFB3	ENSG00000119699	2115.55	0.0998647	-0.0998647	0.0354395	0.187668
TBX3	ENSG00000135111	108.258	0.0376789	-0.0376789	0.0203494	0.272129
AC109631.1	ENSG00000259192	0.205783	0.00034597	-0.00034597	0.771602	1
HADHAP2	ENSG00000255967	2.11848	0.000896803	0.000896803	0.758222	1
IQSEC2	ENSG00000124313	211.688	0.000682832	-0.000682832	0.979085	1
SFMBT2	ENSG00000198879	368.808	0.113587	0.113587	0.0214434	0.192003
TUBA1B	ENSG00000123416	60361.6	0.0089633	0.0089633	0.880409	1
AC007229.1	ENSG00000267544	2.11363	0.00297398	0.00297398	0.235055	1
TUBG1P	ENSG00000237972	0.901924	0.000148812	0.000148812	0.897501	1
SAMD9	ENSG00000205413	10.2781	0.0048126	0.0048126	0.476171	1
SEPTIN7P3	ENSG00000226102	4.25962	0.00156708	0.00156708	0.707145	1
PPIAP13	ENSG00000237882	4.35606	0.00335973	0.00335973	0.384471	1
SERBP1P1	ENSG00000213740	8.0069	0.0056389	0.0056389	0.301045	1
RPS4XP1	ENSG00000214203	3.69195	0.00295804	0.00295804	0.49025	1
NA	ENSG00000287398	2.22446	0.000390707	-0.000390707	0.913786	1
RPL15P3	ENSG00000212802	87.0558	0.00418645	0.00418645	0.827656	1
RPL4P4	ENSG00000229638	103.859	0.00715653	0.00715653	0.730868	1
RORC	ENSG00000143365	3.31352	0.00318643	-0.00318643	0.390211	1
INSM1	ENSG00000173404	3834.12	0.181547	-0.181547	0.0100938	0.116858
PPIAP22	ENSG00000198618	270.954	0.00603764	-0.00603764	0.807795	1
TENT5A	ENSG00000112773	78.6641	0.0006264	0.0006264	0.945922	1
DAB2	ENSG00000153071	83.9835	0.018258	0.018258	0.175012	1
HNRNPH1P3	ENSG00000248854	1.48752	0.0022757	0.0022757	0.246961	1
GULP1	ENSG00000144366	538.181	0.00678321	0.00678321	0.727719	1
VEZF1P1	ENSG00000236229	1.59034	0.00126438	0.00126438	0.593151	1
PLCD4	ENSG00000115556	48.826	0.000520793	0.000520793	0.973034	1
RBMXP2	ENSG00000215210	8.32554	0.00129636	-0.00129636	0.849967	1
EEF1A1P5	ENSG00000196205	582.437	0.088509	0.088509	0.0478925	0.445923
MT3	ENSG00000087250	1.79141	0.00188574	0.00188574	0.571637	1
COL7A1	ENSG00000114270	718.772	0.0861948	-0.0861948	0.058327	0.253181
ITGB5	ENSG00000082781	604.619	0.0480636	0.0480636	0.0394761	0.400433
HERC6	ENSG00000138642	52.112	0.0171804	0.0171804	0.139768	1
MCAM	ENSG00000076706	691.008	0.0145068	0.0145068	0.249883	0.505783
TAF1L	ENSG00000122728	1.9251	0.000517458	0.000517458	0.718255	1
AC008427.2	ENSG00000251583	1.78809	0.00205922	0.00205922	0.363273	1
PPIAP71	ENSG00000244183	7.68533	0.00251006	0.00251006	0.533321	1
TFAP2A	ENSG00000137203	130.157	0.00923141	0.00923141	0.589865	1
AC092597.1	ENSG00000242262	12.623	0.00465919	0.00465919	0.573894	1
GALNT18	ENSG00000110328	820.675	0.0550099	-0.0550099	0.143534	0.41801
AC114495.1	ENSG00000225142	0.824537	0.000462415	0.000462415	0.727576	1
FZD6	ENSG00000164930	185.915	0.0339747	0.0339747	0.152016	0.692843
TCF4	ENSG00000196628	3218.87	0.0685991	-0.0685991	0.10087	0.329885
BOC	ENSG00000144857	308.716	0.0917071	0.0917071	0.0290381	0.264223
PPIAP43	ENSG00000255059	1.82772	0.00203632	-0.00203632	0.330858	1
ENPP5	ENSG00000112796	82.0058	0.427465	0.427465	0.00319329	0.277355
AC233968.1	ENSG00000274615	2.63073	0.00181592	-0.00181592	0.639284	1
CACYBPP2	ENSG00000177855	14.4812	0.00439811	0.00439811	0.641032	1
FGGY	ENSG00000172456	228.376	0.0203091	0.0203091	0.413899	0.905636
H2AC14	ENSG00000276368	2.02705	0.00111292	0.00111292	0.648606	1
AAMDC	ENSG00000087884	217.029	0.0187109	0.0187109	0.494781	1
SLC5A7	ENSG00000115665	147.699	0.279041	0.279041	0.0063133	0.197622
IPCEF1	ENSG00000074706	77.0584	0.00490284	0.00490284	0.761658	1
BTN3A2	ENSG00000186470	32.1457	0.0111004	-0.0111004	0.372966	1
RPS4XP6	ENSG00000244073	1.33057	0.00138914	0.00138914	0.608742	1
RAC1P2	ENSG00000249936	30.6504	0.00078137	0.00078137	0.940855	1
AL450405.1	ENSG00000230202	48.0171	0.000927883	-0.000927883	0.946247	1
CTDSP1	ENSG00000144579	471.874	0.0140775	0.0140775	0.61418	1
AC097523.1	ENSG00000233045	4.01641	0.00161973	0.00161973	0.679848	1
DNAJB1P1	ENSG00000213946	0.926177	0.00107296	-0.00107296	0.53358	1
CATSPERZ	ENSG00000219435	3.75461	0.00322642	0.00322642	0.466101	1
AC078819.1	ENSG00000216285	6.79589	0.00284752	0.00284752	0.600169	1
AC243960.2	ENSG00000268034	4.76886	0.00422323	0.00422323	0.414917	1
AL021877.1	ENSG00000235485	0.271274	0.000533974	0.000533974	0.721107	1
AC018475.1	ENSG00000241556	18.7936	0.00132719	0.00132719	0.891891	1
AC092447.2	ENSG00000213650	6.53426	0.00522167	0.00522167	0.344808	1
TRAF3IP2	ENSG00000056972	45.5976	0.0103263	0.0103263	0.383621	1
ST13P19	ENSG00000228110	4.54248	0.00287867	0.00287867	0.459069	1
PABPC3	ENSG00000151846	21.7712	0.0139561	0.0139561	0.112104	1
CDH9	ENSG00000113100	25.2526	0.00324528	0.00324528	0.778326	1
AC109635.5	ENSG00000255500	0.971016	0.00120684	0.00120684	0.600701	1
PPIAP47	ENSG00000260815	6.03077	4.25919e-05	4.25919e-05	0.988408	1
EEF1A1P6	ENSG00000233476	156.69	0.00911488	-0.00911488	0.68165	1
RPL7P14	ENSG00000232994	1.55198	0.000254632	-0.000254632	0.838597	1
AC233964.1	ENSG00000176183	7.96592	0.00664974	-0.00664974	0.201995	1
SALL1	ENSG00000103449	2592.31	0.00288922	-0.00288922	0.949012	0.87047
AC068491.1	ENSG00000223973	1.88845	0.000721697	0.000721697	0.82829	1
MYO10	ENSG00000145555	4396.07	0.0696781	0.0696781	0.0855344	0.277854
SPDYA	ENSG00000163806	1508.77	0.0750157	0.0750157	0.0731291	0.335185
ADAMTS9	ENSG00000163638	155.019	0.0287791	0.0287791	0.152785	0.712907
CBX3P5	ENSG00000257666	0.763058	0.000617907	0.000617907	0.631993	1
HEPH	ENSG00000089472	543.263	0.0194139	0.0194139	0.0941793	0.595361
UBE2MP1	ENSG00000261461	3.4906	0.0024831	0.0024831	0.596217	1
STK17B	ENSG00000081320	100.372	0.0103956	0.0103956	0.614031	1
CSRP2	ENSG00000175183	1531.07	0.00754681	-0.00754681	0.785746	0.80809
DNAI1	ENSG00000122735	79.476	0.00858213	-0.00858213	0.64469	1
PPIAP78	ENSG00000234838	3.4815	0.00384009	0.00384009	0.324453	1
SOX6	ENSG00000110693	75.0831	0.0386753	0.0386753	0.0567863	1
NME2P1	ENSG00000123009	2.70289	0.00039411	0.00039411	0.911012	1
SLC41A1	ENSG00000133065	931.734	0.0195748	0.0195748	0.561117	0.781494
AL627402.1	ENSG00000217624	9.08305	0.00566026	-0.00566026	0.414594	1
HNRNPA1P8	ENSG00000229251	8.23949	0.00083174	0.00083174	0.876482	1
AC079944.1	ENSG00000240776	6.02032	0.00351054	0.00351054	0.372	1
RPL21P75	ENSG00000213860	9.27755	0.00729253	0.00729253	0.313228	1
AC116533.1	ENSG00000244398	90.37	0.00876945	0.00876945	0.649119	1
EEF1A1P24	ENSG00000223668	13.1669	0.00181138	0.00181138	0.829144	1
TMEM176B	ENSG00000106565	43.995	0.00581344	-0.00581344	0.681296	1
MID1IP1	ENSG00000165175	1470.36	0.000644452	-0.000644452	0.977848	0.880546
PABPC1P4	ENSG00000255642	6.57724	0.00683427	0.00683427	0.170675	1
ARHGAP31	ENSG00000031081	32.7747	0.00221432	-0.00221432	0.794405	1
HNRNPA1P43	ENSG00000214204	4.95056	0.00180289	0.00180289	0.711811	1
MANF	ENSG00000145050	1591.24	0.0259938	0.0259938	0.440553	0.618957
P2RY1	ENSG00000169860	121.224	0.0271977	0.0271977	0.0721375	0.501544
RPL3P2	ENSG00000227939	16.6573	0.00371959	0.00371959	0.686585	1
AC008033.1	ENSG00000256075	0.498842	0.000362584	-0.000362584	0.784494	1
P4HA3	ENSG00000149380	2.66085	0.00131101	-0.00131101	0.664738	1
INPPL1	ENSG00000165458	1309.35	0.0130002	0.0130002	0.61335	0.750479
REXO2	ENSG00000076043	936.156	0.178708	0.178708	0.00980589	0.107742
AC034236.1	ENSG00000185641	55.0291	0.0101678	-0.0101678	0.509882	1
TBC1D3P1-DHX40P1	ENSG00000267104	104.445	0.00759386	-0.00759386	0.703861	1
BTBD7	ENSG00000011114	1541.28	0.0294787	0.0294787	0.40579	0.595291
ZFHX4	ENSG00000091656	356.245	0.027865	-0.027865	0.241604	0.601383
AL109766.1	ENSG00000259137	2.57319	0.00411662	0.00411662	0.198557	1
HDAC1	ENSG00000116478	1543.2	0.0130627	0.0130627	0.662952	0.777462
ZBTB18	ENSG00000179456	3430.71	0.229703	-0.229703	0.00330833	0.0782801
MIR7705	ENSG00000284570	31.2661	0.00031773	-0.00031773	0.981133	1
SMARCA2	ENSG00000080503	658.702	0.249175	0.249175	0.00146107	0.0670881
ANXA2	ENSG00000182718	20321.4	0.0827482	-0.0827482	0.0491067	0.274522
HOXB3	ENSG00000120093	343.704	0.889533	-0.889533	4.12917e-06	0.00314289
ID1	ENSG00000125968	749.538	0.0154557	-0.0154557	0.576868	0.741696
GLUD1	ENSG00000148672	3278.22	0.0653801	0.0653801	0.100443	0.323382
LOXL3	ENSG00000115318	683.609	0.258127	-0.258127	0.00125227	0.0484017
CYP26B1	ENSG00000003137	353.196	0.0849527	-0.0849527	0.0143243	0.187668
RPS27AP9	ENSG00000242706	0	NA	NA	NA	NA
STING1	ENSG00000184584	0.833921	0.00013964	0.00013964	0.92778	1
ANGPTL2	ENSG00000136859	447.69	0.0449523	-0.0449523	0.175739	0.681896
EPB41L2	ENSG00000079819	1455.28	0.192083	0.192083	0.00932496	0.14946
NAMPTP1	ENSG00000229644	14.4975	0.0129432	0.0129432	0.0929544	1
MSI2	ENSG00000153944	3404.47	0.0216576	-0.0216576	0.520636	0.709228
BICC1	ENSG00000122870	58.8316	0.00649392	-0.00649392	0.696202	1
CTNNA1	ENSG00000044115	15821.3	0.0535657	-0.0535657	0.137842	0.445755
THRB	ENSG00000151090	58.8025	0.0280888	0.0280888	0.0637474	1
DYNLL1P3	ENSG00000235282	0.180327	0.000500623	0.000500623	0.780117	1
VTI1BP1	ENSG00000243974	0.270738	0.000218519	0.000218519	0.900784	1
AC017013.1	ENSG00000250076	0.953428	0.000488107	0.000488107	0.804564	1
MED31	ENSG00000108590	194.869	0.00402142	-0.00402142	0.868084	1
PAIP2	ENSG00000120727	4291.61	0.0160575	-0.0160575	0.633106	0.716631
SLITRK2	ENSG00000185985	31.0608	0.0221908	0.0221908	0.0596617	1
AEN	ENSG00000181026	2200.52	0.0365023	0.0365023	0.187254	0.418844
MBNL1	ENSG00000152601	540.801	0.0056239	-0.0056239	0.834278	1
RPS7P10	ENSG00000226525	20.2824	0.00242744	-0.00242744	0.807781	1
PRDX6	ENSG00000117592	3825.51	0.0445545	0.0445545	0.162573	0.402366
QKI	ENSG00000112531	1961.69	0.0977321	0.0977321	0.0332148	0.184835
MORF4L1P1	ENSG00000218283	621.004	0.00243692	-0.00243692	0.936372	1
AL136295.1	ENSG00000254692	1992.09	0.00766682	0.00766682	0.815201	0.815229
MIR4444-1	ENSG00000284252	516.841	0.00910487	0.00910487	0.705119	1
S100A4	ENSG00000196154	30.9106	0.00851864	0.00851864	0.402588	1
RNF5P1	ENSG00000253570	158.611	0.00393934	0.00393934	0.877528	1
PRRX1	ENSG00000116132	10.861	0.0143482	0.0143482	0.0435444	1
GAB1	ENSG00000109458	947.937	0.00157647	-0.00157647	0.967296	0.813924
NACC2	ENSG00000148411	304.514	0.0687531	0.0687531	0.0130124	0.179458
GRIA3	ENSG00000125675	1676.31	0.0225764	-0.0225764	0.477146	0.893589
PPP2R5A	ENSG00000066027	179.927	0.0213584	0.0213584	0.204003	1
CTBP2P3	ENSG00000267153	0.180327	0.000500623	0.000500623	0.780117	1
C1QBPP2	ENSG00000213409	2.42256	0.00115733	-0.00115733	0.711228	1
EIF2S3B	ENSG00000180574	157.536	0.0388728	0.0388728	0.130519	0.663423
EIF4BP7	ENSG00000225031	13.6965	0.00399672	0.00399672	0.621854	1
RPL23AP42	ENSG00000234851	54.3365	0.00168053	-0.00168053	0.906099	1
FAM120A	ENSG00000048828	1436.65	0.0255072	0.0255072	0.499095	0.812045
HEY1	ENSG00000164683	656.461	0.409245	-0.409245	0.000447257	0.0333369
MORF4	ENSG00000234801	8.88867	0.00151842	0.00151842	0.7913	1
CNKSR1	ENSG00000142675	182.99	0.026452	0.026452	0.320865	1
LINC00461	ENSG00000245526	156.162	0.640947	-0.640947	0.000635337	0.0659536
FAM189A2	ENSG00000135063	48.827	0.0193536	0.0193536	0.116361	1
AL356653.1	ENSG00000233514	3.61622	0.00545455	0.00545455	0.171659	1
RPL7AP6	ENSG00000242071	73.5618	0.0179703	-0.0179703	0.336532	1
CRB2	ENSG00000148204	642.211	0.00619462	0.00619462	0.532408	0.708806
FTH1P11	ENSG00000237264	11.7328	0.000533523	0.000533523	0.945977	1
OST4	ENSG00000228474	2912.88	0.0700736	-0.0700736	0.0814166	0.286287
AC092798.1	ENSG00000213872	0.937415	0.000495804	0.000495804	0.786869	1
AL591135.1	ENSG00000218418	14.0035	0.00182895	0.00182895	0.824044	1
AL031985.2	ENSG00000227311	4.06937	0.00221934	0.00221934	0.38011	1
NTN4	ENSG00000074527	30.3017	0.0100025	0.0100025	0.394874	1
RPSAP26	ENSG00000242735	77.3963	0.0265609	0.0265609	0.169981	1
VDAC1P7	ENSG00000213450	1.63068	0.00107347	0.00107347	0.662571	1
LRRC73	ENSG00000204052	69.4683	0.0124754	-0.0124754	0.483274	1
RPL24P8	ENSG00000236801	13.1282	0.000352868	0.000352868	0.968824	1
ATP2B4	ENSG00000058668	957.58	0.0411045	0.0411045	0.229226	0.421091
RGCC	ENSG00000102760	1.7283	0.00135472	-0.00135472	0.44524	1
RPL15P18	ENSG00000228501	4.18833	0.000942493	0.000942493	0.859477	1
PLCE1	ENSG00000138193	77.8982	0.0367388	0.0367388	0.0507487	1
TARDBPP2	ENSG00000238213	4.29911	0.00107313	0.00107313	0.814785	1
EIF4BP6	ENSG00000197258	29.8072	0.000197792	0.000197792	0.968646	1
RBBP4P2	ENSG00000242457	4.54388	0.00207921	0.00207921	0.591666	1
CETN2	ENSG00000147400	1357.15	0.00753132	0.00753132	0.81812	1
RPL3P9	ENSG00000240540	2.39327	0.0010176	0.0010176	0.660399	1
EDA2R	ENSG00000131080	701.735	0.0703889	0.0703889	0.0454531	0.275856
PPIAP7	ENSG00000173810	0.273758	0.000540768	0.000540768	0.719194	1
MYL6	ENSG00000092841	50008.1	0.0770655	-0.0770655	0.0552277	0.285909
PGK1	ENSG00000102144	11259.5	0.00353227	0.00353227	0.746623	0.993219
DAAM2	ENSG00000146122	79.523	0.0100218	-0.0100218	0.428513	1
PURB	ENSG00000146676	1011.99	0.143937	0.143937	0.0135484	0.121018
H2AC16	ENSG00000276903	2.95093	0.000933144	0.000933144	0.749544	1
NOTCH1	ENSG00000148400	2396.74	0.0729906	-0.0729906	0.0778055	0.273968
GAPDHP65	ENSG00000235587	29.6832	0.0140411	0.0140411	0.198044	1
STAG2	ENSG00000101972	2461.89	0.139559	0.139559	0.0145529	0.132345
RPL18P13	ENSG00000244485	2.43026	0.00175362	0.00175362	0.530167	1
ZBTB20	ENSG00000181722	406.193	0.0595725	0.0595725	0.0991985	0.522966
MIR1281	ENSG00000284015	34.3296	0.00236266	0.00236266	0.869363	1
PLD2	ENSG00000129219	635.896	0.000951466	-0.000951466	0.975197	1
RPL12P17	ENSG00000224839	0.377151	0.000258542	0.000258542	0.842764	1
NPR2	ENSG00000159899	6852.32	0.159262	-0.159262	0.00709148	0.120023
RPS19P1	ENSG00000214612	5.64672	0.00474609	0.00474609	0.201276	1
CREBRF	ENSG00000164463	342.957	0.00852394	0.00852394	0.744284	1
AL139260.2	ENSG00000273637	621.451	0.100203	0.100203	0.0393408	0.405096
RPL4P3	ENSG00000230364	4.58698	0.00195097	0.00195097	0.590643	1
UACA	ENSG00000137831	408.048	0.0609886	0.0609886	0.049874	0.454492
DIPK2A	ENSG00000181744	362.038	0.0211589	0.0211589	0.472852	0.973032
MADCAM1	ENSG00000099866	32.1971	0.00580202	-0.00580202	0.622329	1
STEAP4	ENSG00000127954	0.957076	0.000261172	-0.000261172	0.839505	1
CFAP43	ENSG00000197748	60.6882	0.0173211	0.0173211	0.303145	1
VDAC1P11	ENSG00000237679	2.43917	0.00110197	0.00110197	0.679983	1
TST	ENSG00000128311	326.333	0.042972	-0.042972	0.154385	0.580004
GLIS3	ENSG00000107249	22.071	0.00307906	-0.00307906	0.752883	1
LHX2	ENSG00000106689	312.57	0.0946976	-0.0946976	0.0177275	0.207815
Z74021.1	ENSG00000232346	38.3813	0.0113975	0.0113975	0.338466	1
RSPO2	ENSG00000147655	5.91722	0.00194154	0.00194154	0.756519	1
DDR1	ENSG00000204580	6151.63	0.00253179	-0.00253179	0.935377	1
AP001324.1	ENSG00000227615	100.25	0.00122846	0.00122846	0.956916	1
ZNF311	ENSG00000197935	304.53	0.0620143	-0.0620143	0.0912975	0.457469
AC104619.3	ENSG00000250144	57.7288	0.0176447	0.0176447	0.285041	1
BANF1P3	ENSG00000237758	7.91501	0.00161494	-0.00161494	0.769885	1
GNG12	ENSG00000172380	254.173	0.0430936	0.0430936	0.0537154	0.353299
HBP1	ENSG00000105856	1155.19	0.0386897	0.0386897	0.279019	0.469474
PAWR	ENSG00000177425	602.575	0.0579582	0.0579582	0.0233127	0.31846
KLF9	ENSG00000119138	20.0477	0.00343881	0.00343881	0.747127	1
RPL12P4	ENSG00000185834	23.188	0.00954395	0.00954395	0.352942	1
ACOT11	ENSG00000162390	47.4251	0.00774379	0.00774379	0.548272	1
TWIST1	ENSG00000122691	8.76706	0.00848863	0.00848863	0.103668	1
RPL10P16	ENSG00000178464	109.055	0.0125309	-0.0125309	0.559549	1
HSP90B1	ENSG00000166598	19324.3	0.140409	0.140409	0.0129053	0.154799
ATL3	ENSG00000184743	396.438	0.014071	0.014071	0.639597	1
SSTR2	ENSG00000180616	1022.08	0.397832	-0.397832	0.000700607	0.0333369
EFEMP1	ENSG00000115380	200.303	0.456142	0.456142	0.00221804	0.105843
STARD8	ENSG00000130052	70.1486	0.00747515	-0.00747515	0.578813	1
GPR37L1	ENSG00000170075	3.86464	0.0028289	-0.0028289	0.492446	1
ALDH1A3	ENSG00000184254	62.7908	0.0337209	0.0337209	0.042408	0.929835
RPH3A	ENSG00000089169	25.9563	0.00128727	-0.00128727	0.89908	1
ST13P15	ENSG00000243759	3.41869	0.000934773	-0.000934773	0.783581	1
BLOC1S1	ENSG00000135441	1569.73	0.0626152	-0.0626152	0.113541	0.327912
ENPP2	ENSG00000136960	486.868	0.067582	0.067582	0.0192156	0.286287
RPS27AP2	ENSG00000232333	1.84967	0.00287484	0.00287484	0.325749	1
EEF1A1P19	ENSG00000249855	64.4218	0.0335341	0.0335341	0.0762885	1
PTENP1	ENSG00000237984	45.9194	0.0129034	0.0129034	0.454142	1
MYH14	ENSG00000105357	131.205	0.00677399	0.00677399	0.703368	1
FAM24B	ENSG00000213185	89.3805	0.00781672	-0.00781672	0.659673	1
IGIP	ENSG00000182700	44.5135	0.0183596	0.0183596	0.212633	1
AC092045.1	ENSG00000239557	3.15715	0.000907256	0.000907256	0.84814	1
SERF2	ENSG00000140264	10245.4	0.0461068	-0.0461068	0.198571	0.534687
AC008038.1	ENSG00000283041	207.023	0.0236316	-0.0236316	0.382423	1
SETP14	ENSG00000240489	48.3181	0.0131883	0.0131883	0.365951	1
PACRG	ENSG00000112530	18.715	0.00521754	0.00521754	0.593308	1
MSN	ENSG00000147065	8618.27	0.0455201	0.0455201	0.238728	0.580798
AC098591.3	ENSG00000250568	3.82607	0.00418803	0.00418803	0.302256	1
GAPDHP26	ENSG00000229541	1.1453	0.000647552	-0.000647552	0.730442	1
CTXN3	ENSG00000205279	22.8387	0.00153346	0.00153346	0.823068	1
NLRP2	ENSG00000022556	5.82279	0.00321757	-0.00321757	0.507832	1
SCDP1	ENSG00000226549	7.09654	0.00297209	-0.00297209	0.544268	1
EVI5	ENSG00000067208	561.737	0.0321343	-0.0321343	0.286892	1
SPHKAP	ENSG00000153820	24.955	0.00183202	-0.00183202	0.838367	1
UBE2SP1	ENSG00000233966	12.6896	0.00101578	-0.00101578	0.89688	1
FOXO4	ENSG00000184481	955.767	0.0266187	0.0266187	0.417705	0.562104
DNAI2	ENSG00000171595	3.44811	0.00262508	0.00262508	0.454166	1
PHLDB2	ENSG00000144824	417.712	0.00962128	-0.00962128	0.658366	1
SLC31A1P1	ENSG00000224426	0.797549	0.000794333	0.000794333	0.467883	1
OTX2	ENSG00000165588	529.674	0.034042	-0.034042	0.129234	0.705571
TJP2	ENSG00000119139	725.677	0.00808608	0.00808608	0.525813	0.864126
HIPK3	ENSG00000110422	1140.03	0.00736455	0.00736455	0.811321	0.848775
NA	ENSG00000288041	10.0439	0.00288412	-0.00288412	0.684012	1
AC011476.1	ENSG00000243494	0.669666	5.81254e-06	-5.81254e-06	0.988894	1
ZFP36L2	ENSG00000152518	201.602	0.0183979	0.0183979	0.323666	1
HNRNPF	ENSG00000169813	5939.13	0.051042	0.051042	0.171837	0.524809
RPL10P9	ENSG00000233913	44.51	0.0253907	-0.0253907	0.111591	1
NKX6-1	ENSG00000163623	469.978	0.0423371	0.0423371	0.190313	0.824311
EIF4A1P10	ENSG00000229132	41.8599	0.0219937	0.0219937	0.115195	1
SHISA4	ENSG00000198892	143.177	0.0166723	-0.0166723	0.482214	1
FXR1	ENSG00000114416	5862.98	0.122251	0.122251	0.0112215	0.143065
DNAH5	ENSG00000039139	42.6492	0.0180758	0.0180758	0.174035	1
PIEZO2	ENSG00000154864	849.509	0.0384699	0.0384699	0.226844	0.529818
AP001086.1	ENSG00000243779	2.28948	0.0028968	0.0028968	0.244995	1
AL356535.1	ENSG00000213087	19.5509	0.00442276	0.00442276	0.605417	1
OVCH1-AS1	ENSG00000257599	8.61627	0.00562263	0.00562263	0.426197	1
SKP1	ENSG00000113558	11453.8	0.00444265	-0.00444265	0.902018	1
GAPDHP60	ENSG00000248180	2.58274	0.00169842	0.00169842	0.630744	1
ATOH8	ENSG00000168874	608.552	0.0102729	0.0102729	0.700954	1
AC008481.1	ENSG00000213303	4.45332	0.00490197	0.00490197	0.172704	1
GPM6B	ENSG00000046653	9012.18	0.0552171	-0.0552171	0.133383	0.453209
SLC25A5	ENSG00000005022	6554.79	0.00510331	-0.00510331	0.794519	1
MPP6	ENSG00000105926	445.471	0.369625	0.369625	0.0021857	0.113892
AC091564.7	ENSG00000285338	1545.75	0.0173058	-0.0173058	0.610684	0.749323
PROM1	ENSG00000007062	597.372	0.022576	0.022576	0.279347	1
CARNMT1	ENSG00000156017	229.853	0.0899534	0.0899534	0.0174406	0.202805
TBC1D19	ENSG00000109680	549.659	0.0167924	-0.0167924	0.582262	1
AC016044.1	ENSG00000259203	1469.23	0.0231939	-0.0231939	0.480347	0.896366
MEIS2	ENSG00000134138	170.749	0.0172813	0.0172813	0.344041	1
AP000646.1	ENSG00000285509	347.186	0.000936722	0.000936722	0.959076	1
AP002373.1	ENSG00000255663	723.098	0.109171	0.109171	0.0307514	0.229549
SLC15A2	ENSG00000163406	46.4063	0.0082441	0.0082441	0.506824	1
JUNB	ENSG00000171223	524.182	0.396453	-0.396453	0.00187451	0.107742
ONECUT3	ENSG00000205922	5731.24	0.00253672	0.00253672	0.907973	1
COPS2	ENSG00000166200	2332.45	0.0400674	0.0400674	0.258512	0.484367
TRPM7	ENSG00000092439	1134.55	0.102685	0.102685	0.0367295	0.180681
AC104651.1	ENSG00000225496	0.962311	0.00201232	0.00201232	0.395063	1
CEBPD	ENSG00000221869	35.5704	0.0151097	-0.0151097	0.119542	1
SLC35F3	ENSG00000183780	60.3952	0.0250329	0.0250329	0.133149	1
KIAA1217	ENSG00000120549	324.019	0.0206862	0.0206862	0.377977	0.865047
SMAD3	ENSG00000166949	826.865	0.0198808	0.0198808	0.514657	0.774239
UROD	ENSG00000126088	1826.18	0.00725341	-0.00725341	0.838867	0.824688
FSTL1	ENSG00000163430	9302.53	0.0223367	-0.0223367	0.486046	0.808096
PPIAP87	ENSG00000219149	2.738	0.00290474	0.00290474	0.385774	1
CPNE2	ENSG00000140848	422.737	0.00491178	0.00491178	0.793444	1
GCOM2	ENSG00000227725	6.52445	0.00234465	0.00234465	0.656902	1
TMEM51	ENSG00000171729	157.94	0.0126863	0.0126863	0.560193	1
SLC7A8	ENSG00000092068	1247.49	0.0177704	0.0177704	0.254768	0.502896
EFEMP2	ENSG00000172638	217.673	0.015626	0.015626	0.417833	1
TAC1	ENSG00000006128	337.132	0.0173287	-0.0173287	0.509187	1
AC124068.1	ENSG00000259948	1.49749	0.000144186	0.000144186	0.983198	1
CACNA2D3	ENSG00000157445	108.966	0.0550615	0.0550615	0.033488	0.35189
PDIA4	ENSG00000155660	5365.72	0.0508183	0.0508183	0.165739	0.493991
DNAH2	ENSG00000183914	38.9175	0.0145572	-0.0145572	0.231777	1
ZEB2	ENSG00000169554	3481.5	0.0380822	-0.0380822	0.298418	0.534422
MAML2	ENSG00000184384	252.425	0.0214883	0.0214883	0.225713	0.698076
CACNA1D	ENSG00000157388	235.622	0.0382963	0.0382963	0.174586	0.520785
GNAI2	ENSG00000114353	11804.3	0.111293	-0.111293	0.0151176	0.161608
NOG	ENSG00000183691	13.7754	0.00201529	0.00201529	0.797662	1
ZEB2-AS1	ENSG00000238057	20.809	0.00906069	-0.00906069	0.336506	1
AL450063.1	ENSG00000226970	1.54887	0.00189291	0.00189291	0.503829	1
RPSAP53	ENSG00000214263	9.3529	0.00901773	0.00901773	0.0855326	1
NR1D1	ENSG00000126368	86.6612	0.00874488	0.00874488	0.6331	1
PPIAP31	ENSG00000217094	23.8004	0.0174138	0.0174138	0.139134	1
SNHG1	ENSG00000255717	2771.97	0.112746	0.112746	0.0358949	0.188693
BTF3L4P2	ENSG00000213189	13.2502	0.00447521	0.00447521	0.57059	1
MAGT1	ENSG00000102158	722.909	0.106573	0.106573	0.0208476	0.168248
BTF3P4	ENSG00000224820	0.371367	0.000320928	0.000320928	0.854038	1
SNHG19	ENSG00000260260	296.5	0.0136476	-0.0136476	0.631314	1
CYFIP1	ENSG00000273749	2450.04	0.0184199	0.0184199	0.566432	0.718271
KDM6A	ENSG00000147050	1159.76	0.0967709	0.0967709	0.0424261	0.191344
NTN1	ENSG00000065320	299.667	0.0337574	0.0337574	0.239174	0.598009
CFL1P4	ENSG00000213026	5.43449	0.00606093	0.00606093	0.169973	1
FKBP1C	ENSG00000198225	27.786	0.0102857	0.0102857	0.427902	1
PLOD2	ENSG00000152952	662.306	0.0580595	-0.0580595	0.109527	0.339384
AC136632.1	ENSG00000218227	18.7958	0.00776613	0.00776613	0.440323	1
PCGF5	ENSG00000180628	158.524	0.0150169	0.0150169	0.401798	1
AC022149.1	ENSG00000269378	8.20144	0.00179812	0.00179812	0.78887	1
FOXG1	ENSG00000176165	133.461	5.59515e-05	-5.59515e-05	0.979657	1
CUZD1	ENSG00000138161	149.836	0.0222862	0.0222862	0.239847	0.865815
BAG3	ENSG00000151929	1096.54	0.0569119	-0.0569119	0.127953	0.363747
GPR139	ENSG00000180269	127.796	0.0297017	-0.0297017	0.20294	0.808146
COL6A2	ENSG00000142173	554.638	0.00610447	-0.00610447	0.792331	1
YJEFN3	ENSG00000250067	359.289	0.0209204	-0.0209204	0.46534	0.961435
CHIC2	ENSG00000109220	270.189	0.00948243	-0.00948243	0.715337	1
AIF1L	ENSG00000126878	1640.15	0.0183075	0.0183075	0.221369	0.557059
CYCSP52	ENSG00000235700	0.389095	0.000273434	-0.000273434	0.82	1
EEF1B2P3	ENSG00000232472	30.0375	0.00267492	-0.00267492	0.831853	1
ZDHHC1	ENSG00000159714	122.572	0.0336615	-0.0336615	0.169075	0.743422
EMX2	ENSG00000170370	65.1135	0.0224558	-0.0224558	0.0819172	1
DAZAP2	ENSG00000183283	1734.89	0.171588	-0.171588	0.0103542	0.119428
PDIA3	ENSG00000167004	11980.5	0.101143	0.101143	0.0261824	0.20042
RPL10P1	ENSG00000217026	4.88144	0.00323184	0.00323184	0.456352	1
RPS7P11	ENSG00000213326	11.1288	0.00218133	0.00218133	0.807944	1
AC011497.2	ENSG00000269374	149.54	0.0058256	0.0058256	0.804095	1
H2BC6	ENSG00000274290	48.4848	0.00106532	0.00106532	0.967485	1
SAT1	ENSG00000130066	1412.39	0.235399	0.235399	0.00121071	0.0454694
NFKB2	ENSG00000077150	259.479	0.00347966	0.00347966	0.8883	1
PRDM16	ENSG00000142611	22.425	0.000385096	-0.000385096	0.953817	1
PCNA	ENSG00000132646	2844.73	0.0349497	0.0349497	0.261519	0.502975
SEPTIN7P7	ENSG00000229897	0.978517	0.00085468	-0.00085468	0.681383	1
PDXDC2P	ENSG00000255185	128.72	0.0178267	-0.0178267	0.41242	1
STBD1	ENSG00000118804	693.123	0.442557	-0.442557	0.000153063	0.0202992
ALK	ENSG00000171094	1174.77	0.00852964	0.00852964	0.787546	0.967351
DDX5	ENSG00000108654	45852.2	0.0175876	-0.0175876	0.529411	0.825905
DNAJB4	ENSG00000162616	481.361	0.0404679	0.0404679	0.230735	0.89729
SPEF1	ENSG00000101222	7.60084	0.00277274	-0.00277274	0.625463	1
FBXO32	ENSG00000156804	112.58	0.011247	-0.011247	0.535667	1
AC009779.4	ENSG00000258311	1655.67	0.0568889	-0.0568889	0.153121	0.380568
MOB3B	ENSG00000120162	279.102	0.0336541	0.0336541	0.0987364	0.477358
UPF2	ENSG00000151461	1711.24	0.203287	0.203287	0.00175378	0.0540624
NRP2	ENSG00000118257	2204.56	0.0091497	0.0091497	0.760311	0.789155
ST13P11	ENSG00000213368	0.388686	0.00049531	0.00049531	0.751978	1
BRD7P5	ENSG00000235768	0.679338	2.73249e-05	-2.73249e-05	0.962533	1
AC104076.2	ENSG00000236667	4.00477	0.00165022	0.00165022	0.445878	1
KCNN3	ENSG00000143603	371.807	0.0180712	0.0180712	0.511434	1
HADHB	ENSG00000138029	1609.1	0.022925	0.022925	0.505981	0.920254
DNAJC1	ENSG00000136770	512.631	0.00918446	0.00918446	0.753395	1
CNBP	ENSG00000169714	6324.33	0.0341584	0.0341584	0.336673	0.687149
TSGA10	ENSG00000135951	95.0166	0.034465	0.034465	0.120218	1
PKN2	ENSG00000065243	1169.05	0.0423808	0.0423808	0.242281	0.492866
FEZF2	ENSG00000153266	48.5862	0.0128101	-0.0128101	0.212603	1
HNRNPA1P28	ENSG00000230170	3.10399	0.00048757	0.00048757	0.856537	1
PRDX2P1	ENSG00000215049	0.692483	0.000550992	-0.000550992	0.602754	1
PPIAP58	ENSG00000267258	2.01219	0.00123719	0.00123719	0.47917	1
PPP1CB	ENSG00000213639	4514.94	0.063482	0.063482	0.0998299	0.328716
RNF13	ENSG00000082996	658.784	0.0651441	0.0651441	0.104143	0.370811
ZNF800	ENSG00000048405	449.807	0.00112875	-0.00112875	0.965872	1
AC104109.3	ENSG00000272772	6500.35	0.0196942	-0.0196942	0.66485	1
TMEM233	ENSG00000224982	17.7002	0.00129636	0.00129636	0.890546	1
CNMD	ENSG00000136110	658.228	0.00485343	0.00485343	0.688766	0.854525
PLXDC2	ENSG00000120594	500.57	0.585865	0.585865	1.8373e-07	0.000776538
MAPRE1P1	ENSG00000253915	2.55456	0.00324907	-0.00324907	0.314133	1
BBX	ENSG00000114439	2048.33	0.0226494	0.0226494	0.483846	0.642191
AC005702.1	ENSG00000267318	211.638	0.00475166	0.00475166	0.844451	1
MYCBPAP	ENSG00000136449	13.5088	0.0107036	0.0107036	0.197024	1
CTNNA1P1	ENSG00000249026	1.82315	0.00156142	-0.00156142	0.546779	1
OAZ2	ENSG00000180304	7118.46	0.0330443	0.0330443	0.329123	0.676194
GRIN3A	ENSG00000198785	156.964	0.0222207	0.0222207	0.263596	0.906173
SCML2	ENSG00000102098	930.082	0.0109213	0.0109213	0.738382	0.911631
RPL17P36	ENSG00000236058	3.83736	0.00220744	0.00220744	0.644191	1
PITX2	ENSG00000164093	84.4248	0.0563878	-0.0563878	0.00112405	0.176885
PDE1A	ENSG00000115252	402.81	0.0326749	-0.0326749	0.134493	0.598009
FGF1	ENSG00000113578	5.96325	0.0045931	0.0045931	0.317558	1
SLC6A7	ENSG00000011083	5.27029	0.00027613	0.00027613	0.9595	1
CFL1P2	ENSG00000213478	7.96743	0.00615745	0.00615745	0.177621	1
CEP112	ENSG00000154240	176.411	0.0697098	0.0697098	0.0406535	0.483684
PTPRZ1	ENSG00000106278	3370.34	0.0195071	0.0195071	0.0998514	0.301028
RHBDF1	ENSG00000007384	201.948	0.00419616	0.00419616	0.831297	1
PRDX1	ENSG00000117450	32969.9	0.0959178	-0.0959178	0.0382604	0.243877
FBXO33	ENSG00000165355	317.893	0.00837345	0.00837345	0.768675	1
AC020904.2	ENSG00000273654	10.6811	0.00150362	-0.00150362	0.842579	1
AC010168.2	ENSG00000261324	65.7341	0.00587983	0.00587983	0.72372	1
TFEB	ENSG00000112561	32.0257	0.016014	-0.016014	0.181373	1
ARID3B	ENSG00000179361	8842.97	0.00528188	0.00528188	0.803092	1
CSNK1A1	ENSG00000113712	9026.12	0.0203245	0.0203245	0.543991	0.842841
RSPH9	ENSG00000172426	78.5058	0.00281663	-0.00281663	0.870921	1
FAR2	ENSG00000064763	299.034	0.348607	0.348607	0.00172869	0.0835306
BTBD10P1	ENSG00000257675	1.30038	0.00188791	-0.00188791	0.346291	1
CAPZA2	ENSG00000198898	2575.75	0.00769651	-0.00769651	0.835963	0.849908
KLHL1	ENSG00000150361	16.0351	0.0140771	0.0140771	0.0867803	1
IL20RB	ENSG00000174564	197.721	0.0279505	0.0279505	0.297161	0.940531
STT3A	ENSG00000134910	3199.66	0.0593343	0.0593343	0.116377	0.35189
GOT2P2	ENSG00000230849	0.721804	0.00028376	0.00028376	0.725942	1
RPL3P4	ENSG00000232573	123.356	0.00266332	-0.00266332	0.891058	1
STIM1	ENSG00000167323	778.806	0.00132003	0.00132003	0.973867	0.94795
GDPD2	ENSG00000130055	227.728	0.00104796	0.00104796	0.862058	1
MATN2	ENSG00000132561	193.221	0.0491024	0.0491024	0.0144189	0.226632
POU3F4	ENSG00000196767	211.57	0.450314	-0.450314	0.00152205	0.0938715
EFNA1	ENSG00000169242	51.0559	0.016101	0.016101	0.331853	1
RAB11B-AS1	ENSG00000269386	92.2604	0.0123471	-0.0123471	0.539981	1
RBBP7	ENSG00000102054	3961.54	0.0508207	0.0508207	0.171978	0.402366
NFATC3	ENSG00000072736	1455.91	0.0130834	-0.0130834	0.697295	0.794429
C9orf24	ENSG00000164972	72.1575	0.0174497	-0.0174497	0.334106	1
ENSAP2	ENSG00000259032	4.03557	0.00107441	-0.00107441	0.809677	1
BHLHE41	ENSG00000123095	27.4055	0.000276911	0.000276911	0.981026	1
DDX50	ENSG00000107625	1746.96	0.0275285	0.0275285	0.422777	0.630985
SOX21	ENSG00000125285	280.483	0.00815486	0.00815486	0.362741	0.848976
HNRNPA2B1	ENSG00000122566	36881.8	0.0737842	0.0737842	0.0757764	0.337266
SLC44A5	ENSG00000137968	520.88	0.00519677	0.00519677	0.860948	1
NKX2-2	ENSG00000125820	11.8505	0.00164973	-0.00164973	0.857071	1
USP9X	ENSG00000124486	9120.56	0.152642	0.152642	0.0056358	0.113476
HEXIM1	ENSG00000186834	1178.26	0.0253943	0.0253943	0.449066	0.651775
LRRK1	ENSG00000154237	44.1764	0.0105065	0.0105065	0.455438	1
EPHX4	ENSG00000172031	6.1721	0.00132664	0.00132664	0.786609	1
HLA-C	ENSG00000204525	1058.43	0.0849807	0.0849807	0.0524388	0.206215
ONECUT2	ENSG00000119547	11961	0.0611275	0.0611275	0.125086	0.432952
FCHO2	ENSG00000157107	375.952	0.0103075	0.0103075	0.716201	1
HSP90B2P	ENSG00000259706	26.2862	0.00338789	0.00338789	0.746851	1
PHTF1	ENSG00000116793	1919.67	0.0377255	-0.0377255	0.2724	0.50041
DARS1	ENSG00000115866	1958.21	0.0662501	0.0662501	0.103354	0.393861
HMGB3P22	ENSG00000225051	9.99637	0.00320837	0.00320837	0.64559	1
THRA	ENSG00000126351	2111.68	0.0683637	-0.0683637	0.0926292	0.29579
HNRNPA1P12	ENSG00000220157	3.4213	0.00356472	0.00356472	0.337538	1
COPS6	ENSG00000168090	2684.27	0.0268913	0.0268913	0.430375	0.612725
ORMDL2	ENSG00000123353	730.52	0.00239689	-0.00239689	0.942763	1
UBB	ENSG00000170315	25604.6	0.0549514	-0.0549514	0.128409	0.431394
RPL36AP39	ENSG00000230980	0.962585	0.000697301	0.000697301	0.662318	1
SORL1	ENSG00000137642	915.678	0.0287784	0.0287784	0.214317	0.504089
NFE2L2	ENSG00000116044	1477.51	0.0351067	0.0351067	0.317027	0.663278
HAT1	ENSG00000128708	1019.11	0.0989842	0.0989842	0.0368574	0.199075
PCBP2-OT1	ENSG00000282977	2554.4	0.0381361	-0.0381361	0.289425	0.522575
FBXO8	ENSG00000164117	334.415	0.00746759	0.00746759	0.779307	1
LSM12P1	ENSG00000232024	9.1625	0.00585021	0.00585021	0.357271	1
AC023509.4	ENSG00000273658	2548.01	0.037716	-0.037716	0.293822	0.51254
RASGRF2	ENSG00000113319	75.2489	0.0112446	0.0112446	0.463138	1
NA	ENSG00000285558	901.533	0.0384104	-0.0384104	0.292171	0.532633
CPEB1	ENSG00000214575	294.5	0.00724076	-0.00724076	0.787852	1
TCF12	ENSG00000140262	4884.91	0.0733935	0.0733935	0.0842131	0.300781
SYTL2	ENSG00000137501	95.3386	0.027321	0.027321	0.0728823	1
PDCD10	ENSG00000114209	891.98	0.0798582	0.0798582	0.0664803	0.266238
PAM	ENSG00000145730	2514.4	0.0684984	0.0684984	0.0539914	0.238371
EPDR1	ENSG00000086289	216.745	0.0385071	0.0385071	0.185682	0.987264
AC104563.1	ENSG00000240036	7.00142	0.00179529	-0.00179529	0.675369	1
PCDH11Y	ENSG00000099715	83.9636	0.712317	0.712317	0.000208983	0.0899173
CDK2	ENSG00000123374	908.053	0.0138244	0.0138244	0.63183	0.824715
RHOA	ENSG00000067560	10956.1	0.00668812	0.00668812	0.842496	1
AL358113.1	ENSG00000285130	898.48	0.034385	0.034385	0.145139	0.420302
ECEL1	ENSG00000171551	335.881	0.0196438	-0.0196438	0.493463	1
TIPARP	ENSG00000163659	570.751	0.0196765	0.0196765	0.537698	1
KCTD4	ENSG00000180332	0.796965	0.000233538	-0.000233538	0.80456	1
GEM	ENSG00000164949	18.7143	0.0120143	0.0120143	0.203192	1
CACHD1	ENSG00000158966	1212.47	0.0812965	0.0812965	0.0397839	0.186723
AL359263.1	ENSG00000234130	11.211	0.00316673	0.00316673	0.684724	1
GCLC	ENSG00000001084	903.608	0.0583311	0.0583311	0.119708	0.383532
AC010422.3	ENSG00000269242	372.846	0.0333144	-0.0333144	0.286036	0.773129
HSPD1P4	ENSG00000257576	19.2639	0.00255805	0.00255805	0.789455	1
RPSAP19	ENSG00000183298	16.1793	0.00729768	0.00729768	0.431665	1
SLC35A2	ENSG00000102100	1052.08	0.0077156	0.0077156	0.849433	0.779836
TMEM243	ENSG00000135185	79.9435	0.00729884	0.00729884	0.665992	1
AC021078.1	ENSG00000230551	4300.85	0.0250517	0.0250517	0.45069	0.625118
ZFP91-CNTF	ENSG00000255073	1372.17	0.0052744	0.0052744	0.888565	1
PNPO	ENSG00000108439	279.872	0.00825494	0.00825494	0.772532	1
PIDD1	ENSG00000177595	588.431	0.00719441	-0.00719441	0.790491	1
ROCK1	ENSG00000067900	2708.62	0.0444224	0.0444224	0.224333	0.451347
SOX14	ENSG00000168875	8.02569	0.00657675	0.00657675	0.214824	1
FAM120C	ENSG00000184083	266.303	0.0217947	0.0217947	0.419999	0.777182
NFIC	ENSG00000141905	107.156	0.0183022	0.0183022	0.387335	1
PKMP1	ENSG00000236480	2.25821	2.72859e-05	2.72859e-05	0.996008	1
MARCHF3	ENSG00000173926	85.6175	0.0165575	-0.0165575	0.383385	1
PRSS53	ENSG00000151006	296.796	0.0607624	-0.0607624	0.092033	0.459877
DAG1	ENSG00000173402	6104.31	0.0356753	0.0356753	0.280769	0.616715
ILK	ENSG00000166333	4127.19	0.0929878	-0.0929878	0.0311031	0.185374
CCND2	ENSG00000118971	2453.45	0.298214	0.298214	0.0006226	0.0345122
SP1	ENSG00000185591	2289.92	0.0819845	0.0819845	0.0623223	0.246867
ATP5MC3	ENSG00000154518	6970.5	0.00260278	-0.00260278	0.927157	1
ARHGAP18	ENSG00000146376	110.922	0.086298	0.086298	0.0105889	0.199075
EML3	ENSG00000149499	222.87	0.0318481	0.0318481	0.261389	0.730943
AC016582.2	ENSG00000267422	21.5364	0.00230208	0.00230208	0.716994	1
AC016734.1	ENSG00000228305	6.05681	0.0039994	0.0039994	0.467857	1
TPBG	ENSG00000146242	351.06	0.00823511	0.00823511	0.702257	1
AC133561.1	ENSG00000198555	0.872313	0.000630069	0.000630069	0.766094	1
SNRPEP4	ENSG00000233270	17.3943	0.00539229	0.00539229	0.57007	1
CPNE8	ENSG00000139117	70.7057	0.0330197	0.0330197	0.0925389	1
KLHL41	ENSG00000239474	14.5429	0.0092961	-0.0092961	0.31367	1
VWA5B1	ENSG00000158816	11.2743	4.81278e-05	-4.81278e-05	0.992155	1
POU3F3	ENSG00000198914	112.768	0.032114	0.032114	0.152734	0.708414
NEFH	ENSG00000100285	891.106	0.0639588	-0.0639588	0.109555	0.423157
PLP1	ENSG00000123560	333.059	0.0479945	0.0479945	0.0295831	0.266238
ANXA5	ENSG00000164111	3914.01	0.0948112	0.0948112	0.037861	0.189596
DCUN1D3	ENSG00000188215	607.959	0.0671573	0.0671573	0.0991428	0.522864
AC015813.2	ENSG00000266086	7758.22	0.039357	0.039357	0.292925	0.65184
MAOB	ENSG00000069535	6.776	0.000132257	-0.000132257	0.968608	1
CPNE4	ENSG00000196353	140.045	0.039657	0.039657	0.0842227	0.536259
SAMD4B	ENSG00000179134	3360.3	0.0155376	0.0155376	0.918886	0.842546
PFN1P1	ENSG00000233328	12.775	0.00188992	0.00188992	0.801626	1
NOTCH2	ENSG00000134250	963.686	0.0115856	0.0115856	0.365523	0.529818
MSI1	ENSG00000135097	3932.65	0.188221	-0.188221	0.00766249	0.10806
TNRC6B	ENSG00000100354	2899.45	0.0601991	0.0601991	0.125074	0.347664
TSGA13	ENSG00000213265	110.786	0.0108826	0.0108826	0.615822	1
TFCP2L1	ENSG00000115112	65.1109	0.0338342	0.0338342	0.0729721	1
FAM47E-STBD1	ENSG00000272414	680.147	0.393447	-0.393447	0.000377436	0.0293157
ETFA	ENSG00000140374	4055.81	0.0188496	-0.0188496	0.576086	0.739846
FAF2P1	ENSG00000228759	0.384204	0.000800231	0.000800231	0.611756	1
RAB13	ENSG00000143545	1298.12	0.253175	0.253175	0.00420039	0.0857761
RPS18P12	ENSG00000230897	6.95588	0.0025652	0.0025652	0.607992	1
RFTN2	ENSG00000162944	78.7969	0.0384059	-0.0384059	0.0290675	0.802903
TJP1	ENSG00000104067	4203.44	0.051172	0.051172	0.177749	0.429875
GINM1	ENSG00000055211	425.671	0.0360477	0.0360477	0.249385	0.79545
KLHL24	ENSG00000114796	2249.57	0.0156013	-0.0156013	0.623083	0.724548
H2AC13	ENSG00000196747	3.18219	0.000730714	-0.000730714	0.80983	1
AC243919.1	ENSG00000237550	1273.92	0.0478804	0.0478804	0.199726	0.401045
FMNL3	ENSG00000161791	1429.96	0.120393	-0.120393	0.0219641	0.210709
WAPL	ENSG00000062650	2461.63	0.0886351	0.0886351	0.0406443	0.203875
ADAM10	ENSG00000137845	3253.69	0.0875541	0.0875541	0.0396213	0.203153
FTH1P23	ENSG00000242960	2.31948	0.00169577	0.00169577	0.579144	1
ACSBG1	ENSG00000103740	24.2128	0.00137836	-0.00137836	0.854073	1
PDK2	ENSG00000005882	915.338	0.0290883	-0.0290883	0.393531	0.759289
AHCYL1	ENSG00000168710	3763.03	0.0639105	0.0639105	0.0971892	0.305435
ZNF385A	ENSG00000161642	2298.07	0.386832	-0.386832	0.000103542	0.014141
CKB	ENSG00000166165	36256.9	0.444116	-0.444116	3.44052e-05	0.0102269
TCF7L1	ENSG00000152284	1017.53	0.0221867	0.0221867	0.60044	0.668758
HTR3A	ENSG00000166736	568.354	0.00023078	0.00023078	0.994651	1
PSMC1P10	ENSG00000236348	0.735852	0.000228448	0.000228448	0.864118	1
NENF	ENSG00000117691	291.907	0.0205821	-0.0205821	0.442588	0.953151
AMIGO2	ENSG00000139211	87.2127	0.0287122	0.0287122	0.11476	1
TTC30A	ENSG00000197557	222.104	0.0299095	0.0299095	0.258191	0.727232
ASF1A	ENSG00000111875	946.076	0.0325291	0.0325291	0.343278	0.572182
CLCF1	ENSG00000175505	25.1872	0.0118728	0.0118728	0.179784	1
AEBP1	ENSG00000106624	681.251	0.201178	-0.201178	0.00459941	0.0943228
GCLM	ENSG00000023909	278.213	0.0757182	0.0757182	0.0496292	0.341826
FAM153CP	ENSG00000204677	20.3149	0.00340423	0.00340423	0.748055	1
FLNB	ENSG00000136068	3745.59	0.0686783	0.0686783	0.0860298	0.278851
KDM7A	ENSG00000006459	1734.73	0.0261656	-0.0261656	0.428	0.757264
AC098650.1	ENSG00000283563	229.566	0.00549945	0.00549945	0.850668	1
MEMO1	ENSG00000162959	850.447	0.0278489	0.0278489	0.425065	0.712549
DDX3X	ENSG00000215301	12464.4	0.090088	0.090088	0.034825	0.234184
AL133461.1	ENSG00000282413	813.509	0.0131971	0.0131971	0.681361	0.786885
TUBBP5	ENSG00000159247	12.9417	0.00010891	0.00010891	0.989748	1
MID1	ENSG00000101871	600.065	0.0662945	0.0662945	0.0503712	0.447218
RNF139	ENSG00000170881	899.853	0.0373001	0.0373001	0.278639	0.563918
AC091551.1	ENSG00000267699	1072.02	0.000489078	-0.000489078	0.985365	0.835068
RPL21P66	ENSG00000225343	1.11936	0.000435625	0.000435625	0.777833	1
SLX4IP	ENSG00000149346	448.888	0.0850555	0.0850555	0.05406	0.471157
DYNC1I2P1	ENSG00000225137	37.6198	0.0048388	-0.0048388	0.731412	1
ID3	ENSG00000117318	1296.13	0.00858516	0.00858516	0.317176	0.499341
DAZAP2P1	ENSG00000223825	3.149	0.000838244	-0.000838244	0.831536	1
DUSP16	ENSG00000111266	1375.45	0.107577	0.107577	0.0257742	0.200884
DAW1	ENSG00000123977	1.98306	0.000545574	-0.000545574	0.850414	1
HCN1	ENSG00000164588	75.1899	0.0133548	0.0133548	0.379556	1
TOMM22P5	ENSG00000225155	0.473723	0.000491008	-0.000491008	0.742464	1
PIAS2	ENSG00000078043	784.86	0.0331697	0.0331697	0.336184	0.616526
FDXR	ENSG00000161513	742.8	0.0587388	0.0587388	0.0716372	0.277797
GXYLT2	ENSG00000172986	248.99	0.0225973	0.0225973	0.425178	0.918699
CCDC171	ENSG00000164989	144.248	0.0320171	0.0320171	0.20027	0.80313
EPHB4	ENSG00000196411	1254.41	0.00290073	-0.00290073	0.889053	1
DYRK1B	ENSG00000105204	2091.34	0.131775	-0.131775	0.0206329	0.151313
GABRD	ENSG00000187730	54.1305	0.0230364	-0.0230364	0.145894	1
AC010247.2	ENSG00000259436	1793.85	0.189871	-0.189871	0.00761268	0.137759
RTKN	ENSG00000114993	1343.31	0.189462	-0.189462	0.00367757	0.0819561
EDNRB	ENSG00000136160	348.18	0.00653564	0.00653564	0.39888	0.889541
KLHL13	ENSG00000003096	1479.47	0.00867308	0.00867308	0.801786	0.814847
SEM1	ENSG00000127922	1723.68	0.036159	0.036159	0.307435	0.526307
TUBB4B	ENSG00000188229	10892.3	0.0518803	-0.0518803	0.173852	0.505783
GBX2	ENSG00000168505	304.995	0.010443	0.010443	0.146566	0.555781
EEF1A1P22	ENSG00000259612	16.4506	0.00132087	0.00132087	0.874077	1
SPATA6	ENSG00000132122	270.346	0.0856986	0.0856986	0.0378129	0.301028
SIM1	ENSG00000112246	1151.86	0.0251585	-0.0251585	0.365298	0.589392
RPL31P11	ENSG00000213075	1.14918	0.00107301	0.00107301	0.630016	1
RPL5P29	ENSG00000242208	4.44974	0.00277599	0.00277599	0.365175	1
RAPGEF3	ENSG00000079337	16.9826	0.00619135	0.00619135	0.410794	1
SCAMP2	ENSG00000140497	973.79	0.00396853	-0.00396853	0.88866	0.885139
SGMS1	ENSG00000198964	204.115	0.0770116	0.0770116	0.0243525	0.378852
RECK	ENSG00000122707	364.716	0.0289765	0.0289765	0.340376	0.834593
SV2C	ENSG00000122012	1268.66	0.00618448	0.00618448	0.847535	0.768085
ACTN4	ENSG00000130402	9464.69	0.017907	-0.017907	0.591958	0.875486
GAPDHP44	ENSG00000213352	0.884894	0.000605428	-0.000605428	0.598723	1
KIF16B	ENSG00000089177	402.749	0.00731679	0.00731679	0.804741	1
EML2	ENSG00000125746	947.774	0.00711294	0.00711294	0.842766	0.780041
UBAP2L	ENSG00000143569	11232.4	0.00689983	-0.00689983	0.890356	1
SEL1L3	ENSG00000091490	1184.92	0.150388	0.150388	0.0122164	0.127384
CEPT1	ENSG00000134255	508.807	0.146767	0.146767	0.0172834	0.272129
CYCSP39	ENSG00000260690	0.918487	0.00124408	-0.00124408	0.410398	1
PPIAP2	ENSG00000227379	1.74427	0.00185634	0.00185634	0.400046	1
IDH2	ENSG00000182054	4454.37	0.102411	-0.102411	0.0328369	0.191814
AC005899.5	ENSG00000265794	1725.29	0.0308853	0.0308853	0.370367	0.564118
SLC44A1	ENSG00000070214	875.461	0.243474	0.243474	0.00315552	0.0829689
PNRC1	ENSG00000146278	742.206	0.0440866	-0.0440866	0.172681	0.419809
NAA15	ENSG00000164134	2334.74	0.1706	0.1706	0.00763372	0.103862
SLC18A3	ENSG00000187714	3161.26	0.191933	-0.191933	0.00997301	0.112017
DGKB	ENSG00000136267	689.286	0.0213295	-0.0213295	0.472792	0.746192
KDM5A	ENSG00000073614	2921.11	0.00359609	0.00359609	0.916031	0.857165
ADSS2	ENSG00000035687	1651.72	0.203627	0.203627	0.00267601	0.0715765
TPM1	ENSG00000140416	7715.65	0.051705	0.051705	0.0715446	0.33398
ARHGAP42	ENSG00000165895	551.634	0.00846875	-0.00846875	0.772153	1
COPB2	ENSG00000184432	6355.53	0.00377643	0.00377643	0.898318	1
TRIM71	ENSG00000206557	9633.19	0.159975	0.159975	0.00756515	0.121555
AL139011.2	ENSG00000258465	3415.39	0.00205672	-0.00205672	0.9501	0.877563
B9D1	ENSG00000108641	356.294	0.0153115	-0.0153115	0.582743	1
AMD1	ENSG00000123505	2742.03	0.196541	0.196541	0.00622802	0.095586
AC079594.2	ENSG00000248710	715.195	0.250042	0.250042	0.0025171	0.0710926
PPP1R16B	ENSG00000101445	728.611	0.0102021	-0.0102021	0.707184	0.864572
AC103591.1	ENSG00000213560	1.60486	2.79218e-05	2.79218e-05	0.982719	1
ARFIP1	ENSG00000164144	641.888	0.0240519	0.0240519	0.440294	0.70313
CFAP61	ENSG00000089101	70.2389	0.00796393	-0.00796393	0.658493	1
GSN	ENSG00000148180	659.814	0.00682517	0.00682517	0.790845	0.912779
NHLH1	ENSG00000171786	37703.5	0.15289	-0.15289	0.0132722	0.151944
IGSF11	ENSG00000144847	152.174	0.0231539	0.0231539	0.319326	0.991145
GLI3	ENSG00000106571	802.739	0.0210598	0.0210598	0.408217	0.678833
ADAMTS5	ENSG00000154736	329.694	0.432524	0.432524	0.000517451	0.0466258
AC023509.1	ENSG00000257379	13747.2	0.00629064	-0.00629064	0.848164	1
WEE1	ENSG00000166483	955.046	0.130376	0.130376	0.0158019	0.128797
HPRT1	ENSG00000165704	498.083	0.0645208	0.0645208	0.0752422	0.459904
PLGRKT	ENSG00000107020	434.676	0.0395522	0.0395522	0.243096	0.921906
ANKH	ENSG00000154122	1299.24	0.0566299	-0.0566299	0.113941	0.346734
RSPH4A	ENSG00000111834	66.3216	0.00276084	-0.00276084	0.864007	1
VCP	ENSG00000165280	18628.4	0.00378995	-0.00378995	0.909112	1
KLHDC7A	ENSG00000179023	118.939	0.0429992	0.0429992	0.00924569	0.185899
CEP131	ENSG00000141577	1052.43	0.0312089	-0.0312089	0.351718	0.578708
EIF4A2	ENSG00000156976	16923.8	0.0534816	0.0534816	0.155665	0.482936
SLC16A1	ENSG00000155380	3914.52	0.210145	0.210145	0.00753309	0.105579
BTF3P9	ENSG00000224834	1.12621	0.00213617	0.00213617	0.291959	1
MIR3605	ENSG00000284154	842.9	0.175172	-0.175172	0.00974808	0.128516
CYCSP11	ENSG00000229217	1.24047	0.000402191	0.000402191	0.854108	1
PHACTR2	ENSG00000112419	712.501	0.0672707	0.0672707	0.0492382	0.28561
NPTX2	ENSG00000106236	3331.26	0.179824	-0.179824	0.00797275	0.103862
SRSF1	ENSG00000136450	9242.73	0.0432293	0.0432293	0.250794	0.584643
NR3C1	ENSG00000113580	209.459	0.0243697	0.0243697	0.34297	1
HSPA4L	ENSG00000164070	703.168	0.0380281	0.0380281	0.280678	0.529818
CDKN2C	ENSG00000123080	99.2543	0.93044	-0.93044	0.000152278	0.0817976
CEP83	ENSG00000173588	392.927	0.0772702	0.0772702	0.0611279	0.376117
GRK6P1	ENSG00000215571	1.23007	3.53232e-05	-3.53232e-05	0.890991	1
ATP1A1	ENSG00000163399	6278.48	0.150319	0.150319	0.0168713	0.168185
CDKN1A	ENSG00000124762	2268.22	0.0140442	0.0140442	0.580568	0.709228
ZNF462	ENSG00000148143	3991.6	0.0156496	0.0156496	0.678669	0.781314
CXCR4	ENSG00000121966	5601.73	0.180093	-0.180093	0.00162778	0.0670362
KPNA4	ENSG00000186432	3521.64	0.0929175	0.0929175	0.0320635	0.177488
EIF4EBP3	ENSG00000243056	153.47	0.00375049	0.00375049	0.871845	1
SLC12A4	ENSG00000124067	487.799	0.0118378	0.0118378	0.600375	1
RHEBP1	ENSG00000229927	8.28303	0.00176722	0.00176722	0.786644	1
DUSP14	ENSG00000276023	498.185	0.0263376	0.0263376	0.400115	1
TNFRSF25	ENSG00000215788	144.076	0.0618186	-0.0618186	0.045795	0.508822
RPS4XP19	ENSG00000242058	1.32547	0.000769522	0.000769522	0.658938	1
RARB	ENSG00000077092	64.1145	0.00474878	0.00474878	0.752587	1
ANO4	ENSG00000151572	603.451	0.022239	-0.022239	0.463376	1
CHCHD3P3	ENSG00000214973	0.956767	0.00176101	0.00176101	0.32833	1
TRIP12	ENSG00000153827	7433.03	0.0602011	0.0602011	0.109875	0.407457
PFN1	ENSG00000108518	17131.3	0.0262463	0.0262463	0.423122	0.770552
HNRNPK	ENSG00000165119	30889.9	0.0360685	0.0360685	0.297106	0.676239
IL1RAP	ENSG00000196083	68.6959	0.0287164	0.0287164	0.0733574	1
TEF	ENSG00000167074	818	0.0274096	-0.0274096	0.402035	0.625538
AL391416.1	ENSG00000219951	4.59459	0.0012575	0.0012575	0.761087	1
EEF1A1P13	ENSG00000250182	136.997	0.0198955	0.0198955	0.379036	1
PTPRG	ENSG00000144724	3826.75	0.274362	0.274362	9.32628e-06	0.0033779
ANGPT1	ENSG00000154188	20.1087	0.00720593	0.00720593	0.399921	1
EPB41L3	ENSG00000082397	16405.9	0.0583239	-0.0583239	0.137048	0.459399
ITGB1	ENSG00000150093	8459.43	0.147238	0.147238	0.009549	0.142095
HLA-B	ENSG00000234745	571.63	0.0409222	0.0409222	0.199077	0.864804
HNRNPA1P30	ENSG00000233780	2.45892	0.00195099	0.00195099	0.523971	1
SLC4A2	ENSG00000164889	2196.26	0.0603759	-0.0603759	0.13219	0.361963
NEK9	ENSG00000119638	2263.49	0.0957162	0.0957162	0.038367	0.193967
SDF2	ENSG00000132581	1406.29	0.0216484	-0.0216484	0.554129	0.718766
AC012085.1	ENSG00000186076	12.8559	0.000140667	-0.000140667	0.980286	1
CCNG1	ENSG00000113328	4391.3	0.185798	0.185798	0.008392	0.10954
NHSL1	ENSG00000135540	1244.06	0.0415179	0.0415179	0.26903	0.460372
PLPP1	ENSG00000067113	481.92	0.0674862	0.0674862	0.0891708	0.57985
MTMR10	ENSG00000166912	506.379	0.00231709	-0.00231709	0.941678	1
ATP6V0E1	ENSG00000113732	960.306	0.0435883	0.0435883	0.21627	0.41801
DRP2	ENSG00000102385	116.809	0.0108364	0.0108364	0.615987	1
KCNA1	ENSG00000111262	12.1675	0.00635328	0.00635328	0.444916	1
EDEM2	ENSG00000088298	442.541	0.00088574	0.00088574	0.978191	1
AL009179.1	ENSG00000281706	252.963	0.0101146	-0.0101146	0.717162	1
SMOC2	ENSG00000112562	38.7449	0.0078815	0.0078815	0.510582	1
HNRNPA3	ENSG00000170144	14774.8	0.111202	0.111202	0.0114662	0.149441
PRPS2	ENSG00000101911	112.2	0.00721287	0.00721287	0.643999	1
ANKRD40	ENSG00000154945	2179.62	0.0304437	0.0304437	0.372506	0.56791
SMPDL3A	ENSG00000172594	196.732	0.0143455	0.0143455	0.571286	1
NA	ENSG00000285901	1158.2	0.150544	0.150544	0.0133276	0.120023
EBF3	ENSG00000108001	14573.7	0.0671731	-0.0671731	0.102449	0.401528
PCDH17	ENSG00000118946	2156.72	0.0660087	-0.0660087	0.097864	0.303917
MIR6501	ENSG00000284448	507.852	0.0221967	-0.0221967	0.469394	1
H3-3A	ENSG00000163041	12706.2	0.13262	-0.13262	0.00711265	0.120023
ONECUT1	ENSG00000169856	1766.73	0.047368	-0.047368	0.180713	0.511036
TNXB	ENSG00000168477	66.1229	0.0174843	-0.0174843	0.251022	1
SLC25A18	ENSG00000182902	129.411	0.000162289	0.000162289	0.999994	1
CCS	ENSG00000173992	712.839	0.0382218	-0.0382218	0.256028	0.622689
DLK1	ENSG00000185559	1127.32	0.0256287	0.0256287	0.332068	0.563382
CP	ENSG00000047457	13.9049	0.0113729	0.0113729	0.104541	1
HNRNPH1	ENSG00000169045	16201.4	0.00295324	0.00295324	0.839666	1
AEBP2	ENSG00000139154	544.202	0.069517	0.069517	0.0878925	0.595468
CALR	ENSG00000179218	18247.2	0.0177819	0.0177819	0.594089	0.882208
PTGER4	ENSG00000171522	5.04379	0.0041145	0.0041145	0.415781	1
ANKUB1	ENSG00000206199	1786.17	0.0168016	-0.0168016	0.627367	1
HSPG2	ENSG00000142798	1309.12	0.017258	0.017258	0.162431	0.406217
TLK2P1	ENSG00000226049	10.0383	0.00463723	0.00463723	0.524694	1
ZCCHC24	ENSG00000165424	368.271	0.44111	-0.44111	4.76481e-05	0.0148258
CDC14A	ENSG00000079335	222.226	0.00109103	-0.00109103	0.964984	1
AXL	ENSG00000167601	356.644	0.0149241	0.0149241	0.135944	0.546237
PPIB	ENSG00000166794	8491.43	0.0201706	-0.0201706	0.552733	0.848775
STARD4	ENSG00000164211	927.688	0.0480779	0.0480779	0.168987	0.450728
DOC2A	ENSG00000149927	419.531	0.0245976	-0.0245976	0.427056	1
NIPBL	ENSG00000164190	4589.17	0.0577302	0.0577302	0.13921	0.353272
FAM20A	ENSG00000108950	22.4056	0.00158456	0.00158456	0.849881	1
FICD	ENSG00000198855	207.01	0.00159882	-0.00159882	0.955312	1
RNF103	ENSG00000239305	870.481	0.0204617	-0.0204617	0.494732	0.739503
RPS27	ENSG00000177954	12874.1	0.000175264	0.000175264	0.996581	1
MTF1	ENSG00000188786	683.109	0.0158523	-0.0158523	0.623379	0.842154
SS18	ENSG00000141380	3341.82	0.0162817	0.0162817	0.624941	0.747981
SNX5	ENSG00000089006	1609.94	0.102231	0.102231	0.0361341	0.269909
ZC3H14	ENSG00000100722	2878.49	0.0806539	0.0806539	0.0564969	0.244012
CHUK	ENSG00000213341	1138.08	0.00250368	0.00250368	0.941736	0.816368
ADORA2B	ENSG00000170425	13.0306	0.00905713	0.00905713	0.199672	1
COL8A2	ENSG00000171812	8.12302	0.00843255	0.00843255	0.138381	1
TAPBP	ENSG00000231925	279.882	0.0257921	0.0257921	0.340349	0.826994
TOMM34	ENSG00000025772	805.624	0.0660156	0.0660156	0.0959938	0.318133
ETF1	ENSG00000120705	4492.7	0.11788	0.11788	0.0215639	0.151313
KATNAL2	ENSG00000167216	97.7891	0.0115749	0.0115749	0.57438	1
ZKSCAN7	ENSG00000196345	917.965	0.0157812	-0.0157812	0.621435	0.942003
PADI2	ENSG00000117115	108.868	0.00603882	0.00603882	0.749632	1
IMMP1L	ENSG00000148950	408.526	0.0195904	0.0195904	0.526904	1
SLMAP	ENSG00000163681	976.894	0.101911	0.101911	0.0343554	0.218771
ESRRA	ENSG00000173153	1207.87	0.128769	-0.128769	0.0200117	0.172922
H3C13	ENSG00000183598	1.64221	0.00191592	-0.00191592	0.40658	1
ZFHX3	ENSG00000140836	536.297	0.00728499	0.00728499	0.801499	1
EFNB2	ENSG00000125266	2202.11	0.0891589	0.0891589	0.0419004	0.206918
EIF5AL1	ENSG00000253626	73.7866	0.00928379	0.00928379	0.579814	1
ISL1	ENSG00000016082	2362.42	0.124882	-0.124882	0.0209103	0.155329
ZNF385C	ENSG00000187595	720.886	0.192637	-0.192637	0.00774213	0.128516
CHAT	ENSG00000070748	676.209	0.0643393	-0.0643393	0.083021	0.370811
SLF2	ENSG00000119906	1534.88	0.0622384	0.0622384	0.122455	0.354709
MSL2	ENSG00000174579	1190.13	0.0477971	0.0477971	0.19229	0.439959
FUNDC1	ENSG00000069509	537.865	0.00498226	0.00498226	0.867448	1
SLC31A1	ENSG00000136868	1172.83	0.126304	0.126304	0.023043	0.150018
ZNF207	ENSG00000010244	6334.63	0.012265	0.012265	0.704255	0.950046
MOB1A	ENSG00000114978	1466.17	0.0177285	0.0177285	0.587447	0.87096
S1PR1	ENSG00000170989	27.5205	0.00290178	0.00290178	0.751509	1
RAB1A	ENSG00000138069	5820.48	0.00209868	0.00209868	0.951861	1
SP3	ENSG00000172845	2541.8	0.0790862	0.0790862	0.0622413	0.252331
LRRIQ1	ENSG00000133640	139.21	0.0226499	0.0226499	0.33294	1
SHLD2P1	ENSG00000165874	9.9344	0.000296137	0.000296137	0.967787	1
CALU	ENSG00000128595	4992.85	0.0817686	0.0817686	0.068489	0.252033
PCBP2	ENSG00000197111	17659.6	0.00623967	-0.00623967	0.980358	1
ELF1	ENSG00000120690	238.484	0.0030818	-0.0030818	0.876247	1
ZKSCAN2-DT	ENSG00000274925	57.104	0.0205057	0.0205057	0.190052	1
PVRIG2P	ENSG00000235333	623.633	0.0703213	-0.0703213	0.0818474	0.566497
SHH	ENSG00000164690	8.93593	0.0021868	0.0021868	0.700347	1
TAF10	ENSG00000166337	1461.05	0.0199814	-0.0199814	0.566006	0.996024
NEXN	ENSG00000162614	115.541	0.0203767	0.0203767	0.141669	0.690318
ABHD4	ENSG00000100439	693.931	0.0799101	0.0799101	0.0430545	0.270387
SALL3	ENSG00000256463	664.306	0.0251568	-0.0251568	0.423594	0.71219
RAB28	ENSG00000157869	526.46	0.00885871	0.00885871	0.761601	1
CFAP44	ENSG00000206530	179.656	0.00456415	0.00456415	0.849056	1
CNOT2	ENSG00000111596	2463.84	0.0135149	0.0135149	0.684935	0.774239
DNAH9	ENSG00000007174	96.6717	0.00143081	0.00143081	0.940793	1
CNN1	ENSG00000130176	153.221	0.0257201	0.0257201	0.0543914	0.436537
USP21	ENSG00000143258	729.397	0.00588013	0.00588013	0.852715	1
SPOCK3	ENSG00000196104	887.291	0.0144545	0.0144545	0.657804	0.775143
FAM214B	ENSG00000005238	1881.62	0.142429	-0.142429	0.0125362	0.165572
CCDC80	ENSG00000091986	105.895	0.0126747	0.0126747	0.199276	1
UBE2D3	ENSG00000109332	9522.46	0.0157024	0.0157024	0.625939	0.889093
RGS4	ENSG00000117152	2924.33	0.00234801	0.00234801	0.932309	0.894675
PRR5L	ENSG00000135362	87.044	0.0356652	0.0356652	0.0535685	1
PDIA2	ENSG00000185615	105.325	0.0269908	-0.0269908	0.210812	1
H2AW	ENSG00000181218	307.806	0.0372403	-0.0372403	0.209463	0.674313
CYCSP51	ENSG00000229357	0.399284	0.000328756	0.000328756	0.850982	1
FERMT2	ENSG00000073712	3211.22	0.114255	0.114255	0.0257046	0.168626
MYL6B	ENSG00000196465	24847	0.0706918	-0.0706918	0.0746993	0.335176
VCPIP1	ENSG00000175073	972.839	0.0564206	0.0564206	0.144831	0.346695
C9orf64	ENSG00000165118	611.337	0.000452317	0.000452317	0.998152	1
RPS23P8	ENSG00000230629	45.2051	0.000490342	0.000490342	0.974946	1
PLCXD3	ENSG00000182836	340.467	0.0361917	0.0361917	0.19672	0.646357
TGFB2	ENSG00000092969	60.0002	0.0294103	0.0294103	0.0724161	1
NFKBIA	ENSG00000100906	474.575	0.0207964	-0.0207964	0.478954	1
CFL2	ENSG00000165410	1691.4	0.00479651	0.00479651	0.884111	1
BMPR1AP2	ENSG00000232460	2.00548	0.00222341	0.00222341	0.172382	1
TNRC6A	ENSG00000090905	4859	0.0136455	0.0136455	0.697887	0.804705
BNC2	ENSG00000173068	888.62	0.0165897	-0.0165897	0.53907	0.768085
RPL12P16	ENSG00000204196	54.2453	0.000699633	-0.000699633	0.997489	1
AC131235.2	ENSG00000228205	10.3643	0.010651	0.010651	0.108594	1
PSME4	ENSG00000068878	3810.25	0.119928	0.119928	0.00965279	0.112618
GABARAP	ENSG00000170296	14089.8	0.0589561	-0.0589561	0.129845	0.438048
PHKA1	ENSG00000067177	277.323	0.109891	0.109891	0.0252245	0.244746
SRP54	ENSG00000100883	2258.75	0.0881278	0.0881278	0.0433135	0.211904
GAPDHP39	ENSG00000239207	0	NA	NA	NA	NA
C19orf48	ENSG00000167747	1861.22	0.00939139	0.00939139	0.729033	0.773347
VEZF1	ENSG00000136451	3145.82	0.0241735	-0.0241735	0.490247	0.676588
TP53INP1	ENSG00000164938	3139.23	0.028621	-0.028621	0.405521	0.626401
ANKLE1	ENSG00000160117	106.512	0.0118783	-0.0118783	0.54168	1
SYT6	ENSG00000134207	481.486	0.0199944	0.0199944	0.498362	1
ITFG2	ENSG00000111203	820.645	0.0154098	0.0154098	0.628238	0.843594
NDUFAB1	ENSG00000004779	2118	0.0218967	-0.0218967	0.503165	0.680596
ENO4	ENSG00000188316	49.2845	0.00547844	-0.00547844	0.70424	1
ARAF	ENSG00000078061	941.04	0.0192433	0.0192433	0.543374	0.623741
HLA-G	ENSG00000204632	65.9614	0.00074274	0.00074274	0.965467	1
THOC2	ENSG00000125676	2573.32	0.117516	0.117516	0.0149827	0.137455
UGP2	ENSG00000169764	3413.75	0.0940788	0.0940788	0.0415991	0.197698
DLC1	ENSG00000164741	690.476	0.484985	-0.484985	8.63406e-06	0.0033779
AC093899.2	ENSG00000251569	74.4033	0.0105672	0.0105672	0.562889	1
SPOP	ENSG00000121067	1894.68	0.0307883	-0.0307883	0.374375	0.80199
NCK1	ENSG00000158092	680.066	0.0645695	0.0645695	0.107095	0.363747
PROSER1	ENSG00000120685	3415.24	0.0507832	0.0507832	0.183217	0.425388
MID2	ENSG00000080561	159.587	0.00970781	0.00970781	0.678251	1
MYL6P2	ENSG00000235808	1.38264	0.00194883	0.00194883	0.296602	1
ATXN7L1	ENSG00000146776	518.265	0.0585269	0.0585269	0.121827	0.570706
ALDH6A1	ENSG00000119711	637.991	0.0466021	0.0466021	0.168447	0.465174
DENND6A	ENSG00000174839	534.663	0.00152297	-0.00152297	0.950067	1
NABP1	ENSG00000173559	102.627	0.00572215	-0.00572215	0.775132	1
UBR5	ENSG00000104517	6814.6	0.124491	0.124491	0.0131925	0.151818
DHX40	ENSG00000108406	2062.56	0.00576191	0.00576191	0.836784	0.825042
SAV1	ENSG00000151748	415.429	0.0434339	0.0434339	0.159961	0.77625
ZMYM3	ENSG00000147130	4241.1	0.0633913	0.0633913	0.120319	0.356037
ANKRD17	ENSG00000132466	8832.44	0.0382339	0.0382339	0.275886	0.622668
AL356968.2	ENSG00000235105	3.30864	0.00520964	0.00520964	0.154175	1
AL136295.4	ENSG00000259522	2052.48	0.048787	0.048787	0.144541	0.370811
MSNP1	ENSG00000251593	4.75766	0.00308041	0.00308041	0.513079	1
RABL2A	ENSG00000144134	379.115	0.00244579	0.00244579	0.934495	1
PLD5	ENSG00000180287	51.6828	0.0205545	0.0205545	0.188521	1
PCBP1	ENSG00000169564	9579.35	0.0249728	-0.0249728	0.479045	0.802541
PTCH1	ENSG00000185920	2516.85	0.026608	0.026608	0.451672	0.622668
MIER1	ENSG00000198160	590.407	0.114181	0.114181	0.0284467	0.348904
SEC22B4P	ENSG00000277406	38.6652	0.00505134	-0.00505134	0.713191	1
SLC16A9	ENSG00000165449	1017.94	0.0269629	0.0269629	0.264327	0.455916
BCL2L1	ENSG00000171552	6617.91	0.00456177	0.00456177	0.885762	1
ACSS3	ENSG00000111058	172.812	0.0234038	0.0234038	0.234471	0.851787
AL512785.2	ENSG00000254706	235.145	0.0333713	0.0333713	0.227745	0.700653
SLC9A3R1	ENSG00000109062	1655.89	0.00081473	-0.00081473	0.980194	1
SRSF5	ENSG00000100650	8783.91	0.0366692	-0.0366692	0.299683	0.648278
PSMA5	ENSG00000143106	2956.07	0.0389839	0.0389839	0.276872	0.49109
C1R	ENSG00000159403	56.6719	0.0189404	0.0189404	0.20657	1
SNX6P1	ENSG00000267920	0.306571	0.000308251	-0.000308251	0.798197	1
FAM76A	ENSG00000009780	281.332	0.00494666	-0.00494666	0.853658	1
OTUD7B	ENSG00000264522	781.17	0.0133996	0.0133996	0.677603	0.87392
LINC00634	ENSG00000205704	26.1413	0.00804103	-0.00804103	0.451224	1
RASGEF1B	ENSG00000138670	1402.61	0.0371335	-0.0371335	0.193372	0.425083
CPNE3	ENSG00000085719	2559.55	0.0482779	0.0482779	0.199419	0.431178
STAG3L5P-PVRIG2P-PILRB	ENSG00000272752	2398.25	0.0735477	-0.0735477	0.0756216	0.271164
SNX33	ENSG00000173548	2046.76	0.0610655	-0.0610655	0.124291	0.347349
HTR7	ENSG00000148680	356.928	0.0714657	0.0714657	0.0719457	0.40915
TAF1	ENSG00000147133	2418.23	0.0716529	0.0716529	0.0775367	0.27147
AC138356.2	ENSG00000233170	1.26083	0.00129092	-0.00129092	0.483307	1
MED14	ENSG00000180182	2470.89	0.123452	0.123452	0.0172134	0.142095
SNW1	ENSG00000100603	2515.01	0.0393345	0.0393345	0.273999	0.497953
MAGOH	ENSG00000162385	678.744	0.0363003	0.0363003	0.288783	0.662169
CCDC39	ENSG00000145075	10.3881	0.000734446	0.000734446	0.91634	1
ZBTB7B	ENSG00000160685	248.662	0.0430035	0.0430035	0.0696571	0.401045
C8orf37	ENSG00000156172	113.176	0.00374337	0.00374337	0.854224	1
TSPAN12	ENSG00000106025	243.775	0.0109882	-0.0109882	0.586703	0.903101
FLNC	ENSG00000128591	11840	0.127043	-0.127043	0.00927318	0.139866
IGFBP4	ENSG00000141753	596.858	0.308662	0.308662	0.00543786	0.161608
YTHDF3	ENSG00000185728	3633.14	0.0372925	0.0372925	0.2786	0.520522
HES1	ENSG00000114315	237.144	0.0173701	0.0173701	0.346347	0.834679
GALNT1	ENSG00000141429	2765.72	0.0843677	0.0843677	0.0570684	0.244746
MARS1	ENSG00000166986	14503.2	0.00210895	-0.00210895	0.810196	1
MIF4GD	ENSG00000125457	371.39	0.0103524	0.0103524	0.697149	1
ST8SIA2	ENSG00000140557	3480.83	0.183114	-0.183114	0.00809479	0.10878
ENO3	ENSG00000108515	1864.65	0.256987	-0.256987	0.00493607	0.0866755
TESK2	ENSG00000070759	98.4943	0.00503833	-0.00503833	0.767527	1
SEC14L1P1	ENSG00000213693	63.4351	0.0097223	-0.0097223	0.553603	1
USP53	ENSG00000145390	203.206	0.0277567	0.0277567	0.282835	0.912867
IGFBP3	ENSG00000146674	220.43	0.0203546	0.0203546	0.147626	0.557736
AL049650.2	ENSG00000256566	1881.56	0.0156759	0.0156759	0.624256	1
VCL	ENSG00000035403	5818.56	0.0221984	0.0221984	0.196098	0.538199
VWCE	ENSG00000167992	377.592	0.00672281	-0.00672281	0.808341	1
SRSF10	ENSG00000188529	4430.12	0.0625267	0.0625267	0.11504	0.350516
ACER2	ENSG00000177076	599.972	0.0139197	-0.0139197	0.649229	1
PCDH19	ENSG00000165194	1031.9	0.00116366	-0.00116366	0.972852	0.830004
ZNF281	ENSG00000162702	2583.36	0.0937021	0.0937021	0.0386268	0.194385
TSPAN33	ENSG00000158457	417.527	0.00629907	0.00629907	0.806815	1
SHOX2	ENSG00000168779	4535.51	0.350274	-0.350274	0.00122918	0.0484017
WDR90	ENSG00000161996	344.264	0.000179986	-0.000179986	0.991089	1
IRF2	ENSG00000168310	207.337	0.0112061	0.0112061	0.642792	1
EMC2	ENSG00000104412	721.778	0.0916572	0.0916572	0.0482611	0.248617
AC140479.3	ENSG00000233370	0.485865	0.00059159	0.00059159	0.731203	1
PPP1R42	ENSG00000178125	728.786	0.0269985	0.0269985	0.415639	0.77929
FBXL14	ENSG00000171823	839.875	0.15543	-0.15543	0.0108077	0.135055
HLF	ENSG00000108924	58.7105	0.015334	0.015334	0.360476	1
FHL1	ENSG00000022267	3942.31	0.00416232	-0.00416232	0.899034	0.856479
TM9SF3	ENSG00000077147	4383.92	0.109317	0.109317	0.020807	0.149748
RPL30P4	ENSG00000237676	1.59381	0.000369643	0.000369643	0.849644	1
WASF2	ENSG00000158195	3312.81	0.0559892	0.0559892	0.150118	0.366206
DPY30	ENSG00000162961	1996.78	0.0211764	0.0211764	0.542635	0.68696
TAB2	ENSG00000055208	2319.09	0.101534	0.101534	0.0329229	0.186723
DCAF8	ENSG00000132716	3507.62	0.00266914	-0.00266914	0.997965	0.874062
PRPS1	ENSG00000147224	2240.7	0.0917471	0.0917471	0.048043	0.223022
MICALL2	ENSG00000164877	325.528	0.0419538	-0.0419538	0.192672	0.540994
HIBADH	ENSG00000106049	444.623	0.0242569	0.0242569	0.394087	1
FOSL2	ENSG00000075426	151.095	0.292271	0.292271	0.0064412	0.161608
IGDCC3	ENSG00000174498	27396.3	0.268546	-0.268546	0.000231623	0.0289991
AC120057.2	ENSG00000262526	14443	0.06461	-0.06461	0.108754	0.424991
EPAS1	ENSG00000116016	53.5442	0.0279533	0.0279533	0.00903682	0.506793
UGDH	ENSG00000109814	1039.64	0.139303	0.139303	0.0182253	0.150018
SKI	ENSG00000157933	3777.33	0.0496835	-0.0496835	0.157373	0.398948
SLC25A4	ENSG00000151729	2664.92	0.026974	-0.026974	0.409514	0.598009
SMURF2	ENSG00000108854	1268.09	0.00989998	0.00989998	0.765846	0.747488
SMC4	ENSG00000113810	1906.4	0.0349728	0.0349728	0.308805	0.526867
CCDC40	ENSG00000141519	452.382	0.0293079	-0.0293079	0.36952	1
AJAP1	ENSG00000196581	1650.71	0.0150193	0.0150193	0.65045	0.742888
GALNT17	ENSG00000185274	2497.51	0.0803161	-0.0803161	0.0543384	0.236756
SON	ENSG00000159140	14911.4	0.0425121	0.0425121	0.192276	0.534837
RHBDF2	ENSG00000129667	124.179	0.00930478	0.00930478	0.565754	1
HGF	ENSG00000019991	3.25104	0.00019049	-0.00019049	0.791114	1
AGAP6	ENSG00000204149	426.571	5.53862e-05	-5.53862e-05	0.989404	1
CEROX1	ENSG00000260807	906.054	0.125657	-0.125657	0.0225026	0.197622
KCNN1	ENSG00000105642	1556.11	0.368329	-0.368329	0.000304833	0.0240842
SEC22B	ENSG00000265808	1894.34	0.0327837	-0.0327837	0.390439	0.578708
CDH7	ENSG00000081138	492.495	0.0494827	-0.0494827	0.124861	0.695347
HDAC3	ENSG00000171720	2374.9	0.00239137	0.00239137	0.941885	0.892363
CLK3	ENSG00000179335	1832.9	0.0972739	-0.0972739	0.0403936	0.251835
HTATIP2	ENSG00000109854	194.249	0.0267416	0.0267416	0.201913	1
PLXDC1	ENSG00000161381	11.572	0.00332633	0.00332633	0.669241	1
GPR158	ENSG00000151025	200.5	0.0183851	0.0183851	0.465286	1
COL18A1	ENSG00000182871	2413.77	0.019402	0.019402	0.117546	0.33398
EIF4EP5	ENSG00000214366	0.463883	0.000255939	0.000255939	0.847117	1
RYK	ENSG00000163785	824.256	0.0440452	0.0440452	0.191182	0.494771
STRN3	ENSG00000196792	1012.07	0.0748556	0.0748556	0.0789832	0.256621
ENKD1	ENSG00000124074	488.235	0.0390419	-0.0390419	0.218488	0.904156
CDC73	ENSG00000134371	922.76	0.0754624	0.0754624	0.0684852	0.269909
HNRNPM	ENSG00000099783	10128.8	0.0220295	0.0220295	0.516892	0.841373
SNX3	ENSG00000112335	1525.75	0.035064	0.035064	0.320375	0.529818
MKLN1	ENSG00000128585	1772.11	0.169116	0.169116	0.00350369	0.0781249
KLHL32	ENSG00000186231	140.795	0.0244297	-0.0244297	0.252189	0.887606
RRBP1	ENSG00000125844	3556.93	0.000533296	-0.000533296	0.95045	0.877571
FMR1	ENSG00000102081	1350.59	0.0916374	0.0916374	0.0426399	0.289534
SDCBP	ENSG00000137575	4060.76	0.00611687	0.00611687	0.853726	0.878716
SHC1	ENSG00000160691	5617.78	0.0569168	0.0569168	0.105191	0.400433
SMARCA5	ENSG00000153147	11397.8	0.0226694	0.0226694	0.502482	0.815366
PDIA5	ENSG00000065485	861.045	0.127364	-0.127364	0.0224836	0.197622
PPP1R1C	ENSG00000150722	445.109	0.0341857	0.0341857	0.239138	0.954664
SPINT1	ENSG00000166145	501.564	0.0756167	0.0756167	0.0164648	0.27147
DRGX	ENSG00000165606	1761.02	0.00772362	0.00772362	0.802287	0.843594
CNOT1	ENSG00000125107	10320.6	0.0702525	0.0702525	0.0812136	0.35189
RAP1A	ENSG00000116473	832.432	0.0672339	0.0672339	0.103963	0.330725
CFAP57	ENSG00000243710	167.313	0.0236015	0.0236015	0.266865	0.905035
NXN	ENSG00000167693	3552.43	0.0966009	-0.0966009	0.0342103	0.186723
SORBS3	ENSG00000120896	514.668	0.0209006	0.0209006	0.342885	0.920977
FNDC3B	ENSG00000075420	574.193	0.0704312	0.0704312	0.0384473	0.336129
ERGIC3	ENSG00000125991	5899.07	0.0419333	-0.0419333	0.235844	0.568329
GPR137B	ENSG00000077585	130.536	0.000383448	-0.000383448	0.984447	1
FNIP1	ENSG00000217128	677.009	0.0160953	0.0160953	0.612095	0.76049
ATR	ENSG00000175054	939.622	0.15241	0.15241	0.0150094	0.126224
IKZF2	ENSG00000030419	93.7725	0.0369479	0.0369479	0.105557	1
TIMM23B-AGAP6	ENSG00000178440	672.049	0.00872805	-0.00872805	0.782767	0.907224
AP3B1	ENSG00000132842	1121.48	0.137904	0.137904	0.0190904	0.151994
PDCD4	ENSG00000150593	1531.78	0.00104758	-0.00104758	0.98544	1
FMN1	ENSG00000248905	29.0286	0.0118487	0.0118487	0.283514	1
FZD4	ENSG00000174804	240.564	0.0518147	0.0518147	0.0817825	0.364621
CUL3	ENSG00000036257	3415.24	0.0647511	0.0647511	0.102467	0.315634
BTF3L4P3	ENSG00000213108	1.07508	0.00112542	-0.00112542	0.425564	1
CTNNB1	ENSG00000168036	20841	0.00901641	0.00901641	0.782804	1
SPCS2	ENSG00000118363	2071.92	0.0115649	0.0115649	0.729257	0.781993
RAP2B	ENSG00000181467	1022.51	0.0413052	0.0413052	0.251148	0.445673
ADCY2	ENSG00000078295	806.273	0.0704616	0.0704616	0.0740229	0.350925
ZNF513	ENSG00000163795	1122.8	0.140278	-0.140278	0.0115738	0.140544
GPX3	ENSG00000211445	827.955	0.0133391	-0.0133391	0.647378	0.969406
FKBP9	ENSG00000122642	1877.19	0.059797	-0.059797	0.131875	0.368938
KIF9	ENSG00000088727	120.076	0.0246664	0.0246664	0.283692	1
NECTIN3	ENSG00000177707	723.24	0.0630311	0.0630311	0.0779398	0.323533
AP003108.2	ENSG00000256591	1024.69	0.00201677	-0.00201677	0.952159	1
RGS2	ENSG00000116741	644.837	0.00265522	0.00265522	0.937929	1
MST1	ENSG00000173531	144.331	0.00382722	0.00382722	0.88205	1
DYNLL1	ENSG00000088986	8281.35	0.0779494	-0.0779494	0.0548175	0.30518
KAZN	ENSG00000189337	1491.02	0.0201405	0.0201405	0.542886	0.964581
ZFX	ENSG00000005889	581.537	0.0234569	0.0234569	0.471917	1
LHX1-DT	ENSG00000277268	77.4057	0.0188493	0.0188493	0.326197	1
ZNF503	ENSG00000165655	215.148	0.0472985	-0.0472985	0.0428125	0.391363
EMSY	ENSG00000158636	1226.14	0.0435799	0.0435799	0.232291	0.424315
PTPRK	ENSG00000152894	1187.71	0.00961399	0.00961399	0.767107	0.745756
RAP1B	ENSG00000127314	1609.8	0.119688	0.119688	0.0199049	0.149681
IGFL4	ENSG00000204869	9.977	0.00466939	0.00466939	0.517038	1
HACL1	ENSG00000131373	422.714	0.0649024	0.0649024	0.0550476	0.468121
MMUT	ENSG00000146085	1577.88	0.0142698	0.0142698	0.658826	1
AC241584.1	ENSG00000230832	2.31041	0.00100695	0.00100695	0.778252	1
PABPC1	ENSG00000070756	17105.7	0.190627	0.190627	0.00316667	0.0889197
CNTNAP1	ENSG00000108797	1496.47	0.0343286	-0.0343286	0.327771	0.534487
SMAD4	ENSG00000141646	3380.03	0.014644	0.014644	0.665211	0.731674
ATL2	ENSG00000119787	1751.01	0.0953079	0.0953079	0.0416113	0.202198
EEF1A1P25	ENSG00000241429	11.6039	0.00431149	-0.00431149	0.550093	1
IFT74	ENSG00000096872	357.465	0.164218	0.164218	0.0138455	0.185899
PSMB3	ENSG00000277791	2994.39	0.00982751	-0.00982751	0.784157	0.78597
RHOG	ENSG00000177105	285.464	0.0438071	0.0438071	0.115644	0.429758
H2BC19P	ENSG00000220323	110.675	0.0327418	0.0327418	0.167844	0.741612
BRINP3	ENSG00000162670	14.1233	0.00657819	0.00657819	0.416962	1
ARPC1B	ENSG00000130429	354.543	0.06548	0.06548	0.0405694	0.305435
SNX2	ENSG00000205302	1749.38	0.102646	0.102646	0.0324687	0.188693
TLE3	ENSG00000140332	2343.69	0.0126608	0.0126608	0.705943	0.765067
RANBP9	ENSG00000010017	2335.15	0.00584946	-0.00584946	0.872748	0.84036
FGFRL1	ENSG00000127418	707.367	0.0998872	-0.0998872	0.0330231	0.190323
ACSS1	ENSG00000154930	26.5847	0.00245747	0.00245747	0.816107	1
CIAO2A	ENSG00000166797	798.288	0.0223627	0.0223627	0.522239	0.711453
FNDC1	ENSG00000164694	49.1589	0.0236568	-0.0236568	0.0852603	1
SCTR	ENSG00000080293	0.178759	0.000263076	0.000263076	0.853944	1
AHSA1	ENSG00000100591	4270.34	0.000574675	-0.000574675	0.961909	0.915129
CDH6	ENSG00000113361	7570.28	0.0154876	0.0154876	0.616335	0.913552
AL355315.1	ENSG00000249967	855.629	0.00558667	-0.00558667	0.868627	0.889093
HNRNPU	ENSG00000153187	23881.3	0.0727825	0.0727825	0.0623606	0.327364
PTGR2	ENSG00000140043	242.287	0.0420869	0.0420869	0.172352	0.517729
SYNGAP1	ENSG00000197283	3043.96	0.0105653	-0.0105653	0.7505	0.816856
ZNF148	ENSG00000163848	1085.68	0.0179885	0.0179885	0.59226	0.663423
PDGFD	ENSG00000170962	48.8705	0.0299356	0.0299356	0.0329904	1
CLK2	ENSG00000176444	1312.32	0.00782652	-0.00782652	0.811242	0.751347
RRAGC	ENSG00000116954	771.421	0.133489	0.133489	0.0180161	0.150918
OTUB1	ENSG00000167770	4511.21	0.0730326	-0.0730326	0.0729507	0.279324
HNRNPH2	ENSG00000126945	5292.18	0.00629421	0.00629421	0.691345	0.938589
ARID2	ENSG00000189079	2331.18	0.0126291	0.0126291	0.708677	0.785867
PCCA	ENSG00000175198	1430.86	0.0155243	0.0155243	0.641307	0.909471
UHMK1	ENSG00000152332	1005.61	0.0673365	0.0673365	0.0990784	0.283542
ADAMTSL3	ENSG00000156218	17.1818	0.00829574	0.00829574	0.360774	1
PLPP3	ENSG00000162407	613.982	0.332589	-0.332589	0.00136245	0.0938715
NR2F1	ENSG00000175745	237.152	0.00532214	-0.00532214	0.533103	1
AIFM1	ENSG00000156709	1411.75	0.00498087	0.00498087	0.869692	1
AC090071.1	ENSG00000225165	0.603786	0.0006826	-0.0006826	0.599273	1
RAB34	ENSG00000109113	955.293	0.000984305	-0.000984305	0.930112	0.90495
PLEKHA2	ENSG00000169499	47.1711	0.00746988	0.00746988	0.550446	1
HSPD1P8	ENSG00000215357	0.55299	0.000562371	0.000562371	0.700255	1
AL590132.1	ENSG00000284299	62.0416	0.012275	0.012275	0.447937	1
PLEKHD1	ENSG00000175985	116.073	0.014413	0.014413	0.395387	1
INHBB	ENSG00000163083	9.18352	0.00755924	0.00755924	0.236597	1
PILRB	ENSG00000121716	1983.25	0.0738303	-0.0738303	0.086491	0.296448
FZD3	ENSG00000104290	3383.66	0.0752768	0.0752768	0.0638888	0.256621
AL136531.2	ENSG00000274322	1469.08	0.0804938	-0.0804938	0.0632807	0.247234
GCSHP5	ENSG00000224837	4.26212	0.00252211	-0.00252211	0.594613	1
RRAGA	ENSG00000155876	2623.25	0.0249271	-0.0249271	0.452244	0.622668
ENY2	ENSG00000120533	2690.18	0.00351543	-0.00351543	0.912623	0.855859
MYLK	ENSG00000065534	451.905	0.0181452	0.0181452	0.43658	1
SMAD5	ENSG00000113658	1426.6	0.0907204	0.0907204	0.0462158	0.268493
SLC14A2	ENSG00000132874	8.44607	0.000530856	0.000530856	0.93124	1
GAS8	ENSG00000141013	640.574	0.0371965	-0.0371965	0.263429	0.630683
BMS1P1	ENSG00000204177	234.89	0.00723058	0.00723058	0.787033	1
PRNP	ENSG00000171867	1026.05	0.119187	0.119187	0.0212795	0.146316
ELL2	ENSG00000118985	852.722	0.0180798	0.0180798	0.576593	0.902479
NFKBIZ	ENSG00000144802	130.858	0.0266387	0.0266387	0.154171	0.716222
HNRNPD	ENSG00000138668	10401.4	0.067104	0.067104	0.114461	0.423417
TTC8	ENSG00000165533	278.602	0.0450402	0.0450402	0.11648	0.513034
PARM1	ENSG00000169116	9035.21	0.0189967	-0.0189967	0.572892	0.866951
IDH3G	ENSG00000067829	1479.11	0.0696279	-0.0696279	0.103378	0.444311
PSME2	ENSG00000100911	1321.95	0.0369725	0.0369725	0.296589	0.476509
PARP16	ENSG00000138617	317.666	0.0179999	-0.0179999	0.508162	0.843481
KIT	ENSG00000157404	520.36	0.028152	0.028152	0.356899	0.945201
HPCAL4	ENSG00000116983	29.5165	0.00366586	0.00366586	0.76676	1
PCCB	ENSG00000114054	1660	0.0598362	0.0598362	0.130954	0.439587
ERF	ENSG00000105722	1040.74	0.221481	0.221481	0.00569382	0.105984
ID2	ENSG00000115738	899.304	0.552331	0.552331	6.22016e-08	0.00015207
FLNA	ENSG00000196924	21060.4	0.00890663	0.00890663	0.600448	0.870913
DLG2	ENSG00000150672	130.23	0.0210218	0.0210218	0.356724	1
STAT1	ENSG00000115415	1111.27	0.127065	0.127065	0.0202904	0.143065
TUBB6	ENSG00000176014	1661.78	0.0236052	-0.0236052	0.407	0.830902
SMIM4	ENSG00000168273	245.914	0.0303911	0.0303911	0.284154	0.763073
EFR3B	ENSG00000084710	6305.05	0.0320654	-0.0320654	0.287234	0.63363
LRRC37A6P	ENSG00000230445	25.31	0.00185555	-0.00185555	0.865367	1
PDZD2	ENSG00000133401	1677.74	0.0516799	-0.0516799	0.178885	0.568998
AIDA	ENSG00000186063	1730.51	0.150314	0.150314	0.0102488	0.114376
ZHX1	ENSG00000165156	2415.45	0.00444034	0.00444034	0.824909	0.825917
ATP1B1	ENSG00000143153	4686.56	0.00899216	-0.00899216	0.766372	0.838379
PRKAG2	ENSG00000106617	544.262	0.0239388	0.0239388	0.43829	1
RPARP-AS1	ENSG00000269609	325.621	0.0839974	0.0839974	0.0471649	0.27802
AL049795.2	ENSG00000250135	473.519	0.00613573	0.00613573	0.819198	1
ROMO1	ENSG00000125995	1594.09	0.0504844	-0.0504844	0.180221	0.570855
ZNF697	ENSG00000143067	2494.22	0.00238457	-0.00238457	0.951239	0.896831
CPD	ENSG00000108582	1844.65	0.245043	0.245043	0.00299492	0.0715765
SLC6A8	ENSG00000130821	3001.07	0.0411653	0.0411653	0.256575	0.499638
AC104109.4	ENSG00000273345	2006.23	0.029212	0.029212	0.401803	0.603814
IQCJ-SCHIP1	ENSG00000283154	1793.3	0.0474294	-0.0474294	0.173819	0.502732
LYPLA2P1	ENSG00000228285	6.03523	0.000109856	0.000109856	0.989107	1
EED	ENSG00000074266	637.71	0.165451	0.165451	0.0101539	0.120023
NT5C1A	ENSG00000116981	1.20505	0.00086704	0.00086704	0.653663	1
BRD7P2	ENSG00000184100	8.51968	0.00302917	-0.00302917	0.590749	1
SDHAF2	ENSG00000167985	1203.76	0.0065338	-0.0065338	0.854097	0.770115
CIB1	ENSG00000185043	347.144	0.0074443	-0.0074443	0.761989	1
OSBPL3	ENSG00000070882	769.763	0.0107751	-0.0107751	0.730998	0.906197
SLIT2	ENSG00000145147	1000.38	0.451923	0.451923	7.03421e-05	0.0119953
HS3ST2	ENSG00000122254	1124.96	0.00549042	-0.00549042	0.712719	0.712207
YWHAE	ENSG00000108953	37166.3	0.00707969	-0.00707969	0.828478	1
ID4	ENSG00000172201	3317	0.0519707	0.0519707	0.161137	0.390495
SNX17	ENSG00000115234	2428.13	0.0155128	0.0155128	0.64494	0.757948
ANAPC10	ENSG00000164162	237.241	0.00350812	0.00350812	0.895495	1
SOCS3	ENSG00000184557	218.1	0.0216061	0.0216061	0.184455	0.981994
PAN3	ENSG00000152520	1157.71	0.0373822	0.0373822	0.294793	0.605183
AC110285.2	ENSG00000262877	231.784	0.0846114	-0.0846114	0.0341647	0.284527
AC009022.1	ENSG00000196696	351.043	0.0320289	-0.0320289	0.270339	0.748449
DHRS1	ENSG00000157379	515.816	0.0319286	-0.0319286	0.33184	1
NGFR	ENSG00000064300	10672.2	0.426445	-0.426445	6.49424e-05	0.0148258
ERI3	ENSG00000117419	2011.97	0.0029314	0.0029314	0.931926	0.864176
APH1A	ENSG00000117362	3779.69	0.0124863	-0.0124863	0.709117	0.77188
AL050341.2	ENSG00000259943	424.799	0.0106679	-0.0106679	0.725855	1
TTC26	ENSG00000105948	234.89	0.0190395	0.0190395	0.42806	0.932668
GREM2	ENSG00000180875	379.408	0.0197875	-0.0197875	0.426992	0.931548
PKP4	ENSG00000144283	2361.75	0.307092	0.307092	0.000144554	0.016509
AOX1	ENSG00000138356	49.5458	0.0286126	0.0286126	0.0382619	1
TMED2	ENSG00000086598	4726.55	0.0404575	0.0404575	0.261065	0.477358
ARF5	ENSG00000004059	5216.12	0.0457474	-0.0457474	0.20203	0.455916
HLA-F	ENSG00000204642	35.7005	0.00385956	-0.00385956	0.782855	1
COL12A1	ENSG00000111799	147.905	0.569635	0.569635	0.00227961	0.10954
TAMM41	ENSG00000144559	343.763	0.0398602	0.0398602	0.200609	0.645458
PIGN	ENSG00000197563	441.817	0.287427	0.287427	0.00206666	0.11113
RNF152	ENSG00000176641	1992.88	0.0206962	-0.0206962	0.517108	0.689749
MYT1L	ENSG00000186487	1704.52	0.05985	0.05985	0.0900098	0.294062
SEPTIN7	ENSG00000122545	6982.01	0.0404287	0.0404287	0.263223	0.60436
RPL36AL	ENSG00000165502	2618.9	0.0170819	0.0170819	0.61721	0.721533
PLCB3	ENSG00000149782	1492.38	0.0375309	-0.0375309	0.251111	0.482316
SNHG17	ENSG00000196756	519.198	0.0352784	0.0352784	0.252994	0.946247
C6orf62	ENSG00000112308	3652.59	0.0238177	0.0238177	0.451332	0.648384
RBMS3	ENSG00000144642	1550.37	0.0255377	0.0255377	0.43611	0.856536
RPGRIP1L	ENSG00000103494	700.892	0.0880513	0.0880513	0.0519383	0.256621
SEC62	ENSG00000008952	3109.69	0.0226188	0.0226188	0.510239	0.646402
IFT80	ENSG00000068885	885.946	0.145517	0.145517	0.0137606	0.144261
VDAC3	ENSG00000078668	4656.02	0.0216458	0.0216458	0.529061	0.678407
RNFT1	ENSG00000189050	235.464	0.0200035	0.0200035	0.466362	0.979362
KAT2B	ENSG00000114166	474.647	0.0483836	-0.0483836	0.140078	0.71902
AC005670.2	ENSG00000262633	815.997	0.046355	-0.046355	0.207207	0.455916
ZFAND3	ENSG00000156639	5073.5	0.0335613	-0.0335613	0.355899	0.544419
DAD1	ENSG00000129562	2176.6	0.0206551	-0.0206551	0.723712	0.79883
ATF7-NPFF	ENSG00000267281	525.577	0.013851	-0.013851	0.670417	1
CKAP5	ENSG00000175216	12564.3	0.0649709	0.0649709	0.084402	0.356666
COMMD1	ENSG00000173163	1113.34	0.0649709	-0.0649709	0.114219	0.307834
PRKCB	ENSG00000166501	893.122	0.292421	0.292421	0.000253736	0.0269515
EXOC4	ENSG00000131558	3997.77	0.0201021	0.0201021	0.555774	0.695347
FBLN5	ENSG00000140092	33.6329	0.00734106	0.00734106	0.478629	1
HS6ST2	ENSG00000171004	489.32	0.0657538	0.0657538	0.0469376	0.439923
DENND5A	ENSG00000184014	3944	0.000125662	0.000125662	0.976748	0.94678
FHOD1	ENSG00000135723	250.636	0.00728045	-0.00728045	0.70887	1
YTHDF2	ENSG00000198492	5156.25	0.0192797	0.0192797	0.586896	0.728377
IL1RAPL1	ENSG00000169306	4.28963	0.000301368	-0.000301368	0.94664	1
CCND3	ENSG00000112576	779.534	0.0687777	-0.0687777	0.0939443	0.319598
STXBP3	ENSG00000116266	456.861	0.101556	0.101556	0.0343869	0.375075
GGNBP2	ENSG00000278311	4074.86	0.0147569	-0.0147569	0.658696	0.784925
IRF1	ENSG00000125347	55.9471	0.00942853	0.00942853	0.507003	1
MPDZ	ENSG00000107186	1581.44	0.124977	0.124977	0.0180867	0.145279
SLC1A3	ENSG00000079215	90.4642	0.0441786	0.0441786	0.0186661	0.70991
SELENOT	ENSG00000198843	2564.57	0.0297056	0.0297056	0.386491	0.597541
FYCO1	ENSG00000163820	351.14	0.00213799	-0.00213799	0.927869	1
NEK8	ENSG00000160602	221.416	0.0146734	0.0146734	0.56001	1
TIMP4	ENSG00000157150	99.5197	0.0130229	0.0130229	0.308897	1
SLIT3	ENSG00000184347	411.974	0.0318034	0.0318034	0.313932	0.881026
RASA1	ENSG00000145715	2340.99	0.0368356	0.0368356	0.30569	0.525838
MBD6	ENSG00000166987	1067.71	0.0841223	-0.0841223	0.0614138	0.226632
SPTSSA	ENSG00000165389	903.215	0.0416084	-0.0416084	0.249606	0.615377
AC025283.2	ENSG00000285329	489.57	0.000342796	0.000342796	0.994109	1
FEZ1	ENSG00000149557	2166.6	0.0946007	0.0946007	0.0374417	0.198255
TMA7	ENSG00000232112	3747.13	0.0138118	0.0138118	0.660898	0.72949
PSMA2	ENSG00000106588	4013.18	0.0707715	0.0707715	0.0865028	0.279324
ZFAND6	ENSG00000086666	2231.91	0.0031294	0.0031294	0.922903	0.860291
SLC35D1	ENSG00000116704	523.63	0.0293077	0.0293077	0.377768	1
EWSR1	ENSG00000182944	14884.6	0.0447582	-0.0447582	0.228379	0.568998
BCAP31	ENSG00000185825	4790.65	0.0093527	-0.0093527	0.778857	0.825203
AMOT	ENSG00000126016	4092.38	0.208987	-0.208987	0.00126165	0.0484017
MFAP1	ENSG00000140259	2203.37	0.00384515	0.00384515	0.899031	0.849445
IPO13	ENSG00000117408	2143.32	0.0467658	-0.0467658	0.204574	0.447058
DHRS3	ENSG00000162496	110.682	0.0490913	0.0490913	0.0100609	0.24851
GSKIP	ENSG00000100744	906.766	0.0246017	0.0246017	0.457452	0.735274
PPP2R5E	ENSG00000154001	2215.64	0.0595791	0.0595791	0.123813	0.343379
LTBP1	ENSG00000049323	752.161	0.064214	0.064214	0.0376452	0.253181
ARPC4-TTLL3	ENSG00000250151	3334.03	0.0278296	-0.0278296	0.443238	0.603589
BECN1	ENSG00000126581	1840.8	0.0042847	-0.0042847	0.857944	1
CCDC39	ENSG00000284862	10.465	0.00242553	0.00242553	0.72055	1
AC053481.2	ENSG00000263887	0.408768	0.000201305	0.000201305	0.896708	1
UBE2L3	ENSG00000185651	4435.95	0.0746986	-0.0746986	0.0593692	0.243587
WWP1	ENSG00000123124	1040.7	0.105688	0.105688	0.0330574	0.190323
JMJD7-PLA2G4B	ENSG00000168970	1301.32	0.135376	-0.135376	0.0169132	0.161133
MAP3K5	ENSG00000197442	29.2032	0.000959701	0.000959701	0.92289	1
SUSD2	ENSG00000099994	4083.18	0.0943149	-0.0943149	0.0415028	0.207004
DOCK11	ENSG00000147251	1964.23	0.0242207	0.0242207	0.479388	0.895371
CRHR1	ENSG00000120088	153.897	0.0405569	-0.0405569	0.127451	0.652786
TFDP2	ENSG00000114126	3705.38	0.0528179	-0.0528179	0.167075	0.397014
RAB18	ENSG00000099246	2977.32	0.00347288	-0.00347288	0.94003	0.904156
HES6	ENSG00000144485	7778.11	0.0433715	-0.0433715	0.0114359	0.146221
GBAP1	ENSG00000160766	212.241	0.00356461	-0.00356461	0.896329	1
SMARCD2	ENSG00000108604	2680.79	0.0407653	-0.0407653	0.2594	0.502207
RUNX1T1	ENSG00000079102	5344.4	0.0433914	-0.0433914	0.215099	0.55002
SKIDA1	ENSG00000180592	551.223	0.00646092	0.00646092	0.783546	1
ZNF672	ENSG00000171161	1257.82	0.0798456	-0.0798456	0.0667134	0.302463
HADHAP1	ENSG00000251596	0.811211	8.96488e-05	8.96488e-05	0.968704	1
NA	ENSG00000286070	2598.27	0.0177902	0.0177902	0.587074	0.729226
PICALM	ENSG00000073921	4950.71	0.0297437	0.0297437	0.401258	0.60728
AC010132.3	ENSG00000256646	4224.35	0.0715065	0.0715065	0.0866688	0.279477
SRPRA	ENSG00000182934	2402.37	0.0319149	-0.0319149	0.366123	0.562842
DHX15	ENSG00000109606	8137.08	0.0398805	0.0398805	0.268062	0.603234
SP6	ENSG00000189120	95.6683	0.0173626	-0.0173626	0.360614	1
CNPY3	ENSG00000137161	2325.03	0.0119209	-0.0119209	0.698708	0.78597
MINK1	ENSG00000141503	3697.21	0.0316562	-0.0316562	0.368046	0.568477
MTO1	ENSG00000135297	668.714	0.0327634	0.0327634	0.328075	0.568585
PPP2CA	ENSG00000113575	8137.49	0.0207839	0.0207839	0.517115	0.863753
AC027031.2	ENSG00000254615	1437.74	0.0229514	0.0229514	0.454309	0.778987
SNX18	ENSG00000178996	1704.92	0.0230397	-0.0230397	0.49962	0.812448
SGMS1-AS1	ENSG00000226200	116.752	0.0186006	-0.0186006	0.432608	1
CPXM2	ENSG00000121898	53.9651	0.00367016	0.00367016	0.711072	1
KCNJ6	ENSG00000157542	2191.96	0.0508107	-0.0508107	0.129329	0.349324
NCALD	ENSG00000104490	7646.22	0.0534418	-0.0534418	0.116446	0.41165
IPO11	ENSG00000086200	933.458	0.0619846	0.0619846	0.0865192	0.378628
SPRED1	ENSG00000166068	699.747	0.11073	0.11073	0.0284818	0.179172
RIN2	ENSG00000132669	1667.07	0.166011	-0.166011	0.00736602	0.105843
TMEM60	ENSG00000135211	394.29	0.0113707	0.0113707	0.688925	1
EGLN3	ENSG00000129521	94.8325	0.00855377	0.00855377	0.54807	1
LRP6	ENSG00000070018	2491.55	0.112506	0.112506	0.0200846	0.153806
DNAJB9	ENSG00000128590	896.222	0.00486139	-0.00486139	0.888924	0.886345
MET	ENSG00000105976	53.7588	0.0334792	0.0334792	0.0214271	0.750933
EIF5A2	ENSG00000163577	451.952	0.016031	0.016031	0.603273	1
ESYT1	ENSG00000139641	5365.44	0.0266564	0.0266564	0.43367	0.799051
POLDIP2	ENSG00000004142	3465.6	0.0241318	-0.0241318	0.52097	0.709399
NA	ENSG00000287694	707.17	0.0287367	0.0287367	0.263509	0.630683
FNIP2	ENSG00000052795	2496.03	0.0217098	-0.0217098	0.518875	0.690904
HMBOX1	ENSG00000147421	705.628	0.00432358	-0.00432358	0.876779	0.893373
USP19	ENSG00000172046	3734.26	0.0973792	-0.0973792	0.0239333	0.167953
NPAS3	ENSG00000151322	206.868	0.0129914	-0.0129914	0.610602	1
CAPZB	ENSG00000077549	10700.2	0.0673268	-0.0673268	0.0784548	0.353036
HECTD1	ENSG00000092148	6595.27	0.0648699	0.0648699	0.0950871	0.398425
HDGF	ENSG00000143321	7705.85	0.0198217	0.0198217	0.550926	0.889093
SFXN5	ENSG00000144040	836.038	0.0196391	0.0196391	0.543735	0.876254
PIK3C2A	ENSG00000011405	1812.47	0.199269	0.199269	0.00235258	0.0641583
CNTNAP4	ENSG00000152910	820.131	0.0288372	0.0288372	0.261587	0.547351
PSMA6	ENSG00000100902	4250.75	0.0290144	0.0290144	0.408031	0.580582
SH3BP4	ENSG00000130147	1754.5	0.0776631	0.0776631	0.0373886	0.272129
SERP1	ENSG00000120742	1899.53	0.0406298	0.0406298	0.265401	0.494705
ZFR	ENSG00000056097	6229.36	0.0467664	0.0467664	0.191507	0.53399
YES1	ENSG00000176105	1008.92	0.295152	0.295152	0.00185147	0.0586447
SRF	ENSG00000112658	2163.35	0.00658586	-0.00658586	0.834525	0.849445
AGO1	ENSG00000092847	4970.43	0.0243542	-0.0243542	0.437049	0.632578
HM13	ENSG00000101294	4416.63	0.018363	-0.018363	0.590004	0.695348
ST8SIA4	ENSG00000113532	144.992	0.00901034	0.00901034	0.736477	1
RTCB	ENSG00000100220	4975.02	0.00539974	-0.00539974	0.853761	0.864126
NRBP1	ENSG00000115216	4687.96	0.020398	0.020398	0.571449	0.724548
RREB1	ENSG00000124782	242.763	0.0594647	0.0594647	0.0384473	0.253711
TLK1	ENSG00000198586	1249.46	0.14947	0.14947	0.0159013	0.12676
BEGAIN	ENSG00000183092	827.16	0.0137825	0.0137825	0.626741	0.843438
STAG3L5P	ENSG00000242294	915.403	0.0338923	-0.0338923	0.346106	0.645458
SNHG32	ENSG00000204387	2221.56	0.0723947	0.0723947	0.0821248	0.277854
TIAM2	ENSG00000146426	3058.67	0.214886	-0.214886	0.00220531	0.063979
ZNRD1ASP	ENSG00000204623	314.907	0.0550171	0.0550171	0.113334	0.506935
INSYN2B	ENSG00000204767	2.20751	0.000827885	0.000827885	0.660854	1
NA	ENSG00000285713	175.209	0.00164569	-0.00164569	0.947153	1
BTNL9	ENSG00000165810	361.956	0.136449	-0.136449	0.0151219	0.192145
GNAS	ENSG00000087460	49750	0.0623487	-0.0623487	0.0984722	0.404967
MARCHF5	ENSG00000198060	1485.02	0.00615922	-0.00615922	0.848446	0.8276
CKS1B	ENSG00000173207	1017.83	0.037279	0.037279	0.136687	0.337119
CDH2	ENSG00000170558	8789.63	0.0258122	0.0258122	0.445365	0.772587
RBM15	ENSG00000162775	587.489	0.0580151	0.0580151	0.124723	0.682409
ZNF423	ENSG00000102935	4860.87	0.0384399	-0.0384399	0.278193	0.527683
SCHIP1	ENSG00000151967	1961.71	0.0482684	-0.0482684	0.172165	0.398425
AC073869.1	ENSG00000152117	1288.26	0.0686503	-0.0686503	0.079306	0.256768
RHOB	ENSG00000143878	6305.72	0.0592955	-0.0592955	0.134642	0.469474
PRDX4	ENSG00000123131	1442.1	0.101814	0.101814	0.0371626	0.191639
NPHP1	ENSG00000144061	109.889	0.0155267	0.0155267	0.453785	1
CCNJ	ENSG00000107443	2042.11	0.0115939	-0.0115939	0.733853	0.804148
ZSWIM8	ENSG00000214655	3821.87	0.108979	-0.108979	0.0188351	0.144011
UBE2Q1	ENSG00000160714	3484.71	0.00589475	0.00589475	0.860301	0.882372
LANCL3	ENSG00000147036	21.6138	0.00115996	-0.00115996	0.894837	1
PEX7	ENSG00000112357	179.314	0.0274291	0.0274291	0.284064	1
SEC24D	ENSG00000150961	924.575	0.049214	0.049214	0.13029	0.372875
CHST2	ENSG00000175040	544.313	0.0185653	-0.0185653	0.511184	1
AL589666.1	ENSG00000271793	1617.37	0.050752	0.050752	0.178437	0.408487
DUSP4	ENSG00000120875	11383.7	0.0857518	-0.0857518	0.0566337	0.301145
PLXNB2	ENSG00000196576	4235.94	0.0450515	-0.0450515	0.223583	0.442166
RAB14	ENSG00000119396	3364.69	0.000929047	0.000929047	0.987852	0.894727
GTF2IRD1	ENSG00000006704	1695.48	0.0630436	-0.0630436	0.106156	0.333867
RFLNB	ENSG00000183688	293.985	0.0459515	0.0459515	0.136186	0.546876
PAK5	ENSG00000101349	902.089	0.0285621	-0.0285621	0.358966	0.658871
TMEM185A	ENSG00000269556	738.626	0.0278827	-0.0278827	0.403639	0.626461
CNOT4	ENSG00000080802	1401.66	0.00724051	0.00724051	0.828364	1
LTBP3	ENSG00000168056	113.46	0.0126824	-0.0126824	0.455969	1
AC084337.2	ENSG00000283977	394.317	0.0318335	-0.0318335	0.319927	0.798718
AC012615.1	ENSG00000261526	219.131	0.0121346	-0.0121346	0.632099	0.943036
NAT16	ENSG00000167011	110.216	0.0146062	-0.0146062	0.466639	1
PPIAP8	ENSG00000225185	1.30863	0.00115648	0.00115648	0.603987	1
LINC02609	ENSG00000233593	73.9415	0.0312818	-0.0312818	0.0909807	1
NUFIP2	ENSG00000108256	3635.12	0.162632	0.162632	0.00383415	0.0835306
AP001931.1	ENSG00000254732	8623.08	0.0118052	-0.0118052	0.733535	0.997709
NLRX1	ENSG00000160703	176.887	0.0240546	0.0240546	0.194062	0.790321
CHMP1B	ENSG00000255112	2505.56	0.0823682	-0.0823682	0.0603551	0.244746
RHBDL1	ENSG00000103269	62.2522	0.0263327	-0.0263327	0.102927	1
MGLL	ENSG00000074416	115.558	0.0365242	-0.0365242	0.110728	0.592778
UBE2N	ENSG00000177889	5711.31	0.0251584	0.0251584	0.459642	0.820607
DTNA	ENSG00000134769	945.896	0.249055	0.249055	0.00352867	0.0888288
CCDC146	ENSG00000135205	133.024	0.0092611	0.0092611	0.62168	1
HNRNPLL	ENSG00000143889	1849.01	0.00160138	0.00160138	0.962539	0.882889
H2AJ	ENSG00000246705	306.678	0.00591165	-0.00591165	0.824571	1
LINC01166	ENSG00000232903	8.85135	0.00717291	-0.00717291	0.174541	1
IDE	ENSG00000119912	850.753	0.0587723	0.0587723	0.11305	0.349013
RNF7	ENSG00000114125	2544.89	0.00628268	-0.00628268	0.847335	0.849445
CHTOP	ENSG00000160679	4405.1	0.00903348	0.00903348	0.811357	0.843481
MAB21L1	ENSG00000180660	5847.88	0.223866	-0.223866	0.00605474	0.113974
JAK1	ENSG00000162434	2175.56	0.000231192	0.000231192	0.949977	0.903101
VPS11	ENSG00000160695	1639.61	0.0191789	-0.0191789	0.558807	0.721493
OSTF1	ENSG00000134996	589.92	0.000336535	0.000336535	0.971025	1
SYNE2	ENSG00000054654	3842.39	0.114769	0.114769	0.0119537	0.124823
CREB3L2	ENSG00000182158	1519.37	0.0276895	0.0276895	0.422612	0.752081
CDKN2B-AS1	ENSG00000240498	6.05753	0.00790944	-0.00790944	0.0720177	1
IFT172	ENSG00000138002	1248.69	0.00344201	-0.00344201	0.923095	0.796036
AC093512.2	ENSG00000285043	15476.7	0.011786	0.011786	0.711707	0.985178
PSMD11	ENSG00000108671	4598.89	0.0299893	0.0299893	0.373393	0.557059
IFI6	ENSG00000126709	43.3181	0.00748361	-0.00748361	0.577177	1
IFFO1	ENSG00000010295	1815.63	0.132101	-0.132101	0.0195509	0.179458
ADSS1	ENSG00000185100	217.065	0.0579348	0.0579348	0.0690705	0.496699
LAMC1	ENSG00000135862	4114.67	0.153103	0.153103	0.0117353	0.12665
DLSTP1	ENSG00000181227	3.44194	0.00135237	-0.00135237	0.752918	1
SUMO2	ENSG00000188612	7432.85	0.0143134	-0.0143134	0.634443	0.965937
REXO5	ENSG00000005189	183.651	0.0248634	0.0248634	0.336502	1
USP25	ENSG00000155313	1038.52	0.123893	0.123893	0.025404	0.15538
NFAT5	ENSG00000102908	1308.4	0.329039	0.329039	3.13079e-05	0.00727975
NES	ENSG00000132688	56138.6	0.0142522	0.0142522	0.786487	1
WIPI1	ENSG00000070540	2143.49	0.138437	-0.138437	0.0144125	0.132763
CCDC144NL-AS1	ENSG00000233098	2165.45	0.0099308	-0.0099308	0.707596	0.78558
AL358075.4	ENSG00000278139	3814.67	0.043424	-0.043424	0.216894	0.435491
BHLHE40	ENSG00000134107	46.9319	0.0198996	0.0198996	0.0472321	1
GNAI3	ENSG00000065135	5609.7	0.00144262	-0.00144262	0.964347	1
EPB41L4A-AS1	ENSG00000224032	1065.46	0.0302483	0.0302483	0.378839	0.529818
RPL30	ENSG00000156482	11629	0.0275756	0.0275756	0.429197	0.750933
DPP10	ENSG00000175497	390.488	0.00664439	0.00664439	0.823028	1
MRNIP	ENSG00000161010	1306.43	0.00238243	-0.00238243	0.935481	0.802028
PIN4	ENSG00000102309	1101.52	0.00381966	-0.00381966	0.91583	0.793115
MRPL1	ENSG00000169288	716.616	0.0698691	0.0698691	0.0779404	0.313703
MAT2B	ENSG00000038274	1051.44	0.0185628	-0.0185628	0.606316	0.67464
RPL11	ENSG00000142676	18695.4	0.0415737	0.0415737	0.267485	0.622744
ALDOA	ENSG00000149925	15672.1	0.0103149	0.0103149	0.732889	0.997192
PREX2	ENSG00000046889	683.004	0.46147	0.46147	9.09636e-05	0.0148258
SLC30A10	ENSG00000196660	77.8821	0.000279953	-0.000279953	0.970176	1
GRIK4	ENSG00000149403	67.6623	0.00820898	0.00820898	0.639782	1
FAM98A	ENSG00000119812	1884.69	0.0460282	0.0460282	0.220435	0.446082
TRMT9B	ENSG00000250305	2119.91	0.0457376	-0.0457376	0.149304	0.37384
SUCO	ENSG00000094975	1986.01	0.138748	0.138748	0.00718049	0.10118
[truncated: 58,666 more rows]

## Sheet: day43_clone1
gene_name	ENSEMBL	base_mean	absolute_log2fc	log2fc	p_val	p_adj
TNNC1	ENSG00000114854	21.8187	2.27622	2.27622	0.000318062	0.0409316
CA3	ENSG00000164879	35.8279	2.39219	2.39219	6.65647e-05	0.0161407
FAM216B	ENSG00000179813	6.71123	0.0432223	0.0432223	0.00516265	1
TFAP2B	ENSG00000008196	79.3675	2.8828	2.8828	5.09145e-08	0.000254846
MYBPH	ENSG00000133055	21.4354	3.16306	3.16306	4.71461e-05	0.0238407
DKK2	ENSG00000155011	36.7628	2.20297	2.20297	2.58051e-06	0.00362815
COL3A1	ENSG00000168542	115.396	2.37953	2.37953	5.97867e-06	0.00632165
CA2	ENSG00000104267	38.1817	1.5407	1.5407	0.000334388	0.0336335
PROX2	ENSG00000119608	22.6602	0.0806218	0.0806218	0.00437307	0.121529
TLX2	ENSG00000115297	22.2499	1.58077	1.58077	0.00117571	0.0631066
HTR2C	ENSG00000147246	607.205	0.087375	-0.087375	0.0095668	0.101208
TNNT3	ENSG00000130595	17.9169	0.0502047	0.0502047	0.0138245	0.220847
KDR	ENSG00000128052	41.2141	1.67287	1.67287	2.22854e-05	0.0125232
CFI	ENSG00000205403	34.6679	0.0942254	0.0942254	0.00269136	0.0640997
HSP90AA5P	ENSG00000205955	77.2744	1.20943	1.20943	0.00114153	0.0440403
BBOX1	ENSG00000129151	115.074	1.84796	1.84796	1.412e-05	0.00948929
H4C6	ENSG00000274618	29.5219	0.116133	0.116133	0.00388661	0.0669839
DNAJB13	ENSG00000187726	190.1	1.32954	1.32954	0.000270021	0.0254254
CAPSL	ENSG00000152611	208.258	1.79745	1.79745	5.65573e-06	0.00479444
ANKRD66	ENSG00000230062	29.016	0.0318123	0.0318123	0.0533804	0.257665
KCNJ13	ENSG00000115474	70.8707	0.102058	0.102058	0.00255662	0.0582675
MAP1LC3C	ENSG00000197769	9.08377	0.0493705	0.0493705	0.0151623	1
DLX6	ENSG00000006377	33.2103	1.38089	1.38089	0.000910718	0.040286
FAM166B	ENSG00000215187	125.46	1.66757	1.66757	3.58083e-05	0.0134675
AC092807.3	ENSG00000272691	21.2331	2.17039	2.17039	0.00018729	0.0358155
SPAG6	ENSG00000077327	43.062	1.62475	1.62475	2.1482e-05	0.011054
OSR1	ENSG00000143867	119.632	1.54511	1.54511	4.38904e-05	0.0148415
MME	ENSG00000196549	226.792	1.47719	1.47719	2.16739e-05	0.00943799
FZD10	ENSG00000111432	176.907	1.37004	1.37004	0.000305391	0.0260627
LOX	ENSG00000113083	28.3566	1.65166	1.65166	0.000134357	0.0218331
HOXB6	ENSG00000108511	42.9575	1.75877	1.75877	0.00010872	0.0214936
AC132812.1	ENSG00000265298	15.3098	1.32606	1.32606	0.00247806	0.0907504
ADM2	ENSG00000128165	143.963	1.94032	-1.94032	2.01339e-05	0.011054
SLC6A2	ENSG00000103546	187.476	1.63293	1.63293	6.15261e-08	0.000254846
FCF1P3	ENSG00000239997	15.5743	1.78738	1.78738	0.000169614	0.034964
NUAK2	ENSG00000163545	413.463	1.33883	1.33883	5.79399e-05	0.0134675
DNAH11	ENSG00000105877	377.782	0.0668282	0.0668282	0.0209643	0.119924
AL365440.1	ENSG00000231434	63.0971	1.71002	1.71002	1.68105e-05	0.0104996
EFCAB1	ENSG00000034239	217.25	1.45302	1.45302	1.2279e-05	0.00681095
DHX40P1	ENSG00000266992	75.2382	1.1218	1.1218	0.000659005	0.0390177
BMP4	ENSG00000125378	72.3022	1.75464	1.75464	4.33845e-05	0.0148415
ZIC4	ENSG00000174963	99.8033	0.831544	0.831544	0.00281419	0.0602493
DNAH12	ENSG00000174844	482.965	0.0758766	0.0758766	0.016188	0.112902
AC105250.1	ENSG00000250746	273.983	1.30562	1.30562	0.000167985	0.0224454
C1orf189	ENSG00000163263	26.4015	1.6039	1.6039	0.000549225	0.0336335
SLC7A3	ENSG00000165349	207.846	1.23223	-1.23223	0.000358306	0.027896
NPR3	ENSG00000113389	186.187	1.32019	1.32019	5.33953e-05	0.0129334
AC006971.1	ENSG00000218586	726.813	0.078289	0.078289	0.0149742	0.111934
COLCA1	ENSG00000196167	149.389	1.3869	1.3869	5.48495e-06	0.00432101
DRC7	ENSG00000159625	427.149	0.0843473	0.0843473	0.0116934	0.0984186
PDLIM3	ENSG00000154553	86.3809	0.0318269	0.0318269	0.0807907	0.336803
CFAP45	ENSG00000213085	215.052	1.43571	1.43571	7.59812e-05	0.0166918
SPP1	ENSG00000118785	697.988	1.35364	1.35364	5.51788e-08	0.000254846
PRELP	ENSG00000188783	978.069	0.0982497	0.0982497	0.00883513	0.0858919
HSP90AA4P	ENSG00000205100	71.5038	1.49405	1.49405	0.000319804	0.0330003
AC136621.1	ENSG00000278928	78.9536	1.53247	1.53247	2.00446e-06	0.00362815
LAYN	ENSG00000204381	245.085	1.36256	1.36256	1.29201e-05	0.00681095
VGLL3	ENSG00000206538	280.779	1.59098	1.59098	5.92021e-06	0.00479444
JPH2	ENSG00000149596	14.0977	1.69342	1.69342	0.00064267	1
ANO3	ENSG00000134343	107.375	1.24756	1.24756	6.40603e-05	0.0181153
AL139260.3	ENSG00000274944	493.942	1.25784	1.25784	0.000129208	0.0172397
FGF7	ENSG00000140285	149.596	1.21699	1.21699	0.000694731	0.0336335
NKAIN4	ENSG00000101198	679.41	0.08867	-0.08867	0.0149628	0.171616
IFIH1	ENSG00000115267	43.7882	1.16417	1.16417	0.000723348	0.0409316
PAMR1	ENSG00000149090	68.6958	1.25641	1.25641	0.000565454	0.0369302
EIF4EP1	ENSG00000233578	25.7399	1.86603	1.86603	2.7496e-05	0.0123568
KCNK1	ENSG00000135750	1314.41	0.0863816	0.0863816	0.0164198	0.115888
RUNX2	ENSG00000124813	161.141	0.136461	0.136461	0.0028187	0.0487176
HSPA2	ENSG00000126803	6283.81	0.0924474	0.0924474	0.0175818	0.10315
SRL	ENSG00000185739	95.988	0.0817005	0.0817005	0.00842538	0.101162
CALM2P2	ENSG00000229097	514.343	0.974977	0.974977	0.000891634	0.0368853
H4C9	ENSG00000276180	348.004	1.12017	1.12017	0.0002013	0.0272714
MYBL1	ENSG00000185697	532.545	1.11403	1.11403	0.00020355	0.0245064
TGFBR2	ENSG00000163513	87.6243	0.0648734	0.0648734	0.0306312	0.197459
FGF10	ENSG00000070193	166.033	1.62679	1.62679	7.3429e-06	0.00479444
MIR6515	ENSG00000274417	167.583	0.172021	0.172021	0.00466485	0.0596567
PSMB8	ENSG00000204264	45.3665	1.51658	1.51658	0.000552673	0.0368853
CCKAR	ENSG00000163394	54.1508	0.148061	0.148061	0.00929752	0.10634
PYGL	ENSG00000100504	342.833	1.1256	1.1256	5.09943e-05	0.0133981
SLC18A2	ENSG00000165646	190.421	1.48563	1.48563	3.19383e-07	0.000790097
IFI16	ENSG00000163565	83.7864	0.909317	0.909317	0.00267182	0.0593619
AL445183.3	ENSG00000236360	65.6964	1.14664	1.14664	0.00123427	0.0453951
SLC25A14P1	ENSG00000213608	57.706	0.893474	0.893474	0.00299675	0.0620633
NMD3P1	ENSG00000226342	35.0684	1.13665	1.13665	0.00141165	0.0455534
SYT10	ENSG00000110975	95.1803	1.29357	1.29357	0.000404803	0.0336335
HEG1	ENSG00000173706	775.153	0.0649783	0.0649783	0.0395274	0.201976
HSPA8P1	ENSG00000234176	125.054	1.37672	1.37672	1.88531e-05	0.011054
BDKRB2	ENSG00000168398	60.1324	1.31037	1.31037	8.16653e-05	0.0203847
THRAP3P1	ENSG00000227339	40.6097	1.22331	1.22331	0.000406002	0.0331975
HSP90AA2P	ENSG00000224411	607.248	1.13141	1.13141	0.000138419	0.0230945
RBMS1P1	ENSG00000225422	46.117	0.0995286	0.0995286	0.00619429	0.0867434
AL354702.1	ENSG00000215895	324.945	1.0329	1.0329	0.000298331	0.0327846
MYO7A	ENSG00000137474	1373.18	1.16507	1.16507	4.62248e-05	0.0129334
DIAPH3	ENSG00000139734	139.328	1.04347	1.04347	0.000235085	0.0293202
ANXA2P2	ENSG00000231991	373.769	0.0700898	0.0700898	0.0308474	0.147017
PA2G4P6	ENSG00000231799	15.3169	1.76472	1.76472	0.00041137	0.0435643
TIMP3	ENSG00000100234	1234.7	0.0929115	0.0929115	0.0183608	0.109558
SLC38A3	ENSG00000188338	7839.74	0.102117	0.102117	0.0156167	0.0970534
MYCBP	ENSG00000214114	509.846	1.13841	1.13841	0.000142404	0.0215941
AP002982.1	ENSG00000213750	1326.9	1.03961	1.03961	0.000223993	0.0248665
TBX2	ENSG00000121068	135.49	1.40058	1.40058	7.85826e-06	0.00681095
WWC1	ENSG00000113645	6680.58	0.0998741	0.0998741	0.017542	0.102624
HDC	ENSG00000140287	74.0836	1.3557	1.3557	0.000364447	0.0330003
S100A6	ENSG00000197956	18843.9	0.0950423	0.0950423	0.0207275	0.112287
PMP22	ENSG00000109099	511.118	0.0673742	0.0673742	0.0402002	0.183174
ANXA11	ENSG00000122359	319.082	0.793627	0.793627	0.00258388	0.0578485
AF201337.1	ENSG00000254332	174.512	0.975437	0.975437	0.00158406	0.0416436
LINC02735	ENSG00000255433	146.052	1.19953	1.19953	9.72604e-05	0.0172397
SPON1	ENSG00000262655	1072.74	1.26785	1.26785	5.12112e-07	0.00146705
ANKFN1	ENSG00000153930	327.646	0.837995	0.837995	0.00109353	0.0396049
NPNT	ENSG00000168743	150.743	1.16246	1.16246	0.000333494	0.027023
DYNLRB2	ENSG00000168589	141.084	1.09247	1.09247	0.00034698	0.0330003
HNRNPA3P13	ENSG00000250826	159.633	1.07953	1.07953	0.000285153	0.0260627
ATP5MDP1	ENSG00000231549	403.47	1.12406	1.12406	0.000187141	0.0230945
HSPD1P1	ENSG00000213430	472.101	1.11202	1.11202	2.40041e-05	0.00948929
PIN4P1	ENSG00000227973	276.172	0.955922	0.955922	0.000456497	0.0349563
TPPP3	ENSG00000159713	3540.94	0.0955115	0.0955115	0.0214081	0.113609
TMEM47	ENSG00000147027	8805.75	0.103012	0.103012	0.0187345	0.103519
TAGLN2P1	ENSG00000253676	719.543	1.00968	1.00968	0.000386421	0.0377603
RGS22	ENSG00000132554	38.7896	0.146586	0.146586	0.00330689	0.0707925
RBPMS	ENSG00000157110	553.362	0.819677	0.819677	0.00172868	0.0473828
CFAP126	ENSG00000188931	27.5347	0.0385694	0.0385694	0.0479353	0.242845
KIF19	ENSG00000196169	217.228	1.07606	1.07606	0.000298001	0.0260627
PGAM1P2	ENSG00000225639	17.8234	1.58931	1.58931	0.00141952	0.0688818
HSP90AB3P	ENSG00000183199	3734.01	0.0894457	0.0894457	0.0233121	0.119459
MAP3K20	ENSG00000091436	502.364	0.997083	0.997083	0.000692406	0.0351023
TMEM123	ENSG00000152558	33.8558	1.42087	1.42087	0.000121983	0.0224454
H2AC20	ENSG00000184260	125.478	0.14584	0.14584	0.00899137	0.103805
DNAH7	ENSG00000118997	631.601	1.02676	1.02676	4.01702e-05	0.0134675
CAPN6	ENSG00000077274	91.6208	0.927261	0.927261	0.00102463	0.0422098
EIF4A2P4	ENSG00000224781	330.49	0.750762	0.750762	0.00249478	0.0570737
SERPINH1	ENSG00000149257	2091.14	0.924972	0.924972	0.000686498	0.0331975
CNTF	ENSG00000242689	601.844	0.0535431	0.0535431	0.0679119	0.287674
UBE2WP1	ENSG00000234422	86.597	1.27933	1.27933	0.000229094	0.0293896
HSP90AA6P	ENSG00000181359	75.5751	0.101406	0.101406	0.00981204	0.108828
CCND1	ENSG00000110092	2280.39	1.23493	1.23493	1.79101e-05	0.00940223
PTMAP5	ENSG00000214182	919.903	0.850879	0.850879	0.00113113	0.0402171
COL11A1	ENSG00000060718	482.775	0.0656206	0.0656206	0.0502909	0.199297
ADRB1	ENSG00000043591	460.584	0.810873	0.810873	0.00218458	0.0469497
WNT5A	ENSG00000114251	550.576	1.14794	1.14794	7.75431e-05	0.0230945
PTMAP2	ENSG00000197744	1505.55	0.997659	0.997659	0.000104528	0.0192831
RPL35P1	ENSG00000237991	72.8975	1.25207	1.25207	0.000195502	0.0272867
AC012066.1	ENSG00000213197	198.789	1.12828	1.12828	0.000421923	0.0303619
AC092573.1	ENSG00000231735	1631	0.0862671	0.0862671	0.0259916	0.146199
ACKR3	ENSG00000144476	440.175	1.02878	1.02878	0.000634974	0.0336335
DTX3L	ENSG00000163840	45.8526	1.22806	1.22806	0.000570366	0.0368853
ATP5MC1P6	ENSG00000214318	243.685	1.03588	1.03588	0.000224115	0.0285194
AL389925.1	ENSG00000228523	85.4629	0.195101	0.195101	0.0068951	0.0895769
MAN1A1	ENSG00000111885	1012.86	0.908331	0.908331	0.000857872	0.0394267
SUMO1P3	ENSG00000235082	423.712	1.04051	1.04051	0.000170377	0.0214936
HNRNPA1P7	ENSG00000215492	215.338	0.805646	0.805646	0.00208096	0.04466
DDIT4L	ENSG00000145358	252.669	1.08462	1.08462	7.10615e-05	0.0148415
S100A11	ENSG00000163191	41.7036	0.117236	0.117236	0.00278003	0.0593126
AC104117.2	ENSG00000253144	140.654	0.768181	0.768181	0.00287458	0.061079
AP001000.1	ENSG00000254612	389.479	0.808296	0.808296	0.00149659	0.0419126
HMGB1P5	ENSG00000132967	1847.48	0.886398	0.886398	0.000633102	0.0336335
NR4A3	ENSG00000119508	284.112	1.02917	1.02917	1.27622e-05	0.00681095
MYB	ENSG00000118513	121.429	0.153096	0.153096	0.00818489	0.10005
STC2	ENSG00000113739	119.249	0.856099	-0.856099	0.00248939	0.0570737
TUBAP2	ENSG00000214391	6030.91	0.0805996	0.0805996	0.034808	0.146199
USP2	ENSG00000036672	1103.55	0.900903	0.900903	0.000599899	0.0330003
AC084757.1	ENSG00000259216	57.8486	0.143735	0.143735	0.0135113	0.133063
ZIC3	ENSG00000156925	200.639	1.16697	1.16697	0.00029784	0.0260627
AC005000.1	ENSG00000228532	285.015	1.05187	1.05187	9.83484e-05	0.0187248
PHBP11	ENSG00000227621	195.345	0.980102	0.980102	0.000494461	0.0330003
MIR4426	ENSG00000283795	125.668	1.08153	1.08153	7.80666e-05	0.0199502
LINC01630	ENSG00000227115	20.8267	0.0368785	0.0368785	0.0984013	0.639377
CD9	ENSG00000010278	386.326	0.815588	0.815588	0.00211503	0.0455534
GRAMD2B	ENSG00000155324	60.7098	1.01667	1.01667	0.0008277	0.0407134
SCN5A	ENSG00000183873	345.061	0.962788	0.962788	0.00027043	0.0311256
AL157713.1	ENSG00000237842	266.951	1.11567	1.11567	4.41296e-05	0.0129334
ABCC12	ENSG00000140798	60.7393	1.3918	1.3918	0.00054924	0.0368853
ECM2	ENSG00000106823	80.3917	1.04908	1.04908	0.000529235	0.0368853
EIF4HP1	ENSG00000233830	502.975	0.892748	0.892748	0.000671876	0.0349563
ITPR1	ENSG00000150995	1505.89	0.749312	0.749312	0.0021298	0.0469497
SP3P	ENSG00000225530	54.6325	0.146615	0.146615	0.00518728	0.0788908
HMGN2P17	ENSG00000238249	70.7361	1.21822	1.21822	5.6565e-05	0.0174468
PHOX2A	ENSG00000165462	337.206	1.24277	1.24277	1.3424e-06	0.0024297
UBE2D3P1	ENSG00000225022	427.946	0.828368	0.828368	0.00133999	0.0368853
CFAP52	ENSG00000166596	67.8029	0.768133	0.768133	0.00375825	0.0688606
FZD2	ENSG00000180340	1092.79	0.670937	0.670937	0.00335315	0.0562984
PRPS1L1	ENSG00000229937	129.223	1.06578	1.06578	0.000148845	0.0248665
RPL7P48	ENSG00000187504	79.2039	1.34382	1.34382	2.62117e-05	0.0125232
AP006296.1	ENSG00000257043	570.734	0.957505	0.957505	0.000658892	0.0368853
AC022210.1	ENSG00000213399	123.622	0.984701	0.984701	0.000583573	0.0368853
BCAS2P2	ENSG00000234332	120.877	1.18733	1.18733	0.000122036	0.0230945
MYH11	ENSG00000133392	346.57	1.09521	1.09521	0.000316811	0.027896
SLC25A5P3	ENSG00000213673	259.592	1.09521	1.09521	4.07795e-05	0.0127049
PTPN14	ENSG00000152104	174.93	0.175813	0.175813	0.00906943	0.0791321
VCAM1	ENSG00000162692	468.91	1.01967	1.01967	0.000386052	0.0299112
PTGES3P1	ENSG00000234518	1319.72	0.849941	0.849941	0.001266	0.0402171
TMEM176A	ENSG00000002933	61.3853	0.135124	0.135124	0.00473494	0.0752515
AC090281.1	ENSG00000253204	114.582	1.03396	1.03396	0.000193093	0.0269881
UBBP2	ENSG00000228247	905.255	0.853037	0.853037	0.00103303	0.0398983
AC012485.1	ENSG00000225057	95.1296	1.18605	1.18605	0.000112128	0.0226796
IFIT3	ENSG00000119917	30.4726	1.38494	1.38494	0.00118138	0.0409316
ZNF474	ENSG00000164185	78.2304	1.11328	1.11328	0.00039928	0.0336335
TP63	ENSG00000073282	78.1581	0.103606	0.103606	0.018128	0.151509
CDK6	ENSG00000105810	219.088	0.836195	0.836195	0.00155162	0.0433726
AL391058.1	ENSG00000232499	952.999	0.904178	0.904178	0.000466779	0.0327846
TAGLN2	ENSG00000158710	1254.73	0.85493	0.85493	0.00103129	0.0393474
AC104306.2	ENSG00000226955	46.0363	0.140819	0.140819	0.00742569	0.0974398
SETP8	ENSG00000213526	78.1056	0.16416	0.16416	0.0157048	0.138659
TMOD1	ENSG00000136842	714.022	0.908403	0.908403	0.000368463	0.0327846
RPL35P5	ENSG00000225573	75.1836	0.997401	0.997401	0.000264139	0.0306651
EIF1P5	ENSG00000266563	386.865	0.850262	0.850262	0.0012604	0.0407134
HNRNPA3P3	ENSG00000214653	358.11	0.852657	0.852657	0.000901221	0.0368853
LIX1	ENSG00000145721	1109.51	0.979667	0.979667	0.000257571	0.0260627
ARHGAP5	ENSG00000100852	14025	0.90835	0.90835	0.000153891	0.0199502
HSPA8P5	ENSG00000256356	1009.39	1.15869	1.15869	4.74488e-05	0.0133981
EIF1P4	ENSG00000262154	331.646	0.895265	0.895265	0.00152372	0.0418357
MYO1E	ENSG00000157483	723.426	0.737181	0.737181	0.00254378	0.0705136
AASS	ENSG00000008311	126.979	0.947581	0.947581	0.000453155	0.03482
YWHAZP2	ENSG00000213236	105.607	0.994616	0.994616	0.000501261	0.0356686
PSME2P2	ENSG00000225131	341.661	0.981907	0.981907	0.000266816	0.0260627
C9	ENSG00000113600	52.7048	0.0965915	0.0965915	0.0274144	0.189408
KCNJ16	ENSG00000153822	51.3872	0.815449	0.815449	0.00350501	0.0681884
NPM1P39	ENSG00000225159	19.4062	0.110912	0.110912	0.0108172	0.195108
CHRDL1	ENSG00000101938	370.643	0.88563	0.88563	0.000585222	0.0330003
UBE2D3P2	ENSG00000225558	44.6598	1.09166	1.09166	0.00150151	0.0440403
NDUFV2P1	ENSG00000267809	340.863	0.942979	0.942979	0.000213539	0.0245064
HNRNPA3P1	ENSG00000226790	397.928	0.94464	0.94464	0.000486137	0.0327846
TUBA1C	ENSG00000167553	12026.3	0.0878085	0.0878085	0.0316595	0.140082
HNRNPA3P5	ENSG00000236565	240.43	0.662167	0.662167	0.00385494	0.0696924
TEAD1	ENSG00000187079	1008.59	0.948799	0.948799	0.000345699	0.0273613
SLC25A5P1	ENSG00000215347	176.053	1.01696	1.01696	0.0001538	0.0206682
H2BP6	ENSG00000226908	56.6738	0.936677	0.936677	0.00174588	0.0510284
KIF11	ENSG00000138160	101.411	0.981577	0.981577	0.000175537	0.0260627
SLC7A2	ENSG00000003989	475.442	0.214953	0.214953	0.00789121	0.0730823
TOB1	ENSG00000141232	1782.91	0.864893	0.864893	0.000528144	0.0330003
HEPACAM	ENSG00000165478	1287.09	0.881476	0.881476	0.000648097	0.0340203
AC092573.2	ENSG00000236391	672.114	1.17273	1.17273	1.78786e-05	0.0101855
NA	ENSG00000288542	622.551	0.824657	0.824657	0.00128312	0.0409316
AC234775.2	ENSG00000237682	49.1302	1.24903	1.24903	0.000146209	0.0248001
ACTG2	ENSG00000163017	131.442	1.36888	1.36888	0.000408479	0.0336335
P2RX2	ENSG00000187848	124.785	0.855694	0.855694	0.00204058	0.0532505
LMOD1	ENSG00000163431	37.387	1.19201	1.19201	0.00077776	0.0416436
H2BC13	ENSG00000185130	84.0409	1.08239	1.08239	0.000629021	0.0381092
DENND2B	ENSG00000166444	2551.32	0.873501	0.873501	0.000617059	0.0336335
RAB31	ENSG00000168461	1937.05	0.872399	0.872399	0.000519127	0.0330003
AL136454.1	ENSG00000231767	129.688	1.02051	1.02051	9.43991e-05	0.0214936
SLC2A1	ENSG00000117394	3764.65	0.878024	0.878024	0.000282502	0.0245064
GSTM5	ENSG00000134201	438.409	0.96424	0.96424	0.000864193	0.0330003
NID2	ENSG00000087303	364.953	0.70514	0.70514	0.00345471	0.0546728
CLIC1	ENSG00000213719	1403.6	0.906349	0.906349	0.000662178	0.0330003
VPS35P1	ENSG00000260809	220.731	0.799822	0.799822	0.00164613	0.0416436
AC112247.1	ENSG00000177803	215.046	0.936159	0.936159	0.000571626	0.0330003
AJUBA	ENSG00000129474	270.544	1.01808	1.01808	0.000480804	0.0327846
GNG5P2	ENSG00000133136	350.241	0.748107	0.748107	0.00263737	0.0582724
SUCLG2P2	ENSG00000236349	336.173	0.739522	0.739522	0.00270181	0.0510284
LATS2	ENSG00000150457	422.328	0.992049	0.992049	0.000611148	0.0336335
SDC4	ENSG00000124145	36.3889	0.0375316	0.0375316	0.160867	0.455829
SLC24A4	ENSG00000140090	350.377	0.973816	0.973816	0.000180693	0.0226796
MIR4435-2HG	ENSG00000172965	64.3617	1.14478	1.14478	0.000221192	0.0289829
HNRNPA1P4	ENSG00000206228	453.186	0.862378	0.862378	0.000619366	0.0332227
TMSB4XP8	ENSG00000187653	4615.65	0.0765696	0.0765696	0.042475	0.162781
RAD23BP1	ENSG00000236570	156.423	0.31428	0.31428	0.00682746	0.0694015
IPO8P1	ENSG00000224668	184.835	0.170031	0.170031	0.00598531	0.0711208
SUCLG2	ENSG00000172340	992.768	0.87281	0.87281	0.000600048	0.0357456
ZIC1	ENSG00000152977	271.978	0.646182	0.646182	0.00416674	0.0593126
LPAR1	ENSG00000198121	714.661	0.976667	0.976667	0.000292958	0.0305359
AL672207.1	ENSG00000178146	185.506	0.87918	0.87918	0.0011399	0.0402171
AC026877.1	ENSG00000240809	329.736	0.732319	0.732319	0.00299484	0.0542468
RPL12P38	ENSG00000213228	469.798	0.943354	0.943354	0.000188241	0.0240264
POTEI	ENSG00000196834	1709.38	0.859932	0.859932	0.00107533	0.0384694
HSPA8P8	ENSG00000229091	307.235	1.04924	1.04924	0.000346555	0.0330003
IGFBP2	ENSG00000115457	4787.83	1.11631	1.11631	7.46869e-05	0.013661
AC084033.2	ENSG00000257668	167.29	0.78294	0.78294	0.0024518	0.047018
NFIB	ENSG00000147862	6332.58	0.772058	0.772058	0.00170372	0.0407134
COPZ2	ENSG00000005243	110.938	1.09498	1.09498	5.94499e-05	0.0175691
SUCLA2P3	ENSG00000229593	72.5352	0.779382	0.779382	0.00341918	0.0661911
SNX5P1	ENSG00000249858	45.4194	0.0703824	0.0703824	0.0506087	0.269409
TCP1P3	ENSG00000256849	67.5783	0.932145	0.932145	0.0011176	0.0440403
HNRNPA1P51	ENSG00000234491	284.043	0.919827	0.919827	0.000441895	0.0327846
HMGB1P6	ENSG00000259781	1926.36	0.696194	0.696194	0.00210422	0.0455534
LINC00682	ENSG00000245870	188.495	1.27799	1.27799	1.90081e-06	0.002961
HMGN2P40	ENSG00000260602	320.158	0.872732	0.872732	0.000889775	0.0409316
DNAJA1P3	ENSG00000215007	330.55	0.612555	0.612555	0.00441304	0.073458
CHTF8P1	ENSG00000233543	125.497	0.747095	0.747095	0.00272979	0.0597288
UBBP4	ENSG00000263563	1810.49	0.735881	0.735881	0.00207872	0.0455534
UBBP1	ENSG00000230037	6707.12	0.802452	0.802452	0.00114126	0.0368853
AL118496.1	ENSG00000233874	83.2932	0.981991	0.981991	0.000292197	0.0324869
EXOC5P1	ENSG00000180673	117.624	0.737481	0.737481	0.00350135	0.066205
GNG5	ENSG00000174021	1844.88	0.748117	0.748117	0.00172597	0.0434719
SPATA24	ENSG00000170469	499.446	0.777853	0.777853	0.00167838	0.0416436
SEMA3E	ENSG00000170381	386.414	1.15924	1.15924	2.88572e-06	0.002961
MSRB3	ENSG00000174099	94.3717	1.07704	1.07704	8.87452e-05	0.0206682
NA	ENSG00000285851	1848.08	0.752481	0.752481	0.00162211	0.0409316
H2AC17	ENSG00000278677	279.035	0.76256	0.76256	0.00214325	0.0463681
ZFP36L1	ENSG00000185650	9413.72	0.0819469	0.0819469	0.0448256	0.165911
RAB29	ENSG00000117280	530.486	0.875812	0.875812	0.00045094	0.0396049
FOXO1	ENSG00000150907	865.068	0.877352	0.877352	0.000616318	0.0330003
RPL24P4	ENSG00000181524	2104.37	0.880866	0.880866	0.000464648	0.0321486
IVNS1ABP	ENSG00000116679	11869.9	0.84572	0.84572	0.000279435	0.0245064
FCF1P6	ENSG00000225671	47.7836	1.1253	1.1253	0.000608821	0.0384694
EXT1	ENSG00000182197	5310.45	0.846845	0.846845	0.000439835	0.0285194
RPS3P6	ENSG00000213363	49.2916	0.0759777	0.0759777	0.0511431	0.270711
AC025048.6	ENSG00000280852	137.916	0.850962	0.850962	0.0013735	0.0460028
ZFAND6P1	ENSG00000244213	214.924	0.518116	0.518116	0.00608203	0.066205
H3P16	ENSG00000178458	565.653	0.638635	0.638635	0.00385583	0.0646274
MPP5	ENSG00000072415	1702.66	0.860771	0.860771	0.00034597	0.0268602
MPP1	ENSG00000130830	2585.9	0.843437	0.843437	0.000394697	0.0304336
HLA-K	ENSG00000230795	294.608	0.0487338	0.0487338	0.0864915	0.286056
NFIX	ENSG00000008441	10035.2	0.079703	0.079703	0.0456146	0.164469
LAPTM4A	ENSG00000068697	14050.5	0.795848	0.795848	0.000602602	0.0327846
POU4F3	ENSG00000091010	50.5317	1.25085	1.25085	1.98743e-05	0.011054
AL109618.1	ENSG00000234241	164.594	0.426852	0.426852	0.00718945	0.0713342
AC111200.2	ENSG00000231351	242.189	0.178642	0.178642	0.00706701	0.0760172
AC007238.1	ENSG00000231043	521.827	0.811989	0.811989	0.00120728	0.0401192
ADAMTS6	ENSG00000049192	218.965	0.813121	0.813121	0.00161567	0.0438747
TNPO1P3	ENSG00000229586	81.9044	1.08331	1.08331	0.000391304	0.0336335
HSPA5	ENSG00000044574	21598.2	0.766113	0.766113	0.000663726	0.0329309
AL034370.1	ENSG00000214019	655.835	0.749638	0.749638	0.00206349	0.0637735
TSPAN15	ENSG00000099282	658.9	0.544873	0.544873	0.00512622	0.0726765
SOSTDC1	ENSG00000171243	90.0011	0.669626	0.669626	0.00452877	0.074064
ZIC2	ENSG00000043355	833.056	0.906107	0.906107	0.000627483	0.0330003
ARF4P1	ENSG00000271525	345.33	0.718915	0.718915	0.00310153	0.0629226
UQCRFS1P1	ENSG00000226085	378.815	0.813641	0.813641	0.00118602	0.0358155
AC073335.1	ENSG00000179131	361.345	0.73006	0.73006	0.00251467	0.0434615
SEC63P1	ENSG00000228057	211.989	0.711413	0.711413	0.00321479	0.0552521
ATP8B5P	ENSG00000179766	216.822	0.54664	0.54664	0.00580771	0.0659553
NPM1P37	ENSG00000219085	295.59	0.751167	0.751167	0.00216244	0.0543884
PHOX2B	ENSG00000109132	434.804	1.12997	1.12997	6.16246e-08	0.000254846
AL356390.1	ENSG00000224064	157.729	0.970253	0.970253	0.000188196	0.0226796
PPIAP21	ENSG00000226038	162.835	0.983917	0.983917	3.53355e-05	0.0123568
SLC25A21-AS1	ENSG00000258708	83.0895	0.751614	-0.751614	0.00223374	0.0555456
AL390728.1	ENSG00000214144	101.541	0.156333	0.156333	0.0115042	0.119217
H2BC7	ENSG00000277224	322.149	0.67801	0.67801	0.00210193	0.0460028
RYKP1	ENSG00000263219	164.632	0.731215	0.731215	0.00321876	0.0552544
ANTXR2	ENSG00000163297	224.027	0.808803	0.808803	0.00146455	0.0422098
AC026410.1	ENSG00000184188	114.065	1.07714	1.07714	0.00108049	0.0430065
TMEM51-AS1	ENSG00000175147	119.768	0.568212	-0.568212	0.00552541	0.0802905
LMO4	ENSG00000143013	11684.7	0.871784	0.871784	0.000148792	0.0196068
ACTBP11	ENSG00000188460	2202.92	0.0763671	0.0763671	0.0428999	0.188616
RPS4XP17	ENSG00000244097	68.5805	0.953856	0.953856	0.000592372	0.0377162
THAP12P2	ENSG00000243915	193.73	0.94239	0.94239	0.0001915	0.0226293
EIF4EP2	ENSG00000229944	442.048	0.783417	0.783417	0.00149092	0.0382482
RPSAP11	ENSG00000237433	219.122	1.05723	1.05723	6.82406e-05	0.0146127
TGIF1	ENSG00000177426	131.991	0.150804	0.150804	0.0175206	0.147033
SLC24A2	ENSG00000155886	268.838	1.1428	1.1428	4.32324e-06	0.00432101
MMP14	ENSG00000157227	1065.72	0.675521	0.675521	0.00279773	0.0531604
HS6ST1P1	ENSG00000187952	189.657	1.00779	1.00779	0.000526107	0.0327846
SPA17	ENSG00000064199	879.601	0.9601	0.9601	4.48752e-06	0.00432101
TRIP6	ENSG00000087077	201.378	0.657466	0.657466	0.00396339	0.055694
PLCH1	ENSG00000114805	764.468	0.885507	0.885507	0.000449039	0.0330003
TEAD3	ENSG00000007866	216.189	0.196962	0.196962	0.013715	0.0993513
RBBP4P1	ENSG00000249485	346.409	0.761006	0.761006	0.00191166	0.0447011
AC113404.3	ENSG00000254893	163.131	0.601088	0.601088	0.00503429	0.061152
AC016739.1	ENSG00000218175	201.12	0.778176	0.778176	0.00195028	0.0440403
ZIC5	ENSG00000139800	248.002	0.333553	0.333553	0.0067259	0.0716771
H2BC17	ENSG00000274641	474.844	0.818026	0.818026	0.00060139	0.0305359
SIX3	ENSG00000138083	560.174	0.494362	0.494362	0.00608139	0.0802905
ITPKB	ENSG00000143772	272.716	0.165551	0.165551	0.0136934	0.102568
CNN3	ENSG00000117519	11171.3	0.0826993	0.0826993	0.0478929	0.174141
MTHFD1P1	ENSG00000231831	157.206	0.614401	0.614401	0.00475014	0.064004
PARVA	ENSG00000197702	1184.34	0.81068	0.81068	0.00121153	0.040286
AC115837.1	ENSG00000253341	377.594	0.653224	0.653224	0.00325576	0.0467312
RPLP0P6	ENSG00000213553	3052.66	0.909057	0.909057	0.000248436	0.0254254
MIR4657	ENSG00000284261	647.796	0.861936	0.861936	0.000738403	0.0440403
CHORDC2P	ENSG00000259050	72.1664	0.104044	0.104044	0.0158027	0.144169
PPIAP29	ENSG00000214975	340.703	0.813984	0.813984	0.001289	0.0407134
AC098679.2	ENSG00000251429	32.8772	0.992009	0.992009	0.00204795	0.0523574
PDIA3P1	ENSG00000180867	4107.3	0.702162	0.702162	0.00202656	0.041729
S1PR3	ENSG00000213694	2184.05	0.0552931	0.0552931	0.0980243	0.269753
PPIAP19	ENSG00000228169	2852.86	0.821603	0.821603	0.000849174	0.0363487
FNTAP2	ENSG00000230022	95.7159	0.721966	0.721966	0.00319882	0.0636719
HMGN2P22	ENSG00000227259	136.424	0.958851	0.958851	0.00111893	0.0435643
SERBP1P6	ENSG00000248873	275.81	0.998989	0.998989	0.000213123	0.027896
USP6	ENSG00000129204	139.385	0.147683	0.147683	0.01173	0.118319
YAP1	ENSG00000137693	316.097	0.710546	0.710546	0.00312217	0.0630882
SLCO1C1	ENSG00000139155	73.951	0.0947468	0.0947468	0.0612555	0.298973
H2BC15	ENSG00000233822	1958.54	0.855465	0.855465	0.000323211	0.0260627
EIF3LP3	ENSG00000226086	275.434	0.895327	0.895327	0.00109118	0.0401192
AL158050.1	ENSG00000232702	103.883	0.237791	0.237791	0.00645344	0.087738
TECRP1	ENSG00000235043	708.529	0.716619	0.716619	0.00250063	0.0552895
MAOA	ENSG00000189221	635.366	0.864282	0.864282	0.000173485	0.0311256
AQP4	ENSG00000171885	2509.39	0.679936	0.679936	0.00250991	0.0499574
VDAC3P1	ENSG00000271198	118.641	0.208259	0.208259	0.00648814	0.0868877
STK3	ENSG00000104375	321.345	0.19315	0.19315	0.00709127	0.0907504
YBX3P1	ENSG00000261614	48.3148	0.0741853	0.0741853	0.0680459	0.307047
PDE5A	ENSG00000138735	35.543	0.21111	0.21111	0.00332929	0.0578784
SOX9	ENSG00000125398	6597.54	0.602084	0.602084	0.00388622	0.0531372
ACTG1P14	ENSG00000230581	1289.52	0.082633	0.082633	0.0331661	0.16708
HNRNPA3P10	ENSG00000257851	53.0951	0.83189	0.83189	0.00176045	0.0520905
HIPK1	ENSG00000163349	12727.7	0.705171	0.705171	0.0012761	0.0383702
AC007318.1	ENSG00000172974	1007.4	0.853675	0.853675	0.000432865	0.0330003
AC135279.3	ENSG00000256293	95.6208	0.658078	0.658078	0.00451836	0.073458
EEF1A1P29	ENSG00000215093	395.255	0.814432	0.814432	0.000604291	0.0336335
H3C9P	ENSG00000220875	16.7868	0.0844071	0.0844071	0.0186427	0.260128
CPQ	ENSG00000104324	920.038	0.742439	0.742439	0.00192264	0.0435643
TCEA1P2	ENSG00000230409	347.747	0.696011	0.696011	0.0029302	0.0615647
AL109810.1	ENSG00000229595	1528.58	0.892754	0.892754	0.000556165	0.0330003
HSPD1P7	ENSG00000215005	284.983	0.677387	0.677387	0.00357613	0.0566673
NFIA	ENSG00000162599	3770.15	0.544733	0.544733	0.00508596	0.0570737
GABRB1	ENSG00000163288	1127.88	0.789905	0.789905	0.000779251	0.0336335
LPAR6	ENSG00000139679	29.701	0.205103	0.205103	0.00186544	0.0510284
DNAH1	ENSG00000114841	793.117	0.619169	0.619169	0.00336848	0.0564774
SMO	ENSG00000128602	2126.12	0.7847	0.7847	0.00104615	0.0392056
POTEF	ENSG00000196604	2110.05	0.0863068	0.0863068	0.0330825	0.166969
PDLIM5	ENSG00000163110	829.468	0.233325	0.233325	0.0111338	0.104902
AC067904.2	ENSG00000253899	393.817	0.788874	0.788874	0.00135343	0.0401793
MBNL2	ENSG00000139793	2537.14	0.799529	0.799529	0.000843537	0.0349563
GATA2	ENSG00000179348	80.2784	1.04908	1.04908	0.00100319	0.0433385
TPM2	ENSG00000198467	391.91	0.558091	0.558091	0.00473528	0.0595225
SEPTIN7P6	ENSG00000241007	314.541	0.492789	0.492789	0.00654036	0.0713342
PLEKHB1	ENSG00000021300	2226.75	0.663642	0.663642	0.00216301	0.047018
AC097263.1	ENSG00000228519	96.3178	0.645212	0.645212	0.00477358	0.0755112
ANXA6	ENSG00000197043	4081.73	0.824188	0.824188	0.000487749	0.0303619
RAP1AP	ENSG00000258769	133.147	0.82832	0.82832	0.00244459	0.0570332
KCNJ10	ENSG00000177807	6291.19	0.768882	0.768882	0.00138879	0.0386222
HNRNPA3P6	ENSG00000213300	508.272	0.760492	0.760492	0.000972291	0.0382482
SLC25A5P5	ENSG00000226421	1129.48	0.93278	0.93278	0.000105808	0.0193072
DNAJC3	ENSG00000102580	1449.32	0.782951	0.782951	0.000293726	0.0255386
ARMC3	ENSG00000165309	46.9183	0.0575471	0.0575471	0.0654165	0.300521
AC007683.1	ENSG00000224415	48.028	0.842044	0.842044	0.00225047	0.0570737
RPS27AP16	ENSG00000224631	1183.58	0.884574	0.884574	0.000128339	0.0203847
EEF1A1P7	ENSG00000268222	386.095	0.195495	0.195495	0.0144124	0.103511
H3-5	ENSG00000188375	132.556	0.726327	0.726327	0.00258966	0.0587487
GLRX3P2	ENSG00000216657	213.027	0.853334	0.853334	0.000878208	0.0358155
AC006254.3	ENSG00000271137	91.6841	0.728753	0.728753	0.0037813	0.0688114
OTUD4P1	ENSG00000118976	65.1075	0.982125	0.982125	0.000830638	0.0407134
ATP5MC1P7	ENSG00000232734	38.8499	0.10855	0.10855	0.0144508	0.148096
PLS3	ENSG00000102024	1248.08	0.841853	0.841853	0.001212	0.0407134
AC008716.1	ENSG00000213488	255.286	0.965207	0.965207	0.000709234	0.0393087
PDP1	ENSG00000164951	5501.66	0.661028	0.661028	0.00213193	0.0428306
AC090286.3	ENSG00000235672	23.0318	0.826385	0.826385	0.0048765	0.125636
AGT	ENSG00000135744	297.485	0.0486431	0.0486431	0.0849574	0.269804
OTX1	ENSG00000115507	205.405	1.00452	1.00452	0.000140753	0.0203847
WNT11	ENSG00000085741	46.6174	0.812535	0.812535	0.003265	0.0637735
SMAD9	ENSG00000120693	460.193	0.830134	0.830134	0.00028429	0.0256833
UBE2HP1	ENSG00000253677	166.88	0.924845	0.924845	0.000704497	0.0336335
YWHAZP3	ENSG00000229932	570.05	0.860622	0.860622	0.000911962	0.0402171
RPL30P14	ENSG00000243256	302.921	0.925919	0.925919	8.91972e-05	0.017499
SOX2	ENSG00000181449	9354.2	0.737855	0.737855	0.00149557	0.0401192
C3	ENSG00000125730	493.427	0.0334228	0.0334228	0.214064	0.440292
EIF5P1	ENSG00000215319	558.965	0.76459	0.76459	0.00133741	0.0442901
AC246787.1	ENSG00000225200	859.016	0.83944	0.83944	0.000390867	0.0327846
AC117409.1	ENSG00000240854	289.311	0.83388	0.83388	0.00111973	0.0440403
FGFR2	ENSG00000066468	3916.95	0.656246	0.656246	0.00303601	0.0469677
AC074052.1	ENSG00000260379	328.686	0.837802	0.837802	0.000904705	0.0409316
ACTBP2	ENSG00000213763	2072.93	0.0806055	0.0806055	0.0399901	0.177792
MIR7703	ENSG00000283856	788.04	0.859093	0.859093	0.000108302	0.0199502
EEF1A1P8	ENSG00000223529	606.533	0.646911	0.646911	0.00333088	0.061079
NEDD4	ENSG00000069869	2149.22	0.625599	0.625599	0.00349712	0.0568713
FKBP9P1	ENSG00000176826	319.225	0.905957	0.905957	0.000211308	0.0248001
HNRNPCP2	ENSG00000204253	434.451	0.89429	0.89429	0.000172439	0.0215594
TWF1P1	ENSG00000178082	291.376	0.562659	0.562659	0.00546642	0.0660936
NA	ENSG00000286088	65.888	0.677465	-0.677465	0.00388439	0.0711208
RFX4	ENSG00000111783	1883.46	0.818371	0.818371	0.000807379	0.0359028
ACTN1	ENSG00000072110	6225.26	0.745214	0.745214	0.0012974	0.0384694
EZR	ENSG00000092820	5155.35	0.723062	0.723062	0.00132013	0.0387267
TUBA4A	ENSG00000127824	11080.6	0.788758	0.788758	0.00102391	0.0358155
NPAS4	ENSG00000174576	100.03	0.32602	0.32602	0.0102826	0.111974
PRUNE2	ENSG00000106772	1873.75	0.834346	0.834346	0.000102779	0.0183092
INHBA	ENSG00000122641	104.116	0.0661606	0.0661606	0.0609515	0.290122
AL596087.1	ENSG00000215835	495.62	0.721742	0.721742	0.00237755	0.0422098
RBBP4P4	ENSG00000214561	251.65	0.680759	0.680759	0.0032618	0.0629226
AC005165.2	ENSG00000239622	2551.63	0.754844	0.754844	0.00169922	0.0416436
H3C12	ENSG00000197153	283.717	0.705725	0.705725	0.00225957	0.0469497
AL158801.6	ENSG00000279392	381.746	0.642075	0.642075	0.00367096	0.0570737
CAMK2A	ENSG00000070808	2751.69	0.700621	0.700621	0.00108199	0.0392056
NUCKS1P1	ENSG00000232864	51.2585	0.975503	0.975503	0.00227267	0.0559952
IMMTP1	ENSG00000229880	143.751	0.224275	0.224275	0.0124677	0.12177
AC005476.1	ENSG00000259079	184.689	0.650112	0.650112	0.00422368	0.0570737
TNS3	ENSG00000136205	770.503	0.735139	0.735139	0.00201448	0.0488522
GABPAP	ENSG00000235720	211.068	0.180885	0.180885	0.00992924	0.0820509
AL080243.2	ENSG00000213857	373.86	0.221674	0.221674	0.00694872	0.0615647
DNAJC19P9	ENSG00000258608	255.205	0.788352	0.788352	0.00149908	0.0416436
CCT8P1	ENSG00000226015	321.066	0.836449	0.836449	0.00129606	0.0407134
BTF3P10	ENSG00000231120	426.392	0.708571	0.708571	0.00240187	0.0471668
CAPG	ENSG00000042493	547.973	0.503689	0.503689	0.00648313	0.111333
NEDD9	ENSG00000111859	109.447	0.645986	0.645986	0.00409987	0.0712228
AC018868.1	ENSG00000231409	337.811	0.65398	0.65398	0.00289793	0.0523353
RPL34P33	ENSG00000241282	226.929	0.776179	0.776179	0.000727698	0.0336335
GINS4	ENSG00000147536	91.3556	0.161895	0.161895	0.0138374	0.131083
AC007969.1	ENSG00000233762	2010.41	0.608959	0.608959	0.00336354	0.0543884
OLA1P1	ENSG00000213790	581.755	0.752542	0.752542	0.00171317	0.0477059
NEUROG2	ENSG00000178403	43.1245	0.951828	-0.951828	0.0008075	0.0419126
HNRNPKP4	ENSG00000243547	382.169	0.646536	0.646536	0.00369183	0.0570737
CSNK2A3	ENSG00000254598	653.31	0.711632	0.711632	0.00189459	0.0492976
ARX	ENSG00000004848	1338.27	0.583722	0.583722	0.00454444	0.0621254
RPL15P2	ENSG00000240914	609.361	0.816706	0.816706	0.000930764	0.047018
RPL12P2	ENSG00000216412	687.474	0.699887	0.699887	0.00241986	0.0547071
ATP5MGP2	ENSG00000232362	340.669	0.87102	0.87102	0.000733675	0.0358155
MYOF	ENSG00000138119	699.221	0.0633291	0.0633291	0.0629969	0.275123
ICAM1	ENSG00000090339	67.7163	1.17656	1.17656	0.000212946	0.0283105
PC	ENSG00000173599	4834.9	0.825099	0.825099	0.000994816	0.0358155
SUMO2P1	ENSG00000235238	340.601	0.777576	0.777576	0.00203395	0.0531604
MIR3064	ENSG00000284564	2331.53	0.601462	0.601462	0.00381324	0.0584691
HNRNPLP2	ENSG00000259917	180.446	0.228658	0.228658	0.00781567	0.0735573
OPLAH	ENSG00000178814	324.242	0.829422	0.829422	0.000655033	0.0347498
RPL17P50	ENSG00000213700	325.663	0.86158	0.86158	0.000472615	0.0352417
RANP5	ENSG00000228054	425.009	0.677929	0.677929	0.00323921	0.0466659
ADAMTS1	ENSG00000154734	130.541	0.138599	0.138599	0.0105124	0.112827
PLEKHA7	ENSG00000166689	448.544	0.6512	0.6512	0.00295794	0.045508
PSMC1P1	ENSG00000241506	804.467	0.72881	0.72881	0.00200898	0.0491686
TM9SF1	ENSG00000100926	3773.18	0.713971	0.713971	0.00076933	0.0331975
NPM1P27	ENSG00000249353	907.992	0.779389	0.779389	0.000641571	0.0359028
AL359918.2	ENSG00000228818	968.819	0.597088	0.597088	0.00447313	0.0669839
HNRNPA1P61	ENSG00000187999	192.548	0.896265	0.896265	0.000647878	0.0331975
FTH1P16	ENSG00000227376	31326.4	0.769082	0.769082	0.000841437	0.0336335
RPS3AP26	ENSG00000214389	612.384	0.861818	0.861818	0.000202739	0.0245064
EEF1A1P38	ENSG00000261557	280.375	0.563424	0.563424	0.00521563	0.0643403
NA	ENSG00000285539	45.9021	0.875599	0.875599	0.00191191	0.0531372
HMGB3P1	ENSG00000225336	39.875	0.969512	0.969512	0.00287496	0.0597288
PABPC1P10	ENSG00000239443	145.283	0.549621	0.549621	0.00489656	0.0606059
MYH9	ENSG00000100345	5116.55	0.676888	0.676888	0.00157982	0.0402171
RPL22L1	ENSG00000163584	1201.86	0.7357	0.7357	0.00191585	0.0440403
API5P1	ENSG00000234558	192.433	0.695837	0.695837	0.00322339	0.0520905
SOWAHA	ENSG00000198944	140.382	0.703989	-0.703989	0.00126599	0.0449958
AC016596.3	ENSG00000264281	190.882	1.07534	1.07534	0.000142829	0.0203847
ARL4AP2	ENSG00000248780	78.4574	1.03923	1.03923	0.00141308	0.0467918
ADAMTSL1	ENSG00000178031	659.359	0.798451	0.798451	0.000537061	0.0330003
SHROOM3	ENSG00000138771	351.917	0.684559	0.684559	0.00331086	0.0632973
EEF1A1P15	ENSG00000213704	1360.37	0.712752	0.712752	0.00168764	0.0422098
AC093827.2	ENSG00000250202	27.8055	0.053145	0.053145	0.0954221	0.341798
AL162615.1	ENSG00000237788	98.1689	0.176261	0.176261	0.0126983	0.123807
AC027309.2	ENSG00000253683	153.216	0.782676	0.782676	0.0017512	0.0447011
MIR6837	ENSG00000284067	43.1572	0.11512	0.11512	0.0261566	0.202068
HNRNPA1P48	ENSG00000224578	812.23	0.811831	0.811831	0.0003658	0.0305359
CHRNA3	ENSG00000080644	351.816	0.845091	0.845091	0.000103088	0.0222726
AC022018.1	ENSG00000234017	1509.25	0.651045	0.651045	0.00276575	0.0516972
SLC17A8	ENSG00000179520	145.56	0.844594	0.844594	0.00243737	0.0467918
LHX9	ENSG00000143355	3881.98	0.724742	-0.724742	0.00156697	0.0402171
DNAH6	ENSG00000115423	638.672	0.520772	0.520772	0.00538318	0.0745613
MIR4444-2	ENSG00000266780	63.9254	0.199301	0.199301	0.00657454	0.0895281
AL590762.1	ENSG00000213018	281.623	0.192307	0.192307	0.00981546	0.107081
PURA	ENSG00000185129	4038.55	0.653448	0.653448	0.00229987	0.0440403
MEMO1P1	ENSG00000226054	172.057	0.746468	0.746468	0.00267586	0.0520449
NACA3P	ENSG00000121089	105.381	0.913774	0.913774	0.000673723	0.0386222
ABCA1	ENSG00000165029	4945.35	0.617852	0.617852	0.00299801	0.047409
PRLHR	ENSG00000119973	254.052	1.00091	1.00091	4.34337e-05	0.0146956
EIF2S2P4	ENSG00000128692	519.148	0.370681	0.370681	0.00806394	0.0813438
FGFR3	ENSG00000068078	428.186	0.274185	0.274185	0.0102478	0.0829599
PPIAP40	ENSG00000230593	2187.5	0.754101	0.754101	0.00114447	0.0381092
HNRNPKP2	ENSG00000227347	169.597	0.157843	0.157843	0.0107468	0.085684
AC005912.1	ENSG00000227081	494.887	0.690801	0.690801	0.00196264	0.0455425
AC004987.2	ENSG00000233225	246.711	0.203706	0.203706	0.0118354	0.117974
HOXB8	ENSG00000120068	79.9982	0.761968	0.761968	0.00392453	0.0714095
SLC25A5P7	ENSG00000218180	142.687	0.805838	0.805838	0.00095689	0.0416436
OLFML1	ENSG00000183801	139.763	0.938889	0.938889	0.000113592	0.0226796
ELOCP3	ENSG00000229919	267.015	0.588365	0.588365	0.00499699	0.0631066
LRRC10B	ENSG00000204950	235.818	0.765969	0.765969	0.0016947	0.0419126
SKP1P1	ENSG00000231234	171.62	0.826442	0.826442	0.00128894	0.0409316
EIF1P7	ENSG00000213772	511.535	0.608246	0.608246	0.0042343	0.0611721
AC138392.1	ENSG00000219201	195.286	0.847578	0.847578	0.00136473	0.0402171
EIF3CL	ENSG00000205609	184.555	0.683703	0.683703	0.00207444	0.0442347
PIRT	ENSG00000233670	231.669	0.762639	0.762639	0.00151593	0.0409316
P4HA1	ENSG00000122884	664.826	0.751061	0.751061	0.00101735	0.0409316
MAMDC2	ENSG00000165072	541.344	0.179755	0.179755	0.0146119	0.123573
FTH1P2	ENSG00000234975	9047.96	0.545496	0.545496	0.00499779	0.057348
EEF1A1P17	ENSG00000257907	2016.01	0.658182	0.658182	0.0027451	0.0510284
PARD3B	ENSG00000116117	155.378	0.656253	0.656253	0.00420704	0.0579517
GLUD2	ENSG00000182890	2605.83	0.703636	0.703636	0.00170755	0.0416436
SPCS2P4	ENSG00000228589	583.548	0.583323	0.583323	0.00456346	0.0629092
LTBP2	ENSG00000119681	122.443	0.717914	0.717914	0.0026756	0.0587487
RHEBP2	ENSG00000226964	183.666	0.844045	0.844045	0.00135415	0.0402171
SOX1	ENSG00000182968	1087.44	0.948316	0.948316	3.3483e-05	0.0123568
EEF1A1P10	ENSG00000243746	3050.92	0.68147	0.68147	0.00200289	0.0455534
AC092418.2	ENSG00000237186	281.279	0.692093	0.692093	0.00229508	0.047018
AC026271.1	ENSG00000174977	1371.12	0.693738	0.693738	0.00165633	0.0414956
AC125238.2	ENSG00000233459	26.9686	1.09912	1.09912	0.00183069	0.0464739
YBX1P2	ENSG00000231167	351.02	0.601432	0.601432	0.0030481	0.0532753
AC099560.2	ENSG00000234287	903.457	0.692086	0.692086	0.00250107	0.0500661
ACTG1P10	ENSG00000231340	816.928	0.856876	0.856876	0.00123214	0.0409316
AC046176.1	ENSG00000236814	584.626	0.650476	0.650476	0.00336708	0.0612548
TRPS1	ENSG00000104447	1725.73	0.676419	0.676419	0.00214868	0.047018
CDC42P6	ENSG00000237350	1476.44	0.591944	0.591944	0.00420147	0.0582675
AC133435.1	ENSG00000233597	1153.25	0.709444	0.709444	0.00157005	0.0409316
GJA1	ENSG00000152661	1169.68	0.63358	0.63358	0.00270254	0.0516733
CTNNAL1	ENSG00000119326	582.937	0.689639	0.689639	0.00192169	0.0495723
ARHGEF26	ENSG00000114790	1072.73	0.684852	0.684852	0.00190821	0.0478634
EEF1A1P12	ENSG00000214199	1785.19	0.527289	0.527289	0.00553832	0.0682604
EEF1A1P16	ENSG00000213235	10801.8	0.634194	0.634194	0.00303088	0.0469497
HLA-E	ENSG00000204592	212.301	0.0294635	0.0294635	0.196428	0.41192
LRP10	ENSG00000197324	1284.99	0.686592	0.686592	0.00249686	0.0460028
S100A10	ENSG00000197747	658.215	0.818334	0.818334	0.000370813	0.0305359
RPL23AP37	ENSG00000236148	49.2621	0.0892653	0.0892653	0.0308498	0.204857
RPL17P22	ENSG00000243592	233.045	0.938713	0.938713	0.000136274	0.0202271
NR2E1	ENSG00000112333	866.857	0.678201	0.678201	0.0024392	0.0500638
CAP1P2	ENSG00000232004	659.96	0.642531	0.642531	0.00343751	0.0802905
AC110994.3	ENSG00000282978	626.34	0.734975	0.734975	0.00182034	0.0480039
H3P36	ENSG00000236534	68.8086	0.122155	0.122155	0.015928	0.144882
NACA4P	ENSG00000228224	197.278	0.543585	0.543585	0.00558551	0.0636509
EMX1	ENSG00000135638	74.0061	0.826889	0.826889	0.0019959	0.0546728
DMRTA2	ENSG00000142700	165.393	0.191055	0.191055	0.0144596	0.0999714
DNAJA4	ENSG00000140403	2076.12	0.548673	0.548673	0.00407574	0.058314
AL122013.1	ENSG00000240210	301.986	0.663639	0.663639	0.00320902	0.0543884
AC006026.1	ENSG00000224785	140.715	0.813761	0.813761	0.0018025	0.0515915
CYCSP24	ENSG00000227666	245.409	0.803252	0.803252	0.000996135	0.0393087
GBP6	ENSG00000183347	169.496	0.941316	0.941316	0.00124936	0.0398327
AL512844.1	ENSG00000232952	261.732	0.565	0.565	0.00537068	0.066205
MAP2K1P1	ENSG00000254013	167.706	0.812438	0.812438	0.00173042	0.0419126
HSPD1P12	ENSG00000255964	142.724	0.515204	0.515204	0.00633835	0.0873102
EIF3FP3	ENSG00000233426	673.032	0.732501	0.732501	0.000957335	0.0386222
EDNRA	ENSG00000151617	53.6121	0.651858	0.651858	0.00444294	0.0733158
RPL10L	ENSG00000165496	178.059	0.893393	0.893393	0.000484279	0.0311256
INHBE	ENSG00000139269	75.8891	0.873577	-0.873577	0.00201369	0.0536154
CARD10	ENSG00000100065	172.872	0.726233	-0.726233	0.000855097	0.0373784
RALGAPA1P1	ENSG00000229419	331.6	0.706632	0.706632	0.00111261	0.0440403
AC092017.1	ENSG00000226986	1113.02	0.692298	0.692298	0.00209734	0.0500638
AC093331.1	ENSG00000253680	58.2757	1.16826	1.16826	8.73262e-05	0.0205658
PSMA6P1	ENSG00000215414	561.56	0.642543	0.642543	0.00369636	0.0640997
MYL6P5	ENSG00000228118	989.702	0.64109	0.64109	0.00352683	0.0575185
WWTR1	ENSG00000018408	494.269	0.166262	0.166262	0.013318	0.105456
PEA15	ENSG00000162734	57915	0.0806005	0.0806005	0.057529	0.187417
FOXC1	ENSG00000054598	170.193	0.19728	0.19728	0.00797589	0.0743072
RPL23AP18	ENSG00000225338	299.443	0.596126	0.596126	0.00433603	0.0607122
EEF1A1P9	ENSG00000249264	1055.85	0.564443	0.564443	0.00435344	0.0616259
SFRP1	ENSG00000104332	15655.5	0.23406	0.23406	0.0136819	0.0907504
KLHL10	ENSG00000161594	26.7369	1.10905	1.10905	0.00170991	0.0543884
PTP4A1P2	ENSG00000255807	51.3085	0.165801	0.165801	0.00779423	0.0976813
AK7	ENSG00000140057	52.1691	0.917167	0.917167	0.000744341	0.0401783
MIR5047	ENSG00000284368	2465.18	0.590454	0.590454	0.00396964	0.0596235
EIF1AXP1	ENSG00000236698	135.736	0.513633	0.513633	0.00624847	0.0854022
RBP1	ENSG00000114115	7180.31	0.64365	0.64365	0.00142713	0.0396049
PPIAP9	ENSG00000219797	2006.24	0.71729	0.71729	0.00204582	0.0440403
SUMO2P20	ENSG00000253721	95.9319	0.306646	0.306646	0.00787533	0.0976151
UBE2B	ENSG00000119048	3884.22	0.716084	0.716084	0.000444918	0.0289829
COX5BP1	ENSG00000248448	531.159	0.696608	0.696608	0.00252119	0.0548629
RPSAP47	ENSG00000188856	311.127	0.818493	0.818493	0.000461799	0.0327846
TMBIM1	ENSG00000135926	353.336	0.593438	0.593438	0.00482751	0.0744347
TLN1	ENSG00000137076	5433.8	0.579567	0.579567	0.00421004	0.0543884
PPIAP74	ENSG00000220343	948.957	0.675185	0.675185	0.00273323	0.0526658
TLR3	ENSG00000164342	149.748	0.544103	0.544103	0.00660727	0.0684889
PDGFC	ENSG00000145431	71.8439	0.830457	0.830457	0.000399149	0.0336335
LRP4	ENSG00000134569	2393.55	0.26764	0.26764	0.0131215	0.0937154
RPS19P3	ENSG00000240463	222.532	0.519724	0.519724	0.00647045	0.0682604
ST13P18	ENSG00000234322	165.222	0.140209	0.140209	0.0152564	0.112796
TMX2P1	ENSG00000213839	102.054	0.915447	0.915447	0.000433627	0.0340335
TCEA3	ENSG00000204219	242.473	0.114749	0.114749	0.0253925	0.147444
BZW1P2	ENSG00000198406	371.302	0.531081	0.531081	0.00588686	0.0690298
RFX3	ENSG00000080298	2149.46	0.743758	0.743758	0.000301627	0.0272714
DMD	ENSG00000198947	4117.16	0.676946	0.676946	0.00160161	0.040286
CPNE6	ENSG00000100884	93.1562	0.164084	0.164084	0.0147353	0.133118
CD109	ENSG00000156535	208.514	0.877826	0.877826	0.00100488	0.037691
FAM117A	ENSG00000121104	268.156	0.634703	0.634703	0.0023132	0.0471428
CYBRD1	ENSG00000071967	84.0828	0.0481672	0.0481672	0.114747	0.400947
PAX6	ENSG00000007372	2920.8	0.683489	0.683489	0.00126967	0.0394211
CCN2	ENSG00000118523	381.442	0.157642	0.157642	0.0133116	0.0956732
COL5A2	ENSG00000204262	1350.34	0.54934	0.54934	0.00523872	0.0612548
SIPA1L1	ENSG00000197555	1131.43	0.752311	0.752311	0.00117151	0.0402171
RBM24	ENSG00000112183	112.457	0.871145	0.871145	0.00096263	0.0416436
EEF1DP1	ENSG00000228887	255.722	0.676342	0.676342	0.00254611	0.0586703
DHX9P1	ENSG00000228002	282.737	0.270959	0.270959	0.00942356	0.0847735
SERBP1P5	ENSG00000249565	58.5025	0.798167	0.798167	0.00220559	0.0552544
TGFB3	ENSG00000119699	1378.62	0.669495	0.669495	0.00206696	0.0440403
TBX3	ENSG00000135111	183.428	0.699802	0.699802	0.0023248	0.0460028
AC109631.1	ENSG00000259192	199.662	0.456625	0.456625	0.00742963	0.0717734
HADHAP2	ENSG00000255967	128.067	0.97977	0.97977	0.000576747	0.0368853
IQSEC2	ENSG00000124313	3351.42	0.638835	0.638835	0.00177903	0.0409316
SFMBT2	ENSG00000198879	521.947	0.680101	-0.680101	0.00117724	0.0358155
TUBA1B	ENSG00000123416	119536	0.614393	0.614393	0.00209833	0.0420852
AC007229.1	ENSG00000267544	117.299	0.621836	0.621836	0.00501085	0.0775547
TUBG1P	ENSG00000237972	56.6945	0.826767	0.826767	0.00283599	0.0607137
SAMD9	ENSG00000205413	44.4123	0.13257	0.13257	0.023649	0.165431
SEPTIN7P3	ENSG00000226102	234.856	0.734102	0.734102	0.00153704	0.0409316
PPIAP13	ENSG00000237882	764.71	0.755248	0.755248	0.00163845	0.0460028
SERBP1P1	ENSG00000213740	75.1192	0.917682	0.917682	0.000451637	0.0347498
RPS4XP1	ENSG00000214203	139.192	0.594342	0.594342	0.00519003	0.0781865
NA	ENSG00000287398	76.8545	0.183705	0.183705	0.00865086	0.102568
RPL15P3	ENSG00000212802	188.642	0.446679	0.446679	0.0084894	0.0775547
RPL4P4	ENSG00000229638	1031.63	0.696736	0.696736	0.00108001	0.0401783
RORC	ENSG00000143365	273.885	0.121536	0.121536	0.049786	0.210226
INSM1	ENSG00000173404	136.412	0.670731	-0.670731	0.00125807	0.0449443
PPIAP22	ENSG00000198618	263.587	0.767308	0.767308	6.66595e-05	0.0187248
TENT5A	ENSG00000112773	78.3508	0.131936	0.131936	0.028906	0.194399
DAB2	ENSG00000153071	435.077	0.545926	0.545926	0.00543274	0.056539
HNRNPH1P3	ENSG00000248854	98.1998	0.0935871	0.0935871	0.0256617	0.177996
GULP1	ENSG00000144366	276.527	0.676351	0.676351	0.00284486	0.061079
VEZF1P1	ENSG00000236229	87.5858	0.815182	0.815182	0.00220445	0.0550137
PLCD4	ENSG00000115556	159.287	0.748122	0.748122	0.00105395	0.0377799
RBMXP2	ENSG00000215210	54.4077	0.698253	0.698253	0.00335209	0.0650912
EEF1A1P5	ENSG00000196205	10460.8	0.648771	0.648771	0.00220771	0.0435643
MT3	ENSG00000087250	1193.14	0.675624	0.675624	0.00207506	0.0440403
COL7A1	ENSG00000114270	174.974	0.669614	-0.669614	0.00196538	0.0441332
ITGB5	ENSG00000082781	455.045	0.630125	0.630125	0.0038557	0.0581558
HERC6	ENSG00000138642	67.395	0.857497	0.857497	0.00133328	0.0460028
MCAM	ENSG00000076706	1034.39	0.719716	0.719716	0.00124958	0.0396049
TAF1L	ENSG00000122728	289.898	0.324506	0.324506	0.00756745	0.0788908
AC008427.2	ENSG00000251583	173.64	0.236263	0.236263	0.0077714	0.0730772
PPIAP71	ENSG00000244183	1197.5	0.86636	0.86636	0.000388986	0.0298562
TFAP2A	ENSG00000137203	109.71	1.03308	1.03308	2.42289e-06	0.00392822
AC092597.1	ENSG00000242262	276.363	0.605659	0.605659	0.00389118	0.0684305
GALNT18	ENSG00000110328	1110.25	0.78363	0.78363	0.000405071	0.0311256
AC114495.1	ENSG00000225142	79.8351	0.612899	0.612899	0.00541329	0.0802353
FZD6	ENSG00000164930	158.043	0.965566	0.965566	2.76132e-05	0.0104996
TCF4	ENSG00000196628	6501.7	0.529347	0.529347	0.00543693	0.0596235
BOC	ENSG00000144857	351.612	0.819201	0.819201	0.00128759	0.0449958
PPIAP43	ENSG00000255059	312.476	0.741059	0.741059	0.00192542	0.0531372
ENPP5	ENSG00000112796	445.657	0.604233	0.604233	0.00369803	0.0570737
AC233968.1	ENSG00000274615	142.931	0.576131	0.576131	0.00553285	0.0802905
CACYBPP2	ENSG00000177855	88.011	0.234779	0.234779	0.00953935	0.107079
FGGY	ENSG00000172456	339.986	0.634085	0.634085	0.000677881	0.0340335
H2AC14	ENSG00000276368	83.4193	0.541452	0.541452	0.00616657	0.0858919
AAMDC	ENSG00000087884	301.657	0.672749	0.672749	0.00196389	0.0462084
SLC5A7	ENSG00000115665	378.367	0.919496	0.919496	1.25647e-06	0.0024297
IPCEF1	ENSG00000074706	91.7178	0.600608	-0.600608	0.00417514	0.0710072
BTN3A2	ENSG00000186470	126.762	0.768218	0.768218	0.00112416	0.0435643
RPS4XP6	ENSG00000244073	51.3427	0.910265	0.910265	0.000990175	0.0419126
RAC1P2	ENSG00000249936	531.822	0.54159	0.54159	0.00550516	0.0687555
AL450405.1	ENSG00000230202	446.168	0.68557	0.68557	0.00179496	0.0402171
CTDSP1	ENSG00000144579	1542.58	0.592656	0.592656	0.00339975	0.0555456
AC097523.1	ENSG00000233045	337.173	0.743147	0.743147	0.00271195	0.0510284
DNAJB1P1	ENSG00000213946	73.0533	0.779708	0.779708	0.00331311	0.0644593
CATSPERZ	ENSG00000219435	55.711	0.324404	-0.324404	0.0102494	0.114822
AC078819.1	ENSG00000216285	96.9675	0.623889	0.623889	0.0038985	0.0698999
AC243960.2	ENSG00000268034	155.353	0.621036	0.621036	0.00476865	0.0607122
AL021877.1	ENSG00000235485	108.893	0.222893	0.222893	0.0155625	0.138824
AC018475.1	ENSG00000241556	563.289	0.829387	0.829387	0.000843429	0.0459131
AC092447.2	ENSG00000213650	195.452	0.753669	0.753669	0.00189598	0.0440403
TRAF3IP2	ENSG00000056972	240.232	0.734735	0.734735	0.000193435	0.0268602
ST13P19	ENSG00000228110	160.133	0.260087	0.260087	0.0110951	0.0961673
PABPC3	ENSG00000151846	717.664	0.623979	0.623979	0.00317452	0.0550137
CDH9	ENSG00000113100	56.6489	0.636714	0.636714	0.00535212	0.0802353
AC109635.5	ENSG00000255500	44.5896	0.688993	0.688993	0.00508101	0.0688114
PPIAP47	ENSG00000260815	440.645	0.807285	0.807285	0.000895048	0.0377799
EEF1A1P6	ENSG00000233476	587.149	0.339417	0.339417	0.0107661	0.106549
RPL7P14	ENSG00000232994	261.195	0.140818	0.140818	0.013097	0.10059
AC233964.1	ENSG00000176183	69.0731	0.109293	0.109293	0.0202116	0.160112
SALL1	ENSG00000103449	2068.82	0.612304	0.612304	0.00316872	0.0505088
AC068491.1	ENSG00000223973	133.348	0.814139	0.814139	0.00166163	0.0495723
MYO10	ENSG00000145555	1038.83	0.556123	0.556123	0.00421647	0.0615647
SPDYA	ENSG00000163806	5058.49	0.666049	0.666049	0.000689452	0.0330003
ADAMTS9	ENSG00000163638	256.093	0.773783	0.773783	0.00102241	0.0419126
CBX3P5	ENSG00000257666	188.63	0.813272	0.813272	0.000726119	0.0336335
HEPH	ENSG00000089472	157.19	0.652767	0.652767	0.00190856	0.0435643
UBE2MP1	ENSG00000261461	74.1576	0.764621	0.764621	0.00303701	0.0620633
STK17B	ENSG00000081320	105.902	0.138529	0.138529	0.0249077	0.175883
CSRP2	ENSG00000175183	194.433	0.626352	0.626352	0.00268461	0.0478634
DNAI1	ENSG00000122735	260.326	0.615932	0.615932	0.00305161	0.0614481
PPIAP78	ENSG00000234838	523.622	0.773621	0.773621	0.00113773	0.0401192
SOX6	ENSG00000110693	2394.62	0.578451	0.578451	0.00410596	0.0584691
NME2P1	ENSG00000123009	34.5205	1.10302	1.10302	0.000822078	0.0421718
SLC41A1	ENSG00000133065	2754.17	0.579961	0.579961	0.002239	0.0449517
AL627402.1	ENSG00000217624	127.901	0.168958	0.168958	0.0113065	0.116715
HNRNPA1P8	ENSG00000229251	115.464	0.264788	0.264788	0.00799382	0.0970534
AC079944.1	ENSG00000240776	406.143	0.496809	0.496809	0.00671097	0.0610241
RPL21P75	ENSG00000213860	335.019	0.725632	0.725632	0.0011315	0.0440403
AC116533.1	ENSG00000244398	510.224	0.640918	0.640918	0.00202981	0.0459874
EEF1A1P24	ENSG00000223668	870.441	0.654814	0.654814	0.00222931	0.0455142
TMEM176B	ENSG00000106565	124.055	0.681399	0.681399	0.00335381	0.0648556
MID1IP1	ENSG00000165175	2040.53	0.53095	0.53095	0.00406978	0.0582675
PABPC1P4	ENSG00000255642	50.1203	0.655763	0.655763	0.00475663	0.0775547
ARHGAP31	ENSG00000031081	150.937	0.775946	0.775946	0.00136475	0.0402171
HNRNPA1P43	ENSG00000214204	186.744	0.378138	0.378138	0.008	0.0739037
MANF	ENSG00000145050	1480.15	0.583631	0.583631	0.00299234	0.0487176
P2RY1	ENSG00000169860	86.3229	0.898724	0.898724	4.07453e-05	0.0146127
RPL3P2	ENSG00000227939	96.6443	0.865111	0.865111	0.000956982	0.041729
AC008033.1	ENSG00000256075	90.9989	1.05673	1.05673	0.0011714	0.0441985
P4HA3	ENSG00000149380	570.63	0.173793	0.173793	0.0140476	0.121497
INPPL1	ENSG00000165458	1766.88	0.590138	0.590138	0.0035449	0.0547035
REXO2	ENSG00000076043	3221.09	0.596858	0.596858	0.00302899	0.0469497
AC034236.1	ENSG00000185641	109.774	0.640608	0.640608	0.0035505	0.0662477
TBC1D3P1-DHX40P1	ENSG00000267104	180.791	0.698943	0.698943	0.000715937	0.0336335
BTBD7	ENSG00000011114	2554.61	0.564493	0.564493	0.00352954	0.0551433
ZFHX4	ENSG00000091656	1054.39	0.261746	0.261746	0.0135599	0.10634
AL109766.1	ENSG00000259137	42.757	0.154611	0.154611	0.0175336	0.127085
HDAC1	ENSG00000116478	1730.44	0.597955	0.597955	0.00274323	0.0494741
ZBTB18	ENSG00000179456	5810.22	0.480677	0.480677	0.00662441	0.0644593
MIR7705	ENSG00000284570	77.5891	0.456375	0.456375	0.00913244	0.108517
SMARCA2	ENSG00000080503	3551.67	0.640009	0.640009	0.00157035	0.0402171
ANXA2	ENSG00000182718	2300.64	0.621627	0.621627	0.0025823	0.0487176
HOXB3	ENSG00000120093	293.114	0.693421	-0.693421	0.000218607	0.0247294
ID1	ENSG00000125968	960.584	0.741821	0.741821	0.000788646	0.0384182
GLUD1	ENSG00000148672	15412.1	0.710052	0.710052	0.000520596	0.0305359
LOXL3	ENSG00000115318	462.994	0.542563	0.542563	0.00384585	0.0570039
CYP26B1	ENSG00000003137	574.84	0.933831	0.933831	0.000705047	0.0377799
RPS27AP9	ENSG00000242706	18.4208	0.106735	0.106735	0.0108055	0.195074
STING1	ENSG00000184584	77.7974	0.901997	0.901997	0.00209279	0.0546728
ANGPTL2	ENSG00000136859	305.015	0.533831	0.533831	0.00592045	0.0850337
EPB41L2	ENSG00000079819	2791	0.615698	0.615698	0.00147485	0.0420852
NAMPTP1	ENSG00000229644	408.087	0.729196	0.729196	0.000873247	0.037691
MSI2	ENSG00000153944	6942.28	0.642495	0.642495	0.00122481	0.0371999
BICC1	ENSG00000122870	566.181	0.701641	0.701641	0.000279861	0.0272471
CTNNA1	ENSG00000044115	10041.9	0.5592	0.5592	0.00325174	0.0488932
THRB	ENSG00000151090	133.642	0.132719	0.132719	0.0322238	0.200465
DYNLL1P3	ENSG00000235282	30.5771	0.026796	0.026796	0.263568	0.694751
VTI1BP1	ENSG00000243974	158.449	0.783334	0.783334	0.00153639	0.0409316
AC017013.1	ENSG00000250076	159.761	0.797989	0.797989	0.00062669	0.0330003
MED31	ENSG00000108590	489.825	0.657338	0.657338	0.000618153	0.030753
PAIP2	ENSG00000120727	9205.81	0.641561	0.641561	0.000657612	0.0327846
SLITRK2	ENSG00000185985	565.055	0.602703	0.602703	0.00274752	0.0720238
AEN	ENSG00000181026	1034.84	0.630668	-0.630668	0.00166778	0.0460028
MBNL1	ENSG00000152601	3220.43	0.567467	0.567467	0.00274834	0.0455534
RPS7P10	ENSG00000226525	126.301	0.826586	0.826586	0.00126928	0.0449958
PRDX6	ENSG00000117592	21115.9	0.501177	0.501177	0.00604748	0.0610241
QKI	ENSG00000112531	18412.4	0.534809	0.534809	0.00498688	0.0578315
MORF4L1P1	ENSG00000218283	3430.92	0.579594	0.579594	0.00246913	0.0447011
AL136295.1	ENSG00000254692	4024.49	0.59856	0.59856	0.00123383	0.0377799
MIR4444-1	ENSG00000284252	484.919	0.511349	0.511349	0.00512483	0.0662477
S100A4	ENSG00000196154	219.676	0.360676	0.360676	0.0106859	0.0858873
RNF5P1	ENSG00000253570	521.341	0.577449	0.577449	0.00351596	0.0473828
PRRX1	ENSG00000116132	561.585	0.497295	0.497295	0.00655252	0.0818565
GAB1	ENSG00000109458	320.559	0.53189	0.53189	0.00474103	0.0618125
NACC2	ENSG00000148411	1875.88	0.70778	0.70778	0.000529375	0.0330003
GRIA3	ENSG00000125675	3107.19	0.730398	0.730398	0.000288811	0.0263155
PPP2R5A	ENSG00000066027	1689.76	0.467465	0.467465	0.00726568	0.0696894
CTBP2P3	ENSG00000267153	162.412	0.174272	0.174272	0.0058292	0.0647745
C1QBPP2	ENSG00000213409	206.891	0.753456	0.753456	0.000740018	0.0336335
EIF2S3B	ENSG00000180574	941.665	0.697428	0.697428	0.00116072	0.0387267
EIF4BP7	ENSG00000225031	659.722	0.603934	0.603934	0.0026646	0.0714803
RPL23AP42	ENSG00000234851	196.069	0.576022	0.576022	0.00439199	0.0582675
FAM120A	ENSG00000048828	6169.41	0.579897	0.579897	0.00289049	0.047018
HEY1	ENSG00000164683	2098.6	0.487805	0.487805	0.00509176	0.0641112
MORF4	ENSG00000234801	261.915	0.615013	0.615013	0.00416429	0.0593126
CNKSR1	ENSG00000142675	78.8868	0.746176	-0.746176	0.00140026	0.0467918
LINC00461	ENSG00000245526	1433.28	0.343045	0.343045	0.0112251	0.0951653
FAM189A2	ENSG00000135063	848.846	0.646488	0.646488	0.00152395	0.0449958
AL356653.1	ENSG00000233514	146.077	0.495325	0.495325	0.00727866	0.0715006
RPL7AP6	ENSG00000242071	354.245	0.546886	0.546886	0.00515147	0.0552314
CRB2	ENSG00000148204	138.843	0.153769	0.153769	0.0224763	0.166908
FTH1P11	ENSG00000237264	472.316	0.598	0.598	0.00352326	0.0532505
OST4	ENSG00000228474	5432.67	0.597435	0.597435	0.00247572	0.0447011
AC092798.1	ENSG00000213872	44.7719	0.145997	0.145997	0.0213867	0.15926
AL591135.1	ENSG00000218418	151.619	0.629113	0.629113	0.00472715	0.0596567
AL031985.2	ENSG00000227311	266.037	0.928204	0.928204	0.000135212	0.0245064
NTN4	ENSG00000074527	166.656	0.569855	0.569855	0.00554567	0.0632973
RPSAP26	ENSG00000242735	471.159	0.696334	0.696334	0.000797119	0.0330003
VDAC1P7	ENSG00000213450	189.893	0.147331	0.147331	0.02509	0.133481
LRRC73	ENSG00000204052	567.335	0.655425	0.655425	0.000403159	0.0311256
RPL24P8	ENSG00000236801	50.2271	1.0567	1.0567	8.1506e-05	0.0202271
ATP2B4	ENSG00000058668	3763.36	0.852487	0.852487	0.000234907	0.0226796
RGCC	ENSG00000102760	273.764	0.174739	0.174739	0.0255313	0.177114
RPL15P18	ENSG00000228501	240.791	0.72191	0.72191	0.00153902	0.0480039
PLCE1	ENSG00000138193	1349.75	0.381923	0.381923	0.0105414	0.0916875
TARDBPP2	ENSG00000238213	65.0886	0.154402	0.154402	0.0102614	0.111901
EIF4BP6	ENSG00000197258	480.571	0.240016	0.240016	0.0168887	0.10719
RBBP4P2	ENSG00000242457	714.964	0.462495	0.462495	0.00654401	0.0735573
CETN2	ENSG00000147400	2015.91	0.606413	0.606413	0.000963483	0.037691
RPL3P9	ENSG00000240540	96.0446	0.174585	0.174585	0.0144839	0.133848
EDA2R	ENSG00000131080	580.833	0.472627	-0.472627	0.00710219	0.0762042
PPIAP7	ENSG00000173810	60.077	1.03992	1.03992	0.000256131	0.0305359
MYL6	ENSG00000092841	23425.5	0.636425	0.636425	0.00201261	0.0416595
PGK1	ENSG00000102144	26457.1	0.676365	0.676365	0.000306729	0.0254254
DAAM2	ENSG00000146122	506.344	0.19883	0.19883	0.0122886	0.101162
PURB	ENSG00000146676	5695.86	0.634771	0.634771	0.00162376	0.0402171
H2AC16	ENSG00000276903	385.618	0.173832	0.173832	0.00754019	0.0716299
NOTCH1	ENSG00000148400	259.974	0.439934	0.439934	0.00872729	0.101162
GAPDHP65	ENSG00000235587	3045.92	0.718852	0.718852	0.00103869	0.0384694
STAG2	ENSG00000101972	5924.92	0.650298	0.650298	0.000840492	0.0336335
RPL18P13	ENSG00000244485	227.096	0.244476	0.244476	0.0122715	0.101162
ZBTB20	ENSG00000181722	5613.76	0.209997	0.209997	0.0232359	0.119558
MIR1281	ENSG00000284015	63.185	0.121168	0.121168	0.0321901	0.203343
PLD2	ENSG00000129219	736.21	0.518326	0.518326	0.0031182	0.0596173
RPL12P17	ENSG00000224839	46.4507	0.936183	0.936183	0.00153709	0.0478106
NPR2	ENSG00000159899	4770.84	0.482927	0.482927	0.0059692	0.0613893
RPS19P1	ENSG00000214612	580.174	0.644477	0.644477	0.00266065	0.0559952
CREBRF	ENSG00000164463	952.361	0.530815	0.530815	0.00327617	0.0592933
AL139260.2	ENSG00000273637	1992.31	0.540029	0.540029	0.0035167	0.0570241
RPL4P3	ENSG00000230364	182.498	0.843193	0.843193	0.00068917	0.0336335
UACA	ENSG00000137831	173.184	0.147792	0.147792	0.0217845	0.122827
DIPK2A	ENSG00000181744	745.136	0.638669	0.638669	0.00247187	0.0693069
MADCAM1	ENSG00000099866	121.302	0.7504	-0.7504	0.000483973	0.034964
STEAP4	ENSG00000127954	2272.06	0.29323	0.29323	0.00986031	0.0858873
CFAP43	ENSG00000197748	174.781	0.408713	0.408713	0.0105165	0.0854022
VDAC1P11	ENSG00000237679	381.401	0.66732	0.66732	0.00285557	0.0487176
TST	ENSG00000128311	480.514	0.602339	0.602339	0.00310907	0.0547035
GLIS3	ENSG00000107249	449.936	0.502097	0.502097	0.00656	0.0735573
LHX2	ENSG00000106689	1944.5	0.532734	0.532734	0.00491371	0.0621936
Z74021.1	ENSG00000232346	116.921	0.808638	0.808638	0.000477359	0.0351003
RSPO2	ENSG00000147655	61.3341	0.148463	0.148463	0.0135541	0.133118
DDR1	ENSG00000204580	11699.1	0.465922	0.465922	0.00561599	0.0603947
AP001324.1	ENSG00000227615	1080.4	0.610089	0.610089	0.00247552	0.0469497
ZNF311	ENSG00000197935	114.712	0.629013	-0.629013	0.00219937	0.0552521
AC104619.3	ENSG00000250144	154.09	0.890496	0.890496	1.35363e-05	0.00681095
BANF1P3	ENSG00000237758	229.07	0.358864	0.358864	0.010087	0.0916761
GNG12	ENSG00000172380	126.663	0.552334	0.552334	0.00313758	0.0630541
HBP1	ENSG00000105856	1123.96	0.577222	0.577222	0.00300142	0.0495723
PAWR	ENSG00000177425	327.732	0.523652	0.523652	0.00498181	0.0775547
KLF9	ENSG00000119138	1986.09	0.576595	0.576595	0.00248709	0.0478634
RPL12P4	ENSG00000185834	713.638	0.631765	0.631765	0.00313106	0.059694
ACOT11	ENSG00000162390	194.482	0.784063	0.784063	0.00102578	0.0377799
TWIST1	ENSG00000122691	39.4537	0.0961887	0.0961887	0.0436082	0.223937
RPL10P16	ENSG00000178464	338.321	0.622314	0.622314	0.00191274	0.05205
HSP90B1	ENSG00000166598	10520.5	0.621568	0.621568	0.000510948	0.0305359
ATL3	ENSG00000184743	487.116	0.365322	0.365322	0.0123681	0.0797022
SSTR2	ENSG00000180616	949.413	0.754065	0.754065	3.78304e-05	0.0125232
EFEMP1	ENSG00000115380	509.947	0.162367	0.162367	0.0275505	0.145241
STARD8	ENSG00000130052	237.35	0.296563	0.296563	0.0161452	0.112827
GPR37L1	ENSG00000170075	773.002	0.488593	0.488593	0.00523695	0.0616259
ALDH1A3	ENSG00000184254	45.0013	0.114556	0.114556	0.0289879	0.18822
RPH3A	ENSG00000089169	724.783	0.689059	0.689059	3.05491e-05	0.0125232
ST13P15	ENSG00000243759	106.034	0.134255	0.134255	0.0276046	0.187583
BLOC1S1	ENSG00000135441	3566.61	0.578807	0.578807	0.00167626	0.0407134
ENPP2	ENSG00000136960	320.525	0.69668	0.69668	0.00102858	0.0396049
RPS27AP2	ENSG00000232333	133.715	0.207804	0.207804	0.010506	0.111838
EEF1A1P19	ENSG00000249855	290.679	0.343867	0.343867	0.0134087	0.102709
PTENP1	ENSG00000237984	278.737	0.523246	0.523246	0.00419663	0.0597288
MYH14	ENSG00000105357	333.749	0.255292	0.255292	0.019416	0.156756
FAM24B	ENSG00000213185	59.094	0.588713	-0.588713	0.00584935	0.083272
IGIP	ENSG00000182700	904.028	0.627386	0.627386	0.00191896	0.0478634
AC092045.1	ENSG00000239557	114.041	0.867264	0.867264	0.00126856	0.0449958
SERF2	ENSG00000140264	18363.7	0.554363	0.554363	0.0025896	0.0449443
AC008038.1	ENSG00000283041	613.242	0.633269	0.633269	0.00169299	0.0440403
SETP14	ENSG00000240489	401.239	0.727351	0.727351	0.000672643	0.0331975
PACRG	ENSG00000112530	408.925	0.792645	0.792645	0.000211431	0.0240264
MSN	ENSG00000147065	6040.02	0.0589072	0.0589072	0.120807	0.288656
AC098591.3	ENSG00000250568	268.955	0.437468	0.437468	0.00763424	0.0759334
GAPDHP26	ENSG00000229541	205.92	0.564169	0.564169	0.00544209	0.0683164
CTXN3	ENSG00000205279	282.828	0.291936	-0.291936	0.0132492	0.128914
NLRP2	ENSG00000022556	123.195	0.665939	0.665939	0.00382439	0.0681884
SCDP1	ENSG00000226549	337.645	0.500597	0.500597	0.00672536	0.0743072
EVI5	ENSG00000067208	1102.82	0.621627	0.621627	0.00105595	0.0401192
SPHKAP	ENSG00000153820	359.554	0.554781	0.554781	0.00446738	0.0621936
UBE2SP1	ENSG00000233966	85.1473	0.0957382	0.0957382	0.0551541	0.271714
FOXO4	ENSG00000184481	545.333	0.512981	0.512981	0.0043422	0.0681884
DNAI2	ENSG00000171595	88.766	0.172809	0.172809	0.00879412	0.102568
PHLDB2	ENSG00000144824	115.178	0.133665	0.133665	0.0413872	0.233499
SLC31A1P1	ENSG00000224426	116.98	0.141835	0.141835	0.0173623	0.147281
OTX2	ENSG00000165588	114.945	0.167735	0.167735	0.014568	0.132154
TJP2	ENSG00000119139	808.88	0.549696	0.549696	0.00212054	0.0502638
HIPK3	ENSG00000110422	3742.8	0.623518	0.623518	0.000548957	0.0311256
NA	ENSG00000288041	103.13	0.424773	-0.424773	0.0102753	0.111441
AC011476.1	ENSG00000243494	122.827	0.682073	0.682073	0.00347584	0.0649685
ZFP36L2	ENSG00000152518	604.268	0.567577	0.567577	0.0043841	0.0688114
HNRNPF	ENSG00000169813	5125.51	0.551654	0.551654	0.00256465	0.0455425
RPL10P9	ENSG00000233913	164.549	0.73514	0.73514	0.00178634	0.0423593
NKX6-1	ENSG00000163623	276.505	0.772698	0.772698	1.55653e-05	0.0101059
EIF4A1P10	ENSG00000229132	1269.55	0.457243	0.457243	0.00754614	0.0715006
SHISA4	ENSG00000198892	3559.39	0.48699	0.48699	0.00520646	0.0587487
FXR1	ENSG00000114416	6516.51	0.611542	0.611542	0.000782678	0.0336335
DNAH5	ENSG00000039139	308.746	0.583585	0.583585	0.00327738	0.0547035
PIEZO2	ENSG00000154864	728.052	0.717627	0.717627	1.78612e-06	0.00329096
AP001086.1	ENSG00000243779	99.3009	0.58939	0.58939	0.00530119	0.0797916
AL356535.1	ENSG00000213087	437.14	0.683854	0.683854	0.00213053	0.0467312
OVCH1-AS1	ENSG00000257599	144.953	0.487958	0.487958	0.00789224	0.0748047
SKP1	ENSG00000113558	18425.1	0.646713	0.646713	0.000324253	0.0258775
GAPDHP60	ENSG00000248180	343.199	0.506294	0.506294	0.00642487	0.0710072
ATOH8	ENSG00000168874	458.332	0.617445	0.617445	0.00191135	0.0407134
AC008481.1	ENSG00000213303	379.485	0.591722	0.591722	0.00422397	0.0587487
GPM6B	ENSG00000046653	30931	0.409691	0.409691	0.00945941	0.073458
SLC25A5	ENSG00000005022	7546.02	0.693951	0.693951	9.49454e-05	0.0148415
MPP6	ENSG00000105926	1687.51	0.672651	0.672651	0.000263449	0.0260627
AC091564.7	ENSG00000285338	1963.46	0.524562	0.524562	0.00378532	0.0583391
PROM1	ENSG00000007062	27.7013	1.07864	1.07864	0.000891821	0.0407134
CARNMT1	ENSG00000156017	617.883	0.507367	0.507367	0.00498362	0.0970534
TBC1D19	ENSG00000109680	2140.2	0.605917	0.605917	0.000689318	0.0349563
AC016044.1	ENSG00000259203	623.174	0.550288	-0.550288	0.00391549	0.0650541
MEIS2	ENSG00000134138	5854.79	0.549983	0.549983	0.00296273	0.0471668
AP000646.1	ENSG00000285509	450.004	0.581918	0.581918	0.00239287	0.0480039
AP002373.1	ENSG00000255663	1460.39	0.481306	0.481306	0.00575903	0.062418
SLC15A2	ENSG00000163406	189.443	0.612173	0.612173	0.00453499	0.0589221
JUNB	ENSG00000171223	1290.08	0.16402	0.16402	0.0256326	0.138344
ONECUT3	ENSG00000205922	5853.31	0.613197	-0.613197	0.00182364	0.0409316
COPS2	ENSG00000166200	4773.29	0.603028	0.603028	0.000710778	0.0330003
TRPM7	ENSG00000092439	2193.18	0.463491	0.463491	0.00560498	0.0661975
AC104651.1	ENSG00000225496	150.636	0.844415	0.844415	0.00100897	0.0371999
CEBPD	ENSG00000221869	2369.43	0.0560895	0.0560895	0.138999	0.363035
SLC35F3	ENSG00000183780	200.265	0.564658	0.564658	0.00145683	0.0407134
KIAA1217	ENSG00000120549	239.547	0.684249	0.684249	0.000886293	0.040958
SMAD3	ENSG00000166949	1053.04	0.399573	0.399573	0.00829029	0.0752162
UROD	ENSG00000126088	1344.94	0.546343	0.546343	0.00183406	0.0419126
FSTL1	ENSG00000163430	2830.97	0.0611063	0.0611063	0.115531	0.316693
PPIAP87	ENSG00000219149	89.5778	1.0493	1.0493	0.000885386	0.0409316
CPNE2	ENSG00000140848	1720.62	0.469615	0.469615	0.00499012	0.0596235
GCOM2	ENSG00000227725	54.4956	0.173479	0.173479	0.0137844	0.130639
TMEM51	ENSG00000171729	69.1312	0.583616	-0.583616	0.00535387	0.0802353
SLC7A8	ENSG00000092068	344.319	0.635978	0.635978	0.00196964	0.0462333
EFEMP2	ENSG00000172638	1539.85	0.394215	0.394215	0.0102998	0.0903996
TAC1	ENSG00000006128	682.269	0.675052	0.675052	2.16246e-05	0.0134159
AC124068.1	ENSG00000259948	55.3893	0.973346	0.973346	0.0014403	0.0469497
CACNA2D3	ENSG00000157445	511.34	0.82747	0.82747	5.96948e-05	0.0146127
PDIA4	ENSG00000155660	1422.2	0.547839	0.547839	0.00216863	0.0455534
DNAH2	ENSG00000183914	297.772	0.496628	0.496628	0.00554187	0.080006
ZEB2	ENSG00000169554	4628.4	0.458396	0.458396	0.00610562	0.0621415
MAML2	ENSG00000184384	320.935	0.566709	0.566709	0.00267259	0.0499604
CACNA1D	ENSG00000157388	1816.88	0.378945	0.378945	0.0104612	0.0828918
GNAI2	ENSG00000114353	17298	0.406643	0.406643	0.00953986	0.0754092
NOG	ENSG00000183691	207.215	0.338713	0.338713	0.0131364	0.097072
ZEB2-AS1	ENSG00000238057	285.403	0.638362	0.638362	0.00349088	0.0664987
AL450063.1	ENSG00000226970	91.6175	0.618883	0.618883	0.0052633	0.0780483
RPSAP53	ENSG00000214263	490.433	0.664546	0.664546	0.00291544	0.0513498
NR1D1	ENSG00000126368	1023.91	0.61525	0.61525	0.00144538	0.0407134
PPIAP31	ENSG00000217094	293.974	0.416312	0.416312	0.00925316	0.0872143
SNHG1	ENSG00000255717	1054.33	0.241426	-0.241426	0.0137555	0.0974003
BTF3L4P2	ENSG00000213189	157.112	0.192577	0.192577	0.0171589	0.109559
MAGT1	ENSG00000102158	507.899	0.633465	0.633465	0.000915657	0.0358155
BTF3P4	ENSG00000224820	93.8519	0.611976	0.611976	0.00501976	0.0775547
SNHG19	ENSG00000260260	247.862	0.36966	-0.36966	0.0119543	0.0970534
CYFIP1	ENSG00000273749	2037.88	0.576914	0.576914	0.00221672	0.0469497
KDM6A	ENSG00000147050	1876.47	0.509515	0.509515	0.00374114	0.0565673
NTN1	ENSG00000065320	1084.95	0.421784	0.421784	0.00890619	0.0933101
CFL1P4	ENSG00000213026	601.911	0.590788	0.590788	0.00295033	0.0743072
FKBP1C	ENSG00000198225	133.89	0.494703	0.494703	0.00750283	0.0956732
PLOD2	ENSG00000152952	764.654	0.558909	0.558909	0.002781	0.0531372
AC136632.1	ENSG00000218227	110.014	0.508445	0.508445	0.0068925	0.0898777
PCGF5	ENSG00000180628	158.733	0.201491	0.201491	0.024407	0.144264
AC022149.1	ENSG00000269378	137.154	0.17686	0.17686	0.0110465	0.11606
FOXG1	ENSG00000176165	5023.67	0.35575	0.35575	0.0109196	0.0802353
CUZD1	ENSG00000138161	42.7998	0.168939	-0.168939	0.0150926	0.151384
BAG3	ENSG00000151929	710.811	0.303303	0.303303	0.0147187	0.126681
GPR139	ENSG00000180269	295.307	0.559318	-0.559318	0.00185348	0.0455142
COL6A2	ENSG00000142173	289.684	0.791682	-0.791682	0.000253706	0.0305359
YJEFN3	ENSG00000250067	180.956	0.771344	-0.771344	0.000136056	0.0199502
CHIC2	ENSG00000109220	1072.45	0.570428	0.570428	0.00171668	0.0442347
AIF1L	ENSG00000126878	288.012	0.46935	0.46935	0.00598536	0.0696924
CYCSP52	ENSG00000235700	80.6606	0.272414	0.272414	0.00905058	0.104989
EEF1B2P3	ENSG00000232472	346.501	0.457293	0.457293	0.0074793	0.0937154
ZDHHC1	ENSG00000159714	302.976	0.504627	0.504627	0.00478283	0.0619996
EMX2	ENSG00000170370	380.217	0.401583	0.401583	0.0103614	0.0872498
DAZAP2	ENSG00000183283	6550.94	0.547873	0.547873	0.00233963	0.0441985
PDIA3	ENSG00000167004	9611.49	0.538542	0.538542	0.00158313	0.0401192
RPL10P1	ENSG00000217026	161.642	0.709914	0.709914	0.00205191	0.0442732
RPS7P11	ENSG00000213326	71.4552	0.240428	0.240428	0.0170129	0.146094
AC011497.2	ENSG00000269374	543.995	0.416142	0.416142	0.00936289	0.134427
H2BC6	ENSG00000274290	3024.61	0.581648	0.581648	0.000520883	0.0329309
SAT1	ENSG00000130066	1938.14	0.414223	0.414223	0.00818119	0.0812749
NFKB2	ENSG00000077150	326.328	0.419974	0.419974	0.00942091	0.087738
PRDM16	ENSG00000142611	500.366	0.192242	0.192242	0.0245427	0.136664
PCNA	ENSG00000132646	413.19	0.45227	-0.45227	0.00567895	0.0661989
SEPTIN7P7	ENSG00000229897	34.81	0.19765	0.19765	0.00942351	0.118458
PDXDC2P	ENSG00000255185	480.323	0.579726	0.579726	0.00158615	0.0419126
STBD1	ENSG00000118804	105.198	0.651603	0.651603	0.00282687	0.0607122
ALK	ENSG00000171094	683.14	0.740608	0.740608	4.77055e-06	0.00479444
DDX5	ENSG00000108654	52784.4	0.493608	0.493608	0.00380001	0.0520905
DNAJB4	ENSG00000162616	1549.66	0.599704	0.599704	0.000469662	0.0306651
SPEF1	ENSG00000101222	211.86	0.524238	0.524238	0.00378958	0.0550137
FBXO32	ENSG00000156804	159.774	0.681935	0.681935	0.000504464	0.0330003
AC009779.4	ENSG00000258311	3614.15	0.532744	0.532744	0.00200253	0.0419126
MOB3B	ENSG00000120162	214.68	0.40424	0.40424	0.0100571	0.0848648
UPF2	ENSG00000151461	1990.53	0.571016	0.571016	0.00133848	0.0409316
NRP2	ENSG00000118257	1460.43	0.678801	0.678801	0.00047651	0.0327846
ST13P11	ENSG00000213368	41.9872	0.27084	0.27084	0.00840902	0.0867434
BRD7P5	ENSG00000235768	75.2651	0.162042	0.162042	0.0105304	0.112902
AC104076.2	ENSG00000236667	426.152	0.813878	0.813878	0.00111177	0.0381092
KCNN3	ENSG00000143603	1403.83	0.466415	0.466415	0.00519336	0.0661989
HADHB	ENSG00000138029	1590.66	0.613816	0.613816	0.000660682	0.0330003
DNAJC1	ENSG00000136770	652.245	0.421474	0.421474	0.00897841	0.131926
CNBP	ENSG00000169714	10473.2	0.55425	0.55425	0.00136736	0.0393087
TSGA10	ENSG00000135951	319.924	0.431663	0.431663	0.00882269	0.101263
PKN2	ENSG00000065243	1359.53	0.527482	0.527482	0.00168158	0.0422098
FEZF2	ENSG00000153266	243.776	0.506915	0.506915	0.00670119	0.0876771
HNRNPA1P28	ENSG00000230170	198.422	0.309901	0.309901	0.00962846	0.0813438
PRDX2P1	ENSG00000215049	54.9734	0.173689	0.173689	0.0116316	0.119558
PPIAP58	ENSG00000267258	366.894	0.259411	0.259411	0.0113964	0.0873473
PPP1CB	ENSG00000213639	10891.8	0.57221	0.57221	0.000456028	0.0285194
RNF13	ENSG00000082996	2069.94	0.564155	0.564155	0.000922496	0.0376813
ZNF800	ENSG00000048405	844.395	0.533624	0.533624	0.00260718	0.0546728
AC104109.3	ENSG00000272772	9922.74	0.587139	0.587139	0.000651815	0.0329309
TMEM233	ENSG00000224982	90.0032	0.878368	0.878368	6.70484e-05	0.0187248
CNMD	ENSG00000136110	140.194	0.0822072	0.0822072	0.0630176	0.29549
PLXDC2	ENSG00000120594	877.023	0.529216	0.529216	0.00138558	0.0439637
MAPRE1P1	ENSG00000253915	46.5755	0.633538	0.633538	0.00606609	0.0854817
BBX	ENSG00000114439	1158.77	0.545736	0.545736	0.00297992	0.0531604
AC005702.1	ENSG00000267318	258.537	0.465869	0.465869	0.00537359	0.066205
MYCBPAP	ENSG00000136449	64.2541	0.149227	0.149227	0.0310609	0.198778
CTNNA1P1	ENSG00000249026	87.0689	0.892454	0.892454	0.001826	0.0510284
OAZ2	ENSG00000180304	10167.2	0.476783	0.476783	0.00362438	0.0500661
GRIN3A	ENSG00000198785	3737.08	0.537249	-0.537249	0.00289247	0.0469497
SCML2	ENSG00000102098	109.435	0.436122	-0.436122	0.00933099	0.106739
RPL17P36	ENSG00000236058	92.0917	0.535245	0.535245	0.00667828	0.0877631
PITX2	ENSG00000164093	133.645	0.170583	-0.170583	0.020081	0.158418
PDE1A	ENSG00000115252	296.051	0.653594	0.653594	0.000868495	0.0368853
FGF1	ENSG00000113578	305.478	0.577203	0.577203	0.0036394	0.0680733
SLC6A7	ENSG00000011083	405.501	0.586023	-0.586023	0.00179616	0.0449958
CFL1P2	ENSG00000213478	1109.87	0.537796	0.537796	0.00546311	0.0688606
CEP112	ENSG00000154240	96.2333	0.760258	0.760258	0.000604328	0.0373784
PTPRZ1	ENSG00000106278	3682.07	0.504141	0.504141	0.00491564	0.0575184
RHBDF1	ENSG00000007384	414.638	0.145156	0.145156	0.0327565	0.131297
PRDX1	ENSG00000117450	7765.02	0.588744	0.588744	0.00147545	0.0401192
FBXO33	ENSG00000165355	872.214	0.25706	0.25706	0.0204248	0.132997
AC020904.2	ENSG00000273654	201.725	0.463997	0.463997	0.00804651	0.0754761
AC010168.2	ENSG00000261324	210.818	0.532429	-0.532429	0.0038496	0.0550841
TFEB	ENSG00000112561	259.923	0.371248	0.371248	0.0106576	0.0946224
ARID3B	ENSG00000179361	675.968	0.558008	-0.558008	0.00132245	0.041276
CSNK1A1	ENSG00000113712	13345.6	0.490071	0.490071	0.00340183	0.0487949
RSPH9	ENSG00000172426	327.503	0.472801	0.472801	0.0061901	0.07086
FAR2	ENSG00000064763	593.326	0.61476	0.61476	0.000692622	0.0435643
BTBD10P1	ENSG00000257675	57.9194	0.979712	0.979712	0.00100527	0.0422098
CAPZA2	ENSG00000198898	5265.58	0.520452	0.520452	0.00146745	0.0401192
KLHL1	ENSG00000150361	153.3	0.569768	0.569768	0.00209834	0.047001
IL20RB	ENSG00000174564	370.28	0.601327	0.601327	0.00105938	0.0393097
STT3A	ENSG00000134910	3469.51	0.50732	0.50732	0.00223725	0.0435643
GOT2P2	ENSG00000230849	115.123	0.737014	0.737014	0.0021153	0.0546728
RPL3P4	ENSG00000232573	622.04	0.515486	0.515486	0.00590588	0.0781865
STIM1	ENSG00000167323	2099.67	0.469051	0.469051	0.00360924	0.0555485
GDPD2	ENSG00000130055	233.383	0.185132	0.185132	0.0178499	0.111934
MATN2	ENSG00000132561	434.84	0.22666	0.22666	0.0242759	0.140031
POU3F4	ENSG00000196767	133.057	0.662497	0.662497	0.00193691	0.0531372
EFNA1	ENSG00000169242	116.536	0.216792	0.216792	0.0282353	0.189767
RAB11B-AS1	ENSG00000269386	71.9357	0.43327	0.43327	0.0103062	0.112095
RBBP7	ENSG00000102054	5872.66	0.555276	0.555276	0.000712303	0.0330003
NFATC3	ENSG00000072736	731.717	0.422334	0.422334	0.00708621	0.0858873
C9orf24	ENSG00000164972	179.882	0.473046	0.473046	0.00700439	0.0704926
ENSAP2	ENSG00000259032	187.725	0.211675	0.211675	0.0123839	0.0931219
BHLHE41	ENSG00000123095	679.604	0.466108	0.466108	0.00618956	0.0797022
DDX50	ENSG00000107625	3141.31	0.48447	0.48447	0.00307684	0.0499574
SOX21	ENSG00000125285	743.8	0.58081	0.58081	0.00335766	0.0610241
HNRNPA2B1	ENSG00000122566	25833.7	0.474947	0.474947	0.0042453	0.0543884
SLC44A5	ENSG00000137968	382.902	0.522296	0.522296	0.00150023	0.0414956
NKX2-2	ENSG00000125820	64.2626	1.00495	1.00495	0.00018926	0.0275703
USP9X	ENSG00000124486	12596.4	0.42584	0.42584	0.00631419	0.0616259
HEXIM1	ENSG00000186834	2753.67	0.534325	0.534325	0.00224126	0.0467312
LRRK1	ENSG00000154237	219.213	0.44608	0.44608	0.00824968	0.0753637
EPHX4	ENSG00000172031	80.1105	0.647255	0.647255	0.0032031	0.0639803
HLA-C	ENSG00000204525	735.089	0.549646	0.549646	0.00406458	0.0661975
ONECUT2	ENSG00000119547	6591.2	0.572612	-0.572612	0.000994273	0.0358155
FCHO2	ENSG00000157107	537.217	0.50318	0.50318	0.00509395	0.0736132
HSP90B2P	ENSG00000259706	81.4211	0.108808	0.108808	0.0704923	0.310637
PHTF1	ENSG00000116793	1550.67	0.505807	0.505807	0.00146107	0.0409316
DARS1	ENSG00000115866	3700.39	0.529868	0.529868	0.00160333	0.040286
HMGB3P22	ENSG00000225051	80.3093	0.783171	0.783171	0.000504196	0.0358155
THRA	ENSG00000126351	15655.5	0.404055	0.404055	0.00663049	0.0643403
HNRNPA1P12	ENSG00000220157	113.43	0.450868	0.450868	0.00794874	0.0969014
COPS6	ENSG00000168090	5001.57	0.502253	0.502253	0.00278745	0.0467918
ORMDL2	ENSG00000123353	365.692	0.424333	0.424333	0.00822273	0.0775547
UBB	ENSG00000170315	34895.3	0.499946	0.499946	0.00215963	0.0434719
RPL36AP39	ENSG00000230980	131.719	0.764318	0.764318	0.00267886	0.0596567
SORL1	ENSG00000137642	4352.09	0.283801	0.283801	0.0206581	0.112251
NFE2L2	ENSG00000116044	1218.8	0.509776	0.509776	0.00373432	0.0543884
HAT1	ENSG00000128708	700.993	0.562495	0.562495	0.00166096	0.0440403
PCBP2-OT1	ENSG00000282977	3139.89	0.419869	0.419869	0.00629848	0.0699974
FBXO8	ENSG00000164117	689.832	0.572155	0.572155	0.000780019	0.0393097
LSM12P1	ENSG00000232024	45.2695	0.235776	0.235776	0.00987256	0.109218
AC023509.4	ENSG00000273658	3136	0.417118	0.417118	0.00624841	0.07086
RASGRF2	ENSG00000113319	115.017	0.345486	0.345486	0.0124372	0.121529
NA	ENSG00000285558	1459.94	0.518252	0.518252	0.00163554	0.0413472
CPEB1	ENSG00000214575	1604.33	0.430551	0.430551	0.00835332	0.0812342
TCF12	ENSG00000140262	2159.59	0.528779	0.528779	0.00207112	0.0455534
SYTL2	ENSG00000137501	416.289	0.422468	0.422468	0.00915707	0.08199
PDCD10	ENSG00000114209	1640.05	0.474624	0.474624	0.00504429	0.0605151
PAM	ENSG00000145730	2653.91	0.553477	0.553477	0.00211859	0.0440403
EPDR1	ENSG00000086289	337.681	0.699193	0.699193	0.000184394	0.0230945
AC104563.1	ENSG00000240036	72.9091	0.242225	0.242225	0.010739	0.11497
PCDH11Y	ENSG00000099715	228.472	0.644603	0.644603	0.000214137	0.0230945
CDK2	ENSG00000123374	133.678	0.231861	0.231861	0.0192751	0.154264
RHOA	ENSG00000067560	12135.4	0.445371	0.445371	0.0065959	0.0641112
AL358113.1	ENSG00000285130	873.71	0.49732	0.49732	0.0018224	0.0455142
ECEL1	ENSG00000171551	1985.41	0.613573	0.613573	0.00201607	0.0455534
TIPARP	ENSG00000163659	885.342	0.431985	0.431985	0.00786657	0.0803792
KCTD4	ENSG00000180332	504.762	0.479322	0.479322	0.00388865	0.0550137
GEM	ENSG00000164949	189.152	0.13363	0.13363	0.0146912	0.101162
CACHD1	ENSG00000158966	2707.45	0.48881	0.48881	0.00442332	0.0608963
AL359263.1	ENSG00000234130	126.46	0.650354	0.650354	0.00418058	0.0709281
GCLC	ENSG00000001084	2746.65	0.591741	0.591741	0.00095737	0.0378568
AC010422.3	ENSG00000269242	188.829	0.586236	0.586236	0.000977306	0.0368853
HSPD1P4	ENSG00000257576	85.7826	0.283172	0.283172	0.0129458	0.123699
RPSAP19	ENSG00000183298	181.301	0.134854	0.134854	0.0423958	0.176648
SLC35A2	ENSG00000102100	1313.77	0.425268	0.425268	0.00835571	0.0812342
TMEM243	ENSG00000135185	259.472	0.472549	0.472549	0.00652595	0.0716771
AC021078.1	ENSG00000230551	6217.06	0.464457	0.464457	0.00430712	0.0548629
ZFP91-CNTF	ENSG00000255073	3788.58	0.469653	0.469653	0.00309027	0.0478634
PNPO	ENSG00000108439	91.4086	0.664031	0.664031	0.00189337	0.0521492
PIDD1	ENSG00000177595	352.978	0.578187	-0.578187	0.000534901	0.0330003
ROCK1	ENSG00000067900	1243.39	0.375275	0.375275	0.0113349	0.0868877
SOX14	ENSG00000168875	36.2347	0.168788	0.168788	0.00789728	0.0956732
FAM120C	ENSG00000184083	1168.27	0.489827	0.489827	0.00502319	0.0596567
NFIC	ENSG00000141905	1576.64	0.397218	0.397218	0.00887507	0.0766809
PKMP1	ENSG00000236480	136.408	0.801751	0.801751	0.00055643	0.0368853
MARCHF3	ENSG00000173926	984.372	0.201519	0.201519	0.0279211	0.154434
PRSS53	ENSG00000151006	163.83	0.583369	-0.583369	0.00153979	0.0409316
DAG1	ENSG00000173402	7042.66	0.436947	0.436947	0.00591442	0.0604183
ILK	ENSG00000166333	4040.25	0.452151	0.452151	0.0053808	0.0596235
CCND2	ENSG00000118971	1146.49	0.630786	0.630786	0.00089656	0.0358155
SP1	ENSG00000185591	1328.89	0.360761	0.360761	0.0120542	0.0989537
ATP5MC3	ENSG00000154518	10489.8	0.540374	0.540374	0.00125265	0.0381092
ARHGAP18	ENSG00000146376	255.298	0.449588	0.449588	0.00583012	0.0688114
EML3	ENSG00000149499	404.356	0.198565	0.198565	0.0319658	0.12984
AC016582.2	ENSG00000267422	132.98	0.368338	0.368338	0.0123952	0.121529
AC016734.1	ENSG00000228305	156.69	0.577425	0.577425	0.00487189	0.0646274
TPBG	ENSG00000146242	335.932	0.195555	0.195555	0.0405215	0.225645
AC133561.1	ENSG00000198555	166.483	0.672928	0.672928	0.0034325	0.0531372
SNRPEP4	ENSG00000233270	94.3214	0.14719	0.14719	0.0182547	0.151161
CPNE8	ENSG00000139117	281.8	0.603664	0.603664	0.00183515	0.0440403
KLHL41	ENSG00000239474	80.0087	0.76744	0.76744	0.0015503	0.0479354
VWA5B1	ENSG00000158816	44.1395	0.0800965	0.0800965	0.0766704	0.314012
POU3F3	ENSG00000198914	1852.99	0.552266	0.552266	0.00361413	0.0572771
NEFH	ENSG00000100285	2503.63	0.644681	0.644681	2.13215e-05	0.00948929
PLP1	ENSG00000123560	1259.44	0.64376	0.64376	0.00178581	0.0420852
ANXA5	ENSG00000164111	503.741	0.692018	0.692018	0.00062957	0.0336335
DCUN1D3	ENSG00000188215	550.861	0.504496	0.504496	0.00173299	0.0478634
AC015813.2	ENSG00000266086	7802.66	0.395861	0.395861	0.0077183	0.0690298
MAOB	ENSG00000069535	239.899	0.524648	0.524648	0.00191537	0.05205
CPNE4	ENSG00000196353	221.988	0.653772	0.653772	0.000307391	0.0260627
SAMD4B	ENSG00000179134	4673.89	0.393013	0.393013	0.00860981	0.0720371
PFN1P1	ENSG00000233328	214.206	0.162259	0.162259	0.0160284	0.105965
NOTCH2	ENSG00000134250	445.921	0.324961	0.324961	0.0120995	0.10059
MSI1	ENSG00000135097	2120.89	0.342967	0.342967	0.0138243	0.095969
TNRC6B	ENSG00000100354	4474.37	0.392376	0.392376	0.0083521	0.0714095
TSGA13	ENSG00000213265	192.619	0.359988	0.359988	0.0134455	0.0962249
TFCP2L1	ENSG00000115112	160.065	0.146183	0.146183	0.0347946	0.15824
FAM47E-STBD1	ENSG00000272414	130.535	0.497231	0.497231	0.00518255	0.0775547
ETFA	ENSG00000140374	2958.94	0.54443	0.54443	0.000890333	0.0368853
FAF2P1	ENSG00000228759	111.748	0.167691	0.167691	0.0145339	0.132282
RAB13	ENSG00000143545	176.764	0.52811	0.52811	0.00489511	0.0602493
RPS18P12	ENSG00000230897	72.788	1.28318	1.28318	0.000297752	0.0327846
RFTN2	ENSG00000162944	96.4081	0.766985	0.766985	0.000697839	0.0393097
TJP1	ENSG00000104067	4475.91	0.41557	0.41557	0.00732931	0.0676918
GINM1	ENSG00000055211	474.318	0.485185	0.485185	0.00208142	0.0409316
KLHL24	ENSG00000114796	1658.54	0.463014	0.463014	0.00332841	0.0520905
H2AC13	ENSG00000196747	336.824	0.173145	0.173145	0.0125836	0.121591
AC243919.1	ENSG00000237550	1251.16	0.585443	0.585443	0.000259691	0.0260627
FMNL3	ENSG00000161791	448.94	0.548941	-0.548941	0.000637506	0.0345692
WAPL	ENSG00000062650	2257.87	0.436944	0.436944	0.00540612	0.0675223
ADAM10	ENSG00000137845	2835.77	0.469288	0.469288	0.00368068	0.0570675
FTH1P23	ENSG00000242960	211.62	0.578718	0.578718	0.00532313	0.0619939
ACSBG1	ENSG00000103740	132.625	0.698582	0.698582	0.001311	0.0455425
PDK2	ENSG00000005882	1951.41	0.457652	0.457652	0.00453541	0.0605961
AHCYL1	ENSG00000168710	6728.56	0.43979	0.43979	0.00568607	0.0607122
ZNF385A	ENSG00000161642	1939.2	0.368232	0.368232	0.0118074	0.0961673
CKB	ENSG00000166165	30899.9	0.500614	0.500614	0.00325983	0.0478634
TCF7L1	ENSG00000152284	309.594	0.451347	0.451347	0.00813335	0.0797916
HTR3A	ENSG00000166736	149.737	0.602437	0.602437	0.00391201	0.055694
PSMC1P10	ENSG00000236348	49.0579	1.00308	1.00308	0.000890302	0.0411693
NENF	ENSG00000117691	694.481	0.561641	0.561641	0.000258569	0.0260627
AMIGO2	ENSG00000139211	196.026	0.668255	0.668255	0.000133847	0.0199502
TTC30A	ENSG00000197557	483.417	0.473415	0.473415	0.00339979	0.0526046
ASF1A	ENSG00000111875	1327.05	0.506168	0.506168	0.00155427	0.0422098
CLCF1	ENSG00000175505	372.2	0.290906	0.290906	0.0164779	0.117411
AEBP1	ENSG00000106624	2478.51	0.167034	0.167034	0.0513603	0.211523
GCLM	ENSG00000023909	1623.95	0.560203	0.560203	0.00107666	0.0398994
FAM153CP	ENSG00000204677	113.095	0.428973	0.428973	0.00988287	0.109218
FLNB	ENSG00000136068	2328.58	0.349848	0.349848	0.0127286	0.09766
KDM7A	ENSG00000006459	995.845	0.260151	0.260151	0.0234272	0.153174
AC098650.1	ENSG00000283563	229.898	0.554574	0.554574	0.00230173	0.0455534
MEMO1	ENSG00000162959	1000.81	0.47307	0.47307	0.00315888	0.0515501
DDX3X	ENSG00000215301	16713.4	0.433611	0.433611	0.00491742	0.057348
AL133461.1	ENSG00000282413	608.793	0.529612	0.529612	0.00411709	0.0668562
TUBBP5	ENSG00000159247	139.159	0.26334	0.26334	0.010635	0.112827
MID1	ENSG00000101871	524.674	0.526958	0.526958	0.00312121	0.0460028
RNF139	ENSG00000170881	1892.54	0.476269	0.476269	0.00264567	0.047018
AC091551.1	ENSG00000267699	1073.48	0.37014	0.37014	0.0102782	0.0925977
RPL21P66	ENSG00000225343	149.543	0.924216	0.924216	0.000474018	0.031119
SLX4IP	ENSG00000149346	389.032	0.477313	-0.477313	0.00283591	0.0447011
DYNC1I2P1	ENSG00000225137	364.327	0.275212	0.275212	0.0148123	0.10059
ID3	ENSG00000117318	1490	0.432295	0.432295	0.00883925	0.080006
DAZAP2P1	ENSG00000223825	107.86	0.504462	0.504462	0.00745851	0.0941292
DUSP16	ENSG00000111266	941.47	0.518942	0.518942	0.0054447	0.0625551
DAW1	ENSG00000123977	46.9731	0.148097	0.148097	0.0301357	0.198352
HCN1	ENSG00000164588	357.983	0.540251	0.540251	0.000549039	0.0327846
TOMM22P5	ENSG00000225155	77.29	0.60535	0.60535	0.00556377	0.0813129
PIAS2	ENSG00000078043	2266.5	0.470554	0.470554	0.0033067	0.0542468
FDXR	ENSG00000161513	337.51	0.433803	-0.433803	0.00550789	0.0661989
GXYLT2	ENSG00000172986	357.174	0.468213	0.468213	0.00388044	0.0550137
CCDC171	ENSG00000164989	310.367	0.420098	0.420098	0.00694264	0.0754228
EPHB4	ENSG00000196411	140.156	0.198292	0.198292	0.0230014	0.17034
DYRK1B	ENSG00000105204	1152.77	0.464415	0.464415	0.00331534	0.0510957
GABRD	ENSG00000187730	100.675	0.265965	-0.265965	0.0109715	0.113378
AC010247.2	ENSG00000259436	1247.97	0.416329	-0.416329	0.0083341	0.0775547
RTKN	ENSG00000114993	213.468	0.159033	0.159033	0.0473039	0.18743
EDNRB	ENSG00000136160	2214.75	0.567104	0.567104	0.00250391	0.0464915
KLHL13	ENSG00000003096	2980.9	0.529691	0.529691	0.000716093	0.0347498
SEM1	ENSG00000127922	986.914	0.56744	0.56744	0.000635842	0.0347498
TUBB4B	ENSG00000188229	13532.6	0.473268	0.473268	0.00414172	0.0543884
GBX2	ENSG00000168505	143.614	0.71492	-0.71492	0.000919162	0.0414956
EEF1A1P22	ENSG00000259612	179.163	0.504788	0.504788	0.00672554	0.0688606
SPATA6	ENSG00000132122	899.245	0.60935	0.60935	0.0005766	0.034964
SIM1	ENSG00000112246	554.578	0.458406	-0.458406	0.0065892	0.111974
RPL31P11	ENSG00000213075	91.834	0.695132	0.695132	0.00407387	0.0710072
RPL5P29	ENSG00000242208	161.981	0.46162	0.46162	0.00840039	0.0830601
RAPGEF3	ENSG00000079337	815.597	0.330168	0.330168	0.0154212	0.114356
SCAMP2	ENSG00000140497	487.771	0.343662	0.343662	0.0136712	0.103887
SGMS1	ENSG00000198964	1146.67	0.42194	0.42194	0.00510934	0.0624103
RECK	ENSG00000122707	357.901	0.361955	0.361955	0.0123909	0.0797022
SV2C	ENSG00000122012	2440.83	0.592912	0.592912	0.000208394	0.0226796
ACTN4	ENSG00000130402	5409.81	0.432223	0.432223	0.00586593	0.061079
GAPDHP44	ENSG00000213352	74.9428	0.565083	0.565083	0.00580238	0.083376
KIF16B	ENSG00000089177	400.225	0.434543	0.434543	0.0079997	0.0652131
EML2	ENSG00000125746	1825.28	0.560883	0.560883	9.43404e-05	0.017499
UBAP2L	ENSG00000143569	10869.8	0.430426	0.430426	0.0051308	0.0584643
SEL1L3	ENSG00000091490	715.671	0.364456	0.364456	0.0116454	0.151017
CEPT1	ENSG00000134255	1081.98	0.426986	0.426986	0.00517937	0.0667378
CYCSP39	ENSG00000260690	109.292	0.925218	0.925218	0.000937947	0.0416436
PPIAP2	ENSG00000227379	114.474	0.593592	0.593592	0.00553394	0.0809967
IDH2	ENSG00000182054	4464.09	0.335574	0.335574	0.0122616	0.085684
AC005899.5	ENSG00000265794	1445.77	0.396004	0.396004	0.00750124	0.0715006
SLC44A1	ENSG00000070214	2279.36	0.400858	0.400858	0.00907367	0.0770238
PNRC1	ENSG00000146278	416.957	0.440087	0.440087	0.0070703	0.0743072
NAA15	ENSG00000164134	3124.13	0.445294	0.445294	0.00332663	0.0517603
SLC18A3	ENSG00000187714	739.855	0.599087	0.599087	0.000692101	0.0351023
DGKB	ENSG00000136267	379.047	0.626357	0.626357	0.000474356	0.0308949
KDM5A	ENSG00000073614	2383.92	0.404038	0.404038	0.00681711	0.0716299
ADSS2	ENSG00000035687	2582.12	0.511931	0.511931	0.000802242	0.0359028
TPM1	ENSG00000140416	6695.45	0.585461	0.585461	0.000203428	0.0218331
ARHGAP42	ENSG00000165895	95.2109	0.585247	0.585247	0.00301279	0.0616259
COPB2	ENSG00000184432	7182.81	0.486792	0.486792	0.00145732	0.0399634
TRIM71	ENSG00000206557	311.418	0.542008	-0.542008	0.00102441	0.0419233
AL139011.2	ENSG00000258465	5130.07	0.459722	0.459722	0.00302867	0.0475969
B9D1	ENSG00000108641	1143.55	0.387674	0.387674	0.00941974	0.0824831
AMD1	ENSG00000123505	6397.19	0.483887	0.483887	0.00313033	0.0480039
AC079594.2	ENSG00000248710	881.778	0.489158	0.489158	0.000846369	0.0393087
PPP1R16B	ENSG00000101445	915.318	0.491697	-0.491697	0.00175596	0.0421863
AC103591.1	ENSG00000213560	94.6809	0.155727	0.155727	0.0278554	0.18822
ARFIP1	ENSG00000164144	530.259	0.494653	0.494653	0.00136113	0.0447011
CFAP61	ENSG00000089101	187.461	0.502401	0.502401	0.00664286	0.0687495
GSN	ENSG00000148180	2139.46	0.188484	0.188484	0.0317293	0.163503
NHLH1	ENSG00000171786	392.873	0.147833	-0.147833	0.0427026	0.15094
IGSF11	ENSG00000144847	136.179	0.117447	0.117447	0.0568259	0.272999
GLI3	ENSG00000106571	414.672	0.161347	0.161347	0.0353662	0.170093
ADAMTS5	ENSG00000154736	149.92	0.626385	0.626385	0.00180782	0.0427072
AC023509.1	ENSG00000257379	15666.5	0.432346	0.432346	0.00399018	0.0523353
WEE1	ENSG00000166483	135.155	0.289497	0.289497	0.0187125	0.151877
HPRT1	ENSG00000165704	815.119	0.561405	0.561405	0.000162753	0.0214692
PLGRKT	ENSG00000107020	90.891	0.279599	-0.279599	0.0200293	0.15831
ANKH	ENSG00000154122	5379.71	0.397413	0.397413	0.00802722	0.0707271
RSPH4A	ENSG00000111834	182.351	0.349969	0.349969	0.0141619	0.0993513
VCP	ENSG00000165280	13500.6	0.430323	0.430323	0.00601105	0.061895
KLHDC7A	ENSG00000179023	89.7363	0.279717	0.279717	0.0111914	0.114778
CEP131	ENSG00000141577	284.533	0.557467	-0.557467	0.000292833	0.0275703
EIF4A2	ENSG00000156976	19325.4	0.489559	0.489559	0.00154591	0.0402171
SLC16A1	ENSG00000155380	1685.38	0.293426	0.293426	0.0207504	0.119217
BTF3P9	ENSG00000224834	204.199	0.642428	0.642428	0.00395747	0.059694
MIR3605	ENSG00000284154	597.032	0.431436	0.431436	0.007089	0.0854022
CYCSP11	ENSG00000229217	93.1987	0.140595	0.140595	0.0351357	0.209818
PHACTR2	ENSG00000112419	378.258	0.473092	0.473092	0.00534188	0.0661989
NPTX2	ENSG00000106236	727.802	0.613014	0.613014	0.000876993	0.0401192
SRSF1	ENSG00000136450	8517.93	0.358346	0.358346	0.00954431	0.0754761
NR3C1	ENSG00000113580	1152.47	0.469123	0.469123	0.0036977	0.0532505
HSPA4L	ENSG00000164070	2411.86	0.446073	0.446073	0.0032767	0.0552521
CDKN2C	ENSG00000123080	318.766	0.748485	0.748485	0.000436616	0.0336335
CEP83	ENSG00000173588	207.468	0.532455	0.532455	0.00177606	0.0422098
GRK6P1	ENSG00000215571	43.3562	0.992131	0.992131	0.00122953	0.0441332
ATP1A1	ENSG00000163399	14403	0.444572	0.444572	0.00300839	0.0471668
CDKN1A	ENSG00000124762	2874.38	0.319408	-0.319408	0.0137658	0.102038
ZNF462	ENSG00000148143	2860.38	0.373293	0.373293	0.00777875	0.0760354
CXCR4	ENSG00000121966	286.791	0.41267	0.41267	0.00734741	0.0955268
KPNA4	ENSG00000186432	8184.71	0.379076	0.379076	0.00846042	0.0715006
EIF4EBP3	ENSG00000243056	102.764	0.228814	0.228814	0.025658	0.179872
SLC12A4	ENSG00000124067	1852	0.285251	0.285251	0.0139396	0.0962249
RHEBP1	ENSG00000229927	99.2449	0.130205	0.130205	0.0403116	0.230365
DUSP14	ENSG00000276023	476.382	0.465381	0.465381	0.00347296	0.0547035
TNFRSF25	ENSG00000215788	147.789	0.605797	-0.605797	0.000618812	0.0330003
RPS4XP19	ENSG00000242058	111.262	0.239172	0.239172	0.0157284	0.139956
RARB	ENSG00000077092	882.031	0.587383	0.587383	0.000193991	0.0254254
ANO4	ENSG00000151572	244.78	0.56642	0.56642	0.000329696	0.0330003
CHCHD3P3	ENSG00000214973	59.0736	0.220909	0.220909	0.0076178	0.0958645
TRIP12	ENSG00000153827	9578.35	0.394517	0.394517	0.0059259	0.0615647
PFN1	ENSG00000108518	9776.89	0.41535	0.41535	0.00674795	0.0647787
HNRNPK	ENSG00000165119	25627.8	0.430649	0.430649	0.00417196	0.0543884
IL1RAP	ENSG00000196083	282.789	0.435682	0.435682	0.00538275	0.0681708
TEF	ENSG00000167074	765.592	0.417357	0.417357	0.00819409	0.08858
AL391416.1	ENSG00000219951	942.679	0.51003	0.51003	0.00527811	0.0719874
EEF1A1P13	ENSG00000250182	180.218	0.548044	0.548044	0.0014615	0.0407134
PTPRG	ENSG00000144724	4154.15	0.487935	0.487935	0.00108346	0.0363774
ANGPT1	ENSG00000154188	934.561	0.232035	0.232035	0.0260563	0.150971
EPB41L3	ENSG00000082397	2976.71	0.52438	0.52438	0.00114907	0.0402171
ITGB1	ENSG00000150093	1705.15	0.486693	0.486693	0.00335827	0.0521141
HLA-B	ENSG00000234745	811.477	0.365426	0.365426	0.0122336	0.101162
HNRNPA1P30	ENSG00000233780	208.934	0.151176	0.151176	0.0277467	0.154166
SLC4A2	ENSG00000164889	1062.67	0.334588	0.334588	0.014824	0.101162
NEK9	ENSG00000119638	3180.91	0.376564	0.376564	0.00917549	0.0743072
SDF2	ENSG00000132581	1843.6	0.497036	0.497036	0.00218858	0.0464739
AC012085.1	ENSG00000186076	98.0575	0.537503	0.537503	0.00627231	0.0854817
CCNG1	ENSG00000113328	2862.48	0.524086	0.524086	0.000282856	0.0254254
NHSL1	ENSG00000135540	242.784	0.356294	0.356294	0.0134944	0.130001
PLPP1	ENSG00000067113	703.16	0.421384	0.421384	0.00421812	0.0676925
MTMR10	ENSG00000166912	383.519	0.464014	0.464014	0.00425174	0.0570737
ATP6V0E1	ENSG00000113732	322.056	0.592735	0.592735	0.000996495	0.0393087
DRP2	ENSG00000102385	1036.24	0.441152	0.441152	0.00521393	0.0669229
KCNA1	ENSG00000111262	245.462	0.601831	0.601831	0.000138633	0.0245064
EDEM2	ENSG00000088298	831.219	0.447438	0.447438	0.00335401	0.0596567
AL009179.1	ENSG00000281706	155.336	0.366973	-0.366973	0.0122485	0.0918495
SMOC2	ENSG00000112562	110.112	0.613598	0.613598	0.00404396	0.0707271
HNRNPA3	ENSG00000170144	11274.7	0.375119	0.375119	0.00732135	0.0669839
PRPS2	ENSG00000101911	115.105	0.263076	0.263076	0.024295	0.17669
ANKRD40	ENSG00000154945	1821.27	0.415643	0.415643	0.00622914	0.0693047
SMPDL3A	ENSG00000172594	467.449	0.465317	0.465317	0.00412135	0.0582675
NA	ENSG00000285901	857.753	0.529252	0.529252	0.00250287	0.0536154
EBF3	ENSG00000108001	5368.65	0.330744	-0.330744	0.0144846	0.0937756
PCDH17	ENSG00000118946	3229.22	0.481537	-0.481537	0.00207929	0.0427072
MIR6501	ENSG00000284448	780.64	0.337544	0.337544	0.0147222	0.12045
H3-3A	ENSG00000163041	6853.26	0.432263	0.432263	0.00371526	0.0520905
ONECUT1	ENSG00000169856	897.052	0.537539	-0.537539	0.00134757	0.0415306
TNXB	ENSG00000168477	69.1947	0.583683	-0.583683	0.00485567	0.0761426
SLC25A18	ENSG00000182902	201.797	0.524756	0.524756	0.00452129	0.0588504
CCS	ENSG00000173992	570.455	0.44568	0.44568	0.00467448	0.0713342
DLK1	ENSG00000185559	219.028	0.218601	0.218601	0.0223712	0.137905
CP	ENSG00000047457	6245.36	0.170075	0.170075	0.0349556	0.143613
HNRNPH1	ENSG00000169045	10779.8	0.366552	0.366552	0.00934263	0.0745232
AEBP2	ENSG00000139154	1004.02	0.410481	0.410481	0.00396299	0.0558447
CALR	ENSG00000179218	6972.7	0.383314	0.383314	0.00863507	0.0716468
PTGER4	ENSG00000171522	164.025	0.697675	0.697675	0.000299571	0.0260627
ANKUB1	ENSG00000206199	3448.41	0.42818	0.42818	0.00322519	0.0487176
HSPG2	ENSG00000142798	168.129	0.149358	0.149358	0.0337169	0.154434
TLK2P1	ENSG00000226049	197.829	0.15034	0.15034	0.0265388	0.137396
ZCCHC24	ENSG00000165424	1313.91	0.236645	0.236645	0.0204077	0.122573
CDC14A	ENSG00000079335	117.999	0.40324	0.40324	0.0104732	0.112257
AXL	ENSG00000167601	855.951	0.166193	0.166193	0.0372641	0.182535
PPIB	ENSG00000166794	5920.44	0.41386	0.41386	0.00595836	0.0615647
STARD4	ENSG00000164211	125.494	0.161572	0.161572	0.036528	0.217148
DOC2A	ENSG00000149927	652.989	0.403502	-0.403502	0.00486952	0.0714095
NIPBL	ENSG00000164190	4522.63	0.396777	0.396777	0.00554139	0.0597268
FAM20A	ENSG00000108950	58.8794	0.825601	0.825601	0.000430661	0.03482
FICD	ENSG00000198855	185.053	0.247181	0.247181	0.0297868	0.146379
RNF103	ENSG00000239305	2222.49	0.35872	0.35872	0.00952337	0.0842928
RPS27	ENSG00000177954	8317.29	0.499519	0.499519	0.00113542	0.0368853
MTF1	ENSG00000188786	883.365	0.369385	0.369385	0.00925459	0.0957695
SS18	ENSG00000141380	1063.47	0.437412	0.437412	0.00366207	0.0584691
SNX5	ENSG00000089006	1775.56	0.510665	0.510665	0.00156253	0.0409316
ZC3H14	ENSG00000100722	3927.58	0.405748	0.405748	0.00491346	0.0566017
CHUK	ENSG00000213341	1560.07	0.295042	0.295042	0.0195782	0.125703
ADORA2B	ENSG00000170425	163.243	0.315093	0.315093	0.0157666	0.104989
COL8A2	ENSG00000171812	178.115	0.0732592	0.0732592	0.144281	0.346922
TAPBP	ENSG00000231925	368.092	0.565648	0.565648	0.000596322	0.0336335
TOMM34	ENSG00000025772	380.202	0.450787	0.450787	0.00271853	0.0440403
ETF1	ENSG00000120705	7413.44	0.419806	0.419806	0.00436078	0.0547035
KATNAL2	ENSG00000167216	191.379	0.479704	0.479704	0.00546681	0.0625551
ZKSCAN7	ENSG00000196345	275.489	0.399727	-0.399727	0.00600922	0.085483
PADI2	ENSG00000117115	533.297	0.249293	0.249293	0.0279297	0.174097
IMMP1L	ENSG00000148950	681.071	0.460562	0.460562	0.00213378	0.0471428
SLMAP	ENSG00000163681	2369.69	0.347331	0.347331	0.010001	0.0876771
ESRRA	ENSG00000173153	1001.58	0.47937	0.47937	0.00183046	0.0471668
H3C13	ENSG00000183598	174.796	0.482613	0.482613	0.00659665	0.0688114
ZFHX3	ENSG00000140836	1562.96	0.211704	0.211704	0.0231026	0.137073
EFNB2	ENSG00000125266	1257.64	0.380772	0.380772	0.00687832	0.0743072
EIF5AL1	ENSG00000253626	269.38	0.540116	0.540116	0.00410614	0.0596235
ISL1	ENSG00000016082	839.346	0.573816	0.573816	5.55265e-05	0.0148415
ZNF385C	ENSG00000187595	173.024	0.38066	-0.38066	0.0118601	0.0907504
CHAT	ENSG00000070748	274.021	0.635025	0.635025	0.000767291	0.0401192
SLF2	ENSG00000119906	2337.53	0.360817	0.360817	0.0112578	0.0858919
MSL2	ENSG00000174579	2160.75	0.387211	0.387211	0.00656417	0.0710072
FUNDC1	ENSG00000069509	724.367	0.48889	0.48889	0.00183197	0.0610241
SLC31A1	ENSG00000136868	793.547	0.403468	0.403468	0.00674104	0.0743072
ZNF207	ENSG00000010244	6596.95	0.364377	0.364377	0.009304	0.074395
MOB1A	ENSG00000114978	767.52	0.387517	0.387517	0.0080428	0.0813438
S1PR1	ENSG00000170989	272.378	0.196603	0.196603	0.0367243	0.220768
RAB1A	ENSG00000138069	11370.4	0.388485	0.388485	0.00560841	0.0595225
SP3	ENSG00000172845	4027.62	0.432214	0.432214	0.00362737	0.0516075
LRRIQ1	ENSG00000133640	88.2863	0.700757	0.700757	0.0018688	0.0520905
SHLD2P1	ENSG00000165874	98.0771	0.119392	0.119392	0.0426429	0.237688
CALU	ENSG00000128595	4169.43	0.382803	0.382803	0.00747687	0.0682604
PCBP2	ENSG00000197111	20181.8	0.411126	0.411126	0.00468104	0.0566634
ELF1	ENSG00000120690	159.225	0.0823002	0.0823002	0.099289	0.277008
ZKSCAN2-DT	ENSG00000274925	108.082	0.438338	-0.438338	0.00949892	0.10609
PVRIG2P	ENSG00000235333	232.665	0.524713	-0.524713	0.0010368	0.0374099
SHH	ENSG00000164690	165.347	0.485741	0.485741	0.00737858	0.0727224
TAF10	ENSG00000166337	2248.73	0.382132	0.382132	0.00862416	0.0814608
NEXN	ENSG00000162614	103.488	0.163302	0.163302	0.0126333	0.122573
ABHD4	ENSG00000100439	5926.9	0.432107	0.432107	0.00637283	0.06327
SALL3	ENSG00000256463	745.048	0.43618	-0.43618	0.00223987	0.0478634
RAB28	ENSG00000157869	776.101	0.417974	0.417974	0.0058055	0.074531
CFAP44	ENSG00000206530	328.101	0.234926	0.234926	0.0275084	0.18952
CNOT2	ENSG00000111596	3056.92	0.411723	0.411723	0.00319722	0.0508567
DNAH9	ENSG00000007174	1036.9	0.288976	0.288976	0.0208233	0.120741
CNN1	ENSG00000130176	306.192	0.303974	0.303974	0.0161392	0.138614
USP21	ENSG00000143258	1709.86	0.382657	0.382657	0.00790233	0.0754228
SPOCK3	ENSG00000196104	1312.79	0.524091	0.524091	4.26667e-05	0.0127224
FAM214B	ENSG00000005238	2498.91	0.379708	0.379708	0.00844432	0.0743072
CCDC80	ENSG00000091986	1860.97	0.102195	0.102195	0.09399	0.28884
UBE2D3	ENSG00000109332	13258.1	0.42266	0.42266	0.00340478	0.0500638
RGS4	ENSG00000117152	831.574	0.589251	0.589251	1.07248e-05	0.0063663
PRR5L	ENSG00000135362	284.996	0.298203	0.298203	0.0185116	0.121529
PDIA2	ENSG00000185615	353.545	0.607236	-0.607236	8.06908e-06	0.00681095
H2AW	ENSG00000181218	1960.21	0.444244	0.444244	0.00505798	0.064004
CYCSP51	ENSG00000229357	78.7729	0.202527	0.202527	0.00938218	0.106739
FERMT2	ENSG00000073712	1796.22	0.485947	0.485947	0.000732084	0.03482
MYL6B	ENSG00000196465	12666.5	0.45427	0.45427	0.00188895	0.0416436
VCPIP1	ENSG00000175073	1800.29	0.395281	0.395281	0.0063479	0.0661975
C9orf64	ENSG00000165118	127.307	0.444471	-0.444471	0.00781654	0.095969
RPS23P8	ENSG00000230629	259.462	0.409904	0.409904	0.0100574	0.0884618
PLCXD3	ENSG00000182836	410.226	0.551859	0.551859	0.000480394	0.0327846
TGFB2	ENSG00000092969	328.94	0.340779	0.340779	0.0138506	0.128466
NFKBIA	ENSG00000100906	1853.5	0.327337	0.327337	0.0149731	0.0999714
CFL2	ENSG00000165410	2797.29	0.49259	0.49259	0.000890343	0.0368853
BMPR1AP2	ENSG00000232460	206.17	0.35229	0.35229	0.0126334	0.102568
TNRC6A	ENSG00000090905	5871.28	0.339692	0.339692	0.0116282	0.0825609
BNC2	ENSG00000173068	2415.05	0.492497	-0.492497	0.000367014	0.0293202
RPL12P16	ENSG00000204196	103.498	0.421833	0.421833	0.0103294	0.111832
AC131235.2	ENSG00000228205	225.788	0.761915	0.761915	0.00149314	0.0409316
PSME4	ENSG00000068878	2140.57	0.367305	0.367305	0.00872278	0.08199
GABARAP	ENSG00000170296	10784.3	0.413777	0.413777	0.00398199	0.0532505
PHKA1	ENSG00000067177	760.731	0.385478	0.385478	0.00665484	0.074151
SRP54	ENSG00000100883	2709.41	0.421967	0.421967	0.00353897	0.0570737
GAPDHP39	ENSG00000239207	54.1526	0.928769	0.928769	0.00150474	0.0472199
C19orf48	ENSG00000167747	317.756	0.277635	-0.277635	0.0223974	0.134184
VEZF1	ENSG00000136451	3981.28	0.358177	0.358177	0.00934397	0.0745232
TP53INP1	ENSG00000164938	563.897	0.384606	0.384606	0.00939859	0.0984186
ANKLE1	ENSG00000160117	67.7046	0.154435	-0.154435	0.0265313	0.184679
SYT6	ENSG00000134207	1639.11	0.505115	-0.505115	0.000392149	0.0305359
ITFG2	ENSG00000111203	332.291	0.323993	-0.323993	0.0144006	0.109559
NDUFAB1	ENSG00000004779	1728.68	0.495625	0.495625	0.000248255	0.0260627
ENO4	ENSG00000188316	106.776	0.557463	0.557463	0.00230085	0.056005
ARAF	ENSG00000078061	700.182	0.3964	0.3964	0.00838867	0.0954581
HLA-G	ENSG00000204632	127.864	0.228908	0.228908	0.0121405	0.12152
THOC2	ENSG00000125676	2742.69	0.383361	0.383361	0.00677555	0.0715006
UGP2	ENSG00000169764	4288.23	0.421569	0.421569	0.00213791	0.0434615
DLC1	ENSG00000164741	322.073	0.529064	0.529064	0.00235353	0.0478634
AC093899.2	ENSG00000251569	267.845	0.500373	0.500373	0.000831988	0.0368853
SPOP	ENSG00000121067	4337.94	0.403077	0.403077	0.00516452	0.057348
NCK1	ENSG00000158092	1022.46	0.463636	0.463636	0.00154662	0.0409316
PROSER1	ENSG00000120685	546.386	0.355646	-0.355646	0.00865211	0.0963557
MID2	ENSG00000080561	1041.07	0.285673	0.285673	0.0210637	0.133481
MYL6P2	ENSG00000235808	137.057	0.903186	0.903186	0.00167675	0.0491686
ATXN7L1	ENSG00000146776	881.48	0.482759	0.482759	0.000767254	0.0365964
ALDH6A1	ENSG00000119711	1574.56	0.440537	0.440537	0.00350088	0.0522007
DENND6A	ENSG00000174839	540.041	0.408836	0.408836	0.00568081	0.0775547
NABP1	ENSG00000173559	96.6527	0.508545	0.508545	0.00506623	0.0775509
UBR5	ENSG00000104517	8061.66	0.315726	0.315726	0.0156215	0.0970534
DHX40	ENSG00000108406	1762.41	0.37555	0.37555	0.00727595	0.0754761
SAV1	ENSG00000151748	377.567	0.293615	0.293615	0.0201094	0.117379
ZMYM3	ENSG00000147130	5755	0.348164	0.348164	0.00842611	0.0715006
ANKRD17	ENSG00000132466	8801.16	0.361633	0.361633	0.00855271	0.0716771
AL356968.2	ENSG00000235105	39.801	0.637503	0.637503	0.00569561	0.0716771
AL136295.4	ENSG00000259522	1492.87	0.362593	0.362593	0.00648341	0.0723674
MSNP1	ENSG00000251593	329.834	0.166894	0.166894	0.0355665	0.170603
RABL2A	ENSG00000144134	439.433	0.417539	-0.417539	0.00348444	0.047172
PLD5	ENSG00000180287	338.332	0.416913	0.416913	0.00776648	0.0956732
PCBP1	ENSG00000169564	9649.68	0.373078	0.373078	0.00636272	0.061895
PTCH1	ENSG00000185920	1094.51	0.489989	0.489989	0.0013597	0.0416436
MIER1	ENSG00000198160	973.758	0.474421	0.474421	0.00245481	0.0533901
SEC22B4P	ENSG00000277406	178.006	0.463942	0.463942	0.00652343	0.073458
SLC16A9	ENSG00000165449	81.4643	0.254367	-0.254367	0.0227593	0.168151
BCL2L1	ENSG00000171552	5939.1	0.358093	0.358093	0.00713489	0.0667378
ACSS3	ENSG00000111058	201.6	0.116142	0.116142	0.0672067	0.225022
AL512785.2	ENSG00000254706	115.633	0.369126	0.369126	0.0129712	0.125428
SLC9A3R1	ENSG00000109062	524.045	0.192477	0.192477	0.0505583	0.211972
SRSF5	ENSG00000100650	15397.5	0.34487	0.34487	0.0122856	0.0853031
PSMA5	ENSG00000143106	3601.78	0.434957	0.434957	0.00420697	0.0543884
C1R	ENSG00000159403	400.154	0.331237	0.331237	0.0154772	0.113363
SNX6P1	ENSG00000267920	62.7336	0.751318	0.751318	0.00302234	0.0619939
FAM76A	ENSG00000009780	469.796	0.337166	0.337166	0.0131849	0.0989537
OTUD7B	ENSG00000264522	701.423	0.328629	0.328629	0.0146895	0.111037
LINC00634	ENSG00000205704	347.497	0.456464	0.456464	0.00156539	0.0485527
RASGEF1B	ENSG00000138670	932.938	0.390059	-0.390059	0.0100293	0.0923368
CPNE3	ENSG00000085719	852.209	0.430877	0.430877	0.00289322	0.0532505
STAG3L5P-PVRIG2P-PILRB	ENSG00000272752	950.269	0.519239	-0.519239	4.24076e-05	0.0123568
SNX33	ENSG00000173548	181.281	0.3256	0.3256	0.0153968	0.103517
HTR7	ENSG00000148680	100.092	0.443535	0.443535	0.00765359	0.0953982
TAF1	ENSG00000147133	2584.93	0.373645	0.373645	0.00574263	0.0668179
AC138356.2	ENSG00000233170	142.814	0.629814	0.629814	0.00384727	0.0684445
MED14	ENSG00000180182	1222.98	0.399205	0.399205	0.00312661	0.0523353
SNW1	ENSG00000100603	3853.48	0.349846	0.349846	0.00977054	0.0754761
MAGOH	ENSG00000162385	440.156	0.461746	0.461746	0.0022467	0.041729
CCDC39	ENSG00000145075	143.548	0.192776	0.192776	0.0101365	0.110616
ZBTB7B	ENSG00000160685	361.608	0.300696	0.300696	0.0196996	0.101162
C8orf37	ENSG00000156172	158.095	0.655161	0.655161	0.000790231	0.03482
TSPAN12	ENSG00000106025	355.009	0.357828	0.357828	0.0120848	0.0954581
FLNC	ENSG00000128591	1373.28	0.115767	0.115767	0.0756414	0.258874
IGFBP4	ENSG00000141753	292.64	0.231103	-0.231103	0.0357977	0.210979
YTHDF3	ENSG00000185728	3696.67	0.408954	0.408954	0.00399938	0.0523473
HES1	ENSG00000114315	271.357	0.289302	0.289302	0.0212636	0.129189
GALNT1	ENSG00000141429	3614.71	0.368083	0.368083	0.00724546	0.0667378
MARS1	ENSG00000166986	3897.81	0.34089	-0.34089	0.0131608	0.0886488
MIF4GD	ENSG00000125457	630.259	0.141576	0.141576	0.0903554	0.293121
ST8SIA2	ENSG00000140557	4510.89	0.353636	0.353636	0.00915779	0.0743072
ENO3	ENSG00000108515	220.077	0.176116	0.176116	0.0294904	0.158926
TESK2	ENSG00000070759	85.8212	0.438875	0.438875	0.00984498	0.109559
SEC14L1P1	ENSG00000213693	95.1897	0.199911	0.199911	0.0168883	0.144076
USP53	ENSG00000145390	253.933	0.246379	0.246379	0.0308297	0.156469
IGFBP3	ENSG00000146674	404.258	0.265195	0.265195	0.0155533	0.113609
AL049650.2	ENSG00000256566	1241.11	0.418461	0.418461	0.00323058	0.0550137
VCL	ENSG00000035403	3687.17	0.354584	0.354584	0.0103641	0.0764236
VWCE	ENSG00000167992	162.115	0.535562	-0.535562	0.00294591	0.0499797
SRSF10	ENSG00000188529	4821.17	0.355582	0.355582	0.00844646	0.0716299
ACER2	ENSG00000177076	73.7669	0.485048	-0.485048	0.00738842	0.0956732
PCDH19	ENSG00000165194	1935.94	0.429405	-0.429405	0.00497045	0.0646274
ZNF281	ENSG00000162702	3595.63	0.316345	0.316345	0.0144695	0.0937756
TSPAN33	ENSG00000158457	369.791	0.336856	0.336856	0.0138266	0.0841278
SHOX2	ENSG00000168779	1437.65	0.421832	-0.421832	0.0032842	0.0532505
WDR90	ENSG00000161996	157.986	0.456839	-0.456839	0.00509228	0.0613893
IRF2	ENSG00000168310	378.561	0.32638	0.32638	0.0157939	0.111974
EMC2	ENSG00000104412	1025.08	0.46432	0.46432	0.00280273	0.0531604
AC140479.3	ENSG00000233370	145.949	0.664472	0.664472	0.00241375	0.0494741
PPP1R42	ENSG00000178125	1109.74	0.496798	0.496798	0.00133447	0.0434615
FBXL14	ENSG00000171823	1312.38	0.243417	0.243417	0.030573	0.151628
HLF	ENSG00000108924	170.082	0.659998	0.659998	0.00010184	0.017499
FHL1	ENSG00000022267	11863.8	0.376994	0.376994	0.00548769	0.0596567
TM9SF3	ENSG00000077147	7409.37	0.330648	0.330648	0.0131159	0.0876771
RPL30P4	ENSG00000237676	153.784	0.548656	0.548656	0.00577097	0.0702824
WASF2	ENSG00000158195	854.257	0.432994	0.432994	0.00301357	0.057348
DPY30	ENSG00000162961	1561.22	0.458899	0.458899	0.000835058	0.0347498
TAB2	ENSG00000055208	4493.31	0.378727	0.378727	0.00452189	0.0547035
DCAF8	ENSG00000132716	5286.58	0.3779	0.3779	0.00585787	0.0602302
PRPS1	ENSG00000147224	1943.25	0.456569	0.456569	0.00123982	0.0402171
MICALL2	ENSG00000164877	143.818	0.59077	-0.59077	0.000603782	0.0377603
HIBADH	ENSG00000106049	750.985	0.35702	0.35702	0.0123243	0.101162
FOSL2	ENSG00000075426	513.138	0.114501	0.114501	0.0615051	0.183174
IGDCC3	ENSG00000174498	286.958	0.431464	-0.431464	0.00326905	0.0555716
AC120057.2	ENSG00000262526	10048.7	0.37392	0.37392	0.00594157	0.0615647
EPAS1	ENSG00000116016	1140.2	0.366017	0.366017	0.0131927	0.0980247
UGDH	ENSG00000109814	769.79	0.276668	0.276668	0.0226339	0.150789
SKI	ENSG00000157933	3397.07	0.32964	0.32964	0.0128438	0.0876771
SLC25A4	ENSG00000151729	8534.45	0.441883	0.441883	0.00154091	0.0401783
SMURF2	ENSG00000108854	1064.31	0.367284	0.367284	0.00703874	0.0759037
SMC4	ENSG00000113810	454.911	0.275848	0.275848	0.0253905	0.138824
CCDC40	ENSG00000141519	307.253	0.460795	-0.460795	0.00142386	0.0464739
AJAP1	ENSG00000196581	401.927	0.55138	0.55138	0.000819197	0.0358155
GALNT17	ENSG00000185274	1522.84	0.475287	0.475287	0.00302643	0.0539346
SON	ENSG00000159140	14762	0.294266	0.294266	0.0194114	0.105704
RHBDF2	ENSG00000129667	125.741	0.570859	0.570859	0.00500009	0.0766809
HGF	ENSG00000019991	319.954	0.109721	0.109721	0.102791	0.313017
AGAP6	ENSG00000204149	223.909	0.425531	-0.425531	0.00429112	0.0573201
CEROX1	ENSG00000260807	305.423	0.489254	-0.489254	0.000705038	0.0396049
KCNN1	ENSG00000105642	1140.21	0.416538	-0.416538	0.00777694	0.0781865
SEC22B	ENSG00000265808	1844.73	0.425587	0.425587	0.00300648	0.0494085
CDH7	ENSG00000081138	473.095	0.585471	0.585471	5.17874e-05	0.0127224
HDAC3	ENSG00000171720	2126.08	0.330052	0.330052	0.0132389	0.0941179
CLK3	ENSG00000179335	2232.65	0.330827	0.330827	0.0110806	0.0854817
HTATIP2	ENSG00000109854	215.47	0.436324	0.436324	0.00719586	0.0766809
PLXDC1	ENSG00000161381	431.461	0.407996	-0.407996	0.00584578	0.0707909
GPR158	ENSG00000151025	199.27	0.309897	0.309897	0.0175992	0.112791
COL18A1	ENSG00000182871	642.139	0.588221	-0.588221	6.69237e-06	0.00843784
EIF4EP5	ENSG00000214366	55.2504	0.272502	0.272502	0.0138816	0.131083
RYK	ENSG00000163785	950.664	0.344947	0.344947	0.0129649	0.112499
STRN3	ENSG00000196792	1974.75	0.332413	0.332413	0.0138808	0.102296
ENKD1	ENSG00000124074	166.769	0.381177	-0.381177	0.0112738	0.0878734
CDC73	ENSG00000134371	1012.37	0.396232	0.396232	0.00497114	0.0706493
HNRNPM	ENSG00000099783	5322.66	0.341082	0.341082	0.0101352	0.0775547
SNX3	ENSG00000112335	2554.41	0.391372	0.391372	0.00422995	0.0565602
MKLN1	ENSG00000128585	2601.23	0.434872	0.434872	0.00194181	0.0455534
KLHL32	ENSG00000186231	389.475	0.41386	0.41386	0.00232385	0.0469497
RRBP1	ENSG00000125844	899.258	0.350321	0.350321	0.0110017	0.104189
FMR1	ENSG00000102081	2215.19	0.340019	0.340019	0.011577	0.0970534
SDCBP	ENSG00000137575	1124.25	0.387309	0.387309	0.00886265	0.0834673
SHC1	ENSG00000160691	943.525	0.255053	0.255053	0.0221088	0.149904
SMARCA5	ENSG00000153147	4639.13	0.375323	0.375323	0.00537338	0.0596235
PDIA5	ENSG00000065485	354.649	0.318778	0.318778	0.015385	0.102345
PPP1R1C	ENSG00000150722	198.218	0.644119	0.644119	0.000177885	0.0218331
SPINT1	ENSG00000166145	147.355	0.502713	-0.502713	0.00268881	0.0478788
DRGX	ENSG00000165606	238.59	0.600804	0.600804	0.000599638	0.0332227
CNOT1	ENSG00000125107	6830.5	0.308588	0.308588	0.01217	0.0830488
RAP1A	ENSG00000116473	2351.56	0.369154	0.369154	0.00671837	0.0714803
CFAP57	ENSG00000243710	117.51	0.217684	0.217684	0.0299236	0.196493
NXN	ENSG00000167693	1580.34	0.304278	0.304278	0.0172191	0.108041
SORBS3	ENSG00000120896	273.498	0.23301	0.23301	0.0322512	0.204839
FNDC3B	ENSG00000075420	328.038	0.403081	0.403081	0.00886393	0.0819775
ERGIC3	ENSG00000125991	4692.07	0.35104	0.35104	0.00579688	0.061079
GPR137B	ENSG00000077585	416.86	0.447374	0.447374	0.0078759	0.0759422
FNIP1	ENSG00000217128	854.586	0.317016	0.317016	0.0132532	0.105089
ATR	ENSG00000175054	869.337	0.4094	0.4094	0.00176997	0.0447011
IKZF2	ENSG00000030419	430.902	0.265467	0.265467	0.0218345	0.122446
TIMM23B-AGAP6	ENSG00000178440	321.208	0.423318	-0.423318	0.00350079	0.055309
AP3B1	ENSG00000132842	927.912	0.423673	0.423673	0.00199035	0.0487176
PDCD4	ENSG00000150593	1185.99	0.50469	0.50469	0.000534265	0.0330003
FMN1	ENSG00000248905	70.2226	0.649579	0.649579	0.00349632	0.066205
FZD4	ENSG00000174804	320.148	0.157292	0.157292	0.0782233	0.324266
CUL3	ENSG00000036257	5901.39	0.317383	0.317383	0.0120514	0.0825609
BTF3L4P3	ENSG00000213108	85.4697	0.722482	0.722482	0.00313766	0.0630541
CTNNB1	ENSG00000168036	19146.3	0.385848	0.385848	0.00563724	0.0605151
SPCS2	ENSG00000118363	2317.59	0.363105	0.363105	0.00612746	0.0712228
RAP2B	ENSG00000181467	851.984	0.417785	0.417785	0.0068084	0.0813438
ADCY2	ENSG00000078295	1259.48	0.616877	0.616877	0.000350359	0.0298562
ZNF513	ENSG00000163795	1673.09	0.295381	0.295381	0.0187103	0.122573
GPX3	ENSG00000211445	940.797	0.357602	0.357602	0.0108951	0.103517
FKBP9	ENSG00000122642	1275.01	0.361106	0.361106	0.00439407	0.061079
KIF9	ENSG00000088727	318.319	0.342322	0.342322	0.0134071	0.125741
NECTIN3	ENSG00000177707	645.207	0.28686	0.28686	0.0187047	0.143641
AP003108.2	ENSG00000256591	904.042	0.403004	0.403004	0.00283116	0.0531372
RGS2	ENSG00000116741	365.114	0.402741	0.402741	0.00543699	0.0683023
MST1	ENSG00000173531	182.501	0.466168	-0.466168	0.00223221	0.0455142
DYNLL1	ENSG00000088986	8223.11	0.434005	0.434005	0.0010731	0.0358155
KAZN	ENSG00000189337	2606.85	0.395318	0.395318	0.00397647	0.0550137
ZFX	ENSG00000005889	883.096	0.31546	0.31546	0.0144581	0.111193
LHX1-DT	ENSG00000277268	41.553	0.872885	0.872885	0.000970838	0.0414956
ZNF503	ENSG00000165655	517.928	0.281583	-0.281583	0.0223152	0.134087
EMSY	ENSG00000158636	1630.29	0.285259	0.285259	0.0202857	0.11497
PTPRK	ENSG00000152894	1287.78	0.174588	0.174588	0.0638823	0.23821
RAP1B	ENSG00000127314	2221.75	0.281341	0.281341	0.0196106	0.122416
IGFL4	ENSG00000204869	118.063	0.480478	-0.480478	0.00535633	0.0802353
HACL1	ENSG00000131373	169.196	0.208045	-0.208045	0.0364485	0.164539
MMUT	ENSG00000146085	1514.22	0.427309	0.427309	0.00173799	0.0440403
AC241584.1	ENSG00000230832	129.242	0.155819	0.155819	0.00919003	0.105089
PABPC1	ENSG00000070756	14965.6	0.318237	0.318237	0.0102481	0.0781865
CNTNAP1	ENSG00000108797	2787.95	0.399494	0.399494	0.00331023	0.0516733
SMAD4	ENSG00000141646	2377.42	0.343188	0.343188	0.00879275	0.0808264
ATL2	ENSG00000119787	1626.7	0.36009	0.36009	0.00702892	0.0743072
EEF1A1P25	ENSG00000241429	100.479	0.141582	0.141582	0.0380992	0.223821
IFT74	ENSG00000096872	317.75	0.49494	0.49494	0.00117285	0.0443164
PSMB3	ENSG00000277791	2030.66	0.356919	0.356919	0.00564809	0.062468
RHOG	ENSG00000177105	161.261	0.473319	0.473319	0.00344143	0.0570039
H2BC19P	ENSG00000220323	386.481	0.467483	-0.467483	0.00290454	0.0533442
BRINP3	ENSG00000162670	754.671	0.42373	-0.42373	0.00274158	0.0572397
ARPC1B	ENSG00000130429	1432.6	0.118608	0.118608	0.105946	0.29697
SNX2	ENSG00000205302	2273.88	0.376992	0.376992	0.00402893	0.0579517
TLE3	ENSG00000140332	2903.78	0.338485	0.338485	0.0104202	0.0879349
RANBP9	ENSG00000010017	3937.72	0.297683	0.297683	0.0161447	0.0962249
FGFRL1	ENSG00000127418	400.457	0.434713	0.434713	0.00786712	0.0781865
ACSS1	ENSG00000154930	49.3654	0.229701	0.229701	0.0168403	0.144882
CIAO2A	ENSG00000166797	448.043	0.452614	0.452614	0.00271843	0.0495723
FNDC1	ENSG00000164694	80.8669	0.449487	0.449487	0.0085527	0.101883
SCTR	ENSG00000080293	119.191	0.0885739	0.0885739	0.0884131	0.35187
AHSA1	ENSG00000100591	4147.16	0.388996	0.388996	0.00329669	0.0488522
CDH6	ENSG00000113361	508.702	0.456579	0.456579	0.00351151	0.0570737
AL355315.1	ENSG00000249967	1201.19	0.401154	0.401154	0.00301818	0.0538448
HNRNPU	ENSG00000153187	17175.2	0.33607	0.33607	0.00982695	0.0764012
PTGR2	ENSG00000140043	447.648	0.283314	0.283314	0.0216599	0.128345
SYNGAP1	ENSG00000197283	5250.4	0.246369	0.246369	0.0303721	0.137073
ZNF148	ENSG00000163848	2687.8	0.340367	0.340367	0.00911437	0.0825163
PDGFD	ENSG00000170962	78.3705	0.737408	0.737408	0.00138923	0.0467312
CLK2	ENSG00000176444	895.307	0.290582	0.290582	0.0203597	0.119512
RRAGC	ENSG00000116954	1863.54	0.283222	0.283222	0.0208049	0.128914
OTUB1	ENSG00000167770	4332.93	0.333443	0.333443	0.00881892	0.0721947
HNRNPH2	ENSG00000126945	4538.61	0.356184	0.356184	0.00607325	0.0619996
ARID2	ENSG00000189079	1704.83	0.290727	0.290727	0.0177466	0.119745
PCCA	ENSG00000175198	817.401	0.35756	0.35756	0.00880877	0.0858873
UHMK1	ENSG00000152332	1384.93	0.395846	0.395846	0.00714247	0.0720371
ADAMTSL3	ENSG00000156218	162.219	0.525321	0.525321	0.00560617	0.0646057
PLPP3	ENSG00000162407	2648.09	0.24857	0.24857	0.0257719	0.140507
NR2F1	ENSG00000175745	4158.78	0.159235	0.159235	0.0363997	0.150755
AIFM1	ENSG00000156709	1701.05	0.363114	0.363114	0.00687041	0.0737309
AC090071.1	ENSG00000225165	54.1939	0.202202	0.202202	0.0208707	0.162781
RAB34	ENSG00000109113	232.78	0.16362	0.16362	0.0277911	0.140507
PLEKHA2	ENSG00000169499	285.408	0.418345	0.418345	0.00217792	0.0543884
HSPD1P8	ENSG00000215357	87.4463	0.18495	0.18495	0.0186671	0.152805
AL590132.1	ENSG00000284299	304.101	0.345474	0.345474	0.0143552	0.109559
PLEKHD1	ENSG00000175985	307.926	0.279601	0.279601	0.0226087	0.133068
INHBB	ENSG00000163083	167.507	0.145797	0.145797	0.0395777	0.172136
PILRB	ENSG00000121716	761.068	0.500026	-0.500026	3.11997e-05	0.0125232
FZD3	ENSG00000104290	2294.76	0.321405	0.321405	0.0125831	0.097072
AL136531.2	ENSG00000274322	1065.99	0.335846	0.335846	0.0124921	0.101883
GCSHP5	ENSG00000224837	316.404	0.430309	0.430309	0.00874913	0.0813438
RRAGA	ENSG00000155876	3293.96	0.390628	0.390628	0.00252084	0.0454179
ENY2	ENSG00000120533	2023.77	0.369784	0.369784	0.00467161	0.0612548
MYLK	ENSG00000065534	232.279	0.282044	0.282044	0.0217113	0.123604
SMAD5	ENSG00000113658	1193.9	0.262146	0.262146	0.0252149	0.129457
SLC14A2	ENSG00000132874	79.084	0.680718	0.680718	0.00305172	0.0637735
GAS8	ENSG00000141013	694.446	0.304302	0.304302	0.0125743	0.116375
BMS1P1	ENSG00000204177	69.1394	0.291962	-0.291962	0.0130024	0.127561
PRNP	ENSG00000171867	8086.24	0.347797	0.347797	0.00732921	0.0676918
ELL2	ENSG00000118985	146.803	0.178449	0.178449	0.044505	0.198131
NFKBIZ	ENSG00000144802	398.604	0.311848	0.311848	0.0176939	0.114969
HNRNPD	ENSG00000138668	5591.39	0.315637	0.315637	0.0129486	0.087237
TTC8	ENSG00000165533	505.446	0.307658	0.307658	0.0163263	0.0918694
PARM1	ENSG00000169116	414.101	0.54991	0.54991	0.0031252	0.0528595
IDH3G	ENSG00000067829	2460.55	0.390102	0.390102	0.00292015	0.0532057
PSME2	ENSG00000100911	1733.1	0.446253	0.446253	0.000572891	0.0327846
PARP16	ENSG00000138617	195.995	0.263713	-0.263713	0.0266297	0.151095
KIT	ENSG00000157404	733.92	0.604962	0.604962	0.000411475	0.0330003
HPCAL4	ENSG00000116983	2440.21	0.313144	-0.313144	0.0139247	0.102426
PCCB	ENSG00000114054	1293.23	0.386739	0.386739	0.00369972	0.0555068
ERF	ENSG00000105722	874.123	0.255112	0.255112	0.0267721	0.137396
ID2	ENSG00000115738	6068.79	0.454758	0.454758	0.00216141	0.0434719
FLNA	ENSG00000196924	2782.66	0.192175	0.192175	0.0474816	0.202562
DLG2	ENSG00000150672	576.636	0.425576	0.425576	0.000980081	0.0478634
STAT1	ENSG00000115415	1199.49	0.456908	0.456908	0.00125244	0.0407134
TUBB6	ENSG00000176014	352.53	0.46422	0.46422	0.00765797	0.0969844
SMIM4	ENSG00000168273	376.031	0.292703	0.292703	0.0205451	0.124088
EFR3B	ENSG00000084710	7762.34	0.390492	-0.390492	0.00542236	0.059694
LRRC37A6P	ENSG00000230445	261.778	0.486481	-0.486481	0.00716222	0.073875
PDZD2	ENSG00000133401	1036.93	0.435654	0.435654	0.00108441	0.0409316
AIDA	ENSG00000186063	884.479	0.357175	0.357175	0.0106337	0.101638
ZHX1	ENSG00000165156	2680.05	0.379842	0.379842	0.00419718	0.0562984
ATP1B1	ENSG00000143153	17586.6	0.374991	0.374991	0.00352485	0.050346
PRKAG2	ENSG00000106617	1255.05	0.412495	0.412495	0.00211996	0.0440403
RPARP-AS1	ENSG00000269609	623.32	0.319256	-0.319256	0.0122864	0.112827
AL049795.2	ENSG00000250135	613.604	0.326081	0.326081	0.0130106	0.11892
ROMO1	ENSG00000125995	1087.77	0.360455	0.360455	0.00923817	0.0956732
ZNF697	ENSG00000143067	917.333	0.373008	-0.373008	0.0039712	0.060232
CPD	ENSG00000108582	1796.59	0.396671	0.396671	0.00213193	0.0464915
SLC6A8	ENSG00000130821	3193.65	0.345964	0.345964	0.00917448	0.0743072
AC104109.4	ENSG00000273345	3294.28	0.344088	0.344088	0.00596785	0.0607017
IQCJ-SCHIP1	ENSG00000283154	2082.91	0.424547	0.424547	0.00153387	0.0407134
LYPLA2P1	ENSG00000228285	86.6152	0.375234	0.375234	0.012964	0.123807
EED	ENSG00000074266	806.088	0.366526	0.366526	0.00729262	0.0837564
NT5C1A	ENSG00000116981	79.1785	0.532672	0.532672	0.00457058	0.0741969
BRD7P2	ENSG00000184100	123.646	0.225111	0.225111	0.00793423	0.096817
SDHAF2	ENSG00000167985	960.63	0.360031	0.360031	0.00512652	0.0662477
CIB1	ENSG00000185043	376.771	0.406064	0.406064	0.0078532	0.0802905
OSBPL3	ENSG00000070882	329.062	0.348189	0.348189	0.0133816	0.125668
SLIT2	ENSG00000145147	1056.95	0.496086	0.496086	3.42125e-05	0.011054
HS3ST2	ENSG00000122254	813.152	0.244807	-0.244807	0.0303604	0.177365
YWHAE	ENSG00000108953	38455.5	0.329424	0.329424	0.00831878	0.0710072
ID4	ENSG00000172201	4124.6	0.417628	0.417628	0.0024159	0.0440403
SNX17	ENSG00000115234	3442.56	0.346296	0.346296	0.00660907	0.0639257
ANAPC10	ENSG00000164162	478.736	0.401275	0.401275	0.00742664	0.075991
SOCS3	ENSG00000184557	675.402	0.160025	0.160025	0.0463019	0.317495
PAN3	ENSG00000152520	965.199	0.293019	0.293019	0.0191697	0.128914
AC110285.2	ENSG00000262877	81.2674	0.610142	-0.610142	0.00440293	0.0723674
AC009022.1	ENSG00000196696	595.079	0.361935	0.361935	0.00694063	0.0845274
DHRS1	ENSG00000157379	1170.15	0.218785	0.218785	0.0375678	0.158455
NGFR	ENSG00000064300	3283.93	0.382283	0.382283	0.00902879	0.0731311
ERI3	ENSG00000117419	4904.4	0.287188	0.287188	0.0178171	0.101162
APH1A	ENSG00000117362	4243.54	0.301939	0.301939	0.0169267	0.101162
AL050341.2	ENSG00000259943	324.035	0.291175	-0.291175	0.0205949	0.161328
TTC26	ENSG00000105948	348.84	0.245784	0.245784	0.0307552	0.162528
GREM2	ENSG00000180875	234.172	0.198719	-0.198719	0.0430897	0.177676
PKP4	ENSG00000144283	4172.8	0.305772	0.305772	0.0139434	0.0886978
AOX1	ENSG00000138356	131.637	0.350515	0.350515	0.013131	0.127651
TMED2	ENSG00000086598	3379.38	0.33819	0.33819	0.00812553	0.0710072
ARF5	ENSG00000004059	5120.99	0.325939	0.325939	0.0088885	0.0730823
HLA-F	ENSG00000204642	155.482	0.471875	0.471875	0.00790347	0.0804889
COL12A1	ENSG00000111799	352.867	0.177679	0.177679	0.0179027	0.122573
TAMM41	ENSG00000144559	123.884	0.184985	-0.184985	0.045842	0.24747
PIGN	ENSG00000197563	361.373	0.267602	0.267602	0.023695	0.134087
RNF152	ENSG00000176641	2201.22	0.336912	-0.336912	0.00957614	0.0876771
MYT1L	ENSG00000186487	2507.42	0.423056	-0.423056	0.00281033	0.0508567
SEPTIN7	ENSG00000122545	12338.9	0.384802	0.384802	0.00289724	0.0469497
RPL36AL	ENSG00000165502	1130.98	0.436348	0.436348	0.00334273	0.0536154
PLCB3	ENSG00000149782	511.638	0.321263	0.321263	0.0151332	0.10634
SNHG17	ENSG00000196756	209.695	0.306373	-0.306373	0.0178109	0.111197
C6orf62	ENSG00000112308	4836.93	0.348026	0.348026	0.00682177	0.0646562
RBMS3	ENSG00000144642	877.583	0.447523	0.447523	0.00229174	0.0520905
RPGRIP1L	ENSG00000103494	1123.67	0.411352	0.411352	0.00256661	0.0469497
SEC62	ENSG00000008952	6666.36	0.361862	0.361862	0.00394208	0.0532505
IFT80	ENSG00000068885	1066.25	0.36404	0.36404	0.00337907	0.0598967
VDAC3	ENSG00000078668	6079.29	0.398679	0.398679	0.00227418	0.0440403
RNFT1	ENSG00000189050	252.62	0.514215	0.514215	0.000999056	0.0422098
KAT2B	ENSG00000114166	613.978	0.199713	0.199713	0.0522565	0.245186
AC005670.2	ENSG00000262633	816.887	0.310827	0.310827	0.0125891	0.111838
ZFAND3	ENSG00000156639	5182.17	0.309532	0.309532	0.0134239	0.0895769
DAD1	ENSG00000129562	1216.13	0.400005	0.400005	0.000582684	0.0327846
ATF7-NPFF	ENSG00000267281	797.297	0.301247	0.301247	0.0189969	0.137327
CKAP5	ENSG00000175216	13555.3	0.346736	0.346736	0.00522007	0.0584691
COMMD1	ENSG00000173163	948.948	0.407507	0.407507	0.00376145	0.0587008
PRKCB	ENSG00000166501	4245.94	0.330566	-0.330566	0.00739249	0.0680733
EXOC4	ENSG00000131558	3645.58	0.339061	0.339061	0.0063353	0.0630541
FBLN5	ENSG00000140092	218.332	0.364655	0.364655	0.0108777	0.0866062
HS6ST2	ENSG00000171004	655.583	0.259092	-0.259092	0.0254418	0.1647
DENND5A	ENSG00000184014	6339.1	0.327942	0.327942	0.0115392	0.0829928
FHOD1	ENSG00000135723	34.5094	0.0821597	0.0821597	0.0915354	0.334833
YTHDF2	ENSG00000198492	3416.56	0.295325	0.295325	0.01409	0.0923368
IL1RAPL1	ENSG00000169306	117.485	0.563402	0.563402	0.00133165	0.0455534
CCND3	ENSG00000112576	651.719	0.187557	0.187557	0.0542396	0.253648
STXBP3	ENSG00000116266	468.525	0.377175	0.377175	0.00733351	0.0711208
GGNBP2	ENSG00000278311	3448.16	0.29338	0.29338	0.0152047	0.095969
IRF1	ENSG00000125347	164.267	0.146015	0.146015	0.057134	0.205832
MPDZ	ENSG00000107186	1130.76	0.221883	0.221883	0.0364169	0.174544
SLC1A3	ENSG00000079215	4267.31	0.232691	0.232691	0.0326853	0.142597
SELENOT	ENSG00000198843	5801.3	0.398541	0.398541	0.00242652	0.0447011
FYCO1	ENSG00000163820	120.398	0.190796	0.190796	0.0252913	0.179689
NEK8	ENSG00000160602	161.35	0.338594	0.338594	0.0151122	0.102568
TIMP4	ENSG00000157150	194.912	0.614547	0.614547	0.00142681	0.0408843
SLIT3	ENSG00000184347	836.353	0.458289	0.458289	0.00463998	0.0687495
RASA1	ENSG00000145715	2072.14	0.288485	0.288485	0.0183201	0.118333
MBD6	ENSG00000166987	989.239	0.109417	0.109417	0.136734	0.40102
SPTSSA	ENSG00000165389	849.027	0.353214	0.353214	0.00854805	0.0838428
AC025283.2	ENSG00000285329	634.092	0.330214	0.330214	0.0142326	0.109218
FEZ1	ENSG00000149557	10242.7	0.408164	0.408164	0.000947003	0.0349563
TMA7	ENSG00000232112	2819.73	0.353976	0.353976	0.00306661	0.0532505
PSMA2	ENSG00000106588	2925.98	0.398871	0.398871	0.00175911	0.0440403
ZFAND6	ENSG00000086666	2182.28	0.368805	0.368805	0.00269222	0.0495723
SLC35D1	ENSG00000116704	598.959	0.319535	0.319535	0.0138592	0.12152
EWSR1	ENSG00000182944	11559	0.277947	0.277947	0.0188233	0.106706
BCAP31	ENSG00000185825	2504.67	0.363194	0.363194	0.00523036	0.0610241
AMOT	ENSG00000126016	464.601	0.408074	0.408074	0.00127836	0.0402171
MFAP1	ENSG00000140259	1531.33	0.396527	0.396527	0.00113794	0.0393087
IPO13	ENSG00000117408	4288.08	0.28494	0.28494	0.0173582	0.102568
DHRS3	ENSG00000162496	424.499	0.589077	0.589077	0.00108553	0.0396049
GSKIP	ENSG00000100744	230.178	0.285884	-0.285884	0.0216762	0.123573
PPP2R5E	ENSG00000154001	3127.69	0.275333	0.275333	0.0202517	0.12984
LTBP1	ENSG00000049323	236.769	0.37238	0.37238	0.0121183	0.0919912
ARPC4-TTLL3	ENSG00000250151	2900.98	0.313032	0.313032	0.0142854	0.0972649
BECN1	ENSG00000126581	2309.87	0.351676	0.351676	0.00494569	0.062418
CCDC39	ENSG00000284862	145.281	0.169521	0.169521	0.0135334	0.0984682
AC053481.2	ENSG00000263887	36.1424	0.0874632	0.0874632	0.0795452	0.324909
UBE2L3	ENSG00000185651	4984.02	0.349972	0.349972	0.00654551	0.0641112
WWP1	ENSG00000123124	1928.57	0.368448	0.368448	0.00560906	0.0623383
JMJD7-PLA2G4B	ENSG00000168970	683.691	0.422217	-0.422217	0.000774197	0.0447011
MAP3K5	ENSG00000197442	156.523	0.48464	0.48464	0.00342401	0.0568521
SUSD2	ENSG00000099994	480.877	0.313655	0.313655	0.0162575	0.0916761
DOCK11	ENSG00000147251	971.114	0.319089	0.319089	0.00995464	0.0982867
CRHR1	ENSG00000120088	515.132	0.31495	-0.31495	0.0133887	0.10005
TFDP2	ENSG00000114126	927.557	0.340116	0.340116	0.00800376	0.0818542
RAB18	ENSG00000099246	5207.7	0.33737	0.33737	0.0057597	0.0597288
HES6	ENSG00000144485	729.389	0.406528	-0.406528	0.000899942	0.0402171
GBAP1	ENSG00000160766	189.265	0.199354	-0.199354	0.0478345	0.205494
SMARCD2	ENSG00000108604	486.746	0.195951	0.195951	0.0539729	0.213839
RUNX1T1	ENSG00000079102	5547.01	0.386029	-0.386029	0.005937	0.0615647
SKIDA1	ENSG00000180592	808.352	0.317179	0.317179	0.0160369	0.105529
ZNF672	ENSG00000171161	457.552	0.277788	-0.277788	0.0199932	0.122573
HADHAP1	ENSG00000251596	139.417	0.475002	0.475002	0.0080994	0.0984125
NA	ENSG00000286070	1255.71	0.35511	0.35511	0.00384314	0.0547035
PICALM	ENSG00000073921	6953.02	0.318516	0.318516	0.00829485	0.0714095
AC010132.3	ENSG00000256646	3213.51	0.383155	0.383155	0.00240859	0.0440403
SRPRA	ENSG00000182934	2786.14	0.317872	0.317872	0.0123831	0.096817
DHX15	ENSG00000109606	5776.41	0.344743	0.344743	0.00619886	0.0620633
SP6	ENSG00000189120	387.463	0.246659	-0.246659	0.0237243	0.128345
CNPY3	ENSG00000137161	1189.56	0.387615	0.387615	0.00386639	0.0548629
MINK1	ENSG00000141503	4483.31	0.277906	0.277906	0.0222147	0.116375
MTO1	ENSG00000135297	363.475	0.170082	-0.170082	0.0600022	0.232509
PPP2CA	ENSG00000113575	14938.4	0.326211	0.326211	0.00821442	0.0710072
AC027031.2	ENSG00000254615	239.663	0.278387	-0.278387	0.0233228	0.167696
[truncated: 58,802 more rows]

## Sheet: day43_clone2
gene_name	ENSEMBL	base_mean	absolute_log2fc	log2fc	p_val	p_adj
[truncated: 60,665 more rows]
