# Supplementary material for: MYT1L haploinsufficiency in human neurons and mice causes autism-associated phenotypes that can be reversed by genetic and pharmacologic intervention
Source: Mol Psychiatry. 2023 Feb 14;28(5):2122–35. doi: 10.1038/s41380-023-01959-7 (PMC10575775; doi:10.1038/s41380-023-01959-7)
Supplement: Supplementary file 20 — Supplementary Table 6 [file 41380_2023_1959_MOESM20_ESM.xlsx]

## Sheet: Sample Overview
		+/+	+/-
	E18.5	5	6*
	P0	4	6
	P22	6	6*
	Adult	3	6*
	*recalibrated
		+/fl	+/-
	Clone 1 day 7	4	4
	Clone 1 day 43	4	4

## Sheet: comparison_up
	e18+p0 (+/-) vs (+/+)	adult+p22 (+/-) vs (+/+)	week 1 (+/-) vs (+/fl)	week 6 (+/-) vs (+/fl)
multicellular organism development	24.9038	30.202	22.7201	21.9346
system development	23.8217	29.4357	22.5808	22.3569
anatomical structure development	27.987	30.5731	22.6078	22.7749
localization	27.6332	30.4679	3.51538	15.1812
developmental process	26.0168	32.8385	22.8216	22.1242
biological regulation	11.8415	30.8248	4.55052	3.69345
positive regulation of biological process	28.1244	29.3872	7.57774	14.659
regulation of cellular process	8.67215	26.9191	4.21215	4.706
regulation of biological process	9.54779	24.8414	5.01392	3.20322
anatomical structure morphogenesis	18.7447	24.5	24.4698	29.6853
positive regulation of cellular process	24.0351	31.3339	8.38341	17.1321
negative regulation of cellular process	15.0181	20.343	12.3842	17.1328
negative regulation of biological process	11.52	17.6852	13.5191	15.2077
organonitrogen compound metabolic process	12.0888	18.1728	0	7.07562
movement of cell or subcellular component	20.8428	23.9043	12.1601	11.1553
cellular process	5.55662	20.1669	0	4.35181
cellular component organization or biogenesis	9.0392	11.825	7.63995	12.598
nervous system development	7.95274	19.5528	16.1614	18.4493
cell differentiation	12.9651	20.6187	12.4852	14.5549
regulation of localization	17.8627	32.3454	4.0465	8.08044
cellular developmental process	13.5618	21.021	13.1394	15.2777
transport	12.3099	11.8003	0	10.658
establishment of localization	14.1862	11.6742	0	10.3743
cellular component organization	8.70366	10.9822	8.75256	14.6769
animal organ development	21.4495	16.3566	21.9031	20.0164
regulation of cellular metabolic process	8.91142	16.1379	0	7.1669
regulation of cell communication	12.1369	24.3638	9.2047	9.60998
cell development	3.82405	9.47859	12.2107	12.3642
regulation of signaling	11.7178	24.4183	9.49618	10.4906
neurogenesis	4.82623	14.6678	11.7802	11.2246
circulatory system development	16.2095	12.8114	15.15	14.6215
locomotion	17.5833	19.6425	13.707	6.14713
positive regulation of macromolecule metabolic process	14.438	14.2711	3.68981	15.5601
regulation of biological quality	12.051	20.9801	4.79743	11.5626
generation of neurons	3.47194	8.14623	11.1931	10.6735
regulation of cellular component organization	6.91618	11.8606	5.1566	6.45862
positive regulation of metabolic process	16.0701	17.1065	4.12123	14.5963
cell adhesion	10.4216	12.8116	16.6245	2.88528
anatomical structure formation involved in morphogenesis	10.1698	13.8357	15.4159	14.9078
neuron differentiation	3.31483	7.09249	10.7537	9.69758
regulation of signal transduction	12.9386	25.4999	6.33101	7.80551
localization of cell	17.3847	20.6143	10.9033	5.01162
cell motility	17.3847	20.6143	10.9033	5.01162
cell projection organization	9.92406	6.21979	4.24345	11.5132
regulation of multicellular organismal process	21.9616	24.4207	11.8971	17.1985
regulation of developmental process	11.2087	20.277	12.5313	17.3738
positive regulation of nitrogen compound metabolic process	10.8266	12.9607	3.07936	18.2294
cell migration	12.1673	23.7484	11.8244	3.25384
tube development	15.736	13.2225	19.0616	13.5028
tube morphogenesis	11.7958	11.1152	16.4219	11.3892
cell morphogenesis	1.81295	8.55152	11.9927	11.9364
tissue development	16.7998	13.9553	16.5642	14.3284
regulation of cellular component movement	8.53516	20.787	6.09583	5.30609
multicellular organismal process	9.49819	8.73721	15.9993	12.847
regulation of response to stimulus	16.8183	26.3141	5.27495	5.00096
positive regulation of cellular metabolic process	11.3938	13.3296	3.80204	14.6133
regulation of molecular function	13.0678	24.5365	4.93189	6.10213
regulation of cell migration	7.33523	17.1141	5.42924	3.45117
regulation of locomotion	8.29099	17.2585	4.71715	4.00806
regulation of cell motility	9.00271	17.5815	5.33916	3.90673
blood vessel development	10.0509	12.1862	11.6658	8.29665
vasculature development	9.72828	12.9017	11.3342	9.18453
regulation of multicellular organismal development	8.086	14.3472	11.4318	13.7795
embryo development	2.83596	6.68564	11.459	11.211
blood vessel morphogenesis	7.61949	12.4786	9.8166	5.63407
biosynthetic process	7.58646	17.4246	0	7.70662
cell surface receptor signaling pathway	8.04901	17.7214	8.8491	8.43599
epithelium development	11.8229	10.0023	10.9569	11.0626
actin filament-based process	4.20557	11.9979	3.07553	11.0941
cellular response to chemical stimulus	14.2607	17.8473	5.93692	15.4733
negative regulation of response to stimulus	5.09783	8.21072	9.4809	7.73391
regulation of cell differentiation	5.52174	16.0346	5.37046	15.5161
regulation of anatomical structure morphogenesis	5.03121	6.36648	8.43021	11.9226
tissue morphogenesis	6.19917	6.38794	7.44858	16.8258
response to stimulus	9.96312	18.3213	7.85993	4.44485
cellular response to organic substance	8.19901	10.1176	5.35309	17.0719
cell population proliferation	14.8887	17.9014	5.7402	5.92206
positive regulation of molecular function	8.32233	19.1728	1.74878	5.51308
response to endogenous stimulus	5.37437	10.1473	6.87057	13.16
regulation of cell population proliferation	13.9389	18.058	5.83754	5.61495
morphogenesis of an epithelium	5.899	2.76969	7.32706	14.5603
positive regulation of multicellular organismal process	12.5388	12.7041	8.61935	3.76895
animal organ morphogenesis	10.2025	9.32833	11.7394	23.7224
response to organic substance	7.94179	14.9217	9.41039	19.1136
central nervous system development	8.55665	9.54251	6.89187	14.7209
response to stress	25.0073	13.7271	4.91727	4.56704
response to wounding	10.2612	4.38079	13.5258	2.05821

## Sheet: comparison_down
	e18+p0 (+/-) vs (+/+)	adult+p22 (+/-) vs (+/+)	week 1 (+/-) vs (+/fl)	week 6 (+/-) vs (+/fl)
multicellular organism development	30.8992	42.9776	5.68715	0
system development	32.3658	38.7774	7.31688	0
anatomical structure development	28.2071	38.3801	6.6109	0
localization	40.0257	35.8275	1.85703	0
developmental process	25.5124	34.6321	6.32077	0
biological regulation	35.4309	29.5425	0	0
positive regulation of biological process	22.4913	27.6873	1.48694	0
regulation of cellular process	37.7179	27.36	0	0
regulation of biological process	37.1586	26.5545	0	0
anatomical structure morphogenesis	14.0771	26.4837	5.42342	0
macromolecule modification	21.8172	26.3572	0	0
positive regulation of cellular process	21.9012	26.0825	1.89209	0
cellular protein modification process	20.8566	25.3203	0	0
protein modification process	20.8566	25.3203	0	0
negative regulation of cellular process	17.7163	24.3496	0	0
protein metabolic process	14.6841	23.3342	0	0
cellular macromolecule metabolic process	20.0662	23.3293	0	0
negative regulation of biological process	17.5304	22.9454	0	0
organonitrogen compound metabolic process	17.7643	22.912	0	0
movement of cell or subcellular component	8.36804	22.3133	3.05482	0
cellular process	20.7407	22.0471	0	0
cellular protein metabolic process	15.4596	21.6761	0	0
cellular component organization or biogenesis	12.5841	21.2573	2.88472	0
nervous system development	41.1949	20.8682	13.8244	1.36427
cell differentiation	15.3487	20.5204	2.15927	0
regulation of localization	25.5155	20.4617	0	0
cellular developmental process	14.9839	20.1614	1.69453	0
regulation of primary metabolic process	11.7888	19.5723	0	0
transport	32.549	19.1469	0	0
establishment of localization	33.359	19.0787	0	0
cellular component organization	13.0531	18.8601	3.74179	0
regulation of cell communication	23.4866	17.7095	0	0
cell development	21.0238	17.7078	8.68695	0
regulation of signaling	23.8164	17.498	0	0
neurogenesis	31.9791	16.5543	10.4325	0
regulation of biological quality	24.5327	16.108	3.09193	0
cellular localization	23.5182	16.0026	2.71312	0
macromolecule localization	21.1316	15.9905	0	0
generation of neurons	31.3679	15.8122	11.7143	0
regulation of cellular component organization	27.3119	15.6132	4.62564	0
neuron development	29.3132	15.1136	9.24504	0
plasma membrane bounded cell projection organization	26.2459	15.0509	6.75212	0
protein localization	19.4027	14.8651	1.38015	0
neuron differentiation	28.2413	14.4851	11.4064	0
cell projection organization	27.9079	14.2938	6.58229	0
neuron projection development	26.691	13.9369	8.48292	0
cell morphogenesis	19.1343	13.5139	8.43045	0
intracellular signal transduction	17.8669	13.2029	0	0
phosphate-containing compound metabolic process	19.1658	12.635	0	0
phosphorus metabolic process	19.2248	12.4962	0	0
cell projection morphogenesis	16.3934	11.9201	4.87182	0
cell morphogenesis involved in differentiation	15.4756	11.6931	4.99798	0
plasma membrane bounded cell projection morphogenesis	16.1932	11.693	4.94866	0
cell part morphogenesis	14.8699	11.5464	4.49787	0
neuron projection morphogenesis	16.9973	11.449	4.74425	0
regulation of transport	26.741	7.78793	0	0

## Sheet: e18+p0_het-vs-WT_up
source	term_name	term_id	adjusted_p_value	negative_log10_of_adjusted_p_value	term_size	query_size	intersection_size	effective_domain_size	intersections
GO:MF	protein binding	GO:0005515	9.56007e-31	30.0195	10481	2253	1200	25412	ENSMUSG00000029675,ENSMUSG00000018593,ENSMUSG00000021750,ENSMUSG00000028955,ENSMUSG00000037815,ENSMUSG00000029538,ENSMUSG00000030495,ENSMUSG00000010025,ENSMUSG00000022257,ENSMUSG00000038637,ENSMUSG00000075701,ENSMUSG00000027195,ENSMUSG00000022091,ENSMUSG00000030770,ENSMUSG00000019817,ENSMUSG00000067242,ENSMUSG00000024940,ENSMUSG00000027087,ENSMUSG00000048402,ENSMUSG00000024712,ENSMUSG00000022864,…
GO:MF	binding	GO:0005488	2.00542e-18	17.6978	16232	2253	1640	25412	ENSMUSG00000029675,ENSMUSG00000018593,ENSMUSG00000021750,ENSMUSG00000028955,ENSMUSG00000037815,ENSMUSG00000040354,ENSMUSG00000029538,ENSMUSG00000031979,ENSMUSG00000030495,ENSMUSG00000010025,ENSMUSG00000028792,ENSMUSG00000022257,ENSMUSG00000038637,ENSMUSG00000075701,ENSMUSG00000027195,ENSMUSG00000022091,ENSMUSG00000030770,ENSMUSG00000020680,ENSMUSG00000019817,ENSMUSG00000067242,ENSMUSG00000024940,…
GO:MF	ion binding	GO:0043167	2.5078e-14	13.6007	5914	2253	689	25412	ENSMUSG00000018593,ENSMUSG00000040354,ENSMUSG00000028792,ENSMUSG00000020680,ENSMUSG00000024940,ENSMUSG00000027087,ENSMUSG00000048402,ENSMUSG00000024712,ENSMUSG00000025582,ENSMUSG00000028525,ENSMUSG00000072720,ENSMUSG00000027562,ENSMUSG00000017929,ENSMUSG00000030629,ENSMUSG00000032348,ENSMUSG00000021366,ENSMUSG00000031557,ENSMUSG00000002985,ENSMUSG00000026749,ENSMUSG00000021112,ENSMUSG00000024827,…
GO:MF	catalytic activity	GO:0003824	1.04017e-12	11.9829	5730	2253	662	25412	ENSMUSG00000040354,ENSMUSG00000010025,ENSMUSG00000028792,ENSMUSG00000027195,ENSMUSG00000038286,ENSMUSG00000024712,ENSMUSG00000028517,ENSMUSG00000028525,ENSMUSG00000027562,ENSMUSG00000008090,ENSMUSG00000028909,ENSMUSG00000038642,ENSMUSG00000072946,ENSMUSG00000041556,ENSMUSG00000017929,ENSMUSG00000032348,ENSMUSG00000024654,ENSMUSG00000026749,ENSMUSG00000021112,ENSMUSG00000024827,ENSMUSG00000029570,…
GO:MF	identical protein binding	GO:0042802	2.16581e-10	9.66438	2299	2253	303	25412	ENSMUSG00000037815,ENSMUSG00000010025,ENSMUSG00000038766,ENSMUSG00000026385,ENSMUSG00000008090,ENSMUSG00000002985,ENSMUSG00000021112,ENSMUSG00000067212,ENSMUSG00000024827,ENSMUSG00000035805,ENSMUSG00000046491,ENSMUSG00000022865,ENSMUSG00000020375,ENSMUSG00000021028,ENSMUSG00000015846,ENSMUSG00000074457,ENSMUSG00000022323,ENSMUSG00000074358,ENSMUSG00000038967,ENSMUSG00000020101,ENSMUSG00000079227,…
GO:MF	cation binding	GO:0043169	2.53135e-08	7.59665	4191	2253	485	25412	ENSMUSG00000018593,ENSMUSG00000020680,ENSMUSG00000024940,ENSMUSG00000027087,ENSMUSG00000048402,ENSMUSG00000024712,ENSMUSG00000025582,ENSMUSG00000028525,ENSMUSG00000027562,ENSMUSG00000017929,ENSMUSG00000030629,ENSMUSG00000021366,ENSMUSG00000002985,ENSMUSG00000026749,ENSMUSG00000024827,ENSMUSG00000092035,ENSMUSG00000029570,ENSMUSG00000019872,ENSMUSG00000020375,ENSMUSG00000015846,ENSMUSG00000032373,…
GO:MF	oxidoreductase activity	GO:0016491	3.34057e-08	7.47618	789	2253	126	25412	ENSMUSG00000010025,ENSMUSG00000027195,ENSMUSG00000072946,ENSMUSG00000032348,ENSMUSG00000024827,ENSMUSG00000028383,ENSMUSG00000049090,ENSMUSG00000021072,ENSMUSG00000053398,ENSMUSG00000060376,ENSMUSG00000032314,ENSMUSG00000029776,ENSMUSG00000019864,ENSMUSG00000068874,ENSMUSG00000019055,ENSMUSG00000022947,ENSMUSG00000022210,ENSMUSG00000061758,ENSMUSG00000028597,ENSMUSG00000048440,ENSMUSG00000029311,…
GO:MF	metal ion binding	GO:0046872	1.15539e-07	6.93727	4091	2253	471	25412	ENSMUSG00000018593,ENSMUSG00000020680,ENSMUSG00000024940,ENSMUSG00000027087,ENSMUSG00000048402,ENSMUSG00000024712,ENSMUSG00000025582,ENSMUSG00000028525,ENSMUSG00000027562,ENSMUSG00000017929,ENSMUSG00000030629,ENSMUSG00000021366,ENSMUSG00000002985,ENSMUSG00000026749,ENSMUSG00000092035,ENSMUSG00000029570,ENSMUSG00000019872,ENSMUSG00000020375,ENSMUSG00000015846,ENSMUSG00000032373,ENSMUSG00000074457,…
GO:MF	anion binding	GO:0043168	7.78015e-07	6.10901	2439	2253	300	25412	ENSMUSG00000040354,ENSMUSG00000028792,ENSMUSG00000024712,ENSMUSG00000028525,ENSMUSG00000072720,ENSMUSG00000032348,ENSMUSG00000031557,ENSMUSG00000026749,ENSMUSG00000021112,ENSMUSG00000024827,ENSMUSG00000030739,ENSMUSG00000074886,ENSMUSG00000015846,ENSMUSG00000022323,ENSMUSG00000002250,ENSMUSG00000022836,ENSMUSG00000038668,ENSMUSG00000038967,ENSMUSG00000032314,ENSMUSG00000021428,ENSMUSG00000019055,…
GO:MF	small molecule binding	GO:0036094	2.18077e-06	5.66139	2561	2253	310	25412	ENSMUSG00000040354,ENSMUSG00000028792,ENSMUSG00000024712,ENSMUSG00000028525,ENSMUSG00000072720,ENSMUSG00000026385,ENSMUSG00000026749,ENSMUSG00000021112,ENSMUSG00000024827,ENSMUSG00000030739,ENSMUSG00000074886,ENSMUSG00000015846,ENSMUSG00000021242,ENSMUSG00000002250,ENSMUSG00000022836,ENSMUSG00000038967,ENSMUSG00000053398,ENSMUSG00000056938,ENSMUSG00000032314,ENSMUSG00000021428,ENSMUSG00000029776,…
GO:MF	amide binding	GO:0033218	6.04426e-06	5.21866	429	2253	75	25412	ENSMUSG00000022257,ENSMUSG00000026385,ENSMUSG00000041556,ENSMUSG00000002985,ENSMUSG00000067212,ENSMUSG00000015846,ENSMUSG00000007891,ENSMUSG00000023992,ENSMUSG00000056938,ENSMUSG00000022037,ENSMUSG00000019055,ENSMUSG00000061232,ENSMUSG00000021477,ENSMUSG00000020003,ENSMUSG00000026003,ENSMUSG00000017754,ENSMUSG00000025745,ENSMUSG00000018574,ENSMUSG00000027710,ENSMUSG00000001555,ENSMUSG00000025993,…
GO:MF	sulfur compound binding	GO:1901681	2.40617e-05	4.61867	272	2253	53	25412	ENSMUSG00000027195,ENSMUSG00000008999,ENSMUSG00000026385,ENSMUSG00000008090,ENSMUSG00000002985,ENSMUSG00000056938,ENSMUSG00000022816,ENSMUSG00000026003,ENSMUSG00000025745,ENSMUSG00000027239,ENSMUSG00000028896,ENSMUSG00000047632,ENSMUSG00000018574,ENSMUSG00000027710,ENSMUSG00000022894,ENSMUSG00000004098,ENSMUSG00000027610,ENSMUSG00000029287,ENSMUSG00000044442,ENSMUSG00000031584,ENSMUSG00000039903,…
GO:MF	carbohydrate derivative binding	GO:0097367	7.96472e-05	4.09883	2278	2253	272	25412	ENSMUSG00000040354,ENSMUSG00000028792,ENSMUSG00000027195,ENSMUSG00000024712,ENSMUSG00000028525,ENSMUSG00000008999,ENSMUSG00000072720,ENSMUSG00000026385,ENSMUSG00000008090,ENSMUSG00000038642,ENSMUSG00000002985,ENSMUSG00000026749,ENSMUSG00000021112,ENSMUSG00000021613,ENSMUSG00000030739,ENSMUSG00000074886,ENSMUSG00000022836,ENSMUSG00000038668,ENSMUSG00000038967,ENSMUSG00000023992,ENSMUSG00000056938,…
GO:MF	protein-containing complex binding	GO:0044877	0.000115758	3.93645	1522	2253	193	25412	ENSMUSG00000018593,ENSMUSG00000037815,ENSMUSG00000031979,ENSMUSG00000027195,ENSMUSG00000030770,ENSMUSG00000096210,ENSMUSG00000027087,ENSMUSG00000028517,ENSMUSG00000038642,ENSMUSG00000025351,ENSMUSG00000002985,ENSMUSG00000067212,ENSMUSG00000030739,ENSMUSG00000035805,ENSMUSG00000022865,ENSMUSG00000015709,ENSMUSG00000024593,ENSMUSG00000015846,ENSMUSG00000015647,ENSMUSG00000030342,ENSMUSG00000025809,…
GO:MF	signaling receptor binding	GO:0005102	0.000140153	3.8534	1679	2253	209	25412	ENSMUSG00000067242,ENSMUSG00000027087,ENSMUSG00000028517,ENSMUSG00000008999,ENSMUSG00000026385,ENSMUSG00000002985,ENSMUSG00000067212,ENSMUSG00000046491,ENSMUSG00000022865,ENSMUSG00000015709,ENSMUSG00000024593,ENSMUSG00000015647,ENSMUSG00000040759,ENSMUSG00000021709,ENSMUSG00000030342,ENSMUSG00000025809,ENSMUSG00000004473,ENSMUSG00000052911,ENSMUSG00000000957,ENSMUSG00000071862,ENSMUSG00000001761,…
GO:MF	extracellular matrix structural constituent	GO:0005201	0.000185693	3.73121	137	2253	32	25412	ENSMUSG00000029675,ENSMUSG00000018593,ENSMUSG00000023186,ENSMUSG00000021613,ENSMUSG00000015647,ENSMUSG00000028776,ENSMUSG00000052911,ENSMUSG00000001435,ENSMUSG00000031963,ENSMUSG00000030605,ENSMUSG00000004098,ENSMUSG00000021186,ENSMUSG00000041445,ENSMUSG00000036446,ENSMUSG00000025064,ENSMUSG00000022483,ENSMUSG00000021388,ENSMUSG00000027750,ENSMUSG00000006369,ENSMUSG00000015354,ENSMUSG00000054134,…
GO:MF	nucleotide binding	GO:0000166	0.000340151	3.46833	2188	2253	259	25412	ENSMUSG00000040354,ENSMUSG00000028792,ENSMUSG00000024712,ENSMUSG00000028525,ENSMUSG00000072720,ENSMUSG00000026385,ENSMUSG00000026749,ENSMUSG00000021112,ENSMUSG00000030739,ENSMUSG00000074886,ENSMUSG00000022836,ENSMUSG00000038967,ENSMUSG00000053398,ENSMUSG00000056938,ENSMUSG00000032314,ENSMUSG00000021428,ENSMUSG00000029776,ENSMUSG00000022947,ENSMUSG00000076435,ENSMUSG00000022272,ENSMUSG00000061758,…
GO:MF	nucleoside phosphate binding	GO:1901265	0.000340151	3.46833	2188	2253	259	25412	ENSMUSG00000040354,ENSMUSG00000028792,ENSMUSG00000024712,ENSMUSG00000028525,ENSMUSG00000072720,ENSMUSG00000026385,ENSMUSG00000026749,ENSMUSG00000021112,ENSMUSG00000030739,ENSMUSG00000074886,ENSMUSG00000022836,ENSMUSG00000038967,ENSMUSG00000053398,ENSMUSG00000056938,ENSMUSG00000032314,ENSMUSG00000021428,ENSMUSG00000029776,ENSMUSG00000022947,ENSMUSG00000076435,ENSMUSG00000022272,ENSMUSG00000061758,…
GO:MF	cholesterol transfer activity	GO:0120020	0.00047251	3.32559	22	2253	11	25412	ENSMUSG00000002985,ENSMUSG00000021242,ENSMUSG00000017754,ENSMUSG00000028158,ENSMUSG00000046027,ENSMUSG00000015243,ENSMUSG00000005681,ENSMUSG00000020609,ENSMUSG00000036292,ENSMUSG00000024254,ENSMUSG00000040505
GO:MF	collagen binding	GO:0005518	0.000714119	3.14623	80	2253	22	25412	ENSMUSG00000018593,ENSMUSG00000027195,ENSMUSG00000038642,ENSMUSG00000025809,ENSMUSG00000021477,ENSMUSG00000032243,ENSMUSG00000036446,ENSMUSG00000028600,ENSMUSG00000039115,ENSMUSG00000021388,ENSMUSG00000070436,ENSMUSG00000015354,ENSMUSG00000029718,ENSMUSG00000050578,ENSMUSG00000020473,ENSMUSG00000015533,ENSMUSG00000020077,ENSMUSG00000063765,ENSMUSG00000044024,ENSMUSG00000001930,ENSMUSG00000035493,…
GO:MF	sterol transfer activity	GO:0120015	0.000832866	3.07943	23	2253	11	25412	ENSMUSG00000002985,ENSMUSG00000021242,ENSMUSG00000017754,ENSMUSG00000028158,ENSMUSG00000046027,ENSMUSG00000015243,ENSMUSG00000005681,ENSMUSG00000020609,ENSMUSG00000036292,ENSMUSG00000024254,ENSMUSG00000040505
GO:MF	lipid binding	GO:0008289	0.00095675	3.0192	828	2253	114	25412	ENSMUSG00000022257,ENSMUSG00000026385,ENSMUSG00000032348,ENSMUSG00000031557,ENSMUSG00000020541,ENSMUSG00000002985,ENSMUSG00000020375,ENSMUSG00000015846,ENSMUSG00000021242,ENSMUSG00000022323,ENSMUSG00000002250,ENSMUSG00000038668,ENSMUSG00000045954,ENSMUSG00000023992,ENSMUSG00000022272,ENSMUSG00000061758,ENSMUSG00000002602,ENSMUSG00000074513,ENSMUSG00000030605,ENSMUSG00000102805,ENSMUSG00000021676,…
GO:MF	oxidoreductase activity, acting on CH-OH group of donors	GO:0016614	0.00131062	2.88252	163	2253	34	25412	ENSMUSG00000010025,ENSMUSG00000027195,ENSMUSG00000072946,ENSMUSG00000049090,ENSMUSG00000053398,ENSMUSG00000029776,ENSMUSG00000022947,ENSMUSG00000022210,ENSMUSG00000061758,ENSMUSG00000029311,ENSMUSG00000025745,ENSMUSG00000027984,ENSMUSG00000019102,ENSMUSG00000020988,ENSMUSG00000025921,ENSMUSG00000011382,ENSMUSG00000073609,ENSMUSG00000030541,ENSMUSG00000015970,ENSMUSG00000039450,ENSMUSG00000031641,…
GO:MF	cell adhesion molecule binding	GO:0050839	0.00254924	2.59359	290	2253	50	25412	ENSMUSG00000037815,ENSMUSG00000027087,ENSMUSG00000028517,ENSMUSG00000022865,ENSMUSG00000015647,ENSMUSG00000030342,ENSMUSG00000025809,ENSMUSG00000052911,ENSMUSG00000000957,ENSMUSG00000052397,ENSMUSG00000002980,ENSMUSG00000030605,ENSMUSG00000027962,ENSMUSG00000004266,ENSMUSG00000108596,ENSMUSG00000021728,ENSMUSG00000032243,ENSMUSG00000031990,ENSMUSG00000067586,ENSMUSG00000021186,ENSMUSG00000024965,…
GO:MF	integrin binding	GO:0005178	0.00698393	2.1559	146	2253	30	25412	ENSMUSG00000027087,ENSMUSG00000028517,ENSMUSG00000022865,ENSMUSG00000015647,ENSMUSG00000030342,ENSMUSG00000025809,ENSMUSG00000052911,ENSMUSG00000000957,ENSMUSG00000030605,ENSMUSG00000027962,ENSMUSG00000108596,ENSMUSG00000031990,ENSMUSG00000067586,ENSMUSG00000021186,ENSMUSG00000024965,ENSMUSG00000037225,ENSMUSG00000039115,ENSMUSG00000028465,ENSMUSG00000029816,ENSMUSG00000006369,ENSMUSG00000001281,…
GO:MF	peptide binding	GO:0042277	0.00777596	2.10925	351	2253	56	25412	ENSMUSG00000041556,ENSMUSG00000002985,ENSMUSG00000067212,ENSMUSG00000015846,ENSMUSG00000007891,ENSMUSG00000023992,ENSMUSG00000022037,ENSMUSG00000019055,ENSMUSG00000061232,ENSMUSG00000021477,ENSMUSG00000020003,ENSMUSG00000025993,ENSMUSG00000027610,ENSMUSG00000031584,ENSMUSG00000057722,ENSMUSG00000051439,ENSMUSG00000049928,ENSMUSG00000047904,ENSMUSG00000021583,ENSMUSG00000050737,ENSMUSG00000027931,…
GO:MF	extracellular matrix binding	GO:0050840	0.0153769	1.81313	57	2253	16	25412	ENSMUSG00000029675,ENSMUSG00000018593,ENSMUSG00000027087,ENSMUSG00000038642,ENSMUSG00000031557,ENSMUSG00000025809,ENSMUSG00000028776,ENSMUSG00000002980,ENSMUSG00000046618,ENSMUSG00000022894,ENSMUSG00000020019,ENSMUSG00000039115,ENSMUSG00000031480,ENSMUSG00000015533,ENSMUSG00000050335,ENSMUSG00000035493
GO:MF	lyase activity	GO:0016829	0.0191561	1.71769	199	2253	36	25412	ENSMUSG00000027562,ENSMUSG00000024827,ENSMUSG00000032373,ENSMUSG00000059288,ENSMUSG00000021496,ENSMUSG00000023044,ENSMUSG00000025745,ENSMUSG00000024132,ENSMUSG00000063849,ENSMUSG00000026187,ENSMUSG00000042684,ENSMUSG00000060063,ENSMUSG00000021884,ENSMUSG00000027931,ENSMUSG00000039648,ENSMUSG00000033096,ENSMUSG00000048029,ENSMUSG00000020641,ENSMUSG00000020182,ENSMUSG00000041429,ENSMUSG00000021933,…
GO:MF	antioxidant activity	GO:0016209	0.022379	1.65016	84	2253	20	25412	ENSMUSG00000075701,ENSMUSG00000032348,ENSMUSG00000002985,ENSMUSG00000028597,ENSMUSG00000029864,ENSMUSG00000031584,ENSMUSG00000060063,ENSMUSG00000073940,ENSMUSG00000050737,ENSMUSG00000020844,ENSMUSG00000052234,ENSMUSG00000021760,ENSMUSG00000072941,ENSMUSG00000024953,ENSMUSG00000020810,ENSMUSG00000047250,ENSMUSG00000034108,ENSMUSG00000063856,ENSMUSG00000004035,ENSMUSG00000018339
GO:MF	sterol transporter activity	GO:0015248	0.0267421	1.5728	31	2253	11	25412	ENSMUSG00000002985,ENSMUSG00000021242,ENSMUSG00000017754,ENSMUSG00000028158,ENSMUSG00000046027,ENSMUSG00000015243,ENSMUSG00000005681,ENSMUSG00000020609,ENSMUSG00000036292,ENSMUSG00000024254,ENSMUSG00000040505
GO:MF	fatty-acyl-CoA binding	GO:0000062	0.0268477	1.57109	26	2253	10	25412	ENSMUSG00000026385,ENSMUSG00000056938,ENSMUSG00000026003,ENSMUSG00000025745,ENSMUSG00000018574,ENSMUSG00000027710,ENSMUSG00000029545,ENSMUSG00000026600,ENSMUSG00000026644,ENSMUSG00000033701
GO:MF	oxidoreductase activity, acting on the CH-OH group of donors, NAD or NADP as acceptor	GO:0016616	0.0362172	1.44108	151	2253	29	25412	ENSMUSG00000027195,ENSMUSG00000072946,ENSMUSG00000049090,ENSMUSG00000053398,ENSMUSG00000029776,ENSMUSG00000022947,ENSMUSG00000022210,ENSMUSG00000061758,ENSMUSG00000029311,ENSMUSG00000025745,ENSMUSG00000027984,ENSMUSG00000019102,ENSMUSG00000025921,ENSMUSG00000011382,ENSMUSG00000030541,ENSMUSG00000039450,ENSMUSG00000031641,ENSMUSG00000028378,ENSMUSG00000074207,ENSMUSG00000028167,ENSMUSG00000033122,…
GO:MF	cytoskeletal protein binding	GO:0008092	0.0389912	1.40903	1003	2253	125	25412	ENSMUSG00000021750,ENSMUSG00000037815,ENSMUSG00000022091,ENSMUSG00000030770,ENSMUSG00000028525,ENSMUSG00000072720,ENSMUSG00000002985,ENSMUSG00000026749,ENSMUSG00000030739,ENSMUSG00000026466,ENSMUSG00000068744,ENSMUSG00000022836,ENSMUSG00000025809,ENSMUSG00000074358,ENSMUSG00000049493,ENSMUSG00000079227,ENSMUSG00000022037,ENSMUSG00000062866,ENSMUSG00000021373,ENSMUSG00000022272,ENSMUSG00000020733,…
GO:MF	fatty acid derivative binding	GO:1901567	0.0392594	1.40606	27	2253	10	25412	ENSMUSG00000026385,ENSMUSG00000056938,ENSMUSG00000026003,ENSMUSG00000025745,ENSMUSG00000018574,ENSMUSG00000027710,ENSMUSG00000029545,ENSMUSG00000026600,ENSMUSG00000026644,ENSMUSG00000033701
GO:BP	positive regulation of biological process	GO:0048518	7.51002e-29	28.1244	6629	2274	786	27543	ENSMUSG00000018593,ENSMUSG00000021750,ENSMUSG00000028955,ENSMUSG00000037815,ENSMUSG00000040354,ENSMUSG00000027195,ENSMUSG00000022091,ENSMUSG00000020680,ENSMUSG00000019817,ENSMUSG00000067242,ENSMUSG00000024940,ENSMUSG00000027087,ENSMUSG00000048402,ENSMUSG00000022864,ENSMUSG00000030527,ENSMUSG00000036353,ENSMUSG00000028517,ENSMUSG00000000567,ENSMUSG00000036896,ENSMUSG00000038766,ENSMUSG00000028525,…
GO:BP	anatomical structure development	GO:0048856	1.03031e-28	27.987	6186	2274	744	27543	ENSMUSG00000029675,ENSMUSG00000018593,ENSMUSG00000028955,ENSMUSG00000037815,ENSMUSG00000010025,ENSMUSG00000030770,ENSMUSG00000019817,ENSMUSG00000067242,ENSMUSG00000024940,ENSMUSG00000027087,ENSMUSG00000048402,ENSMUSG00000025582,ENSMUSG00000022864,ENSMUSG00000004558,ENSMUSG00000036353,ENSMUSG00000028517,ENSMUSG00000000567,ENSMUSG00000036896,ENSMUSG00000008999,ENSMUSG00000072720,ENSMUSG00000026385,…
GO:BP	localization	GO:0051179	2.32706e-28	27.6332	6297	2274	753	27543	ENSMUSG00000018593,ENSMUSG00000021750,ENSMUSG00000028955,ENSMUSG00000021371,ENSMUSG00000037815,ENSMUSG00000031979,ENSMUSG00000030495,ENSMUSG00000022257,ENSMUSG00000075701,ENSMUSG00000030770,ENSMUSG00000067242,ENSMUSG00000027087,ENSMUSG00000025582,ENSMUSG00000036353,ENSMUSG00000028517,ENSMUSG00000000567,ENSMUSG00000028525,ENSMUSG00000008999,ENSMUSG00000026385,ENSMUSG00000027562,ENSMUSG00000028909,…
GO:BP	developmental process	GO:0032502	9.62098e-27	26.0168	6788	2274	792	27543	ENSMUSG00000029675,ENSMUSG00000018593,ENSMUSG00000028955,ENSMUSG00000037815,ENSMUSG00000010025,ENSMUSG00000030770,ENSMUSG00000019817,ENSMUSG00000067242,ENSMUSG00000024940,ENSMUSG00000027087,ENSMUSG00000048402,ENSMUSG00000025582,ENSMUSG00000022864,ENSMUSG00000004558,ENSMUSG00000036353,ENSMUSG00000028517,ENSMUSG00000000567,ENSMUSG00000036896,ENSMUSG00000008999,ENSMUSG00000072720,ENSMUSG00000026385,…
GO:BP	response to stress	GO:0006950	9.83443e-26	25.0073	3942	2274	515	27543	ENSMUSG00000028955,ENSMUSG00000037815,ENSMUSG00000040354,ENSMUSG00000010025,ENSMUSG00000075701,ENSMUSG00000027087,ENSMUSG00000036353,ENSMUSG00000028517,ENSMUSG00000036896,ENSMUSG00000028525,ENSMUSG00000026385,ENSMUSG00000038642,ENSMUSG00000041556,ENSMUSG00000002985,ENSMUSG00000074637,ENSMUSG00000035805,ENSMUSG00000022865,ENSMUSG00000015709,ENSMUSG00000021028,ENSMUSG00000036503,ENSMUSG00000002250,…
GO:BP	multicellular organism development	GO:0007275	1.24785e-25	24.9038	5045	2274	623	27543	ENSMUSG00000029675,ENSMUSG00000018593,ENSMUSG00000037815,ENSMUSG00000010025,ENSMUSG00000030770,ENSMUSG00000067242,ENSMUSG00000024940,ENSMUSG00000027087,ENSMUSG00000048402,ENSMUSG00000025582,ENSMUSG00000022864,ENSMUSG00000004558,ENSMUSG00000036353,ENSMUSG00000028517,ENSMUSG00000000567,ENSMUSG00000036896,ENSMUSG00000008999,ENSMUSG00000072720,ENSMUSG00000026385,ENSMUSG00000027495,ENSMUSG00000064373,…
GO:BP	positive regulation of cellular process	GO:0048522	9.22373e-25	24.0351	6072	2274	717	27543	ENSMUSG00000018593,ENSMUSG00000021750,ENSMUSG00000028955,ENSMUSG00000037815,ENSMUSG00000040354,ENSMUSG00000027195,ENSMUSG00000022091,ENSMUSG00000019817,ENSMUSG00000067242,ENSMUSG00000024940,ENSMUSG00000027087,ENSMUSG00000048402,ENSMUSG00000030527,ENSMUSG00000036353,ENSMUSG00000028517,ENSMUSG00000000567,ENSMUSG00000038766,ENSMUSG00000008999,ENSMUSG00000026385,ENSMUSG00000027495,ENSMUSG00000027562,…
GO:BP	system development	GO:0048731	1.50748e-24	23.8217	4533	2274	569	27543	ENSMUSG00000029675,ENSMUSG00000018593,ENSMUSG00000037815,ENSMUSG00000010025,ENSMUSG00000030770,ENSMUSG00000067242,ENSMUSG00000024940,ENSMUSG00000027087,ENSMUSG00000048402,ENSMUSG00000025582,ENSMUSG00000022864,ENSMUSG00000004558,ENSMUSG00000036353,ENSMUSG00000028517,ENSMUSG00000000567,ENSMUSG00000036896,ENSMUSG00000008999,ENSMUSG00000072720,ENSMUSG00000026385,ENSMUSG00000027495,ENSMUSG00000064373,…
GO:BP	regulation of multicellular organismal process	GO:0051239	1.09254e-22	21.9616	2854	2274	393	27543	ENSMUSG00000018593,ENSMUSG00000037815,ENSMUSG00000022257,ENSMUSG00000075701,ENSMUSG00000024940,ENSMUSG00000027087,ENSMUSG00000048402,ENSMUSG00000025582,ENSMUSG00000004558,ENSMUSG00000028517,ENSMUSG00000000567,ENSMUSG00000036896,ENSMUSG00000028525,ENSMUSG00000008999,ENSMUSG00000027495,ENSMUSG00000027562,ENSMUSG00000038642,ENSMUSG00000017929,ENSMUSG00000058325,ENSMUSG00000025351,ENSMUSG00000002985,…
GO:BP	animal organ development	GO:0048513	3.55207e-22	21.4495	3856	2274	493	27543	ENSMUSG00000029675,ENSMUSG00000018593,ENSMUSG00000037815,ENSMUSG00000030770,ENSMUSG00000019817,ENSMUSG00000024940,ENSMUSG00000027087,ENSMUSG00000048402,ENSMUSG00000022864,ENSMUSG00000036353,ENSMUSG00000000567,ENSMUSG00000036896,ENSMUSG00000008999,ENSMUSG00000072720,ENSMUSG00000026385,ENSMUSG00000027495,ENSMUSG00000064373,ENSMUSG00000027562,ENSMUSG00000008090,ENSMUSG00000028909,ENSMUSG00000058325,…
GO:BP	movement of cell or subcellular component	GO:0006928	1.43623e-21	20.8428	2127	2274	312	27543	ENSMUSG00000018593,ENSMUSG00000021750,ENSMUSG00000037815,ENSMUSG00000030770,ENSMUSG00000067242,ENSMUSG00000027087,ENSMUSG00000048402,ENSMUSG00000036353,ENSMUSG00000028517,ENSMUSG00000000567,ENSMUSG00000028525,ENSMUSG00000008999,ENSMUSG00000028909,ENSMUSG00000058325,ENSMUSG00000025351,ENSMUSG00000002985,ENSMUSG00000030739,ENSMUSG00000022865,ENSMUSG00000024593,ENSMUSG00000107478,ENSMUSG00000015647,…
GO:BP	anatomical structure morphogenesis	GO:0009653	1.79999e-19	18.7447	2781	2274	374	27543	ENSMUSG00000029675,ENSMUSG00000018593,ENSMUSG00000028955,ENSMUSG00000037815,ENSMUSG00000030770,ENSMUSG00000067242,ENSMUSG00000024940,ENSMUSG00000027087,ENSMUSG00000048402,ENSMUSG00000025582,ENSMUSG00000028517,ENSMUSG00000000567,ENSMUSG00000008999,ENSMUSG00000072720,ENSMUSG00000027562,ENSMUSG00000008090,ENSMUSG00000017929,ENSMUSG00000058325,ENSMUSG00000002985,ENSMUSG00000021112,ENSMUSG00000074637,…
GO:BP	small molecule metabolic process	GO:0044281	4.32089e-19	18.3644	1778	2274	266	27543	ENSMUSG00000040354,ENSMUSG00000010025,ENSMUSG00000028792,ENSMUSG00000027195,ENSMUSG00000024712,ENSMUSG00000028517,ENSMUSG00000000567,ENSMUSG00000028525,ENSMUSG00000026385,ENSMUSG00000027562,ENSMUSG00000072946,ENSMUSG00000024654,ENSMUSG00000002985,ENSMUSG00000021112,ENSMUSG00000024827,ENSMUSG00000046491,ENSMUSG00000019872,ENSMUSG00000021242,ENSMUSG00000002250,ENSMUSG00000062078,ENSMUSG00000030869,…
GO:BP	regulation of localization	GO:0032879	1.37193e-18	17.8627	2881	2274	381	27543	ENSMUSG00000018593,ENSMUSG00000021750,ENSMUSG00000028955,ENSMUSG00000037815,ENSMUSG00000027087,ENSMUSG00000036353,ENSMUSG00000028517,ENSMUSG00000000567,ENSMUSG00000028525,ENSMUSG00000008999,ENSMUSG00000026385,ENSMUSG00000027562,ENSMUSG00000028909,ENSMUSG00000038642,ENSMUSG00000058325,ENSMUSG00000025351,ENSMUSG00000002985,ENSMUSG00000074886,ENSMUSG00000035805,ENSMUSG00000046491,ENSMUSG00000020375,…
GO:BP	locomotion	GO:0040011	2.61028e-18	17.5833	1892	2274	276	27543	ENSMUSG00000018593,ENSMUSG00000021750,ENSMUSG00000037815,ENSMUSG00000030770,ENSMUSG00000067242,ENSMUSG00000027087,ENSMUSG00000048402,ENSMUSG00000036353,ENSMUSG00000028517,ENSMUSG00000000567,ENSMUSG00000028525,ENSMUSG00000008999,ENSMUSG00000028909,ENSMUSG00000058325,ENSMUSG00000025351,ENSMUSG00000002985,ENSMUSG00000022865,ENSMUSG00000024593,ENSMUSG00000107478,ENSMUSG00000015647,ENSMUSG00000040759,…
GO:BP	cell motility	GO:0048870	4.12343e-18	17.3847	1697	2274	254	27543	ENSMUSG00000018593,ENSMUSG00000021750,ENSMUSG00000037815,ENSMUSG00000030770,ENSMUSG00000027087,ENSMUSG00000036353,ENSMUSG00000028517,ENSMUSG00000000567,ENSMUSG00000028525,ENSMUSG00000008999,ENSMUSG00000028909,ENSMUSG00000058325,ENSMUSG00000025351,ENSMUSG00000002985,ENSMUSG00000022865,ENSMUSG00000024593,ENSMUSG00000107478,ENSMUSG00000015647,ENSMUSG00000002250,ENSMUSG00000022836,ENSMUSG00000030342,…
GO:BP	localization of cell	GO:0051674	4.12343e-18	17.3847	1697	2274	254	27543	ENSMUSG00000018593,ENSMUSG00000021750,ENSMUSG00000037815,ENSMUSG00000030770,ENSMUSG00000027087,ENSMUSG00000036353,ENSMUSG00000028517,ENSMUSG00000000567,ENSMUSG00000028525,ENSMUSG00000008999,ENSMUSG00000028909,ENSMUSG00000058325,ENSMUSG00000025351,ENSMUSG00000002985,ENSMUSG00000022865,ENSMUSG00000024593,ENSMUSG00000107478,ENSMUSG00000015647,ENSMUSG00000002250,ENSMUSG00000022836,ENSMUSG00000030342,…
GO:BP	regulation of response to stimulus	GO:0048583	1.51957e-17	16.8183	3926	2274	481	27543	ENSMUSG00000037815,ENSMUSG00000075701,ENSMUSG00000022091,ENSMUSG00000027087,ENSMUSG00000048402,ENSMUSG00000025582,ENSMUSG00000030527,ENSMUSG00000004558,ENSMUSG00000036353,ENSMUSG00000028517,ENSMUSG00000000567,ENSMUSG00000036896,ENSMUSG00000028525,ENSMUSG00000008999,ENSMUSG00000027650,ENSMUSG00000008090,ENSMUSG00000028909,ENSMUSG00000038642,ENSMUSG00000030629,ENSMUSG00000025351,ENSMUSG00000002985,…
GO:BP	tissue development	GO:0009888	1.58553e-17	16.7998	2046	2274	290	27543	ENSMUSG00000029675,ENSMUSG00000010025,ENSMUSG00000019817,ENSMUSG00000024940,ENSMUSG00000027087,ENSMUSG00000048402,ENSMUSG00000000567,ENSMUSG00000008999,ENSMUSG00000072720,ENSMUSG00000026385,ENSMUSG00000027562,ENSMUSG00000025351,ENSMUSG00000021112,ENSMUSG00000074637,ENSMUSG00000029570,ENSMUSG00000030739,ENSMUSG00000022865,ENSMUSG00000024593,ENSMUSG00000015846,ENSMUSG00000090125,ENSMUSG00000015647,…
GO:BP	circulatory system development	GO:0072359	6.17319e-17	16.2095	1180	2274	192	27543	ENSMUSG00000029675,ENSMUSG00000018593,ENSMUSG00000030770,ENSMUSG00000027087,ENSMUSG00000048402,ENSMUSG00000028517,ENSMUSG00000000567,ENSMUSG00000008999,ENSMUSG00000072720,ENSMUSG00000008090,ENSMUSG00000002985,ENSMUSG00000022865,ENSMUSG00000015846,ENSMUSG00000002250,ENSMUSG00000062078,ENSMUSG00000022836,ENSMUSG00000025809,ENSMUSG00000031665,ENSMUSG00000000957,ENSMUSG00000042607,ENSMUSG00000020644,…
GO:BP	positive regulation of metabolic process	GO:0009893	8.51016e-17	16.0701	3908	2274	476	27543	ENSMUSG00000021750,ENSMUSG00000028955,ENSMUSG00000040354,ENSMUSG00000020680,ENSMUSG00000019817,ENSMUSG00000048402,ENSMUSG00000030527,ENSMUSG00000028517,ENSMUSG00000000567,ENSMUSG00000038766,ENSMUSG00000028525,ENSMUSG00000008999,ENSMUSG00000026385,ENSMUSG00000021366,ENSMUSG00000020541,ENSMUSG00000002985,ENSMUSG00000074637,ENSMUSG00000079033,ENSMUSG00000046491,ENSMUSG00000015709,ENSMUSG00000021028,…
GO:BP	tube development	GO:0035295	1.83672e-16	15.736	1157	2274	188	27543	ENSMUSG00000018593,ENSMUSG00000030770,ENSMUSG00000024940,ENSMUSG00000027087,ENSMUSG00000048402,ENSMUSG00000000567,ENSMUSG00000008999,ENSMUSG00000072720,ENSMUSG00000002985,ENSMUSG00000015846,ENSMUSG00000015647,ENSMUSG00000062078,ENSMUSG00000022836,ENSMUSG00000025809,ENSMUSG00000031665,ENSMUSG00000053398,ENSMUSG00000000957,ENSMUSG00000042607,ENSMUSG00000020644,ENSMUSG00000027803,ENSMUSG00000001761,…
GO:BP	negative regulation of cellular process	GO:0048523	9.59252e-16	15.0181	5155	2274	590	27543	ENSMUSG00000018593,ENSMUSG00000021750,ENSMUSG00000028955,ENSMUSG00000037815,ENSMUSG00000029538,ENSMUSG00000022257,ENSMUSG00000075701,ENSMUSG00000022091,ENSMUSG00000020680,ENSMUSG00000024940,ENSMUSG00000096210,ENSMUSG00000027087,ENSMUSG00000048402,ENSMUSG00000030527,ENSMUSG00000004558,ENSMUSG00000036353,ENSMUSG00000028517,ENSMUSG00000000567,ENSMUSG00000036896,ENSMUSG00000028525,ENSMUSG00000008999,…
GO:BP	cell population proliferation	GO:0008283	1.29206e-15	14.8887	2109	2274	290	27543	ENSMUSG00000018593,ENSMUSG00000037815,ENSMUSG00000024940,ENSMUSG00000027087,ENSMUSG00000048402,ENSMUSG00000004558,ENSMUSG00000000567,ENSMUSG00000008999,ENSMUSG00000026385,ENSMUSG00000008090,ENSMUSG00000028909,ENSMUSG00000041556,ENSMUSG00000002985,ENSMUSG00000074637,ENSMUSG00000022865,ENSMUSG00000015709,ENSMUSG00000024593,ENSMUSG00000015846,ENSMUSG00000015647,ENSMUSG00000022323,ENSMUSG00000002250,…
GO:BP	positive regulation of macromolecule metabolic process	GO:0010604	3.64727e-15	14.438	3592	2274	438	27543	ENSMUSG00000021750,ENSMUSG00000028955,ENSMUSG00000040354,ENSMUSG00000020680,ENSMUSG00000019817,ENSMUSG00000048402,ENSMUSG00000030527,ENSMUSG00000028517,ENSMUSG00000000567,ENSMUSG00000038766,ENSMUSG00000028525,ENSMUSG00000008999,ENSMUSG00000021366,ENSMUSG00000020541,ENSMUSG00000002985,ENSMUSG00000074637,ENSMUSG00000079033,ENSMUSG00000046491,ENSMUSG00000015709,ENSMUSG00000021028,ENSMUSG00000015846,…
GO:BP	cellular response to chemical stimulus	GO:0070887	5.48611e-15	14.2607	3457	2274	424	27543	ENSMUSG00000018593,ENSMUSG00000021750,ENSMUSG00000028955,ENSMUSG00000037815,ENSMUSG00000040354,ENSMUSG00000075701,ENSMUSG00000030770,ENSMUSG00000024940,ENSMUSG00000048402,ENSMUSG00000025582,ENSMUSG00000036353,ENSMUSG00000000567,ENSMUSG00000028525,ENSMUSG00000028698,ENSMUSG00000008999,ENSMUSG00000027495,ENSMUSG00000027562,ENSMUSG00000008090,ENSMUSG00000038642,ENSMUSG00000030629,ENSMUSG00000032348,…
GO:BP	establishment of localization	GO:0051234	6.51328e-15	14.1862	4762	2274	549	27543	ENSMUSG00000028955,ENSMUSG00000021371,ENSMUSG00000031979,ENSMUSG00000030495,ENSMUSG00000022257,ENSMUSG00000075701,ENSMUSG00000027087,ENSMUSG00000025582,ENSMUSG00000036353,ENSMUSG00000028517,ENSMUSG00000028525,ENSMUSG00000026385,ENSMUSG00000027562,ENSMUSG00000038642,ENSMUSG00000030629,ENSMUSG00000058325,ENSMUSG00000025351,ENSMUSG00000020541,ENSMUSG00000002985,ENSMUSG00000092035,ENSMUSG00000074886,…
GO:BP	positive regulation of response to stimulus	GO:0048584	9.43471e-15	14.0253	2264	2274	303	27543	ENSMUSG00000037815,ENSMUSG00000022091,ENSMUSG00000027087,ENSMUSG00000036353,ENSMUSG00000028517,ENSMUSG00000000567,ENSMUSG00000036896,ENSMUSG00000028525,ENSMUSG00000008999,ENSMUSG00000038642,ENSMUSG00000025351,ENSMUSG00000002985,ENSMUSG00000067212,ENSMUSG00000074637,ENSMUSG00000029570,ENSMUSG00000046491,ENSMUSG00000021028,ENSMUSG00000015846,ENSMUSG00000036503,ENSMUSG00000002250,ENSMUSG00000021709,…
GO:BP	regulation of cell population proliferation	GO:0042127	1.15102e-14	13.9389	1764	2274	250	27543	ENSMUSG00000018593,ENSMUSG00000037815,ENSMUSG00000024940,ENSMUSG00000027087,ENSMUSG00000048402,ENSMUSG00000004558,ENSMUSG00000000567,ENSMUSG00000008999,ENSMUSG00000008090,ENSMUSG00000028909,ENSMUSG00000041556,ENSMUSG00000002985,ENSMUSG00000074637,ENSMUSG00000022865,ENSMUSG00000015709,ENSMUSG00000024593,ENSMUSG00000015846,ENSMUSG00000015647,ENSMUSG00000022323,ENSMUSG00000002250,ENSMUSG00000030342,…
GO:BP	cellular developmental process	GO:0048869	2.74313e-14	13.5618	4678	2274	538	27543	ENSMUSG00000028955,ENSMUSG00000037815,ENSMUSG00000030770,ENSMUSG00000019817,ENSMUSG00000067242,ENSMUSG00000024940,ENSMUSG00000027087,ENSMUSG00000048402,ENSMUSG00000025582,ENSMUSG00000022864,ENSMUSG00000004558,ENSMUSG00000036353,ENSMUSG00000028517,ENSMUSG00000000567,ENSMUSG00000036896,ENSMUSG00000008999,ENSMUSG00000072720,ENSMUSG00000026385,ENSMUSG00000027495,ENSMUSG00000027562,ENSMUSG00000028909,…
GO:BP	response to external stimulus	GO:0009605	2.97156e-14	13.527	3104	2274	386	27543	ENSMUSG00000021750,ENSMUSG00000028955,ENSMUSG00000040354,ENSMUSG00000075701,ENSMUSG00000030770,ENSMUSG00000067242,ENSMUSG00000027087,ENSMUSG00000048402,ENSMUSG00000036353,ENSMUSG00000000567,ENSMUSG00000036896,ENSMUSG00000028525,ENSMUSG00000008999,ENSMUSG00000038642,ENSMUSG00000025351,ENSMUSG00000002985,ENSMUSG00000022865,ENSMUSG00000015846,ENSMUSG00000107478,ENSMUSG00000021242,ENSMUSG00000015647,…
GO:BP	regulation of molecular function	GO:0065009	8.55557e-14	13.0678	3003	2274	374	27543	ENSMUSG00000030770,ENSMUSG00000096210,ENSMUSG00000027087,ENSMUSG00000024712,ENSMUSG00000025582,ENSMUSG00000030527,ENSMUSG00000028517,ENSMUSG00000028525,ENSMUSG00000028698,ENSMUSG00000008999,ENSMUSG00000026385,ENSMUSG00000038642,ENSMUSG00000058325,ENSMUSG00000032198,ENSMUSG00000020541,ENSMUSG00000002985,ENSMUSG00000074637,ENSMUSG00000029570,ENSMUSG00000074886,ENSMUSG00000026466,ENSMUSG00000021028,…
GO:BP	cell differentiation	GO:0030154	1.08377e-13	12.9651	4646	2274	532	27543	ENSMUSG00000028955,ENSMUSG00000037815,ENSMUSG00000030770,ENSMUSG00000019817,ENSMUSG00000067242,ENSMUSG00000024940,ENSMUSG00000027087,ENSMUSG00000048402,ENSMUSG00000025582,ENSMUSG00000022864,ENSMUSG00000004558,ENSMUSG00000036353,ENSMUSG00000028517,ENSMUSG00000000567,ENSMUSG00000036896,ENSMUSG00000008999,ENSMUSG00000072720,ENSMUSG00000026385,ENSMUSG00000027495,ENSMUSG00000027562,ENSMUSG00000028909,…
GO:BP	regulation of signal transduction	GO:0009966	1.15176e-13	12.9386	2898	2274	363	27543	ENSMUSG00000037815,ENSMUSG00000075701,ENSMUSG00000022091,ENSMUSG00000027087,ENSMUSG00000048402,ENSMUSG00000025582,ENSMUSG00000030527,ENSMUSG00000004558,ENSMUSG00000036353,ENSMUSG00000028517,ENSMUSG00000000567,ENSMUSG00000028525,ENSMUSG00000008999,ENSMUSG00000027650,ENSMUSG00000008090,ENSMUSG00000028909,ENSMUSG00000030629,ENSMUSG00000025351,ENSMUSG00000002985,ENSMUSG00000021112,ENSMUSG00000092035,…
GO:BP	positive regulation of multicellular organismal process	GO:0051240	2.89217e-13	12.5388	1595	2274	227	27543	ENSMUSG00000000567,ENSMUSG00000028525,ENSMUSG00000008999,ENSMUSG00000027562,ENSMUSG00000017929,ENSMUSG00000002985,ENSMUSG00000062078,ENSMUSG00000025809,ENSMUSG00000049493,ENSMUSG00000020101,ENSMUSG00000000957,ENSMUSG00000020644,ENSMUSG00000071862,ENSMUSG00000079227,ENSMUSG00000023992,ENSMUSG00000027803,ENSMUSG00000001761,ENSMUSG00000053110,ENSMUSG00000022037,ENSMUSG00000013089,ENSMUSG00000044080,…
GO:BP	transport	GO:0006810	4.89894e-13	12.3099	4607	2274	525	27543	ENSMUSG00000028955,ENSMUSG00000021371,ENSMUSG00000031979,ENSMUSG00000030495,ENSMUSG00000022257,ENSMUSG00000075701,ENSMUSG00000027087,ENSMUSG00000025582,ENSMUSG00000036353,ENSMUSG00000028517,ENSMUSG00000028525,ENSMUSG00000026385,ENSMUSG00000027562,ENSMUSG00000038642,ENSMUSG00000030629,ENSMUSG00000058325,ENSMUSG00000025351,ENSMUSG00000020541,ENSMUSG00000002985,ENSMUSG00000092035,ENSMUSG00000074886,…
GO:BP	cell migration	GO:0016477	6.8033e-13	12.1673	1505	2274	216	27543	ENSMUSG00000018593,ENSMUSG00000021750,ENSMUSG00000037815,ENSMUSG00000030770,ENSMUSG00000027087,ENSMUSG00000036353,ENSMUSG00000028517,ENSMUSG00000000567,ENSMUSG00000028525,ENSMUSG00000008999,ENSMUSG00000028909,ENSMUSG00000058325,ENSMUSG00000025351,ENSMUSG00000002985,ENSMUSG00000022865,ENSMUSG00000024593,ENSMUSG00000107478,ENSMUSG00000015647,ENSMUSG00000002250,ENSMUSG00000022836,ENSMUSG00000030342,…
GO:BP	regulation of cell communication	GO:0010646	7.2963e-13	12.1369	3453	2274	414	27543	ENSMUSG00000021750,ENSMUSG00000037815,ENSMUSG00000075701,ENSMUSG00000022091,ENSMUSG00000067242,ENSMUSG00000027087,ENSMUSG00000048402,ENSMUSG00000025582,ENSMUSG00000030527,ENSMUSG00000004558,ENSMUSG00000036353,ENSMUSG00000028517,ENSMUSG00000000567,ENSMUSG00000028525,ENSMUSG00000008999,ENSMUSG00000027650,ENSMUSG00000026385,ENSMUSG00000027562,ENSMUSG00000008090,ENSMUSG00000028909,ENSMUSG00000030629,…
GO:BP	organonitrogen compound metabolic process	GO:1901564	8.15157e-13	12.0888	6512	2274	699	27543	ENSMUSG00000021750,ENSMUSG00000040354,ENSMUSG00000028792,ENSMUSG00000022257,ENSMUSG00000075701,ENSMUSG00000027087,ENSMUSG00000024712,ENSMUSG00000028517,ENSMUSG00000000567,ENSMUSG00000028525,ENSMUSG00000008999,ENSMUSG00000026385,ENSMUSG00000028909,ENSMUSG00000038642,ENSMUSG00000041556,ENSMUSG00000017929,ENSMUSG00000032348,ENSMUSG00000024654,ENSMUSG00000020541,ENSMUSG00000002985,ENSMUSG00000026749,…
GO:BP	regulation of biological quality	GO:0065008	8.89125e-13	12.051	4029	2274	469	27543	ENSMUSG00000029675,ENSMUSG00000018593,ENSMUSG00000021750,ENSMUSG00000021371,ENSMUSG00000022257,ENSMUSG00000075701,ENSMUSG00000027195,ENSMUSG00000030770,ENSMUSG00000020680,ENSMUSG00000067242,ENSMUSG00000024940,ENSMUSG00000027087,ENSMUSG00000025582,ENSMUSG00000030527,ENSMUSG00000036353,ENSMUSG00000028517,ENSMUSG00000000567,ENSMUSG00000028525,ENSMUSG00000026385,ENSMUSG00000027495,ENSMUSG00000027562,…
GO:BP	biological regulation	GO:0065007	1.44048e-12	11.8415	14043	2274	1342	27543	ENSMUSG00000029675,ENSMUSG00000018593,ENSMUSG00000021750,ENSMUSG00000028955,ENSMUSG00000021371,ENSMUSG00000037815,ENSMUSG00000040354,ENSMUSG00000029538,ENSMUSG00000022257,ENSMUSG00000075701,ENSMUSG00000027195,ENSMUSG00000022091,ENSMUSG00000030770,ENSMUSG00000020680,ENSMUSG00000019817,ENSMUSG00000067242,ENSMUSG00000024940,ENSMUSG00000096210,ENSMUSG00000027087,ENSMUSG00000048402,ENSMUSG00000024712,…
GO:BP	epithelium development	GO:0060429	1.50359e-12	11.8229	1260	2274	188	27543	ENSMUSG00000048402,ENSMUSG00000000567,ENSMUSG00000008999,ENSMUSG00000026385,ENSMUSG00000027562,ENSMUSG00000025351,ENSMUSG00000021112,ENSMUSG00000029570,ENSMUSG00000015846,ENSMUSG00000090125,ENSMUSG00000015647,ENSMUSG00000031665,ENSMUSG00000053398,ENSMUSG00000049493,ENSMUSG00000052911,ENSMUSG00000000957,ENSMUSG00000020644,ENSMUSG00000027803,ENSMUSG00000001761,ENSMUSG00000053110,ENSMUSG00000013089,…
GO:BP	tube morphogenesis	GO:0035239	1.60047e-12	11.7958	909	2274	148	27543	ENSMUSG00000018593,ENSMUSG00000030770,ENSMUSG00000027087,ENSMUSG00000048402,ENSMUSG00000000567,ENSMUSG00000008999,ENSMUSG00000072720,ENSMUSG00000002985,ENSMUSG00000015846,ENSMUSG00000015647,ENSMUSG00000062078,ENSMUSG00000022836,ENSMUSG00000025809,ENSMUSG00000000957,ENSMUSG00000042607,ENSMUSG00000020644,ENSMUSG00000001761,ENSMUSG00000053110,ENSMUSG00000013089,ENSMUSG00000044080,ENSMUSG00000037279,…
GO:BP	regulation of signaling	GO:0023051	1.91532e-12	11.7178	3463	2274	413	27543	ENSMUSG00000021750,ENSMUSG00000028955,ENSMUSG00000037815,ENSMUSG00000075701,ENSMUSG00000022091,ENSMUSG00000067242,ENSMUSG00000027087,ENSMUSG00000048402,ENSMUSG00000025582,ENSMUSG00000030527,ENSMUSG00000004558,ENSMUSG00000036353,ENSMUSG00000028517,ENSMUSG00000000567,ENSMUSG00000028525,ENSMUSG00000008999,ENSMUSG00000027650,ENSMUSG00000026385,ENSMUSG00000027562,ENSMUSG00000008090,ENSMUSG00000028909,…
GO:BP	negative regulation of biological process	GO:0048519	3.01977e-12	11.52	5996	2274	649	27543	ENSMUSG00000018593,ENSMUSG00000021750,ENSMUSG00000028955,ENSMUSG00000037815,ENSMUSG00000029538,ENSMUSG00000022257,ENSMUSG00000075701,ENSMUSG00000022091,ENSMUSG00000020680,ENSMUSG00000024940,ENSMUSG00000096210,ENSMUSG00000027087,ENSMUSG00000048402,ENSMUSG00000030527,ENSMUSG00000004558,ENSMUSG00000036353,ENSMUSG00000028517,ENSMUSG00000000567,ENSMUSG00000036896,ENSMUSG00000028525,ENSMUSG00000008999,…
GO:BP	positive regulation of cellular metabolic process	GO:0031325	4.03876e-12	11.3938	3386	2274	404	27543	ENSMUSG00000021750,ENSMUSG00000028955,ENSMUSG00000040354,ENSMUSG00000019817,ENSMUSG00000048402,ENSMUSG00000030527,ENSMUSG00000028517,ENSMUSG00000000567,ENSMUSG00000038766,ENSMUSG00000008999,ENSMUSG00000021366,ENSMUSG00000020541,ENSMUSG00000002985,ENSMUSG00000074637,ENSMUSG00000079033,ENSMUSG00000046491,ENSMUSG00000015709,ENSMUSG00000015846,ENSMUSG00000090125,ENSMUSG00000107478,ENSMUSG00000022323,…
GO:BP	small molecule catabolic process	GO:0044282	6.02884e-12	11.2198	369	2274	79	27543	ENSMUSG00000026385,ENSMUSG00000024654,ENSMUSG00000002985,ENSMUSG00000024827,ENSMUSG00000002250,ENSMUSG00000060376,ENSMUSG00000039431,ENSMUSG00000032314,ENSMUSG00000003623,ENSMUSG00000029776,ENSMUSG00000053898,ENSMUSG00000022947,ENSMUSG00000021226,ENSMUSG00000023961,ENSMUSG00000036880,ENSMUSG00000020003,ENSMUSG00000026003,ENSMUSG00000036639,ENSMUSG00000023044,ENSMUSG00000025745,ENSMUSG00000024292,…
GO:BP	regulation of developmental process	GO:0050793	6.18419e-12	11.2087	2652	2274	331	27543	ENSMUSG00000018593,ENSMUSG00000037815,ENSMUSG00000030770,ENSMUSG00000024940,ENSMUSG00000027087,ENSMUSG00000048402,ENSMUSG00000022864,ENSMUSG00000036353,ENSMUSG00000000567,ENSMUSG00000036896,ENSMUSG00000008999,ENSMUSG00000027495,ENSMUSG00000027562,ENSMUSG00000017929,ENSMUSG00000058325,ENSMUSG00000002985,ENSMUSG00000074637,ENSMUSG00000029570,ENSMUSG00000030739,ENSMUSG00000022865,ENSMUSG00000024593,…
GO:BP	organic acid metabolic process	GO:0006082	1.11364e-11	10.9533	982	2274	154	27543	ENSMUSG00000040354,ENSMUSG00000010025,ENSMUSG00000027195,ENSMUSG00000000567,ENSMUSG00000026385,ENSMUSG00000072946,ENSMUSG00000024654,ENSMUSG00000024827,ENSMUSG00000046491,ENSMUSG00000002250,ENSMUSG00000062078,ENSMUSG00000030869,ENSMUSG00000049090,ENSMUSG00000038967,ENSMUSG00000053398,ENSMUSG00000060376,ENSMUSG00000003559,ENSMUSG00000072949,ENSMUSG00000056938,ENSMUSG00000032314,ENSMUSG00000003623,…
GO:BP	inflammatory response	GO:0006954	1.41379e-11	10.8496	745	2274	126	27543	ENSMUSG00000075701,ENSMUSG00000027087,ENSMUSG00000038642,ENSMUSG00000002985,ENSMUSG00000002250,ENSMUSG00000025809,ENSMUSG00000042613,ENSMUSG00000079227,ENSMUSG00000023992,ENSMUSG00000001761,ENSMUSG00000036887,ENSMUSG00000022037,ENSMUSG00000030579,ENSMUSG00000064246,ENSMUSG00000024621,ENSMUSG00000050953,ENSMUSG00000002602,ENSMUSG00000036273,ENSMUSG00000003184,ENSMUSG00000047123,ENSMUSG00000027962,…
GO:BP	positive regulation of nitrogen compound metabolic process	GO:0051173	1.49072e-11	10.8266	3177	2274	381	27543	ENSMUSG00000021750,ENSMUSG00000040354,ENSMUSG00000019817,ENSMUSG00000048402,ENSMUSG00000030527,ENSMUSG00000028517,ENSMUSG00000000567,ENSMUSG00000038766,ENSMUSG00000008999,ENSMUSG00000021366,ENSMUSG00000020541,ENSMUSG00000002985,ENSMUSG00000074637,ENSMUSG00000079033,ENSMUSG00000015709,ENSMUSG00000015846,ENSMUSG00000090125,ENSMUSG00000107478,ENSMUSG00000022323,ENSMUSG00000002250,ENSMUSG00000068744,…
GO:BP	carboxylic acid metabolic process	GO:0019752	2.55235e-11	10.5931	939	2274	148	27543	ENSMUSG00000040354,ENSMUSG00000010025,ENSMUSG00000027195,ENSMUSG00000000567,ENSMUSG00000026385,ENSMUSG00000072946,ENSMUSG00000024654,ENSMUSG00000024827,ENSMUSG00000046491,ENSMUSG00000002250,ENSMUSG00000062078,ENSMUSG00000030869,ENSMUSG00000049090,ENSMUSG00000038967,ENSMUSG00000053398,ENSMUSG00000060376,ENSMUSG00000072949,ENSMUSG00000056938,ENSMUSG00000032314,ENSMUSG00000003623,ENSMUSG00000029776,…
GO:BP	cell adhesion	GO:0007155	3.78812e-11	10.4216	1422	2274	201	27543	ENSMUSG00000021750,ENSMUSG00000028955,ENSMUSG00000037815,ENSMUSG00000027195,ENSMUSG00000022091,ENSMUSG00000030770,ENSMUSG00000027087,ENSMUSG00000036353,ENSMUSG00000028517,ENSMUSG00000000567,ENSMUSG00000008999,ENSMUSG00000008090,ENSMUSG00000028909,ENSMUSG00000058325,ENSMUSG00000031557,ENSMUSG00000025351,ENSMUSG00000021613,ENSMUSG00000074637,ENSMUSG00000022865,ENSMUSG00000024593,ENSMUSG00000015647,…
GO:BP	response to wounding	GO:0009611	5.48071e-11	10.2612	553	2274	101	27543	ENSMUSG00000037815,ENSMUSG00000036353,ENSMUSG00000028517,ENSMUSG00000002985,ENSMUSG00000074637,ENSMUSG00000022865,ENSMUSG00000002250,ENSMUSG00000022836,ENSMUSG00000030342,ENSMUSG00000025809,ENSMUSG00000052911,ENSMUSG00000023992,ENSMUSG00000053110,ENSMUSG00000027168,ENSMUSG00000030579,ENSMUSG00000016921,ENSMUSG00000023961,ENSMUSG00000045817,ENSMUSG00000050953,ENSMUSG00000002602,ENSMUSG00000032440,…
GO:BP	animal organ morphogenesis	GO:0009887	6.27296e-11	10.2025	1082	2274	163	27543	ENSMUSG00000029675,ENSMUSG00000037815,ENSMUSG00000030770,ENSMUSG00000024940,ENSMUSG00000027087,ENSMUSG00000048402,ENSMUSG00000000567,ENSMUSG00000008999,ENSMUSG00000008090,ENSMUSG00000015846,ENSMUSG00000015647,ENSMUSG00000022836,ENSMUSG00000096014,ENSMUSG00000031665,ENSMUSG00000038982,ENSMUSG00000049493,ENSMUSG00000052911,ENSMUSG00000000957,ENSMUSG00000020644,ENSMUSG00000027803,ENSMUSG00000001761,…
GO:BP	anatomical structure formation involved in morphogenesis	GO:0048646	6.76374e-11	10.1698	1182	2274	174	27543	ENSMUSG00000018593,ENSMUSG00000030770,ENSMUSG00000027087,ENSMUSG00000048402,ENSMUSG00000000567,ENSMUSG00000008999,ENSMUSG00000021112,ENSMUSG00000074637,ENSMUSG00000029570,ENSMUSG00000015846,ENSMUSG00000030342,ENSMUSG00000025809,ENSMUSG00000000957,ENSMUSG00000023992,ENSMUSG00000001761,ENSMUSG00000053110,ENSMUSG00000044080,ENSMUSG00000037279,ENSMUSG00000027168,ENSMUSG00000051985,ENSMUSG00000030579,…
GO:BP	organelle organization	GO:0006996	8.31069e-11	10.0804	3787	2274	436	27543	ENSMUSG00000029675,ENSMUSG00000021750,ENSMUSG00000028955,ENSMUSG00000037815,ENSMUSG00000031979,ENSMUSG00000022257,ENSMUSG00000022091,ENSMUSG00000030770,ENSMUSG00000096210,ENSMUSG00000025582,ENSMUSG00000000567,ENSMUSG00000008999,ENSMUSG00000027650,ENSMUSG00000030629,ENSMUSG00000058325,ENSMUSG00000020541,ENSMUSG00000026749,ENSMUSG00000030739,ENSMUSG00000026466,ENSMUSG00000022865,ENSMUSG00000033722,…
GO:BP	blood vessel development	GO:0001568	8.89431e-11	10.0509	738	2274	123	27543	ENSMUSG00000018593,ENSMUSG00000030770,ENSMUSG00000027087,ENSMUSG00000028517,ENSMUSG00000008999,ENSMUSG00000072720,ENSMUSG00000002985,ENSMUSG00000015846,ENSMUSG00000062078,ENSMUSG00000022836,ENSMUSG00000025809,ENSMUSG00000000957,ENSMUSG00000042607,ENSMUSG00000001761,ENSMUSG00000053110,ENSMUSG00000044080,ENSMUSG00000037279,ENSMUSG00000027168,ENSMUSG00000046207,ENSMUSG00000038650,ENSMUSG00000033721,…
GO:BP	oxoacid metabolic process	GO:0043436	1.03724e-10	9.98412	955	2274	148	27543	ENSMUSG00000040354,ENSMUSG00000010025,ENSMUSG00000027195,ENSMUSG00000000567,ENSMUSG00000026385,ENSMUSG00000072946,ENSMUSG00000024654,ENSMUSG00000024827,ENSMUSG00000046491,ENSMUSG00000002250,ENSMUSG00000062078,ENSMUSG00000030869,ENSMUSG00000049090,ENSMUSG00000038967,ENSMUSG00000053398,ENSMUSG00000060376,ENSMUSG00000072949,ENSMUSG00000056938,ENSMUSG00000032314,ENSMUSG00000003623,ENSMUSG00000029776,…
GO:BP	response to stimulus	GO:0050896	1.08862e-10	9.96312	10393	2274	1025	27543	ENSMUSG00000018593,ENSMUSG00000021750,ENSMUSG00000028955,ENSMUSG00000037815,ENSMUSG00000040354,ENSMUSG00000029538,ENSMUSG00000010025,ENSMUSG00000075701,ENSMUSG00000022091,ENSMUSG00000030770,ENSMUSG00000067242,ENSMUSG00000024940,ENSMUSG00000027087,ENSMUSG00000048402,ENSMUSG00000025582,ENSMUSG00000030527,ENSMUSG00000004558,ENSMUSG00000036353,ENSMUSG00000028517,ENSMUSG00000000567,ENSMUSG00000036896,…
GO:BP	cell projection organization	GO:0030030	1.19109e-10	9.92406	1627	2274	221	27543	ENSMUSG00000037815,ENSMUSG00000038637,ENSMUSG00000030770,ENSMUSG00000067242,ENSMUSG00000048402,ENSMUSG00000025582,ENSMUSG00000022864,ENSMUSG00000036353,ENSMUSG00000008999,ENSMUSG00000017929,ENSMUSG00000002985,ENSMUSG00000015647,ENSMUSG00000025857,ENSMUSG00000062078,ENSMUSG00000022836,ENSMUSG00000025809,ENSMUSG00000038668,ENSMUSG00000074358,ENSMUSG00000053398,ENSMUSG00000038982,ENSMUSG00000049493,…
GO:BP	regulation of cytokine production	GO:0001817	1.26517e-10	9.89785	750	2274	124	27543	ENSMUSG00000022257,ENSMUSG00000075701,ENSMUSG00000027087,ENSMUSG00000004558,ENSMUSG00000028525,ENSMUSG00000021709,ENSMUSG00000020101,ENSMUSG00000079227,ENSMUSG00000023992,ENSMUSG00000022037,ENSMUSG00000030579,ENSMUSG00000052397,ENSMUSG00000064246,ENSMUSG00000026104,ENSMUSG00000024621,ENSMUSG00000002602,ENSMUSG00000036273,ENSMUSG00000003184,ENSMUSG00000028602,ENSMUSG00000047123,ENSMUSG00000075254,…
GO:BP	vasculature development	GO:0001944	1.86949e-10	9.72828	771	2274	126	27543	ENSMUSG00000018593,ENSMUSG00000030770,ENSMUSG00000027087,ENSMUSG00000028517,ENSMUSG00000008999,ENSMUSG00000072720,ENSMUSG00000002985,ENSMUSG00000015846,ENSMUSG00000062078,ENSMUSG00000022836,ENSMUSG00000025809,ENSMUSG00000000957,ENSMUSG00000042607,ENSMUSG00000001761,ENSMUSG00000053110,ENSMUSG00000044080,ENSMUSG00000037279,ENSMUSG00000027168,ENSMUSG00000046207,ENSMUSG00000038650,ENSMUSG00000028333,…
GO:BP	cytokine production	GO:0001816	2.26951e-10	9.64407	756	2274	124	27543	ENSMUSG00000022257,ENSMUSG00000075701,ENSMUSG00000027087,ENSMUSG00000004558,ENSMUSG00000028525,ENSMUSG00000021709,ENSMUSG00000020101,ENSMUSG00000079227,ENSMUSG00000023992,ENSMUSG00000022037,ENSMUSG00000030579,ENSMUSG00000052397,ENSMUSG00000064246,ENSMUSG00000026104,ENSMUSG00000024621,ENSMUSG00000002602,ENSMUSG00000036273,ENSMUSG00000003184,ENSMUSG00000028602,ENSMUSG00000047123,ENSMUSG00000075254,…
GO:BP	regulation of biological process	GO:0050789	2.83275e-10	9.54779	13329	2274	1268	27543	ENSMUSG00000029675,ENSMUSG00000018593,ENSMUSG00000021750,ENSMUSG00000028955,ENSMUSG00000037815,ENSMUSG00000040354,ENSMUSG00000029538,ENSMUSG00000022257,ENSMUSG00000075701,ENSMUSG00000027195,ENSMUSG00000022091,ENSMUSG00000030770,ENSMUSG00000020680,ENSMUSG00000019817,ENSMUSG00000067242,ENSMUSG00000024940,ENSMUSG00000096210,ENSMUSG00000027087,ENSMUSG00000048402,ENSMUSG00000025582,ENSMUSG00000022864,…
GO:BP	positive regulation of signal transduction	GO:0009967	3.01138e-10	9.52123	1537	2274	210	27543	ENSMUSG00000037815,ENSMUSG00000022091,ENSMUSG00000027087,ENSMUSG00000036353,ENSMUSG00000000567,ENSMUSG00000008999,ENSMUSG00000025351,ENSMUSG00000002985,ENSMUSG00000074637,ENSMUSG00000029570,ENSMUSG00000046491,ENSMUSG00000021028,ENSMUSG00000015846,ENSMUSG00000036503,ENSMUSG00000002250,ENSMUSG00000021709,ENSMUSG00000025809,ENSMUSG00000038668,ENSMUSG00000031665,ENSMUSG00000042613,ENSMUSG00000020101,…
GO:BP	multicellular organismal process	GO:0032501	3.17546e-10	9.49819	8766	2274	882	27543	ENSMUSG00000029675,ENSMUSG00000018593,ENSMUSG00000021750,ENSMUSG00000037815,ENSMUSG00000010025,ENSMUSG00000022257,ENSMUSG00000075701,ENSMUSG00000030770,ENSMUSG00000067242,ENSMUSG00000024940,ENSMUSG00000027087,ENSMUSG00000048402,ENSMUSG00000025582,ENSMUSG00000022864,ENSMUSG00000030527,ENSMUSG00000004558,ENSMUSG00000036353,ENSMUSG00000028517,ENSMUSG00000000567,ENSMUSG00000036896,ENSMUSG00000028525,…
GO:BP	macromolecule localization	GO:0033036	4.0116e-10	9.39668	2970	2274	354	27543	ENSMUSG00000028955,ENSMUSG00000037815,ENSMUSG00000031979,ENSMUSG00000075701,ENSMUSG00000067242,ENSMUSG00000027087,ENSMUSG00000025582,ENSMUSG00000000567,ENSMUSG00000008999,ENSMUSG00000026385,ENSMUSG00000028909,ENSMUSG00000030629,ENSMUSG00000025351,ENSMUSG00000020541,ENSMUSG00000002985,ENSMUSG00000021112,ENSMUSG00000092035,ENSMUSG00000026466,ENSMUSG00000040848,ENSMUSG00000035805,ENSMUSG00000020375,…
GO:BP	defense response	GO:0006952	7.10461e-10	9.14846	1771	2274	233	27543	ENSMUSG00000028955,ENSMUSG00000075701,ENSMUSG00000027087,ENSMUSG00000036896,ENSMUSG00000026385,ENSMUSG00000038642,ENSMUSG00000002985,ENSMUSG00000022865,ENSMUSG00000002250,ENSMUSG00000025809,ENSMUSG00000042613,ENSMUSG00000079227,ENSMUSG00000023992,ENSMUSG00000001761,ENSMUSG00000036887,ENSMUSG00000020546,ENSMUSG00000022037,ENSMUSG00000030579,ENSMUSG00000061232,ENSMUSG00000046207,ENSMUSG00000064246,…
GO:BP	cellular component organization or biogenesis	GO:0071840	9.13683e-10	9.0392	7543	2274	772	27543	ENSMUSG00000029675,ENSMUSG00000018593,ENSMUSG00000021750,ENSMUSG00000028955,ENSMUSG00000037815,ENSMUSG00000031979,ENSMUSG00000022257,ENSMUSG00000038637,ENSMUSG00000027195,ENSMUSG00000022091,ENSMUSG00000030770,ENSMUSG00000067242,ENSMUSG00000024940,ENSMUSG00000096210,ENSMUSG00000027087,ENSMUSG00000048402,ENSMUSG00000025582,ENSMUSG00000022864,ENSMUSG00000030527,ENSMUSG00000004558,ENSMUSG00000036353,…
GO:BP	positive regulation of gene expression	GO:0010628	9.21206e-10	9.03564	1217	2274	174	27543	ENSMUSG00000020680,ENSMUSG00000000567,ENSMUSG00000028525,ENSMUSG00000008999,ENSMUSG00000021028,ENSMUSG00000015846,ENSMUSG00000090125,ENSMUSG00000002250,ENSMUSG00000062078,ENSMUSG00000057103,ENSMUSG00000005198,ENSMUSG00000020101,ENSMUSG00000000957,ENSMUSG00000020644,ENSMUSG00000079227,ENSMUSG00000035158,ENSMUSG00000023992,ENSMUSG00000001761,ENSMUSG00000053110,ENSMUSG00000022037,ENSMUSG00000037279,…
GO:BP	regulation of cell motility	GO:2000145	9.93788e-10	9.00271	991	2274	149	27543	ENSMUSG00000018593,ENSMUSG00000021750,ENSMUSG00000037815,ENSMUSG00000027087,ENSMUSG00000036353,ENSMUSG00000028517,ENSMUSG00000000567,ENSMUSG00000008999,ENSMUSG00000028909,ENSMUSG00000058325,ENSMUSG00000025351,ENSMUSG00000002985,ENSMUSG00000015647,ENSMUSG00000002250,ENSMUSG00000022836,ENSMUSG00000030342,ENSMUSG00000025809,ENSMUSG00000038668,ENSMUSG00000020101,ENSMUSG00000000957,ENSMUSG00000079227,…
GO:BP	regulation of cellular metabolic process	GO:0031323	1.22626e-09	8.91142	6103	2274	643	27543	ENSMUSG00000021750,ENSMUSG00000028955,ENSMUSG00000040354,ENSMUSG00000029538,ENSMUSG00000022257,ENSMUSG00000022091,ENSMUSG00000020680,ENSMUSG00000019817,ENSMUSG00000096210,ENSMUSG00000027087,ENSMUSG00000048402,ENSMUSG00000030527,ENSMUSG00000028517,ENSMUSG00000000567,ENSMUSG00000038766,ENSMUSG00000028698,ENSMUSG00000008999,ENSMUSG00000026385,ENSMUSG00000041556,ENSMUSG00000021366,ENSMUSG00000020541,…
GO:BP	cilium organization	GO:0044782	1.46627e-09	8.83378	384	2274	76	27543	ENSMUSG00000030770,ENSMUSG00000015647,ENSMUSG00000025857,ENSMUSG00000027803,ENSMUSG00000053110,ENSMUSG00000047021,ENSMUSG00000020733,ENSMUSG00000074364,ENSMUSG00000024666,ENSMUSG00000021013,ENSMUSG00000035578,ENSMUSG00000020024,ENSMUSG00000020014,ENSMUSG00000027293,ENSMUSG00000023066,ENSMUSG00000028028,ENSMUSG00000028576,ENSMUSG00000060176,ENSMUSG00000010044,ENSMUSG00000010021,ENSMUSG00000031755,…
GO:BP	cellular component organization	GO:0016043	1.97854e-09	8.70366	7353	2274	753	27543	ENSMUSG00000029675,ENSMUSG00000018593,ENSMUSG00000021750,ENSMUSG00000028955,ENSMUSG00000037815,ENSMUSG00000031979,ENSMUSG00000022257,ENSMUSG00000038637,ENSMUSG00000027195,ENSMUSG00000022091,ENSMUSG00000030770,ENSMUSG00000067242,ENSMUSG00000024940,ENSMUSG00000096210,ENSMUSG00000027087,ENSMUSG00000048402,ENSMUSG00000025582,ENSMUSG00000022864,ENSMUSG00000030527,ENSMUSG00000004558,ENSMUSG00000036353,…
GO:BP	regulation of cellular process	GO:0050794	2.1274e-09	8.67215	12487	2274	1192	27543	ENSMUSG00000029675,ENSMUSG00000018593,ENSMUSG00000021750,ENSMUSG00000028955,ENSMUSG00000037815,ENSMUSG00000040354,ENSMUSG00000029538,ENSMUSG00000022257,ENSMUSG00000075701,ENSMUSG00000027195,ENSMUSG00000022091,ENSMUSG00000020680,ENSMUSG00000019817,ENSMUSG00000067242,ENSMUSG00000024940,ENSMUSG00000096210,ENSMUSG00000027087,ENSMUSG00000048402,ENSMUSG00000025582,ENSMUSG00000030527,ENSMUSG00000004558,…
GO:BP	central nervous system development	GO:0007417	2.77557e-09	8.55665	1031	2274	152	27543	ENSMUSG00000037815,ENSMUSG00000010025,ENSMUSG00000048402,ENSMUSG00000022864,ENSMUSG00000036353,ENSMUSG00000028517,ENSMUSG00000000567,ENSMUSG00000008999,ENSMUSG00000026385,ENSMUSG00000064373,ENSMUSG00000017929,ENSMUSG00000021112,ENSMUSG00000021613,ENSMUSG00000074637,ENSMUSG00000015709,ENSMUSG00000090125,ENSMUSG00000062078,ENSMUSG00000096014,ENSMUSG00000025809,ENSMUSG00000038668,ENSMUSG00000031665,…
GO:BP	regulation of cellular component movement	GO:0051270	2.91637e-09	8.53516	1077	2274	157	27543	ENSMUSG00000018593,ENSMUSG00000021750,ENSMUSG00000037815,ENSMUSG00000027087,ENSMUSG00000036353,ENSMUSG00000028517,ENSMUSG00000000567,ENSMUSG00000028525,ENSMUSG00000008999,ENSMUSG00000028909,ENSMUSG00000058325,ENSMUSG00000025351,ENSMUSG00000002985,ENSMUSG00000015647,ENSMUSG00000002250,ENSMUSG00000022836,ENSMUSG00000030342,ENSMUSG00000025809,ENSMUSG00000038668,ENSMUSG00000020101,ENSMUSG00000000957,…
GO:BP	carboxylic acid catabolic process	GO:0046395	2.92746e-09	8.53351	243	2274	56	27543	ENSMUSG00000026385,ENSMUSG00000024654,ENSMUSG00000024827,ENSMUSG00000002250,ENSMUSG00000060376,ENSMUSG00000032314,ENSMUSG00000003623,ENSMUSG00000029776,ENSMUSG00000053898,ENSMUSG00000021226,ENSMUSG00000036880,ENSMUSG00000020003,ENSMUSG00000026003,ENSMUSG00000023044,ENSMUSG00000025745,ENSMUSG00000024292,ENSMUSG00000027984,ENSMUSG00000024132,ENSMUSG00000063428,ENSMUSG00000018574,ENSMUSG00000027710,…
GO:BP	protein localization	GO:0008104	3.12564e-09	8.50506	2493	2274	303	27543	ENSMUSG00000028955,ENSMUSG00000037815,ENSMUSG00000031979,ENSMUSG00000075701,ENSMUSG00000067242,ENSMUSG00000025582,ENSMUSG00000000567,ENSMUSG00000008999,ENSMUSG00000028909,ENSMUSG00000030629,ENSMUSG00000025351,ENSMUSG00000020541,ENSMUSG00000002985,ENSMUSG00000021112,ENSMUSG00000026466,ENSMUSG00000040848,ENSMUSG00000035805,ENSMUSG00000020375,ENSMUSG00000015647,ENSMUSG00000002250,ENSMUSG00000021709,…
GO:BP	monocarboxylic acid metabolic process	GO:0032787	3.63456e-09	8.43955	649	2274	108	27543	ENSMUSG00000010025,ENSMUSG00000027195,ENSMUSG00000000567,ENSMUSG00000026385,ENSMUSG00000072946,ENSMUSG00000046491,ENSMUSG00000002250,ENSMUSG00000062078,ENSMUSG00000030869,ENSMUSG00000049090,ENSMUSG00000038967,ENSMUSG00000053398,ENSMUSG00000072949,ENSMUSG00000056938,ENSMUSG00000032314,ENSMUSG00000003623,ENSMUSG00000053898,ENSMUSG00000021226,ENSMUSG00000076435,ENSMUSG00000036880,ENSMUSG00000020003,…
GO:BP	organic acid catabolic process	GO:0016054	4.17539e-09	8.3793	245	2274	56	27543	ENSMUSG00000026385,ENSMUSG00000024654,ENSMUSG00000024827,ENSMUSG00000002250,ENSMUSG00000060376,ENSMUSG00000032314,ENSMUSG00000003623,ENSMUSG00000029776,ENSMUSG00000053898,ENSMUSG00000021226,ENSMUSG00000036880,ENSMUSG00000020003,ENSMUSG00000026003,ENSMUSG00000023044,ENSMUSG00000025745,ENSMUSG00000024292,ENSMUSG00000027984,ENSMUSG00000024132,ENSMUSG00000063428,ENSMUSG00000018574,ENSMUSG00000027710,…
GO:BP	plasma membrane bounded cell projection organization	GO:0120036	4.33228e-09	8.36328	1589	2274	211	27543	ENSMUSG00000037815,ENSMUSG00000030770,ENSMUSG00000067242,ENSMUSG00000048402,ENSMUSG00000025582,ENSMUSG00000022864,ENSMUSG00000036353,ENSMUSG00000008999,ENSMUSG00000017929,ENSMUSG00000002985,ENSMUSG00000015647,ENSMUSG00000025857,ENSMUSG00000062078,ENSMUSG00000022836,ENSMUSG00000025809,ENSMUSG00000038668,ENSMUSG00000053398,ENSMUSG00000038982,ENSMUSG00000049493,ENSMUSG00000052911,ENSMUSG00000079227,…
GO:BP	positive regulation of molecular function	GO:0044093	4.76065e-09	8.32233	1533	2274	205	27543	ENSMUSG00000096210,ENSMUSG00000024712,ENSMUSG00000030527,ENSMUSG00000028517,ENSMUSG00000026385,ENSMUSG00000038642,ENSMUSG00000032198,ENSMUSG00000020541,ENSMUSG00000002985,ENSMUSG00000029570,ENSMUSG00000026466,ENSMUSG00000068744,ENSMUSG00000019877,ENSMUSG00000025809,ENSMUSG00000038668,ENSMUSG00000020101,ENSMUSG00000007891,ENSMUSG00000003955,ENSMUSG00000023992,ENSMUSG00000001761,ENSMUSG00000022037,…
GO:BP	regulation of locomotion	GO:0040012	5.11693e-09	8.29099	1039	2274	152	27543	ENSMUSG00000018593,ENSMUSG00000021750,ENSMUSG00000037815,ENSMUSG00000027087,ENSMUSG00000036353,ENSMUSG00000028517,ENSMUSG00000000567,ENSMUSG00000008999,ENSMUSG00000028909,ENSMUSG00000058325,ENSMUSG00000025351,ENSMUSG00000002985,ENSMUSG00000015647,ENSMUSG00000002250,ENSMUSG00000022836,ENSMUSG00000030342,ENSMUSG00000025809,ENSMUSG00000038668,ENSMUSG00000020101,ENSMUSG00000000957,ENSMUSG00000079227,…
GO:BP	cellular response to organic substance	GO:0071310	6.32392e-09	8.19901	2794	2274	331	27543	ENSMUSG00000018593,ENSMUSG00000021750,ENSMUSG00000028955,ENSMUSG00000037815,ENSMUSG00000040354,ENSMUSG00000075701,ENSMUSG00000024940,ENSMUSG00000048402,ENSMUSG00000025582,ENSMUSG00000036353,ENSMUSG00000000567,ENSMUSG00000028525,ENSMUSG00000028698,ENSMUSG00000008999,ENSMUSG00000027495,ENSMUSG00000027562,ENSMUSG00000008090,ENSMUSG00000038642,ENSMUSG00000030629,ENSMUSG00000021366,ENSMUSG00000025351,…
GO:BP	regulation of multicellular organismal development	GO:2000026	8.20346e-09	8.086	1494	2274	200	27543	ENSMUSG00000018593,ENSMUSG00000037815,ENSMUSG00000024940,ENSMUSG00000048402,ENSMUSG00000000567,ENSMUSG00000036896,ENSMUSG00000008999,ENSMUSG00000027495,ENSMUSG00000027562,ENSMUSG00000017929,ENSMUSG00000002985,ENSMUSG00000022865,ENSMUSG00000021028,ENSMUSG00000015846,ENSMUSG00000015647,ENSMUSG00000002250,ENSMUSG00000062078,ENSMUSG00000025809,ENSMUSG00000020101,ENSMUSG00000000957,ENSMUSG00000020644,…
GO:BP	cell projection assembly	GO:0030031	8.91831e-09	8.04972	566	2274	97	27543	ENSMUSG00000030770,ENSMUSG00000036353,ENSMUSG00000015647,ENSMUSG00000025857,ENSMUSG00000022836,ENSMUSG00000025809,ENSMUSG00000038668,ENSMUSG00000027803,ENSMUSG00000053110,ENSMUSG00000047021,ENSMUSG00000022272,ENSMUSG00000020733,ENSMUSG00000052397,ENSMUSG00000033721,ENSMUSG00000018217,ENSMUSG00000074364,ENSMUSG00000024666,ENSMUSG00000021013,ENSMUSG00000035578,ENSMUSG00000020024,ENSMUSG00000020014,…
GO:BP	cell surface receptor signaling pathway	GO:0007166	8.93276e-09	8.04901	2812	2274	332	27543	ENSMUSG00000037815,ENSMUSG00000024940,ENSMUSG00000027087,ENSMUSG00000048402,ENSMUSG00000004558,ENSMUSG00000036353,ENSMUSG00000028517,ENSMUSG00000000567,ENSMUSG00000028525,ENSMUSG00000028698,ENSMUSG00000008999,ENSMUSG00000008090,ENSMUSG00000028909,ENSMUSG00000021366,ENSMUSG00000025351,ENSMUSG00000020541,ENSMUSG00000002985,ENSMUSG00000021112,ENSMUSG00000092035,ENSMUSG00000074637,ENSMUSG00000029570,…
GO:BP	urogenital system development	GO:0001655	1.04177e-08	7.98223	391	2274	75	27543	ENSMUSG00000048402,ENSMUSG00000000567,ENSMUSG00000008999,ENSMUSG00000015846,ENSMUSG00000015647,ENSMUSG00000031665,ENSMUSG00000052911,ENSMUSG00000020644,ENSMUSG00000027803,ENSMUSG00000001761,ENSMUSG00000053110,ENSMUSG00000032359,ENSMUSG00000026104,ENSMUSG00000031963,ENSMUSG00000014329,ENSMUSG00000036273,ENSMUSG00000026031,ENSMUSG00000021013,ENSMUSG00000027878,ENSMUSG00000025921,ENSMUSG00000035112,…
GO:BP	nervous system development	GO:0007399	1.11496e-08	7.95274	2479	2274	299	27543	ENSMUSG00000037815,ENSMUSG00000010025,ENSMUSG00000067242,ENSMUSG00000048402,ENSMUSG00000025582,ENSMUSG00000022864,ENSMUSG00000004558,ENSMUSG00000036353,ENSMUSG00000028517,ENSMUSG00000000567,ENSMUSG00000008999,ENSMUSG00000026385,ENSMUSG00000064373,ENSMUSG00000017929,ENSMUSG00000002985,ENSMUSG00000021112,ENSMUSG00000021613,ENSMUSG00000074637,ENSMUSG00000015709,ENSMUSG00000015846,ENSMUSG00000090125,…
GO:BP	response to organic substance	GO:0010033	1.14343e-08	7.94179	3750	2274	421	27543	ENSMUSG00000018593,ENSMUSG00000021750,ENSMUSG00000028955,ENSMUSG00000037815,ENSMUSG00000040354,ENSMUSG00000029538,ENSMUSG00000075701,ENSMUSG00000024940,ENSMUSG00000027087,ENSMUSG00000048402,ENSMUSG00000025582,ENSMUSG00000036353,ENSMUSG00000000567,ENSMUSG00000028525,ENSMUSG00000028698,ENSMUSG00000008999,ENSMUSG00000027495,ENSMUSG00000027562,ENSMUSG00000008090,ENSMUSG00000028909,ENSMUSG00000038642,…
GO:BP	negative regulation of multicellular organismal process	GO:0051241	1.21449e-08	7.9156	1078	2274	155	27543	ENSMUSG00000018593,ENSMUSG00000037815,ENSMUSG00000022257,ENSMUSG00000075701,ENSMUSG00000024940,ENSMUSG00000048402,ENSMUSG00000004558,ENSMUSG00000000567,ENSMUSG00000036896,ENSMUSG00000028525,ENSMUSG00000008999,ENSMUSG00000025351,ENSMUSG00000002985,ENSMUSG00000022865,ENSMUSG00000021709,ENSMUSG00000030342,ENSMUSG00000020101,ENSMUSG00000020644,ENSMUSG00000079227,ENSMUSG00000023992,ENSMUSG00000001761,…
GO:BP	positive regulation of signaling	GO:0023056	1.33028e-08	7.87606	1901	2274	241	27543	ENSMUSG00000021750,ENSMUSG00000028955,ENSMUSG00000037815,ENSMUSG00000022091,ENSMUSG00000067242,ENSMUSG00000027087,ENSMUSG00000036353,ENSMUSG00000000567,ENSMUSG00000008999,ENSMUSG00000026385,ENSMUSG00000027562,ENSMUSG00000025351,ENSMUSG00000002985,ENSMUSG00000074637,ENSMUSG00000029570,ENSMUSG00000046491,ENSMUSG00000021028,ENSMUSG00000015846,ENSMUSG00000036503,ENSMUSG00000002250,ENSMUSG00000021709,…
GO:BP	cellular protein localization	GO:0034613	1.52268e-08	7.81739	1717	2274	222	27543	ENSMUSG00000028955,ENSMUSG00000037815,ENSMUSG00000075701,ENSMUSG00000067242,ENSMUSG00000025582,ENSMUSG00000000567,ENSMUSG00000008999,ENSMUSG00000028909,ENSMUSG00000030629,ENSMUSG00000025351,ENSMUSG00000020541,ENSMUSG00000002985,ENSMUSG00000021112,ENSMUSG00000026466,ENSMUSG00000015647,ENSMUSG00000021709,ENSMUSG00000025809,ENSMUSG00000049493,ENSMUSG00000000957,ENSMUSG00000023992,ENSMUSG00000027803,…
GO:BP	ion transport	GO:0006811	1.54275e-08	7.81171	1591	2274	209	27543	ENSMUSG00000021371,ENSMUSG00000030495,ENSMUSG00000027087,ENSMUSG00000036353,ENSMUSG00000028525,ENSMUSG00000026385,ENSMUSG00000027562,ENSMUSG00000038642,ENSMUSG00000025351,ENSMUSG00000074886,ENSMUSG00000035805,ENSMUSG00000033720,ENSMUSG00000030237,ENSMUSG00000022836,ENSMUSG00000025809,ENSMUSG00000079227,ENSMUSG00000023992,ENSMUSG00000022132,ENSMUSG00000020733,ENSMUSG00000032842,ENSMUSG00000021991,…
GO:BP	positive regulation of cell communication	GO:0010647	1.63797e-08	7.78569	1895	2274	240	27543	ENSMUSG00000021750,ENSMUSG00000037815,ENSMUSG00000022091,ENSMUSG00000067242,ENSMUSG00000027087,ENSMUSG00000036353,ENSMUSG00000000567,ENSMUSG00000008999,ENSMUSG00000026385,ENSMUSG00000027562,ENSMUSG00000025351,ENSMUSG00000002985,ENSMUSG00000074637,ENSMUSG00000029570,ENSMUSG00000046491,ENSMUSG00000021028,ENSMUSG00000015846,ENSMUSG00000036503,ENSMUSG00000002250,ENSMUSG00000021709,ENSMUSG00000025809,…
GO:BP	regulation of response to external stimulus	GO:0032101	1.68627e-08	7.77307	946	2274	140	27543	ENSMUSG00000075701,ENSMUSG00000036353,ENSMUSG00000038642,ENSMUSG00000002985,ENSMUSG00000015846,ENSMUSG00000002250,ENSMUSG00000030342,ENSMUSG00000038668,ENSMUSG00000079227,ENSMUSG00000023992,ENSMUSG00000030579,ENSMUSG00000046207,ENSMUSG00000023961,ENSMUSG00000026104,ENSMUSG00000024621,ENSMUSG00000050953,ENSMUSG00000036273,ENSMUSG00000003184,ENSMUSG00000032440,ENSMUSG00000027239,ENSMUSG00000022906,…
GO:BP	regulation of immune system process	GO:0002682	1.8132e-08	7.74155	1507	2274	200	27543	ENSMUSG00000075701,ENSMUSG00000036353,ENSMUSG00000000567,ENSMUSG00000036896,ENSMUSG00000028525,ENSMUSG00000027495,ENSMUSG00000027562,ENSMUSG00000002985,ENSMUSG00000067212,ENSMUSG00000021709,ENSMUSG00000030342,ENSMUSG00000020101,ENSMUSG00000000957,ENSMUSG00000020644,ENSMUSG00000035158,ENSMUSG00000023992,ENSMUSG00000036887,ENSMUSG00000030579,ENSMUSG00000061232,ENSMUSG00000046207,ENSMUSG00000045817,…
GO:BP	homeostatic process	GO:0042592	2.044e-08	7.68952	1732	2274	223	27543	ENSMUSG00000021371,ENSMUSG00000075701,ENSMUSG00000024940,ENSMUSG00000027087,ENSMUSG00000025582,ENSMUSG00000030527,ENSMUSG00000000567,ENSMUSG00000028525,ENSMUSG00000026385,ENSMUSG00000027495,ENSMUSG00000027562,ENSMUSG00000038642,ENSMUSG00000002985,ENSMUSG00000022865,ENSMUSG00000032373,ENSMUSG00000021242,ENSMUSG00000002250,ENSMUSG00000025809,ENSMUSG00000038967,ENSMUSG00000020644,ENSMUSG00000079227,…
GO:BP	pattern specification process	GO:0007389	2.17219e-08	7.6631	452	2274	82	27543	ENSMUSG00000048402,ENSMUSG00000008999,ENSMUSG00000029570,ENSMUSG00000096014,ENSMUSG00000001761,ENSMUSG00000036887,ENSMUSG00000037279,ENSMUSG00000027168,ENSMUSG00000018604,ENSMUSG00000050953,ENSMUSG00000014329,ENSMUSG00000032440,ENSMUSG00000021013,ENSMUSG00000027878,ENSMUSG00000025408,ENSMUSG00000023066,ENSMUSG00000040260,ENSMUSG00000028576,ENSMUSG00000026546,ENSMUSG00000006784,ENSMUSG00000071350,…
GO:BP	positive regulation of biosynthetic process	GO:0009891	2.26029e-08	7.64584	2080	2274	258	27543	ENSMUSG00000040354,ENSMUSG00000019817,ENSMUSG00000048402,ENSMUSG00000030527,ENSMUSG00000000567,ENSMUSG00000038766,ENSMUSG00000008999,ENSMUSG00000026385,ENSMUSG00000021366,ENSMUSG00000002985,ENSMUSG00000074637,ENSMUSG00000079033,ENSMUSG00000046491,ENSMUSG00000015709,ENSMUSG00000015846,ENSMUSG00000090125,ENSMUSG00000107478,ENSMUSG00000002250,ENSMUSG00000068744,ENSMUSG00000096014,ENSMUSG00000031665,…
GO:BP	cellular macromolecule localization	GO:0070727	2.3873e-08	7.62209	1725	2274	222	27543	ENSMUSG00000028955,ENSMUSG00000037815,ENSMUSG00000075701,ENSMUSG00000067242,ENSMUSG00000025582,ENSMUSG00000000567,ENSMUSG00000008999,ENSMUSG00000028909,ENSMUSG00000030629,ENSMUSG00000025351,ENSMUSG00000020541,ENSMUSG00000002985,ENSMUSG00000021112,ENSMUSG00000026466,ENSMUSG00000015647,ENSMUSG00000021709,ENSMUSG00000025809,ENSMUSG00000049493,ENSMUSG00000000957,ENSMUSG00000023992,ENSMUSG00000027803,…
GO:BP	blood vessel morphogenesis	GO:0048514	2.40167e-08	7.61949	643	2274	105	27543	ENSMUSG00000018593,ENSMUSG00000030770,ENSMUSG00000027087,ENSMUSG00000072720,ENSMUSG00000002985,ENSMUSG00000015846,ENSMUSG00000062078,ENSMUSG00000022836,ENSMUSG00000025809,ENSMUSG00000000957,ENSMUSG00000042607,ENSMUSG00000001761,ENSMUSG00000053110,ENSMUSG00000044080,ENSMUSG00000037279,ENSMUSG00000046207,ENSMUSG00000038650,ENSMUSG00000033721,ENSMUSG00000001435,ENSMUSG00000064246,ENSMUSG00000032359,…
GO:BP	regulation of nitrogen compound metabolic process	GO:0051171	2.49721e-08	7.60254	5797	2274	607	27543	ENSMUSG00000021750,ENSMUSG00000040354,ENSMUSG00000029538,ENSMUSG00000022257,ENSMUSG00000075701,ENSMUSG00000022091,ENSMUSG00000020680,ENSMUSG00000019817,ENSMUSG00000096210,ENSMUSG00000027087,ENSMUSG00000048402,ENSMUSG00000030527,ENSMUSG00000028517,ENSMUSG00000000567,ENSMUSG00000038766,ENSMUSG00000008999,ENSMUSG00000026385,ENSMUSG00000041556,ENSMUSG00000021366,ENSMUSG00000020541,ENSMUSG00000002985,…
GO:BP	biosynthetic process	GO:0009058	2.59144e-08	7.58646	5876	2274	614	27543	ENSMUSG00000040354,ENSMUSG00000028792,ENSMUSG00000075701,ENSMUSG00000027195,ENSMUSG00000022091,ENSMUSG00000020680,ENSMUSG00000019817,ENSMUSG00000048402,ENSMUSG00000024712,ENSMUSG00000030527,ENSMUSG00000028517,ENSMUSG00000000567,ENSMUSG00000038766,ENSMUSG00000028698,ENSMUSG00000008999,ENSMUSG00000026385,ENSMUSG00000017929,ENSMUSG00000021366,ENSMUSG00000002985,ENSMUSG00000074637,ENSMUSG00000079033,…
GO:BP	regulation of primary metabolic process	GO:0080090	3.11472e-08	7.50658	5971	2274	622	27543	ENSMUSG00000021750,ENSMUSG00000040354,ENSMUSG00000029538,ENSMUSG00000022257,ENSMUSG00000022091,ENSMUSG00000020680,ENSMUSG00000019817,ENSMUSG00000096210,ENSMUSG00000027087,ENSMUSG00000048402,ENSMUSG00000030527,ENSMUSG00000028517,ENSMUSG00000000567,ENSMUSG00000038766,ENSMUSG00000008999,ENSMUSG00000026385,ENSMUSG00000041556,ENSMUSG00000021366,ENSMUSG00000020541,ENSMUSG00000002985,ENSMUSG00000074637,…
GO:BP	plasma membrane bounded cell projection assembly	GO:0120031	3.40928e-08	7.46734	554	2274	94	27543	ENSMUSG00000030770,ENSMUSG00000036353,ENSMUSG00000015647,ENSMUSG00000025857,ENSMUSG00000022836,ENSMUSG00000025809,ENSMUSG00000038668,ENSMUSG00000027803,ENSMUSG00000053110,ENSMUSG00000047021,ENSMUSG00000022272,ENSMUSG00000020733,ENSMUSG00000052397,ENSMUSG00000033721,ENSMUSG00000018217,ENSMUSG00000074364,ENSMUSG00000024666,ENSMUSG00000021013,ENSMUSG00000035578,ENSMUSG00000020024,ENSMUSG00000020014,…
GO:BP	regulation of cell migration	GO:0030334	4.62134e-08	7.33523	932	2274	137	27543	ENSMUSG00000018593,ENSMUSG00000021750,ENSMUSG00000027087,ENSMUSG00000036353,ENSMUSG00000028517,ENSMUSG00000000567,ENSMUSG00000008999,ENSMUSG00000028909,ENSMUSG00000058325,ENSMUSG00000025351,ENSMUSG00000002985,ENSMUSG00000015647,ENSMUSG00000002250,ENSMUSG00000022836,ENSMUSG00000030342,ENSMUSG00000025809,ENSMUSG00000038668,ENSMUSG00000020101,ENSMUSG00000000957,ENSMUSG00000079227,ENSMUSG00000035158,…
GO:BP	regulation of metabolic process	GO:0019222	5.62191e-08	7.25012	7320	2274	740	27543	ENSMUSG00000021750,ENSMUSG00000028955,ENSMUSG00000040354,ENSMUSG00000029538,ENSMUSG00000022257,ENSMUSG00000075701,ENSMUSG00000022091,ENSMUSG00000020680,ENSMUSG00000019817,ENSMUSG00000096210,ENSMUSG00000027087,ENSMUSG00000048402,ENSMUSG00000030527,ENSMUSG00000004558,ENSMUSG00000028517,ENSMUSG00000000567,ENSMUSG00000038766,ENSMUSG00000028525,ENSMUSG00000028698,ENSMUSG00000008999,ENSMUSG00000026385,…
GO:BP	cytoskeleton organization	GO:0007010	5.84236e-08	7.23341	1440	2274	191	27543	ENSMUSG00000029675,ENSMUSG00000021750,ENSMUSG00000037815,ENSMUSG00000022091,ENSMUSG00000030770,ENSMUSG00000000567,ENSMUSG00000058325,ENSMUSG00000030739,ENSMUSG00000022865,ENSMUSG00000033722,ENSMUSG00000025857,ENSMUSG00000068744,ENSMUSG00000025809,ENSMUSG00000038668,ENSMUSG00000074358,ENSMUSG00000049493,ENSMUSG00000037060,ENSMUSG00000062866,ENSMUSG00000047021,ENSMUSG00000027168,ENSMUSG00000021373,…
GO:BP	positive regulation of cellular biosynthetic process	GO:0031328	6.2067e-08	7.20714	2030	2274	251	27543	ENSMUSG00000040354,ENSMUSG00000019817,ENSMUSG00000048402,ENSMUSG00000030527,ENSMUSG00000000567,ENSMUSG00000038766,ENSMUSG00000008999,ENSMUSG00000021366,ENSMUSG00000002985,ENSMUSG00000074637,ENSMUSG00000079033,ENSMUSG00000046491,ENSMUSG00000015709,ENSMUSG00000015846,ENSMUSG00000090125,ENSMUSG00000107478,ENSMUSG00000002250,ENSMUSG00000068744,ENSMUSG00000096014,ENSMUSG00000031665,ENSMUSG00000042613,…
GO:BP	regulation of intracellular signal transduction	GO:1902531	6.897e-08	7.16134	1617	2274	209	27543	ENSMUSG00000075701,ENSMUSG00000022091,ENSMUSG00000027087,ENSMUSG00000004558,ENSMUSG00000036353,ENSMUSG00000000567,ENSMUSG00000008999,ENSMUSG00000027650,ENSMUSG00000030629,ENSMUSG00000002985,ENSMUSG00000074637,ENSMUSG00000046491,ENSMUSG00000021028,ENSMUSG00000036503,ENSMUSG00000002250,ENSMUSG00000021709,ENSMUSG00000025809,ENSMUSG00000038668,ENSMUSG00000038967,ENSMUSG00000033596,ENSMUSG00000023992,…
GO:BP	positive regulation of cytokine production	GO:0001819	7.31961e-08	7.13551	487	2274	85	27543	ENSMUSG00000028525,ENSMUSG00000079227,ENSMUSG00000023992,ENSMUSG00000022037,ENSMUSG00000030579,ENSMUSG00000064246,ENSMUSG00000026104,ENSMUSG00000024621,ENSMUSG00000036273,ENSMUSG00000003184,ENSMUSG00000028602,ENSMUSG00000047123,ENSMUSG00000075254,ENSMUSG00000027239,ENSMUSG00000041515,ENSMUSG00000060802,ENSMUSG00000028864,ENSMUSG00000028581,ENSMUSG00000025408,ENSMUSG00000032691,ENSMUSG00000028128,…
GO:BP	intracellular signal transduction	GO:0035556	9.7454e-08	7.0112	2516	2274	298	27543	ENSMUSG00000075701,ENSMUSG00000022091,ENSMUSG00000027087,ENSMUSG00000004558,ENSMUSG00000036353,ENSMUSG00000000567,ENSMUSG00000008999,ENSMUSG00000027650,ENSMUSG00000030629,ENSMUSG00000058325,ENSMUSG00000032198,ENSMUSG00000002985,ENSMUSG00000074637,ENSMUSG00000046491,ENSMUSG00000020375,ENSMUSG00000021028,ENSMUSG00000036503,ENSMUSG00000002250,ENSMUSG00000021709,ENSMUSG00000025809,ENSMUSG00000038668,…
GO:BP	renal system development	GO:0072001	1.05521e-07	6.97666	347	2274	67	27543	ENSMUSG00000048402,ENSMUSG00000000567,ENSMUSG00000008999,ENSMUSG00000015647,ENSMUSG00000031665,ENSMUSG00000052911,ENSMUSG00000020644,ENSMUSG00000027803,ENSMUSG00000001761,ENSMUSG00000053110,ENSMUSG00000032359,ENSMUSG00000026104,ENSMUSG00000031963,ENSMUSG00000014329,ENSMUSG00000036273,ENSMUSG00000026031,ENSMUSG00000021013,ENSMUSG00000027878,ENSMUSG00000025921,ENSMUSG00000035112,ENSMUSG00000038843,…
GO:BP	regulation of transport	GO:0051049	1.11509e-07	6.95269	1872	2274	234	27543	ENSMUSG00000028955,ENSMUSG00000027087,ENSMUSG00000036353,ENSMUSG00000028525,ENSMUSG00000026385,ENSMUSG00000027562,ENSMUSG00000038642,ENSMUSG00000025351,ENSMUSG00000002985,ENSMUSG00000074886,ENSMUSG00000035805,ENSMUSG00000046491,ENSMUSG00000020375,ENSMUSG00000028221,ENSMUSG00000002250,ENSMUSG00000022836,ENSMUSG00000025809,ENSMUSG00000071862,ENSMUSG00000023992,ENSMUSG00000001761,ENSMUSG00000020546,…
GO:BP	regulation of cellular component organization	GO:0051128	1.2129e-07	6.91618	2398	2274	286	27543	ENSMUSG00000029675,ENSMUSG00000018593,ENSMUSG00000021750,ENSMUSG00000022257,ENSMUSG00000022091,ENSMUSG00000067242,ENSMUSG00000027087,ENSMUSG00000025582,ENSMUSG00000036353,ENSMUSG00000000567,ENSMUSG00000008999,ENSMUSG00000025351,ENSMUSG00000020541,ENSMUSG00000002985,ENSMUSG00000026749,ENSMUSG00000020375,ENSMUSG00000002250,ENSMUSG00000068744,ENSMUSG00000062078,ENSMUSG00000055128,ENSMUSG00000025809,…
GO:BP	extracellular matrix organization	GO:0030198	1.40996e-07	6.85079	296	2274	60	27543	ENSMUSG00000029675,ENSMUSG00000027195,ENSMUSG00000024940,ENSMUSG00000000567,ENSMUSG00000038642,ENSMUSG00000025809,ENSMUSG00000042613,ENSMUSG00000052911,ENSMUSG00000000957,ENSMUSG00000001435,ENSMUSG00000026031,ENSMUSG00000018830,ENSMUSG00000046618,ENSMUSG00000074227,ENSMUSG00000001555,ENSMUSG00000022894,ENSMUSG00000004098,ENSMUSG00000021186,ENSMUSG00000046169,ENSMUSG00000036446,ENSMUSG00000020019,…
GO:BP	external encapsulating structure organization	GO:0045229	1.62685e-07	6.78865	297	2274	60	27543	ENSMUSG00000029675,ENSMUSG00000027195,ENSMUSG00000024940,ENSMUSG00000000567,ENSMUSG00000038642,ENSMUSG00000025809,ENSMUSG00000042613,ENSMUSG00000052911,ENSMUSG00000000957,ENSMUSG00000001435,ENSMUSG00000026031,ENSMUSG00000018830,ENSMUSG00000046618,ENSMUSG00000074227,ENSMUSG00000001555,ENSMUSG00000022894,ENSMUSG00000004098,ENSMUSG00000021186,ENSMUSG00000046169,ENSMUSG00000036446,ENSMUSG00000020019,…
GO:BP	positive regulation of macromolecule biosynthetic process	GO:0010557	1.77744e-07	6.75021	1911	2274	237	27543	ENSMUSG00000040354,ENSMUSG00000019817,ENSMUSG00000048402,ENSMUSG00000030527,ENSMUSG00000000567,ENSMUSG00000038766,ENSMUSG00000008999,ENSMUSG00000021366,ENSMUSG00000002985,ENSMUSG00000074637,ENSMUSG00000079033,ENSMUSG00000046491,ENSMUSG00000015709,ENSMUSG00000015846,ENSMUSG00000090125,ENSMUSG00000107478,ENSMUSG00000002250,ENSMUSG00000068744,ENSMUSG00000096014,ENSMUSG00000031665,ENSMUSG00000042613,…
GO:BP	extracellular structure organization	GO:0043062	1.87552e-07	6.72688	298	2274	60	27543	ENSMUSG00000029675,ENSMUSG00000027195,ENSMUSG00000024940,ENSMUSG00000000567,ENSMUSG00000038642,ENSMUSG00000025809,ENSMUSG00000042613,ENSMUSG00000052911,ENSMUSG00000000957,ENSMUSG00000001435,ENSMUSG00000026031,ENSMUSG00000018830,ENSMUSG00000046618,ENSMUSG00000074227,ENSMUSG00000001555,ENSMUSG00000022894,ENSMUSG00000004098,ENSMUSG00000021186,ENSMUSG00000046169,ENSMUSG00000036446,ENSMUSG00000020019,…
GO:BP	transmembrane transport	GO:0055085	1.88616e-07	6.72442	1518	2274	197	27543	ENSMUSG00000021371,ENSMUSG00000030495,ENSMUSG00000027087,ENSMUSG00000036353,ENSMUSG00000028525,ENSMUSG00000026385,ENSMUSG00000027562,ENSMUSG00000038642,ENSMUSG00000025351,ENSMUSG00000074886,ENSMUSG00000046491,ENSMUSG00000033720,ENSMUSG00000030237,ENSMUSG00000025809,ENSMUSG00000079227,ENSMUSG00000023992,ENSMUSG00000020546,ENSMUSG00000051111,ENSMUSG00000020733,ENSMUSG00000037455,ENSMUSG00000032842,…
GO:BP	wound healing	GO:0042060	1.97013e-07	6.70551	391	2274	72	27543	ENSMUSG00000036353,ENSMUSG00000028517,ENSMUSG00000002985,ENSMUSG00000022865,ENSMUSG00000002250,ENSMUSG00000022836,ENSMUSG00000030342,ENSMUSG00000025809,ENSMUSG00000053110,ENSMUSG00000016921,ENSMUSG00000023961,ENSMUSG00000050953,ENSMUSG00000002602,ENSMUSG00000032440,ENSMUSG00000026031,ENSMUSG00000014418,ENSMUSG00000039358,ENSMUSG00000027878,ENSMUSG00000004266,ENSMUSG00000061119,ENSMUSG00000015085,…
GO:BP	negative regulation of cell population proliferation	GO:0008285	2.00718e-07	6.69741	736	2274	113	27543	ENSMUSG00000018593,ENSMUSG00000037815,ENSMUSG00000004558,ENSMUSG00000000567,ENSMUSG00000008999,ENSMUSG00000008090,ENSMUSG00000028909,ENSMUSG00000041556,ENSMUSG00000002985,ENSMUSG00000074637,ENSMUSG00000022865,ENSMUSG00000015846,ENSMUSG00000022323,ENSMUSG00000002250,ENSMUSG00000030342,ENSMUSG00000025809,ENSMUSG00000020101,ENSMUSG00000079227,ENSMUSG00000023992,ENSMUSG00000037279,ENSMUSG00000027168,…
GO:BP	positive regulation of intracellular signal transduction	GO:1902533	2.8331e-07	6.54774	984	2274	140	27543	ENSMUSG00000022091,ENSMUSG00000027087,ENSMUSG00000036353,ENSMUSG00000000567,ENSMUSG00000002985,ENSMUSG00000074637,ENSMUSG00000046491,ENSMUSG00000021028,ENSMUSG00000036503,ENSMUSG00000002250,ENSMUSG00000021709,ENSMUSG00000025809,ENSMUSG00000038668,ENSMUSG00000023992,ENSMUSG00000037060,ENSMUSG00000022037,ENSMUSG00000032841,ENSMUSG00000046207,ENSMUSG00000020733,ENSMUSG00000064246,ENSMUSG00000038855,…
GO:BP	cilium assembly	GO:0060271	2.95836e-07	6.52895	355	2274	67	27543	ENSMUSG00000030770,ENSMUSG00000015647,ENSMUSG00000025857,ENSMUSG00000027803,ENSMUSG00000053110,ENSMUSG00000047021,ENSMUSG00000074364,ENSMUSG00000024666,ENSMUSG00000021013,ENSMUSG00000035578,ENSMUSG00000020024,ENSMUSG00000020014,ENSMUSG00000027293,ENSMUSG00000028028,ENSMUSG00000028576,ENSMUSG00000060176,ENSMUSG00000010044,ENSMUSG00000031755,ENSMUSG00000021363,ENSMUSG00000024206,ENSMUSG00000006784,…
GO:BP	lipid metabolic process	GO:0006629	3.27264e-07	6.4851	1421	2274	186	27543	ENSMUSG00000010025,ENSMUSG00000027195,ENSMUSG00000030527,ENSMUSG00000028517,ENSMUSG00000000567,ENSMUSG00000028698,ENSMUSG00000026385,ENSMUSG00000072946,ENSMUSG00000017929,ENSMUSG00000002985,ENSMUSG00000046491,ENSMUSG00000019872,ENSMUSG00000028221,ENSMUSG00000021242,ENSMUSG00000022323,ENSMUSG00000002250,ENSMUSG00000062078,ENSMUSG00000030869,ENSMUSG00000019877,ENSMUSG00000049090,ENSMUSG00000038967,…
GO:BP	lipid oxidation	GO:0034440	3.34681e-07	6.47537	128	2274	35	27543	ENSMUSG00000000567,ENSMUSG00000026385,ENSMUSG00000046491,ENSMUSG00000002250,ENSMUSG00000032314,ENSMUSG00000003623,ENSMUSG00000053898,ENSMUSG00000036880,ENSMUSG00000020003,ENSMUSG00000026003,ENSMUSG00000025745,ENSMUSG00000027984,ENSMUSG00000024132,ENSMUSG00000079057,ENSMUSG00000018574,ENSMUSG00000027710,ENSMUSG00000031640,ENSMUSG00000024900,ENSMUSG00000021884,ENSMUSG00000042010,ENSMUSG00000071347,…
GO:BP	fatty acid metabolic process	GO:0006631	3.3765e-07	6.47153	452	2274	79	27543	ENSMUSG00000010025,ENSMUSG00000027195,ENSMUSG00000000567,ENSMUSG00000026385,ENSMUSG00000072946,ENSMUSG00000046491,ENSMUSG00000002250,ENSMUSG00000062078,ENSMUSG00000030869,ENSMUSG00000049090,ENSMUSG00000038967,ENSMUSG00000072949,ENSMUSG00000056938,ENSMUSG00000032314,ENSMUSG00000003623,ENSMUSG00000053898,ENSMUSG00000021226,ENSMUSG00000076435,ENSMUSG00000036880,ENSMUSG00000020003,ENSMUSG00000026003,…
GO:BP	organic substance transport	GO:0071702	4.0295e-07	6.39475	2466	2274	290	27543	ENSMUSG00000028955,ENSMUSG00000031979,ENSMUSG00000030495,ENSMUSG00000075701,ENSMUSG00000027087,ENSMUSG00000036353,ENSMUSG00000026385,ENSMUSG00000027562,ENSMUSG00000030629,ENSMUSG00000025351,ENSMUSG00000020541,ENSMUSG00000002985,ENSMUSG00000092035,ENSMUSG00000040848,ENSMUSG00000035805,ENSMUSG00000046491,ENSMUSG00000020375,ENSMUSG00000033720,ENSMUSG00000021242,ENSMUSG00000030237,ENSMUSG00000002250,…
GO:BP	cellular lipid metabolic process	GO:0044255	4.52244e-07	6.34463	1037	2274	145	27543	ENSMUSG00000010025,ENSMUSG00000027195,ENSMUSG00000028517,ENSMUSG00000000567,ENSMUSG00000028698,ENSMUSG00000026385,ENSMUSG00000072946,ENSMUSG00000017929,ENSMUSG00000002985,ENSMUSG00000046491,ENSMUSG00000019872,ENSMUSG00000028221,ENSMUSG00000002250,ENSMUSG00000062078,ENSMUSG00000030869,ENSMUSG00000019877,ENSMUSG00000049090,ENSMUSG00000038967,ENSMUSG00000036833,ENSMUSG00000039431,ENSMUSG00000026173,…
GO:BP	MAPK cascade	GO:0000165	5.13604e-07	6.28937	792	2274	118	27543	ENSMUSG00000022091,ENSMUSG00000027087,ENSMUSG00000004558,ENSMUSG00000000567,ENSMUSG00000008999,ENSMUSG00000002985,ENSMUSG00000074637,ENSMUSG00000046491,ENSMUSG00000021028,ENSMUSG00000038668,ENSMUSG00000079227,ENSMUSG00000023992,ENSMUSG00000037060,ENSMUSG00000046207,ENSMUSG00000020733,ENSMUSG00000045817,ENSMUSG00000052397,ENSMUSG00000064246,ENSMUSG00000038855,ENSMUSG00000032359,ENSMUSG00000024621,…
GO:BP	regulation of MAPK cascade	GO:0043408	5.15342e-07	6.2879	712	2274	109	27543	ENSMUSG00000022091,ENSMUSG00000004558,ENSMUSG00000008999,ENSMUSG00000002985,ENSMUSG00000074637,ENSMUSG00000046491,ENSMUSG00000021028,ENSMUSG00000038668,ENSMUSG00000023992,ENSMUSG00000037060,ENSMUSG00000046207,ENSMUSG00000020733,ENSMUSG00000052397,ENSMUSG00000064246,ENSMUSG00000024621,ENSMUSG00000031963,ENSMUSG00000036273,ENSMUSG00000041046,ENSMUSG00000026031,ENSMUSG00000022150,ENSMUSG00000047632,…
GO:BP	chemokine production	GO:0032602	5.90071e-07	6.2291	106	2274	31	27543	ENSMUSG00000021709,ENSMUSG00000023992,ENSMUSG00000024621,ENSMUSG00000047123,ENSMUSG00000006389,ENSMUSG00000031639,ENSMUSG00000025494,ENSMUSG00000021994,ENSMUSG00000018500,ENSMUSG00000062778,ENSMUSG00000020399,ENSMUSG00000027750,ENSMUSG00000026928,ENSMUSG00000022548,ENSMUSG00000045322,ENSMUSG00000021125,ENSMUSG00000026069,ENSMUSG00000040329,ENSMUSG00000014158,ENSMUSG00000026874,ENSMUSG00000079293,…
GO:BP	regulation of chemokine production	GO:0032642	5.90071e-07	6.2291	106	2274	31	27543	ENSMUSG00000021709,ENSMUSG00000023992,ENSMUSG00000024621,ENSMUSG00000047123,ENSMUSG00000006389,ENSMUSG00000031639,ENSMUSG00000025494,ENSMUSG00000021994,ENSMUSG00000018500,ENSMUSG00000062778,ENSMUSG00000020399,ENSMUSG00000027750,ENSMUSG00000026928,ENSMUSG00000022548,ENSMUSG00000045322,ENSMUSG00000021125,ENSMUSG00000026069,ENSMUSG00000040329,ENSMUSG00000014158,ENSMUSG00000026874,ENSMUSG00000079293,…
GO:BP	phosphorus metabolic process	GO:0006793	6.04301e-07	6.21875	2797	2274	321	27543	ENSMUSG00000028792,ENSMUSG00000024712,ENSMUSG00000028517,ENSMUSG00000000567,ENSMUSG00000028525,ENSMUSG00000028698,ENSMUSG00000008999,ENSMUSG00000026385,ENSMUSG00000028909,ENSMUSG00000020541,ENSMUSG00000002985,ENSMUSG00000026749,ENSMUSG00000021112,ENSMUSG00000074886,ENSMUSG00000019872,ENSMUSG00000028221,ENSMUSG00000018648,ENSMUSG00000002250,ENSMUSG00000068744,ENSMUSG00000022836,ENSMUSG00000019877,…
GO:BP	phosphate-containing compound metabolic process	GO:0006796	6.25996e-07	6.20343	2777	2274	319	27543	ENSMUSG00000028792,ENSMUSG00000024712,ENSMUSG00000028517,ENSMUSG00000000567,ENSMUSG00000028525,ENSMUSG00000028698,ENSMUSG00000008999,ENSMUSG00000026385,ENSMUSG00000028909,ENSMUSG00000020541,ENSMUSG00000002985,ENSMUSG00000026749,ENSMUSG00000021112,ENSMUSG00000074886,ENSMUSG00000019872,ENSMUSG00000028221,ENSMUSG00000018648,ENSMUSG00000002250,ENSMUSG00000068744,ENSMUSG00000022836,ENSMUSG00000019877,…
GO:BP	tissue morphogenesis	GO:0048729	6.3217e-07	6.19917	653	2274	102	27543	ENSMUSG00000048402,ENSMUSG00000000567,ENSMUSG00000008999,ENSMUSG00000027562,ENSMUSG00000021112,ENSMUSG00000015846,ENSMUSG00000015647,ENSMUSG00000022836,ENSMUSG00000025809,ENSMUSG00000031665,ENSMUSG00000000957,ENSMUSG00000001761,ENSMUSG00000053110,ENSMUSG00000013089,ENSMUSG00000037279,ENSMUSG00000020733,ENSMUSG00000021477,ENSMUSG00000032359,ENSMUSG00000018604,ENSMUSG00000050953,ENSMUSG00000075254,…
GO:BP	organic substance biosynthetic process	GO:1901576	6.32473e-07	6.19896	5770	2274	595	27543	ENSMUSG00000040354,ENSMUSG00000028792,ENSMUSG00000075701,ENSMUSG00000027195,ENSMUSG00000022091,ENSMUSG00000020680,ENSMUSG00000019817,ENSMUSG00000048402,ENSMUSG00000024712,ENSMUSG00000030527,ENSMUSG00000028517,ENSMUSG00000000567,ENSMUSG00000038766,ENSMUSG00000028698,ENSMUSG00000008999,ENSMUSG00000026385,ENSMUSG00000017929,ENSMUSG00000021366,ENSMUSG00000002985,ENSMUSG00000074637,ENSMUSG00000079033,…
GO:BP	positive regulation of nucleobase-containing compound metabolic process	GO:0045935	6.79854e-07	6.16758	2049	2274	248	27543	ENSMUSG00000040354,ENSMUSG00000019817,ENSMUSG00000048402,ENSMUSG00000030527,ENSMUSG00000000567,ENSMUSG00000038766,ENSMUSG00000008999,ENSMUSG00000021366,ENSMUSG00000002985,ENSMUSG00000074637,ENSMUSG00000079033,ENSMUSG00000015709,ENSMUSG00000015846,ENSMUSG00000090125,ENSMUSG00000107478,ENSMUSG00000022323,ENSMUSG00000002250,ENSMUSG00000068744,ENSMUSG00000096014,ENSMUSG00000031665,ENSMUSG00000005198,…
GO:BP	aromatic compound biosynthetic process	GO:0019438	8.05872e-07	6.09373	4050	2274	438	27543	ENSMUSG00000040354,ENSMUSG00000028792,ENSMUSG00000022091,ENSMUSG00000020680,ENSMUSG00000019817,ENSMUSG00000048402,ENSMUSG00000024712,ENSMUSG00000030527,ENSMUSG00000028517,ENSMUSG00000000567,ENSMUSG00000038766,ENSMUSG00000008999,ENSMUSG00000021366,ENSMUSG00000002985,ENSMUSG00000074637,ENSMUSG00000079033,ENSMUSG00000015709,ENSMUSG00000021028,ENSMUSG00000015846,ENSMUSG00000090125,ENSMUSG00000107478,…
GO:BP	cellular localization	GO:0051641	9.63741e-07	6.01604	2840	2274	324	27543	ENSMUSG00000028955,ENSMUSG00000037815,ENSMUSG00000022257,ENSMUSG00000075701,ENSMUSG00000067242,ENSMUSG00000027087,ENSMUSG00000025582,ENSMUSG00000000567,ENSMUSG00000008999,ENSMUSG00000026385,ENSMUSG00000028909,ENSMUSG00000030629,ENSMUSG00000025351,ENSMUSG00000020541,ENSMUSG00000002985,ENSMUSG00000021112,ENSMUSG00000026466,ENSMUSG00000035805,ENSMUSG00000033722,ENSMUSG00000021242,ENSMUSG00000015647,…
GO:BP	monocarboxylic acid catabolic process	GO:0072329	9.65432e-07	6.01528	139	2274	36	27543	ENSMUSG00000026385,ENSMUSG00000002250,ENSMUSG00000032314,ENSMUSG00000003623,ENSMUSG00000053898,ENSMUSG00000021226,ENSMUSG00000036880,ENSMUSG00000020003,ENSMUSG00000026003,ENSMUSG00000025745,ENSMUSG00000024292,ENSMUSG00000027984,ENSMUSG00000024132,ENSMUSG00000018574,ENSMUSG00000027710,ENSMUSG00000059316,ENSMUSG00000002475,ENSMUSG00000031767,ENSMUSG00000029759,ENSMUSG00000024900,ENSMUSG00000021884,…
GO:BP	positive regulation of MAPK cascade	GO:0043410	1.07995e-06	5.9666	513	2274	85	27543	ENSMUSG00000022091,ENSMUSG00000002985,ENSMUSG00000074637,ENSMUSG00000046491,ENSMUSG00000021028,ENSMUSG00000038668,ENSMUSG00000023992,ENSMUSG00000037060,ENSMUSG00000046207,ENSMUSG00000064246,ENSMUSG00000024621,ENSMUSG00000031963,ENSMUSG00000036273,ENSMUSG00000041046,ENSMUSG00000026031,ENSMUSG00000047632,ENSMUSG00000027878,ENSMUSG00000024083,ENSMUSG00000002111,ENSMUSG00000028864,ENSMUSG00000028581,…
GO:BP	regulation of cell adhesion	GO:0030155	1.10988e-06	5.95472	757	2274	113	27543	ENSMUSG00000021750,ENSMUSG00000027195,ENSMUSG00000027087,ENSMUSG00000036353,ENSMUSG00000028517,ENSMUSG00000000567,ENSMUSG00000008999,ENSMUSG00000028909,ENSMUSG00000058325,ENSMUSG00000031557,ENSMUSG00000025351,ENSMUSG00000074637,ENSMUSG00000024593,ENSMUSG00000015647,ENSMUSG00000030342,ENSMUSG00000057103,ENSMUSG00000025809,ENSMUSG00000020101,ENSMUSG00000000957,ENSMUSG00000079227,ENSMUSG00000046207,…
GO:BP	fatty acid oxidation	GO:0019395	1.19639e-06	5.92213	121	2274	33	27543	ENSMUSG00000000567,ENSMUSG00000026385,ENSMUSG00000046491,ENSMUSG00000002250,ENSMUSG00000032314,ENSMUSG00000003623,ENSMUSG00000053898,ENSMUSG00000036880,ENSMUSG00000020003,ENSMUSG00000026003,ENSMUSG00000025745,ENSMUSG00000027984,ENSMUSG00000024132,ENSMUSG00000079057,ENSMUSG00000018574,ENSMUSG00000027710,ENSMUSG00000031640,ENSMUSG00000024900,ENSMUSG00000021884,ENSMUSG00000042010,ENSMUSG00000071347,…
GO:BP	morphogenesis of an epithelium	GO:0002009	1.26183e-06	5.899	540	2274	88	27543	ENSMUSG00000048402,ENSMUSG00000000567,ENSMUSG00000008999,ENSMUSG00000027562,ENSMUSG00000021112,ENSMUSG00000015846,ENSMUSG00000015647,ENSMUSG00000031665,ENSMUSG00000000957,ENSMUSG00000001761,ENSMUSG00000053110,ENSMUSG00000013089,ENSMUSG00000037279,ENSMUSG00000020733,ENSMUSG00000021477,ENSMUSG00000032359,ENSMUSG00000018604,ENSMUSG00000050953,ENSMUSG00000016128,ENSMUSG00000032440,ENSMUSG00000021013,…
GO:BP	kidney development	GO:0001822	1.37698e-06	5.86107	336	2274	63	27543	ENSMUSG00000048402,ENSMUSG00000000567,ENSMUSG00000008999,ENSMUSG00000015647,ENSMUSG00000031665,ENSMUSG00000052911,ENSMUSG00000020644,ENSMUSG00000027803,ENSMUSG00000001761,ENSMUSG00000053110,ENSMUSG00000032359,ENSMUSG00000031963,ENSMUSG00000014329,ENSMUSG00000036273,ENSMUSG00000026031,ENSMUSG00000027878,ENSMUSG00000025921,ENSMUSG00000035112,ENSMUSG00000038843,ENSMUSG00000046169,ENSMUSG00000029086,…
GO:BP	cilium movement	GO:0003341	1.45523e-06	5.83707	209	2274	46	27543	ENSMUSG00000025857,ENSMUSG00000047021,ENSMUSG00000020733,ENSMUSG00000029442,ENSMUSG00000017754,ENSMUSG00000035578,ENSMUSG00000020014,ENSMUSG00000060176,ENSMUSG00000010044,ENSMUSG00000031755,ENSMUSG00000026546,ENSMUSG00000006784,ENSMUSG00000031831,ENSMUSG00000022388,ENSMUSG00000048029,ENSMUSG00000044948,ENSMUSG00000034151,ENSMUSG00000032221,ENSMUSG00000020799,ENSMUSG00000034706,ENSMUSG00000028294,…
GO:BP	fatty acid catabolic process	GO:0009062	1.63439e-06	5.78664	110	2274	31	27543	ENSMUSG00000026385,ENSMUSG00000002250,ENSMUSG00000032314,ENSMUSG00000003623,ENSMUSG00000053898,ENSMUSG00000021226,ENSMUSG00000036880,ENSMUSG00000020003,ENSMUSG00000026003,ENSMUSG00000025745,ENSMUSG00000027984,ENSMUSG00000024132,ENSMUSG00000018574,ENSMUSG00000027710,ENSMUSG00000059316,ENSMUSG00000002475,ENSMUSG00000031767,ENSMUSG00000024900,ENSMUSG00000021884,ENSMUSG00000042010,ENSMUSG00000115022,…
GO:BP	positive regulation of RNA metabolic process	GO:0051254	1.66022e-06	5.77983	1836	2274	225	27543	ENSMUSG00000040354,ENSMUSG00000019817,ENSMUSG00000048402,ENSMUSG00000030527,ENSMUSG00000000567,ENSMUSG00000038766,ENSMUSG00000008999,ENSMUSG00000021366,ENSMUSG00000002985,ENSMUSG00000074637,ENSMUSG00000079033,ENSMUSG00000015709,ENSMUSG00000015846,ENSMUSG00000090125,ENSMUSG00000107478,ENSMUSG00000022323,ENSMUSG00000002250,ENSMUSG00000068744,ENSMUSG00000096014,ENSMUSG00000031665,ENSMUSG00000005198,…
GO:BP	organic cyclic compound biosynthetic process	GO:1901362	1.71539e-06	5.76564	4203	2274	450	27543	ENSMUSG00000040354,ENSMUSG00000028792,ENSMUSG00000027195,ENSMUSG00000022091,ENSMUSG00000020680,ENSMUSG00000019817,ENSMUSG00000048402,ENSMUSG00000024712,ENSMUSG00000030527,ENSMUSG00000028517,ENSMUSG00000000567,ENSMUSG00000038766,ENSMUSG00000008999,ENSMUSG00000021366,ENSMUSG00000002985,ENSMUSG00000074637,ENSMUSG00000079033,ENSMUSG00000015709,ENSMUSG00000021028,ENSMUSG00000015846,ENSMUSG00000090125,…
GO:BP	positive regulation of immune system process	GO:0002684	2.02309e-06	5.69398	994	2274	138	27543	ENSMUSG00000036353,ENSMUSG00000036896,ENSMUSG00000028525,ENSMUSG00000027562,ENSMUSG00000067212,ENSMUSG00000020101,ENSMUSG00000000957,ENSMUSG00000020644,ENSMUSG00000023992,ENSMUSG00000036887,ENSMUSG00000030579,ENSMUSG00000061232,ENSMUSG00000046207,ENSMUSG00000052397,ENSMUSG00000033721,ENSMUSG00000038855,ENSMUSG00000024621,ENSMUSG00000002602,ENSMUSG00000036273,ENSMUSG00000003184,ENSMUSG00000047123,…
GO:BP	cellular biosynthetic process	GO:0044249	2.16724e-06	5.66409	5701	2274	585	27543	ENSMUSG00000040354,ENSMUSG00000028792,ENSMUSG00000027195,ENSMUSG00000022091,ENSMUSG00000020680,ENSMUSG00000019817,ENSMUSG00000048402,ENSMUSG00000024712,ENSMUSG00000030527,ENSMUSG00000028517,ENSMUSG00000000567,ENSMUSG00000038766,ENSMUSG00000028698,ENSMUSG00000008999,ENSMUSG00000026385,ENSMUSG00000017929,ENSMUSG00000021366,ENSMUSG00000002985,ENSMUSG00000074637,ENSMUSG00000079033,ENSMUSG00000046491,…
GO:BP	response to oxygen-containing compound	GO:1901700	2.25775e-06	5.64632	2014	2274	242	27543	ENSMUSG00000037815,ENSMUSG00000040354,ENSMUSG00000010025,ENSMUSG00000075701,ENSMUSG00000027087,ENSMUSG00000025582,ENSMUSG00000036353,ENSMUSG00000000567,ENSMUSG00000028525,ENSMUSG00000028698,ENSMUSG00000008999,ENSMUSG00000027495,ENSMUSG00000027562,ENSMUSG00000024827,ENSMUSG00000035805,ENSMUSG00000015846,ENSMUSG00000002250,ENSMUSG00000021709,ENSMUSG00000038668,ENSMUSG00000038967,ENSMUSG00000079227,…
GO:BP	cell death	GO:0008219	2.28947e-06	5.64026	2208	2274	261	27543	ENSMUSG00000037815,ENSMUSG00000075701,ENSMUSG00000027087,ENSMUSG00000048402,ENSMUSG00000024712,ENSMUSG00000025582,ENSMUSG00000000567,ENSMUSG00000008999,ENSMUSG00000030629,ENSMUSG00000058325,ENSMUSG00000002985,ENSMUSG00000026749,ENSMUSG00000092035,ENSMUSG00000015709,ENSMUSG00000024593,ENSMUSG00000015846,ENSMUSG00000107478,ENSMUSG00000002250,ENSMUSG00000062078,ENSMUSG00000057103,ENSMUSG00000048232,…
GO:BP	response to xenobiotic stimulus	GO:0009410	2.29666e-06	5.6389	487	2274	81	27543	ENSMUSG00000028525,ENSMUSG00000032348,ENSMUSG00000015709,ENSMUSG00000022836,ENSMUSG00000003559,ENSMUSG00000003623,ENSMUSG00000033721,ENSMUSG00000032440,ENSMUSG00000025745,ENSMUSG00000027984,ENSMUSG00000019102,ENSMUSG00000027239,ENSMUSG00000015224,ENSMUSG00000037166,ENSMUSG00000022488,ENSMUSG00000025925,ENSMUSG00000118401,ENSMUSG00000026187,ENSMUSG00000031639,ENSMUSG00000044442,ENSMUSG00000039323,…
GO:BP	cation transport	GO:0006812	2.31806e-06	5.63488	1185	2274	158	27543	ENSMUSG00000021371,ENSMUSG00000030495,ENSMUSG00000027087,ENSMUSG00000036353,ENSMUSG00000028525,ENSMUSG00000026385,ENSMUSG00000038642,ENSMUSG00000025351,ENSMUSG00000022836,ENSMUSG00000025809,ENSMUSG00000079227,ENSMUSG00000023992,ENSMUSG00000020733,ENSMUSG00000021991,ENSMUSG00000050953,ENSMUSG00000041046,ENSMUSG00000003617,ENSMUSG00000004266,ENSMUSG00000015653,ENSMUSG00000032754,ENSMUSG00000060802,…
GO:BP	heterocycle biosynthetic process	GO:0018130	2.3687e-06	5.62549	4039	2274	434	27543	ENSMUSG00000040354,ENSMUSG00000028792,ENSMUSG00000022091,ENSMUSG00000020680,ENSMUSG00000019817,ENSMUSG00000048402,ENSMUSG00000024712,ENSMUSG00000030527,ENSMUSG00000028517,ENSMUSG00000000567,ENSMUSG00000038766,ENSMUSG00000008999,ENSMUSG00000021366,ENSMUSG00000002985,ENSMUSG00000074637,ENSMUSG00000079033,ENSMUSG00000015709,ENSMUSG00000021028,ENSMUSG00000015846,ENSMUSG00000090125,ENSMUSG00000107478,…
GO:BP	positive regulation of RNA biosynthetic process	GO:1902680	2.45749e-06	5.60951	1694	2274	210	27543	ENSMUSG00000040354,ENSMUSG00000019817,ENSMUSG00000048402,ENSMUSG00000030527,ENSMUSG00000000567,ENSMUSG00000038766,ENSMUSG00000008999,ENSMUSG00000021366,ENSMUSG00000002985,ENSMUSG00000074637,ENSMUSG00000079033,ENSMUSG00000015709,ENSMUSG00000015846,ENSMUSG00000090125,ENSMUSG00000107478,ENSMUSG00000002250,ENSMUSG00000068744,ENSMUSG00000096014,ENSMUSG00000031665,ENSMUSG00000042613,ENSMUSG00000020644,…
GO:BP	cell-cell adhesion	GO:0098609	2.70469e-06	5.56788	887	2274	126	27543	ENSMUSG00000037815,ENSMUSG00000030770,ENSMUSG00000027087,ENSMUSG00000036353,ENSMUSG00000028517,ENSMUSG00000000567,ENSMUSG00000008999,ENSMUSG00000008090,ENSMUSG00000028909,ENSMUSG00000074637,ENSMUSG00000022865,ENSMUSG00000024593,ENSMUSG00000015647,ENSMUSG00000030342,ENSMUSG00000025809,ENSMUSG00000019818,ENSMUSG00000020101,ENSMUSG00000079227,ENSMUSG00000022132,ENSMUSG00000051985,ENSMUSG00000022817,…
GO:BP	positive regulation of response to external stimulus	GO:0032103	2.73919e-06	5.56238	447	2274	76	27543	ENSMUSG00000036353,ENSMUSG00000038642,ENSMUSG00000038668,ENSMUSG00000079227,ENSMUSG00000023992,ENSMUSG00000030579,ENSMUSG00000024621,ENSMUSG00000036273,ENSMUSG00000003184,ENSMUSG00000027239,ENSMUSG00000022906,ENSMUSG00000002111,ENSMUSG00000022488,ENSMUSG00000014599,ENSMUSG00000030921,ENSMUSG00000091956,ENSMUSG00000026187,ENSMUSG00000009281,ENSMUSG00000009647,ENSMUSG00000031639,ENSMUSG00000060063,…
GO:BP	cellular process	GO:0009987	2.77576e-06	5.55662	21177	2274	1861	27543	ENSMUSG00000029675,ENSMUSG00000018593,ENSMUSG00000021750,ENSMUSG00000028955,ENSMUSG00000021371,ENSMUSG00000037815,ENSMUSG00000040354,ENSMUSG00000029538,ENSMUSG00000031979,ENSMUSG00000030495,ENSMUSG00000010025,ENSMUSG00000028792,ENSMUSG00000022257,ENSMUSG00000038637,ENSMUSG00000075701,ENSMUSG00000027195,ENSMUSG00000022091,ENSMUSG00000030770,ENSMUSG00000020680,ENSMUSG00000019817,ENSMUSG00000067242,…
USG00000039474	ENSMUSG00000043165	ENSMUSG00000026841	ENSMUSG00000061859	ENSMUSG00000020009	ENSMUSG00000030088	ENSMUSG00000063439	ENSMUSG00000045007	ENSMUSG00000051243	ENSMUSG00000027849	ENSMUSG00000025176	ENSMUSG00000031672	ENSMUSG00000020109	ENSMUSG00000020792	ENSMUSG00000049571	ENSMUSG00000037960	ENSMUSG00000024038	ENSMUSG00000030598	ENSMUSG00000018858	ENSMUSG00000032456	ENSMUSG00000037966	ENSMUSG00000037761	ENSMUSG00000089665	ENSMUSG00000022438	ENSMUSG00000022594	ENSMUSG00000030987	ENSMUSG00000003199	ENSMUSG00000058571	ENSMUSG00000049538	ENSMUSG00000028756	ENSMUSG00000026840	ENSMUSG00000015016	ENSMUSG00000050541	ENSMUSG00000049649	ENSMUSG00000034161	ENSMUSG00000001642	ENSMUSG00000034930	ENSMUSG00000050164	ENSMUSG00000041654	ENSMUSG00000028024	ENSMUSG00000020766	ENSMUSG00000021754	ENSMUSG00000046834	ENSMUSG00000076441	ENSMUSG00000034768	ENSMUSG00000060477	ENSMUSG00000005774	ENSMUSG00000017009	ENSMUSG00000006021	ENSMUSG00000019960
GO:BP	regulation of cell differentiation	GO:0045595	3.00784e-06	5.52174	1718	2274	212	27543	ENSMUSG00000037815,ENSMUSG00000024940,ENSMUSG00000027087,ENSMUSG00000048402,ENSMUSG00000036353,ENSMUSG00000000567,ENSMUSG00000036896,ENSMUSG00000008999,ENSMUSG00000027495,ENSMUSG00000027562,ENSMUSG00000058325,ENSMUSG00000002985,ENSMUSG00000074637,ENSMUSG00000024593,ENSMUSG00000107478,ENSMUSG00000040759,ENSMUSG00000002250,ENSMUSG00000062078,ENSMUSG00000096014,ENSMUSG00000025809,ENSMUSG00000049090,…
GO:BP	nucleobase-containing compound biosynthetic process	GO:0034654	3.07454e-06	5.51222	3971	2274	427	27543	ENSMUSG00000040354,ENSMUSG00000028792,ENSMUSG00000022091,ENSMUSG00000020680,ENSMUSG00000019817,ENSMUSG00000048402,ENSMUSG00000024712,ENSMUSG00000030527,ENSMUSG00000028517,ENSMUSG00000000567,ENSMUSG00000038766,ENSMUSG00000008999,ENSMUSG00000021366,ENSMUSG00000002985,ENSMUSG00000074637,ENSMUSG00000079033,ENSMUSG00000015709,ENSMUSG00000021028,ENSMUSG00000015846,ENSMUSG00000090125,ENSMUSG00000107478,…
GO:BP	response to extracellular stimulus	GO:0009991	3.75918e-06	5.42491	569	2274	90	27543	ENSMUSG00000021750,ENSMUSG00000040354,ENSMUSG00000008999,ENSMUSG00000002985,ENSMUSG00000015846,ENSMUSG00000107478,ENSMUSG00000002250,ENSMUSG00000038967,ENSMUSG00000021477,ENSMUSG00000024197,ENSMUSG00000002602,ENSMUSG00000036273,ENSMUSG00000036639,ENSMUSG00000021294,ENSMUSG00000002289,ENSMUSG00000029446,ENSMUSG00000027962,ENSMUSG00000032440,ENSMUSG00000020032,ENSMUSG00000000275,ENSMUSG00000059316,…
GO:BP	regulation of tumor necrosis factor production	GO:0032680	4.16065e-06	5.38084	180	2274	41	27543	ENSMUSG00000075701,ENSMUSG00000020101,ENSMUSG00000079227,ENSMUSG00000023992,ENSMUSG00000022037,ENSMUSG00000030579,ENSMUSG00000002602,ENSMUSG00000036273,ENSMUSG00000028602,ENSMUSG00000047123,ENSMUSG00000004266,ENSMUSG00000030921,ENSMUSG00000031639,ENSMUSG00000051439,ENSMUSG00000021994,ENSMUSG00000040296,ENSMUSG00000006519,ENSMUSG00000031077,ENSMUSG00000029816,ENSMUSG00000032690,ENSMUSG00000025779,…
GO:BP	tumor necrosis factor production	GO:0032640	4.16065e-06	5.38084	180	2274	41	27543	ENSMUSG00000075701,ENSMUSG00000020101,ENSMUSG00000079227,ENSMUSG00000023992,ENSMUSG00000022037,ENSMUSG00000030579,ENSMUSG00000002602,ENSMUSG00000036273,ENSMUSG00000028602,ENSMUSG00000047123,ENSMUSG00000004266,ENSMUSG00000030921,ENSMUSG00000031639,ENSMUSG00000051439,ENSMUSG00000021994,ENSMUSG00000040296,ENSMUSG00000006519,ENSMUSG00000031077,ENSMUSG00000029816,ENSMUSG00000032690,ENSMUSG00000025779,…
GO:BP	response to endogenous stimulus	GO:0009719	4.22304e-06	5.37437	1775	2274	217	27543	ENSMUSG00000021750,ENSMUSG00000037815,ENSMUSG00000040354,ENSMUSG00000024940,ENSMUSG00000036353,ENSMUSG00000000567,ENSMUSG00000028525,ENSMUSG00000028698,ENSMUSG00000008999,ENSMUSG00000027562,ENSMUSG00000008090,ENSMUSG00000028909,ENSMUSG00000038642,ENSMUSG00000021366,ENSMUSG00000002985,ENSMUSG00000021112,ENSMUSG00000092035,ENSMUSG00000015846,ENSMUSG00000002250,ENSMUSG00000030342,ENSMUSG00000025809,…
GO:BP	regulation of neural precursor cell proliferation	GO:2000177	4.27876e-06	5.36868	114	2274	31	27543	ENSMUSG00000037815,ENSMUSG00000048402,ENSMUSG00000020644,ENSMUSG00000079227,ENSMUSG00000001761,ENSMUSG00000027168,ENSMUSG00000036273,ENSMUSG00000027239,ENSMUSG00000041272,ENSMUSG00000074227,ENSMUSG00000037225,ENSMUSG00000021994,ENSMUSG00000000120,ENSMUSG00000022129,ENSMUSG00000098132,ENSMUSG00000021318,ENSMUSG00000025407,ENSMUSG00000020423,ENSMUSG00000021685,ENSMUSG00000020838,ENSMUSG00000033952,…
GO:BP	angiogenesis	GO:0001525	4.45387e-06	5.35126	545	2274	87	27543	ENSMUSG00000018593,ENSMUSG00000030770,ENSMUSG00000027087,ENSMUSG00000015846,ENSMUSG00000025809,ENSMUSG00000000957,ENSMUSG00000044080,ENSMUSG00000037279,ENSMUSG00000046207,ENSMUSG00000038650,ENSMUSG00000033721,ENSMUSG00000001435,ENSMUSG00000064246,ENSMUSG00000032359,ENSMUSG00000026104,ENSMUSG00000031963,ENSMUSG00000030605,ENSMUSG00000017417,ENSMUSG00000002289,ENSMUSG00000016128,ENSMUSG00000032440,…
GO:BP	metal ion transport	GO:0030001	4.64458e-06	5.33305	904	2274	127	27543	ENSMUSG00000021371,ENSMUSG00000027087,ENSMUSG00000036353,ENSMUSG00000028525,ENSMUSG00000026385,ENSMUSG00000025351,ENSMUSG00000022836,ENSMUSG00000025809,ENSMUSG00000079227,ENSMUSG00000023992,ENSMUSG00000020733,ENSMUSG00000021991,ENSMUSG00000050953,ENSMUSG00000041046,ENSMUSG00000003617,ENSMUSG00000004266,ENSMUSG00000015653,ENSMUSG00000032754,ENSMUSG00000060802,ENSMUSG00000026880,ENSMUSG00000035112,…
GO:BP	immune system process	GO:0002376	4.64988e-06	5.33256	2849	2274	321	27543	ENSMUSG00000028955,ENSMUSG00000075701,ENSMUSG00000027087,ENSMUSG00000030527,ENSMUSG00000036353,ENSMUSG00000000567,ENSMUSG00000036896,ENSMUSG00000028525,ENSMUSG00000027495,ENSMUSG00000027562,ENSMUSG00000038642,ENSMUSG00000058325,ENSMUSG00000002985,ENSMUSG00000067212,ENSMUSG00000029570,ENSMUSG00000022865,ENSMUSG00000021709,ENSMUSG00000030342,ENSMUSG00000025809,ENSMUSG00000042613,ENSMUSG00000020101,…
GO:BP	regulation of macromolecule metabolic process	GO:0060255	4.85122e-06	5.31415	6825	2274	682	27543	ENSMUSG00000021750,ENSMUSG00000028955,ENSMUSG00000040354,ENSMUSG00000029538,ENSMUSG00000022257,ENSMUSG00000075701,ENSMUSG00000022091,ENSMUSG00000020680,ENSMUSG00000019817,ENSMUSG00000096210,ENSMUSG00000027087,ENSMUSG00000048402,ENSMUSG00000030527,ENSMUSG00000004558,ENSMUSG00000028517,ENSMUSG00000000567,ENSMUSG00000038766,ENSMUSG00000028525,ENSMUSG00000008999,ENSMUSG00000026385,ENSMUSG00000028675,…
GO:BP	positive regulation of nucleic acid-templated transcription	GO:1903508	4.91747e-06	5.30826	1688	2274	208	27543	ENSMUSG00000040354,ENSMUSG00000019817,ENSMUSG00000048402,ENSMUSG00000030527,ENSMUSG00000000567,ENSMUSG00000038766,ENSMUSG00000008999,ENSMUSG00000021366,ENSMUSG00000002985,ENSMUSG00000074637,ENSMUSG00000079033,ENSMUSG00000015709,ENSMUSG00000015846,ENSMUSG00000090125,ENSMUSG00000107478,ENSMUSG00000002250,ENSMUSG00000068744,ENSMUSG00000096014,ENSMUSG00000031665,ENSMUSG00000042613,ENSMUSG00000020644,…
GO:BP	positive regulation of transcription, DNA-templated	GO:0045893	4.91747e-06	5.30826	1688	2274	208	27543	ENSMUSG00000040354,ENSMUSG00000019817,ENSMUSG00000048402,ENSMUSG00000030527,ENSMUSG00000000567,ENSMUSG00000038766,ENSMUSG00000008999,ENSMUSG00000021366,ENSMUSG00000002985,ENSMUSG00000074637,ENSMUSG00000079033,ENSMUSG00000015709,ENSMUSG00000015846,ENSMUSG00000090125,ENSMUSG00000107478,ENSMUSG00000002250,ENSMUSG00000068744,ENSMUSG00000096014,ENSMUSG00000031665,ENSMUSG00000042613,ENSMUSG00000020644,…
GO:BP	determination of bilateral symmetry	GO:0009855	5.21823e-06	5.28248	134	2274	34	27543	ENSMUSG00000001761,ENSMUSG00000037279,ENSMUSG00000018604,ENSMUSG00000050953,ENSMUSG00000014329,ENSMUSG00000032440,ENSMUSG00000027878,ENSMUSG00000025408,ENSMUSG00000023066,ENSMUSG00000040260,ENSMUSG00000028576,ENSMUSG00000026546,ENSMUSG00000006784,ENSMUSG00000071350,ENSMUSG00000031831,ENSMUSG00000034227,ENSMUSG00000021994,ENSMUSG00000116429,ENSMUSG00000044338,ENSMUSG00000042812,ENSMUSG00000034706,…
GO:BP	specification of symmetry	GO:0009799	6.4262e-06	5.19205	135	2274	34	27543	ENSMUSG00000001761,ENSMUSG00000037279,ENSMUSG00000018604,ENSMUSG00000050953,ENSMUSG00000014329,ENSMUSG00000032440,ENSMUSG00000027878,ENSMUSG00000025408,ENSMUSG00000023066,ENSMUSG00000040260,ENSMUSG00000028576,ENSMUSG00000026546,ENSMUSG00000006784,ENSMUSG00000071350,ENSMUSG00000031831,ENSMUSG00000034227,ENSMUSG00000021994,ENSMUSG00000116429,ENSMUSG00000044338,ENSMUSG00000042812,ENSMUSG00000034706,…
GO:BP	cell-substrate adhesion	GO:0031589	6.53048e-06	5.18505	365	2274	65	27543	ENSMUSG00000021750,ENSMUSG00000028955,ENSMUSG00000027195,ENSMUSG00000022091,ENSMUSG00000030770,ENSMUSG00000027087,ENSMUSG00000058325,ENSMUSG00000031557,ENSMUSG00000025351,ENSMUSG00000015647,ENSMUSG00000002250,ENSMUSG00000025809,ENSMUSG00000052911,ENSMUSG00000000957,ENSMUSG00000022817,ENSMUSG00000002602,ENSMUSG00000002980,ENSMUSG00000044447,ENSMUSG00000027962,ENSMUSG00000027239,ENSMUSG00000059049,…
GO:BP	tumor necrosis factor superfamily cytokine production	GO:0071706	6.99246e-06	5.15537	183	2274	41	27543	ENSMUSG00000075701,ENSMUSG00000020101,ENSMUSG00000079227,ENSMUSG00000023992,ENSMUSG00000022037,ENSMUSG00000030579,ENSMUSG00000002602,ENSMUSG00000036273,ENSMUSG00000028602,ENSMUSG00000047123,ENSMUSG00000004266,ENSMUSG00000030921,ENSMUSG00000031639,ENSMUSG00000051439,ENSMUSG00000021994,ENSMUSG00000040296,ENSMUSG00000006519,ENSMUSG00000031077,ENSMUSG00000029816,ENSMUSG00000032690,ENSMUSG00000025779,…
GO:BP	regulation of tumor necrosis factor superfamily cytokine production	GO:1903555	6.99246e-06	5.15537	183	2274	41	27543	ENSMUSG00000075701,ENSMUSG00000020101,ENSMUSG00000079227,ENSMUSG00000023992,ENSMUSG00000022037,ENSMUSG00000030579,ENSMUSG00000002602,ENSMUSG00000036273,ENSMUSG00000028602,ENSMUSG00000047123,ENSMUSG00000004266,ENSMUSG00000030921,ENSMUSG00000031639,ENSMUSG00000051439,ENSMUSG00000021994,ENSMUSG00000040296,ENSMUSG00000006519,ENSMUSG00000031077,ENSMUSG00000029816,ENSMUSG00000032690,ENSMUSG00000025779,…
GO:BP	multicellular organismal homeostasis	GO:0048871	7.15493e-06	5.14539	533	2274	85	27543	ENSMUSG00000024940,ENSMUSG00000027087,ENSMUSG00000030527,ENSMUSG00000000567,ENSMUSG00000027562,ENSMUSG00000038642,ENSMUSG00000022865,ENSMUSG00000025809,ENSMUSG00000079227,ENSMUSG00000027803,ENSMUSG00000001761,ENSMUSG00000053110,ENSMUSG00000000751,ENSMUSG00000054675,ENSMUSG00000032359,ENSMUSG00000024621,ENSMUSG00000050953,ENSMUSG00000027984,ENSMUSG00000061119,ENSMUSG00000005686,ENSMUSG00000018574,…
GO:BP	programmed cell death	GO:0012501	7.69981e-06	5.11352	2031	2274	241	27543	ENSMUSG00000037815,ENSMUSG00000075701,ENSMUSG00000027087,ENSMUSG00000048402,ENSMUSG00000024712,ENSMUSG00000025582,ENSMUSG00000000567,ENSMUSG00000008999,ENSMUSG00000030629,ENSMUSG00000058325,ENSMUSG00000002985,ENSMUSG00000026749,ENSMUSG00000092035,ENSMUSG00000015709,ENSMUSG00000024593,ENSMUSG00000015846,ENSMUSG00000107478,ENSMUSG00000002250,ENSMUSG00000062078,ENSMUSG00000057103,ENSMUSG00000048232,…
GO:BP	response to nutrient levels	GO:0031667	7.83433e-06	5.106	534	2274	85	27543	ENSMUSG00000021750,ENSMUSG00000040354,ENSMUSG00000008999,ENSMUSG00000002985,ENSMUSG00000015846,ENSMUSG00000107478,ENSMUSG00000002250,ENSMUSG00000038967,ENSMUSG00000021477,ENSMUSG00000024197,ENSMUSG00000036273,ENSMUSG00000002289,ENSMUSG00000029446,ENSMUSG00000027962,ENSMUSG00000032440,ENSMUSG00000020032,ENSMUSG00000000275,ENSMUSG00000059316,ENSMUSG00000025408,ENSMUSG00000019796,ENSMUSG00000006611,…
GO:BP	regulation of catalytic activity	GO:0050790	7.88169e-06	5.10338	2278	2274	265	27543	ENSMUSG00000030770,ENSMUSG00000024712,ENSMUSG00000028698,ENSMUSG00000008999,ENSMUSG00000026385,ENSMUSG00000058325,ENSMUSG00000032198,ENSMUSG00000020541,ENSMUSG00000002985,ENSMUSG00000074637,ENSMUSG00000021028,ENSMUSG00000002250,ENSMUSG00000068744,ENSMUSG00000019877,ENSMUSG00000025809,ENSMUSG00000038668,ENSMUSG00000042613,ENSMUSG00000025780,ENSMUSG00000020101,ENSMUSG00000007891,ENSMUSG00000026173,…
GO:BP	negative regulation of response to stimulus	GO:0048585	7.98305e-06	5.09783	1608	2274	199	27543	ENSMUSG00000037815,ENSMUSG00000075701,ENSMUSG00000027087,ENSMUSG00000048402,ENSMUSG00000030527,ENSMUSG00000004558,ENSMUSG00000000567,ENSMUSG00000028525,ENSMUSG00000008999,ENSMUSG00000008090,ENSMUSG00000028909,ENSMUSG00000002985,ENSMUSG00000092035,ENSMUSG00000074637,ENSMUSG00000029570,ENSMUSG00000074886,ENSMUSG00000002250,ENSMUSG00000021709,ENSMUSG00000030342,ENSMUSG00000025809,ENSMUSG00000038668,…
GO:BP	apoptotic process	GO:0006915	8.86917e-06	5.05212	1973	2274	235	27543	ENSMUSG00000037815,ENSMUSG00000075701,ENSMUSG00000027087,ENSMUSG00000048402,ENSMUSG00000024712,ENSMUSG00000025582,ENSMUSG00000000567,ENSMUSG00000008999,ENSMUSG00000030629,ENSMUSG00000058325,ENSMUSG00000002985,ENSMUSG00000026749,ENSMUSG00000092035,ENSMUSG00000015709,ENSMUSG00000024593,ENSMUSG00000015846,ENSMUSG00000107478,ENSMUSG00000002250,ENSMUSG00000062078,ENSMUSG00000057103,ENSMUSG00000048232,…
GO:BP	regulation of anatomical structure morphogenesis	GO:0022603	9.30654e-06	5.03121	961	2274	132	27543	ENSMUSG00000018593,ENSMUSG00000030770,ENSMUSG00000000567,ENSMUSG00000008999,ENSMUSG00000058325,ENSMUSG00000002985,ENSMUSG00000029570,ENSMUSG00000030739,ENSMUSG00000015846,ENSMUSG00000025809,ENSMUSG00000038668,ENSMUSG00000079227,ENSMUSG00000001761,ENSMUSG00000013089,ENSMUSG00000044080,ENSMUSG00000046207,ENSMUSG00000038650,ENSMUSG00000022272,ENSMUSG00000020733,ENSMUSG00000052397,ENSMUSG00000064246,…
GO:BP	negative regulation of signal transduction	GO:0009968	1.11389e-05	4.95316	1231	2274	160	27543	ENSMUSG00000037815,ENSMUSG00000075701,ENSMUSG00000027087,ENSMUSG00000048402,ENSMUSG00000030527,ENSMUSG00000004558,ENSMUSG00000000567,ENSMUSG00000028525,ENSMUSG00000008999,ENSMUSG00000008090,ENSMUSG00000028909,ENSMUSG00000002985,ENSMUSG00000092035,ENSMUSG00000074637,ENSMUSG00000029570,ENSMUSG00000074886,ENSMUSG00000021709,ENSMUSG00000025809,ENSMUSG00000038668,ENSMUSG00000000957,ENSMUSG00000023992,…
GO:BP	response to abiotic stimulus	GO:0009628	1.14427e-05	4.94147	1280	2274	165	27543	ENSMUSG00000000567,ENSMUSG00000028525,ENSMUSG00000038642,ENSMUSG00000035805,ENSMUSG00000015709,ENSMUSG00000002250,ENSMUSG00000022836,ENSMUSG00000025809,ENSMUSG00000038668,ENSMUSG00000029723,ENSMUSG00000005198,ENSMUSG00000033596,ENSMUSG00000000957,ENSMUSG00000020644,ENSMUSG00000003955,ENSMUSG00000023992,ENSMUSG00000037461,ENSMUSG00000053110,ENSMUSG00000028957,ENSMUSG00000019055,ENSMUSG00000021226,…
GO:BP	neural precursor cell proliferation	GO:0061351	1.15875e-05	4.93601	186	2274	41	27543	ENSMUSG00000037815,ENSMUSG00000048402,ENSMUSG00000020644,ENSMUSG00000079227,ENSMUSG00000001761,ENSMUSG00000027168,ENSMUSG00000036273,ENSMUSG00000023015,ENSMUSG00000027239,ENSMUSG00000041272,ENSMUSG00000074227,ENSMUSG00000035683,ENSMUSG00000037225,ENSMUSG00000021994,ENSMUSG00000000120,ENSMUSG00000021379,ENSMUSG00000022129,ENSMUSG00000041498,ENSMUSG00000098132,ENSMUSG00000021318,ENSMUSG00000025407,…
GO:BP	heart development	GO:0007507	1.16442e-05	4.93389	626	2274	95	27543	ENSMUSG00000029675,ENSMUSG00000030770,ENSMUSG00000048402,ENSMUSG00000000567,ENSMUSG00000008999,ENSMUSG00000072720,ENSMUSG00000008090,ENSMUSG00000022865,ENSMUSG00000015846,ENSMUSG00000002250,ENSMUSG00000025809,ENSMUSG00000031665,ENSMUSG00000020644,ENSMUSG00000001761,ENSMUSG00000053110,ENSMUSG00000037279,ENSMUSG00000020388,ENSMUSG00000018604,ENSMUSG00000050953,ENSMUSG00000014329,ENSMUSG00000075254,…
GO:BP	regulation of defense response	GO:0031347	1.24845e-05	4.90363	618	2274	94	27543	ENSMUSG00000075701,ENSMUSG00000038642,ENSMUSG00000002985,ENSMUSG00000002250,ENSMUSG00000079227,ENSMUSG00000023992,ENSMUSG00000030579,ENSMUSG00000046207,ENSMUSG00000026104,ENSMUSG00000050953,ENSMUSG00000036273,ENSMUSG00000003184,ENSMUSG00000027239,ENSMUSG00000022906,ENSMUSG00000079363,ENSMUSG00000002111,ENSMUSG00000028864,ENSMUSG00000030921,ENSMUSG00000091956,ENSMUSG00000032691,ENSMUSG00000026187,…
GO:BP	cellular response to stimulus	GO:0051716	1.36121e-05	4.86608	8778	2274	848	27543	ENSMUSG00000018593,ENSMUSG00000021750,ENSMUSG00000028955,ENSMUSG00000037815,ENSMUSG00000040354,ENSMUSG00000075701,ENSMUSG00000022091,ENSMUSG00000030770,ENSMUSG00000024940,ENSMUSG00000027087,ENSMUSG00000048402,ENSMUSG00000025582,ENSMUSG00000030527,ENSMUSG00000004558,ENSMUSG00000036353,ENSMUSG00000028517,ENSMUSG00000000567,ENSMUSG00000028525,ENSMUSG00000028698,ENSMUSG00000008999,ENSMUSG00000027650,…
GO:BP	positive regulation of transport	GO:0051050	1.39948e-05	4.85403	1024	2274	138	27543	ENSMUSG00000036353,ENSMUSG00000026385,ENSMUSG00000027562,ENSMUSG00000038642,ENSMUSG00000025351,ENSMUSG00000002985,ENSMUSG00000035805,ENSMUSG00000046491,ENSMUSG00000002250,ENSMUSG00000022836,ENSMUSG00000025809,ENSMUSG00000023992,ENSMUSG00000001761,ENSMUSG00000022037,ENSMUSG00000027168,ENSMUSG00000032841,ENSMUSG00000028333,ENSMUSG00000020733,ENSMUSG00000052397,ENSMUSG00000075284,ENSMUSG00000050953,…
GO:BP	embryonic organ morphogenesis	GO:0048562	1.47442e-05	4.83138	316	2274	58	27543	ENSMUSG00000048402,ENSMUSG00000000567,ENSMUSG00000008999,ENSMUSG00000038982,ENSMUSG00000049493,ENSMUSG00000000957,ENSMUSG00000020644,ENSMUSG00000001761,ENSMUSG00000053110,ENSMUSG00000037279,ENSMUSG00000027168,ENSMUSG00000020733,ENSMUSG00000018604,ENSMUSG00000050953,ENSMUSG00000032440,ENSMUSG00000027878,ENSMUSG00000025921,ENSMUSG00000020105,ENSMUSG00000022770,ENSMUSG00000071350,ENSMUSG00000031831,…
GO:BP	neurogenesis	GO:0022008	1.49202e-05	4.82623	1822	2274	219	27543	ENSMUSG00000037815,ENSMUSG00000067242,ENSMUSG00000048402,ENSMUSG00000025582,ENSMUSG00000022864,ENSMUSG00000036353,ENSMUSG00000028517,ENSMUSG00000000567,ENSMUSG00000008999,ENSMUSG00000026385,ENSMUSG00000017929,ENSMUSG00000002985,ENSMUSG00000021112,ENSMUSG00000090125,ENSMUSG00000107478,ENSMUSG00000015647,ENSMUSG00000062078,ENSMUSG00000030342,ENSMUSG00000096014,ENSMUSG00000025809,ENSMUSG00000038668,…
GO:BP	gland development	GO:0048732	1.68474e-05	4.77347	508	2274	81	27543	ENSMUSG00000048402,ENSMUSG00000000567,ENSMUSG00000008999,ENSMUSG00000074637,ENSMUSG00000015846,ENSMUSG00000015647,ENSMUSG00000031665,ENSMUSG00000020644,ENSMUSG00000001761,ENSMUSG00000013089,ENSMUSG00000027168,ENSMUSG00000020733,ENSMUSG00000018604,ENSMUSG00000050953,ENSMUSG00000032440,ENSMUSG00000026031,ENSMUSG00000027239,ENSMUSG00000027878,ENSMUSG00000014599,ENSMUSG00000028864,ENSMUSG00000026380,…
GO:BP	regulation of response to stress	GO:0080134	1.74743e-05	4.7576	1317	2274	168	27543	ENSMUSG00000075701,ENSMUSG00000028517,ENSMUSG00000038642,ENSMUSG00000002985,ENSMUSG00000035805,ENSMUSG00000021028,ENSMUSG00000036503,ENSMUSG00000002250,ENSMUSG00000022836,ENSMUSG00000030342,ENSMUSG00000025809,ENSMUSG00000033596,ENSMUSG00000079227,ENSMUSG00000023992,ENSMUSG00000022037,ENSMUSG00000030579,ENSMUSG00000016921,ENSMUSG00000046207,ENSMUSG00000023961,ENSMUSG00000052397,ENSMUSG00000028884,…
GO:BP	head development	GO:0060322	1.84135e-05	4.73486	813	2274	115	27543	ENSMUSG00000037815,ENSMUSG00000048402,ENSMUSG00000022864,ENSMUSG00000036353,ENSMUSG00000000567,ENSMUSG00000008999,ENSMUSG00000026385,ENSMUSG00000064373,ENSMUSG00000021112,ENSMUSG00000074637,ENSMUSG00000015709,ENSMUSG00000090125,ENSMUSG00000096014,ENSMUSG00000025809,ENSMUSG00000038668,ENSMUSG00000031665,ENSMUSG00000000957,ENSMUSG00000020644,ENSMUSG00000001761,ENSMUSG00000027168,ENSMUSG00000030579,…
GO:BP	positive regulation of developmental process	GO:0051094	1.92788e-05	4.71492	1427	2274	179	27543	ENSMUSG00000024940,ENSMUSG00000048402,ENSMUSG00000022864,ENSMUSG00000000567,ENSMUSG00000008999,ENSMUSG00000027495,ENSMUSG00000027562,ENSMUSG00000017929,ENSMUSG00000058325,ENSMUSG00000002985,ENSMUSG00000074637,ENSMUSG00000002250,ENSMUSG00000062078,ENSMUSG00000025809,ENSMUSG00000038668,ENSMUSG00000038982,ENSMUSG00000049493,ENSMUSG00000020101,ENSMUSG00000000957,ENSMUSG00000042607,ENSMUSG00000020644,…
GO:BP	embryonic organ development	GO:0048568	2.13462e-05	4.67068	502	2274	80	27543	ENSMUSG00000027087,ENSMUSG00000048402,ENSMUSG00000000567,ENSMUSG00000008999,ENSMUSG00000031665,ENSMUSG00000038982,ENSMUSG00000049493,ENSMUSG00000000957,ENSMUSG00000020644,ENSMUSG00000001761,ENSMUSG00000053110,ENSMUSG00000037279,ENSMUSG00000027168,ENSMUSG00000020733,ENSMUSG00000018604,ENSMUSG00000050953,ENSMUSG00000027962,ENSMUSG00000032440,ENSMUSG00000027878,ENSMUSG00000025921,ENSMUSG00000074227,…
GO:BP	carbohydrate derivative metabolic process	GO:1901135	2.15015e-05	4.66753	993	2274	134	27543	ENSMUSG00000028792,ENSMUSG00000024712,ENSMUSG00000028525,ENSMUSG00000041556,ENSMUSG00000017929,ENSMUSG00000021112,ENSMUSG00000002250,ENSMUSG00000038967,ENSMUSG00000025780,ENSMUSG00000072949,ENSMUSG00000023992,ENSMUSG00000022747,ENSMUSG00000003623,ENSMUSG00000025534,ENSMUSG00000046152,ENSMUSG00000021226,ENSMUSG00000023961,ENSMUSG00000115338,ENSMUSG00000074890,ENSMUSG00000021477,ENSMUSG00000064246,…
GO:BP	response to toxic substance	GO:0009636	2.88467e-05	4.5399	236	2274	47	27543	ENSMUSG00000029538,ENSMUSG00000075701,ENSMUSG00000032348,ENSMUSG00000002985,ENSMUSG00000015709,ENSMUSG00000021461,ENSMUSG00000028597,ENSMUSG00000029864,ENSMUSG00000024747,ENSMUSG00000021186,ENSMUSG00000031584,ENSMUSG00000060063,ENSMUSG00000029759,ENSMUSG00000073940,ENSMUSG00000032667,ENSMUSG00000015839,ENSMUSG00000050737,ENSMUSG00000020844,ENSMUSG00000063796,ENSMUSG00000030717,ENSMUSG00000052234,…
GO:BP	regulation of nucleobase-containing compound metabolic process	GO:0019219	3.13283e-05	4.50406	4088	2274	431	27543	ENSMUSG00000040354,ENSMUSG00000029538,ENSMUSG00000022091,ENSMUSG00000020680,ENSMUSG00000019817,ENSMUSG00000096210,ENSMUSG00000048402,ENSMUSG00000030527,ENSMUSG00000028517,ENSMUSG00000000567,ENSMUSG00000038766,ENSMUSG00000008999,ENSMUSG00000021366,ENSMUSG00000002985,ENSMUSG00000074637,ENSMUSG00000079033,ENSMUSG00000015709,ENSMUSG00000021028,ENSMUSG00000015846,ENSMUSG00000090125,ENSMUSG00000107478,…
GO:BP	negative regulation of cell communication	GO:0010648	3.79268e-05	4.42105	1371	2274	172	27543	ENSMUSG00000037815,ENSMUSG00000075701,ENSMUSG00000027087,ENSMUSG00000048402,ENSMUSG00000030527,ENSMUSG00000004558,ENSMUSG00000000567,ENSMUSG00000028525,ENSMUSG00000008999,ENSMUSG00000008090,ENSMUSG00000028909,ENSMUSG00000002985,ENSMUSG00000092035,ENSMUSG00000074637,ENSMUSG00000029570,ENSMUSG00000074886,ENSMUSG00000021709,ENSMUSG00000025809,ENSMUSG00000038668,ENSMUSG00000000957,ENSMUSG00000023992,…
GO:BP	determination of left/right symmetry	GO:0007368	3.81607e-05	4.41838	124	2274	31	27543	ENSMUSG00000001761,ENSMUSG00000037279,ENSMUSG00000018604,ENSMUSG00000050953,ENSMUSG00000014329,ENSMUSG00000032440,ENSMUSG00000027878,ENSMUSG00000023066,ENSMUSG00000040260,ENSMUSG00000028576,ENSMUSG00000026546,ENSMUSG00000006784,ENSMUSG00000071350,ENSMUSG00000031831,ENSMUSG00000034227,ENSMUSG00000021994,ENSMUSG00000044338,ENSMUSG00000042812,ENSMUSG00000034706,ENSMUSG00000039963,ENSMUSG00000053161,…
GO:BP	epithelial cell proliferation	GO:0050673	4.23268e-05	4.37338	458	2274	74	27543	ENSMUSG00000018593,ENSMUSG00000000567,ENSMUSG00000002985,ENSMUSG00000074637,ENSMUSG00000022865,ENSMUSG00000022323,ENSMUSG00000002250,ENSMUSG00000000957,ENSMUSG00000020644,ENSMUSG00000001761,ENSMUSG00000053110,ENSMUSG00000020546,ENSMUSG00000037279,ENSMUSG00000027168,ENSMUSG00000016921,ENSMUSG00000021477,ENSMUSG00000026104,ENSMUSG00000050953,ENSMUSG00000031963,ENSMUSG00000026031,ENSMUSG00000027239,…
GO:BP	calcium ion transport	GO:0006816	4.24199e-05	4.37243	441	2274	72	27543	ENSMUSG00000021371,ENSMUSG00000027087,ENSMUSG00000036353,ENSMUSG00000028525,ENSMUSG00000026385,ENSMUSG00000022836,ENSMUSG00000079227,ENSMUSG00000021991,ENSMUSG00000050953,ENSMUSG00000041046,ENSMUSG00000004266,ENSMUSG00000032754,ENSMUSG00000025408,ENSMUSG00000048677,ENSMUSG00000028214,ENSMUSG00000009647,ENSMUSG00000049686,ENSMUSG00000037225,ENSMUSG00000050777,ENSMUSG00000069833,ENSMUSG00000006519,…
GO:BP	cellular response to stress	GO:0033554	4.31044e-05	4.36548	1866	2274	221	27543	ENSMUSG00000037815,ENSMUSG00000040354,ENSMUSG00000075701,ENSMUSG00000041556,ENSMUSG00000021028,ENSMUSG00000036503,ENSMUSG00000002250,ENSMUSG00000022836,ENSMUSG00000021072,ENSMUSG00000038967,ENSMUSG00000052911,ENSMUSG00000033596,ENSMUSG00000020644,ENSMUSG00000003955,ENSMUSG00000023992,ENSMUSG00000037461,ENSMUSG00000053110,ENSMUSG00000020546,ENSMUSG00000022037,ENSMUSG00000013089,ENSMUSG00000000751,…
GO:BP	negative regulation of signaling	GO:0023057	4.65736e-05	4.33186	1375	2274	172	27543	ENSMUSG00000037815,ENSMUSG00000075701,ENSMUSG00000027087,ENSMUSG00000048402,ENSMUSG00000030527,ENSMUSG00000004558,ENSMUSG00000000567,ENSMUSG00000028525,ENSMUSG00000008999,ENSMUSG00000008090,ENSMUSG00000028909,ENSMUSG00000002985,ENSMUSG00000092035,ENSMUSG00000074637,ENSMUSG00000029570,ENSMUSG00000074886,ENSMUSG00000021709,ENSMUSG00000025809,ENSMUSG00000038668,ENSMUSG00000000957,ENSMUSG00000023992,…
GO:BP	negative regulation of cytokine production	GO:0001818	5.18528e-05	4.28523	279	2274	52	27543	ENSMUSG00000022257,ENSMUSG00000075701,ENSMUSG00000004558,ENSMUSG00000021709,ENSMUSG00000020101,ENSMUSG00000023992,ENSMUSG00000030579,ENSMUSG00000052397,ENSMUSG00000002602,ENSMUSG00000004266,ENSMUSG00000079363,ENSMUSG00000022488,ENSMUSG00000028864,ENSMUSG00000028581,ENSMUSG00000030921,ENSMUSG00000025408,ENSMUSG00000006611,ENSMUSG00000032691,ENSMUSG00000025494,ENSMUSG00000034227,ENSMUSG00000116429,…
GO:BP	sensory organ development	GO:0007423	5.22536e-05	4.28188	627	2274	93	27543	ENSMUSG00000048402,ENSMUSG00000000567,ENSMUSG00000008999,ENSMUSG00000067212,ENSMUSG00000074637,ENSMUSG00000015846,ENSMUSG00000096014,ENSMUSG00000038982,ENSMUSG00000049493,ENSMUSG00000052911,ENSMUSG00000035158,ENSMUSG00000027168,ENSMUSG00000051985,ENSMUSG00000061232,ENSMUSG00000028333,ENSMUSG00000020733,ENSMUSG00000018604,ENSMUSG00000050953,ENSMUSG00000031963,ENSMUSG00000029343,ENSMUSG00000032440,…
GO:BP	organic substance catabolic process	GO:1901575	6.04274e-05	4.21877	2069	2274	240	27543	ENSMUSG00000022257,ENSMUSG00000075701,ENSMUSG00000020680,ENSMUSG00000030527,ENSMUSG00000000567,ENSMUSG00000028525,ENSMUSG00000026385,ENSMUSG00000028675,ENSMUSG00000038642,ENSMUSG00000041556,ENSMUSG00000024654,ENSMUSG00000002985,ENSMUSG00000024827,ENSMUSG00000019872,ENSMUSG00000036503,ENSMUSG00000022323,ENSMUSG00000002250,ENSMUSG00000062078,ENSMUSG00000048232,ENSMUSG00000060376,ENSMUSG00000036833,…
GO:BP	actin filament-based process	GO:0030029	6.22914e-05	4.20557	803	2274	112	27543	ENSMUSG00000029675,ENSMUSG00000021750,ENSMUSG00000037815,ENSMUSG00000022091,ENSMUSG00000030770,ENSMUSG00000028525,ENSMUSG00000058325,ENSMUSG00000030739,ENSMUSG00000022865,ENSMUSG00000025809,ENSMUSG00000038668,ENSMUSG00000049493,ENSMUSG00000037060,ENSMUSG00000062866,ENSMUSG00000030579,ENSMUSG00000022817,ENSMUSG00000020733,ENSMUSG00000052397,ENSMUSG00000020388,ENSMUSG00000075284,ENSMUSG00000026421,…
GO:BP	negative regulation of molecular function	GO:0044092	6.36443e-05	4.19624	1136	2274	147	27543	ENSMUSG00000030770,ENSMUSG00000027087,ENSMUSG00000008999,ENSMUSG00000002985,ENSMUSG00000074886,ENSMUSG00000021028,ENSMUSG00000021709,ENSMUSG00000025780,ENSMUSG00000020644,ENSMUSG00000027803,ENSMUSG00000001761,ENSMUSG00000062866,ENSMUSG00000030681,ENSMUSG00000038650,ENSMUSG00000020733,ENSMUSG00000036273,ENSMUSG00000036529,ENSMUSG00000041046,ENSMUSG00000075254,ENSMUSG00000002289,ENSMUSG00000026031,…
GO:BP	regulation of epithelial cell proliferation	GO:0050678	7.60683e-05	4.1188	388	2274	65	27543	ENSMUSG00000018593,ENSMUSG00000000567,ENSMUSG00000002985,ENSMUSG00000074637,ENSMUSG00000022865,ENSMUSG00000022323,ENSMUSG00000002250,ENSMUSG00000001761,ENSMUSG00000053110,ENSMUSG00000020546,ENSMUSG00000037279,ENSMUSG00000027168,ENSMUSG00000016921,ENSMUSG00000021477,ENSMUSG00000026104,ENSMUSG00000050953,ENSMUSG00000026031,ENSMUSG00000027239,ENSMUSG00000022150,ENSMUSG00000027878,ENSMUSG00000040681,…
GO:BP	positive regulation of cell motility	GO:2000147	8.18909e-05	4.08676	588	2274	88	27543	ENSMUSG00000018593,ENSMUSG00000021750,ENSMUSG00000027087,ENSMUSG00000036353,ENSMUSG00000028517,ENSMUSG00000000567,ENSMUSG00000008999,ENSMUSG00000058325,ENSMUSG00000022836,ENSMUSG00000025809,ENSMUSG00000038668,ENSMUSG00000020101,ENSMUSG00000000957,ENSMUSG00000023992,ENSMUSG00000001761,ENSMUSG00000027168,ENSMUSG00000001435,ENSMUSG00000032359,ENSMUSG00000024621,ENSMUSG00000044447,ENSMUSG00000032440,…
GO:BP	forebrain development	GO:0030900	8.64021e-05	4.06348	423	2274	69	27543	ENSMUSG00000048402,ENSMUSG00000022864,ENSMUSG00000036353,ENSMUSG00000026385,ENSMUSG00000021112,ENSMUSG00000074637,ENSMUSG00000090125,ENSMUSG00000096014,ENSMUSG00000038668,ENSMUSG00000031665,ENSMUSG00000020644,ENSMUSG00000001761,ENSMUSG00000027168,ENSMUSG00000030579,ENSMUSG00000046152,ENSMUSG00000018604,ENSMUSG00000024621,ENSMUSG00000002602,ENSMUSG00000036273,ENSMUSG00000021013,ENSMUSG00000027239,…
GO:BP	pattern recognition receptor signaling pathway	GO:0002221	8.79095e-05	4.05596	177	2274	38	27543	ENSMUSG00000021709,ENSMUSG00000023992,ENSMUSG00000003184,ENSMUSG00000047123,ENSMUSG00000024083,ENSMUSG00000036908,ENSMUSG00000030921,ENSMUSG00000028028,ENSMUSG00000031639,ENSMUSG00000051439,ENSMUSG00000023170,ENSMUSG00000029826,ENSMUSG00000025498,ENSMUSG00000044350,ENSMUSG00000040296,ENSMUSG00000006519,ENSMUSG00000025779,ENSMUSG00000020707,ENSMUSG00000020399,ENSMUSG00000024737,ENSMUSG00000045322,…
GO:BP	catabolic process	GO:0009056	8.90104e-05	4.05056	2454	2274	276	27543	ENSMUSG00000022257,ENSMUSG00000075701,ENSMUSG00000020680,ENSMUSG00000030527,ENSMUSG00000000567,ENSMUSG00000028525,ENSMUSG00000026385,ENSMUSG00000028675,ENSMUSG00000038642,ENSMUSG00000041556,ENSMUSG00000024654,ENSMUSG00000002985,ENSMUSG00000024827,ENSMUSG00000019872,ENSMUSG00000036503,ENSMUSG00000022323,ENSMUSG00000002250,ENSMUSG00000062078,ENSMUSG00000048232,ENSMUSG00000025809,ENSMUSG00000020101,…
GO:BP	positive regulation of defense response	GO:0031349	9.56731e-05	4.01921	292	2274	53	27543	ENSMUSG00000038642,ENSMUSG00000079227,ENSMUSG00000023992,ENSMUSG00000030579,ENSMUSG00000050953,ENSMUSG00000036273,ENSMUSG00000003184,ENSMUSG00000027239,ENSMUSG00000022906,ENSMUSG00000002111,ENSMUSG00000030921,ENSMUSG00000091956,ENSMUSG00000026187,ENSMUSG00000031639,ENSMUSG00000060063,ENSMUSG00000041445,ENSMUSG00000025498,ENSMUSG00000021994,ENSMUSG00000034786,ENSMUSG00000018500,ENSMUSG00000006519,…
GO:BP	ERK1 and ERK2 cascade	GO:0070371	9.82913e-05	4.00749	349	2274	60	27543	ENSMUSG00000027087,ENSMUSG00000004558,ENSMUSG00000000567,ENSMUSG00000002985,ENSMUSG00000023992,ENSMUSG00000037060,ENSMUSG00000020733,ENSMUSG00000045817,ENSMUSG00000052397,ENSMUSG00000064246,ENSMUSG00000032359,ENSMUSG00000024621,ENSMUSG00000031963,ENSMUSG00000041046,ENSMUSG00000026031,ENSMUSG00000022150,ENSMUSG00000047632,ENSMUSG00000027878,ENSMUSG00000004266,ENSMUSG00000022770,ENSMUSG00000018927,…
GO:BP	microtubule-based process	GO:0007017	9.97944e-05	4.00089	923	2274	124	27543	ENSMUSG00000021750,ENSMUSG00000033722,ENSMUSG00000025857,ENSMUSG00000068744,ENSMUSG00000025809,ENSMUSG00000074358,ENSMUSG00000038982,ENSMUSG00000047021,ENSMUSG00000027168,ENSMUSG00000020733,ENSMUSG00000052397,ENSMUSG00000050953,ENSMUSG00000037313,ENSMUSG00000020513,ENSMUSG00000029442,ENSMUSG00000021294,ENSMUSG00000017754,ENSMUSG00000023015,ENSMUSG00000035578,ENSMUSG00000028896,ENSMUSG00000020014,…
GO:BP	gliogenesis	GO:0042063	0.0001006	3.9974	341	2274	59	27543	ENSMUSG00000036353,ENSMUSG00000028517,ENSMUSG00000000567,ENSMUSG00000026385,ENSMUSG00000017929,ENSMUSG00000021112,ENSMUSG00000090125,ENSMUSG00000062078,ENSMUSG00000030342,ENSMUSG00000096014,ENSMUSG00000038668,ENSMUSG00000053398,ENSMUSG00000052911,ENSMUSG00000000957,ENSMUSG00000020644,ENSMUSG00000023992,ENSMUSG00000001761,ENSMUSG00000036887,ENSMUSG00000022037,ENSMUSG00000013089,ENSMUSG00000027168,…
GO:BP	actin cytoskeleton organization	GO:0030036	0.000103717	3.98415	718	2274	102	27543	ENSMUSG00000029675,ENSMUSG00000021750,ENSMUSG00000037815,ENSMUSG00000022091,ENSMUSG00000030770,ENSMUSG00000058325,ENSMUSG00000030739,ENSMUSG00000022865,ENSMUSG00000025809,ENSMUSG00000038668,ENSMUSG00000049493,ENSMUSG00000037060,ENSMUSG00000062866,ENSMUSG00000030579,ENSMUSG00000022817,ENSMUSG00000020733,ENSMUSG00000052397,ENSMUSG00000020388,ENSMUSG00000075284,ENSMUSG00000026421,ENSMUSG00000024621,…
GO:BP	positive regulation of cell population proliferation	GO:0008284	0.000103929	3.98326	1048	2274	137	27543	ENSMUSG00000024940,ENSMUSG00000027087,ENSMUSG00000048402,ENSMUSG00000000567,ENSMUSG00000022865,ENSMUSG00000015709,ENSMUSG00000024593,ENSMUSG00000002250,ENSMUSG00000025809,ENSMUSG00000004473,ENSMUSG00000042613,ENSMUSG00000020644,ENSMUSG00000027803,ENSMUSG00000001761,ENSMUSG00000053110,ENSMUSG00000020546,ENSMUSG00000022037,ENSMUSG00000013089,ENSMUSG00000000751,ENSMUSG00000027168,ENSMUSG00000016921,…
GO:BP	positive regulation of chemokine production	GO:0032722	0.000128089	3.89249	79	2274	23	27543	ENSMUSG00000024621,ENSMUSG00000047123,ENSMUSG00000031639,ENSMUSG00000021994,ENSMUSG00000018500,ENSMUSG00000062778,ENSMUSG00000020399,ENSMUSG00000027750,ENSMUSG00000026928,ENSMUSG00000045322,ENSMUSG00000026069,ENSMUSG00000040329,ENSMUSG00000014158,ENSMUSG00000026874,ENSMUSG00000079293,ENSMUSG00000024079,ENSMUSG00000052593,ENSMUSG00000035042,ENSMUSG00000027398,ENSMUSG00000066861,ENSMUSG00000066867,…
GO:BP	lipid catabolic process	GO:0016042	0.000138379	3.85893	344	2274	59	27543	ENSMUSG00000030527,ENSMUSG00000026385,ENSMUSG00000002985,ENSMUSG00000019872,ENSMUSG00000002250,ENSMUSG00000036833,ENSMUSG00000026173,ENSMUSG00000032314,ENSMUSG00000003623,ENSMUSG00000053898,ENSMUSG00000021226,ENSMUSG00000036880,ENSMUSG00000020003,ENSMUSG00000029311,ENSMUSG00000026003,ENSMUSG00000040997,ENSMUSG00000025745,ENSMUSG00000024292,ENSMUSG00000027984,ENSMUSG00000025232,ENSMUSG00000024132,…
GO:BP	epithelial cell differentiation	GO:0030855	0.000147083	3.83244	723	2274	102	27543	ENSMUSG00000048402,ENSMUSG00000000567,ENSMUSG00000008999,ENSMUSG00000025351,ENSMUSG00000015846,ENSMUSG00000090125,ENSMUSG00000031665,ENSMUSG00000049493,ENSMUSG00000052911,ENSMUSG00000020644,ENSMUSG00000027803,ENSMUSG00000001761,ENSMUSG00000053110,ENSMUSG00000037279,ENSMUSG00000022816,ENSMUSG00000027168,ENSMUSG00000016921,ENSMUSG00000020733,ENSMUSG00000052397,ENSMUSG00000021477,ENSMUSG00000001435,…
GO:BP	circulatory system process	GO:0003013	0.000147752	3.83047	542	2274	82	27543	ENSMUSG00000028525,ENSMUSG00000002985,ENSMUSG00000022865,ENSMUSG00000002250,ENSMUSG00000020644,ENSMUSG00000027803,ENSMUSG00000053110,ENSMUSG00000044080,ENSMUSG00000050953,ENSMUSG00000041046,ENSMUSG00000044447,ENSMUSG00000075254,ENSMUSG00000035762,ENSMUSG00000039358,ENSMUSG00000047632,ENSMUSG00000061119,ENSMUSG00000059316,ENSMUSG00000091956,ENSMUSG00000027423,ENSMUSG00000009281,ENSMUSG00000031755,…
GO:BP	cell development	GO:0048468	0.000149951	3.82405	2426	2274	272	27543	ENSMUSG00000028955,ENSMUSG00000037815,ENSMUSG00000030770,ENSMUSG00000067242,ENSMUSG00000027087,ENSMUSG00000048402,ENSMUSG00000025582,ENSMUSG00000022864,ENSMUSG00000000567,ENSMUSG00000008999,ENSMUSG00000072720,ENSMUSG00000027495,ENSMUSG00000017929,ENSMUSG00000058325,ENSMUSG00000002985,ENSMUSG00000021112,ENSMUSG00000022865,ENSMUSG00000024593,ENSMUSG00000090125,ENSMUSG00000015647,ENSMUSG00000062078,…
GO:BP	positive regulation of cell migration	GO:0030335	0.000150508	3.82244	560	2274	84	27543	ENSMUSG00000018593,ENSMUSG00000021750,ENSMUSG00000027087,ENSMUSG00000036353,ENSMUSG00000028517,ENSMUSG00000000567,ENSMUSG00000008999,ENSMUSG00000058325,ENSMUSG00000022836,ENSMUSG00000025809,ENSMUSG00000038668,ENSMUSG00000020101,ENSMUSG00000000957,ENSMUSG00000023992,ENSMUSG00000001761,ENSMUSG00000027168,ENSMUSG00000001435,ENSMUSG00000032359,ENSMUSG00000024621,ENSMUSG00000044447,ENSMUSG00000032440,…
GO:BP	response to organic cyclic compound	GO:0014070	0.000155367	3.80864	1123	2274	144	27543	ENSMUSG00000021750,ENSMUSG00000037815,ENSMUSG00000048402,ENSMUSG00000036353,ENSMUSG00000028525,ENSMUSG00000008999,ENSMUSG00000027495,ENSMUSG00000028909,ENSMUSG00000024827,ENSMUSG00000035805,ENSMUSG00000015846,ENSMUSG00000005198,ENSMUSG00000000957,ENSMUSG00000079227,ENSMUSG00000001761,ENSMUSG00000053110,ENSMUSG00000022037,ENSMUSG00000020733,ENSMUSG00000045817,ENSMUSG00000052397,ENSMUSG00000021477,…
GO:BP	positive regulation of locomotion	GO:0040017	0.000165144	3.78214	606	2274	89	27543	ENSMUSG00000018593,ENSMUSG00000021750,ENSMUSG00000027087,ENSMUSG00000036353,ENSMUSG00000028517,ENSMUSG00000000567,ENSMUSG00000008999,ENSMUSG00000058325,ENSMUSG00000022836,ENSMUSG00000025809,ENSMUSG00000038668,ENSMUSG00000020101,ENSMUSG00000000957,ENSMUSG00000023992,ENSMUSG00000001761,ENSMUSG00000027168,ENSMUSG00000001435,ENSMUSG00000032359,ENSMUSG00000024621,ENSMUSG00000044447,ENSMUSG00000032440,…
GO:BP	ion transmembrane transport	GO:0034220	0.000168346	3.7738	1105	2274	142	27543	ENSMUSG00000021371,ENSMUSG00000027087,ENSMUSG00000036353,ENSMUSG00000028525,ENSMUSG00000026385,ENSMUSG00000038642,ENSMUSG00000025351,ENSMUSG00000074886,ENSMUSG00000033720,ENSMUSG00000025809,ENSMUSG00000079227,ENSMUSG00000023992,ENSMUSG00000020733,ENSMUSG00000021991,ENSMUSG00000050953,ENSMUSG00000041046,ENSMUSG00000004266,ENSMUSG00000015653,ENSMUSG00000032754,ENSMUSG00000026880,ENSMUSG00000035112,…
GO:BP	brain development	GO:0007420	0.000179656	3.74556	763	2274	106	27543	ENSMUSG00000037815,ENSMUSG00000048402,ENSMUSG00000022864,ENSMUSG00000036353,ENSMUSG00000008999,ENSMUSG00000026385,ENSMUSG00000064373,ENSMUSG00000021112,ENSMUSG00000074637,ENSMUSG00000015709,ENSMUSG00000090125,ENSMUSG00000096014,ENSMUSG00000025809,ENSMUSG00000038668,ENSMUSG00000031665,ENSMUSG00000020644,ENSMUSG00000001761,ENSMUSG00000027168,ENSMUSG00000030579,ENSMUSG00000046152,ENSMUSG00000028333,…
GO:BP	positive regulation of catalytic activity	GO:0043085	0.000182894	3.7378	1126	2274	144	27543	ENSMUSG00000024712,ENSMUSG00000026385,ENSMUSG00000032198,ENSMUSG00000020541,ENSMUSG00000002985,ENSMUSG00000068744,ENSMUSG00000019877,ENSMUSG00000025809,ENSMUSG00000038668,ENSMUSG00000020101,ENSMUSG00000007891,ENSMUSG00000003955,ENSMUSG00000023992,ENSMUSG00000022037,ENSMUSG00000044080,ENSMUSG00000046207,ENSMUSG00000028333,ENSMUSG00000033721,ENSMUSG00000064246,ENSMUSG00000023921,ENSMUSG00000032359,…
GO:BP	lipid modification	GO:0030258	0.000189232	3.723	227	2274	44	27543	ENSMUSG00000028517,ENSMUSG00000000567,ENSMUSG00000026385,ENSMUSG00000002985,ENSMUSG00000046491,ENSMUSG00000028221,ENSMUSG00000002250,ENSMUSG00000039431,ENSMUSG00000032314,ENSMUSG00000003623,ENSMUSG00000053898,ENSMUSG00000036880,ENSMUSG00000020003,ENSMUSG00000026003,ENSMUSG00000025745,ENSMUSG00000027984,ENSMUSG00000024132,ENSMUSG00000079057,ENSMUSG00000018574,ENSMUSG00000027710,ENSMUSG00000031640,…
GO:BP	microtubule-based movement	GO:0007018	0.000202349	3.6939	415	2274	67	27543	ENSMUSG00000025857,ENSMUSG00000038982,ENSMUSG00000047021,ENSMUSG00000020733,ENSMUSG00000050953,ENSMUSG00000029442,ENSMUSG00000021294,ENSMUSG00000017754,ENSMUSG00000035578,ENSMUSG00000020014,ENSMUSG00000028576,ENSMUSG00000060176,ENSMUSG00000087236,ENSMUSG00000010044,ENSMUSG00000010021,ENSMUSG00000031755,ENSMUSG00000021363,ENSMUSG00000026546,ENSMUSG00000006784,ENSMUSG00000031831,ENSMUSG00000022388,…
GO:BP	response to biotic stimulus	GO:0009607	0.000209792	3.67821	1780	2274	209	27543	ENSMUSG00000028955,ENSMUSG00000075701,ENSMUSG00000027087,ENSMUSG00000048402,ENSMUSG00000036896,ENSMUSG00000028525,ENSMUSG00000002985,ENSMUSG00000022865,ENSMUSG00000021242,ENSMUSG00000002250,ENSMUSG00000021709,ENSMUSG00000079227,ENSMUSG00000023992,ENSMUSG00000001761,ENSMUSG00000053110,ENSMUSG00000036887,ENSMUSG00000020546,ENSMUSG00000022037,ENSMUSG00000030579,ENSMUSG00000061232,ENSMUSG00000046207,…
GO:BP	cellular oxidant detoxification	GO:0098869	0.000247029	3.60725	94	2274	25	27543	ENSMUSG00000075701,ENSMUSG00000032348,ENSMUSG00000002985,ENSMUSG00000021461,ENSMUSG00000028597,ENSMUSG00000029864,ENSMUSG00000021186,ENSMUSG00000031584,ENSMUSG00000060063,ENSMUSG00000073940,ENSMUSG00000015839,ENSMUSG00000050737,ENSMUSG00000020844,ENSMUSG00000052234,ENSMUSG00000021760,ENSMUSG00000072941,ENSMUSG00000002944,ENSMUSG00000024953,ENSMUSG00000031760,ENSMUSG00000020810,ENSMUSG00000047250,…
GO:BP	axoneme assembly	GO:0035082	0.000247029	3.60725	94	2274	25	27543	ENSMUSG00000025857,ENSMUSG00000047021,ENSMUSG00000035578,ENSMUSG00000010044,ENSMUSG00000031755,ENSMUSG00000006784,ENSMUSG00000031831,ENSMUSG00000034227,ENSMUSG00000044948,ENSMUSG00000032221,ENSMUSG00000034706,ENSMUSG00000028294,ENSMUSG00000039963,ENSMUSG00000053161,ENSMUSG00000040219,ENSMUSG00000071550,ENSMUSG00000039632,ENSMUSG00000022805,ENSMUSG00000035126,ENSMUSG00000043020,ENSMUSG00000028845,…
GO:BP	positive regulation of tumor necrosis factor production	GO:0032760	0.000254734	3.59391	107	2274	27	27543	ENSMUSG00000079227,ENSMUSG00000022037,ENSMUSG00000030579,ENSMUSG00000036273,ENSMUSG00000028602,ENSMUSG00000047123,ENSMUSG00000031639,ENSMUSG00000051439,ENSMUSG00000021994,ENSMUSG00000040296,ENSMUSG00000006519,ENSMUSG00000031077,ENSMUSG00000032690,ENSMUSG00000025779,ENSMUSG00000004951,ENSMUSG00000020399,ENSMUSG00000026928,ENSMUSG00000045322,ENSMUSG00000034947,ENSMUSG00000079293,ENSMUSG00000026896,…
GO:BP	inorganic ion transmembrane transport	GO:0098660	0.000263897	3.57857	844	2274	114	27543	ENSMUSG00000021371,ENSMUSG00000027087,ENSMUSG00000036353,ENSMUSG00000028525,ENSMUSG00000026385,ENSMUSG00000025351,ENSMUSG00000025809,ENSMUSG00000079227,ENSMUSG00000023992,ENSMUSG00000020733,ENSMUSG00000021991,ENSMUSG00000041046,ENSMUSG00000004266,ENSMUSG00000015653,ENSMUSG00000032754,ENSMUSG00000026880,ENSMUSG00000035112,ENSMUSG00000025408,ENSMUSG00000032122,ENSMUSG00000025993,ENSMUSG00000006611,…
GO:BP	leukocyte migration	GO:0050900	0.000264962	3.57682	367	2274	61	27543	ENSMUSG00000036353,ENSMUSG00000028525,ENSMUSG00000022865,ENSMUSG00000030342,ENSMUSG00000025809,ENSMUSG00000000957,ENSMUSG00000023992,ENSMUSG00000033721,ENSMUSG00000024621,ENSMUSG00000027962,ENSMUSG00000027239,ENSMUSG00000002111,ENSMUSG00000032754,ENSMUSG00000022488,ENSMUSG00000014599,ENSMUSG00000034845,ENSMUSG00000044456,ENSMUSG00000031990,ENSMUSG00000038843,ENSMUSG00000032691,ENSMUSG00000009281,…
GO:BP	regulation of cell death	GO:0010941	0.000267449	3.57276	1796	2274	210	27543	ENSMUSG00000037815,ENSMUSG00000075701,ENSMUSG00000027087,ENSMUSG00000048402,ENSMUSG00000000567,ENSMUSG00000008999,ENSMUSG00000030629,ENSMUSG00000002985,ENSMUSG00000015709,ENSMUSG00000015846,ENSMUSG00000002250,ENSMUSG00000062078,ENSMUSG00000057103,ENSMUSG00000048232,ENSMUSG00000025809,ENSMUSG00000038668,ENSMUSG00000007891,ENSMUSG00000072949,ENSMUSG00000003955,ENSMUSG00000079227,ENSMUSG00000035158,…
GO:BP	ear development	GO:0043583	0.000289319	3.53862	238	2274	45	27543	ENSMUSG00000048402,ENSMUSG00000000567,ENSMUSG00000067212,ENSMUSG00000074637,ENSMUSG00000038982,ENSMUSG00000049493,ENSMUSG00000061232,ENSMUSG00000028333,ENSMUSG00000020733,ENSMUSG00000018604,ENSMUSG00000031963,ENSMUSG00000021013,ENSMUSG00000079592,ENSMUSG00000025921,ENSMUSG00000037624,ENSMUSG00000020105,ENSMUSG00000050288,ENSMUSG00000021994,ENSMUSG00000071637,ENSMUSG00000052957,ENSMUSG00000048450,…
GO:BP	epithelial tube morphogenesis	GO:0060562	0.000304119	3.51696	360	2274	60	27543	ENSMUSG00000048402,ENSMUSG00000000567,ENSMUSG00000008999,ENSMUSG00000015647,ENSMUSG00000000957,ENSMUSG00000001761,ENSMUSG00000053110,ENSMUSG00000013089,ENSMUSG00000037279,ENSMUSG00000032359,ENSMUSG00000018604,ENSMUSG00000050953,ENSMUSG00000016128,ENSMUSG00000032440,ENSMUSG00000027239,ENSMUSG00000027878,ENSMUSG00000025921,ENSMUSG00000074227,ENSMUSG00000035112,ENSMUSG00000014599,ENSMUSG00000022770,…
GO:BP	positive regulation of cellular component movement	GO:0051272	0.000325603	3.48731	606	2274	88	27543	ENSMUSG00000018593,ENSMUSG00000021750,ENSMUSG00000027087,ENSMUSG00000036353,ENSMUSG00000028517,ENSMUSG00000000567,ENSMUSG00000008999,ENSMUSG00000058325,ENSMUSG00000022836,ENSMUSG00000025809,ENSMUSG00000038668,ENSMUSG00000020101,ENSMUSG00000000957,ENSMUSG00000023992,ENSMUSG00000001761,ENSMUSG00000027168,ENSMUSG00000001435,ENSMUSG00000032359,ENSMUSG00000024621,ENSMUSG00000044447,ENSMUSG00000032440,…
GO:BP	generation of neurons	GO:0048699	0.000337331	3.47194	1587	2274	189	27543	ENSMUSG00000037815,ENSMUSG00000067242,ENSMUSG00000048402,ENSMUSG00000025582,ENSMUSG00000022864,ENSMUSG00000000567,ENSMUSG00000008999,ENSMUSG00000017929,ENSMUSG00000002985,ENSMUSG00000021112,ENSMUSG00000107478,ENSMUSG00000015647,ENSMUSG00000062078,ENSMUSG00000096014,ENSMUSG00000025809,ENSMUSG00000038668,ENSMUSG00000053398,ENSMUSG00000038982,ENSMUSG00000049493,ENSMUSG00000052911,ENSMUSG00000020644,…
GO:BP	positive regulation of tumor necrosis factor superfamily cytokine production	GO:1903557	0.000383728	3.41598	109	2274	27	27543	ENSMUSG00000079227,ENSMUSG00000022037,ENSMUSG00000030579,ENSMUSG00000036273,ENSMUSG00000028602,ENSMUSG00000047123,ENSMUSG00000031639,ENSMUSG00000051439,ENSMUSG00000021994,ENSMUSG00000040296,ENSMUSG00000006519,ENSMUSG00000031077,ENSMUSG00000032690,ENSMUSG00000025779,ENSMUSG00000004951,ENSMUSG00000020399,ENSMUSG00000026928,ENSMUSG00000045322,ENSMUSG00000034947,ENSMUSG00000079293,ENSMUSG00000026896,…
GO:BP	cellular macromolecule metabolic process	GO:0044260	0.000386727	3.4126	5820	2274	578	27543	ENSMUSG00000021750,ENSMUSG00000028955,ENSMUSG00000040354,ENSMUSG00000022257,ENSMUSG00000075701,ENSMUSG00000020680,ENSMUSG00000096210,ENSMUSG00000048402,ENSMUSG00000028517,ENSMUSG00000000567,ENSMUSG00000008999,ENSMUSG00000026385,ENSMUSG00000028909,ENSMUSG00000028675,ENSMUSG00000038642,ENSMUSG00000041556,ENSMUSG00000017929,ENSMUSG00000020541,ENSMUSG00000002985,ENSMUSG00000026749,ENSMUSG00000074886,…
GO:BP	regulation of immune response	GO:0050776	0.000421973	3.37472	928	2274	122	27543	ENSMUSG00000075701,ENSMUSG00000036896,ENSMUSG00000028525,ENSMUSG00000002985,ENSMUSG00000067212,ENSMUSG00000021709,ENSMUSG00000020101,ENSMUSG00000023992,ENSMUSG00000036887,ENSMUSG00000030579,ENSMUSG00000061232,ENSMUSG00000046207,ENSMUSG00000052397,ENSMUSG00000033721,ENSMUSG00000032359,ENSMUSG00000003184,ENSMUSG00000047123,ENSMUSG00000022906,ENSMUSG00000024083,ENSMUSG00000004266,ENSMUSG00000036908,…
GO:BP	protein metabolic process	GO:0019538	0.000453923	3.34302	5623	2274	560	27543	ENSMUSG00000021750,ENSMUSG00000040354,ENSMUSG00000022257,ENSMUSG00000075701,ENSMUSG00000027087,ENSMUSG00000028517,ENSMUSG00000000567,ENSMUSG00000008999,ENSMUSG00000026385,ENSMUSG00000028909,ENSMUSG00000038642,ENSMUSG00000041556,ENSMUSG00000017929,ENSMUSG00000024654,ENSMUSG00000020541,ENSMUSG00000002985,ENSMUSG00000026749,ENSMUSG00000074637,ENSMUSG00000074886,ENSMUSG00000021028,ENSMUSG00000015846,…
GO:BP	cellular lipid catabolic process	GO:0044242	0.000454754	3.34222	226	2274	43	27543	ENSMUSG00000026385,ENSMUSG00000019872,ENSMUSG00000002250,ENSMUSG00000036833,ENSMUSG00000032314,ENSMUSG00000003623,ENSMUSG00000053898,ENSMUSG00000021226,ENSMUSG00000036880,ENSMUSG00000020003,ENSMUSG00000026003,ENSMUSG00000025745,ENSMUSG00000027984,ENSMUSG00000025232,ENSMUSG00000024132,ENSMUSG00000018574,ENSMUSG00000027710,ENSMUSG00000059316,ENSMUSG00000002475,ENSMUSG00000031767,ENSMUSG00000041193,…
GO:BP	neuron differentiation	GO:0030182	0.000484363	3.31483	1514	2274	181	27543	ENSMUSG00000037815,ENSMUSG00000067242,ENSMUSG00000048402,ENSMUSG00000025582,ENSMUSG00000022864,ENSMUSG00000000567,ENSMUSG00000008999,ENSMUSG00000017929,ENSMUSG00000002985,ENSMUSG00000021112,ENSMUSG00000107478,ENSMUSG00000015647,ENSMUSG00000062078,ENSMUSG00000096014,ENSMUSG00000025809,ENSMUSG00000038668,ENSMUSG00000053398,ENSMUSG00000038982,ENSMUSG00000049493,ENSMUSG00000052911,ENSMUSG00000020644,…
GO:BP	regulation of ion transport	GO:0043269	0.000516119	3.28725	723	2274	100	27543	ENSMUSG00000036353,ENSMUSG00000028525,ENSMUSG00000026385,ENSMUSG00000027562,ENSMUSG00000038642,ENSMUSG00000025351,ENSMUSG00000074886,ENSMUSG00000022836,ENSMUSG00000025809,ENSMUSG00000023992,ENSMUSG00000022132,ENSMUSG00000020733,ENSMUSG00000021991,ENSMUSG00000050953,ENSMUSG00000041046,ENSMUSG00000004266,ENSMUSG00000032754,ENSMUSG00000060802,ENSMUSG00000026880,ENSMUSG00000035112,ENSMUSG00000006611,…
GO:BP	embryonic morphogenesis	GO:0048598	0.00056413	3.24862	641	2274	91	27543	ENSMUSG00000027087,ENSMUSG00000048402,ENSMUSG00000028517,ENSMUSG00000000567,ENSMUSG00000008999,ENSMUSG00000021112,ENSMUSG00000074637,ENSMUSG00000015647,ENSMUSG00000057103,ENSMUSG00000025809,ENSMUSG00000031665,ENSMUSG00000038982,ENSMUSG00000049493,ENSMUSG00000000957,ENSMUSG00000020644,ENSMUSG00000001761,ENSMUSG00000053110,ENSMUSG00000037279,ENSMUSG00000027168,ENSMUSG00000022817,ENSMUSG00000020733,…
GO:BP	regulation of protein localization	GO:0032880	0.000618384	3.20874	925	2274	121	27543	ENSMUSG00000037815,ENSMUSG00000002985,ENSMUSG00000002250,ENSMUSG00000025809,ENSMUSG00000049493,ENSMUSG00000007891,ENSMUSG00000000957,ENSMUSG00000023992,ENSMUSG00000027803,ENSMUSG00000001761,ENSMUSG00000053110,ENSMUSG00000020546,ENSMUSG00000032841,ENSMUSG00000030579,ENSMUSG00000028333,ENSMUSG00000052397,ENSMUSG00000038503,ENSMUSG00000075284,ENSMUSG00000050953,ENSMUSG00000031963,ENSMUSG00000074513,…
GO:BP	regulation of metal ion transport	GO:0010959	0.00065508	3.18371	428	2274	67	27543	ENSMUSG00000036353,ENSMUSG00000028525,ENSMUSG00000026385,ENSMUSG00000025351,ENSMUSG00000022836,ENSMUSG00000025809,ENSMUSG00000023992,ENSMUSG00000020733,ENSMUSG00000050953,ENSMUSG00000041046,ENSMUSG00000004266,ENSMUSG00000032754,ENSMUSG00000060802,ENSMUSG00000026880,ENSMUSG00000035112,ENSMUSG00000006611,ENSMUSG00000028214,ENSMUSG00000022770,ENSMUSG00000049686,ENSMUSG00000015202,ENSMUSG00000069833,…
GO:BP	inorganic cation transmembrane transport	GO:0098662	0.000673561	3.17162	774	2274	105	27543	ENSMUSG00000021371,ENSMUSG00000027087,ENSMUSG00000036353,ENSMUSG00000028525,ENSMUSG00000026385,ENSMUSG00000025351,ENSMUSG00000025809,ENSMUSG00000079227,ENSMUSG00000023992,ENSMUSG00000020733,ENSMUSG00000021991,ENSMUSG00000041046,ENSMUSG00000004266,ENSMUSG00000015653,ENSMUSG00000032754,ENSMUSG00000026880,ENSMUSG00000035112,ENSMUSG00000025408,ENSMUSG00000025993,ENSMUSG00000006611,ENSMUSG00000048677,…
GO:BP	nephron development	GO:0072006	0.000675791	3.17019	161	2274	34	27543	ENSMUSG00000000567,ENSMUSG00000008999,ENSMUSG00000015647,ENSMUSG00000031665,ENSMUSG00000052911,ENSMUSG00000027803,ENSMUSG00000001761,ENSMUSG00000053110,ENSMUSG00000026031,ENSMUSG00000027878,ENSMUSG00000035112,ENSMUSG00000029086,ENSMUSG00000022770,ENSMUSG00000034227,ENSMUSG00000037225,ENSMUSG00000032006,ENSMUSG00000039994,ENSMUSG00000026365,ENSMUSG00000051397,ENSMUSG00000024134,ENSMUSG00000021318,…
GO:BP	cellular nitrogen compound biosynthetic process	GO:0044271	0.000683937	3.16498	4774	2274	483	27543	ENSMUSG00000040354,ENSMUSG00000028792,ENSMUSG00000022091,ENSMUSG00000020680,ENSMUSG00000019817,ENSMUSG00000048402,ENSMUSG00000024712,ENSMUSG00000030527,ENSMUSG00000028517,ENSMUSG00000000567,ENSMUSG00000038766,ENSMUSG00000008999,ENSMUSG00000017929,ENSMUSG00000021366,ENSMUSG00000002985,ENSMUSG00000074637,ENSMUSG00000079033,ENSMUSG00000015709,ENSMUSG00000021028,ENSMUSG00000015846,ENSMUSG00000090125,…
GO:BP	regulation of ERK1 and ERK2 cascade	GO:0070372	0.00073612	3.13305	327	2274	55	27543	ENSMUSG00000004558,ENSMUSG00000002985,ENSMUSG00000023992,ENSMUSG00000037060,ENSMUSG00000020733,ENSMUSG00000052397,ENSMUSG00000064246,ENSMUSG00000024621,ENSMUSG00000031963,ENSMUSG00000041046,ENSMUSG00000026031,ENSMUSG00000022150,ENSMUSG00000047632,ENSMUSG00000027878,ENSMUSG00000004266,ENSMUSG00000022770,ENSMUSG00000018927,ENSMUSG00000037225,ENSMUSG00000015202,ENSMUSG00000032006,ENSMUSG00000041193,…
GO:BP	positive regulation of transcription by RNA polymerase II	GO:0045944	0.000824414	3.08385	1284	2274	157	27543	ENSMUSG00000019817,ENSMUSG00000048402,ENSMUSG00000030527,ENSMUSG00000000567,ENSMUSG00000038766,ENSMUSG00000008999,ENSMUSG00000021366,ENSMUSG00000074637,ENSMUSG00000079033,ENSMUSG00000015709,ENSMUSG00000015846,ENSMUSG00000090125,ENSMUSG00000002250,ENSMUSG00000096014,ENSMUSG00000031665,ENSMUSG00000059824,ENSMUSG00000045954,ENSMUSG00000035158,ENSMUSG00000027803,ENSMUSG00000002679,ENSMUSG00000001761,…
GO:BP	organelle assembly	GO:0070925	0.00082723	3.08237	882	2274	116	27543	ENSMUSG00000030770,ENSMUSG00000025582,ENSMUSG00000015647,ENSMUSG00000025857,ENSMUSG00000025809,ENSMUSG00000074358,ENSMUSG00000049493,ENSMUSG00000007891,ENSMUSG00000071862,ENSMUSG00000027803,ENSMUSG00000053110,ENSMUSG00000047021,ENSMUSG00000052397,ENSMUSG00000026421,ENSMUSG00000036273,ENSMUSG00000025962,ENSMUSG00000074364,ENSMUSG00000024666,ENSMUSG00000023015,ENSMUSG00000026031,ENSMUSG00000021013,…
GO:BP	morphogenesis of a branching structure	GO:0001763	0.000835552	3.07803	223	2274	42	27543	ENSMUSG00000048402,ENSMUSG00000000567,ENSMUSG00000008999,ENSMUSG00000015846,ENSMUSG00000015647,ENSMUSG00000000957,ENSMUSG00000001761,ENSMUSG00000053110,ENSMUSG00000013089,ENSMUSG00000032359,ENSMUSG00000018604,ENSMUSG00000036273,ENSMUSG00000032440,ENSMUSG00000027239,ENSMUSG00000025921,ENSMUSG00000074227,ENSMUSG00000014599,ENSMUSG00000028864,ENSMUSG00000022770,ENSMUSG00000037225,ENSMUSG00000020019,…
GO:BP	cell activation	GO:0001775	0.000838289	3.07661	1165	2274	145	27543	ENSMUSG00000027087,ENSMUSG00000030527,ENSMUSG00000036353,ENSMUSG00000002985,ENSMUSG00000029570,ENSMUSG00000022865,ENSMUSG00000024593,ENSMUSG00000030342,ENSMUSG00000020101,ENSMUSG00000000957,ENSMUSG00000020644,ENSMUSG00000023992,ENSMUSG00000001761,ENSMUSG00000036887,ENSMUSG00000022037,ENSMUSG00000030579,ENSMUSG00000046207,ENSMUSG00000045817,ENSMUSG00000021477,ENSMUSG00000033721,ENSMUSG00000038855,…
GO:BP	cation transmembrane transport	GO:0098655	0.000846776	3.07223	892	2274	117	27543	ENSMUSG00000021371,ENSMUSG00000027087,ENSMUSG00000036353,ENSMUSG00000028525,ENSMUSG00000026385,ENSMUSG00000038642,ENSMUSG00000025351,ENSMUSG00000025809,ENSMUSG00000079227,ENSMUSG00000023992,ENSMUSG00000020733,ENSMUSG00000021991,ENSMUSG00000041046,ENSMUSG00000004266,ENSMUSG00000015653,ENSMUSG00000032754,ENSMUSG00000026880,ENSMUSG00000035112,ENSMUSG00000025408,ENSMUSG00000025993,ENSMUSG00000006611,…
GO:BP	regulation of programmed cell death	GO:0043067	0.000858865	3.06608	1629	2274	191	27543	ENSMUSG00000037815,ENSMUSG00000075701,ENSMUSG00000027087,ENSMUSG00000048402,ENSMUSG00000000567,ENSMUSG00000008999,ENSMUSG00000030629,ENSMUSG00000002985,ENSMUSG00000015709,ENSMUSG00000015846,ENSMUSG00000002250,ENSMUSG00000062078,ENSMUSG00000057103,ENSMUSG00000048232,ENSMUSG00000025809,ENSMUSG00000038668,ENSMUSG00000007891,ENSMUSG00000072949,ENSMUSG00000003955,ENSMUSG00000079227,ENSMUSG00000035158,…
GO:BP	positive regulation of ion transport	GO:0043270	0.000869473	3.06074	312	2274	53	27543	ENSMUSG00000036353,ENSMUSG00000026385,ENSMUSG00000038642,ENSMUSG00000022836,ENSMUSG00000025809,ENSMUSG00000023992,ENSMUSG00000020733,ENSMUSG00000041046,ENSMUSG00000035112,ENSMUSG00000022770,ENSMUSG00000049686,ENSMUSG00000015202,ENSMUSG00000050737,ENSMUSG00000028584,ENSMUSG00000050732,ENSMUSG00000036570,ENSMUSG00000044338,ENSMUSG00000020155,ENSMUSG00000025496,ENSMUSG00000009545,ENSMUSG00000020787,…
GO:BP	embryonic digestive tract development	GO:0048566	0.000991257	3.00381	36	2274	14	27543	ENSMUSG00000048402,ENSMUSG00000031665,ENSMUSG00000020644,ENSMUSG00000037279,ENSMUSG00000009281,ENSMUSG00000032387,ENSMUSG00000024134,ENSMUSG00000021318,ENSMUSG00000042812,ENSMUSG00000000782,ENSMUSG00000038580,ENSMUSG00000013584,ENSMUSG00000028023,ENSMUSG00000032327
GO:BP	regulation of animal organ morphogenesis	GO:2000027	0.00101556	2.99329	114	2274	27	27543	ENSMUSG00000000567,ENSMUSG00000008999,ENSMUSG00000001761,ENSMUSG00000013089,ENSMUSG00000022150,ENSMUSG00000014599,ENSMUSG00000028864,ENSMUSG00000050288,ENSMUSG00000037225,ENSMUSG00000020019,ENSMUSG00000021994,ENSMUSG00000048450,ENSMUSG00000040183,ENSMUSG00000040428,ENSMUSG00000051397,ENSMUSG00000000120,ENSMUSG00000024134,ENSMUSG00000016028,ENSMUSG00000049115,ENSMUSG00000037188,ENSMUSG00000026955,…
GO:BP	response to organonitrogen compound	GO:0010243	0.00103187	2.98637	1189	2274	147	27543	ENSMUSG00000037815,ENSMUSG00000040354,ENSMUSG00000029538,ENSMUSG00000075701,ENSMUSG00000036353,ENSMUSG00000000567,ENSMUSG00000028525,ENSMUSG00000028698,ENSMUSG00000008999,ENSMUSG00000027562,ENSMUSG00000041556,ENSMUSG00000002985,ENSMUSG00000024827,ENSMUSG00000021709,ENSMUSG00000030342,ENSMUSG00000025809,ENSMUSG00000038967,ENSMUSG00000023992,ENSMUSG00000020546,ENSMUSG00000015944,ENSMUSG00000016921,…
GO:BP	reactive oxygen species metabolic process	GO:0072593	0.00109015	2.96251	233	2274	43	27543	ENSMUSG00000024712,ENSMUSG00000030579,ENSMUSG00000021461,ENSMUSG00000036273,ENSMUSG00000033918,ENSMUSG00000032440,ENSMUSG00000026031,ENSMUSG00000039358,ENSMUSG00000061119,ENSMUSG00000030921,ENSMUSG00000021186,ENSMUSG00000039450,ENSMUSG00000029759,ENSMUSG00000073940,ENSMUSG00000015839,ENSMUSG00000001517,ENSMUSG00000006519,ENSMUSG00000000628,ENSMUSG00000052234,ENSMUSG00000000120,ENSMUSG00000021125,…
GO:BP	response to external biotic stimulus	GO:0043207	0.00111172	2.954	1738	2274	201	27543	ENSMUSG00000028955,ENSMUSG00000075701,ENSMUSG00000027087,ENSMUSG00000048402,ENSMUSG00000036896,ENSMUSG00000028525,ENSMUSG00000002985,ENSMUSG00000022865,ENSMUSG00000021242,ENSMUSG00000002250,ENSMUSG00000021709,ENSMUSG00000079227,ENSMUSG00000023992,ENSMUSG00000036887,ENSMUSG00000020546,ENSMUSG00000022037,ENSMUSG00000030579,ENSMUSG00000061232,ENSMUSG00000046207,ENSMUSG00000075284,ENSMUSG00000026104,…
GO:BP	response to lipid	GO:0033993	0.00114366	2.9417	1102	2274	138	27543	ENSMUSG00000021750,ENSMUSG00000075701,ENSMUSG00000000567,ENSMUSG00000028525,ENSMUSG00000008999,ENSMUSG00000027495,ENSMUSG00000028909,ENSMUSG00000024827,ENSMUSG00000035805,ENSMUSG00000015846,ENSMUSG00000002250,ENSMUSG00000021709,ENSMUSG00000038668,ENSMUSG00000079227,ENSMUSG00000023992,ENSMUSG00000051855,ENSMUSG00000001761,ENSMUSG00000053110,ENSMUSG00000022037,ENSMUSG00000045817,ENSMUSG00000021477,…
GO:BP	negative regulation of neural precursor cell proliferation	GO:2000178	0.00118697	2.92556	27	2274	12	27543	ENSMUSG00000037815,ENSMUSG00000079227,ENSMUSG00000027168,ENSMUSG00000074227,ENSMUSG00000021994,ENSMUSG00000020423,ENSMUSG00000020838,ENSMUSG00000006270,ENSMUSG00000027398,ENSMUSG00000019803,ENSMUSG00000015053,ENSMUSG00000060240
GO:BP	organic hydroxy compound metabolic process	GO:1901615	0.0011888	2.92489	560	2274	81	27543	ENSMUSG00000010025,ENSMUSG00000028517,ENSMUSG00000002985,ENSMUSG00000021242,ENSMUSG00000039431,ENSMUSG00000039007,ENSMUSG00000022210,ENSMUSG00000021477,ENSMUSG00000061758,ENSMUSG00000038855,ENSMUSG00000040997,ENSMUSG00000021496,ENSMUSG00000017754,ENSMUSG00000024292,ENSMUSG00000022150,ENSMUSG00000025921,ENSMUSG00000024885,ENSMUSG00000018574,ENSMUSG00000024747,ENSMUSG00000032122,ENSMUSG00000032323,…
GO:BP	fatty acid beta-oxidation	GO:0006635	0.00119438	2.92286	82	2274	22	27543	ENSMUSG00000026385,ENSMUSG00000002250,ENSMUSG00000032314,ENSMUSG00000003623,ENSMUSG00000053898,ENSMUSG00000036880,ENSMUSG00000020003,ENSMUSG00000026003,ENSMUSG00000025745,ENSMUSG00000027984,ENSMUSG00000024132,ENSMUSG00000018574,ENSMUSG00000027710,ENSMUSG00000024900,ENSMUSG00000042010,ENSMUSG00000028607,ENSMUSG00000029545,ENSMUSG00000042647,ENSMUSG00000028167,ENSMUSG00000028655,ENSMUSG00000027332,…
GO:BP	glial cell differentiation	GO:0010001	0.00124029	2.90648	250	2274	45	27543	ENSMUSG00000028517,ENSMUSG00000000567,ENSMUSG00000017929,ENSMUSG00000021112,ENSMUSG00000090125,ENSMUSG00000062078,ENSMUSG00000096014,ENSMUSG00000038668,ENSMUSG00000053398,ENSMUSG00000052911,ENSMUSG00000020644,ENSMUSG00000023992,ENSMUSG00000001761,ENSMUSG00000036887,ENSMUSG00000022037,ENSMUSG00000027168,ENSMUSG00000024621,ENSMUSG00000027239,ENSMUSG00000040260,ENSMUSG00000029070,ENSMUSG00000037225,…
GO:BP	regulation of apoptotic process	GO:0042981	0.00125178	2.90247	1597	2274	187	27543	ENSMUSG00000037815,ENSMUSG00000075701,ENSMUSG00000027087,ENSMUSG00000048402,ENSMUSG00000000567,ENSMUSG00000008999,ENSMUSG00000030629,ENSMUSG00000002985,ENSMUSG00000015709,ENSMUSG00000015846,ENSMUSG00000002250,ENSMUSG00000062078,ENSMUSG00000057103,ENSMUSG00000048232,ENSMUSG00000025809,ENSMUSG00000038668,ENSMUSG00000007891,ENSMUSG00000072949,ENSMUSG00000003955,ENSMUSG00000079227,ENSMUSG00000035158,…
GO:BP	biological process involved in interspecies interaction between organisms	GO:0044419	0.00125203	2.90238	1886	2274	215	27543	ENSMUSG00000028955,ENSMUSG00000075701,ENSMUSG00000027087,ENSMUSG00000048402,ENSMUSG00000036896,ENSMUSG00000028525,ENSMUSG00000002985,ENSMUSG00000022865,ENSMUSG00000107478,ENSMUSG00000021242,ENSMUSG00000002250,ENSMUSG00000021709,ENSMUSG00000079227,ENSMUSG00000023992,ENSMUSG00000036887,ENSMUSG00000020546,ENSMUSG00000022037,ENSMUSG00000030579,ENSMUSG00000061232,ENSMUSG00000046207,ENSMUSG00000021477,…
GO:BP	regulation of leukocyte differentiation	GO:1902105	0.00135383	2.86844	308	2274	52	27543	ENSMUSG00000036896,ENSMUSG00000027562,ENSMUSG00000020101,ENSMUSG00000000957,ENSMUSG00000020644,ENSMUSG00000035158,ENSMUSG00000023992,ENSMUSG00000030579,ENSMUSG00000046207,ENSMUSG00000045817,ENSMUSG00000038855,ENSMUSG00000024621,ENSMUSG00000002602,ENSMUSG00000032440,ENSMUSG00000027239,ENSMUSG00000041272,ENSMUSG00000027878,ENSMUSG00000004266,ENSMUSG00000022488,ENSMUSG00000014599,ENSMUSG00000032691,…
GO:BP	cellular detoxification	GO:1990748	0.0014226	2.84692	109	2274	26	27543	ENSMUSG00000075701,ENSMUSG00000032348,ENSMUSG00000002985,ENSMUSG00000021461,ENSMUSG00000028597,ENSMUSG00000029864,ENSMUSG00000024747,ENSMUSG00000021186,ENSMUSG00000031584,ENSMUSG00000060063,ENSMUSG00000073940,ENSMUSG00000015839,ENSMUSG00000050737,ENSMUSG00000020844,ENSMUSG00000052234,ENSMUSG00000021760,ENSMUSG00000072941,ENSMUSG00000002944,ENSMUSG00000024953,ENSMUSG00000031760,ENSMUSG00000020810,…
GO:BP	adenylate cyclase-activating G protein-coupled receptor signaling pathway	GO:0007189	0.00142563	2.84599	144	2274	31	27543	ENSMUSG00000030527,ENSMUSG00000028525,ENSMUSG00000038668,ENSMUSG00000020733,ENSMUSG00000041046,ENSMUSG00000039358,ENSMUSG00000067586,ENSMUSG00000015243,ENSMUSG00000018500,ENSMUSG00000045092,ENSMUSG00000044199,ENSMUSG00000024027,ENSMUSG00000027643,ENSMUSG00000060470,ENSMUSG00000034855,ENSMUSG00000029373,ENSMUSG00000038537,ENSMUSG00000037759,ENSMUSG00000041293,ENSMUSG00000024553,ENSMUSG00000020793,…
GO:BP	organic hydroxy compound transport	GO:0015850	0.0014359	2.84287	292	2274	50	27543	ENSMUSG00000036353,ENSMUSG00000002985,ENSMUSG00000021242,ENSMUSG00000030237,ENSMUSG00000023992,ENSMUSG00000017754,ENSMUSG00000022150,ENSMUSG00000021728,ENSMUSG00000048677,ENSMUSG00000028158,ENSMUSG00000023170,ENSMUSG00000030235,ENSMUSG00000046027,ENSMUSG00000015243,ENSMUSG00000018500,ENSMUSG00000020660,ENSMUSG00000037295,ENSMUSG00000034652,ENSMUSG00000026051,ENSMUSG00000023064,ENSMUSG00000030236,…
GO:BP	embryo development	GO:0009790	0.00145895	2.83596	1236	2274	151	27543	ENSMUSG00000027087,ENSMUSG00000048402,ENSMUSG00000028517,ENSMUSG00000000567,ENSMUSG00000008999,ENSMUSG00000072720,ENSMUSG00000017929,ENSMUSG00000021112,ENSMUSG00000074637,ENSMUSG00000029570,ENSMUSG00000015709,ENSMUSG00000021028,ENSMUSG00000015846,ENSMUSG00000015647,ENSMUSG00000057103,ENSMUSG00000025809,ENSMUSG00000031665,ENSMUSG00000053398,ENSMUSG00000038982,ENSMUSG00000049493,ENSMUSG00000000957,…
GO:BP	nitrogen compound transport	GO:0071705	0.0014745	2.83136	2026	2274	228	27543	ENSMUSG00000028955,ENSMUSG00000031979,ENSMUSG00000030495,ENSMUSG00000075701,ENSMUSG00000036353,ENSMUSG00000027562,ENSMUSG00000030629,ENSMUSG00000025351,ENSMUSG00000020541,ENSMUSG00000002985,ENSMUSG00000092035,ENSMUSG00000040848,ENSMUSG00000035805,ENSMUSG00000020375,ENSMUSG00000033720,ENSMUSG00000002250,ENSMUSG00000021709,ENSMUSG00000062078,ENSMUSG00000025809,ENSMUSG00000023992,ENSMUSG00000001761,…
GO:BP	cell proliferation in external granule layer	GO:0021924	0.00151064	2.82084	19	2274	10	27543	ENSMUSG00000048402,ENSMUSG00000001761,ENSMUSG00000037225,ENSMUSG00000025407,ENSMUSG00000038539,ENSMUSG00000020838,ENSMUSG00000028017,ENSMUSG00000045333,ENSMUSG00000060240,ENSMUSG00000034486
GO:BP	cerebellar granule cell precursor proliferation	GO:0021930	0.00151064	2.82084	19	2274	10	27543	ENSMUSG00000048402,ENSMUSG00000001761,ENSMUSG00000037225,ENSMUSG00000025407,ENSMUSG00000038539,ENSMUSG00000020838,ENSMUSG00000028017,ENSMUSG00000045333,ENSMUSG00000060240,ENSMUSG00000034486
GO:BP	regulation of RNA metabolic process	GO:0051252	0.0015118	2.82051	3783	2274	391	27543	ENSMUSG00000040354,ENSMUSG00000029538,ENSMUSG00000022091,ENSMUSG00000020680,ENSMUSG00000019817,ENSMUSG00000048402,ENSMUSG00000030527,ENSMUSG00000028517,ENSMUSG00000000567,ENSMUSG00000038766,ENSMUSG00000008999,ENSMUSG00000021366,ENSMUSG00000002985,ENSMUSG00000074637,ENSMUSG00000079033,ENSMUSG00000015709,ENSMUSG00000021028,ENSMUSG00000015846,ENSMUSG00000090125,ENSMUSG00000107478,ENSMUSG00000022323,…
GO:BP	regulation of leukocyte migration	GO:0002685	0.00152722	2.8161	220	2274	41	27543	ENSMUSG00000036353,ENSMUSG00000030342,ENSMUSG00000000957,ENSMUSG00000023992,ENSMUSG00000024621,ENSMUSG00000027239,ENSMUSG00000002111,ENSMUSG00000032754,ENSMUSG00000022488,ENSMUSG00000014599,ENSMUSG00000034845,ENSMUSG00000044456,ENSMUSG00000031990,ENSMUSG00000038843,ENSMUSG00000009281,ENSMUSG00000009647,ENSMUSG00000029204,ENSMUSG00000032006,ENSMUSG00000021994,ENSMUSG00000034786,ENSMUSG00000031077,…
GO:BP	regulation of endocytosis	GO:0030100	0.00154994	2.80968	228	2274	42	27543	ENSMUSG00000027087,ENSMUSG00000025351,ENSMUSG00000002985,ENSMUSG00000020375,ENSMUSG00000025809,ENSMUSG00000071862,ENSMUSG00000023992,ENSMUSG00000022037,ENSMUSG00000002602,ENSMUSG00000036273,ENSMUSG00000032733,ENSMUSG00000016664,ENSMUSG00000022150,ENSMUSG00000060802,ENSMUSG00000022488,ENSMUSG00000027293,ENSMUSG00000044456,ENSMUSG00000006611,ENSMUSG00000051439,ENSMUSG00000021994,ENSMUSG00000039013,…
GO:BP	taxis	GO:0042330	0.00158268	2.80061	619	2274	87	27543	ENSMUSG00000030770,ENSMUSG00000067242,ENSMUSG00000027087,ENSMUSG00000048402,ENSMUSG00000036353,ENSMUSG00000028525,ENSMUSG00000008999,ENSMUSG00000022865,ENSMUSG00000015647,ENSMUSG00000040759,ENSMUSG00000038668,ENSMUSG00000052911,ENSMUSG00000079227,ENSMUSG00000023992,ENSMUSG00000001761,ENSMUSG00000027168,ENSMUSG00000033721,ENSMUSG00000051650,ENSMUSG00000024621,ENSMUSG00000027962,ENSMUSG00000021013,…
GO:BP	secondary metabolic process	GO:0019748	0.00162355	2.78953	59	2274	18	27543	ENSMUSG00000107478,ENSMUSG00000003559,ENSMUSG00000044442,ENSMUSG00000031641,ENSMUSG00000021994,ENSMUSG00000029759,ENSMUSG00000015839,ENSMUSG00000040170,ENSMUSG00000040181,ENSMUSG00000022129,ENSMUSG00000020182,ENSMUSG00000028167,ENSMUSG00000061048,ENSMUSG00000051159,ENSMUSG00000001666,ENSMUSG00000019433,ENSMUSG00000001642,ENSMUSG00000000214
GO:BP	ameboidal-type cell migration	GO:0001667	0.00164406	2.78408	430	2274	66	27543	ENSMUSG00000018593,ENSMUSG00000027087,ENSMUSG00000036353,ENSMUSG00000028517,ENSMUSG00000000567,ENSMUSG00000008999,ENSMUSG00000058325,ENSMUSG00000025351,ENSMUSG00000002985,ENSMUSG00000015647,ENSMUSG00000002250,ENSMUSG00000025809,ENSMUSG00000001761,ENSMUSG00000037279,ENSMUSG00000022816,ENSMUSG00000027168,ENSMUSG00000032841,ENSMUSG00000032359,ENSMUSG00000050953,ENSMUSG00000031963,ENSMUSG00000044447,…
GO:BP	regulation of morphogenesis of an epithelium	GO:1905330	0.00166568	2.77841	71	2274	20	27543	ENSMUSG00000000567,ENSMUSG00000008999,ENSMUSG00000015846,ENSMUSG00000001761,ENSMUSG00000013089,ENSMUSG00000050953,ENSMUSG00000027239,ENSMUSG00000028864,ENSMUSG00000041445,ENSMUSG00000037225,ENSMUSG00000020019,ENSMUSG00000021994,ENSMUSG00000051397,ENSMUSG00000024134,ENSMUSG00000034968,ENSMUSG00000034855,ENSMUSG00000049115,ENSMUSG00000028017,ENSMUSG00000051367,ENSMUSG00000010797
GO:BP	protein localization to organelle	GO:0033365	0.00170494	2.76829	914	2274	118	27543	ENSMUSG00000037815,ENSMUSG00000067242,ENSMUSG00000025582,ENSMUSG00000000567,ENSMUSG00000008999,ENSMUSG00000030629,ENSMUSG00000026466,ENSMUSG00000027803,ENSMUSG00000001761,ENSMUSG00000053110,ENSMUSG00000023980,ENSMUSG00000022037,ENSMUSG00000000751,ENSMUSG00000027168,ENSMUSG00000052397,ENSMUSG00000028884,ENSMUSG00000020003,ENSMUSG00000050953,ENSMUSG00000036273,ENSMUSG00000033918,ENSMUSG00000024855,…
GO:BP	digestive tract development	GO:0048565	0.00172627	2.76289	138	2274	30	27543	ENSMUSG00000048402,ENSMUSG00000031665,ENSMUSG00000020644,ENSMUSG00000001761,ENSMUSG00000053110,ENSMUSG00000037279,ENSMUSG00000032440,ENSMUSG00000009281,ENSMUSG00000031831,ENSMUSG00000026383,ENSMUSG00000021994,ENSMUSG00000032387,ENSMUSG00000024134,ENSMUSG00000021318,ENSMUSG00000042812,ENSMUSG00000039963,ENSMUSG00000009545,ENSMUSG00000027875,ENSMUSG00000000782,ENSMUSG00000025991,ENSMUSG00000018822,…
GO:BP	digestive system development	GO:0055123	0.0018672	2.72881	153	2274	32	27543	ENSMUSG00000048402,ENSMUSG00000031665,ENSMUSG00000020644,ENSMUSG00000001761,ENSMUSG00000053110,ENSMUSG00000037279,ENSMUSG00000032440,ENSMUSG00000009281,ENSMUSG00000031831,ENSMUSG00000026383,ENSMUSG00000021994,ENSMUSG00000032387,ENSMUSG00000024134,ENSMUSG00000021318,ENSMUSG00000042812,ENSMUSG00000039963,ENSMUSG00000009545,ENSMUSG00000027875,ENSMUSG00000000782,ENSMUSG00000048583,ENSMUSG00000025991,…
GO:BP	nucleobase-containing small molecule metabolic process	GO:0055086	0.00187004	2.72815	548	2274	79	27543	ENSMUSG00000028792,ENSMUSG00000024712,ENSMUSG00000028525,ENSMUSG00000021112,ENSMUSG00000019872,ENSMUSG00000038967,ENSMUSG00000072949,ENSMUSG00000023992,ENSMUSG00000003623,ENSMUSG00000021226,ENSMUSG00000023961,ENSMUSG00000115338,ENSMUSG00000036880,ENSMUSG00000036273,ENSMUSG00000020475,ENSMUSG00000036639,ENSMUSG00000021871,ENSMUSG00000002326,ENSMUSG00000027452,ENSMUSG00000063849,ENSMUSG00000015085,…
GO:BP	response to other organism	GO:0051707	0.00216144	2.66526	1734	2274	199	27543	ENSMUSG00000028955,ENSMUSG00000075701,ENSMUSG00000027087,ENSMUSG00000048402,ENSMUSG00000036896,ENSMUSG00000028525,ENSMUSG00000002985,ENSMUSG00000022865,ENSMUSG00000021242,ENSMUSG00000002250,ENSMUSG00000021709,ENSMUSG00000079227,ENSMUSG00000023992,ENSMUSG00000036887,ENSMUSG00000020546,ENSMUSG00000022037,ENSMUSG00000030579,ENSMUSG00000061232,ENSMUSG00000046207,ENSMUSG00000075284,ENSMUSG00000026104,…
GO:BP	calcium ion transmembrane transport	GO:0070588	0.00216793	2.66396	338	2274	55	27543	ENSMUSG00000021371,ENSMUSG00000027087,ENSMUSG00000036353,ENSMUSG00000028525,ENSMUSG00000026385,ENSMUSG00000079227,ENSMUSG00000021991,ENSMUSG00000041046,ENSMUSG00000004266,ENSMUSG00000032754,ENSMUSG00000025408,ENSMUSG00000048677,ENSMUSG00000028214,ENSMUSG00000009647,ENSMUSG00000049686,ENSMUSG00000037225,ENSMUSG00000050777,ENSMUSG00000069833,ENSMUSG00000006519,ENSMUSG00000020216,ENSMUSG00000045322,…
GO:BP	muscle structure development	GO:0061061	0.00217595	2.66235	689	2274	94	27543	ENSMUSG00000029675,ENSMUSG00000019817,ENSMUSG00000000567,ENSMUSG00000072720,ENSMUSG00000008090,ENSMUSG00000030739,ENSMUSG00000022865,ENSMUSG00000024593,ENSMUSG00000015846,ENSMUSG00000015647,ENSMUSG00000040759,ENSMUSG00000002250,ENSMUSG00000062078,ENSMUSG00000022836,ENSMUSG00000030342,ENSMUSG00000025809,ENSMUSG00000019818,ENSMUSG00000000957,ENSMUSG00000020644,ENSMUSG00000020232,ENSMUSG00000001761,…
GO:BP	regulation of hydrolase activity	GO:0051336	0.00218429	2.66069	1026	2274	129	27543	ENSMUSG00000032198,ENSMUSG00000074637,ENSMUSG00000025809,ENSMUSG00000038668,ENSMUSG00000042613,ENSMUSG00000025780,ENSMUSG00000020101,ENSMUSG00000007891,ENSMUSG00000003955,ENSMUSG00000028333,ENSMUSG00000033721,ENSMUSG00000023921,ENSMUSG00000032359,ENSMUSG00000036273,ENSMUSG00000036529,ENSMUSG00000036995,ENSMUSG00000021676,ENSMUSG00000002289,ENSMUSG00000026031,ENSMUSG00000021013,ENSMUSG00000028974,…
GO:BP	positive regulation of cell differentiation	GO:0045597	0.00222169	2.65332	948	2274	121	27543	ENSMUSG00000024940,ENSMUSG00000048402,ENSMUSG00000000567,ENSMUSG00000008999,ENSMUSG00000027495,ENSMUSG00000027562,ENSMUSG00000058325,ENSMUSG00000002985,ENSMUSG00000074637,ENSMUSG00000062078,ENSMUSG00000025809,ENSMUSG00000038982,ENSMUSG00000020101,ENSMUSG00000000957,ENSMUSG00000042607,ENSMUSG00000020644,ENSMUSG00000079227,ENSMUSG00000023992,ENSMUSG00000020232,ENSMUSG00000027803,ENSMUSG00000001761,…
GO:BP	respiratory system development	GO:0060541	0.00244813	2.61117	256	2274	45	27543	ENSMUSG00000018593,ENSMUSG00000024940,ENSMUSG00000048402,ENSMUSG00000000567,ENSMUSG00000008090,ENSMUSG00000015647,ENSMUSG00000000957,ENSMUSG00000053110,ENSMUSG00000016921,ENSMUSG00000064246,ENSMUSG00000032359,ENSMUSG00000075254,ENSMUSG00000032440,ENSMUSG00000025921,ENSMUSG00000006784,ENSMUSG00000031831,ENSMUSG00000034227,ENSMUSG00000037225,ENSMUSG00000019539,ENSMUSG00000021994,ENSMUSG00000039994,…
GO:BP	regulation of mononuclear cell proliferation	GO:0032944	0.00249636	2.60269	232	2274	42	27543	ENSMUSG00000020101,ENSMUSG00000030579,ENSMUSG00000033721,ENSMUSG00000024621,ENSMUSG00000047123,ENSMUSG00000027962,ENSMUSG00000032440,ENSMUSG00000004266,ENSMUSG00000006389,ENSMUSG00000022488,ENSMUSG00000014599,ENSMUSG00000028581,ENSMUSG00000052142,ENSMUSG00000022770,ENSMUSG00000039323,ENSMUSG00000034227,ENSMUSG00000062312,ENSMUSG00000031077,ENSMUSG00000029816,ENSMUSG00000028042,ENSMUSG00000020399,…
GO:BP	cellular response to toxic substance	GO:0097237	0.00251322	2.59977	119	2274	27	27543	ENSMUSG00000075701,ENSMUSG00000032348,ENSMUSG00000002985,ENSMUSG00000021461,ENSMUSG00000028597,ENSMUSG00000029864,ENSMUSG00000024747,ENSMUSG00000021186,ENSMUSG00000031584,ENSMUSG00000060063,ENSMUSG00000073940,ENSMUSG00000015839,ENSMUSG00000050737,ENSMUSG00000020844,ENSMUSG00000052234,ENSMUSG00000021760,ENSMUSG00000072941,ENSMUSG00000002944,ENSMUSG00000024953,ENSMUSG00000031760,ENSMUSG00000020810,…
GO:BP	phosphorylation	GO:0016310	0.00253903	2.59533	1936	2274	218	27543	ENSMUSG00000028792,ENSMUSG00000024712,ENSMUSG00000028517,ENSMUSG00000000567,ENSMUSG00000028698,ENSMUSG00000008999,ENSMUSG00000020541,ENSMUSG00000002985,ENSMUSG00000026749,ENSMUSG00000074886,ENSMUSG00000068744,ENSMUSG00000022836,ENSMUSG00000025809,ENSMUSG00000038967,ENSMUSG00000023992,ENSMUSG00000027803,ENSMUSG00000053110,ENSMUSG00000021428,ENSMUSG00000023980,ENSMUSG00000022037,ENSMUSG00000030681,…
GO:BP	diencephalon development	GO:0021536	0.00253983	2.59519	79	2274	21	27543	ENSMUSG00000048402,ENSMUSG00000074637,ENSMUSG00000031665,ENSMUSG00000001761,ENSMUSG00000027168,ENSMUSG00000037225,ENSMUSG00000021994,ENSMUSG00000053129,ENSMUSG00000025407,ENSMUSG00000021685,ENSMUSG00000027643,ENSMUSG00000001496,ENSMUSG00000013584,ENSMUSG00000000303,ENSMUSG00000028023,ENSMUSG00000059246,ENSMUSG00000044894,ENSMUSG00000019505,ENSMUSG00000015053,ENSMUSG00000034486,ENSMUSG00000035277
GO:BP	defense response to other organism	GO:0098542	0.00257457	2.5893	1218	2274	148	27543	ENSMUSG00000028955,ENSMUSG00000036896,ENSMUSG00000002985,ENSMUSG00000022865,ENSMUSG00000023992,ENSMUSG00000036887,ENSMUSG00000020546,ENSMUSG00000030579,ENSMUSG00000061232,ENSMUSG00000046207,ENSMUSG00000026104,ENSMUSG00000024621,ENSMUSG00000002602,ENSMUSG00000003184,ENSMUSG00000047123,ENSMUSG00000014932,ENSMUSG00000022906,ENSMUSG00000027878,ENSMUSG00000024083,ENSMUSG00000004266,ENSMUSG00000079363,…
GO:BP	chemotaxis	GO:0006935	0.00259253	2.58628	617	2274	86	27543	ENSMUSG00000030770,ENSMUSG00000067242,ENSMUSG00000027087,ENSMUSG00000048402,ENSMUSG00000036353,ENSMUSG00000028525,ENSMUSG00000008999,ENSMUSG00000022865,ENSMUSG00000015647,ENSMUSG00000040759,ENSMUSG00000038668,ENSMUSG00000052911,ENSMUSG00000079227,ENSMUSG00000023992,ENSMUSG00000001761,ENSMUSG00000027168,ENSMUSG00000033721,ENSMUSG00000051650,ENSMUSG00000024621,ENSMUSG00000027962,ENSMUSG00000021013,…
GO:BP	chemical homeostasis	GO:0048878	0.00265597	2.57578	1099	2274	136	27543	ENSMUSG00000021371,ENSMUSG00000027087,ENSMUSG00000025582,ENSMUSG00000026385,ENSMUSG00000027562,ENSMUSG00000002985,ENSMUSG00000032373,ENSMUSG00000021242,ENSMUSG00000002250,ENSMUSG00000038967,ENSMUSG00000079227,ENSMUSG00000023992,ENSMUSG00000020546,ENSMUSG00000027168,ENSMUSG00000020733,ENSMUSG00000029434,ENSMUSG00000032359,ENSMUSG00000026104,ENSMUSG00000036273,ENSMUSG00000040997,ENSMUSG00000002289,…
GO:BP	mammary gland epithelium development	GO:0061180	0.00270511	2.56782	73	2274	20	27543	ENSMUSG00000048402,ENSMUSG00000020644,ENSMUSG00000001761,ENSMUSG00000013089,ENSMUSG00000018604,ENSMUSG00000014599,ENSMUSG00000049686,ENSMUSG00000037225,ENSMUSG00000021994,ENSMUSG00000048450,ENSMUSG00000026638,ENSMUSG00000039087,ENSMUSG00000042812,ENSMUSG00000027186,ENSMUSG00000004043,ENSMUSG00000005268,ENSMUSG00000036169,ENSMUSG00000059246,ENSMUSG00000063856,ENSMUSG00000010797
GO:BP	regulation of system process	GO:0044057	0.00271921	2.56556	627	2274	87	27543	ENSMUSG00000025582,ENSMUSG00000028525,ENSMUSG00000038642,ENSMUSG00000002985,ENSMUSG00000022865,ENSMUSG00000044080,ENSMUSG00000020733,ENSMUSG00000022790,ENSMUSG00000050953,ENSMUSG00000036273,ENSMUSG00000044447,ENSMUSG00000019487,ENSMUSG00000035762,ENSMUSG00000022150,ENSMUSG00000047632,ENSMUSG00000035112,ENSMUSG00000028864,ENSMUSG00000027423,ENSMUSG00000036023,ENSMUSG00000039069,ENSMUSG00000022770,…
GO:BP	cell proliferation in hindbrain	GO:0021534	0.00279679	2.55334	20	2274	10	27543	ENSMUSG00000048402,ENSMUSG00000001761,ENSMUSG00000037225,ENSMUSG00000025407,ENSMUSG00000038539,ENSMUSG00000020838,ENSMUSG00000028017,ENSMUSG00000045333,ENSMUSG00000060240,ENSMUSG00000034486
GO:BP	olfactory bulb development	GO:0021772	0.00280434	2.55217	44	2274	15	27543	ENSMUSG00000031665,ENSMUSG00000020644,ENSMUSG00000027168,ENSMUSG00000024621,ENSMUSG00000036273,ENSMUSG00000021013,ENSMUSG00000021994,ENSMUSG00000023391,ENSMUSG00000041498,ENSMUSG00000038539,ENSMUSG00000029697,ENSMUSG00000019803,ENSMUSG00000029546,ENSMUSG00000042401,ENSMUSG00000035277
GO:BP	microtubule bundle formation	GO:0001578	0.00295853	2.52892	127	2274	28	27543	ENSMUSG00000025857,ENSMUSG00000068744,ENSMUSG00000047021,ENSMUSG00000035578,ENSMUSG00000010044,ENSMUSG00000031755,ENSMUSG00000006784,ENSMUSG00000031831,ENSMUSG00000034227,ENSMUSG00000044948,ENSMUSG00000032221,ENSMUSG00000034706,ENSMUSG00000028294,ENSMUSG00000039963,ENSMUSG00000053161,ENSMUSG00000040219,ENSMUSG00000071550,ENSMUSG00000039632,ENSMUSG00000022805,ENSMUSG00000035126,ENSMUSG00000043020,…
GO:BP	negative regulation of developmental process	GO:0051093	0.00312442	2.50523	1033	2274	129	27543	ENSMUSG00000018593,ENSMUSG00000037815,ENSMUSG00000024940,ENSMUSG00000027087,ENSMUSG00000048402,ENSMUSG00000036353,ENSMUSG00000000567,ENSMUSG00000036896,ENSMUSG00000008999,ENSMUSG00000002985,ENSMUSG00000022865,ENSMUSG00000040759,ENSMUSG00000002250,ENSMUSG00000025809,ENSMUSG00000049090,ENSMUSG00000020644,ENSMUSG00000079227,ENSMUSG00000023992,ENSMUSG00000027803,ENSMUSG00000001761,ENSMUSG00000053110,…
GO:BP	regulation of gene expression	GO:0010468	0.00343793	2.4637	5415	2274	534	27543	ENSMUSG00000040354,ENSMUSG00000029538,ENSMUSG00000022257,ENSMUSG00000075701,ENSMUSG00000022091,ENSMUSG00000020680,ENSMUSG00000019817,ENSMUSG00000096210,ENSMUSG00000027087,ENSMUSG00000048402,ENSMUSG00000030527,ENSMUSG00000004558,ENSMUSG00000028517,ENSMUSG00000000567,ENSMUSG00000038766,ENSMUSG00000028525,ENSMUSG00000008999,ENSMUSG00000028675,ENSMUSG00000029313,ENSMUSG00000021366,ENSMUSG00000002985,…
GO:BP	pituitary gland development	GO:0021983	0.00388606	2.41049	45	2274	15	27543	ENSMUSG00000048402,ENSMUSG00000074637,ENSMUSG00000031665,ENSMUSG00000027168,ENSMUSG00000037225,ENSMUSG00000021994,ENSMUSG00000053129,ENSMUSG00000025407,ENSMUSG00000021685,ENSMUSG00000027643,ENSMUSG00000001496,ENSMUSG00000013584,ENSMUSG00000000303,ENSMUSG00000028023,ENSMUSG00000015053
GO:BP	cilium movement involved in cell motility	GO:0060294	0.00391505	2.40726	158	2274	32	27543	ENSMUSG00000047021,ENSMUSG00000029442,ENSMUSG00000017754,ENSMUSG00000035578,ENSMUSG00000020014,ENSMUSG00000031755,ENSMUSG00000026546,ENSMUSG00000022388,ENSMUSG00000048029,ENSMUSG00000044948,ENSMUSG00000032221,ENSMUSG00000020799,ENSMUSG00000028294,ENSMUSG00000039963,ENSMUSG00000024175,ENSMUSG00000026679,ENSMUSG00000040219,ENSMUSG00000071550,ENSMUSG00000020609,ENSMUSG00000039632,ENSMUSG00000035394,…
GO:BP	lung development	GO:0030324	0.00398004	2.40011	228	2274	41	27543	ENSMUSG00000018593,ENSMUSG00000024940,ENSMUSG00000048402,ENSMUSG00000000567,ENSMUSG00000015647,ENSMUSG00000000957,ENSMUSG00000053110,ENSMUSG00000016921,ENSMUSG00000064246,ENSMUSG00000032359,ENSMUSG00000075254,ENSMUSG00000032440,ENSMUSG00000025921,ENSMUSG00000006784,ENSMUSG00000031831,ENSMUSG00000034227,ENSMUSG00000037225,ENSMUSG00000019539,ENSMUSG00000021994,ENSMUSG00000039994,ENSMUSG00000031825,…
GO:BP	response to nitrogen compound	GO:1901698	0.00415546	2.38138	1299	2274	155	27543	ENSMUSG00000037815,ENSMUSG00000040354,ENSMUSG00000029538,ENSMUSG00000075701,ENSMUSG00000027087,ENSMUSG00000036353,ENSMUSG00000000567,ENSMUSG00000028525,ENSMUSG00000028698,ENSMUSG00000008999,ENSMUSG00000027562,ENSMUSG00000041556,ENSMUSG00000002985,ENSMUSG00000024827,ENSMUSG00000021709,ENSMUSG00000030342,ENSMUSG00000025809,ENSMUSG00000038967,ENSMUSG00000023992,ENSMUSG00000020546,ENSMUSG00000015944,…
GO:BP	blood circulation	GO:0008015	0.00432807	2.36371	514	2274	74	27543	ENSMUSG00000028525,ENSMUSG00000002985,ENSMUSG00000022865,ENSMUSG00000002250,ENSMUSG00000020644,ENSMUSG00000044080,ENSMUSG00000050953,ENSMUSG00000044447,ENSMUSG00000035762,ENSMUSG00000039358,ENSMUSG00000047632,ENSMUSG00000061119,ENSMUSG00000091956,ENSMUSG00000027423,ENSMUSG00000009281,ENSMUSG00000031755,ENSMUSG00000022770,ENSMUSG00000044393,ENSMUSG00000031698,ENSMUSG00000021583,ENSMUSG00000018500,…
GO:BP	cellular response to endogenous stimulus	GO:0071495	0.00449651	2.34712	1474	2274	172	27543	ENSMUSG00000021750,ENSMUSG00000037815,ENSMUSG00000040354,ENSMUSG00000024940,ENSMUSG00000036353,ENSMUSG00000000567,ENSMUSG00000028525,ENSMUSG00000028698,ENSMUSG00000008999,ENSMUSG00000027562,ENSMUSG00000008090,ENSMUSG00000038642,ENSMUSG00000021366,ENSMUSG00000021112,ENSMUSG00000092035,ENSMUSG00000015846,ENSMUSG00000002250,ENSMUSG00000038967,ENSMUSG00000020101,ENSMUSG00000023992,ENSMUSG00000053110,…
GO:BP	regulation of body fluid levels	GO:0050878	0.00456443	2.34061	372	2274	58	27543	ENSMUSG00000036353,ENSMUSG00000002985,ENSMUSG00000030342,ENSMUSG00000023961,ENSMUSG00000050953,ENSMUSG00000002602,ENSMUSG00000075254,ENSMUSG00000014418,ENSMUSG00000004266,ENSMUSG00000015085,ENSMUSG00000006389,ENSMUSG00000035112,ENSMUSG00000028128,ENSMUSG00000024965,ENSMUSG00000015839,ENSMUSG00000026365,ENSMUSG00000006519,ENSMUSG00000032690,ENSMUSG00000022912,ENSMUSG00000000628,ENSMUSG00000050732,…
GO:BP	establishment of protein localization	GO:0045184	0.00470184	2.32773	1671	2274	191	27543	ENSMUSG00000028955,ENSMUSG00000031979,ENSMUSG00000075701,ENSMUSG00000030629,ENSMUSG00000025351,ENSMUSG00000020541,ENSMUSG00000002985,ENSMUSG00000040848,ENSMUSG00000035805,ENSMUSG00000020375,ENSMUSG00000002250,ENSMUSG00000021709,ENSMUSG00000025809,ENSMUSG00000007891,ENSMUSG00000023992,ENSMUSG00000001761,ENSMUSG00000020546,ENSMUSG00000022037,ENSMUSG00000068874,ENSMUSG00000032841,ENSMUSG00000028333,…
GO:BP	positive regulation of cell adhesion	GO:0045785	0.00476046	2.32235	461	2274	68	27543	ENSMUSG00000027195,ENSMUSG00000027087,ENSMUSG00000036353,ENSMUSG00000028517,ENSMUSG00000008999,ENSMUSG00000028909,ENSMUSG00000058325,ENSMUSG00000031557,ENSMUSG00000025351,ENSMUSG00000074637,ENSMUSG00000024593,ENSMUSG00000025809,ENSMUSG00000020101,ENSMUSG00000079227,ENSMUSG00000046207,ENSMUSG00000022272,ENSMUSG00000033721,ENSMUSG00000038855,ENSMUSG00000044447,ENSMUSG00000027962,ENSMUSG00000032440,…
GO:BP	morphogenesis of a branching epithelium	GO:0061138	0.00497518	2.30319	206	2274	38	27543	ENSMUSG00000048402,ENSMUSG00000000567,ENSMUSG00000008999,ENSMUSG00000015846,ENSMUSG00000015647,ENSMUSG00000000957,ENSMUSG00000001761,ENSMUSG00000053110,ENSMUSG00000013089,ENSMUSG00000032359,ENSMUSG00000018604,ENSMUSG00000032440,ENSMUSG00000027239,ENSMUSG00000025921,ENSMUSG00000074227,ENSMUSG00000014599,ENSMUSG00000028864,ENSMUSG00000022770,ENSMUSG00000037225,ENSMUSG00000020019,ENSMUSG00000019880,…
GO:BP	glial cell development	GO:0021782	0.00503385	2.2981	116	2274	26	27543	ENSMUSG00000017929,ENSMUSG00000021112,ENSMUSG00000090125,ENSMUSG00000038668,ENSMUSG00000053398,ENSMUSG00000052911,ENSMUSG00000020644,ENSMUSG00000023992,ENSMUSG00000001761,ENSMUSG00000036887,ENSMUSG00000022037,ENSMUSG00000024621,ENSMUSG00000027239,ENSMUSG00000029070,ENSMUSG00000045629,ENSMUSG00000025812,ENSMUSG00000021379,ENSMUSG00000043924,ENSMUSG00000035305,ENSMUSG00000027398,ENSMUSG00000020932,…
GO:BP	regulation of response to biotic stimulus	GO:0002831	0.00514499	2.28862	356	2274	56	27543	ENSMUSG00000002985,ENSMUSG00000023992,ENSMUSG00000030579,ENSMUSG00000046207,ENSMUSG00000026104,ENSMUSG00000003184,ENSMUSG00000022906,ENSMUSG00000079363,ENSMUSG00000002111,ENSMUSG00000030921,ENSMUSG00000026187,ENSMUSG00000041445,ENSMUSG00000029826,ENSMUSG00000025498,ENSMUSG00000026471,ENSMUSG00000021423,ENSMUSG00000030107,ENSMUSG00000021994,ENSMUSG00000015839,ENSMUSG00000040296,ENSMUSG00000049502,…
GO:BP	olfactory lobe development	GO:0021988	0.0053273	2.27349	46	2274	15	27543	ENSMUSG00000031665,ENSMUSG00000020644,ENSMUSG00000027168,ENSMUSG00000024621,ENSMUSG00000036273,ENSMUSG00000021013,ENSMUSG00000021994,ENSMUSG00000023391,ENSMUSG00000041498,ENSMUSG00000038539,ENSMUSG00000029697,ENSMUSG00000019803,ENSMUSG00000029546,ENSMUSG00000042401,ENSMUSG00000035277
GO:BP	regulation of immune effector process	GO:0002697	0.00542556	2.26556	374	2274	58	27543	ENSMUSG00000067212,ENSMUSG00000020101,ENSMUSG00000023992,ENSMUSG00000030579,ENSMUSG00000061232,ENSMUSG00000046207,ENSMUSG00000047123,ENSMUSG00000004266,ENSMUSG00000002111,ENSMUSG00000060802,ENSMUSG00000022488,ENSMUSG00000028581,ENSMUSG00000006611,ENSMUSG00000032691,ENSMUSG00000031639,ENSMUSG00000034227,ENSMUSG00000026471,ENSMUSG00000021994,ENSMUSG00000044350,ENSMUSG00000041193,ENSMUSG00000040296,…
GO:BP	innate immune response	GO:0045087	0.00544234	2.26421	916	2274	116	27543	ENSMUSG00000028955,ENSMUSG00000036896,ENSMUSG00000002985,ENSMUSG00000023992,ENSMUSG00000036887,ENSMUSG00000020546,ENSMUSG00000030579,ENSMUSG00000046207,ENSMUSG00000026104,ENSMUSG00000024621,ENSMUSG00000002602,ENSMUSG00000003184,ENSMUSG00000047123,ENSMUSG00000014932,ENSMUSG00000022906,ENSMUSG00000024083,ENSMUSG00000004266,ENSMUSG00000079363,ENSMUSG00000002111,ENSMUSG00000041515,ENSMUSG00000060802,…
GO:BP	kidney epithelium development	GO:0072073	0.00559404	2.25227	153	2274	31	27543	ENSMUSG00000000567,ENSMUSG00000008999,ENSMUSG00000015647,ENSMUSG00000031665,ENSMUSG00000052911,ENSMUSG00000027803,ENSMUSG00000001761,ENSMUSG00000053110,ENSMUSG00000031963,ENSMUSG00000027878,ENSMUSG00000035112,ENSMUSG00000029086,ENSMUSG00000022770,ENSMUSG00000034227,ENSMUSG00000037225,ENSMUSG00000039994,ENSMUSG00000032194,ENSMUSG00000051397,ENSMUSG00000021125,ENSMUSG00000024134,ENSMUSG00000021318,…
GO:BP	positive regulation of leukocyte migration	GO:0002687	0.00559404	2.25227	153	2274	31	27543	ENSMUSG00000036353,ENSMUSG00000000957,ENSMUSG00000023992,ENSMUSG00000024621,ENSMUSG00000027239,ENSMUSG00000002111,ENSMUSG00000022488,ENSMUSG00000014599,ENSMUSG00000034845,ENSMUSG00000031990,ENSMUSG00000009281,ENSMUSG00000009647,ENSMUSG00000032006,ENSMUSG00000021994,ENSMUSG00000034786,ENSMUSG00000031077,ENSMUSG00000033220,ENSMUSG00000014158,ENSMUSG00000015533,ENSMUSG00000034855,ENSMUSG00000052593,…
GO:BP	respiratory tube development	GO:0030323	0.00560995	2.25104	231	2274	41	27543	ENSMUSG00000018593,ENSMUSG00000024940,ENSMUSG00000048402,ENSMUSG00000000567,ENSMUSG00000015647,ENSMUSG00000000957,ENSMUSG00000053110,ENSMUSG00000016921,ENSMUSG00000064246,ENSMUSG00000032359,ENSMUSG00000075254,ENSMUSG00000032440,ENSMUSG00000025921,ENSMUSG00000006784,ENSMUSG00000031831,ENSMUSG00000034227,ENSMUSG00000037225,ENSMUSG00000019539,ENSMUSG00000021994,ENSMUSG00000039994,ENSMUSG00000031825,…
GO:BP	regeneration	GO:0031099	0.00564542	2.2483	223	2274	40	27543	ENSMUSG00000037815,ENSMUSG00000028909,ENSMUSG00000074637,ENSMUSG00000002250,ENSMUSG00000030342,ENSMUSG00000052911,ENSMUSG00000053110,ENSMUSG00000039007,ENSMUSG00000050953,ENSMUSG00000002602,ENSMUSG00000032440,ENSMUSG00000026031,ENSMUSG00000027239,ENSMUSG00000028864,ENSMUSG00000006611,ENSMUSG00000029287,ENSMUSG00000024900,ENSMUSG00000027496,ENSMUSG00000022548,ENSMUSG00000022512,ENSMUSG00000021318,…
GO:BP	antigen processing and presentation of endogenous peptide antigen via MHC class I	GO:0019885	0.00565214	2.24779	10	2274	7	27543	ENSMUSG00000061232,ENSMUSG00000060802,ENSMUSG00000006611,ENSMUSG00000021583,ENSMUSG00000073411,ENSMUSG00000029408,ENSMUSG00000037321
GO:BP	regionalization	GO:0003002	0.00595938	2.2248	349	2274	55	27543	ENSMUSG00000048402,ENSMUSG00000029570,ENSMUSG00000096014,ENSMUSG00000001761,ENSMUSG00000036887,ENSMUSG00000037279,ENSMUSG00000027168,ENSMUSG00000018604,ENSMUSG00000027878,ENSMUSG00000025408,ENSMUSG00000071350,ENSMUSG00000031831,ENSMUSG00000034227,ENSMUSG00000037225,ENSMUSG00000026383,ENSMUSG00000024325,ENSMUSG00000021994,ENSMUSG00000052957,ENSMUSG00000116429,ENSMUSG00000048450,ENSMUSG00000023391,…
GO:BP	regulation of RNA biosynthetic process	GO:2001141	0.00625942	2.20347	3483	2274	359	27543	ENSMUSG00000040354,ENSMUSG00000022091,ENSMUSG00000020680,ENSMUSG00000019817,ENSMUSG00000048402,ENSMUSG00000030527,ENSMUSG00000028517,ENSMUSG00000000567,ENSMUSG00000038766,ENSMUSG00000008999,ENSMUSG00000021366,ENSMUSG00000002985,ENSMUSG00000074637,ENSMUSG00000079033,ENSMUSG00000015709,ENSMUSG00000021028,ENSMUSG00000015846,ENSMUSG00000090125,ENSMUSG00000107478,ENSMUSG00000002250,ENSMUSG00000068744,…
GO:BP	toll-like receptor signaling pathway	GO:0002224	0.00688368	2.16218	125	2274	27	27543	ENSMUSG00000023992,ENSMUSG00000003184,ENSMUSG00000047123,ENSMUSG00000024083,ENSMUSG00000036908,ENSMUSG00000030921,ENSMUSG00000031639,ENSMUSG00000051439,ENSMUSG00000023170,ENSMUSG00000025498,ENSMUSG00000006519,ENSMUSG00000025779,ENSMUSG00000020399,ENSMUSG00000045322,ENSMUSG00000034652,ENSMUSG00000036103,ENSMUSG00000020641,ENSMUSG00000051498,ENSMUSG00000027485,ENSMUSG00000025017,ENSMUSG00000002944,…
GO:BP	response to molecule of bacterial origin	GO:0002237	0.0069738	2.15653	457	2274	67	27543	ENSMUSG00000075701,ENSMUSG00000027087,ENSMUSG00000028525,ENSMUSG00000002250,ENSMUSG00000021709,ENSMUSG00000079227,ENSMUSG00000023992,ENSMUSG00000050953,ENSMUSG00000002602,ENSMUSG00000003184,ENSMUSG00000047123,ENSMUSG00000027962,ENSMUSG00000002111,ENSMUSG00000041515,ENSMUSG00000060802,ENSMUSG00000030921,ENSMUSG00000032691,ENSMUSG00000051439,ENSMUSG00000021423,ENSMUSG00000015243,ENSMUSG00000021994,…
GO:BP	inner ear development	GO:0048839	0.00713026	2.14689	209	2274	38	27543	ENSMUSG00000048402,ENSMUSG00000000567,ENSMUSG00000067212,ENSMUSG00000074637,ENSMUSG00000038982,ENSMUSG00000049493,ENSMUSG00000061232,ENSMUSG00000028333,ENSMUSG00000020733,ENSMUSG00000018604,ENSMUSG00000031963,ENSMUSG00000021013,ENSMUSG00000079592,ENSMUSG00000037624,ENSMUSG00000020105,ENSMUSG00000050288,ENSMUSG00000021994,ENSMUSG00000071637,ENSMUSG00000022483,ENSMUSG00000069170,ENSMUSG00000016028,…
GO:BP	regulation of biosynthetic process	GO:0009889	0.0071511	2.14563	4220	2274	425	27543	ENSMUSG00000040354,ENSMUSG00000075701,ENSMUSG00000022091,ENSMUSG00000020680,ENSMUSG00000019817,ENSMUSG00000048402,ENSMUSG00000030527,ENSMUSG00000028517,ENSMUSG00000000567,ENSMUSG00000038766,ENSMUSG00000008999,ENSMUSG00000026385,ENSMUSG00000021366,ENSMUSG00000002985,ENSMUSG00000074637,ENSMUSG00000079033,ENSMUSG00000046491,ENSMUSG00000015709,ENSMUSG00000021028,ENSMUSG00000015846,ENSMUSG00000090125,…
GO:BP	cellular response to oxygen-containing compound	GO:1901701	0.00751648	2.12399	1466	2274	170	27543	ENSMUSG00000037815,ENSMUSG00000040354,ENSMUSG00000075701,ENSMUSG00000025582,ENSMUSG00000036353,ENSMUSG00000000567,ENSMUSG00000028525,ENSMUSG00000028698,ENSMUSG00000027495,ENSMUSG00000027562,ENSMUSG00000035805,ENSMUSG00000015846,ENSMUSG00000002250,ENSMUSG00000038668,ENSMUSG00000038967,ENSMUSG00000079227,ENSMUSG00000023992,ENSMUSG00000001761,ENSMUSG00000053110,ENSMUSG00000020546,ENSMUSG00000022037,…
GO:BP	response to oxidative stress	GO:0006979	0.0075206	2.12375	440	2274	65	27543	ENSMUSG00000010025,ENSMUSG00000075701,ENSMUSG00000002985,ENSMUSG00000038967,ENSMUSG00000000957,ENSMUSG00000023992,ENSMUSG00000013089,ENSMUSG00000032841,ENSMUSG00000021461,ENSMUSG00000028597,ENSMUSG00000002602,ENSMUSG00000036273,ENSMUSG00000024885,ENSMUSG00000028864,ENSMUSG00000032323,ENSMUSG00000021186,ENSMUSG00000031584,ENSMUSG00000023094,ENSMUSG00000035683,ENSMUSG00000032006,ENSMUSG00000032667,…
GO:BP	RNA biosynthetic process	GO:0032774	0.00808931	2.09209	3614	2274	370	27543	ENSMUSG00000040354,ENSMUSG00000022091,ENSMUSG00000020680,ENSMUSG00000019817,ENSMUSG00000048402,ENSMUSG00000030527,ENSMUSG00000028517,ENSMUSG00000000567,ENSMUSG00000038766,ENSMUSG00000008999,ENSMUSG00000021366,ENSMUSG00000002985,ENSMUSG00000074637,ENSMUSG00000079033,ENSMUSG00000015709,ENSMUSG00000021028,ENSMUSG00000015846,ENSMUSG00000090125,ENSMUSG00000107478,ENSMUSG00000002250,ENSMUSG00000068744,…
GO:BP	anatomical structure homeostasis	GO:0060249	0.00813413	2.08969	318	2274	51	27543	ENSMUSG00000024940,ENSMUSG00000027087,ENSMUSG00000000567,ENSMUSG00000027562,ENSMUSG00000038642,ENSMUSG00000022865,ENSMUSG00000025809,ENSMUSG00000027803,ENSMUSG00000001761,ENSMUSG00000053110,ENSMUSG00000000751,ENSMUSG00000054675,ENSMUSG00000032359,ENSMUSG00000024621,ENSMUSG00000014599,ENSMUSG00000003657,ENSMUSG00000029086,ENSMUSG00000031755,ENSMUSG00000021363,ENSMUSG00000019539,ENSMUSG00000028573,…
GO:BP	myeloid leukocyte activation	GO:0002274	0.00837653	2.07694	251	2274	43	27543	ENSMUSG00000030527,ENSMUSG00000023992,ENSMUSG00000036887,ENSMUSG00000022037,ENSMUSG00000030579,ENSMUSG00000036273,ENSMUSG00000047123,ENSMUSG00000032440,ENSMUSG00000027878,ENSMUSG00000024083,ENSMUSG00000004266,ENSMUSG00000002111,ENSMUSG00000031639,ENSMUSG00000029204,ENSMUSG00000030339,ENSMUSG00000021994,ENSMUSG00000031596,ENSMUSG00000018500,ENSMUSG00000032372,ENSMUSG00000050732,ENSMUSG00000020399,…
GO:BP	notochord development	GO:0030903	0.00838963	2.07626	22	2274	10	27543	ENSMUSG00000048402,ENSMUSG00000000567,ENSMUSG00000053110,ENSMUSG00000021994,ENSMUSG00000022483,ENSMUSG00000035403,ENSMUSG00000025407,ENSMUSG00000058806,ENSMUSG00000015957,ENSMUSG00000007872
GO:BP	generation of precursor metabolites and energy	GO:0006091	0.00874225	2.05838	460	2274	67	27543	ENSMUSG00000046491,ENSMUSG00000032314,ENSMUSG00000037060,ENSMUSG00000003623,ENSMUSG00000020475,ENSMUSG00000040370,ENSMUSG00000032122,ENSMUSG00000015112,ENSMUSG00000057722,ENSMUSG00000030541,ENSMUSG00000021236,ENSMUSG00000064294,ENSMUSG00000006519,ENSMUSG00000030717,ENSMUSG00000036879,ENSMUSG00000020660,ENSMUSG00000000628,ENSMUSG00000046794,ENSMUSG00000046909,ENSMUSG00000019992,ENSMUSG00000074218,…
GO:BP	regulation of cell-cell adhesion	GO:0022407	0.00876402	2.0573	451	2274	66	27543	ENSMUSG00000028517,ENSMUSG00000008999,ENSMUSG00000028909,ENSMUSG00000074637,ENSMUSG00000024593,ENSMUSG00000030342,ENSMUSG00000020101,ENSMUSG00000079227,ENSMUSG00000046207,ENSMUSG00000022272,ENSMUSG00000038855,ENSMUSG00000027962,ENSMUSG00000032440,ENSMUSG00000027239,ENSMUSG00000004266,ENSMUSG00000074227,ENSMUSG00000002111,ENSMUSG00000060802,ENSMUSG00000022488,ENSMUSG00000028581,ENSMUSG00000038843,…
GO:BP	regulation of transcription, DNA-templated	GO:0006355	0.00885824	2.05265	3474	2274	357	27543	ENSMUSG00000040354,ENSMUSG00000022091,ENSMUSG00000020680,ENSMUSG00000019817,ENSMUSG00000048402,ENSMUSG00000030527,ENSMUSG00000028517,ENSMUSG00000000567,ENSMUSG00000038766,ENSMUSG00000008999,ENSMUSG00000021366,ENSMUSG00000002985,ENSMUSG00000074637,ENSMUSG00000079033,ENSMUSG00000015709,ENSMUSG00000021028,ENSMUSG00000015846,ENSMUSG00000090125,ENSMUSG00000107478,ENSMUSG00000002250,ENSMUSG00000068744,…
GO:BP	regulation of nucleic acid-templated transcription	GO:1903506	0.00909558	2.04117	3475	2274	357	27543	ENSMUSG00000040354,ENSMUSG00000022091,ENSMUSG00000020680,ENSMUSG00000019817,ENSMUSG00000048402,ENSMUSG00000030527,ENSMUSG00000028517,ENSMUSG00000000567,ENSMUSG00000038766,ENSMUSG00000008999,ENSMUSG00000021366,ENSMUSG00000002985,ENSMUSG00000074637,ENSMUSG00000079033,ENSMUSG00000015709,ENSMUSG00000021028,ENSMUSG00000015846,ENSMUSG00000090125,ENSMUSG00000107478,ENSMUSG00000002250,ENSMUSG00000068744,…
GO:BP	regulation of cerebellar granule cell precursor proliferation	GO:0021936	0.00924648	2.03402	14	2274	8	27543	ENSMUSG00000048402,ENSMUSG00000001761,ENSMUSG00000037225,ENSMUSG00000025407,ENSMUSG00000020838,ENSMUSG00000028017,ENSMUSG00000045333,ENSMUSG00000060240
GO:BP	branching morphogenesis of an epithelial tube	GO:0048754	0.00942323	2.0258	172	2274	33	27543	ENSMUSG00000048402,ENSMUSG00000000567,ENSMUSG00000008999,ENSMUSG00000015647,ENSMUSG00000000957,ENSMUSG00000001761,ENSMUSG00000053110,ENSMUSG00000013089,ENSMUSG00000032359,ENSMUSG00000018604,ENSMUSG00000032440,ENSMUSG00000027239,ENSMUSG00000025921,ENSMUSG00000014599,ENSMUSG00000022770,ENSMUSG00000037225,ENSMUSG00000021994,ENSMUSG00000039994,ENSMUSG00000051397,ENSMUSG00000024134,ENSMUSG00000016028,…
GO:BP	regulation of vesicle-mediated transport	GO:0060627	0.00946027	2.0241	590	2274	81	27543	ENSMUSG00000027087,ENSMUSG00000025351,ENSMUSG00000002985,ENSMUSG00000020375,ENSMUSG00000028221,ENSMUSG00000025809,ENSMUSG00000071862,ENSMUSG00000023992,ENSMUSG00000022037,ENSMUSG00000052397,ENSMUSG00000002602,ENSMUSG00000074513,ENSMUSG00000036273,ENSMUSG00000030605,ENSMUSG00000074364,ENSMUSG00000032733,ENSMUSG00000016664,ENSMUSG00000025903,ENSMUSG00000022150,ENSMUSG00000002111,ENSMUSG00000060802,…
GO:BP	regulation of lymphocyte proliferation	GO:0050670	0.00993021	2.00304	228	2274	40	27543	ENSMUSG00000020101,ENSMUSG00000030579,ENSMUSG00000033721,ENSMUSG00000047123,ENSMUSG00000027962,ENSMUSG00000032440,ENSMUSG00000004266,ENSMUSG00000006389,ENSMUSG00000022488,ENSMUSG00000028581,ENSMUSG00000052142,ENSMUSG00000022770,ENSMUSG00000039323,ENSMUSG00000034227,ENSMUSG00000062312,ENSMUSG00000031077,ENSMUSG00000029816,ENSMUSG00000028042,ENSMUSG00000020399,ENSMUSG00000031497,ENSMUSG00000045322,…
GO:BP	antigen processing and presentation of peptide antigen via MHC class I	GO:0002474	0.0101099	1.99525	27	2274	11	27543	ENSMUSG00000067212,ENSMUSG00000061232,ENSMUSG00000060802,ENSMUSG00000006611,ENSMUSG00000026471,ENSMUSG00000021583,ENSMUSG00000049037,ENSMUSG00000073411,ENSMUSG00000029408,ENSMUSG00000037321,ENSMUSG00000038213
GO:BP	forebrain generation of neurons	GO:0021872	0.0102215	1.99048	54	2274	16	27543	ENSMUSG00000096014,ENSMUSG00000027168,ENSMUSG00000024621,ENSMUSG00000060802,ENSMUSG00000023391,ENSMUSG00000022129,ENSMUSG00000021318,ENSMUSG00000021685,ENSMUSG00000001496,ENSMUSG00000033952,ENSMUSG00000019803,ENSMUSG00000044894,ENSMUSG00000019505,ENSMUSG00000026890,ENSMUSG00000015053,ENSMUSG00000034486
GO:BP	regulation of calcium ion transport	GO:0051924	0.0102767	1.98815	278	2274	46	27543	ENSMUSG00000036353,ENSMUSG00000028525,ENSMUSG00000026385,ENSMUSG00000022836,ENSMUSG00000050953,ENSMUSG00000041046,ENSMUSG00000004266,ENSMUSG00000032754,ENSMUSG00000028214,ENSMUSG00000049686,ENSMUSG00000069833,ENSMUSG00000006519,ENSMUSG00000027257,ENSMUSG00000020216,ENSMUSG00000045322,ENSMUSG00000044338,ENSMUSG00000025496,ENSMUSG00000020303,ENSMUSG00000020787,ENSMUSG00000024027,ENSMUSG00000039639,…
GO:BP	macromolecule biosynthetic process	GO:0009059	0.0104368	1.98143	4797	2274	475	27543	ENSMUSG00000040354,ENSMUSG00000075701,ENSMUSG00000022091,ENSMUSG00000020680,ENSMUSG00000019817,ENSMUSG00000048402,ENSMUSG00000030527,ENSMUSG00000028517,ENSMUSG00000000567,ENSMUSG00000038766,ENSMUSG00000008999,ENSMUSG00000026385,ENSMUSG00000017929,ENSMUSG00000021366,ENSMUSG00000002985,ENSMUSG00000074637,ENSMUSG00000079033,ENSMUSG00000046491,ENSMUSG00000015709,ENSMUSG00000021028,ENSMUSG00000015846,…
GO:BP	lipid localization	GO:0010876	0.0106621	1.97216	490	2274	70	27543	ENSMUSG00000027087,ENSMUSG00000026385,ENSMUSG00000002985,ENSMUSG00000021242,ENSMUSG00000030237,ENSMUSG00000002250,ENSMUSG00000023992,ENSMUSG00000051855,ENSMUSG00000003623,ENSMUSG00000024197,ENSMUSG00000032842,ENSMUSG00000017754,ENSMUSG00000025232,ENSMUSG00000022150,ENSMUSG00000059316,ENSMUSG00000048677,ENSMUSG00000028158,ENSMUSG00000023170,ENSMUSG00000030235,ENSMUSG00000046027,ENSMUSG00000015243,…
GO:BP	microtubule cytoskeleton organization	GO:0000226	0.0114101	1.94271	640	2274	86	27543	ENSMUSG00000021750,ENSMUSG00000033722,ENSMUSG00000025857,ENSMUSG00000068744,ENSMUSG00000025809,ENSMUSG00000074358,ENSMUSG00000047021,ENSMUSG00000027168,ENSMUSG00000052397,ENSMUSG00000050953,ENSMUSG00000037313,ENSMUSG00000020513,ENSMUSG00000023015,ENSMUSG00000035578,ENSMUSG00000028896,ENSMUSG00000019996,ENSMUSG00000023066,ENSMUSG00000010044,ENSMUSG00000010021,ENSMUSG00000068117,ENSMUSG00000031755,…
GO:BP	response to chemical	GO:0042221	0.01148	1.94006	5880	2274	570	27543	ENSMUSG00000018593,ENSMUSG00000021750,ENSMUSG00000028955,ENSMUSG00000037815,ENSMUSG00000040354,ENSMUSG00000029538,ENSMUSG00000010025,ENSMUSG00000075701,ENSMUSG00000030770,ENSMUSG00000067242,ENSMUSG00000024940,ENSMUSG00000027087,ENSMUSG00000048402,ENSMUSG00000025582,ENSMUSG00000036353,ENSMUSG00000000567,ENSMUSG00000028525,ENSMUSG00000028698,ENSMUSG00000008999,ENSMUSG00000027495,ENSMUSG00000064373,…
GO:BP	muscle tissue development	GO:0060537	0.0117562	1.92973	464	2274	67	27543	ENSMUSG00000029675,ENSMUSG00000019817,ENSMUSG00000000567,ENSMUSG00000008999,ENSMUSG00000072720,ENSMUSG00000030739,ENSMUSG00000022865,ENSMUSG00000024593,ENSMUSG00000015846,ENSMUSG00000022836,ENSMUSG00000025809,ENSMUSG00000020644,ENSMUSG00000020232,ENSMUSG00000001761,ENSMUSG00000053110,ENSMUSG00000026421,ENSMUSG00000018604,ENSMUSG00000050953,ENSMUSG00000075254,ENSMUSG00000032440,ENSMUSG00000019487,…
GO:BP	tissue homeostasis	GO:0001894	0.0118074	1.92785	271	2274	45	27543	ENSMUSG00000024940,ENSMUSG00000027087,ENSMUSG00000000567,ENSMUSG00000027562,ENSMUSG00000038642,ENSMUSG00000022865,ENSMUSG00000025809,ENSMUSG00000027803,ENSMUSG00000001761,ENSMUSG00000053110,ENSMUSG00000000751,ENSMUSG00000054675,ENSMUSG00000032359,ENSMUSG00000024621,ENSMUSG00000014599,ENSMUSG00000029086,ENSMUSG00000031755,ENSMUSG00000021363,ENSMUSG00000019539,ENSMUSG00000030324,ENSMUSG00000022483,…
GO:BP	regulation of angiogenesis	GO:0045765	0.0119089	1.92413	305	2274	49	27543	ENSMUSG00000018593,ENSMUSG00000025809,ENSMUSG00000044080,ENSMUSG00000046207,ENSMUSG00000038650,ENSMUSG00000064246,ENSMUSG00000032359,ENSMUSG00000026104,ENSMUSG00000031963,ENSMUSG00000016128,ENSMUSG00000032440,ENSMUSG00000027239,ENSMUSG00000028864,ENSMUSG00000023905,ENSMUSG00000021186,ENSMUSG00000028128,ENSMUSG00000031639,ENSMUSG00000037225,ENSMUSG00000021994,ENSMUSG00000021583,ENSMUSG00000015839,…
GO:BP	motile cilium assembly	GO:0044458	0.0123903	1.90692	67	2274	18	27543	ENSMUSG00000047021,ENSMUSG00000035578,ENSMUSG00000010044,ENSMUSG00000031755,ENSMUSG00000031831,ENSMUSG00000034227,ENSMUSG00000044948,ENSMUSG00000032221,ENSMUSG00000034401,ENSMUSG00000028294,ENSMUSG00000039963,ENSMUSG00000036962,ENSMUSG00000040219,ENSMUSG00000071550,ENSMUSG00000074651,ENSMUSG00000055809,ENSMUSG00000020308,ENSMUSG00000030588
GO:BP	regulation of macromolecule biosynthetic process	GO:0010556	0.0125347	1.90189	3953	2274	399	27543	ENSMUSG00000040354,ENSMUSG00000075701,ENSMUSG00000022091,ENSMUSG00000020680,ENSMUSG00000019817,ENSMUSG00000048402,ENSMUSG00000030527,ENSMUSG00000028517,ENSMUSG00000000567,ENSMUSG00000038766,ENSMUSG00000008999,ENSMUSG00000026385,ENSMUSG00000021366,ENSMUSG00000002985,ENSMUSG00000074637,ENSMUSG00000079033,ENSMUSG00000046491,ENSMUSG00000015709,ENSMUSG00000021028,ENSMUSG00000015846,ENSMUSG00000090125,…
GO:BP	regulation of organelle organization	GO:0033043	0.0126023	1.89955	1142	2274	137	27543	ENSMUSG00000029675,ENSMUSG00000021750,ENSMUSG00000022257,ENSMUSG00000022091,ENSMUSG00000025582,ENSMUSG00000008999,ENSMUSG00000020541,ENSMUSG00000026749,ENSMUSG00000068744,ENSMUSG00000038668,ENSMUSG00000071862,ENSMUSG00000003955,ENSMUSG00000023992,ENSMUSG00000053110,ENSMUSG00000052397,ENSMUSG00000020388,ENSMUSG00000036880,ENSMUSG00000024621,ENSMUSG00000074513,ENSMUSG00000036273,ENSMUSG00000036995,…
GO:BP	growth	GO:0040007	0.0134324	1.87184	1063	2274	129	27543	ENSMUSG00000021750,ENSMUSG00000067242,ENSMUSG00000048402,ENSMUSG00000000567,ENSMUSG00000064373,ENSMUSG00000002985,ENSMUSG00000074637,ENSMUSG00000022865,ENSMUSG00000015846,ENSMUSG00000107478,ENSMUSG00000002250,ENSMUSG00000068744,ENSMUSG00000055128,ENSMUSG00000030342,ENSMUSG00000025809,ENSMUSG00000049493,ENSMUSG00000052911,ENSMUSG00000000957,ENSMUSG00000079227,ENSMUSG00000027803,ENSMUSG00000001761,…
GO:BP	negative regulation of programmed cell death	GO:0043069	0.0134395	1.87162	1053	2274	128	27543	ENSMUSG00000037815,ENSMUSG00000075701,ENSMUSG00000027087,ENSMUSG00000048402,ENSMUSG00000000567,ENSMUSG00000008999,ENSMUSG00000030629,ENSMUSG00000002985,ENSMUSG00000015709,ENSMUSG00000002250,ENSMUSG00000062078,ENSMUSG00000057103,ENSMUSG00000025809,ENSMUSG00000072949,ENSMUSG00000079227,ENSMUSG00000035158,ENSMUSG00000023992,ENSMUSG00000001761,ENSMUSG00000053110,ENSMUSG00000022037,ENSMUSG00000022816,…
GO:BP	cilium or flagellum-dependent cell motility	GO:0001539	0.0134557	1.87109	167	2274	32	27543	ENSMUSG00000047021,ENSMUSG00000029442,ENSMUSG00000017754,ENSMUSG00000035578,ENSMUSG00000020014,ENSMUSG00000031755,ENSMUSG00000026546,ENSMUSG00000022388,ENSMUSG00000048029,ENSMUSG00000044948,ENSMUSG00000032221,ENSMUSG00000020799,ENSMUSG00000028294,ENSMUSG00000039963,ENSMUSG00000024175,ENSMUSG00000026679,ENSMUSG00000040219,ENSMUSG00000071550,ENSMUSG00000020609,ENSMUSG00000039632,ENSMUSG00000035394,…
GO:BP	cilium-dependent cell motility	GO:0060285	0.0134557	1.87109	167	2274	32	27543	ENSMUSG00000047021,ENSMUSG00000029442,ENSMUSG00000017754,ENSMUSG00000035578,ENSMUSG00000020014,ENSMUSG00000031755,ENSMUSG00000026546,ENSMUSG00000022388,ENSMUSG00000048029,ENSMUSG00000044948,ENSMUSG00000032221,ENSMUSG00000020799,ENSMUSG00000028294,ENSMUSG00000039963,ENSMUSG00000024175,ENSMUSG00000026679,ENSMUSG00000040219,ENSMUSG00000071550,ENSMUSG00000020609,ENSMUSG00000039632,ENSMUSG00000035394,…
GO:BP	organophosphate metabolic process	GO:0019637	0.0135181	1.86909	914	2274	114	27543	ENSMUSG00000028792,ENSMUSG00000024712,ENSMUSG00000028517,ENSMUSG00000028525,ENSMUSG00000028698,ENSMUSG00000026385,ENSMUSG00000021112,ENSMUSG00000019872,ENSMUSG00000028221,ENSMUSG00000002250,ENSMUSG00000019877,ENSMUSG00000038967,ENSMUSG00000036833,ENSMUSG00000039431,ENSMUSG00000026173,ENSMUSG00000072949,ENSMUSG00000023992,ENSMUSG00000003623,ENSMUSG00000046207,ENSMUSG00000021226,ENSMUSG00000038855,…
GO:BP	lipid transport	GO:0006869	0.0138594	1.85826	430	2274	63	27543	ENSMUSG00000027087,ENSMUSG00000026385,ENSMUSG00000002985,ENSMUSG00000021242,ENSMUSG00000030237,ENSMUSG00000002250,ENSMUSG00000023992,ENSMUSG00000003623,ENSMUSG00000032842,ENSMUSG00000017754,ENSMUSG00000022150,ENSMUSG00000059316,ENSMUSG00000048677,ENSMUSG00000028158,ENSMUSG00000023170,ENSMUSG00000030235,ENSMUSG00000046027,ENSMUSG00000015243,ENSMUSG00000028494,ENSMUSG00000046808,ENSMUSG00000041193,…
GO:BP	kidney morphogenesis	GO:0060993	0.0143326	1.84368	101	2274	23	27543	ENSMUSG00000000567,ENSMUSG00000008999,ENSMUSG00000015647,ENSMUSG00000031665,ENSMUSG00000027803,ENSMUSG00000001761,ENSMUSG00000036273,ENSMUSG00000035112,ENSMUSG00000038843,ENSMUSG00000022770,ENSMUSG00000034227,ENSMUSG00000037225,ENSMUSG00000039994,ENSMUSG00000051397,ENSMUSG00000024134,ENSMUSG00000021318,ENSMUSG00000049115,ENSMUSG00000051367,ENSMUSG00000015957,ENSMUSG00000055653,ENSMUSG00000051159,…
GO:BP	regulation of leukocyte mediated immunity	GO:0002703	0.0145283	1.83779	248	2274	42	27543	ENSMUSG00000067212,ENSMUSG00000020101,ENSMUSG00000023992,ENSMUSG00000030579,ENSMUSG00000061232,ENSMUSG00000046207,ENSMUSG00000047123,ENSMUSG00000004266,ENSMUSG00000002111,ENSMUSG00000060802,ENSMUSG00000022488,ENSMUSG00000006611,ENSMUSG00000032691,ENSMUSG00000031639,ENSMUSG00000034227,ENSMUSG00000026471,ENSMUSG00000040296,ENSMUSG00000018500,ENSMUSG00000031077,ENSMUSG00000020660,ENSMUSG00000050732,…
GO:BP	cell morphogenesis	GO:0000902	0.0153835	1.81295	1086	2274	131	27543	ENSMUSG00000018593,ENSMUSG00000028955,ENSMUSG00000030770,ENSMUSG00000067242,ENSMUSG00000027087,ENSMUSG00000048402,ENSMUSG00000025582,ENSMUSG00000008999,ENSMUSG00000017929,ENSMUSG00000058325,ENSMUSG00000002985,ENSMUSG00000030739,ENSMUSG00000015647,ENSMUSG00000025809,ENSMUSG00000038668,ENSMUSG00000049493,ENSMUSG00000052911,ENSMUSG00000020644,ENSMUSG00000079227,ENSMUSG00000001761,ENSMUSG00000053110,…
GO:BP	positive regulation of cell death	GO:0010942	0.0154434	1.81126	664	2274	88	27543	ENSMUSG00000037815,ENSMUSG00000008999,ENSMUSG00000002985,ENSMUSG00000015846,ENSMUSG00000025809,ENSMUSG00000038668,ENSMUSG00000007891,ENSMUSG00000003955,ENSMUSG00000079227,ENSMUSG00000036887,ENSMUSG00000022037,ENSMUSG00000027168,ENSMUSG00000030579,ENSMUSG00000020733,ENSMUSG00000001435,ENSMUSG00000032359,ENSMUSG00000036273,ENSMUSG00000028602,ENSMUSG00000041046,ENSMUSG00000028974,ENSMUSG00000027878,…
GO:BP	positive regulation of neural precursor cell proliferation	GO:2000179	0.0155584	1.80804	68	2274	18	27543	ENSMUSG00000048402,ENSMUSG00000001761,ENSMUSG00000027168,ENSMUSG00000027239,ENSMUSG00000041272,ENSMUSG00000037225,ENSMUSG00000000120,ENSMUSG00000022129,ENSMUSG00000098132,ENSMUSG00000021318,ENSMUSG00000025407,ENSMUSG00000021685,ENSMUSG00000033952,ENSMUSG00000027070,ENSMUSG00000028017,ENSMUSG00000019803,ENSMUSG00000045333,ENSMUSG00000050071
GO:BP	transcription, DNA-templated	GO:0006351	0.0158886	1.79891	3596	2274	366	27543	ENSMUSG00000040354,ENSMUSG00000022091,ENSMUSG00000020680,ENSMUSG00000019817,ENSMUSG00000048402,ENSMUSG00000030527,ENSMUSG00000028517,ENSMUSG00000000567,ENSMUSG00000038766,ENSMUSG00000008999,ENSMUSG00000021366,ENSMUSG00000002985,ENSMUSG00000074637,ENSMUSG00000079033,ENSMUSG00000015709,ENSMUSG00000021028,ENSMUSG00000015846,ENSMUSG00000090125,ENSMUSG00000107478,ENSMUSG00000002250,ENSMUSG00000068744,…
GO:BP	positive regulation of hemopoiesis	GO:1903708	0.0160076	1.79567	184	2274	34	27543	ENSMUSG00000027562,ENSMUSG00000020101,ENSMUSG00000000957,ENSMUSG00000020644,ENSMUSG00000023992,ENSMUSG00000030579,ENSMUSG00000046207,ENSMUSG00000038855,ENSMUSG00000024621,ENSMUSG00000002602,ENSMUSG00000032440,ENSMUSG00000027239,ENSMUSG00000041272,ENSMUSG00000027878,ENSMUSG00000022488,ENSMUSG00000014599,ENSMUSG00000032691,ENSMUSG00000029204,ENSMUSG00000031077,ENSMUSG00000028042,ENSMUSG00000021318,…
GO:BP	positive regulation of leukocyte differentiation	GO:1902107	0.0160076	1.79567	184	2274	34	27543	ENSMUSG00000027562,ENSMUSG00000020101,ENSMUSG00000000957,ENSMUSG00000020644,ENSMUSG00000023992,ENSMUSG00000030579,ENSMUSG00000046207,ENSMUSG00000038855,ENSMUSG00000024621,ENSMUSG00000002602,ENSMUSG00000032440,ENSMUSG00000027239,ENSMUSG00000041272,ENSMUSG00000027878,ENSMUSG00000022488,ENSMUSG00000014599,ENSMUSG00000032691,ENSMUSG00000029204,ENSMUSG00000031077,ENSMUSG00000028042,ENSMUSG00000021318,…
GO:BP	response to lipopolysaccharide	GO:0032496	0.0160571	1.79433	441	2274	64	27543	ENSMUSG00000075701,ENSMUSG00000028525,ENSMUSG00000002250,ENSMUSG00000021709,ENSMUSG00000079227,ENSMUSG00000023992,ENSMUSG00000050953,ENSMUSG00000002602,ENSMUSG00000003184,ENSMUSG00000047123,ENSMUSG00000027962,ENSMUSG00000002111,ENSMUSG00000041515,ENSMUSG00000060802,ENSMUSG00000030921,ENSMUSG00000032691,ENSMUSG00000051439,ENSMUSG00000021423,ENSMUSG00000015243,ENSMUSG00000021994,ENSMUSG00000018774,…
GO:BP	regulation of reactive oxygen species metabolic process	GO:2000377	0.01612	1.79264	153	2274	30	27543	ENSMUSG00000030579,ENSMUSG00000033918,ENSMUSG00000032440,ENSMUSG00000026031,ENSMUSG00000061119,ENSMUSG00000030921,ENSMUSG00000021186,ENSMUSG00000039450,ENSMUSG00000029759,ENSMUSG00000015839,ENSMUSG00000001517,ENSMUSG00000006519,ENSMUSG00000000628,ENSMUSG00000000120,ENSMUSG00000021125,ENSMUSG00000042677,ENSMUSG00000051498,ENSMUSG00000046949,ENSMUSG00000107283,ENSMUSG00000079293,ENSMUSG00000049115,…
GO:BP	nucleic acid-templated transcription	GO:0097659	0.0162962	1.78791	3597	2274	366	27543	ENSMUSG00000040354,ENSMUSG00000022091,ENSMUSG00000020680,ENSMUSG00000019817,ENSMUSG00000048402,ENSMUSG00000030527,ENSMUSG00000028517,ENSMUSG00000000567,ENSMUSG00000038766,ENSMUSG00000008999,ENSMUSG00000021366,ENSMUSG00000002985,ENSMUSG00000074637,ENSMUSG00000079033,ENSMUSG00000015709,ENSMUSG00000021028,ENSMUSG00000015846,ENSMUSG00000090125,ENSMUSG00000107478,ENSMUSG00000002250,ENSMUSG00000068744,…
GO:BP	sensory organ morphogenesis	GO:0090596	0.0165529	1.78113	300	2274	48	27543	ENSMUSG00000048402,ENSMUSG00000000567,ENSMUSG00000008999,ENSMUSG00000096014,ENSMUSG00000038982,ENSMUSG00000049493,ENSMUSG00000027168,ENSMUSG00000051985,ENSMUSG00000020733,ENSMUSG00000018604,ENSMUSG00000021013,ENSMUSG00000034739,ENSMUSG00000027878,ENSMUSG00000040681,ENSMUSG00000020105,ENSMUSG00000029086,ENSMUSG00000050288,ENSMUSG00000037225,ENSMUSG00000024325,ENSMUSG00000021994,ENSMUSG00000052957,…
GO:BP	leukocyte cell-cell adhesion	GO:0007159	0.0169234	1.77151	370	2274	56	27543	ENSMUSG00000008999,ENSMUSG00000025809,ENSMUSG00000020101,ENSMUSG00000046207,ENSMUSG00000052397,ENSMUSG00000038855,ENSMUSG00000027962,ENSMUSG00000032440,ENSMUSG00000027239,ENSMUSG00000004266,ENSMUSG00000060802,ENSMUSG00000022488,ENSMUSG00000028581,ENSMUSG00000038843,ENSMUSG00000006611,ENSMUSG00000032691,ENSMUSG00000024965,ENSMUSG00000052142,ENSMUSG00000022770,ENSMUSG00000039323,ENSMUSG00000029204,…
GO:BP	cerebrospinal fluid circulation	GO:0090660	0.0171398	1.76599	19	2274	9	27543	ENSMUSG00000020733,ENSMUSG00000020014,ENSMUSG00000026546,ENSMUSG00000006784,ENSMUSG00000044948,ENSMUSG00000036962,ENSMUSG00000053161,ENSMUSG00000039632,ENSMUSG00000035394
GO:BP	regulation of vasculature development	GO:1901342	0.0171708	1.76521	309	2274	49	27543	ENSMUSG00000018593,ENSMUSG00000025809,ENSMUSG00000044080,ENSMUSG00000046207,ENSMUSG00000038650,ENSMUSG00000064246,ENSMUSG00000032359,ENSMUSG00000026104,ENSMUSG00000031963,ENSMUSG00000016128,ENSMUSG00000032440,ENSMUSG00000027239,ENSMUSG00000028864,ENSMUSG00000023905,ENSMUSG00000021186,ENSMUSG00000028128,ENSMUSG00000031639,ENSMUSG00000037225,ENSMUSG00000021994,ENSMUSG00000021583,ENSMUSG00000015839,…
GO:BP	positive regulation of cellular component organization	GO:0051130	0.0172241	1.76386	1149	2274	137	27543	ENSMUSG00000022091,ENSMUSG00000036353,ENSMUSG00000000567,ENSMUSG00000008999,ENSMUSG00000025351,ENSMUSG00000002985,ENSMUSG00000068744,ENSMUSG00000062078,ENSMUSG00000025809,ENSMUSG00000038668,ENSMUSG00000071862,ENSMUSG00000003955,ENSMUSG00000023992,ENSMUSG00000022037,ENSMUSG00000030579,ENSMUSG00000020388,ENSMUSG00000002602,ENSMUSG00000036273,ENSMUSG00000014778,ENSMUSG00000074364,ENSMUSG00000026031,…
GO:BP	negative regulation of cell death	GO:0060548	0.0176977	1.75208	1180	2274	140	27543	ENSMUSG00000037815,ENSMUSG00000075701,ENSMUSG00000027087,ENSMUSG00000048402,ENSMUSG00000000567,ENSMUSG00000008999,ENSMUSG00000030629,ENSMUSG00000002985,ENSMUSG00000015709,ENSMUSG00000002250,ENSMUSG00000062078,ENSMUSG00000057103,ENSMUSG00000025809,ENSMUSG00000072949,ENSMUSG00000079227,ENSMUSG00000035158,ENSMUSG00000023992,ENSMUSG00000001761,ENSMUSG00000053110,ENSMUSG00000022037,ENSMUSG00000022816,…
GO:BP	response to peptide	GO:1901652	0.0180778	1.74286	516	2274	72	27543	ENSMUSG00000040354,ENSMUSG00000028698,ENSMUSG00000008999,ENSMUSG00000027562,ENSMUSG00000021709,ENSMUSG00000038967,ENSMUSG00000023992,ENSMUSG00000020546,ENSMUSG00000016921,ENSMUSG00000050953,ENSMUSG00000041046,ENSMUSG00000027962,ENSMUSG00000025745,ENSMUSG00000026031,ENSMUSG00000027984,ENSMUSG00000059316,ENSMUSG00000027423,ENSMUSG00000032323,ENSMUSG00000038843,ENSMUSG00000009281,ENSMUSG00000029287,…
GO:BP	immune response	GO:0006955	0.0186189	1.73005	1834	2274	203	27543	ENSMUSG00000028955,ENSMUSG00000075701,ENSMUSG00000036896,ENSMUSG00000028525,ENSMUSG00000038642,ENSMUSG00000002985,ENSMUSG00000067212,ENSMUSG00000029570,ENSMUSG00000021709,ENSMUSG00000020101,ENSMUSG00000079227,ENSMUSG00000023992,ENSMUSG00000036887,ENSMUSG00000020546,ENSMUSG00000030579,ENSMUSG00000061232,ENSMUSG00000046207,ENSMUSG00000052397,ENSMUSG00000021477,ENSMUSG00000033721,ENSMUSG00000032359,…
GO:BP	negative regulation of apoptotic process	GO:0043066	0.0186671	1.72892	1030	2274	125	27543	ENSMUSG00000037815,ENSMUSG00000075701,ENSMUSG00000027087,ENSMUSG00000048402,ENSMUSG00000000567,ENSMUSG00000008999,ENSMUSG00000030629,ENSMUSG00000002985,ENSMUSG00000015709,ENSMUSG00000002250,ENSMUSG00000062078,ENSMUSG00000057103,ENSMUSG00000025809,ENSMUSG00000072949,ENSMUSG00000079227,ENSMUSG00000035158,ENSMUSG00000023992,ENSMUSG00000001761,ENSMUSG00000053110,ENSMUSG00000022037,ENSMUSG00000022816,…
GO:BP	astrocyte differentiation	GO:0048708	0.018983	1.72163	82	2274	20	27543	ENSMUSG00000028517,ENSMUSG00000000567,ENSMUSG00000052911,ENSMUSG00000020644,ENSMUSG00000023992,ENSMUSG00000001761,ENSMUSG00000036887,ENSMUSG00000027168,ENSMUSG00000021379,ENSMUSG00000038539,ENSMUSG00000035305,ENSMUSG00000027398,ENSMUSG00000020932,ENSMUSG00000019803,ENSMUSG00000026249,ENSMUSG00000031760,ENSMUSG00000020178,ENSMUSG00000020009,ENSMUSG00000026840,ENSMUSG00000027434
GO:BP	axonemal dynein complex assembly	GO:0070286	0.0190495	1.72012	39	2274	13	27543	ENSMUSG00000025857,ENSMUSG00000010044,ENSMUSG00000006784,ENSMUSG00000031831,ENSMUSG00000034706,ENSMUSG00000039963,ENSMUSG00000053161,ENSMUSG00000040219,ENSMUSG00000039632,ENSMUSG00000035126,ENSMUSG00000043020,ENSMUSG00000028845,ENSMUSG00000055809
GO:BP	cellular homeostasis	GO:0019725	0.0199765	1.69948	794	2274	101	27543	ENSMUSG00000021371,ENSMUSG00000075701,ENSMUSG00000027087,ENSMUSG00000025582,ENSMUSG00000026385,ENSMUSG00000027562,ENSMUSG00000002985,ENSMUSG00000002250,ENSMUSG00000079227,ENSMUSG00000023992,ENSMUSG00000020546,ENSMUSG00000020733,ENSMUSG00000029434,ENSMUSG00000036273,ENSMUSG00000027962,ENSMUSG00000004266,ENSMUSG00000015653,ENSMUSG00000032754,ENSMUSG00000035112,ENSMUSG00000025408,ENSMUSG00000025993,…
GO:BP	T cell activation	GO:0042110	0.0202844	1.69284	527	2274	73	27543	ENSMUSG00000027087,ENSMUSG00000029570,ENSMUSG00000022865,ENSMUSG00000020101,ENSMUSG00000046207,ENSMUSG00000045817,ENSMUSG00000021477,ENSMUSG00000038855,ENSMUSG00000050953,ENSMUSG00000027962,ENSMUSG00000032440,ENSMUSG00000027239,ENSMUSG00000041272,ENSMUSG00000004266,ENSMUSG00000002111,ENSMUSG00000060802,ENSMUSG00000022488,ENSMUSG00000028581,ENSMUSG00000006611,ENSMUSG00000032691,ENSMUSG00000052142,…
GO:BP	regulation of leukocyte proliferation	GO:0070663	0.0218178	1.66119	252	2274	42	27543	ENSMUSG00000020101,ENSMUSG00000030579,ENSMUSG00000033721,ENSMUSG00000024621,ENSMUSG00000047123,ENSMUSG00000027962,ENSMUSG00000032440,ENSMUSG00000004266,ENSMUSG00000006389,ENSMUSG00000022488,ENSMUSG00000014599,ENSMUSG00000028581,ENSMUSG00000052142,ENSMUSG00000022770,ENSMUSG00000039323,ENSMUSG00000034227,ENSMUSG00000062312,ENSMUSG00000031077,ENSMUSG00000029816,ENSMUSG00000028042,ENSMUSG00000020399,…
GO:BP	regulation of hemopoiesis	GO:1903706	0.0219045	1.65947	400	2274	59	27543	ENSMUSG00000036896,ENSMUSG00000027495,ENSMUSG00000027562,ENSMUSG00000020101,ENSMUSG00000000957,ENSMUSG00000020644,ENSMUSG00000035158,ENSMUSG00000023992,ENSMUSG00000030579,ENSMUSG00000046207,ENSMUSG00000045817,ENSMUSG00000038855,ENSMUSG00000026104,ENSMUSG00000024621,ENSMUSG00000002602,ENSMUSG00000032440,ENSMUSG00000027239,ENSMUSG00000041272,ENSMUSG00000027878,ENSMUSG00000004266,ENSMUSG00000002111,…
GO:BP	ossification	GO:0001503	0.0219163	1.65923	409	2274	60	27543	ENSMUSG00000024940,ENSMUSG00000048402,ENSMUSG00000000567,ENSMUSG00000008999,ENSMUSG00000074637,ENSMUSG00000004473,ENSMUSG00000000957,ENSMUSG00000020644,ENSMUSG00000027803,ENSMUSG00000001761,ENSMUSG00000053110,ENSMUSG00000054675,ENSMUSG00000038503,ENSMUSG00000020003,ENSMUSG00000050953,ENSMUSG00000027239,ENSMUSG00000014599,ENSMUSG00000037225,ENSMUSG00000021994,ENSMUSG00000071637,ENSMUSG00000032179,…
GO:BP	response to nutrient	GO:0007584	0.0227992	1.64208	179	2274	33	27543	ENSMUSG00000008999,ENSMUSG00000015846,ENSMUSG00000002250,ENSMUSG00000038967,ENSMUSG00000027962,ENSMUSG00000032440,ENSMUSG00000000275,ENSMUSG00000059316,ENSMUSG00000032263,ENSMUSG00000048677,ENSMUSG00000039323,ENSMUSG00000032194,ENSMUSG00000032942,ENSMUSG00000027750,ENSMUSG00000028766,ENSMUSG00000027478,ENSMUSG00000032725,ENSMUSG00000020303,ENSMUSG00000020838,ENSMUSG00000027875,ENSMUSG00000024987,…
GO:BP	inorganic ion homeostasis	GO:0098771	0.0236296	1.62654	614	2274	82	27543	ENSMUSG00000021371,ENSMUSG00000027087,ENSMUSG00000026385,ENSMUSG00000027562,ENSMUSG00000002985,ENSMUSG00000032373,ENSMUSG00000038967,ENSMUSG00000079227,ENSMUSG00000020733,ENSMUSG00000029434,ENSMUSG00000036273,ENSMUSG00000003617,ENSMUSG00000004266,ENSMUSG00000015653,ENSMUSG00000032754,ENSMUSG00000060802,ENSMUSG00000035112,ENSMUSG00000025408,ENSMUSG00000027423,ENSMUSG00000025993,ENSMUSG00000006611,…
GO:BP	regulation of cellular biosynthetic process	GO:0031326	0.0237366	1.62458	4136	2274	413	27543	ENSMUSG00000040354,ENSMUSG00000022091,ENSMUSG00000020680,ENSMUSG00000019817,ENSMUSG00000048402,ENSMUSG00000030527,ENSMUSG00000028517,ENSMUSG00000000567,ENSMUSG00000038766,ENSMUSG00000008999,ENSMUSG00000026385,ENSMUSG00000021366,ENSMUSG00000002985,ENSMUSG00000074637,ENSMUSG00000079033,ENSMUSG00000046491,ENSMUSG00000015709,ENSMUSG00000021028,ENSMUSG00000015846,ENSMUSG00000090125,ENSMUSG00000107478,…
GO:BP	response to inorganic substance	GO:0010035	0.0249043	1.60373	653	2274	86	27543	ENSMUSG00000027087,ENSMUSG00000025582,ENSMUSG00000064373,ENSMUSG00000074457,ENSMUSG00000022836,ENSMUSG00000020644,ENSMUSG00000021461,ENSMUSG00000038855,ENSMUSG00000002602,ENSMUSG00000036273,ENSMUSG00000020475,ENSMUSG00000036639,ENSMUSG00000027962,ENSMUSG00000026031,ENSMUSG00000003617,ENSMUSG00000060802,ENSMUSG00000028864,ENSMUSG00000019796,ENSMUSG00000073609,ENSMUSG00000015112,ENSMUSG00000025993,…
GO:BP	epithelial cell migration	GO:0010631	0.0251765	1.599	296	2274	47	27543	ENSMUSG00000018593,ENSMUSG00000027087,ENSMUSG00000028517,ENSMUSG00000000567,ENSMUSG00000058325,ENSMUSG00000025351,ENSMUSG00000002985,ENSMUSG00000002250,ENSMUSG00000025809,ENSMUSG00000022816,ENSMUSG00000032359,ENSMUSG00000031963,ENSMUSG00000044447,ENSMUSG00000016128,ENSMUSG00000032440,ENSMUSG00000061119,ENSMUSG00000040260,ENSMUSG00000041445,ENSMUSG00000037225,ENSMUSG00000026383,ENSMUSG00000022436,…
GO:BP	blood coagulation	GO:0007596	0.0254159	1.59489	172	2274	32	27543	ENSMUSG00000036353,ENSMUSG00000002985,ENSMUSG00000030342,ENSMUSG00000023961,ENSMUSG00000002602,ENSMUSG00000014418,ENSMUSG00000004266,ENSMUSG00000015085,ENSMUSG00000006389,ENSMUSG00000028128,ENSMUSG00000024965,ENSMUSG00000015839,ENSMUSG00000026365,ENSMUSG00000022912,ENSMUSG00000016942,ENSMUSG00000027882,ENSMUSG00000053399,ENSMUSG00000006369,ENSMUSG00000020787,ENSMUSG00000006574,ENSMUSG00000027712,…
GO:BP	positive regulation of angiogenesis	GO:0045766	0.0257347	1.58948	180	2274	33	27543	ENSMUSG00000025809,ENSMUSG00000044080,ENSMUSG00000046207,ENSMUSG00000064246,ENSMUSG00000032359,ENSMUSG00000031963,ENSMUSG00000032440,ENSMUSG00000027239,ENSMUSG00000028864,ENSMUSG00000028128,ENSMUSG00000031639,ENSMUSG00000037225,ENSMUSG00000021994,ENSMUSG00000021583,ENSMUSG00000015839,ENSMUSG00000000628,ENSMUSG00000004951,ENSMUSG00000044338,ENSMUSG00000042677,ENSMUSG00000054555,ENSMUSG00000026874,…
GO:BP	positive regulation of vasculature development	GO:1904018	0.0257347	1.58948	180	2274	33	27543	ENSMUSG00000025809,ENSMUSG00000044080,ENSMUSG00000046207,ENSMUSG00000064246,ENSMUSG00000032359,ENSMUSG00000031963,ENSMUSG00000032440,ENSMUSG00000027239,ENSMUSG00000028864,ENSMUSG00000028128,ENSMUSG00000031639,ENSMUSG00000037225,ENSMUSG00000021994,ENSMUSG00000021583,ENSMUSG00000015839,ENSMUSG00000000628,ENSMUSG00000004951,ENSMUSG00000044338,ENSMUSG00000042677,ENSMUSG00000054555,ENSMUSG00000026874,…
GO:BP	tissue migration	GO:0090130	0.0260151	1.58478	305	2274	48	27543	ENSMUSG00000018593,ENSMUSG00000027087,ENSMUSG00000028517,ENSMUSG00000000567,ENSMUSG00000058325,ENSMUSG00000025351,ENSMUSG00000002985,ENSMUSG00000002250,ENSMUSG00000025809,ENSMUSG00000022816,ENSMUSG00000032359,ENSMUSG00000031963,ENSMUSG00000044447,ENSMUSG00000016128,ENSMUSG00000032440,ENSMUSG00000061119,ENSMUSG00000040260,ENSMUSG00000041445,ENSMUSG00000037225,ENSMUSG00000026383,ENSMUSG00000022436,…
GO:BP	positive regulation of response to cytokine stimulus	GO:0060760	0.0264616	1.57738	64	2274	17	27543	ENSMUSG00000023992,ENSMUSG00000002602,ENSMUSG00000003184,ENSMUSG00000022906,ENSMUSG00000014599,ENSMUSG00000028581,ENSMUSG00000025498,ENSMUSG00000021994,ENSMUSG00000040296,ENSMUSG00000031077,ENSMUSG00000040329,ENSMUSG00000046879,ENSMUSG00000026896,ENSMUSG00000052593,ENSMUSG00000072244,ENSMUSG00000040794,ENSMUSG00000031451
GO:BP	positive regulation of protein metabolic process	GO:0051247	0.0265191	1.57644	1519	2274	172	27543	ENSMUSG00000021750,ENSMUSG00000028517,ENSMUSG00000000567,ENSMUSG00000008999,ENSMUSG00000020541,ENSMUSG00000002985,ENSMUSG00000015846,ENSMUSG00000068744,ENSMUSG00000025809,ENSMUSG00000020101,ENSMUSG00000007891,ENSMUSG00000000957,ENSMUSG00000003955,ENSMUSG00000023992,ENSMUSG00000022037,ENSMUSG00000032841,ENSMUSG00000046207,ENSMUSG00000028333,ENSMUSG00000052397,ENSMUSG00000032044,ENSMUSG00000054675,…
GO:BP	behavior	GO:0007610	0.0267135	1.57327	741	2274	95	27543	ENSMUSG00000026385,ENSMUSG00000064373,ENSMUSG00000002985,ENSMUSG00000030739,ENSMUSG00000025809,ENSMUSG00000020644,ENSMUSG00000023992,ENSMUSG00000013089,ENSMUSG00000027168,ENSMUSG00000028957,ENSMUSG00000050953,ENSMUSG00000036273,ENSMUSG00000025232,ENSMUSG00000027239,ENSMUSG00000039358,ENSMUSG00000047632,ENSMUSG00000024083,ENSMUSG00000029673,ENSMUSG00000060802,ENSMUSG00000063428,ENSMUSG00000118401,…
GO:BP	cellular catabolic process	GO:0044248	0.0272987	1.56386	2111	2274	228	27543	ENSMUSG00000022257,ENSMUSG00000075701,ENSMUSG00000020680,ENSMUSG00000028525,ENSMUSG00000026385,ENSMUSG00000028675,ENSMUSG00000038642,ENSMUSG00000041556,ENSMUSG00000024654,ENSMUSG00000002985,ENSMUSG00000024827,ENSMUSG00000019872,ENSMUSG00000036503,ENSMUSG00000022323,ENSMUSG00000002250,ENSMUSG00000062078,ENSMUSG00000048232,ENSMUSG00000060376,ENSMUSG00000036833,ENSMUSG00000007891,ENSMUSG00000028015,…
GO:BP	ion homeostasis	GO:0050801	0.0274432	1.56157	626	2274	83	27543	ENSMUSG00000021371,ENSMUSG00000027087,ENSMUSG00000026385,ENSMUSG00000027562,ENSMUSG00000002985,ENSMUSG00000032373,ENSMUSG00000038967,ENSMUSG00000079227,ENSMUSG00000020733,ENSMUSG00000029434,ENSMUSG00000036273,ENSMUSG00000003617,ENSMUSG00000004266,ENSMUSG00000015653,ENSMUSG00000032754,ENSMUSG00000060802,ENSMUSG00000035112,ENSMUSG00000025408,ENSMUSG00000027423,ENSMUSG00000025993,ENSMUSG00000006611,…
GO:BP	defense response to virus	GO:0051607	0.0275548	1.5598	297	2274	47	27543	ENSMUSG00000022865,ENSMUSG00000026104,ENSMUSG00000003184,ENSMUSG00000047123,ENSMUSG00000022906,ENSMUSG00000079363,ENSMUSG00000062488,ENSMUSG00000000275,ENSMUSG00000030921,ENSMUSG00000061286,ENSMUSG00000032691,ENSMUSG00000031639,ENSMUSG00000029826,ENSMUSG00000025498,ENSMUSG00000040296,ENSMUSG00000061298,ENSMUSG00000049502,ENSMUSG00000031077,ENSMUSG00000032690,ENSMUSG00000020707,ENSMUSG00000009585,…
GO:BP	cellular modified amino acid metabolic process	GO:0006575	0.0288915	1.53923	197	2274	35	27543	ENSMUSG00000032348,ENSMUSG00000057103,ENSMUSG00000019877,ENSMUSG00000003623,ENSMUSG00000039007,ENSMUSG00000021477,ENSMUSG00000029919,ENSMUSG00000029864,ENSMUSG00000027610,ENSMUSG00000068299,ENSMUSG00000031584,ENSMUSG00000015970,ENSMUSG00000030235,ENSMUSG00000024900,ENSMUSG00000073940,ENSMUSG00000015839,ENSMUSG00000039648,ENSMUSG00000079427,ENSMUSG00000040562,ENSMUSG00000028607,ENSMUSG00000002769,…
GO:BP	detoxification	GO:0098754	0.0289244	1.53874	127	2274	26	27543	ENSMUSG00000075701,ENSMUSG00000032348,ENSMUSG00000002985,ENSMUSG00000021461,ENSMUSG00000028597,ENSMUSG00000029864,ENSMUSG00000024747,ENSMUSG00000021186,ENSMUSG00000031584,ENSMUSG00000060063,ENSMUSG00000073940,ENSMUSG00000015839,ENSMUSG00000050737,ENSMUSG00000020844,ENSMUSG00000052234,ENSMUSG00000021760,ENSMUSG00000072941,ENSMUSG00000002944,ENSMUSG00000024953,ENSMUSG00000031760,ENSMUSG00000020810,…
GO:BP	defense response to symbiont	GO:0140546	0.0301389	1.52087	298	2274	47	27543	ENSMUSG00000022865,ENSMUSG00000026104,ENSMUSG00000003184,ENSMUSG00000047123,ENSMUSG00000022906,ENSMUSG00000079363,ENSMUSG00000062488,ENSMUSG00000000275,ENSMUSG00000030921,ENSMUSG00000061286,ENSMUSG00000032691,ENSMUSG00000031639,ENSMUSG00000029826,ENSMUSG00000025498,ENSMUSG00000040296,ENSMUSG00000061298,ENSMUSG00000049502,ENSMUSG00000031077,ENSMUSG00000032690,ENSMUSG00000020707,ENSMUSG00000009585,…
GO:BP	regulation of inflammatory response	GO:0050727	0.0304571	1.51631	333	2274	51	27543	ENSMUSG00000075701,ENSMUSG00000038642,ENSMUSG00000002985,ENSMUSG00000002250,ENSMUSG00000079227,ENSMUSG00000023992,ENSMUSG00000036273,ENSMUSG00000003184,ENSMUSG00000027239,ENSMUSG00000028864,ENSMUSG00000091956,ENSMUSG00000032691,ENSMUSG00000031639,ENSMUSG00000060063,ENSMUSG00000023170,ENSMUSG00000023336,ENSMUSG00000030107,ENSMUSG00000021994,ENSMUSG00000044350,ENSMUSG00000034786,ENSMUSG00000050737,…
GO:BP	nephron epithelium development	GO:0072009	0.0306954	1.51293	120	2274	25	27543	ENSMUSG00000000567,ENSMUSG00000015647,ENSMUSG00000031665,ENSMUSG00000052911,ENSMUSG00000027803,ENSMUSG00000001761,ENSMUSG00000053110,ENSMUSG00000027878,ENSMUSG00000035112,ENSMUSG00000029086,ENSMUSG00000022770,ENSMUSG00000034227,ENSMUSG00000037225,ENSMUSG00000039994,ENSMUSG00000051397,ENSMUSG00000024134,ENSMUSG00000021318,ENSMUSG00000049115,ENSMUSG00000026602,ENSMUSG00000051367,ENSMUSG00000015957,…
GO:BP	midgut development	GO:0007494	0.0321444	1.49289	12	2274	7	27543	ENSMUSG00000001761,ENSMUSG00000021994,ENSMUSG00000042812,ENSMUSG00000027875,ENSMUSG00000025991,ENSMUSG00000013584,ENSMUSG00000076441
GO:BP	epithelium migration	GO:0090132	0.032945	1.48221	299	2274	47	27543	ENSMUSG00000018593,ENSMUSG00000027087,ENSMUSG00000028517,ENSMUSG00000000567,ENSMUSG00000058325,ENSMUSG00000025351,ENSMUSG00000002985,ENSMUSG00000002250,ENSMUSG00000025809,ENSMUSG00000022816,ENSMUSG00000032359,ENSMUSG00000031963,ENSMUSG00000044447,ENSMUSG00000016128,ENSMUSG00000032440,ENSMUSG00000061119,ENSMUSG00000040260,ENSMUSG00000041445,ENSMUSG00000037225,ENSMUSG00000026383,ENSMUSG00000022436,…
GO:BP	supramolecular fiber organization	GO:0097435	0.0336197	1.47341	755	2274	96	27543	ENSMUSG00000029675,ENSMUSG00000021750,ENSMUSG00000037815,ENSMUSG00000022091,ENSMUSG00000024940,ENSMUSG00000002985,ENSMUSG00000068744,ENSMUSG00000025809,ENSMUSG00000038668,ENSMUSG00000049493,ENSMUSG00000023992,ENSMUSG00000022037,ENSMUSG00000022817,ENSMUSG00000022054,ENSMUSG00000052397,ENSMUSG00000020388,ENSMUSG00000075284,ENSMUSG00000026421,ENSMUSG00000074513,ENSMUSG00000036995,ENSMUSG00000014778,…
GO:BP	mammary gland epithelial cell differentiation	GO:0060644	0.0340768	1.46754	16	2274	8	27543	ENSMUSG00000020644,ENSMUSG00000001761,ENSMUSG00000037225,ENSMUSG00000026638,ENSMUSG00000042812,ENSMUSG00000027186,ENSMUSG00000005268,ENSMUSG00000059246
GO:BP	response to cytokine	GO:0034097	0.0346936	1.45975	1155	2274	136	27543	ENSMUSG00000028955,ENSMUSG00000000567,ENSMUSG00000030629,ENSMUSG00000024827,ENSMUSG00000021709,ENSMUSG00000096014,ENSMUSG00000079227,ENSMUSG00000023992,ENSMUSG00000022747,ENSMUSG00000053110,ENSMUSG00000020546,ENSMUSG00000027168,ENSMUSG00000045817,ENSMUSG00000064246,ENSMUSG00000051650,ENSMUSG00000026104,ENSMUSG00000024621,ENSMUSG00000002602,ENSMUSG00000003184,ENSMUSG00000027962,ENSMUSG00000022906,…
GO:BP	regulation of interleukin-6 production	GO:0032675	0.0355133	1.44961	159	2274	30	27543	ENSMUSG00000075701,ENSMUSG00000079227,ENSMUSG00000023992,ENSMUSG00000030579,ENSMUSG00000047123,ENSMUSG00000004266,ENSMUSG00000022488,ENSMUSG00000028864,ENSMUSG00000028581,ENSMUSG00000030921,ENSMUSG00000031639,ENSMUSG00000034227,ENSMUSG00000021994,ENSMUSG00000040296,ENSMUSG00000018500,ENSMUSG00000006519,ENSMUSG00000020399,ENSMUSG00000026928,ENSMUSG00000045322,ENSMUSG00000042677,ENSMUSG00000034947,…
GO:BP	interleukin-6 production	GO:0032635	0.0355133	1.44961	159	2274	30	27543	ENSMUSG00000075701,ENSMUSG00000079227,ENSMUSG00000023992,ENSMUSG00000030579,ENSMUSG00000047123,ENSMUSG00000004266,ENSMUSG00000022488,ENSMUSG00000028864,ENSMUSG00000028581,ENSMUSG00000030921,ENSMUSG00000031639,ENSMUSG00000034227,ENSMUSG00000021994,ENSMUSG00000040296,ENSMUSG00000018500,ENSMUSG00000006519,ENSMUSG00000020399,ENSMUSG00000026928,ENSMUSG00000045322,ENSMUSG00000042677,ENSMUSG00000034947,…
GO:BP	nucleoside phosphate metabolic process	GO:0006753	0.0356769	1.44761	489	2274	68	27543	ENSMUSG00000028792,ENSMUSG00000024712,ENSMUSG00000028525,ENSMUSG00000021112,ENSMUSG00000019872,ENSMUSG00000038967,ENSMUSG00000072949,ENSMUSG00000023992,ENSMUSG00000003623,ENSMUSG00000021226,ENSMUSG00000036880,ENSMUSG00000036273,ENSMUSG00000020475,ENSMUSG00000002326,ENSMUSG00000027452,ENSMUSG00000063849,ENSMUSG00000015085,ENSMUSG00000030978,ENSMUSG00000005686,ENSMUSG00000015112,ENSMUSG00000042540,…
GO:BP	hemostasis	GO:0007599	0.036639	1.43606	175	2274	32	27543	ENSMUSG00000036353,ENSMUSG00000002985,ENSMUSG00000030342,ENSMUSG00000023961,ENSMUSG00000002602,ENSMUSG00000014418,ENSMUSG00000004266,ENSMUSG00000015085,ENSMUSG00000006389,ENSMUSG00000028128,ENSMUSG00000024965,ENSMUSG00000015839,ENSMUSG00000026365,ENSMUSG00000022912,ENSMUSG00000016942,ENSMUSG00000027882,ENSMUSG00000053399,ENSMUSG00000006369,ENSMUSG00000020787,ENSMUSG00000006574,ENSMUSG00000027712,…
GO:BP	coagulation	GO:0050817	0.036639	1.43606	175	2274	32	27543	ENSMUSG00000036353,ENSMUSG00000002985,ENSMUSG00000030342,ENSMUSG00000023961,ENSMUSG00000002602,ENSMUSG00000014418,ENSMUSG00000004266,ENSMUSG00000015085,ENSMUSG00000006389,ENSMUSG00000028128,ENSMUSG00000024965,ENSMUSG00000015839,ENSMUSG00000026365,ENSMUSG00000022912,ENSMUSG00000016942,ENSMUSG00000027882,ENSMUSG00000053399,ENSMUSG00000006369,ENSMUSG00000020787,ENSMUSG00000006574,ENSMUSG00000027712,…
GO:BP	antigen processing and presentation of peptide antigen	GO:0048002	0.0367924	1.43424	72	2274	18	27543	ENSMUSG00000038642,ENSMUSG00000067212,ENSMUSG00000023992,ENSMUSG00000061232,ENSMUSG00000021477,ENSMUSG00000060802,ENSMUSG00000006611,ENSMUSG00000026471,ENSMUSG00000021583,ENSMUSG00000073409,ENSMUSG00000091705,ENSMUSG00000049037,ENSMUSG00000035929,ENSMUSG00000073411,ENSMUSG00000029408,ENSMUSG00000037649,ENSMUSG00000037321,ENSMUSG00000038213
GO:BP	cell surface receptor signaling pathway involved in cell-cell signaling	GO:1905114	0.0368771	1.43324	555	2274	75	27543	ENSMUSG00000048402,ENSMUSG00000004558,ENSMUSG00000028517,ENSMUSG00000000567,ENSMUSG00000028909,ENSMUSG00000002985,ENSMUSG00000074637,ENSMUSG00000074886,ENSMUSG00000031665,ENSMUSG00000042613,ENSMUSG00000035158,ENSMUSG00000027803,ENSMUSG00000001761,ENSMUSG00000053110,ENSMUSG00000020733,ENSMUSG00000038503,ENSMUSG00000022790,ENSMUSG00000047090,ENSMUSG00000014329,ENSMUSG00000036273,ENSMUSG00000027239,…
GO:BP	cell chemotaxis	GO:0060326	0.0369463	1.43243	309	2274	48	27543	ENSMUSG00000030770,ENSMUSG00000028525,ENSMUSG00000022865,ENSMUSG00000038668,ENSMUSG00000079227,ENSMUSG00000033721,ENSMUSG00000024621,ENSMUSG00000027962,ENSMUSG00000027239,ENSMUSG00000002111,ENSMUSG00000032754,ENSMUSG00000022488,ENSMUSG00000014599,ENSMUSG00000028864,ENSMUSG00000044456,ENSMUSG00000031990,ENSMUSG00000009281,ENSMUSG00000009647,ENSMUSG00000018927,ENSMUSG00000037225,ENSMUSG00000032006,…
GO:BP	mesenchymal cell proliferation	GO:0010463	0.037472	1.42629	47	2274	14	27543	ENSMUSG00000000567,ENSMUSG00000008999,ENSMUSG00000001761,ENSMUSG00000032440,ENSMUSG00000021994,ENSMUSG00000052957,ENSMUSG00000048450,ENSMUSG00000024134,ENSMUSG00000042812,ENSMUSG00000051367,ENSMUSG00000015957,ENSMUSG00000055653,ENSMUSG00000010797,ENSMUSG00000029563
GO:BP	cell communication	GO:0007154	0.0379291	1.42103	7546	2274	709	27543	ENSMUSG00000021750,ENSMUSG00000037815,ENSMUSG00000040354,ENSMUSG00000075701,ENSMUSG00000022091,ENSMUSG00000067242,ENSMUSG00000024940,ENSMUSG00000027087,ENSMUSG00000048402,ENSMUSG00000025582,ENSMUSG00000030527,ENSMUSG00000004558,ENSMUSG00000036353,ENSMUSG00000028517,ENSMUSG00000000567,ENSMUSG00000028525,ENSMUSG00000028698,ENSMUSG00000008999,ENSMUSG00000027650,ENSMUSG00000026385,ENSMUSG00000027562,…
GO:BP	leukocyte activation	GO:0045321	0.0386969	1.41232	1046	2274	125	27543	ENSMUSG00000027087,ENSMUSG00000030527,ENSMUSG00000029570,ENSMUSG00000022865,ENSMUSG00000020101,ENSMUSG00000000957,ENSMUSG00000020644,ENSMUSG00000023992,ENSMUSG00000036887,ENSMUSG00000022037,ENSMUSG00000030579,ENSMUSG00000046207,ENSMUSG00000045817,ENSMUSG00000021477,ENSMUSG00000033721,ENSMUSG00000038855,ENSMUSG00000050953,ENSMUSG00000002602,ENSMUSG00000036273,ENSMUSG00000047123,ENSMUSG00000027962,…
GO:BP	carbohydrate derivative catabolic process	GO:1901136	0.0403015	1.39468	160	2274	30	27543	ENSMUSG00000028525,ENSMUSG00000041556,ENSMUSG00000025534,ENSMUSG00000023961,ENSMUSG00000021477,ENSMUSG00000064246,ENSMUSG00000033540,ENSMUSG00000036639,ENSMUSG00000002326,ENSMUSG00000025232,ENSMUSG00000005686,ENSMUSG00000024747,ENSMUSG00000042684,ENSMUSG00000031767,ENSMUSG00000037225,ENSMUSG00000033157,ENSMUSG00000027259,ENSMUSG00000062778,ENSMUSG00000009585,ENSMUSG00000033427,ENSMUSG00000040613,…
GO:BP	aging	GO:0007568	0.0404228	1.39337	200	2274	35	27543	ENSMUSG00000037815,ENSMUSG00000002985,ENSMUSG00000036887,ENSMUSG00000021477,ENSMUSG00000036639,ENSMUSG00000027962,ENSMUSG00000032440,ENSMUSG00000039323,ENSMUSG00000037225,ENSMUSG00000015839,ENSMUSG00000018774,ENSMUSG00000032942,ENSMUSG00000028766,ENSMUSG00000022548,ENSMUSG00000022512,ENSMUSG00000020155,ENSMUSG00000020182,ENSMUSG00000014030,ENSMUSG00000049115,ENSMUSG00000039672,ENSMUSG00000000290,…
GO:BP	positive regulation of ion transmembrane transport	GO:0034767	0.0404228	1.39337	200	2274	35	27543	ENSMUSG00000026385,ENSMUSG00000038642,ENSMUSG00000025809,ENSMUSG00000023992,ENSMUSG00000020733,ENSMUSG00000041046,ENSMUSG00000035112,ENSMUSG00000015202,ENSMUSG00000028584,ENSMUSG00000036570,ENSMUSG00000044338,ENSMUSG00000020155,ENSMUSG00000025496,ENSMUSG00000009545,ENSMUSG00000020787,ENSMUSG00000039639,ENSMUSG00000034855,ENSMUSG00000049115,ENSMUSG00000008590,ENSMUSG00000039672,ENSMUSG00000020793,…
GO:BP	negative regulation of viral process	GO:0048525	0.0404509	1.39307	100	2274	22	27543	ENSMUSG00000026104,ENSMUSG00000000275,ENSMUSG00000030921,ENSMUSG00000029826,ENSMUSG00000032690,ENSMUSG00000009585,ENSMUSG00000025491,ENSMUSG00000060441,ENSMUSG00000029561,ENSMUSG00000020641,ENSMUSG00000026222,ENSMUSG00000006369,ENSMUSG00000057143,ENSMUSG00000025492,ENSMUSG00000027832,ENSMUSG00000026896,ENSMUSG00000024079,ENSMUSG00000035042,ENSMUSG00000072244,ENSMUSG00000066861,ENSMUSG00000066867,…
GO:BP	positive regulation of inflammatory response	GO:0050729	0.0411641	1.38548	137	2274	27	27543	ENSMUSG00000038642,ENSMUSG00000079227,ENSMUSG00000023992,ENSMUSG00000036273,ENSMUSG00000027239,ENSMUSG00000091956,ENSMUSG00000031639,ENSMUSG00000060063,ENSMUSG00000021994,ENSMUSG00000034786,ENSMUSG00000018500,ENSMUSG00000030717,ENSMUSG00000050732,ENSMUSG00000045322,ENSMUSG00000026069,ENSMUSG00000051498,ENSMUSG00000014158,ENSMUSG00000015533,ENSMUSG00000004043,ENSMUSG00000035042,ENSMUSG00000027398,…
GO:BP	Wnt signaling pathway	GO:0016055	0.0419173	1.37761	436	2274	62	27543	ENSMUSG00000004558,ENSMUSG00000028517,ENSMUSG00000000567,ENSMUSG00000028909,ENSMUSG00000002985,ENSMUSG00000074637,ENSMUSG00000074886,ENSMUSG00000031665,ENSMUSG00000042613,ENSMUSG00000035158,ENSMUSG00000027803,ENSMUSG00000053110,ENSMUSG00000020733,ENSMUSG00000038503,ENSMUSG00000047090,ENSMUSG00000014329,ENSMUSG00000036273,ENSMUSG00000027239,ENSMUSG00000022150,ENSMUSG00000025408,ENSMUSG00000040260,…
GO:BP	organic acid transport	GO:0015849	0.0424152	1.37248	337	2274	51	27543	ENSMUSG00000030495,ENSMUSG00000002985,ENSMUSG00000033720,ENSMUSG00000030237,ENSMUSG00000002250,ENSMUSG00000025809,ENSMUSG00000003623,ENSMUSG00000020733,ENSMUSG00000050953,ENSMUSG00000048856,ENSMUSG00000059316,ENSMUSG00000021728,ENSMUSG00000015112,ENSMUSG00000030235,ENSMUSG00000028494,ENSMUSG00000041193,ENSMUSG00000050737,ENSMUSG00000031596,ENSMUSG00000027999,ENSMUSG00000063698,ENSMUSG00000036570,…
GO:BP	positive regulation of chemotaxis	GO:0050921	0.0446441	1.35024	153	2274	29	27543	ENSMUSG00000036353,ENSMUSG00000038668,ENSMUSG00000023992,ENSMUSG00000024621,ENSMUSG00000027239,ENSMUSG00000002111,ENSMUSG00000022488,ENSMUSG00000014599,ENSMUSG00000009281,ENSMUSG00000009647,ENSMUSG00000037225,ENSMUSG00000032006,ENSMUSG00000021994,ENSMUSG00000034786,ENSMUSG00000004951,ENSMUSG00000045092,ENSMUSG00000033220,ENSMUSG00000014158,ENSMUSG00000015533,ENSMUSG00000034855,ENSMUSG00000052593,…
GO:BP	regulation of morphogenesis of a branching structure	GO:0060688	0.045049	1.34632	60	2274	16	27543	ENSMUSG00000000567,ENSMUSG00000008999,ENSMUSG00000015846,ENSMUSG00000001761,ENSMUSG00000013089,ENSMUSG00000036273,ENSMUSG00000027239,ENSMUSG00000028864,ENSMUSG00000020019,ENSMUSG00000021994,ENSMUSG00000051397,ENSMUSG00000024134,ENSMUSG00000049115,ENSMUSG00000027398,ENSMUSG00000051367,ENSMUSG00000010797
GO:BP	neuron fate commitment	GO:0048663	0.0450944	1.34588	73	2274	18	27543	ENSMUSG00000048402,ENSMUSG00000096014,ENSMUSG00000020644,ENSMUSG00000027168,ENSMUSG00000024420,ENSMUSG00000023391,ENSMUSG00000053129,ENSMUSG00000021318,ENSMUSG00000001496,ENSMUSG00000040728,ENSMUSG00000028736,ENSMUSG00000051367,ENSMUSG00000042002,ENSMUSG00000030507,ENSMUSG00000061911,ENSMUSG00000026890,ENSMUSG00000015053,ENSMUSG00000027434
GO:BP	central nervous system neuron differentiation	GO:0021953	0.0458447	1.33871	193	2274	34	27543	ENSMUSG00000048402,ENSMUSG00000022864,ENSMUSG00000017929,ENSMUSG00000021112,ENSMUSG00000096014,ENSMUSG00000001761,ENSMUSG00000027168,ENSMUSG00000024621,ENSMUSG00000041272,ENSMUSG00000060802,ENSMUSG00000020262,ENSMUSG00000023391,ENSMUSG00000061298,ENSMUSG00000053129,ENSMUSG00000021379,ENSMUSG00000021318,ENSMUSG00000020423,ENSMUSG00000021685,ENSMUSG00000001496,ENSMUSG00000028736,ENSMUSG00000019803,…
GO:BP	adenylate cyclase-modulating G protein-coupled receptor signaling pathway	GO:0007188	0.0462316	1.33506	226	2274	38	27543	ENSMUSG00000030527,ENSMUSG00000036353,ENSMUSG00000028525,ENSMUSG00000038668,ENSMUSG00000020733,ENSMUSG00000041046,ENSMUSG00000039358,ENSMUSG00000067586,ENSMUSG00000049928,ENSMUSG00000047904,ENSMUSG00000015243,ENSMUSG00000018500,ENSMUSG00000034792,ENSMUSG00000045092,ENSMUSG00000025496,ENSMUSG00000044199,ENSMUSG00000024027,ENSMUSG00000027643,ENSMUSG00000060470,ENSMUSG00000034855,ENSMUSG00000029373,…
GO:BP	renal tubule development	GO:0061326	0.0477244	1.32126	101	2274	22	27543	ENSMUSG00000000567,ENSMUSG00000015647,ENSMUSG00000027803,ENSMUSG00000001761,ENSMUSG00000053110,ENSMUSG00000026104,ENSMUSG00000021013,ENSMUSG00000027878,ENSMUSG00000035112,ENSMUSG00000029086,ENSMUSG00000022770,ENSMUSG00000037225,ENSMUSG00000039994,ENSMUSG00000051397,ENSMUSG00000024134,ENSMUSG00000021318,ENSMUSG00000049115,ENSMUSG00000051367,ENSMUSG00000015957,ENSMUSG00000055653,ENSMUSG00000049538,…
GO:BP	cell-cell signaling by wnt	GO:0198738	0.0482659	1.31636	438	2274	62	27543	ENSMUSG00000004558,ENSMUSG00000028517,ENSMUSG00000000567,ENSMUSG00000028909,ENSMUSG00000002985,ENSMUSG00000074637,ENSMUSG00000074886,ENSMUSG00000031665,ENSMUSG00000042613,ENSMUSG00000035158,ENSMUSG00000027803,ENSMUSG00000053110,ENSMUSG00000020733,ENSMUSG00000038503,ENSMUSG00000047090,ENSMUSG00000014329,ENSMUSG00000036273,ENSMUSG00000027239,ENSMUSG00000022150,ENSMUSG00000025408,ENSMUSG00000040260,…
GO:BP	connective tissue development	GO:0061448	0.0483573	1.31554	286	2274	45	27543	ENSMUSG00000024940,ENSMUSG00000048402,ENSMUSG00000000567,ENSMUSG00000008999,ENSMUSG00000002250,ENSMUSG00000042613,ENSMUSG00000020644,ENSMUSG00000049295,ENSMUSG00000032440,ENSMUSG00000026031,ENSMUSG00000027239,ENSMUSG00000002111,ENSMUSG00000014599,ENSMUSG00000029122,ENSMUSG00000031755,ENSMUSG00000037225,ENSMUSG00000032006,ENSMUSG00000021994,ENSMUSG00000048450,ENSMUSG00000023391,ENSMUSG00000028150,…
GO:BP	response to hormone	GO:0009725	0.0498963	1.30193	951	2274	115	27543	ENSMUSG00000021750,ENSMUSG00000037815,ENSMUSG00000040354,ENSMUSG00000028698,ENSMUSG00000008999,ENSMUSG00000027562,ENSMUSG00000028909,ENSMUSG00000038642,ENSMUSG00000015846,ENSMUSG00000002250,ENSMUSG00000038967,ENSMUSG00000000957,ENSMUSG00000053110,ENSMUSG00000020546,ENSMUSG00000016921,ENSMUSG00000045817,ENSMUSG00000021477,ENSMUSG00000032359,ENSMUSG00000050953,ENSMUSG00000041046,ENSMUSG00000032440,…
GO:CC	cytoplasm	GO:0005737	5.86755e-65	64.2315	11416	2284	1349	27317	ENSMUSG00000029675,ENSMUSG00000018593,ENSMUSG00000021750,ENSMUSG00000028955,ENSMUSG00000021371,ENSMUSG00000037815,ENSMUSG00000040354,ENSMUSG00000031979,ENSMUSG00000010025,ENSMUSG00000028792,ENSMUSG00000022257,ENSMUSG00000075701,ENSMUSG00000027195,ENSMUSG00000038286,ENSMUSG00000022091,ENSMUSG00000030770,ENSMUSG00000020680,ENSMUSG00000019817,ENSMUSG00000096210,ENSMUSG00000027087,ENSMUSG00000048402,…
GO:CC	mitochondrion	GO:0005739	1.9132e-20	19.7182	1921	2284	286	27317	ENSMUSG00000029675,ENSMUSG00000021371,ENSMUSG00000040354,ENSMUSG00000010025,ENSMUSG00000028792,ENSMUSG00000038286,ENSMUSG00000024712,ENSMUSG00000025582,ENSMUSG00000036353,ENSMUSG00000026385,ENSMUSG00000027495,ENSMUSG00000072946,ENSMUSG00000032348,ENSMUSG00000021366,ENSMUSG00000024827,ENSMUSG00000028383,ENSMUSG00000033720,ENSMUSG00000015846,ENSMUSG00000022323,ENSMUSG00000057103,ENSMUSG00000030869,…
GO:CC	extracellular matrix	GO:0031012	5.21854e-17	16.2825	497	2284	106	27317	ENSMUSG00000029675,ENSMUSG00000018593,ENSMUSG00000027195,ENSMUSG00000024940,ENSMUSG00000008999,ENSMUSG00000023186,ENSMUSG00000002985,ENSMUSG00000021613,ENSMUSG00000015647,ENSMUSG00000025809,ENSMUSG00000025780,ENSMUSG00000028776,ENSMUSG00000052911,ENSMUSG00000007891,ENSMUSG00000000957,ENSMUSG00000022037,ENSMUSG00000019055,ENSMUSG00000021477,ENSMUSG00000001435,ENSMUSG00000031963,ENSMUSG00000030605,…
GO:CC	external encapsulating structure	GO:0030312	7.12351e-17	16.1473	499	2284	106	27317	ENSMUSG00000029675,ENSMUSG00000018593,ENSMUSG00000027195,ENSMUSG00000024940,ENSMUSG00000008999,ENSMUSG00000023186,ENSMUSG00000002985,ENSMUSG00000021613,ENSMUSG00000015647,ENSMUSG00000025809,ENSMUSG00000025780,ENSMUSG00000028776,ENSMUSG00000052911,ENSMUSG00000007891,ENSMUSG00000000957,ENSMUSG00000022037,ENSMUSG00000019055,ENSMUSG00000021477,ENSMUSG00000001435,ENSMUSG00000031963,ENSMUSG00000030605,…
GO:CC	collagen-containing extracellular matrix	GO:0062023	5.30097e-15	14.2756	369	2284	84	27317	ENSMUSG00000029675,ENSMUSG00000018593,ENSMUSG00000024940,ENSMUSG00000008999,ENSMUSG00000023186,ENSMUSG00000021613,ENSMUSG00000015647,ENSMUSG00000025809,ENSMUSG00000025780,ENSMUSG00000028776,ENSMUSG00000052911,ENSMUSG00000007891,ENSMUSG00000022037,ENSMUSG00000019055,ENSMUSG00000021477,ENSMUSG00000001435,ENSMUSG00000031963,ENSMUSG00000030605,ENSMUSG00000002289,ENSMUSG00000059049,ENSMUSG00000015085,…
GO:CC	membrane	GO:0016020	1.81374e-13	12.7414	10261	2284	1038	27317	ENSMUSG00000018593,ENSMUSG00000021750,ENSMUSG00000028955,ENSMUSG00000021371,ENSMUSG00000037815,ENSMUSG00000040354,ENSMUSG00000031979,ENSMUSG00000030495,ENSMUSG00000010025,ENSMUSG00000028792,ENSMUSG00000022257,ENSMUSG00000075701,ENSMUSG00000027195,ENSMUSG00000030770,ENSMUSG00000027087,ENSMUSG00000048402,ENSMUSG00000025582,ENSMUSG00000036353,ENSMUSG00000028517,ENSMUSG00000028525,ENSMUSG00000028698,…
GO:CC	cellular anatomical entity	GO:0110165	8.09817e-13	12.0916	22745	2284	2030	27317	ENSMUSG00000029675,ENSMUSG00000018593,ENSMUSG00000021750,ENSMUSG00000028955,ENSMUSG00000021371,ENSMUSG00000037815,ENSMUSG00000040354,ENSMUSG00000029538,ENSMUSG00000031979,ENSMUSG00000030495,ENSMUSG00000010025,ENSMUSG00000028792,ENSMUSG00000022257,ENSMUSG00000038637,ENSMUSG00000075701,ENSMUSG00000027195,ENSMUSG00000038286,ENSMUSG00000022091,ENSMUSG00000030770,ENSMUSG00000020680,ENSMUSG00000019817,…
USG00000027602	ENSMUSG00000042178	ENSMUSG00000025204	ENSMUSG00000041801	ENSMUSG00000058076	ENSMUSG00000079157	ENSMUSG00000020219	ENSMUSG00000024944	ENSMUSG00000024787	ENSMUSG00000058135	ENSMUSG00000067818	ENSMUSG00000029408	ENSMUSG00000021094	ENSMUSG00000061461	ENSMUSG00000050272	ENSMUSG00000034168	ENSMUSG00000030352	ENSMUSG00000030086	ENSMUSG00000036860	ENSMUSG00000054452	ENSMUSG00000042419	ENSMUSG00000045318	ENSMUSG00000079055	ENSMUSG00000032500	ENSMUSG00000019761	ENSMUSG00000020657	ENSMUSG00000070283	ENSMUSG00000020077	ENSMUSG00000024846	ENSMUSG00000059734	ENSMUSG00000019505	ENSMUSG00000011148	ENSMUSG00000026890	ENSMUSG00000049303	ENSMUSG00000070509	ENSMUSG00000030748	ENSMUSG00000024570	ENSMUSG00000039043	ENSMUSG00000026479	ENSMUSG00000020614	ENSMUSG00000022439	ENSMUSG00000002963	ENSMUSG00000030533	ENSMUSG00000034108	ENSMUSG00000070858	ENSMUSG00000018819	ENSMUSG00000055839	ENSMUSG00000055633	ENSMUSG00000032085	ENSMUSG00000019179
GO:CC	mitochondrial membrane	GO:0031966	4.21006e-12	11.3757	693	2284	120	27317	ENSMUSG00000021371,ENSMUSG00000010025,ENSMUSG00000028792,ENSMUSG00000027495,ENSMUSG00000033720,ENSMUSG00000057103,ENSMUSG00000030869,ENSMUSG00000003955,ENSMUSG00000022037,ENSMUSG00000019864,ENSMUSG00000036880,ENSMUSG00000050953,ENSMUSG00000036273,ENSMUSG00000026003,ENSMUSG00000033918,ENSMUSG00000016128,ENSMUSG00000025745,ENSMUSG00000027984,ENSMUSG00000022763,ENSMUSG00000024132,ENSMUSG00000048856,…
GO:CC	mitochondrial envelope	GO:0005740	2.79193e-11	10.5541	753	2284	125	27317	ENSMUSG00000021371,ENSMUSG00000010025,ENSMUSG00000028792,ENSMUSG00000027495,ENSMUSG00000033720,ENSMUSG00000057103,ENSMUSG00000030869,ENSMUSG00000003955,ENSMUSG00000022037,ENSMUSG00000019864,ENSMUSG00000036880,ENSMUSG00000050953,ENSMUSG00000036273,ENSMUSG00000026003,ENSMUSG00000033918,ENSMUSG00000016128,ENSMUSG00000025745,ENSMUSG00000027984,ENSMUSG00000022763,ENSMUSG00000075229,ENSMUSG00000024132,…
GO:CC	extracellular region	GO:0005576	5.01978e-11	10.2993	2757	2284	337	27317	ENSMUSG00000029675,ENSMUSG00000018593,ENSMUSG00000075701,ENSMUSG00000067242,ENSMUSG00000024940,ENSMUSG00000025582,ENSMUSG00000036896,ENSMUSG00000008999,ENSMUSG00000026385,ENSMUSG00000064373,ENSMUSG00000027562,ENSMUSG00000038642,ENSMUSG00000025351,ENSMUSG00000002985,ENSMUSG00000067212,ENSMUSG00000021613,ENSMUSG00000092035,ENSMUSG00000046491,ENSMUSG00000019872,ENSMUSG00000022865,ENSMUSG00000074457,…
GO:CC	mitochondrial inner membrane	GO:0005743	6.11071e-11	10.2139	461	2284	88	27317	ENSMUSG00000021371,ENSMUSG00000010025,ENSMUSG00000028792,ENSMUSG00000033720,ENSMUSG00000057103,ENSMUSG00000030869,ENSMUSG00000022037,ENSMUSG00000036880,ENSMUSG00000036273,ENSMUSG00000033918,ENSMUSG00000025745,ENSMUSG00000027984,ENSMUSG00000022763,ENSMUSG00000024132,ENSMUSG00000048856,ENSMUSG00000032754,ENSMUSG00000029864,ENSMUSG00000018574,ENSMUSG00000027710,ENSMUSG00000026926,ENSMUSG00000015112,…
GO:CC	organelle membrane	GO:0031090	6.45899e-11	10.1898	3148	2284	375	27317	ENSMUSG00000018593,ENSMUSG00000028955,ENSMUSG00000021371,ENSMUSG00000031979,ENSMUSG00000010025,ENSMUSG00000028792,ENSMUSG00000022257,ENSMUSG00000075701,ENSMUSG00000027195,ENSMUSG00000028517,ENSMUSG00000027495,ENSMUSG00000017929,ENSMUSG00000025351,ENSMUSG00000020541,ENSMUSG00000046805,ENSMUSG00000067212,ENSMUSG00000029570,ENSMUSG00000026466,ENSMUSG00000019975,ENSMUSG00000020375,ENSMUSG00000033720,…
GO:CC	intracellular anatomical structure	GO:0005622	5.88054e-10	9.23058	17357	2284	1603	27317	ENSMUSG00000029675,ENSMUSG00000018593,ENSMUSG00000021750,ENSMUSG00000028955,ENSMUSG00000021371,ENSMUSG00000037815,ENSMUSG00000040354,ENSMUSG00000029538,ENSMUSG00000031979,ENSMUSG00000010025,ENSMUSG00000028792,ENSMUSG00000022257,ENSMUSG00000075701,ENSMUSG00000027195,ENSMUSG00000038286,ENSMUSG00000022091,ENSMUSG00000030770,ENSMUSG00000020680,ENSMUSG00000019817,ENSMUSG00000096210,ENSMUSG00000027087,…
GO:CC	organelle inner membrane	GO:0019866	1.78052e-09	8.74945	521	2284	92	27317	ENSMUSG00000021371,ENSMUSG00000010025,ENSMUSG00000028792,ENSMUSG00000026466,ENSMUSG00000033720,ENSMUSG00000036503,ENSMUSG00000057103,ENSMUSG00000030869,ENSMUSG00000022037,ENSMUSG00000036880,ENSMUSG00000036273,ENSMUSG00000033918,ENSMUSG00000025745,ENSMUSG00000027984,ENSMUSG00000022763,ENSMUSG00000024132,ENSMUSG00000048856,ENSMUSG00000032754,ENSMUSG00000029864,ENSMUSG00000018574,ENSMUSG00000027710,…
GO:CC	cilium	GO:0005929	2.92415e-09	8.534	709	2284	114	27317	ENSMUSG00000028792,ENSMUSG00000038637,ENSMUSG00000048402,ENSMUSG00000074358,ENSMUSG00000001761,ENSMUSG00000047021,ENSMUSG00000020733,ENSMUSG00000052397,ENSMUSG00000032121,ENSMUSG00000032359,ENSMUSG00000020513,ENSMUSG00000029442,ENSMUSG00000024666,ENSMUSG00000021013,ENSMUSG00000035578,ENSMUSG00000020024,ENSMUSG00000020014,ENSMUSG00000039358,ENSMUSG00000027878,ENSMUSG00000029122,ENSMUSG00000004347,…
GO:CC	organelle envelope	GO:0031967	3.27576e-09	8.48469	1210	2284	170	27317	ENSMUSG00000021371,ENSMUSG00000010025,ENSMUSG00000028792,ENSMUSG00000027495,ENSMUSG00000002985,ENSMUSG00000026466,ENSMUSG00000033720,ENSMUSG00000036503,ENSMUSG00000021709,ENSMUSG00000057103,ENSMUSG00000030869,ENSMUSG00000003955,ENSMUSG00000022037,ENSMUSG00000019864,ENSMUSG00000036880,ENSMUSG00000050953,ENSMUSG00000036273,ENSMUSG00000026003,ENSMUSG00000033918,ENSMUSG00000036639,ENSMUSG00000037474,…
GO:CC	envelope	GO:0031975	3.27576e-09	8.48469	1210	2284	170	27317	ENSMUSG00000021371,ENSMUSG00000010025,ENSMUSG00000028792,ENSMUSG00000027495,ENSMUSG00000002985,ENSMUSG00000026466,ENSMUSG00000033720,ENSMUSG00000036503,ENSMUSG00000021709,ENSMUSG00000057103,ENSMUSG00000030869,ENSMUSG00000003955,ENSMUSG00000022037,ENSMUSG00000019864,ENSMUSG00000036880,ENSMUSG00000050953,ENSMUSG00000036273,ENSMUSG00000026003,ENSMUSG00000033918,ENSMUSG00000036639,ENSMUSG00000037474,…
GO:CC	cell projection	GO:0042995	3.34954e-09	8.47501	2533	2284	306	27317	ENSMUSG00000021750,ENSMUSG00000028955,ENSMUSG00000037815,ENSMUSG00000030495,ENSMUSG00000028792,ENSMUSG00000022257,ENSMUSG00000038637,ENSMUSG00000030770,ENSMUSG00000027087,ENSMUSG00000048402,ENSMUSG00000025582,ENSMUSG00000004558,ENSMUSG00000036353,ENSMUSG00000028525,ENSMUSG00000027562,ENSMUSG00000041556,ENSMUSG00000002985,ENSMUSG00000021112,ENSMUSG00000030739,ENSMUSG00000035805,ENSMUSG00000022865,…
GO:CC	endomembrane system	GO:0012505	1.06575e-08	7.97234	4164	2284	460	27317	ENSMUSG00000018593,ENSMUSG00000028955,ENSMUSG00000037815,ENSMUSG00000031979,ENSMUSG00000010025,ENSMUSG00000022257,ENSMUSG00000075701,ENSMUSG00000027195,ENSMUSG00000019817,ENSMUSG00000096210,ENSMUSG00000025582,ENSMUSG00000004558,ENSMUSG00000028517,ENSMUSG00000028525,ENSMUSG00000026385,ENSMUSG00000008090,ENSMUSG00000028675,ENSMUSG00000038642,ENSMUSG00000041556,ENSMUSG00000017929,ENSMUSG00000025351,…
GO:CC	plasma membrane bounded cell projection	GO:0120025	2.69255e-08	7.56984	2437	2284	292	27317	ENSMUSG00000021750,ENSMUSG00000028955,ENSMUSG00000037815,ENSMUSG00000030495,ENSMUSG00000028792,ENSMUSG00000038637,ENSMUSG00000030770,ENSMUSG00000027087,ENSMUSG00000048402,ENSMUSG00000025582,ENSMUSG00000004558,ENSMUSG00000036353,ENSMUSG00000028525,ENSMUSG00000027562,ENSMUSG00000041556,ENSMUSG00000002985,ENSMUSG00000021112,ENSMUSG00000030739,ENSMUSG00000035805,ENSMUSG00000022865,ENSMUSG00000015846,…
GO:CC	cell surface	GO:0009986	3.83599e-08	7.41612	1117	2284	156	27317	ENSMUSG00000018593,ENSMUSG00000028955,ENSMUSG00000027087,ENSMUSG00000036353,ENSMUSG00000038642,ENSMUSG00000025351,ENSMUSG00000002985,ENSMUSG00000067212,ENSMUSG00000030342,ENSMUSG00000025809,ENSMUSG00000038668,ENSMUSG00000020101,ENSMUSG00000079227,ENSMUSG00000024187,ENSMUSG00000022037,ENSMUSG00000030579,ENSMUSG00000022817,ENSMUSG00000061232,ENSMUSG00000021477,ENSMUSG00000024621,ENSMUSG00000002602,…
GO:CC	collagen trimer	GO:0005581	4.02075e-08	7.39569	85	2284	28	27317	ENSMUSG00000036896,ENSMUSG00000046491,ENSMUSG00000036887,ENSMUSG00000001435,ENSMUSG00000079592,ENSMUSG00000004098,ENSMUSG00000036446,ENSMUSG00000028626,ENSMUSG00000025064,ENSMUSG00000022483,ENSMUSG00000071347,ENSMUSG00000036103,ENSMUSG00000026938,ENSMUSG00000058806,ENSMUSG00000079022,ENSMUSG00000067158,ENSMUSG00000026837,ENSMUSG00000025044,ENSMUSG00000058914,ENSMUSG00000026390,ENSMUSG00000001076,…
GO:CC	plasma membrane region	GO:0098590	7.02609e-08	7.15329	1352	2284	180	27317	ENSMUSG00000021750,ENSMUSG00000028955,ENSMUSG00000037815,ENSMUSG00000027087,ENSMUSG00000036353,ENSMUSG00000028517,ENSMUSG00000027562,ENSMUSG00000021112,ENSMUSG00000035805,ENSMUSG00000022865,ENSMUSG00000033722,ENSMUSG00000030237,ENSMUSG00000021709,ENSMUSG00000022836,ENSMUSG00000030342,ENSMUSG00000025809,ENSMUSG00000071862,ENSMUSG00000045954,ENSMUSG00000023992,ENSMUSG00000001761,ENSMUSG00000037060,…
GO:CC	anchoring junction	GO:0070161	9.71333e-08	7.01263	671	2284	105	27317	ENSMUSG00000021750,ENSMUSG00000037815,ENSMUSG00000022091,ENSMUSG00000030770,ENSMUSG00000027087,ENSMUSG00000008090,ENSMUSG00000028909,ENSMUSG00000021112,ENSMUSG00000035805,ENSMUSG00000022865,ENSMUSG00000021709,ENSMUSG00000022836,ENSMUSG00000025809,ENSMUSG00000022132,ENSMUSG00000052397,ENSMUSG00000022790,ENSMUSG00000020388,ENSMUSG00000050953,ENSMUSG00000036995,ENSMUSG00000014778,ENSMUSG00000018217,…
GO:CC	cell periphery	GO:0071944	5.78578e-07	6.23764	6988	2284	705	27317	ENSMUSG00000029675,ENSMUSG00000018593,ENSMUSG00000021750,ENSMUSG00000028955,ENSMUSG00000037815,ENSMUSG00000030495,ENSMUSG00000022257,ENSMUSG00000027195,ENSMUSG00000030770,ENSMUSG00000024940,ENSMUSG00000027087,ENSMUSG00000025582,ENSMUSG00000036353,ENSMUSG00000028517,ENSMUSG00000028525,ENSMUSG00000008999,ENSMUSG00000026385,ENSMUSG00000027562,ENSMUSG00000008090,ENSMUSG00000028909,ENSMUSG00000023186,…
GO:CC	cytosol	GO:0005829	5.1009e-06	5.29235	4082	2284	435	27317	ENSMUSG00000028955,ENSMUSG00000037815,ENSMUSG00000040354,ENSMUSG00000031979,ENSMUSG00000010025,ENSMUSG00000028792,ENSMUSG00000030770,ENSMUSG00000027087,ENSMUSG00000048402,ENSMUSG00000030527,ENSMUSG00000028525,ENSMUSG00000027562,ENSMUSG00000072946,ENSMUSG00000041556,ENSMUSG00000032348,ENSMUSG00000021366,ENSMUSG00000058325,ENSMUSG00000032198,ENSMUSG00000020541,ENSMUSG00000002985,ENSMUSG00000026749,…
GO:CC	membrane protein complex	GO:0098796	7.46372e-06	5.12704	1194	2284	155	27317	ENSMUSG00000028955,ENSMUSG00000037815,ENSMUSG00000075701,ENSMUSG00000027195,ENSMUSG00000027087,ENSMUSG00000028525,ENSMUSG00000028698,ENSMUSG00000067212,ENSMUSG00000030869,ENSMUSG00000025809,ENSMUSG00000022817,ENSMUSG00000061232,ENSMUSG00000046207,ENSMUSG00000020733,ENSMUSG00000029434,ENSMUSG00000021991,ENSMUSG00000050953,ENSMUSG00000041046,ENSMUSG00000027962,ENSMUSG00000032440,ENSMUSG00000026031,…
GO:CC	extracellular space	GO:0005615	2.35362e-05	4.62826	1974	2284	231	27317	ENSMUSG00000029675,ENSMUSG00000018593,ENSMUSG00000075701,ENSMUSG00000067242,ENSMUSG00000036896,ENSMUSG00000008999,ENSMUSG00000026385,ENSMUSG00000064373,ENSMUSG00000027562,ENSMUSG00000038642,ENSMUSG00000025351,ENSMUSG00000002985,ENSMUSG00000067212,ENSMUSG00000046491,ENSMUSG00000019872,ENSMUSG00000022865,ENSMUSG00000074457,ENSMUSG00000021242,ENSMUSG00000015647,ENSMUSG00000040759,ENSMUSG00000030342,…
GO:CC	apical plasma membrane	GO:0016324	2.94402e-05	4.53106	401	2284	66	27317	ENSMUSG00000028955,ENSMUSG00000021112,ENSMUSG00000035805,ENSMUSG00000033722,ENSMUSG00000030342,ENSMUSG00000020733,ENSMUSG00000052397,ENSMUSG00000021477,ENSMUSG00000050953,ENSMUSG00000027962,ENSMUSG00000024292,ENSMUSG00000079592,ENSMUSG00000034739,ENSMUSG00000037624,ENSMUSG00000010044,ENSMUSG00000027015,ENSMUSG00000022770,ENSMUSG00000039323,ENSMUSG00000044641,ENSMUSG00000044393,ENSMUSG00000039450,…
GO:CC	cytoskeleton	GO:0005856	4.61699e-05	4.33564	2321	2284	263	27317	ENSMUSG00000021750,ENSMUSG00000037815,ENSMUSG00000075701,ENSMUSG00000022091,ENSMUSG00000030770,ENSMUSG00000096210,ENSMUSG00000048402,ENSMUSG00000028525,ENSMUSG00000072720,ENSMUSG00000002985,ENSMUSG00000026749,ENSMUSG00000030739,ENSMUSG00000068744,ENSMUSG00000022836,ENSMUSG00000074358,ENSMUSG00000042613,ENSMUSG00000049493,ENSMUSG00000000957,ENSMUSG00000022037,ENSMUSG00000030681,ENSMUSG00000022272,…
GO:CC	vesicle	GO:0031982	7.97281e-05	4.09839	2180	2284	248	27317	ENSMUSG00000018593,ENSMUSG00000028955,ENSMUSG00000037815,ENSMUSG00000022257,ENSMUSG00000025582,ENSMUSG00000028525,ENSMUSG00000008999,ENSMUSG00000026385,ENSMUSG00000008090,ENSMUSG00000038642,ENSMUSG00000025351,ENSMUSG00000020541,ENSMUSG00000002985,ENSMUSG00000046805,ENSMUSG00000067212,ENSMUSG00000092035,ENSMUSG00000035805,ENSMUSG00000022865,ENSMUSG00000020375,ENSMUSG00000028221,ENSMUSG00000036503,…
GO:CC	cell-substrate junction	GO:0030055	0.000138194	3.85951	198	2284	39	27317	ENSMUSG00000021750,ENSMUSG00000022091,ENSMUSG00000030770,ENSMUSG00000027087,ENSMUSG00000021709,ENSMUSG00000025809,ENSMUSG00000052397,ENSMUSG00000036995,ENSMUSG00000021286,ENSMUSG00000058056,ENSMUSG00000032243,ENSMUSG00000027122,ENSMUSG00000024965,ENSMUSG00000026383,ENSMUSG00000025064,ENSMUSG00000028465,ENSMUSG00000006519,ENSMUSG00000025239,ENSMUSG00000031497,ENSMUSG00000031480,ENSMUSG00000026069,…
GO:CC	cytoplasmic vesicle	GO:0031410	0.000267537	3.57262	2026	2284	230	27317	ENSMUSG00000018593,ENSMUSG00000028955,ENSMUSG00000037815,ENSMUSG00000022257,ENSMUSG00000025582,ENSMUSG00000028525,ENSMUSG00000026385,ENSMUSG00000008090,ENSMUSG00000038642,ENSMUSG00000025351,ENSMUSG00000020541,ENSMUSG00000002985,ENSMUSG00000046805,ENSMUSG00000067212,ENSMUSG00000035805,ENSMUSG00000022865,ENSMUSG00000020375,ENSMUSG00000028221,ENSMUSG00000036503,ENSMUSG00000025809,ENSMUSG00000038668,…
GO:CC	intracellular vesicle	GO:0097708	0.000288051	3.54053	2028	2284	230	27317	ENSMUSG00000018593,ENSMUSG00000028955,ENSMUSG00000037815,ENSMUSG00000022257,ENSMUSG00000025582,ENSMUSG00000028525,ENSMUSG00000026385,ENSMUSG00000008090,ENSMUSG00000038642,ENSMUSG00000025351,ENSMUSG00000020541,ENSMUSG00000002985,ENSMUSG00000046805,ENSMUSG00000067212,ENSMUSG00000035805,ENSMUSG00000022865,ENSMUSG00000020375,ENSMUSG00000028221,ENSMUSG00000036503,ENSMUSG00000025809,ENSMUSG00000038668,…
GO:CC	axoneme	GO:0005930	0.000293557	3.53231	137	2284	30	27317	ENSMUSG00000048402,ENSMUSG00000032359,ENSMUSG00000020014,ENSMUSG00000010021,ENSMUSG00000021363,ENSMUSG00000026546,ENSMUSG00000006784,ENSMUSG00000031831,ENSMUSG00000056598,ENSMUSG00000022388,ENSMUSG00000050677,ENSMUSG00000044948,ENSMUSG00000032221,ENSMUSG00000021318,ENSMUSG00000025407,ENSMUSG00000034706,ENSMUSG00000028294,ENSMUSG00000039963,ENSMUSG00000036962,ENSMUSG00000071550,ENSMUSG00000039632,…
GO:CC	ciliary plasm	GO:0097014	0.000405592	3.39191	139	2284	30	27317	ENSMUSG00000048402,ENSMUSG00000032359,ENSMUSG00000020014,ENSMUSG00000010021,ENSMUSG00000021363,ENSMUSG00000026546,ENSMUSG00000006784,ENSMUSG00000031831,ENSMUSG00000056598,ENSMUSG00000022388,ENSMUSG00000050677,ENSMUSG00000044948,ENSMUSG00000032221,ENSMUSG00000021318,ENSMUSG00000025407,ENSMUSG00000034706,ENSMUSG00000028294,ENSMUSG00000039963,ENSMUSG00000036962,ENSMUSG00000071550,ENSMUSG00000039632,…
GO:CC	bounding membrane of organelle	GO:0098588	0.000468233	3.32954	1670	2284	194	27317	ENSMUSG00000018593,ENSMUSG00000028955,ENSMUSG00000031979,ENSMUSG00000022257,ENSMUSG00000028517,ENSMUSG00000027495,ENSMUSG00000025351,ENSMUSG00000020541,ENSMUSG00000067212,ENSMUSG00000029570,ENSMUSG00000020375,ENSMUSG00000028221,ENSMUSG00000036503,ENSMUSG00000057103,ENSMUSG00000019818,ENSMUSG00000007891,ENSMUSG00000022747,ENSMUSG00000001761,ENSMUSG00000019864,ENSMUSG00000047021,ENSMUSG00000051111,…
GO:CC	oxidoreductase complex	GO:1990204	0.00049272	3.3074	119	2284	27	27317	ENSMUSG00000024827,ENSMUSG00000030869,ENSMUSG00000038967,ENSMUSG00000032314,ENSMUSG00000002326,ENSMUSG00000030978,ENSMUSG00000032263,ENSMUSG00000031641,ENSMUSG00000006519,ENSMUSG00000015950,ENSMUSG00000039099,ENSMUSG00000025651,ENSMUSG00000033938,ENSMUSG00000030246,ENSMUSG00000020163,ENSMUSG00000026895,ENSMUSG00000044894,ENSMUSG00000025204,ENSMUSG00000058076,ENSMUSG00000059734,ENSMUSG00000036199,…
GO:CC	apical part of cell	GO:0045177	0.000583578	3.2339	497	2284	73	27317	ENSMUSG00000028955,ENSMUSG00000027562,ENSMUSG00000021112,ENSMUSG00000035805,ENSMUSG00000033722,ENSMUSG00000030342,ENSMUSG00000020733,ENSMUSG00000052397,ENSMUSG00000021477,ENSMUSG00000050953,ENSMUSG00000027962,ENSMUSG00000024292,ENSMUSG00000079592,ENSMUSG00000034739,ENSMUSG00000006611,ENSMUSG00000037624,ENSMUSG00000010044,ENSMUSG00000027015,ENSMUSG00000022770,ENSMUSG00000039323,ENSMUSG00000044641,…
GO:CC	focal adhesion	GO:0005925	0.000759825	3.11929	188	2284	36	27317	ENSMUSG00000021750,ENSMUSG00000022091,ENSMUSG00000030770,ENSMUSG00000027087,ENSMUSG00000025809,ENSMUSG00000052397,ENSMUSG00000036995,ENSMUSG00000021286,ENSMUSG00000058056,ENSMUSG00000032243,ENSMUSG00000027122,ENSMUSG00000026383,ENSMUSG00000028465,ENSMUSG00000006519,ENSMUSG00000025239,ENSMUSG00000031497,ENSMUSG00000031480,ENSMUSG00000026069,ENSMUSG00000023022,ENSMUSG00000001281,ENSMUSG00000028121,…
GO:CC	cell-cell junction	GO:0005911	0.00120262	2.91987	525	2284	75	27317	ENSMUSG00000037815,ENSMUSG00000008090,ENSMUSG00000028909,ENSMUSG00000021112,ENSMUSG00000035805,ENSMUSG00000022865,ENSMUSG00000022836,ENSMUSG00000025809,ENSMUSG00000022132,ENSMUSG00000052397,ENSMUSG00000022790,ENSMUSG00000020388,ENSMUSG00000050953,ENSMUSG00000014778,ENSMUSG00000018217,ENSMUSG00000075254,ENSMUSG00000017417,ENSMUSG00000016664,ENSMUSG00000079592,ENSMUSG00000004266,ENSMUSG00000035112,…
GO:CC	mitochondrial protein-containing complex	GO:0098798	0.0016819	2.7742	292	2284	48	27317	ENSMUSG00000030869,ENSMUSG00000038967,ENSMUSG00000032314,ENSMUSG00000007338,ENSMUSG00000025745,ENSMUSG00000024645,ENSMUSG00000032263,ENSMUSG00000009647,ENSMUSG00000015357,ENSMUSG00000021646,ENSMUSG00000074218,ENSMUSG00000039099,ENSMUSG00000071229,ENSMUSG00000048007,ENSMUSG00000025525,ENSMUSG00000067847,ENSMUSG00000035885,ENSMUSG00000038880,ENSMUSG00000022706,ENSMUSG00000003072,ENSMUSG00000025651,…
GO:CC	inner mitochondrial membrane protein complex	GO:0098800	0.00182517	2.7387	149	2284	30	27317	ENSMUSG00000030869,ENSMUSG00000024645,ENSMUSG00000009647,ENSMUSG00000074218,ENSMUSG00000039099,ENSMUSG00000025525,ENSMUSG00000067847,ENSMUSG00000035885,ENSMUSG00000003072,ENSMUSG00000025651,ENSMUSG00000033938,ENSMUSG00000022452,ENSMUSG00000040280,ENSMUSG00000031967,ENSMUSG00000020163,ENSMUSG00000026895,ENSMUSG00000049422,ENSMUSG00000020111,ENSMUSG00000044894,ENSMUSG00000025204,ENSMUSG00000058076,…
GO:CC	membrane raft	GO:0045121	0.0019666	2.70628	406	2284	61	27317	ENSMUSG00000037815,ENSMUSG00000036353,ENSMUSG00000028517,ENSMUSG00000035805,ENSMUSG00000022865,ENSMUSG00000025809,ENSMUSG00000007891,ENSMUSG00000045954,ENSMUSG00000023992,ENSMUSG00000001761,ENSMUSG00000037060,ENSMUSG00000020733,ENSMUSG00000052397,ENSMUSG00000050953,ENSMUSG00000036273,ENSMUSG00000074364,ENSMUSG00000032440,ENSMUSG00000026031,ENSMUSG00000016664,ENSMUSG00000026880,ENSMUSG00000034845,…
GO:CC	membrane microdomain	GO:0098857	0.0021281	2.67201	407	2284	61	27317	ENSMUSG00000037815,ENSMUSG00000036353,ENSMUSG00000028517,ENSMUSG00000035805,ENSMUSG00000022865,ENSMUSG00000025809,ENSMUSG00000007891,ENSMUSG00000045954,ENSMUSG00000023992,ENSMUSG00000001761,ENSMUSG00000037060,ENSMUSG00000020733,ENSMUSG00000052397,ENSMUSG00000050953,ENSMUSG00000036273,ENSMUSG00000074364,ENSMUSG00000032440,ENSMUSG00000026031,ENSMUSG00000016664,ENSMUSG00000026880,ENSMUSG00000034845,…
GO:CC	cell junction	GO:0030054	0.00215637	2.66628	2117	2284	233	27317	ENSMUSG00000018593,ENSMUSG00000021750,ENSMUSG00000028955,ENSMUSG00000037815,ENSMUSG00000022091,ENSMUSG00000030770,ENSMUSG00000067242,ENSMUSG00000027087,ENSMUSG00000025582,ENSMUSG00000004558,ENSMUSG00000036896,ENSMUSG00000028525,ENSMUSG00000026385,ENSMUSG00000008090,ENSMUSG00000028909,ENSMUSG00000041556,ENSMUSG00000002985,ENSMUSG00000021112,ENSMUSG00000021613,ENSMUSG00000035805,ENSMUSG00000022865,…
GO:CC	plasma membrane bounded cell projection cytoplasm	GO:0032838	0.00345463	2.4616	241	2284	41	27317	ENSMUSG00000048402,ENSMUSG00000038982,ENSMUSG00000032359,ENSMUSG00000036273,ENSMUSG00000020014,ENSMUSG00000010021,ENSMUSG00000021363,ENSMUSG00000026546,ENSMUSG00000006784,ENSMUSG00000031831,ENSMUSG00000056598,ENSMUSG00000022388,ENSMUSG00000061298,ENSMUSG00000050677,ENSMUSG00000004951,ENSMUSG00000044948,ENSMUSG00000032221,ENSMUSG00000021318,ENSMUSG00000025407,ENSMUSG00000034706,ENSMUSG00000028294,…
GO:CC	motile cilium	GO:0031514	0.00360832	2.4427	258	2284	43	27317	ENSMUSG00000028792,ENSMUSG00000048402,ENSMUSG00000047021,ENSMUSG00000020733,ENSMUSG00000032359,ENSMUSG00000029442,ENSMUSG00000035578,ENSMUSG00000031755,ENSMUSG00000021363,ENSMUSG00000026546,ENSMUSG00000027378,ENSMUSG00000006784,ENSMUSG00000056598,ENSMUSG00000022388,ENSMUSG00000030324,ENSMUSG00000048029,ENSMUSG00000044948,ENSMUSG00000034151,ENSMUSG00000032221,ENSMUSG00000020799,ENSMUSG00000034706,…
GO:CC	actin filament bundle	GO:0032432	0.00534812	2.2718	91	2284	21	27317	ENSMUSG00000021750,ENSMUSG00000030739,ENSMUSG00000022836,ENSMUSG00000049493,ENSMUSG00000020388,ENSMUSG00000014778,ENSMUSG00000058056,ENSMUSG00000032643,ENSMUSG00000006519,ENSMUSG00000055044,ENSMUSG00000030847,ENSMUSG00000023022,ENSMUSG00000024048,ENSMUSG00000035305,ENSMUSG00000079243,ENSMUSG00000026175,ENSMUSG00000020686,ENSMUSG00000059248,ENSMUSG00000067818,ENSMUSG00000030562,ENSMUSG00000040752
GO:CC	membrane-bounded organelle	GO:0043227	0.00631273	2.19978	14886	2284	1339	27317	ENSMUSG00000029675,ENSMUSG00000018593,ENSMUSG00000021750,ENSMUSG00000028955,ENSMUSG00000021371,ENSMUSG00000037815,ENSMUSG00000040354,ENSMUSG00000029538,ENSMUSG00000031979,ENSMUSG00000010025,ENSMUSG00000028792,ENSMUSG00000022257,ENSMUSG00000038637,ENSMUSG00000075701,ENSMUSG00000027195,ENSMUSG00000038286,ENSMUSG00000022091,ENSMUSG00000030770,ENSMUSG00000020680,ENSMUSG00000019817,ENSMUSG00000096210,…
GO:CC	organelle	GO:0043226	0.00687645	2.16264	16079	2284	1437	27317	ENSMUSG00000029675,ENSMUSG00000018593,ENSMUSG00000021750,ENSMUSG00000028955,ENSMUSG00000021371,ENSMUSG00000037815,ENSMUSG00000040354,ENSMUSG00000029538,ENSMUSG00000031979,ENSMUSG00000010025,ENSMUSG00000028792,ENSMUSG00000022257,ENSMUSG00000038637,ENSMUSG00000075701,ENSMUSG00000027195,ENSMUSG00000038286,ENSMUSG00000022091,ENSMUSG00000030770,ENSMUSG00000020680,ENSMUSG00000019817,ENSMUSG00000096210,…
GO:CC	receptor complex	GO:0043235	0.00711284	2.14796	396	2284	58	27317	ENSMUSG00000027087,ENSMUSG00000015709,ENSMUSG00000015846,ENSMUSG00000025809,ENSMUSG00000022817,ENSMUSG00000024621,ENSMUSG00000002602,ENSMUSG00000054027,ENSMUSG00000041046,ENSMUSG00000017417,ENSMUSG00000032440,ENSMUSG00000027878,ENSMUSG00000004266,ENSMUSG00000060802,ENSMUSG00000108596,ENSMUSG00000032243,ENSMUSG00000006611,ENSMUSG00000030786,ENSMUSG00000029287,ENSMUSG00000028158,ENSMUSG00000057722,…
GO:CC	integral component of membrane	GO:0016021	0.00798251	2.09786	6906	2284	660	27317	ENSMUSG00000028955,ENSMUSG00000021371,ENSMUSG00000040354,ENSMUSG00000030495,ENSMUSG00000010025,ENSMUSG00000022257,ENSMUSG00000075701,ENSMUSG00000027195,ENSMUSG00000027087,ENSMUSG00000036353,ENSMUSG00000028517,ENSMUSG00000028525,ENSMUSG00000027495,ENSMUSG00000008090,ENSMUSG00000028909,ENSMUSG00000017929,ENSMUSG00000045312,ENSMUSG00000052419,ENSMUSG00000025351,ENSMUSG00000078234,ENSMUSG00000021112,…
GO:CC	plasma membrane protein complex	GO:0098797	0.00899677	2.04591	565	2284	76	27317	ENSMUSG00000037815,ENSMUSG00000027087,ENSMUSG00000028525,ENSMUSG00000067212,ENSMUSG00000025809,ENSMUSG00000022817,ENSMUSG00000061232,ENSMUSG00000020733,ENSMUSG00000021991,ENSMUSG00000050953,ENSMUSG00000041046,ENSMUSG00000027962,ENSMUSG00000032440,ENSMUSG00000026031,ENSMUSG00000004266,ENSMUSG00000060802,ENSMUSG00000108596,ENSMUSG00000029122,ENSMUSG00000032243,ENSMUSG00000006611,ENSMUSG00000030786,…
GO:CC	lytic vacuole	GO:0000323	0.00925042	2.03384	528	2284	72	27317	ENSMUSG00000022257,ENSMUSG00000038642,ENSMUSG00000025351,ENSMUSG00000002985,ENSMUSG00000067212,ENSMUSG00000035805,ENSMUSG00000028221,ENSMUSG00000021242,ENSMUSG00000036503,ENSMUSG00000019818,ENSMUSG00000028776,ENSMUSG00000007891,ENSMUSG00000028015,ENSMUSG00000039007,ENSMUSG00000025534,ENSMUSG00000061232,ENSMUSG00000021477,ENSMUSG00000110040,ENSMUSG00000029434,ENSMUSG00000032359,ENSMUSG00000050953,…
GO:CC	lysosome	GO:0005764	0.00925042	2.03384	528	2284	72	27317	ENSMUSG00000022257,ENSMUSG00000038642,ENSMUSG00000025351,ENSMUSG00000002985,ENSMUSG00000067212,ENSMUSG00000035805,ENSMUSG00000028221,ENSMUSG00000021242,ENSMUSG00000036503,ENSMUSG00000019818,ENSMUSG00000028776,ENSMUSG00000007891,ENSMUSG00000028015,ENSMUSG00000039007,ENSMUSG00000025534,ENSMUSG00000061232,ENSMUSG00000021477,ENSMUSG00000110040,ENSMUSG00000029434,ENSMUSG00000032359,ENSMUSG00000050953,…
GO:CC	intrinsic component of membrane	GO:0031224	0.00967499	2.01435	7077	2284	674	27317	ENSMUSG00000028955,ENSMUSG00000021371,ENSMUSG00000040354,ENSMUSG00000030495,ENSMUSG00000010025,ENSMUSG00000022257,ENSMUSG00000075701,ENSMUSG00000027195,ENSMUSG00000027087,ENSMUSG00000036353,ENSMUSG00000028517,ENSMUSG00000028525,ENSMUSG00000027495,ENSMUSG00000008090,ENSMUSG00000028909,ENSMUSG00000017929,ENSMUSG00000045312,ENSMUSG00000052419,ENSMUSG00000025351,ENSMUSG00000078234,ENSMUSG00000021112,…
GO:CC	basal part of cell	GO:0045178	0.00986648	2.00584	303	2284	47	27317	ENSMUSG00000036353,ENSMUSG00000028517,ENSMUSG00000027562,ENSMUSG00000035805,ENSMUSG00000022865,ENSMUSG00000030237,ENSMUSG00000021709,ENSMUSG00000052397,ENSMUSG00000032842,ENSMUSG00000061119,ENSMUSG00000025993,ENSMUSG00000006611,ENSMUSG00000028158,ENSMUSG00000057722,ENSMUSG00000022770,ENSMUSG00000049686,ENSMUSG00000030235,ENSMUSG00000015243,ENSMUSG00000062312,ENSMUSG00000039115,ENSMUSG00000063796,…
GO:CC	cytoplasmic region	GO:0099568	0.0116527	1.93357	279	2284	44	27317	ENSMUSG00000048402,ENSMUSG00000038982,ENSMUSG00000032359,ENSMUSG00000036273,ENSMUSG00000020014,ENSMUSG00000010021,ENSMUSG00000021363,ENSMUSG00000026546,ENSMUSG00000006784,ENSMUSG00000031831,ENSMUSG00000056598,ENSMUSG00000022388,ENSMUSG00000061298,ENSMUSG00000050677,ENSMUSG00000004951,ENSMUSG00000044948,ENSMUSG00000032221,ENSMUSG00000021318,ENSMUSG00000025407,ENSMUSG00000034706,ENSMUSG00000028294,…
GO:CC	side of membrane	GO:0098552	0.0125735	1.90055	792	2284	99	27317	ENSMUSG00000027087,ENSMUSG00000036353,ENSMUSG00000002985,ENSMUSG00000067212,ENSMUSG00000030342,ENSMUSG00000025809,ENSMUSG00000020101,ENSMUSG00000079227,ENSMUSG00000061232,ENSMUSG00000052397,ENSMUSG00000021477,ENSMUSG00000036273,ENSMUSG00000030605,ENSMUSG00000075254,ENSMUSG00000014932,ENSMUSG00000027962,ENSMUSG00000023015,ENSMUSG00000032440,ENSMUSG00000060802,ENSMUSG00000006389,ENSMUSG00000108596,…
GO:CC	contractile actin filament bundle	GO:0097517	0.0126138	1.89915	82	2284	19	27317	ENSMUSG00000021750,ENSMUSG00000030739,ENSMUSG00000022836,ENSMUSG00000020388,ENSMUSG00000014778,ENSMUSG00000058056,ENSMUSG00000032643,ENSMUSG00000006519,ENSMUSG00000055044,ENSMUSG00000030847,ENSMUSG00000023022,ENSMUSG00000024048,ENSMUSG00000035305,ENSMUSG00000079243,ENSMUSG00000020686,ENSMUSG00000059248,ENSMUSG00000067818,ENSMUSG00000030562,ENSMUSG00000040752
GO:CC	stress fiber	GO:0001725	0.0126138	1.89915	82	2284	19	27317	ENSMUSG00000021750,ENSMUSG00000030739,ENSMUSG00000022836,ENSMUSG00000020388,ENSMUSG00000014778,ENSMUSG00000058056,ENSMUSG00000032643,ENSMUSG00000006519,ENSMUSG00000055044,ENSMUSG00000030847,ENSMUSG00000023022,ENSMUSG00000024048,ENSMUSG00000035305,ENSMUSG00000079243,ENSMUSG00000020686,ENSMUSG00000059248,ENSMUSG00000067818,ENSMUSG00000030562,ENSMUSG00000040752
GO:CC	vesicle membrane	GO:0012506	0.013965	1.85496	863	2284	106	27317	ENSMUSG00000018593,ENSMUSG00000028955,ENSMUSG00000022257,ENSMUSG00000025351,ENSMUSG00000020541,ENSMUSG00000046805,ENSMUSG00000067212,ENSMUSG00000020375,ENSMUSG00000028221,ENSMUSG00000036503,ENSMUSG00000019818,ENSMUSG00000007891,ENSMUSG00000001761,ENSMUSG00000047021,ENSMUSG00000051111,ENSMUSG00000061232,ENSMUSG00000024197,ENSMUSG00000020388,ENSMUSG00000029434,ENSMUSG00000047090,ENSMUSG00000036273,…
GO:CC	basal plasma membrane	GO:0009925	0.0151457	1.81971	282	2284	44	27317	ENSMUSG00000036353,ENSMUSG00000028517,ENSMUSG00000027562,ENSMUSG00000035805,ENSMUSG00000022865,ENSMUSG00000030237,ENSMUSG00000021709,ENSMUSG00000052397,ENSMUSG00000032842,ENSMUSG00000025993,ENSMUSG00000028158,ENSMUSG00000057722,ENSMUSG00000022770,ENSMUSG00000049686,ENSMUSG00000030235,ENSMUSG00000015243,ENSMUSG00000062312,ENSMUSG00000039115,ENSMUSG00000063796,ENSMUSG00000051397,ENSMUSG00000045322,…
GO:CC	peroxisome	GO:0005777	0.0178715	1.74784	151	2284	28	27317	ENSMUSG00000010025,ENSMUSG00000028383,ENSMUSG00000022323,ENSMUSG00000049090,ENSMUSG00000003623,ENSMUSG00000053898,ENSMUSG00000022210,ENSMUSG00000020003,ENSMUSG00000063428,ENSMUSG00000029864,ENSMUSG00000042540,ENSMUSG00000058586,ENSMUSG00000030541,ENSMUSG00000031767,ENSMUSG00000026189,ENSMUSG00000019809,ENSMUSG00000029499,ENSMUSG00000044350,ENSMUSG00000021884,ENSMUSG00000020660,ENSMUSG00000069633,…
GO:CC	microbody	GO:0042579	0.0178715	1.74784	151	2284	28	27317	ENSMUSG00000010025,ENSMUSG00000028383,ENSMUSG00000022323,ENSMUSG00000049090,ENSMUSG00000003623,ENSMUSG00000053898,ENSMUSG00000022210,ENSMUSG00000020003,ENSMUSG00000063428,ENSMUSG00000029864,ENSMUSG00000042540,ENSMUSG00000058586,ENSMUSG00000030541,ENSMUSG00000031767,ENSMUSG00000026189,ENSMUSG00000019809,ENSMUSG00000029499,ENSMUSG00000044350,ENSMUSG00000021884,ENSMUSG00000020660,ENSMUSG00000069633,…
GO:CC	perinuclear region of cytoplasm	GO:0048471	0.0184576	1.73383	790	2284	98	27317	ENSMUSG00000028955,ENSMUSG00000004558,ENSMUSG00000028525,ENSMUSG00000026385,ENSMUSG00000032198,ENSMUSG00000035805,ENSMUSG00000107478,ENSMUSG00000025809,ENSMUSG00000023980,ENSMUSG00000022037,ENSMUSG00000030681,ENSMUSG00000020733,ENSMUSG00000052397,ENSMUSG00000020388,ENSMUSG00000029434,ENSMUSG00000026104,ENSMUSG00000036529,ENSMUSG00000074364,ENSMUSG00000024855,ENSMUSG00000022150,ENSMUSG00000026880,…
GO:CC	basement membrane	GO:0005604	0.0244968	1.61089	115	2284	23	27317	ENSMUSG00000018593,ENSMUSG00000015647,ENSMUSG00000025809,ENSMUSG00000052911,ENSMUSG00000001435,ENSMUSG00000059049,ENSMUSG00000015085,ENSMUSG00000022770,ENSMUSG00000041445,ENSMUSG00000020019,ENSMUSG00000025064,ENSMUSG00000022483,ENSMUSG00000006369,ENSMUSG00000032334,ENSMUSG00000067158,ENSMUSG00000026837,ENSMUSG00000031274,ENSMUSG00000031273,ENSMUSG00000026479,ENSMUSG00000044024,ENSMUSG00000026840,…
GO:CC	cell projection membrane	GO:0031253	0.0249067	1.60368	359	2284	52	27317	ENSMUSG00000021750,ENSMUSG00000027087,ENSMUSG00000036353,ENSMUSG00000025809,ENSMUSG00000001761,ENSMUSG00000022272,ENSMUSG00000020733,ENSMUSG00000052397,ENSMUSG00000016664,ENSMUSG00000021013,ENSMUSG00000039358,ENSMUSG00000015085,ENSMUSG00000059316,ENSMUSG00000029122,ENSMUSG00000028158,ENSMUSG00000025504,ENSMUSG00000029086,ENSMUSG00000031755,ENSMUSG00000029070,ENSMUSG00000027015,ENSMUSG00000022770,…
GO:CC	complex of collagen trimers	GO:0098644	0.0268839	1.57051	19	2284	8	27317	ENSMUSG00000004098,ENSMUSG00000036446,ENSMUSG00000022483,ENSMUSG00000067158,ENSMUSG00000026837,ENSMUSG00000031274,ENSMUSG00000031273,ENSMUSG00000040690
GO:CC	extrinsic component of membrane	GO:0019898	0.0310504	1.50793	335	2284	49	27317	ENSMUSG00000037815,ENSMUSG00000010025,ENSMUSG00000028698,ENSMUSG00000002985,ENSMUSG00000046207,ENSMUSG00000052397,ENSMUSG00000030605,ENSMUSG00000014932,ENSMUSG00000074364,ENSMUSG00000023015,ENSMUSG00000032733,ENSMUSG00000016664,ENSMUSG00000018574,ENSMUSG00000027423,ENSMUSG00000056069,ENSMUSG00000026088,ENSMUSG00000001025,ENSMUSG00000040428,ENSMUSG00000034792,ENSMUSG00000042677,ENSMUSG00000026938,…
GO:CC	supramolecular polymer	GO:0099081	0.0365107	1.43758	1015	2284	119	27317	ENSMUSG00000029675,ENSMUSG00000075701,ENSMUSG00000030770,ENSMUSG00000028525,ENSMUSG00000072720,ENSMUSG00000026385,ENSMUSG00000002985,ENSMUSG00000030739,ENSMUSG00000068744,ENSMUSG00000042613,ENSMUSG00000049493,ENSMUSG00000051985,ENSMUSG00000022054,ENSMUSG00000052397,ENSMUSG00000020388,ENSMUSG00000075284,ENSMUSG00000032359,ENSMUSG00000026421,ENSMUSG00000050953,ENSMUSG00000020513,ENSMUSG00000021294,…
GO:CC	microtubule cytoskeleton	GO:0015630	0.0394701	1.40373	1335	2284	150	27317	ENSMUSG00000075701,ENSMUSG00000028525,ENSMUSG00000002985,ENSMUSG00000026749,ENSMUSG00000068744,ENSMUSG00000074358,ENSMUSG00000042613,ENSMUSG00000052397,ENSMUSG00000037313,ENSMUSG00000020513,ENSMUSG00000024805,ENSMUSG00000021294,ENSMUSG00000014932,ENSMUSG00000037474,ENSMUSG00000021676,ENSMUSG00000074364,ENSMUSG00000005687,ENSMUSG00000023015,ENSMUSG00000019487,ENSMUSG00000021013,ENSMUSG00000035578,…
GO:CC	endoplasmic reticulum	GO:0005783	0.041288	1.38418	1830	2284	197	27317	ENSMUSG00000010025,ENSMUSG00000075701,ENSMUSG00000027195,ENSMUSG00000028517,ENSMUSG00000026385,ENSMUSG00000041556,ENSMUSG00000002985,ENSMUSG00000067212,ENSMUSG00000035805,ENSMUSG00000019975,ENSMUSG00000021242,ENSMUSG00000032320,ENSMUSG00000036503,ENSMUSG00000055128,ENSMUSG00000057103,ENSMUSG00000019877,ENSMUSG00000021072,ENSMUSG00000038074,ENSMUSG00000036833,ENSMUSG00000026173,ENSMUSG00000051855,…
KEGG	Metabolic pathways	KEGG:01100	1.8074e-06	5.74295	1567	891	226	8583	ENSMUSG00000040354,ENSMUSG00000010025,ENSMUSG00000028792,ENSMUSG00000024712,ENSMUSG00000028517,ENSMUSG00000028525,ENSMUSG00000027562,ENSMUSG00000017929,ENSMUSG00000032348,ENSMUSG00000024654,ENSMUSG00000024827,ENSMUSG00000032373,ENSMUSG00000057103,ENSMUSG00000030869,ENSMUSG00000053398,ENSMUSG00000060376,ENSMUSG00000039431,ENSMUSG00000026173,ENSMUSG00000072949,ENSMUSG00000022747,ENSMUSG00000029776,…
KEGG	Valine, leucine and isoleucine degradation	KEGG:00280	0.00232041	2.63444	54	891	17	8583	ENSMUSG00000010025,ENSMUSG00000060376,ENSMUSG00000029776,ENSMUSG00000023921,ENSMUSG00000036880,ENSMUSG00000025745,ENSMUSG00000027984,ENSMUSG00000032263,ENSMUSG00000021646,ENSMUSG00000064294,ENSMUSG00000029545,ENSMUSG00000027875,ENSMUSG00000079554,ENSMUSG00000032527,ENSMUSG00000027332,ENSMUSG00000022853,ENSMUSG00000015016
KEGG	ECM-receptor interaction	KEGG:04512	0.0038438	2.41524	84	891	22	8583	ENSMUSG00000027087,ENSMUSG00000015647,ENSMUSG00000025809,ENSMUSG00000052911,ENSMUSG00000051111,ENSMUSG00000022817,ENSMUSG00000059049,ENSMUSG00000032243,ENSMUSG00000028626,ENSMUSG00000039115,ENSMUSG00000022483,ENSMUSG00000020330,ENSMUSG00000001281,ENSMUSG00000015533,ENSMUSG00000030054,ENSMUSG00000002944,ENSMUSG00000067158,ENSMUSG00000031274,ENSMUSG00000031273,ENSMUSG00000026479,ENSMUSG00000017009,…
KEGG	Propanoate metabolism	KEGG:00640	0.0211587	1.67451	31	891	11	8583	ENSMUSG00000060376,ENSMUSG00000023921,ENSMUSG00000027452,ENSMUSG00000025745,ENSMUSG00000032263,ENSMUSG00000042010,ENSMUSG00000035948,ENSMUSG00000029545,ENSMUSG00000032527,ENSMUSG00000030246,ENSMUSG00000022853
REAC	Metabolism	REAC:R-MMU-1430728	6.1251e-05	4.21289	1663	1004	254	8710	ENSMUSG00000010025,ENSMUSG00000028792,ENSMUSG00000027195,ENSMUSG00000038286,ENSMUSG00000024712,ENSMUSG00000028517,ENSMUSG00000028698,ENSMUSG00000026385,ENSMUSG00000027562,ENSMUSG00000017929,ENSMUSG00000024654,ENSMUSG00000031557,ENSMUSG00000002985,ENSMUSG00000024827,ENSMUSG00000015709,ENSMUSG00000020375,ENSMUSG00000015846,ENSMUSG00000030237,ENSMUSG00000022323,ENSMUSG00000002250,ENSMUSG00000030869,…
REAC	Mitochondrial Fatty Acid Beta-Oxidation	REAC:R-MMU-77289	0.000101137	3.99509	34	1004	16	8710	ENSMUSG00000026385,ENSMUSG00000030869,ENSMUSG00000072949,ENSMUSG00000021226,ENSMUSG00000076435,ENSMUSG00000023921,ENSMUSG00000036880,ENSMUSG00000025745,ENSMUSG00000027984,ENSMUSG00000024132,ENSMUSG00000018574,ENSMUSG00000042540,ENSMUSG00000029545,ENSMUSG00000026644,ENSMUSG00000032527,ENSMUSG00000033701
REAC	Fatty acid metabolism	REAC:R-MMU-8978868	0.000139352	3.85589	164	1004	42	8710	ENSMUSG00000010025,ENSMUSG00000027195,ENSMUSG00000026385,ENSMUSG00000015846,ENSMUSG00000002250,ENSMUSG00000030869,ENSMUSG00000072949,ENSMUSG00000056938,ENSMUSG00000003623,ENSMUSG00000021226,ENSMUSG00000076435,ENSMUSG00000023921,ENSMUSG00000036880,ENSMUSG00000025745,ENSMUSG00000027984,ENSMUSG00000024132,ENSMUSG00000029919,ENSMUSG00000018574,ENSMUSG00000042540,ENSMUSG00000060063,ENSMUSG00000026189,…
REAC	Peroxisomal protein import	REAC:R-MMU-9033241	0.0362403	1.44081	60	1004	18	8710	ENSMUSG00000030629,ENSMUSG00000072949,ENSMUSG00000003623,ENSMUSG00000053898,ENSMUSG00000021226,ENSMUSG00000022210,ENSMUSG00000020003,ENSMUSG00000063428,ENSMUSG00000029864,ENSMUSG00000042540,ENSMUSG00000031767,ENSMUSG00000026189,ENSMUSG00000021884,ENSMUSG00000027261,ENSMUSG00000107283,ENSMUSG00000019505,ENSMUSG00000026664,ENSMUSG00000022853
WP	Mitochondrial long chain fatty acid beta-oxidation	WP:WP401	1.78158e-05	4.7492	16	548	11	4305	ENSMUSG00000026003,ENSMUSG00000025745,ENSMUSG00000027984,ENSMUSG00000024132,ENSMUSG00000018574,ENSMUSG00000026189,ENSMUSG00000024900,ENSMUSG00000028607,ENSMUSG00000029545,ENSMUSG00000032602,ENSMUSG00000022853
WP	Microglia pathogen phagocytosis pathway	WP:WP3626	0.00164599	2.78357	38	548	15	4305	ENSMUSG00000036896,ENSMUSG00000028698,ENSMUSG00000023992,ENSMUSG00000036887,ENSMUSG00000030579,ENSMUSG00000046207,ENSMUSG00000033721,ENSMUSG00000004266,ENSMUSG00000022488,ENSMUSG00000030786,ENSMUSG00000006519,ENSMUSG00000033220,ENSMUSG00000015950,ENSMUSG00000030474,ENSMUSG00000000290
WP	Fatty acid oxidation	WP:WP2318	0.00254946	2.59355	10	548	7	4305	ENSMUSG00000036880,ENSMUSG00000027984,ENSMUSG00000018574,ENSMUSG00000028158,ENSMUSG00000024900,ENSMUSG00000028607,ENSMUSG00000029545
TF	Factor: CPBP; motif: SNCCCNN; match class: 1	TF:M01822_1	2.84507e-32	31.5459	19940	2217	2161	21833	ENSMUSG00000029675,ENSMUSG00000018593,ENSMUSG00000021750,ENSMUSG00000028955,ENSMUSG00000021371,ENSMUSG00000037815,ENSMUSG00000040354,ENSMUSG00000029538,ENSMUSG00000031979,ENSMUSG00000030495,ENSMUSG00000010025,ENSMUSG00000028792,ENSMUSG00000022257,ENSMUSG00000038637,ENSMUSG00000075701,ENSMUSG00000027195,ENSMUSG00000038286,ENSMUSG00000022091,ENSMUSG00000030770,ENSMUSG00000020680,ENSMUSG00000019817,…
USG00000029432	ENSMUSG00000024953	ENSMUSG00000042401	ENSMUSG00000046182	ENSMUSG00000024414	ENSMUSG00000022452	ENSMUSG00000040479	ENSMUSG00000021278	ENSMUSG00000017400	ENSMUSG00000091002	ENSMUSG00000021508	ENSMUSG00000035640	ENSMUSG00000044197	ENSMUSG00000001270	ENSMUSG00000028445	ENSMUSG00000031848	ENSMUSG00000075467	ENSMUSG00000033768	ENSMUSG00000034686	ENSMUSG00000024892	ENSMUSG00000032087	ENSMUSG00000015092	ENSMUSG00000030246	ENSMUSG00000032532	ENSMUSG00000007721	ENSMUSG00000040794	ENSMUSG00000071076	ENSMUSG00000029559	ENSMUSG00000040280	ENSMUSG00000020107	ENSMUSG00000031967	ENSMUSG00000020163	ENSMUSG00000040606	ENSMUSG00000022490	ENSMUSG00000020205	ENSMUSG00000004945	ENSMUSG00000042388	ENSMUSG00000042671	ENSMUSG00000042831	ENSMUSG00000048240	ENSMUSG00000030307	ENSMUSG00000040964	ENSMUSG00000023067	ENSMUSG00000033007	ENSMUSG00000028199	ENSMUSG00000081534	ENSMUSG00000026489	ENSMUSG00000039347	ENSMUSG00000035478	ENSMUSG00000003346
TF	Factor: E2F-1; motif: GNGGGCGGGRMN	TF:M10209	1.08154e-28	27.966	14278	2217	1692	21833	ENSMUSG00000029675,ENSMUSG00000021750,ENSMUSG00000028955,ENSMUSG00000021371,ENSMUSG00000037815,ENSMUSG00000029538,ENSMUSG00000030495,ENSMUSG00000010025,ENSMUSG00000028792,ENSMUSG00000022257,ENSMUSG00000038637,ENSMUSG00000075701,ENSMUSG00000027195,ENSMUSG00000038286,ENSMUSG00000022091,ENSMUSG00000020680,ENSMUSG00000019817,ENSMUSG00000067242,ENSMUSG00000024940,ENSMUSG00000096210,ENSMUSG00000027087,…
TF	Factor: FOXN4; motif: NNWANNCGWMCGCGTCNNNNMT	TF:M04662	3.47244e-28	27.4594	16026	2217	1847	21833	ENSMUSG00000029675,ENSMUSG00000018593,ENSMUSG00000028955,ENSMUSG00000021371,ENSMUSG00000037815,ENSMUSG00000040354,ENSMUSG00000029538,ENSMUSG00000031979,ENSMUSG00000030495,ENSMUSG00000010025,ENSMUSG00000028792,ENSMUSG00000022257,ENSMUSG00000038637,ENSMUSG00000075701,ENSMUSG00000027195,ENSMUSG00000038286,ENSMUSG00000022091,ENSMUSG00000030770,ENSMUSG00000020680,ENSMUSG00000019817,ENSMUSG00000067242,…
USG00000037966	ENSMUSG00000037761	ENSMUSG00000057751	ENSMUSG00000089665	ENSMUSG00000022438	ENSMUSG00000030987	ENSMUSG00000006218	ENSMUSG00000003199	ENSMUSG00000058571	ENSMUSG00000049538	ENSMUSG00000028756	ENSMUSG00000026840	ENSMUSG00000015016	ENSMUSG00000030590	ENSMUSG00000003585	ENSMUSG00000049649	ENSMUSG00000034161	ENSMUSG00000001642	ENSMUSG00000034930	ENSMUSG00000050164	ENSMUSG00000041654	ENSMUSG00000028024	ENSMUSG00000020766	ENSMUSG00000021754	ENSMUSG00000008028	ENSMUSG00000046834	ENSMUSG00000076441	ENSMUSG00000034768	ENSMUSG00000060477	ENSMUSG00000005774	ENSMUSG00000017009	ENSMUSG00000051346	ENSMUSG00000006021	ENSMUSG00000019960	ENSMUSG00000002257	ENSMUSG00000115987	ENSMUSG00000005575	ENSMUSG00000024525	ENSMUSG00000040435	ENSMUSG00000027983	ENSMUSG00000022223	ENSMUSG00000055401	ENSMUSG00000001518	ENSMUSG00000044813	ENSMUSG00000045777	ENSMUSG00000010797	ENSMUSG00000028950	ENSMUSG00000047417	ENSMUSG00000037321	ENSMUSG00000052551
TF	Factor: ZF5; motif: GSGCGCGR	TF:M00716	3.49195e-27	26.4569	14878	2217	1741	21833	ENSMUSG00000021750,ENSMUSG00000028955,ENSMUSG00000021371,ENSMUSG00000037815,ENSMUSG00000029538,ENSMUSG00000031979,ENSMUSG00000030495,ENSMUSG00000010025,ENSMUSG00000028792,ENSMUSG00000022257,ENSMUSG00000038637,ENSMUSG00000075701,ENSMUSG00000027195,ENSMUSG00000038286,ENSMUSG00000020680,ENSMUSG00000019817,ENSMUSG00000067242,ENSMUSG00000024940,ENSMUSG00000096210,ENSMUSG00000027087,ENSMUSG00000052981,…
USG00000027434	ENSMUSG00000043251	ENSMUSG00000049971	ENSMUSG00000061046	ENSMUSG00000042581	ENSMUSG00000016253	ENSMUSG00000063935	ENSMUSG00000032717	ENSMUSG00000034486	ENSMUSG00000035277	ENSMUSG00000039278	ENSMUSG00000031409	ENSMUSG00000046432	ENSMUSG00000031059	ENSMUSG00000054034	ENSMUSG00000025268	ENSMUSG00000050071"
TF	Factor: GKLF; motif: NNNRGGNGNGGSN	TF:M07289	2.82437e-22	21.5491	15327	2217	1762	21833	ENSMUSG00000029675,ENSMUSG00000018593,ENSMUSG00000021750,ENSMUSG00000028955,ENSMUSG00000021371,ENSMUSG00000037815,ENSMUSG00000040354,ENSMUSG00000029538,ENSMUSG00000031979,ENSMUSG00000030495,ENSMUSG00000010025,ENSMUSG00000028792,ENSMUSG00000022257,ENSMUSG00000027195,ENSMUSG00000038286,ENSMUSG00000022091,ENSMUSG00000020680,ENSMUSG00000019817,ENSMUSG00000067242,ENSMUSG00000024940,ENSMUSG00000096210,…
USG00000116652	ENSMUSG00000068290	ENSMUSG00000030225	ENSMUSG00000027368	ENSMUSG00000041645	ENSMUSG00000047921	ENSMUSG00000045440	ENSMUSG00000022477	ENSMUSG00000032420	ENSMUSG00000032327	ENSMUSG00000032346	ENSMUSG00000024114	ENSMUSG00000060461	ENSMUSG00000040752	ENSMUSG00000040424	ENSMUSG00000051502	ENSMUSG00000026208	ENSMUSG00000000214	ENSMUSG00000023224	ENSMUSG00000071632	ENSMUSG00000045838	ENSMUSG00000045193	ENSMUSG00000038213	ENSMUSG00000027434	ENSMUSG00000043251	ENSMUSG00000049971	ENSMUSG00000061046	ENSMUSG00000063935	ENSMUSG00000032717	ENSMUSG00000034486	ENSMUSG00000035277	ENSMUSG00000039278	ENSMUSG00000031409	ENSMUSG00000046432	ENSMUSG00000031059	ENSMUSG00000054034	ENSMUSG00000025268	ENSMUSG00000050071"
TF	Factor: ZF5; motif: NRNGNGCGCGCWN	TF:M00333	2.94024e-21	20.5316	14505	2217	1682	21833	ENSMUSG00000029675,ENSMUSG00000018593,ENSMUSG00000021750,ENSMUSG00000028955,ENSMUSG00000021371,ENSMUSG00000037815,ENSMUSG00000040354,ENSMUSG00000029538,ENSMUSG00000031979,ENSMUSG00000030495,ENSMUSG00000010025,ENSMUSG00000028792,ENSMUSG00000022257,ENSMUSG00000038637,ENSMUSG00000075701,ENSMUSG00000027195,ENSMUSG00000038286,ENSMUSG00000022091,ENSMUSG00000030770,ENSMUSG00000020680,ENSMUSG00000067242,…
TF	Factor: BEN; motif: CAGCGRNV	TF:M01240	3.38031e-21	20.471	16268	2217	1842	21833	ENSMUSG00000029675,ENSMUSG00000018593,ENSMUSG00000028955,ENSMUSG00000021371,ENSMUSG00000037815,ENSMUSG00000040354,ENSMUSG00000029538,ENSMUSG00000031979,ENSMUSG00000030495,ENSMUSG00000010025,ENSMUSG00000028792,ENSMUSG00000022257,ENSMUSG00000075701,ENSMUSG00000027195,ENSMUSG00000038286,ENSMUSG00000022091,ENSMUSG00000030770,ENSMUSG00000020680,ENSMUSG00000019817,ENSMUSG00000067242,ENSMUSG00000024940,…
USG00000058571	ENSMUSG00000049538	ENSMUSG00000028756	ENSMUSG00000026840	ENSMUSG00000015016	ENSMUSG00000030590	ENSMUSG00000003585	ENSMUSG00000049649	ENSMUSG00000034161	ENSMUSG00000001642	ENSMUSG00000034930	ENSMUSG00000050164	ENSMUSG00000041654	ENSMUSG00000021754	ENSMUSG00000046834	ENSMUSG00000076441	ENSMUSG00000034768	ENSMUSG00000060477	ENSMUSG00000005774	ENSMUSG00000017009	ENSMUSG00000051346	ENSMUSG00000019960	ENSMUSG00000002257	ENSMUSG00000115987	ENSMUSG00000005575	ENSMUSG00000024525	ENSMUSG00000040435	ENSMUSG00000027983	ENSMUSG00000022223	ENSMUSG00000055401	ENSMUSG00000001518	ENSMUSG00000044813	ENSMUSG00000045777	ENSMUSG00000010797	ENSMUSG00000028950	ENSMUSG00000047417	ENSMUSG00000037321	ENSMUSG00000052551	ENSMUSG00000038216	ENSMUSG00000028369	ENSMUSG00000020804	ENSMUSG00000092360	ENSMUSG00000007872	ENSMUSG00000004035	ENSMUSG00000032291	ENSMUSG00000070407	ENSMUSG00000100621	ENSMUSG00000018339	ENSMUSG00000031654	ENSMUSG00000047976
TF	Factor: BEN; motif: CAGCGRNV; match class: 1	TF:M01240_1	1.80064e-17	16.7446	12021	2217	1425	21833	ENSMUSG00000029675,ENSMUSG00000018593,ENSMUSG00000028955,ENSMUSG00000021371,ENSMUSG00000037815,ENSMUSG00000040354,ENSMUSG00000029538,ENSMUSG00000031979,ENSMUSG00000030495,ENSMUSG00000010025,ENSMUSG00000022257,ENSMUSG00000075701,ENSMUSG00000027195,ENSMUSG00000038286,ENSMUSG00000022091,ENSMUSG00000020680,ENSMUSG00000019817,ENSMUSG00000067242,ENSMUSG00000024940,ENSMUSG00000096210,ENSMUSG00000027087,…
TF	Factor: CTCF; motif: NAGGGGGCGCNNKNNNN	TF:M08995	4.5253e-17	16.3444	14354	2217	1648	21833	ENSMUSG00000029675,ENSMUSG00000018593,ENSMUSG00000021750,ENSMUSG00000021371,ENSMUSG00000037815,ENSMUSG00000029538,ENSMUSG00000030495,ENSMUSG00000028792,ENSMUSG00000022257,ENSMUSG00000038637,ENSMUSG00000075701,ENSMUSG00000027195,ENSMUSG00000022091,ENSMUSG00000030770,ENSMUSG00000020680,ENSMUSG00000019817,ENSMUSG00000024940,ENSMUSG00000096210,ENSMUSG00000027087,ENSMUSG00000052981,ENSMUSG00000048402,…
TF	Factor: GKLF; motif: NNNRGGNGNGGSN; match class: 1	TF:M07289_1	4.98154e-15	14.3026	11003	2217	1310	21833	ENSMUSG00000029675,ENSMUSG00000018593,ENSMUSG00000021750,ENSMUSG00000028955,ENSMUSG00000021371,ENSMUSG00000037815,ENSMUSG00000029538,ENSMUSG00000030495,ENSMUSG00000028792,ENSMUSG00000022257,ENSMUSG00000038286,ENSMUSG00000022091,ENSMUSG00000020680,ENSMUSG00000019817,ENSMUSG00000067242,ENSMUSG00000024940,ENSMUSG00000096210,ENSMUSG00000027087,ENSMUSG00000052981,ENSMUSG00000048402,ENSMUSG00000025582,…
TF	Factor: Hes1; motif: NNCACGYGNN	TF:M07991	2.63115e-14	13.5799	15521	2217	1743	21833	ENSMUSG00000029675,ENSMUSG00000018593,ENSMUSG00000028955,ENSMUSG00000021371,ENSMUSG00000037815,ENSMUSG00000040354,ENSMUSG00000029538,ENSMUSG00000030495,ENSMUSG00000010025,ENSMUSG00000028792,ENSMUSG00000022257,ENSMUSG00000038637,ENSMUSG00000075701,ENSMUSG00000027195,ENSMUSG00000022091,ENSMUSG00000020680,ENSMUSG00000019817,ENSMUSG00000024940,ENSMUSG00000096210,ENSMUSG00000052981,ENSMUSG00000048402,…
USG00000051502	ENSMUSG00000026208	ENSMUSG00000071632	ENSMUSG00000045838	ENSMUSG00000045193	ENSMUSG00000027434	ENSMUSG00000049971	ENSMUSG00000061046	ENSMUSG00000016253	ENSMUSG00000063935	ENSMUSG00000032717	ENSMUSG00000034486	ENSMUSG00000035277	ENSMUSG00000039278	ENSMUSG00000031409	ENSMUSG00000046432	ENSMUSG00000031059	ENSMUSG00000054034	ENSMUSG00000050071"
TF	Factor: ZBP89; motif: CCCCKCCCCCNN	TF:M07397	3.31038e-14	13.4801	8105	2217	1007	21833	ENSMUSG00000029675,ENSMUSG00000037815,ENSMUSG00000029538,ENSMUSG00000030495,ENSMUSG00000022257,ENSMUSG00000038637,ENSMUSG00000038286,ENSMUSG00000022091,ENSMUSG00000024940,ENSMUSG00000096210,ENSMUSG00000027087,ENSMUSG00000052981,ENSMUSG00000048402,ENSMUSG00000024712,ENSMUSG00000025582,ENSMUSG00000004558,ENSMUSG00000028517,ENSMUSG00000000567,ENSMUSG00000036896,ENSMUSG00000028698,ENSMUSG00000008999,…
TF	Factor: Sp1; motif: GGNGGGGGNGGGGGMGGGGCNGGG	TF:M10375	4.47241e-14	13.3495	10781	2217	1282	21833	ENSMUSG00000029675,ENSMUSG00000018593,ENSMUSG00000028955,ENSMUSG00000021371,ENSMUSG00000037815,ENSMUSG00000029538,ENSMUSG00000030495,ENSMUSG00000022257,ENSMUSG00000027195,ENSMUSG00000022091,ENSMUSG00000020680,ENSMUSG00000067242,ENSMUSG00000024940,ENSMUSG00000096210,ENSMUSG00000027087,ENSMUSG00000052981,ENSMUSG00000048402,ENSMUSG00000024712,ENSMUSG00000025582,ENSMUSG00000022864,ENSMUSG00000030527,…
TF	Factor: BCL6B; motif: NNNNCCGCCCCWNNNN	TF:M02844	5.02691e-14	13.2987	13716	2217	1571	21833	ENSMUSG00000029675,ENSMUSG00000018593,ENSMUSG00000021750,ENSMUSG00000028955,ENSMUSG00000021371,ENSMUSG00000037815,ENSMUSG00000040354,ENSMUSG00000029538,ENSMUSG00000031979,ENSMUSG00000030495,ENSMUSG00000010025,ENSMUSG00000028792,ENSMUSG00000022257,ENSMUSG00000038637,ENSMUSG00000075701,ENSMUSG00000027195,ENSMUSG00000038286,ENSMUSG00000022091,ENSMUSG00000020680,ENSMUSG00000019817,ENSMUSG00000067242,…
TF	Factor: Pax-4; motif: NNNNNYCACCCB; match class: 1	TF:M00378_1	1.19927e-13	12.9211	14471	2217	1641	21833	ENSMUSG00000029675,ENSMUSG00000018593,ENSMUSG00000021750,ENSMUSG00000028955,ENSMUSG00000037815,ENSMUSG00000040354,ENSMUSG00000029538,ENSMUSG00000031979,ENSMUSG00000030495,ENSMUSG00000010025,ENSMUSG00000028792,ENSMUSG00000022257,ENSMUSG00000038637,ENSMUSG00000027195,ENSMUSG00000038286,ENSMUSG00000022091,ENSMUSG00000020680,ENSMUSG00000019817,ENSMUSG00000067242,ENSMUSG00000024940,ENSMUSG00000096210,…
TF	Factor: IRF4; motif: NNNAYTCTCGGWNNN	TF:M02872	5.33468e-13	12.2729	14562	2217	1646	21833	ENSMUSG00000029675,ENSMUSG00000018593,ENSMUSG00000021750,ENSMUSG00000028955,ENSMUSG00000037815,ENSMUSG00000040354,ENSMUSG00000029538,ENSMUSG00000031979,ENSMUSG00000030495,ENSMUSG00000010025,ENSMUSG00000028792,ENSMUSG00000022257,ENSMUSG00000038637,ENSMUSG00000075701,ENSMUSG00000030770,ENSMUSG00000020680,ENSMUSG00000019817,ENSMUSG00000067242,ENSMUSG00000024940,ENSMUSG00000096210,ENSMUSG00000027087,…
TF	Factor: CPBP; motif: SNCCCNN	TF:M01822	1.44592e-12	11.8399	21117	2217	2199	21833	ENSMUSG00000029675,ENSMUSG00000018593,ENSMUSG00000021750,ENSMUSG00000028955,ENSMUSG00000021371,ENSMUSG00000037815,ENSMUSG00000040354,ENSMUSG00000029538,ENSMUSG00000031979,ENSMUSG00000030495,ENSMUSG00000010025,ENSMUSG00000028792,ENSMUSG00000022257,ENSMUSG00000038637,ENSMUSG00000075701,ENSMUSG00000027195,ENSMUSG00000038286,ENSMUSG00000022091,ENSMUSG00000030770,ENSMUSG00000020680,ENSMUSG00000019817,…
USG00000052854	ENSMUSG00000085139	ENSMUSG00000039179	ENSMUSG00000024517	ENSMUSG00000052133	ENSMUSG00000040972	ENSMUSG00000061718	ENSMUSG00000020308	ENSMUSG00000002274	ENSMUSG00000017493	ENSMUSG00000007944	ENSMUSG00000067847	ENSMUSG00000008348	ENSMUSG00000035885	ENSMUSG00000073755	ENSMUSG00000020811	ENSMUSG00000017721	ENSMUSG00000004267	ENSMUSG00000036905	ENSMUSG00000032997	ENSMUSG00000038880	ENSMUSG00000022706	ENSMUSG00000037679	ENSMUSG00000032192	ENSMUSG00000061143	ENSMUSG00000079523	ENSMUSG00000019054	ENSMUSG00000032527	ENSMUSG00000038319	ENSMUSG00000043496	ENSMUSG00000006019	ENSMUSG00000003072	ENSMUSG00000025651	ENSMUSG00000033938	ENSMUSG00000026819	ENSMUSG00000029432	ENSMUSG00000024953	ENSMUSG00000042401	ENSMUSG00000046182	ENSMUSG00000024414	ENSMUSG00000022452	ENSMUSG00000040479	ENSMUSG00000021278	ENSMUSG00000017400	ENSMUSG00000091002	ENSMUSG00000021508	ENSMUSG00000035640	ENSMUSG00000044197	ENSMUSG00000001270	ENSMUSG00000028445
TF	Factor: FOXN4; motif: NNWANNCGWMCGCGTCNNNNMT; match class: 1	TF:M04662_1	2.43658e-12	11.6132	12809	2217	1473	21833	ENSMUSG00000029675,ENSMUSG00000028955,ENSMUSG00000021371,ENSMUSG00000037815,ENSMUSG00000040354,ENSMUSG00000029538,ENSMUSG00000031979,ENSMUSG00000030495,ENSMUSG00000010025,ENSMUSG00000028792,ENSMUSG00000022257,ENSMUSG00000038637,ENSMUSG00000027195,ENSMUSG00000030770,ENSMUSG00000020680,ENSMUSG00000019817,ENSMUSG00000096210,ENSMUSG00000027087,ENSMUSG00000052981,ENSMUSG00000048402,ENSMUSG00000024712,…
TF	Factor: WT1; motif: SMCNCCNSC	TF:M01118	2.89628e-12	11.5382	8123	2217	997	21833	ENSMUSG00000029675,ENSMUSG00000018593,ENSMUSG00000037815,ENSMUSG00000029538,ENSMUSG00000030495,ENSMUSG00000022257,ENSMUSG00000038286,ENSMUSG00000022091,ENSMUSG00000020680,ENSMUSG00000019817,ENSMUSG00000024940,ENSMUSG00000096210,ENSMUSG00000027087,ENSMUSG00000025582,ENSMUSG00000004558,ENSMUSG00000028517,ENSMUSG00000000567,ENSMUSG00000036896,ENSMUSG00000038766,ENSMUSG00000028525,ENSMUSG00000028698,…
TF	Factor: GKLF; motif: NNRRGRRNGNSNNN	TF:M07040	3.22461e-12	11.4915	12970	2217	1488	21833	ENSMUSG00000029675,ENSMUSG00000018593,ENSMUSG00000021371,ENSMUSG00000037815,ENSMUSG00000040354,ENSMUSG00000029538,ENSMUSG00000030495,ENSMUSG00000028792,ENSMUSG00000022257,ENSMUSG00000038637,ENSMUSG00000027195,ENSMUSG00000038286,ENSMUSG00000022091,ENSMUSG00000020680,ENSMUSG00000019817,ENSMUSG00000067242,ENSMUSG00000024940,ENSMUSG00000096210,ENSMUSG00000027087,ENSMUSG00000052981,ENSMUSG00000048402,…
TF	Factor: E2F-3; motif: GGCGGGN	TF:M02089	9.10235e-12	11.0408	11302	2217	1320	21833	ENSMUSG00000029675,ENSMUSG00000028955,ENSMUSG00000021371,ENSMUSG00000037815,ENSMUSG00000029538,ENSMUSG00000010025,ENSMUSG00000022257,ENSMUSG00000038637,ENSMUSG00000075701,ENSMUSG00000027195,ENSMUSG00000038286,ENSMUSG00000022091,ENSMUSG00000020680,ENSMUSG00000019817,ENSMUSG00000024940,ENSMUSG00000027087,ENSMUSG00000052981,ENSMUSG00000048402,ENSMUSG00000024712,ENSMUSG00000025582,ENSMUSG00000022864,…
TF	Factor: IRF6; motif: NNNACTCYCGGKNNN	TF:M02874	2.89874e-11	10.5378	13421	2217	1526	21833	ENSMUSG00000029675,ENSMUSG00000018593,ENSMUSG00000021750,ENSMUSG00000028955,ENSMUSG00000037815,ENSMUSG00000040354,ENSMUSG00000031979,ENSMUSG00000030495,ENSMUSG00000028792,ENSMUSG00000022257,ENSMUSG00000038637,ENSMUSG00000075701,ENSMUSG00000022091,ENSMUSG00000030770,ENSMUSG00000019817,ENSMUSG00000067242,ENSMUSG00000024940,ENSMUSG00000096210,ENSMUSG00000027087,ENSMUSG00000052981,ENSMUSG00000048402,…
TF	Factor: WT1; motif: NNGGGNGGGSGN	TF:M07436	3.94063e-11	10.4044	7746	2217	950	21833	ENSMUSG00000029675,ENSMUSG00000018593,ENSMUSG00000021750,ENSMUSG00000037815,ENSMUSG00000029538,ENSMUSG00000030495,ENSMUSG00000028792,ENSMUSG00000022257,ENSMUSG00000022091,ENSMUSG00000020680,ENSMUSG00000019817,ENSMUSG00000024940,ENSMUSG00000027087,ENSMUSG00000048402,ENSMUSG00000025582,ENSMUSG00000004558,ENSMUSG00000028517,ENSMUSG00000000567,ENSMUSG00000036896,ENSMUSG00000028698,ENSMUSG00000072720,…
TF	Factor: E2F-4; motif: NTTTCSCGCC	TF:M07380	4.00106e-11	10.3978	10590	2217	1244	21833	ENSMUSG00000029675,ENSMUSG00000018593,ENSMUSG00000028955,ENSMUSG00000021371,ENSMUSG00000037815,ENSMUSG00000029538,ENSMUSG00000030495,ENSMUSG00000010025,ENSMUSG00000028792,ENSMUSG00000027195,ENSMUSG00000038286,ENSMUSG00000020680,ENSMUSG00000019817,ENSMUSG00000096210,ENSMUSG00000027087,ENSMUSG00000052981,ENSMUSG00000024712,ENSMUSG00000025582,ENSMUSG00000022864,ENSMUSG00000030527,ENSMUSG00000004558,…
TF	Factor: Zfp740; motif: NNNCCCCCCCCMNNNN; match class: 1	TF:M02834_1	4.59888e-11	10.3373	3834	2217	522	21833	ENSMUSG00000029675,ENSMUSG00000018593,ENSMUSG00000029538,ENSMUSG00000022257,ENSMUSG00000020680,ENSMUSG00000019817,ENSMUSG00000024940,ENSMUSG00000004558,ENSMUSG00000028517,ENSMUSG00000000567,ENSMUSG00000028525,ENSMUSG00000008999,ENSMUSG00000027650,ENSMUSG00000027562,ENSMUSG00000008090,ENSMUSG00000028675,ENSMUSG00000041556,ENSMUSG00000029313,ENSMUSG00000017929,ENSMUSG00000032348,ENSMUSG00000024654,…
TF	Factor: GKLF; motif: NNRRGRRNGNSNNN; match class: 1	TF:M07040_1	1.01143e-10	9.99506	8477	2217	1024	21833	ENSMUSG00000029675,ENSMUSG00000018593,ENSMUSG00000021371,ENSMUSG00000037815,ENSMUSG00000029538,ENSMUSG00000030495,ENSMUSG00000022257,ENSMUSG00000027195,ENSMUSG00000038286,ENSMUSG00000022091,ENSMUSG00000020680,ENSMUSG00000019817,ENSMUSG00000067242,ENSMUSG00000024940,ENSMUSG00000096210,ENSMUSG00000027087,ENSMUSG00000052981,ENSMUSG00000048402,ENSMUSG00000025582,ENSMUSG00000004558,ENSMUSG00000028517,…
TF	Factor: E2F-1; motif: GNGGGCGGGRMN; match class: 1	TF:M10209_1	1.18504e-10	9.92627	10651	2217	1247	21833	ENSMUSG00000029675,ENSMUSG00000028955,ENSMUSG00000037815,ENSMUSG00000029538,ENSMUSG00000030495,ENSMUSG00000010025,ENSMUSG00000028792,ENSMUSG00000022257,ENSMUSG00000038637,ENSMUSG00000075701,ENSMUSG00000027195,ENSMUSG00000038286,ENSMUSG00000020680,ENSMUSG00000019817,ENSMUSG00000067242,ENSMUSG00000024940,ENSMUSG00000027087,ENSMUSG00000052981,ENSMUSG00000048402,ENSMUSG00000024712,ENSMUSG00000025582,…
TF	Factor: Zfp740; motif: NCCCCCCCAC; match class: 1	TF:M03944_1	1.22721e-10	9.91108	4475	2217	592	21833	ENSMUSG00000029675,ENSMUSG00000018593,ENSMUSG00000029538,ENSMUSG00000022257,ENSMUSG00000020680,ENSMUSG00000019817,ENSMUSG00000024940,ENSMUSG00000004558,ENSMUSG00000028517,ENSMUSG00000000567,ENSMUSG00000038766,ENSMUSG00000028525,ENSMUSG00000008999,ENSMUSG00000027650,ENSMUSG00000027562,ENSMUSG00000008090,ENSMUSG00000028675,ENSMUSG00000041556,ENSMUSG00000029313,ENSMUSG00000017929,ENSMUSG00000032348,…
TF	Factor: ZF5; motif: GSGCGCGR; match class: 1	TF:M00716_1	2.57329e-10	9.58951	12090	2217	1389	21833	ENSMUSG00000028955,ENSMUSG00000021371,ENSMUSG00000037815,ENSMUSG00000029538,ENSMUSG00000031979,ENSMUSG00000030495,ENSMUSG00000010025,ENSMUSG00000022257,ENSMUSG00000038637,ENSMUSG00000075701,ENSMUSG00000027195,ENSMUSG00000020680,ENSMUSG00000019817,ENSMUSG00000067242,ENSMUSG00000024940,ENSMUSG00000096210,ENSMUSG00000027087,ENSMUSG00000052981,ENSMUSG00000048402,ENSMUSG00000024712,ENSMUSG00000025582,…
TF	Factor: WT1; motif: SMCNCCNSC; match class: 1	TF:M01118_1	2.7642e-10	9.55843	4601	2217	604	21833	ENSMUSG00000029675,ENSMUSG00000018593,ENSMUSG00000029538,ENSMUSG00000022257,ENSMUSG00000022091,ENSMUSG00000020680,ENSMUSG00000019817,ENSMUSG00000024940,ENSMUSG00000004558,ENSMUSG00000028517,ENSMUSG00000000567,ENSMUSG00000028525,ENSMUSG00000028698,ENSMUSG00000008999,ENSMUSG00000027650,ENSMUSG00000064373,ENSMUSG00000027562,ENSMUSG00000008090,ENSMUSG00000028675,ENSMUSG00000041556,ENSMUSG00000029313,…
TF	Factor: Zic1; motif: NNCCCCCGGGGGGG	TF:M02835	9.1466e-10	9.03874	9545	2217	1128	21833	ENSMUSG00000021750,ENSMUSG00000037815,ENSMUSG00000029538,ENSMUSG00000030495,ENSMUSG00000010025,ENSMUSG00000028792,ENSMUSG00000022257,ENSMUSG00000075701,ENSMUSG00000027195,ENSMUSG00000022091,ENSMUSG00000030770,ENSMUSG00000020680,ENSMUSG00000019817,ENSMUSG00000024940,ENSMUSG00000096210,ENSMUSG00000052981,ENSMUSG00000025582,ENSMUSG00000022864,ENSMUSG00000030527,ENSMUSG00000004558,ENSMUSG00000036353,…
TF	Factor: Sp1; motif: NNGGGGCGGGGNN	TF:M00932	2.37695e-09	8.62398	8963	2217	1065	21833	ENSMUSG00000029675,ENSMUSG00000028955,ENSMUSG00000021371,ENSMUSG00000037815,ENSMUSG00000029538,ENSMUSG00000010025,ENSMUSG00000022257,ENSMUSG00000038637,ENSMUSG00000075701,ENSMUSG00000027195,ENSMUSG00000022091,ENSMUSG00000020680,ENSMUSG00000019817,ENSMUSG00000024940,ENSMUSG00000096210,ENSMUSG00000052981,ENSMUSG00000048402,ENSMUSG00000024712,ENSMUSG00000025582,ENSMUSG00000022864,ENSMUSG00000030527,…
TF	Factor: Zfp281; motif: NNCCCCCCCCCCMYC	TF:M02831	2.87829e-09	8.54086	3977	2217	528	21833	ENSMUSG00000029675,ENSMUSG00000029538,ENSMUSG00000030495,ENSMUSG00000022257,ENSMUSG00000020680,ENSMUSG00000019817,ENSMUSG00000024940,ENSMUSG00000027087,ENSMUSG00000004558,ENSMUSG00000028517,ENSMUSG00000000567,ENSMUSG00000028525,ENSMUSG00000008999,ENSMUSG00000027650,ENSMUSG00000027562,ENSMUSG00000008090,ENSMUSG00000028675,ENSMUSG00000029313,ENSMUSG00000017929,ENSMUSG00000032348,ENSMUSG00000024654,…
TF	Factor: ELK-1; motif: ACCGGAWRTN	TF:M01981	3.21485e-09	8.49284	14719	2217	1638	21833	ENSMUSG00000029675,ENSMUSG00000028955,ENSMUSG00000021371,ENSMUSG00000037815,ENSMUSG00000040354,ENSMUSG00000029538,ENSMUSG00000031979,ENSMUSG00000030495,ENSMUSG00000010025,ENSMUSG00000028792,ENSMUSG00000022257,ENSMUSG00000038637,ENSMUSG00000075701,ENSMUSG00000027195,ENSMUSG00000038286,ENSMUSG00000022091,ENSMUSG00000030770,ENSMUSG00000020680,ENSMUSG00000019817,ENSMUSG00000024940,ENSMUSG00000096210,…
TF	Factor: E2F-4; motif: GCGGGAAANA	TF:M02090	4.44579e-09	8.35205	10366	2217	1207	21833	ENSMUSG00000029675,ENSMUSG00000028955,ENSMUSG00000021371,ENSMUSG00000037815,ENSMUSG00000029538,ENSMUSG00000030495,ENSMUSG00000028792,ENSMUSG00000022257,ENSMUSG00000038637,ENSMUSG00000020680,ENSMUSG00000019817,ENSMUSG00000067242,ENSMUSG00000024940,ENSMUSG00000096210,ENSMUSG00000027087,ENSMUSG00000052981,ENSMUSG00000048402,ENSMUSG00000024712,ENSMUSG00000025582,ENSMUSG00000030527,ENSMUSG00000028517,…
TF	Factor: ZF5; motif: NRNGNGCGCGCWN; match class: 1	TF:M00333_1	5.67676e-09	8.2459	11224	2217	1293	21833	ENSMUSG00000029675,ENSMUSG00000028955,ENSMUSG00000021371,ENSMUSG00000037815,ENSMUSG00000029538,ENSMUSG00000031979,ENSMUSG00000010025,ENSMUSG00000028792,ENSMUSG00000022257,ENSMUSG00000038637,ENSMUSG00000027195,ENSMUSG00000038286,ENSMUSG00000020680,ENSMUSG00000024940,ENSMUSG00000096210,ENSMUSG00000027087,ENSMUSG00000052981,ENSMUSG00000048402,ENSMUSG00000024712,ENSMUSG00000025582,ENSMUSG00000022864,…
TF	Factor: MAZR; motif: NSGGGGGGGGMCN	TF:M00491	6.31754e-09	8.19945	3862	2217	513	21833	ENSMUSG00000029675,ENSMUSG00000018593,ENSMUSG00000029538,ENSMUSG00000022257,ENSMUSG00000020680,ENSMUSG00000019817,ENSMUSG00000024940,ENSMUSG00000004558,ENSMUSG00000028517,ENSMUSG00000028525,ENSMUSG00000008999,ENSMUSG00000027650,ENSMUSG00000027562,ENSMUSG00000008090,ENSMUSG00000028675,ENSMUSG00000041556,ENSMUSG00000029313,ENSMUSG00000032348,ENSMUSG00000024654,ENSMUSG00000025351,ENSMUSG00000021112,…
TF	Factor: MYF6; motif: NNNRACAGNCNCNCC	TF:M02885	1.05416e-08	7.97709	14297	2217	1594	21833	ENSMUSG00000029675,ENSMUSG00000018593,ENSMUSG00000021750,ENSMUSG00000037815,ENSMUSG00000040354,ENSMUSG00000029538,ENSMUSG00000031979,ENSMUSG00000030495,ENSMUSG00000010025,ENSMUSG00000028792,ENSMUSG00000022257,ENSMUSG00000038637,ENSMUSG00000075701,ENSMUSG00000038286,ENSMUSG00000022091,ENSMUSG00000030770,ENSMUSG00000020680,ENSMUSG00000019817,ENSMUSG00000024940,ENSMUSG00000096210,ENSMUSG00000027087,…
TF	Factor: Kaiso; motif: SARNYCTCGCGAGAN	TF:M10276	1.11233e-08	7.95377	13536	2217	1520	21833	ENSMUSG00000029675,ENSMUSG00000028955,ENSMUSG00000021371,ENSMUSG00000037815,ENSMUSG00000040354,ENSMUSG00000029538,ENSMUSG00000031979,ENSMUSG00000030495,ENSMUSG00000010025,ENSMUSG00000028792,ENSMUSG00000022257,ENSMUSG00000075701,ENSMUSG00000027195,ENSMUSG00000030770,ENSMUSG00000020680,ENSMUSG00000019817,ENSMUSG00000067242,ENSMUSG00000024940,ENSMUSG00000096210,ENSMUSG00000027087,ENSMUSG00000052981,…
TF	Factor: RREB-1; motif: CCCCAAACMMCCCC	TF:M00257	1.11785e-08	7.95162	10740	2217	1242	21833	ENSMUSG00000029675,ENSMUSG00000018593,ENSMUSG00000021750,ENSMUSG00000037815,ENSMUSG00000040354,ENSMUSG00000029538,ENSMUSG00000031979,ENSMUSG00000030495,ENSMUSG00000022257,ENSMUSG00000022091,ENSMUSG00000020680,ENSMUSG00000019817,ENSMUSG00000067242,ENSMUSG00000024940,ENSMUSG00000096210,ENSMUSG00000027087,ENSMUSG00000052981,ENSMUSG00000048402,ENSMUSG00000024712,ENSMUSG00000004558,ENSMUSG00000028517,…
TF	Factor: Zfp740; motif: NCCCCCCCAC	TF:M03944	1.26056e-08	7.89944	7322	2217	888	21833	ENSMUSG00000029675,ENSMUSG00000018593,ENSMUSG00000021750,ENSMUSG00000029538,ENSMUSG00000030495,ENSMUSG00000022257,ENSMUSG00000038286,ENSMUSG00000020680,ENSMUSG00000019817,ENSMUSG00000024940,ENSMUSG00000096210,ENSMUSG00000052981,ENSMUSG00000048402,ENSMUSG00000022864,ENSMUSG00000004558,ENSMUSG00000028517,ENSMUSG00000000567,ENSMUSG00000038766,ENSMUSG00000028525,ENSMUSG00000008999,ENSMUSG00000027650,…
TF	Factor: SP2; motif: GGGCGGGAC	TF:M01783	1.3127e-08	7.88184	8131	2217	973	21833	ENSMUSG00000028955,ENSMUSG00000037815,ENSMUSG00000031979,ENSMUSG00000030495,ENSMUSG00000010025,ENSMUSG00000038637,ENSMUSG00000075701,ENSMUSG00000027195,ENSMUSG00000038286,ENSMUSG00000019817,ENSMUSG00000067242,ENSMUSG00000027087,ENSMUSG00000052981,ENSMUSG00000048402,ENSMUSG00000024712,ENSMUSG00000022864,ENSMUSG00000004558,ENSMUSG00000028517,ENSMUSG00000028698,ENSMUSG00000008999,ENSMUSG00000027495,…
TF	Factor: Zfp740; motif: NNNCCCCCCCCMNNNN	TF:M02834	3.90405e-08	7.40848	5205	2217	657	21833	ENSMUSG00000029675,ENSMUSG00000018593,ENSMUSG00000029538,ENSMUSG00000030495,ENSMUSG00000022257,ENSMUSG00000038286,ENSMUSG00000020680,ENSMUSG00000019817,ENSMUSG00000024940,ENSMUSG00000052981,ENSMUSG00000024712,ENSMUSG00000004558,ENSMUSG00000028517,ENSMUSG00000000567,ENSMUSG00000038766,ENSMUSG00000028525,ENSMUSG00000008999,ENSMUSG00000027650,ENSMUSG00000041126,ENSMUSG00000027562,ENSMUSG00000008090,…
TF	Factor: CTCF; motif: NAGGGGGCGCNNKNNNN; match class: 1	TF:M08995_1	5.69743e-08	7.24432	9372	2217	1097	21833	ENSMUSG00000029675,ENSMUSG00000018593,ENSMUSG00000021750,ENSMUSG00000037815,ENSMUSG00000029538,ENSMUSG00000030495,ENSMUSG00000028792,ENSMUSG00000038637,ENSMUSG00000022091,ENSMUSG00000020680,ENSMUSG00000019817,ENSMUSG00000024940,ENSMUSG00000096210,ENSMUSG00000027087,ENSMUSG00000052981,ENSMUSG00000048402,ENSMUSG00000024712,ENSMUSG00000025582,ENSMUSG00000022864,ENSMUSG00000030527,ENSMUSG00000004558,…
TF	Factor: Kid3; motif: CCACN; match class: 1	TF:M01160_1	6.10274e-08	7.21448	21167	2217	2194	21833	ENSMUSG00000029675,ENSMUSG00000018593,ENSMUSG00000021750,ENSMUSG00000028955,ENSMUSG00000021371,ENSMUSG00000037815,ENSMUSG00000040354,ENSMUSG00000029538,ENSMUSG00000031979,ENSMUSG00000030495,ENSMUSG00000010025,ENSMUSG00000028792,ENSMUSG00000022257,ENSMUSG00000038637,ENSMUSG00000075701,ENSMUSG00000027195,ENSMUSG00000038286,ENSMUSG00000022091,ENSMUSG00000030770,ENSMUSG00000020680,ENSMUSG00000019817,…
USG00000040972	ENSMUSG00000061718	ENSMUSG00000020308	ENSMUSG00000002274	ENSMUSG00000017493	ENSMUSG00000007944	ENSMUSG00000067847	ENSMUSG00000008348	ENSMUSG00000035885	ENSMUSG00000073755	ENSMUSG00000020811	ENSMUSG00000017721	ENSMUSG00000004267	ENSMUSG00000036905	ENSMUSG00000032997	ENSMUSG00000038880	ENSMUSG00000022706	ENSMUSG00000037679	ENSMUSG00000032192	ENSMUSG00000061143	ENSMUSG00000079523	ENSMUSG00000019054	ENSMUSG00000032527	ENSMUSG00000038319	ENSMUSG00000043496	ENSMUSG00000006019	ENSMUSG00000003072	ENSMUSG00000025651	ENSMUSG00000033938	ENSMUSG00000026819	ENSMUSG00000029432	ENSMUSG00000024953	ENSMUSG00000042401	ENSMUSG00000046182	ENSMUSG00000024414	ENSMUSG00000022452	ENSMUSG00000040479	ENSMUSG00000021278	ENSMUSG00000017400	ENSMUSG00000091002	ENSMUSG00000021508	ENSMUSG00000035640	ENSMUSG00000044197	ENSMUSG00000001270	ENSMUSG00000028445	ENSMUSG00000031848	ENSMUSG00000075467	ENSMUSG00000033768	ENSMUSG00000034686	ENSMUSG00000024892
TF	Factor: MAZ; motif: GGGGAGGG	TF:M00649	9.89012e-08	7.0048	8424	2217	997	21833	ENSMUSG00000029675,ENSMUSG00000021371,ENSMUSG00000037815,ENSMUSG00000040354,ENSMUSG00000029538,ENSMUSG00000030495,ENSMUSG00000028792,ENSMUSG00000075701,ENSMUSG00000027195,ENSMUSG00000038286,ENSMUSG00000022091,ENSMUSG00000020680,ENSMUSG00000024940,ENSMUSG00000096210,ENSMUSG00000027087,ENSMUSG00000052981,ENSMUSG00000025582,ENSMUSG00000004558,ENSMUSG00000000567,ENSMUSG00000036896,ENSMUSG00000038766,…
TF	Factor: MAZR; motif: NSGGGGGGGGMCN; match class: 1	TF:M00491_1	1.29158e-07	6.88888	1808	2217	267	21833	ENSMUSG00000029675,ENSMUSG00000018593,ENSMUSG00000029538,ENSMUSG00000020680,ENSMUSG00000019817,ENSMUSG00000024940,ENSMUSG00000004558,ENSMUSG00000028525,ENSMUSG00000008999,ENSMUSG00000029313,ENSMUSG00000024654,ENSMUSG00000021112,ENSMUSG00000092035,ENSMUSG00000024593,ENSMUSG00000096014,ENSMUSG00000025780,ENSMUSG00000002871,ENSMUSG00000020644,ENSMUSG00000023992,ENSMUSG00000001761,ENSMUSG00000003623,…
TF	Factor: Pax-4; motif: NNNNNYCACCCB	TF:M00378	1.5558e-07	6.80805	18733	2217	1998	21833	ENSMUSG00000029675,ENSMUSG00000018593,ENSMUSG00000021750,ENSMUSG00000028955,ENSMUSG00000021371,ENSMUSG00000037815,ENSMUSG00000040354,ENSMUSG00000029538,ENSMUSG00000031979,ENSMUSG00000030495,ENSMUSG00000010025,ENSMUSG00000028792,ENSMUSG00000022257,ENSMUSG00000038637,ENSMUSG00000027195,ENSMUSG00000038286,ENSMUSG00000022091,ENSMUSG00000030770,ENSMUSG00000020680,ENSMUSG00000019817,ENSMUSG00000067242,…
USG00000034194	ENSMUSG00000032085	ENSMUSG00000019179	ENSMUSG00000045333	ENSMUSG00000033467	ENSMUSG00000031129	ENSMUSG00000034353	ENSMUSG00000039546	ENSMUSG00000035027	ENSMUSG00000041734	ENSMUSG00000059895	ENSMUSG00000063019	ENSMUSG00000026787	ENSMUSG00000025466	ENSMUSG00000024644	ENSMUSG00000025371	ENSMUSG00000032602	ENSMUSG00000036199	ENSMUSG00000019433	ENSMUSG00000002393	ENSMUSG00000021536	ENSMUSG00000031828	ENSMUSG00000059439	ENSMUSG00000027332	ENSMUSG00000014606	ENSMUSG00000029161	ENSMUSG00000034932	ENSMUSG00000022820	ENSMUSG00000033128	ENSMUSG00000031451	ENSMUSG00000096753	ENSMUSG00000045867	ENSMUSG00000031633	ENSMUSG00000017837	ENSMUSG00000033350	ENSMUSG00000030518	ENSMUSG00000043670	ENSMUSG00000055471	ENSMUSG00000034987	ENSMUSG00000022176	ENSMUSG00000006058	ENSMUSG00000015053	ENSMUSG00000053291	ENSMUSG00000058145	ENSMUSG00000023367	ENSMUSG00000021606	ENSMUSG00000079598	ENSMUSG00000046402	ENSMUSG00000070003	ENSMUSG00000020178
TF	Factor: Sp1; motif: CCCCGCCCCN	TF:M00933	2.31976e-07	6.63456	8779	2217	1031	21833	ENSMUSG00000029675,ENSMUSG00000028955,ENSMUSG00000021371,ENSMUSG00000037815,ENSMUSG00000029538,ENSMUSG00000030495,ENSMUSG00000010025,ENSMUSG00000022257,ENSMUSG00000038637,ENSMUSG00000075701,ENSMUSG00000027195,ENSMUSG00000022091,ENSMUSG00000024940,ENSMUSG00000096210,ENSMUSG00000027087,ENSMUSG00000052981,ENSMUSG00000048402,ENSMUSG00000024712,ENSMUSG00000025582,ENSMUSG00000004558,ENSMUSG00000028517,…
TF	Factor: Zic1; motif: NNCCCCCGGGGGGG; match class: 1	TF:M02835_1	3.42771e-07	6.465	6612	2217	802	21833	ENSMUSG00000021750,ENSMUSG00000037815,ENSMUSG00000029538,ENSMUSG00000030495,ENSMUSG00000022257,ENSMUSG00000075701,ENSMUSG00000022091,ENSMUSG00000020680,ENSMUSG00000019817,ENSMUSG00000096210,ENSMUSG00000052981,ENSMUSG00000025582,ENSMUSG00000030527,ENSMUSG00000004558,ENSMUSG00000036353,ENSMUSG00000028517,ENSMUSG00000000567,ENSMUSG00000008999,ENSMUSG00000027650,ENSMUSG00000041126,ENSMUSG00000072720,…
TF	Factor: LKLF; motif: GGGGTGGKSN	TF:M07261	3.86402e-07	6.41296	9212	2217	1074	21833	ENSMUSG00000018593,ENSMUSG00000021750,ENSMUSG00000028955,ENSMUSG00000037815,ENSMUSG00000040354,ENSMUSG00000029538,ENSMUSG00000031979,ENSMUSG00000030495,ENSMUSG00000028792,ENSMUSG00000022257,ENSMUSG00000038637,ENSMUSG00000038286,ENSMUSG00000022091,ENSMUSG00000020680,ENSMUSG00000024940,ENSMUSG00000096210,ENSMUSG00000052981,ENSMUSG00000048402,ENSMUSG00000024712,ENSMUSG00000025582,ENSMUSG00000022864,…
TF	Factor: ZIC3; motif: NNNCACAGCAKGNNN	TF:M02941	4.77624e-07	6.32091	19151	2217	2032	21833	ENSMUSG00000029675,ENSMUSG00000018593,ENSMUSG00000021750,ENSMUSG00000028955,ENSMUSG00000021371,ENSMUSG00000037815,ENSMUSG00000040354,ENSMUSG00000029538,ENSMUSG00000031979,ENSMUSG00000030495,ENSMUSG00000010025,ENSMUSG00000028792,ENSMUSG00000022257,ENSMUSG00000038637,ENSMUSG00000075701,ENSMUSG00000027195,ENSMUSG00000038286,ENSMUSG00000030770,ENSMUSG00000020680,ENSMUSG00000019817,ENSMUSG00000067242,…
USG00000030086	ENSMUSG00000036860	ENSMUSG00000054452	ENSMUSG00000042419	ENSMUSG00000078570	ENSMUSG00000045318	ENSMUSG00000079055	ENSMUSG00000003531	ENSMUSG00000032500	ENSMUSG00000019761	ENSMUSG00000020657	ENSMUSG00000070283	ENSMUSG00000020077	ENSMUSG00000024846	ENSMUSG00000059734	ENSMUSG00000019505	ENSMUSG00000020496	ENSMUSG00000011148	ENSMUSG00000026890	ENSMUSG00000049303	ENSMUSG00000070509	ENSMUSG00000002329	ENSMUSG00000030748	ENSMUSG00000024570	ENSMUSG00000039043	ENSMUSG00000026479	ENSMUSG00000020614	ENSMUSG00000022439	ENSMUSG00000002963	ENSMUSG00000030533	ENSMUSG00000074649	ENSMUSG00000034108	ENSMUSG00000070858	ENSMUSG00000018819	ENSMUSG00000055839	ENSMUSG00000055633	ENSMUSG00000034194	ENSMUSG00000032085	ENSMUSG00000019179	ENSMUSG00000045333	ENSMUSG00000031129	ENSMUSG00000034353	ENSMUSG00000039546	ENSMUSG00000052415	ENSMUSG00000035027	ENSMUSG00000041734	ENSMUSG00000059895	ENSMUSG00000063019	ENSMUSG00000026787	ENSMUSG00000024644
TF	Factor: Sp1; motif: GGGGCGGGGC	TF:M00931	5.27626e-07	6.27767	8681	2217	1018	21833	ENSMUSG00000029675,ENSMUSG00000028955,ENSMUSG00000021371,ENSMUSG00000037815,ENSMUSG00000029538,ENSMUSG00000010025,ENSMUSG00000022257,ENSMUSG00000038637,ENSMUSG00000075701,ENSMUSG00000027195,ENSMUSG00000022091,ENSMUSG00000020680,ENSMUSG00000019817,ENSMUSG00000024940,ENSMUSG00000052981,ENSMUSG00000048402,ENSMUSG00000024712,ENSMUSG00000025582,ENSMUSG00000022864,ENSMUSG00000030527,ENSMUSG00000028517,…
TF	Factor: Sp1; motif: GGGGCGGGGT	TF:M00008	5.68726e-07	6.2451	8366	2217	985	21833	ENSMUSG00000018593,ENSMUSG00000021750,ENSMUSG00000021371,ENSMUSG00000037815,ENSMUSG00000029538,ENSMUSG00000010025,ENSMUSG00000038637,ENSMUSG00000022091,ENSMUSG00000024940,ENSMUSG00000052981,ENSMUSG00000048402,ENSMUSG00000024712,ENSMUSG00000025582,ENSMUSG00000028517,ENSMUSG00000000567,ENSMUSG00000036896,ENSMUSG00000008999,ENSMUSG00000027650,ENSMUSG00000072720,ENSMUSG00000027495,ENSMUSG00000027562,…
TF	Factor: PUR1; motif: GGGNCAGNN	TF:M01721	7.40645e-07	6.13039	7325	2217	875	21833	ENSMUSG00000029675,ENSMUSG00000018593,ENSMUSG00000028955,ENSMUSG00000037815,ENSMUSG00000028792,ENSMUSG00000022257,ENSMUSG00000038637,ENSMUSG00000027195,ENSMUSG00000038286,ENSMUSG00000022091,ENSMUSG00000030770,ENSMUSG00000024940,ENSMUSG00000027087,ENSMUSG00000000567,ENSMUSG00000036896,ENSMUSG00000038766,ENSMUSG00000008999,ENSMUSG00000072720,ENSMUSG00000026385,ENSMUSG00000027495,ENSMUSG00000027562,…
TF	Factor: MAZ; motif: NKGGGAGGGGRGGR	TF:M02023	8.39741e-07	6.07585	7967	2217	942	21833	ENSMUSG00000029675,ENSMUSG00000021371,ENSMUSG00000037815,ENSMUSG00000040354,ENSMUSG00000029538,ENSMUSG00000030495,ENSMUSG00000010025,ENSMUSG00000022257,ENSMUSG00000027195,ENSMUSG00000038286,ENSMUSG00000022091,ENSMUSG00000020680,ENSMUSG00000024940,ENSMUSG00000052981,ENSMUSG00000048402,ENSMUSG00000022864,ENSMUSG00000004558,ENSMUSG00000028517,ENSMUSG00000000567,ENSMUSG00000036896,ENSMUSG00000038766,…
TF	Factor: AP-2; motif: SNNNCCNCAGGCN	TF:M00915	8.46408e-07	6.07242	7121	2217	853	21833	ENSMUSG00000029675,ENSMUSG00000018593,ENSMUSG00000028955,ENSMUSG00000021371,ENSMUSG00000037815,ENSMUSG00000040354,ENSMUSG00000030495,ENSMUSG00000010025,ENSMUSG00000028792,ENSMUSG00000027195,ENSMUSG00000038286,ENSMUSG00000022091,ENSMUSG00000020680,ENSMUSG00000019817,ENSMUSG00000024940,ENSMUSG00000096210,ENSMUSG00000027087,ENSMUSG00000052981,ENSMUSG00000024712,ENSMUSG00000025582,ENSMUSG00000022864,…
TF	Factor: Sp1; motif: GGNGGGGGNGGGGGMGGGGCNGGG; match class: 1	TF:M10375_1	8.53357e-07	6.06887	7415	2217	884	21833	ENSMUSG00000029675,ENSMUSG00000018593,ENSMUSG00000028955,ENSMUSG00000021371,ENSMUSG00000037815,ENSMUSG00000029538,ENSMUSG00000030495,ENSMUSG00000022257,ENSMUSG00000027195,ENSMUSG00000020680,ENSMUSG00000024940,ENSMUSG00000096210,ENSMUSG00000027087,ENSMUSG00000052981,ENSMUSG00000048402,ENSMUSG00000022864,ENSMUSG00000030527,ENSMUSG00000004558,ENSMUSG00000028517,ENSMUSG00000000567,ENSMUSG00000038766,…
TF	Factor: Zfp281; motif: NNCCCCCCCCCCMYC; match class: 1	TF:M02831_1	9.35125e-07	6.02913	2496	2217	344	21833	ENSMUSG00000029675,ENSMUSG00000029538,ENSMUSG00000022257,ENSMUSG00000024940,ENSMUSG00000004558,ENSMUSG00000028517,ENSMUSG00000000567,ENSMUSG00000008999,ENSMUSG00000027650,ENSMUSG00000027562,ENSMUSG00000008090,ENSMUSG00000028675,ENSMUSG00000029313,ENSMUSG00000032348,ENSMUSG00000024654,ENSMUSG00000046805,ENSMUSG00000092035,ENSMUSG00000074637,ENSMUSG00000035805,ENSMUSG00000022865,ENSMUSG00000015647,…
TF	Factor: IRF4; motif: NNNAYTCTCGGWNNN; match class: 1	TF:M02872_1	9.96784e-07	6.0014	8145	2217	960	21833	ENSMUSG00000021750,ENSMUSG00000037815,ENSMUSG00000040354,ENSMUSG00000031979,ENSMUSG00000030495,ENSMUSG00000010025,ENSMUSG00000028792,ENSMUSG00000022257,ENSMUSG00000038637,ENSMUSG00000075701,ENSMUSG00000020680,ENSMUSG00000067242,ENSMUSG00000024940,ENSMUSG00000096210,ENSMUSG00000027087,ENSMUSG00000052981,ENSMUSG00000048402,ENSMUSG00000024712,ENSMUSG00000025582,ENSMUSG00000022864,ENSMUSG00000030527,…
TF	Factor: Sp1; motif: NGGGGGCGGGGYN	TF:M00196	1.53899e-06	5.81277	8814	2217	1028	21833	ENSMUSG00000029675,ENSMUSG00000028955,ENSMUSG00000021371,ENSMUSG00000037815,ENSMUSG00000029538,ENSMUSG00000010025,ENSMUSG00000022257,ENSMUSG00000038637,ENSMUSG00000075701,ENSMUSG00000027195,ENSMUSG00000038286,ENSMUSG00000019817,ENSMUSG00000024940,ENSMUSG00000052981,ENSMUSG00000048402,ENSMUSG00000024712,ENSMUSG00000025582,ENSMUSG00000022864,ENSMUSG00000004558,ENSMUSG00000028517,ENSMUSG00000000567,…
TF	Factor: Foxn1; motif: RGAMGC	TF:M12470	1.6091e-06	5.79342	9738	2217	1123	21833	ENSMUSG00000028955,ENSMUSG00000021371,ENSMUSG00000037815,ENSMUSG00000040354,ENSMUSG00000029538,ENSMUSG00000031979,ENSMUSG00000010025,ENSMUSG00000028792,ENSMUSG00000022257,ENSMUSG00000038637,ENSMUSG00000038286,ENSMUSG00000020680,ENSMUSG00000024940,ENSMUSG00000096210,ENSMUSG00000052981,ENSMUSG00000048402,ENSMUSG00000024712,ENSMUSG00000025582,ENSMUSG00000022864,ENSMUSG00000028517,ENSMUSG00000000567,…
TF	Factor: BTEB2; motif: RGGGNGKGGN	TF:M07277	2.25974e-06	5.64594	7609	2217	901	21833	ENSMUSG00000029675,ENSMUSG00000018593,ENSMUSG00000037815,ENSMUSG00000029538,ENSMUSG00000010025,ENSMUSG00000022257,ENSMUSG00000038637,ENSMUSG00000075701,ENSMUSG00000020680,ENSMUSG00000019817,ENSMUSG00000052981,ENSMUSG00000048402,ENSMUSG00000024712,ENSMUSG00000025582,ENSMUSG00000004558,ENSMUSG00000000567,ENSMUSG00000036896,ENSMUSG00000028698,ENSMUSG00000008999,ENSMUSG00000027495,ENSMUSG00000064373,…
TF	Factor: MAZ; motif: NKGGGAGGGGRGGR; match class: 1	TF:M02023_1	3.68482e-06	5.43358	4165	2217	529	21833	ENSMUSG00000029675,ENSMUSG00000021371,ENSMUSG00000037815,ENSMUSG00000029538,ENSMUSG00000022091,ENSMUSG00000020680,ENSMUSG00000024940,ENSMUSG00000048402,ENSMUSG00000004558,ENSMUSG00000028517,ENSMUSG00000000567,ENSMUSG00000028698,ENSMUSG00000008090,ENSMUSG00000028675,ENSMUSG00000041556,ENSMUSG00000029313,ENSMUSG00000017929,ENSMUSG00000045312,ENSMUSG00000021366,ENSMUSG00000024654,ENSMUSG00000031557,…
TF	Factor: WT1; motif: NNGGGNGGGSGN; match class: 1	TF:M07436_1	6.9717e-06	5.15666	4020	2217	511	21833	ENSMUSG00000029675,ENSMUSG00000029538,ENSMUSG00000030495,ENSMUSG00000022257,ENSMUSG00000020680,ENSMUSG00000019817,ENSMUSG00000024940,ENSMUSG00000048402,ENSMUSG00000025582,ENSMUSG00000004558,ENSMUSG00000028517,ENSMUSG00000000567,ENSMUSG00000028698,ENSMUSG00000027562,ENSMUSG00000008090,ENSMUSG00000028675,ENSMUSG00000041556,ENSMUSG00000029313,ENSMUSG00000032348,ENSMUSG00000021366,ENSMUSG00000024654,…
TF	Factor: CACD; motif: CCACRCCC	TF:M01113	7.07479e-06	5.15029	10872	2217	1233	21833	ENSMUSG00000029675,ENSMUSG00000018593,ENSMUSG00000021750,ENSMUSG00000028955,ENSMUSG00000021371,ENSMUSG00000037815,ENSMUSG00000040354,ENSMUSG00000029538,ENSMUSG00000031979,ENSMUSG00000030495,ENSMUSG00000010025,ENSMUSG00000028792,ENSMUSG00000022257,ENSMUSG00000022091,ENSMUSG00000030770,ENSMUSG00000024940,ENSMUSG00000096210,ENSMUSG00000052981,ENSMUSG00000048402,ENSMUSG00000025582,ENSMUSG00000004558,…
TF	Factor: VDR; motif: GGGKNARNRRGGWSA	TF:M00444	7.97008e-06	5.09854	10050	2217	1149	21833	ENSMUSG00000029675,ENSMUSG00000018593,ENSMUSG00000021750,ENSMUSG00000021371,ENSMUSG00000040354,ENSMUSG00000030495,ENSMUSG00000028792,ENSMUSG00000027195,ENSMUSG00000038286,ENSMUSG00000022091,ENSMUSG00000030770,ENSMUSG00000024940,ENSMUSG00000096210,ENSMUSG00000048402,ENSMUSG00000024712,ENSMUSG00000025582,ENSMUSG00000022864,ENSMUSG00000030527,ENSMUSG00000004558,ENSMUSG00000000567,ENSMUSG00000036896,…
TF	Factor: KLF; motif: GGGNGGGG	TF:M07461	8.40444e-06	5.07549	8517	2217	991	21833	ENSMUSG00000018593,ENSMUSG00000021750,ENSMUSG00000028955,ENSMUSG00000029538,ENSMUSG00000030495,ENSMUSG00000010025,ENSMUSG00000028792,ENSMUSG00000022257,ENSMUSG00000038286,ENSMUSG00000022091,ENSMUSG00000020680,ENSMUSG00000067242,ENSMUSG00000024940,ENSMUSG00000048402,ENSMUSG00000030527,ENSMUSG00000028517,ENSMUSG00000000567,ENSMUSG00000028525,ENSMUSG00000028698,ENSMUSG00000072720,ENSMUSG00000027495,…
TF	Factor: E2F-4; motif: NGGGGGCGGGRMNN	TF:M10211	9.29062e-06	5.03196	7002	2217	832	21833	ENSMUSG00000029675,ENSMUSG00000028955,ENSMUSG00000037815,ENSMUSG00000029538,ENSMUSG00000028792,ENSMUSG00000022257,ENSMUSG00000038637,ENSMUSG00000075701,ENSMUSG00000038286,ENSMUSG00000020680,ENSMUSG00000052981,ENSMUSG00000024712,ENSMUSG00000025582,ENSMUSG00000000567,ENSMUSG00000028698,ENSMUSG00000008999,ENSMUSG00000027650,ENSMUSG00000041126,ENSMUSG00000072720,ENSMUSG00000027495,ENSMUSG00000008090,…
TF	Factor: E2F; motif: GGCGSG	TF:M00803	9.97882e-06	5.00092	10451	2217	1189	21833	ENSMUSG00000029675,ENSMUSG00000028955,ENSMUSG00000021371,ENSMUSG00000037815,ENSMUSG00000040354,ENSMUSG00000029538,ENSMUSG00000028792,ENSMUSG00000022257,ENSMUSG00000027195,ENSMUSG00000020680,ENSMUSG00000024940,ENSMUSG00000096210,ENSMUSG00000027087,ENSMUSG00000052981,ENSMUSG00000048402,ENSMUSG00000024712,ENSMUSG00000025582,ENSMUSG00000022864,ENSMUSG00000030527,ENSMUSG00000004558,ENSMUSG00000000567,…
TF	Factor: ZBP89; motif: CCCCKCCCCCNN; match class: 1	TF:M07397_1	1.01206e-05	4.99479	3886	2217	495	21833	ENSMUSG00000029675,ENSMUSG00000037815,ENSMUSG00000029538,ENSMUSG00000022257,ENSMUSG00000038637,ENSMUSG00000022091,ENSMUSG00000024940,ENSMUSG00000004558,ENSMUSG00000028517,ENSMUSG00000000567,ENSMUSG00000028698,ENSMUSG00000008090,ENSMUSG00000028675,ENSMUSG00000029313,ENSMUSG00000017929,ENSMUSG00000024654,ENSMUSG00000032198,ENSMUSG00000002985,ENSMUSG00000021112,ENSMUSG00000046805,ENSMUSG00000092035,…
TF	Factor: LF-A1; motif: GGGSTCWR	TF:M00646	1.13894e-05	4.9435	12585	2217	1403	21833	ENSMUSG00000029675,ENSMUSG00000021750,ENSMUSG00000021371,ENSMUSG00000029538,ENSMUSG00000030495,ENSMUSG00000010025,ENSMUSG00000028792,ENSMUSG00000075701,ENSMUSG00000022091,ENSMUSG00000030770,ENSMUSG00000067242,ENSMUSG00000024940,ENSMUSG00000096210,ENSMUSG00000052981,ENSMUSG00000048402,ENSMUSG00000030527,ENSMUSG00000004558,ENSMUSG00000036353,ENSMUSG00000028517,ENSMUSG00000036896,ENSMUSG00000028525,…
TF	Factor: Kaiso; motif: GCMGGGRGCRGS	TF:M03876	2.30193e-05	4.63791	11154	2217	1257	21833	ENSMUSG00000029675,ENSMUSG00000018593,ENSMUSG00000028955,ENSMUSG00000037815,ENSMUSG00000029538,ENSMUSG00000030495,ENSMUSG00000028792,ENSMUSG00000022257,ENSMUSG00000038286,ENSMUSG00000022091,ENSMUSG00000067242,ENSMUSG00000024940,ENSMUSG00000096210,ENSMUSG00000027087,ENSMUSG00000052981,ENSMUSG00000048402,ENSMUSG00000024712,ENSMUSG00000025582,ENSMUSG00000030527,ENSMUSG00000000567,ENSMUSG00000036896,…
TF	Factor: Wt1; motif: NNCCTCCCCCACNN	TF:M12438	3.51863e-05	4.45363	5984	2217	719	21833	ENSMUSG00000029675,ENSMUSG00000018593,ENSMUSG00000029538,ENSMUSG00000030495,ENSMUSG00000038286,ENSMUSG00000022091,ENSMUSG00000019817,ENSMUSG00000024940,ENSMUSG00000027087,ENSMUSG00000052981,ENSMUSG00000048402,ENSMUSG00000025582,ENSMUSG00000028517,ENSMUSG00000036896,ENSMUSG00000028698,ENSMUSG00000008999,ENSMUSG00000072720,ENSMUSG00000064373,ENSMUSG00000017929,ENSMUSG00000045312,ENSMUSG00000031557,…
TF	Factor: Sp5; motif: RNGGRGGNGGRGNNGGGGGAGGRG	TF:M10376	3.51961e-05	4.4535	4861	2217	598	21833	ENSMUSG00000029675,ENSMUSG00000021371,ENSMUSG00000037815,ENSMUSG00000029538,ENSMUSG00000030495,ENSMUSG00000020680,ENSMUSG00000027087,ENSMUSG00000052981,ENSMUSG00000028517,ENSMUSG00000000567,ENSMUSG00000036896,ENSMUSG00000028525,ENSMUSG00000028698,ENSMUSG00000008999,ENSMUSG00000008090,ENSMUSG00000041556,ENSMUSG00000029313,ENSMUSG00000017929,ENSMUSG00000045312,ENSMUSG00000021366,ENSMUSG00000024654,…
TF	Factor: BTEB3; motif: BNRNGGGAGGNGT	TF:M01865	3.84589e-05	4.415	8950	2217	1030	21833	ENSMUSG00000029675,ENSMUSG00000018593,ENSMUSG00000021750,ENSMUSG00000028955,ENSMUSG00000021371,ENSMUSG00000037815,ENSMUSG00000029538,ENSMUSG00000030495,ENSMUSG00000010025,ENSMUSG00000022091,ENSMUSG00000020680,ENSMUSG00000067242,ENSMUSG00000024940,ENSMUSG00000096210,ENSMUSG00000027087,ENSMUSG00000052981,ENSMUSG00000048402,ENSMUSG00000025582,ENSMUSG00000004558,ENSMUSG00000036896,ENSMUSG00000028698,…
TF	Factor: ZIC3; motif: NNNCACAGCAKGNNN; match class: 1	TF:M02941_1	3.95534e-05	4.40282	14359	2217	1573	21833	ENSMUSG00000029675,ENSMUSG00000018593,ENSMUSG00000021750,ENSMUSG00000028955,ENSMUSG00000021371,ENSMUSG00000037815,ENSMUSG00000029538,ENSMUSG00000031979,ENSMUSG00000030495,ENSMUSG00000028792,ENSMUSG00000022257,ENSMUSG00000038637,ENSMUSG00000027195,ENSMUSG00000038286,ENSMUSG00000019817,ENSMUSG00000067242,ENSMUSG00000024940,ENSMUSG00000027087,ENSMUSG00000052981,ENSMUSG00000048402,ENSMUSG00000024712,…
TF	Factor: VDR; motif: GGGKNARNRRGGWSA; match class: 1	TF:M00444_1	3.96243e-05	4.40204	3798	2217	481	21833	ENSMUSG00000029675,ENSMUSG00000018593,ENSMUSG00000021750,ENSMUSG00000021371,ENSMUSG00000030495,ENSMUSG00000024940,ENSMUSG00000048402,ENSMUSG00000025582,ENSMUSG00000004558,ENSMUSG00000036896,ENSMUSG00000028525,ENSMUSG00000072720,ENSMUSG00000008090,ENSMUSG00000041556,ENSMUSG00000023186,ENSMUSG00000021613,ENSMUSG00000074886,ENSMUSG00000021028,ENSMUSG00000015846,ENSMUSG00000074457,ENSMUSG00000033722,…
TF	Factor: Pax-5; motif: RRMSWGANWYCTNRAGCGKRACSRYNSM	TF:M00144	4.75337e-05	4.323	12008	2217	1340	21833	ENSMUSG00000029675,ENSMUSG00000021750,ENSMUSG00000028955,ENSMUSG00000037815,ENSMUSG00000040354,ENSMUSG00000029538,ENSMUSG00000031979,ENSMUSG00000030495,ENSMUSG00000010025,ENSMUSG00000028792,ENSMUSG00000027195,ENSMUSG00000038286,ENSMUSG00000020680,ENSMUSG00000019817,ENSMUSG00000096210,ENSMUSG00000027087,ENSMUSG00000052981,ENSMUSG00000048402,ENSMUSG00000024712,ENSMUSG00000025582,ENSMUSG00000022864,…
TF	Factor: Sp1; motif: NGGGGCGGGGN	TF:M07395	5.50846e-05	4.25897	9148	2217	1049	21833	ENSMUSG00000029675,ENSMUSG00000028955,ENSMUSG00000021371,ENSMUSG00000037815,ENSMUSG00000029538,ENSMUSG00000010025,ENSMUSG00000022257,ENSMUSG00000038637,ENSMUSG00000075701,ENSMUSG00000027195,ENSMUSG00000038286,ENSMUSG00000020680,ENSMUSG00000019817,ENSMUSG00000024940,ENSMUSG00000052981,ENSMUSG00000048402,ENSMUSG00000024712,ENSMUSG00000025582,ENSMUSG00000022864,ENSMUSG00000030527,ENSMUSG00000004558,…
TF	Factor: Sall1; motif: NGGTCCKRGKRA	TF:M06843	7.85471e-05	4.10487	4730	2217	581	21833	ENSMUSG00000028955,ENSMUSG00000037815,ENSMUSG00000040354,ENSMUSG00000022091,ENSMUSG00000096210,ENSMUSG00000025582,ENSMUSG00000022864,ENSMUSG00000004558,ENSMUSG00000000567,ENSMUSG00000072720,ENSMUSG00000026385,ENSMUSG00000027495,ENSMUSG00000027562,ENSMUSG00000008090,ENSMUSG00000028909,ENSMUSG00000029313,ENSMUSG00000024654,ENSMUSG00000031557,ENSMUSG00000025351,ENSMUSG00000067212,ENSMUSG00000079033,…
TF	Factor: Pet-1; motif: GCNGGAAGYG	TF:M10233	8.02768e-05	4.09541	13306	2217	1467	21833	ENSMUSG00000018593,ENSMUSG00000021750,ENSMUSG00000028955,ENSMUSG00000021371,ENSMUSG00000037815,ENSMUSG00000029538,ENSMUSG00000031979,ENSMUSG00000030495,ENSMUSG00000010025,ENSMUSG00000028792,ENSMUSG00000022257,ENSMUSG00000038637,ENSMUSG00000075701,ENSMUSG00000038286,ENSMUSG00000030770,ENSMUSG00000020680,ENSMUSG00000067242,ENSMUSG00000096210,ENSMUSG00000027087,ENSMUSG00000048402,ENSMUSG00000024712,…
TF	Factor: GKLF; motif: CCTCCYN; match class: 1	TF:M01835_1	0.000106589	3.97229	9524	2217	1085	21833	ENSMUSG00000029675,ENSMUSG00000018593,ENSMUSG00000021750,ENSMUSG00000021371,ENSMUSG00000037815,ENSMUSG00000040354,ENSMUSG00000031979,ENSMUSG00000030495,ENSMUSG00000022091,ENSMUSG00000020680,ENSMUSG00000067242,ENSMUSG00000024940,ENSMUSG00000096210,ENSMUSG00000052981,ENSMUSG00000022864,ENSMUSG00000004558,ENSMUSG00000028517,ENSMUSG00000000567,ENSMUSG00000036896,ENSMUSG00000027650,ENSMUSG00000008090,…
TF	Factor: LKLF; motif: CNCCACCCS	TF:M08819	0.000122119	3.91322	5821	2217	697	21833	ENSMUSG00000018593,ENSMUSG00000021750,ENSMUSG00000028955,ENSMUSG00000029538,ENSMUSG00000030495,ENSMUSG00000028792,ENSMUSG00000022257,ENSMUSG00000038286,ENSMUSG00000022091,ENSMUSG00000020680,ENSMUSG00000024940,ENSMUSG00000048402,ENSMUSG00000028517,ENSMUSG00000000567,ENSMUSG00000028525,ENSMUSG00000028698,ENSMUSG00000072720,ENSMUSG00000008090,ENSMUSG00000041556,ENSMUSG00000029313,ENSMUSG00000045312,…
TF	Factor: E2F1; motif: NNNNNGCGSSAAAN	TF:M08874	0.000136278	3.86557	5881	2217	703	21833	ENSMUSG00000029675,ENSMUSG00000028955,ENSMUSG00000037815,ENSMUSG00000029538,ENSMUSG00000010025,ENSMUSG00000028792,ENSMUSG00000022257,ENSMUSG00000027195,ENSMUSG00000019817,ENSMUSG00000027087,ENSMUSG00000052981,ENSMUSG00000024712,ENSMUSG00000025582,ENSMUSG00000038766,ENSMUSG00000028525,ENSMUSG00000028698,ENSMUSG00000008999,ENSMUSG00000027650,ENSMUSG00000041126,ENSMUSG00000026385,ENSMUSG00000027562,…
TF	Factor: SP1:SP3; motif: CCSCCCCCYCC	TF:M01219	0.000165422	3.78141	6707	2217	790	21833	ENSMUSG00000029675,ENSMUSG00000018593,ENSMUSG00000037815,ENSMUSG00000029538,ENSMUSG00000022257,ENSMUSG00000020680,ENSMUSG00000019817,ENSMUSG00000024940,ENSMUSG00000096210,ENSMUSG00000052981,ENSMUSG00000048402,ENSMUSG00000024712,ENSMUSG00000025582,ENSMUSG00000004558,ENSMUSG00000028517,ENSMUSG00000000567,ENSMUSG00000038766,ENSMUSG00000028525,ENSMUSG00000028698,ENSMUSG00000008999,ENSMUSG00000027495,…
TF	Factor: myogenin; motif: CRSCTGTTBNNTTTGGCACGSNGCCARCH	TF:M00056	0.000178919	3.74734	12181	2217	1352	21833	ENSMUSG00000029675,ENSMUSG00000018593,ENSMUSG00000021750,ENSMUSG00000028955,ENSMUSG00000037815,ENSMUSG00000031979,ENSMUSG00000030495,ENSMUSG00000010025,ENSMUSG00000028792,ENSMUSG00000075701,ENSMUSG00000027195,ENSMUSG00000038286,ENSMUSG00000022091,ENSMUSG00000019817,ENSMUSG00000067242,ENSMUSG00000024940,ENSMUSG00000096210,ENSMUSG00000027087,ENSMUSG00000052981,ENSMUSG00000048402,ENSMUSG00000024712,…
TF	Factor: AP2; motif: GCCYGSGGSN	TF:M08867	0.000190556	3.71998	7282	2217	850	21833	ENSMUSG00000029675,ENSMUSG00000028955,ENSMUSG00000021371,ENSMUSG00000037815,ENSMUSG00000029538,ENSMUSG00000030495,ENSMUSG00000028792,ENSMUSG00000038637,ENSMUSG00000038286,ENSMUSG00000022091,ENSMUSG00000019817,ENSMUSG00000024940,ENSMUSG00000096210,ENSMUSG00000027087,ENSMUSG00000052981,ENSMUSG00000048402,ENSMUSG00000004558,ENSMUSG00000028517,ENSMUSG00000000567,ENSMUSG00000036896,ENSMUSG00000038766,…
TF	Factor: E2F-7; motif: GRGGCGGGAANNN	TF:M10212	0.000230484	3.63736	8122	2217	937	21833	ENSMUSG00000029675,ENSMUSG00000028955,ENSMUSG00000037815,ENSMUSG00000029538,ENSMUSG00000030495,ENSMUSG00000028792,ENSMUSG00000075701,ENSMUSG00000038286,ENSMUSG00000020680,ENSMUSG00000019817,ENSMUSG00000052981,ENSMUSG00000024712,ENSMUSG00000004558,ENSMUSG00000028517,ENSMUSG00000036896,ENSMUSG00000008999,ENSMUSG00000027650,ENSMUSG00000041126,ENSMUSG00000072720,ENSMUSG00000027495,ENSMUSG00000027562,…
TF	Factor: Zic3; motif: NGGGKGGTC	TF:M00450	0.000259432	3.58598	13962	2217	1527	21833	ENSMUSG00000029675,ENSMUSG00000037815,ENSMUSG00000040354,ENSMUSG00000029538,ENSMUSG00000030495,ENSMUSG00000010025,ENSMUSG00000028792,ENSMUSG00000022257,ENSMUSG00000038637,ENSMUSG00000075701,ENSMUSG00000027195,ENSMUSG00000038286,ENSMUSG00000022091,ENSMUSG00000030770,ENSMUSG00000019817,ENSMUSG00000067242,ENSMUSG00000096210,ENSMUSG00000052981,ENSMUSG00000048402,ENSMUSG00000024712,ENSMUSG00000025582,…
TF	Factor: WT1; motif: CGCCCCCNCN	TF:M02036	0.000391957	3.40676	7539	2217	874	21833	ENSMUSG00000037815,ENSMUSG00000029538,ENSMUSG00000022257,ENSMUSG00000020680,ENSMUSG00000019817,ENSMUSG00000096210,ENSMUSG00000027087,ENSMUSG00000052981,ENSMUSG00000048402,ENSMUSG00000024712,ENSMUSG00000025582,ENSMUSG00000022864,ENSMUSG00000030527,ENSMUSG00000004558,ENSMUSG00000000567,ENSMUSG00000038766,ENSMUSG00000028698,ENSMUSG00000008999,ENSMUSG00000041126,ENSMUSG00000027495,ENSMUSG00000008090,…
TF	Factor: RREB-1; motif: CCCCAAACMMCCCC; match class: 1	TF:M00257_1	0.000399818	3.39814	4415	2217	541	21833	ENSMUSG00000037815,ENSMUSG00000030495,ENSMUSG00000022257,ENSMUSG00000020680,ENSMUSG00000019817,ENSMUSG00000024940,ENSMUSG00000096210,ENSMUSG00000052981,ENSMUSG00000024712,ENSMUSG00000036896,ENSMUSG00000028698,ENSMUSG00000008999,ENSMUSG00000026385,ENSMUSG00000008090,ENSMUSG00000041556,ENSMUSG00000029313,ENSMUSG00000045312,ENSMUSG00000030629,ENSMUSG00000024654,ENSMUSG00000031557,ENSMUSG00000078234,…
TF	Factor: SREBP-1; motif: CACSCCA	TF:M00749	0.00040159	3.39622	8752	2217	1000	21833	ENSMUSG00000029675,ENSMUSG00000018593,ENSMUSG00000037815,ENSMUSG00000022257,ENSMUSG00000075701,ENSMUSG00000020680,ENSMUSG00000096210,ENSMUSG00000052981,ENSMUSG00000048402,ENSMUSG00000024712,ENSMUSG00000025582,ENSMUSG00000004558,ENSMUSG00000000567,ENSMUSG00000038766,ENSMUSG00000028525,ENSMUSG00000028698,ENSMUSG00000026385,ENSMUSG00000028909,ENSMUSG00000028675,ENSMUSG00000041556,ENSMUSG00000029313,…
TF	Factor: CKROX; motif: SCCCTCCCC	TF:M01175	0.00044408	3.35254	6347	2217	748	21833	ENSMUSG00000029675,ENSMUSG00000021371,ENSMUSG00000037815,ENSMUSG00000040354,ENSMUSG00000029538,ENSMUSG00000030495,ENSMUSG00000075701,ENSMUSG00000027195,ENSMUSG00000022091,ENSMUSG00000024940,ENSMUSG00000096210,ENSMUSG00000027087,ENSMUSG00000052981,ENSMUSG00000025582,ENSMUSG00000004558,ENSMUSG00000036896,ENSMUSG00000038766,ENSMUSG00000028698,ENSMUSG00000008999,ENSMUSG00000027650,ENSMUSG00000064373,…
TF	Factor: HSF4; motif: CTGCMRN; match class: 1	TF:M07322_1	0.000458631	3.33854	11453	2217	1275	21833	ENSMUSG00000029675,ENSMUSG00000018593,ENSMUSG00000021750,ENSMUSG00000028955,ENSMUSG00000021371,ENSMUSG00000040354,ENSMUSG00000029538,ENSMUSG00000030495,ENSMUSG00000028792,ENSMUSG00000038637,ENSMUSG00000030770,ENSMUSG00000067242,ENSMUSG00000024940,ENSMUSG00000027087,ENSMUSG00000052981,ENSMUSG00000024712,ENSMUSG00000022864,ENSMUSG00000004558,ENSMUSG00000028517,ENSMUSG00000000567,ENSMUSG00000036896,…
TF	Factor: CP2; motif: NNNNCCAGNCNN; match class: 1	TF:M07602_1	0.00047203	3.32603	3663	2217	458	21833	ENSMUSG00000029675,ENSMUSG00000018593,ENSMUSG00000021371,ENSMUSG00000037815,ENSMUSG00000040354,ENSMUSG00000029538,ENSMUSG00000010025,ENSMUSG00000020680,ENSMUSG00000024940,ENSMUSG00000028517,ENSMUSG00000036896,ENSMUSG00000038766,ENSMUSG00000028525,ENSMUSG00000026385,ENSMUSG00000017929,ENSMUSG00000021366,ENSMUSG00000032198,ENSMUSG00000021112,ENSMUSG00000021613,ENSMUSG00000029570,ENSMUSG00000048772,…
TF	Factor: Klf15; motif: RGGGMGGRGNNGGGGGNGG	TF:M10277	0.000760698	3.11879	3271	2217	413	21833	ENSMUSG00000018593,ENSMUSG00000021371,ENSMUSG00000029538,ENSMUSG00000022257,ENSMUSG00000027087,ENSMUSG00000000567,ENSMUSG00000038766,ENSMUSG00000028525,ENSMUSG00000008999,ENSMUSG00000072720,ENSMUSG00000008090,ENSMUSG00000028675,ENSMUSG00000029313,ENSMUSG00000017929,ENSMUSG00000021366,ENSMUSG00000024654,ENSMUSG00000031557,ENSMUSG00000025351,ENSMUSG00000026749,ENSMUSG00000067212,ENSMUSG00000021613,…
TF	Factor: KLF3; motif: NNNNNNGGGCGGGGCNNGN	TF:M10278	0.00102133	2.99083	7348	2217	850	21833	ENSMUSG00000029675,ENSMUSG00000028955,ENSMUSG00000021371,ENSMUSG00000037815,ENSMUSG00000010025,ENSMUSG00000022257,ENSMUSG00000038637,ENSMUSG00000075701,ENSMUSG00000027195,ENSMUSG00000019817,ENSMUSG00000024940,ENSMUSG00000052981,ENSMUSG00000048402,ENSMUSG00000024712,ENSMUSG00000022864,ENSMUSG00000030527,ENSMUSG00000000567,ENSMUSG00000036896,ENSMUSG00000028698,ENSMUSG00000008999,ENSMUSG00000027495,…
TF	Factor: CACD; motif: CCACRCCC; match class: 1	TF:M01113_1	0.00102841	2.98783	4465	2217	543	21833	ENSMUSG00000029675,ENSMUSG00000028955,ENSMUSG00000029538,ENSMUSG00000030495,ENSMUSG00000030770,ENSMUSG00000024940,ENSMUSG00000096210,ENSMUSG00000052981,ENSMUSG00000048402,ENSMUSG00000025582,ENSMUSG00000028517,ENSMUSG00000038766,ENSMUSG00000028698,ENSMUSG00000072720,ENSMUSG00000008090,ENSMUSG00000041556,ENSMUSG00000023186,ENSMUSG00000045312,ENSMUSG00000030629,ENSMUSG00000032198,ENSMUSG00000002985,…
TF	Factor: BTEB2; motif: GNAGGGGGNGGGSSNN	TF:M03814	0.00112926	2.94721	4977	2217	598	21833	ENSMUSG00000021750,ENSMUSG00000037815,ENSMUSG00000029538,ENSMUSG00000030495,ENSMUSG00000038637,ENSMUSG00000022091,ENSMUSG00000019817,ENSMUSG00000024940,ENSMUSG00000025582,ENSMUSG00000004558,ENSMUSG00000000567,ENSMUSG00000038766,ENSMUSG00000028525,ENSMUSG00000028698,ENSMUSG00000064373,ENSMUSG00000041556,ENSMUSG00000017929,ENSMUSG00000023186,ENSMUSG00000045312,ENSMUSG00000021366,ENSMUSG00000032198,…
TF	Factor: Hes1; motif: NNCACGYGNN; match class: 1	TF:M07991_1	0.00114089	2.94276	11393	2217	1265	21833	ENSMUSG00000029675,ENSMUSG00000018593,ENSMUSG00000021371,ENSMUSG00000037815,ENSMUSG00000040354,ENSMUSG00000030495,ENSMUSG00000010025,ENSMUSG00000028792,ENSMUSG00000022257,ENSMUSG00000038637,ENSMUSG00000075701,ENSMUSG00000027195,ENSMUSG00000020680,ENSMUSG00000019817,ENSMUSG00000096210,ENSMUSG00000048402,ENSMUSG00000025582,ENSMUSG00000022864,ENSMUSG00000036353,ENSMUSG00000000567,ENSMUSG00000008999,…
TF	Factor: Spz1; motif: DNNGGRGGGWWNNNN	TF:M00446	0.00133416	2.87479	9103	2217	1031	21833	ENSMUSG00000029675,ENSMUSG00000018593,ENSMUSG00000021750,ENSMUSG00000040354,ENSMUSG00000029538,ENSMUSG00000022257,ENSMUSG00000038637,ENSMUSG00000022091,ENSMUSG00000030770,ENSMUSG00000020680,ENSMUSG00000067242,ENSMUSG00000024940,ENSMUSG00000027087,ENSMUSG00000048402,ENSMUSG00000022864,ENSMUSG00000030527,ENSMUSG00000004558,ENSMUSG00000028517,ENSMUSG00000000567,ENSMUSG00000038766,ENSMUSG00000028525,…
TF	Factor: CP2; motif: NNNNCCAGNCNN	TF:M07602	0.00134251	2.87208	10521	2217	1176	21833	ENSMUSG00000029675,ENSMUSG00000018593,ENSMUSG00000021371,ENSMUSG00000037815,ENSMUSG00000040354,ENSMUSG00000029538,ENSMUSG00000031979,ENSMUSG00000010025,ENSMUSG00000028792,ENSMUSG00000022091,ENSMUSG00000020680,ENSMUSG00000067242,ENSMUSG00000024940,ENSMUSG00000048402,ENSMUSG00000030527,ENSMUSG00000028517,ENSMUSG00000036896,ENSMUSG00000038766,ENSMUSG00000028525,ENSMUSG00000028698,ENSMUSG00000027650,…
TF	Factor: GKLF; motif: NNNRNWGGGTGKGGC	TF:M10279	0.00156012	2.80684	9314	2217	1052	21833	ENSMUSG00000028955,ENSMUSG00000037815,ENSMUSG00000040354,ENSMUSG00000029538,ENSMUSG00000010025,ENSMUSG00000022257,ENSMUSG00000038637,ENSMUSG00000075701,ENSMUSG00000027195,ENSMUSG00000022091,ENSMUSG00000096210,ENSMUSG00000052981,ENSMUSG00000024712,ENSMUSG00000004558,ENSMUSG00000000567,ENSMUSG00000038766,ENSMUSG00000028698,ENSMUSG00000008999,ENSMUSG00000027650,ENSMUSG00000027495,ENSMUSG00000064373,…
TF	Factor: myogenin; motif: CRSCTGTTBNNTTTGGCACGSNGCCARCH; match class: 1	TF:M00056_1	0.00200656	2.69755	4877	2217	585	21833	ENSMUSG00000029675,ENSMUSG00000021750,ENSMUSG00000030495,ENSMUSG00000028792,ENSMUSG00000027195,ENSMUSG00000067242,ENSMUSG00000024940,ENSMUSG00000027087,ENSMUSG00000052981,ENSMUSG00000004558,ENSMUSG00000028698,ENSMUSG00000041126,ENSMUSG00000072720,ENSMUSG00000026385,ENSMUSG00000027495,ENSMUSG00000041556,ENSMUSG00000030629,ENSMUSG00000020541,ENSMUSG00000078234,ENSMUSG00000002985,ENSMUSG00000067212,…
TF	Factor: HSF4; motif: CTGCMRN	TF:M07322	0.00240753	2.61843	17371	2217	1847	21833	ENSMUSG00000029675,ENSMUSG00000018593,ENSMUSG00000021750,ENSMUSG00000028955,ENSMUSG00000021371,ENSMUSG00000037815,ENSMUSG00000040354,ENSMUSG00000029538,ENSMUSG00000031979,ENSMUSG00000030495,ENSMUSG00000010025,ENSMUSG00000028792,ENSMUSG00000038637,ENSMUSG00000027195,ENSMUSG00000038286,ENSMUSG00000030770,ENSMUSG00000020680,ENSMUSG00000019817,ENSMUSG00000067242,ENSMUSG00000024940,ENSMUSG00000096210,…
USG00000024038	ENSMUSG00000018858	ENSMUSG00000022856	ENSMUSG00000032456	ENSMUSG00000037966	ENSMUSG00000037761	ENSMUSG00000057751	ENSMUSG00000022438	ENSMUSG00000006218	ENSMUSG00000058571	ENSMUSG00000049538	ENSMUSG00000028756	ENSMUSG00000026840	ENSMUSG00000015016	ENSMUSG00000050541	ENSMUSG00000003585	ENSMUSG00000049649	ENSMUSG00000034161	ENSMUSG00000001642	ENSMUSG00000034930	ENSMUSG00000050164	ENSMUSG00000041654	ENSMUSG00000028024	ENSMUSG00000020766	ENSMUSG00000021754	ENSMUSG00000008028	ENSMUSG00000046834	ENSMUSG00000076441	ENSMUSG00000034768	ENSMUSG00000060477	ENSMUSG00000017009	ENSMUSG00000006021	ENSMUSG00000019960	ENSMUSG00000002257	ENSMUSG00000115987	ENSMUSG00000005575	ENSMUSG00000024525	ENSMUSG00000040435	ENSMUSG00000055401	ENSMUSG00000001518	ENSMUSG00000044813	ENSMUSG00000045777	ENSMUSG00000010797	ENSMUSG00000028950	ENSMUSG00000037321	ENSMUSG00000038216	ENSMUSG00000028369	ENSMUSG00000020804	ENSMUSG00000092360	ENSMUSG00000007872
TF	Factor: Tcfap2b; motif: NYGCCYNARGGCAN	TF:M02820	0.00275941	2.55918	7907	2217	904	21833	ENSMUSG00000028955,ENSMUSG00000037815,ENSMUSG00000030495,ENSMUSG00000022257,ENSMUSG00000038637,ENSMUSG00000022091,ENSMUSG00000024940,ENSMUSG00000096210,ENSMUSG00000052981,ENSMUSG00000048402,ENSMUSG00000022864,ENSMUSG00000004558,ENSMUSG00000036353,ENSMUSG00000000567,ENSMUSG00000036896,ENSMUSG00000008999,ENSMUSG00000072720,ENSMUSG00000026385,ENSMUSG00000027495,ENSMUSG00000064373,ENSMUSG00000008090,…
TF	Factor: LKLF; motif: GGGGTGGKSN; match class: 1	TF:M07261_1	0.00276336	2.55856	3792	2217	466	21833	ENSMUSG00000018593,ENSMUSG00000029538,ENSMUSG00000030495,ENSMUSG00000096210,ENSMUSG00000048402,ENSMUSG00000025582,ENSMUSG00000022864,ENSMUSG00000028517,ENSMUSG00000028698,ENSMUSG00000072720,ENSMUSG00000008090,ENSMUSG00000041556,ENSMUSG00000029313,ENSMUSG00000017929,ENSMUSG00000045312,ENSMUSG00000031557,ENSMUSG00000026749,ENSMUSG00000021112,ENSMUSG00000092035,ENSMUSG00000028383,ENSMUSG00000022865,…
TF	Factor: KLF; motif: GGGNGGGG; match class: 1	TF:M07461_1	0.00292311	2.53416	3312	2217	413	21833	ENSMUSG00000029538,ENSMUSG00000030495,ENSMUSG00000022091,ENSMUSG00000048402,ENSMUSG00000028517,ENSMUSG00000028698,ENSMUSG00000072720,ENSMUSG00000008090,ENSMUSG00000041556,ENSMUSG00000029313,ENSMUSG00000045312,ENSMUSG00000020541,ENSMUSG00000026749,ENSMUSG00000021112,ENSMUSG00000021613,ENSMUSG00000092035,ENSMUSG00000028383,ENSMUSG00000022865,ENSMUSG00000021028,ENSMUSG00000090125,ENSMUSG00000074457,…
TF	Factor: ZNF151; motif: GGSGGNGGGGGAGGGGMGG	TF:M10412	0.00369485	2.4324	3820	2217	468	21833	ENSMUSG00000029675,ENSMUSG00000037815,ENSMUSG00000029538,ENSMUSG00000030495,ENSMUSG00000027087,ENSMUSG00000028517,ENSMUSG00000028698,ENSMUSG00000008999,ENSMUSG00000072720,ENSMUSG00000064373,ENSMUSG00000008090,ENSMUSG00000041556,ENSMUSG00000029313,ENSMUSG00000017929,ENSMUSG00000030629,ENSMUSG00000024654,ENSMUSG00000031557,ENSMUSG00000032198,ENSMUSG00000025351,ENSMUSG00000002985,ENSMUSG00000026749,…
TF	Factor: LKLF; motif: CNCCACCCS; match class: 1	TF:M08819_1	0.00385406	2.41408	1985	2217	263	21833	ENSMUSG00000030495,ENSMUSG00000048402,ENSMUSG00000028517,ENSMUSG00000028698,ENSMUSG00000072720,ENSMUSG00000008090,ENSMUSG00000041556,ENSMUSG00000029313,ENSMUSG00000045312,ENSMUSG00000026749,ENSMUSG00000021112,ENSMUSG00000092035,ENSMUSG00000028383,ENSMUSG00000022865,ENSMUSG00000107478,ENSMUSG00000021242,ENSMUSG00000015647,ENSMUSG00000025857,ENSMUSG00000022836,ENSMUSG00000096014,ENSMUSG00000029723,…
TF	Factor: LRF; motif: GGGGKYNNB	TF:M01100	0.00555988	2.25493	5092	2217	604	21833	ENSMUSG00000029675,ENSMUSG00000037815,ENSMUSG00000029538,ENSMUSG00000030495,ENSMUSG00000022257,ENSMUSG00000038637,ENSMUSG00000019817,ENSMUSG00000027087,ENSMUSG00000052981,ENSMUSG00000048402,ENSMUSG00000030527,ENSMUSG00000000567,ENSMUSG00000036896,ENSMUSG00000038766,ENSMUSG00000008999,ENSMUSG00000027562,ENSMUSG00000008090,ENSMUSG00000072946,ENSMUSG00000045312,ENSMUSG00000021366,ENSMUSG00000024654,…
TF	Factor: FKLF; motif: BGGGNGGVMD	TF:M01837	0.00616059	2.21038	4984	2217	592	21833	ENSMUSG00000029538,ENSMUSG00000031979,ENSMUSG00000027195,ENSMUSG00000038286,ENSMUSG00000020680,ENSMUSG00000019817,ENSMUSG00000067242,ENSMUSG00000096210,ENSMUSG00000024712,ENSMUSG00000025582,ENSMUSG00000022864,ENSMUSG00000038766,ENSMUSG00000028698,ENSMUSG00000008999,ENSMUSG00000008090,ENSMUSG00000028675,ENSMUSG00000041556,ENSMUSG00000029313,ENSMUSG00000017929,ENSMUSG00000045312,ENSMUSG00000030629,…
TF	Factor: AP-2gamma; motif: GCCYNCRGSN	TF:M03811	0.00949803	2.02237	7108	2217	815	21833	ENSMUSG00000029538,ENSMUSG00000030495,ENSMUSG00000028792,ENSMUSG00000022257,ENSMUSG00000038637,ENSMUSG00000019817,ENSMUSG00000096210,ENSMUSG00000024712,ENSMUSG00000025582,ENSMUSG00000022864,ENSMUSG00000004558,ENSMUSG00000028517,ENSMUSG00000036896,ENSMUSG00000038766,ENSMUSG00000008999,ENSMUSG00000027495,ENSMUSG00000008090,ENSMUSG00000028909,ENSMUSG00000072946,ENSMUSG00000029313,ENSMUSG00000017929,…
TF	Factor: E2F-1; motif: TTTSGCGS	TF:M00431	0.009643	2.01579	5997	2217	698	21833	ENSMUSG00000029675,ENSMUSG00000028955,ENSMUSG00000037815,ENSMUSG00000010025,ENSMUSG00000028792,ENSMUSG00000022257,ENSMUSG00000019817,ENSMUSG00000027087,ENSMUSG00000052981,ENSMUSG00000025582,ENSMUSG00000030527,ENSMUSG00000028517,ENSMUSG00000000567,ENSMUSG00000038766,ENSMUSG00000028525,ENSMUSG00000028698,ENSMUSG00000027650,ENSMUSG00000041126,ENSMUSG00000008090,ENSMUSG00000038642,ENSMUSG00000041556,…
TF	Factor: BTEB2; motif: NGGGSWGGGNGGGGC	TF:M10280	0.0111432	1.95299	3047	2217	379	21833	ENSMUSG00000028955,ENSMUSG00000010025,ENSMUSG00000022257,ENSMUSG00000022091,ENSMUSG00000020680,ENSMUSG00000024712,ENSMUSG00000000567,ENSMUSG00000028698,ENSMUSG00000008999,ENSMUSG00000027495,ENSMUSG00000008090,ENSMUSG00000017929,ENSMUSG00000021366,ENSMUSG00000020541,ENSMUSG00000021613,ENSMUSG00000092035,ENSMUSG00000074637,ENSMUSG00000048772,ENSMUSG00000074886,ENSMUSG00000021028,ENSMUSG00000015846,…
TF	Factor: myogenin; motif: CAGCTG	TF:M02101	0.0125186	1.90244	13644	2217	1479	21833	ENSMUSG00000029675,ENSMUSG00000018593,ENSMUSG00000021750,ENSMUSG00000031979,ENSMUSG00000030495,ENSMUSG00000028792,ENSMUSG00000022257,ENSMUSG00000075701,ENSMUSG00000022091,ENSMUSG00000067242,ENSMUSG00000024940,ENSMUSG00000052981,ENSMUSG00000048402,ENSMUSG00000024712,ENSMUSG00000030527,ENSMUSG00000036353,ENSMUSG00000028517,ENSMUSG00000000567,ENSMUSG00000036896,ENSMUSG00000038766,ENSMUSG00000028525,…
TF	Factor: myogenin; motif: CAGCTG; match class: 1	TF:M02101_1	0.0125186	1.90244	13644	2217	1479	21833	ENSMUSG00000029675,ENSMUSG00000018593,ENSMUSG00000021750,ENSMUSG00000031979,ENSMUSG00000030495,ENSMUSG00000028792,ENSMUSG00000022257,ENSMUSG00000075701,ENSMUSG00000022091,ENSMUSG00000067242,ENSMUSG00000024940,ENSMUSG00000052981,ENSMUSG00000048402,ENSMUSG00000024712,ENSMUSG00000030527,ENSMUSG00000036353,ENSMUSG00000028517,ENSMUSG00000000567,ENSMUSG00000036896,ENSMUSG00000038766,ENSMUSG00000028525,…
TF	Factor: Klf17; motif: NGGGCGG	TF:M05407	0.0134589	1.87099	6561	2217	756	21833	ENSMUSG00000028955,ENSMUSG00000037815,ENSMUSG00000040354,ENSMUSG00000029538,ENSMUSG00000030495,ENSMUSG00000028792,ENSMUSG00000038637,ENSMUSG00000075701,ENSMUSG00000027195,ENSMUSG00000022091,ENSMUSG00000020680,ENSMUSG00000067242,ENSMUSG00000024940,ENSMUSG00000052981,ENSMUSG00000024712,ENSMUSG00000022864,ENSMUSG00000030527,ENSMUSG00000028517,ENSMUSG00000036896,ENSMUSG00000041126,ENSMUSG00000027495,…
TF	Factor: FPM315; motif: SRGGGAGGAGGN	TF:M01587	0.0137577	1.86145	2434	2217	310	21833	ENSMUSG00000029675,ENSMUSG00000018593,ENSMUSG00000021371,ENSMUSG00000022091,ENSMUSG00000027087,ENSMUSG00000028698,ENSMUSG00000008999,ENSMUSG00000072720,ENSMUSG00000041556,ENSMUSG00000017929,ENSMUSG00000045312,ENSMUSG00000031557,ENSMUSG00000078234,ENSMUSG00000024827,ENSMUSG00000029570,ENSMUSG00000026466,ENSMUSG00000022865,ENSMUSG00000015846,ENSMUSG00000090125,ENSMUSG00000107478,ENSMUSG00000040842,…
TF	Factor: TIEG1; motif: GGSGGKGNNN	TF:M08905	0.014506	1.83845	4626	2217	550	21833	ENSMUSG00000029675,ENSMUSG00000018593,ENSMUSG00000037815,ENSMUSG00000040354,ENSMUSG00000029538,ENSMUSG00000028792,ENSMUSG00000022257,ENSMUSG00000075701,ENSMUSG00000030770,ENSMUSG00000024940,ENSMUSG00000096210,ENSMUSG00000052981,ENSMUSG00000025582,ENSMUSG00000028517,ENSMUSG00000038766,ENSMUSG00000028698,ENSMUSG00000008999,ENSMUSG00000027650,ENSMUSG00000027495,ENSMUSG00000031557,ENSMUSG00000002985,…
TF	Factor: SP2; motif: GNNGGGGGCGGGGSN	TF:M03807	0.0155829	1.80735	7111	2217	813	21833	ENSMUSG00000029675,ENSMUSG00000028955,ENSMUSG00000037815,ENSMUSG00000010025,ENSMUSG00000022257,ENSMUSG00000038637,ENSMUSG00000075701,ENSMUSG00000020680,ENSMUSG00000019817,ENSMUSG00000052981,ENSMUSG00000048402,ENSMUSG00000024712,ENSMUSG00000025582,ENSMUSG00000022864,ENSMUSG00000000567,ENSMUSG00000036896,ENSMUSG00000028698,ENSMUSG00000008999,ENSMUSG00000027495,ENSMUSG00000027562,ENSMUSG00000008090,…
TF	Factor: E2F; motif: TTTSGCGSG	TF:M00918	0.0176554	1.75312	4820	2217	570	21833	ENSMUSG00000028955,ENSMUSG00000037815,ENSMUSG00000029538,ENSMUSG00000010025,ENSMUSG00000022257,ENSMUSG00000027195,ENSMUSG00000025582,ENSMUSG00000028517,ENSMUSG00000000567,ENSMUSG00000038766,ENSMUSG00000028525,ENSMUSG00000028698,ENSMUSG00000008999,ENSMUSG00000072720,ENSMUSG00000038642,ENSMUSG00000072946,ENSMUSG00000041556,ENSMUSG00000029313,ENSMUSG00000017929,ENSMUSG00000030629,ENSMUSG00000031557,…
TF	Factor: GKLF; motif: GCCMCRCCCNNN	TF:M01588	0.0187839	1.72621	7868	2217	891	21833	ENSMUSG00000029675,ENSMUSG00000028955,ENSMUSG00000037815,ENSMUSG00000040354,ENSMUSG00000010025,ENSMUSG00000022257,ENSMUSG00000038637,ENSMUSG00000075701,ENSMUSG00000027195,ENSMUSG00000022091,ENSMUSG00000096210,ENSMUSG00000052981,ENSMUSG00000048402,ENSMUSG00000024712,ENSMUSG00000022864,ENSMUSG00000038766,ENSMUSG00000027495,ENSMUSG00000027562,ENSMUSG00000008090,ENSMUSG00000041556,ENSMUSG00000017929,…
TF	Factor: WT1; motif: NGCGGGGGGGTSMMCYN	TF:M05599	0.0233662	1.63141	5337	2217	624	21833	ENSMUSG00000029538,ENSMUSG00000020680,ENSMUSG00000019817,ENSMUSG00000024940,ENSMUSG00000027087,ENSMUSG00000025582,ENSMUSG00000022864,ENSMUSG00000030527,ENSMUSG00000004558,ENSMUSG00000038766,ENSMUSG00000008999,ENSMUSG00000027650,ENSMUSG00000072720,ENSMUSG00000064373,ENSMUSG00000027562,ENSMUSG00000008090,ENSMUSG00000041556,ENSMUSG00000029313,ENSMUSG00000017929,ENSMUSG00000032348,ENSMUSG00000021366,…
TF	Factor: MIBP1; motif: WNWCCCCAGCTR	TF:M03878	0.0245	1.61083	2478	2217	313	21833	ENSMUSG00000008999,ENSMUSG00000072720,ENSMUSG00000008090,ENSMUSG00000028909,ENSMUSG00000038642,ENSMUSG00000021366,ENSMUSG00000032198,ENSMUSG00000029570,ENSMUSG00000030739,ENSMUSG00000079033,ENSMUSG00000040759,ENSMUSG00000022323,ENSMUSG00000002250,ENSMUSG00000068744,ENSMUSG00000000202,ENSMUSG00000025780,ENSMUSG00000028015,ENSMUSG00000020644,ENSMUSG00000026173,ENSMUSG00000037279,ENSMUSG00000030681,…
TF	Factor: GKLF; motif: WGGGYGKGGCCN	TF:M09692	0.024976	1.60248	9004	2217	1007	21833	ENSMUSG00000028955,ENSMUSG00000037815,ENSMUSG00000040354,ENSMUSG00000029538,ENSMUSG00000010025,ENSMUSG00000022257,ENSMUSG00000038637,ENSMUSG00000075701,ENSMUSG00000027195,ENSMUSG00000022091,ENSMUSG00000019817,ENSMUSG00000096210,ENSMUSG00000052981,ENSMUSG00000048402,ENSMUSG00000024712,ENSMUSG00000022864,ENSMUSG00000038766,ENSMUSG00000027495,ENSMUSG00000027562,ENSMUSG00000008090,ENSMUSG00000041556,…
TF	Factor: E2F-1; motif: NTTSGCGG	TF:M00430	0.0254498	1.59431	6990	2217	798	21833	ENSMUSG00000018593,ENSMUSG00000028955,ENSMUSG00000037815,ENSMUSG00000029538,ENSMUSG00000028792,ENSMUSG00000022257,ENSMUSG00000027195,ENSMUSG00000022091,ENSMUSG00000096210,ENSMUSG00000022864,ENSMUSG00000028517,ENSMUSG00000038766,ENSMUSG00000028525,ENSMUSG00000028698,ENSMUSG00000027650,ENSMUSG00000027562,ENSMUSG00000008090,ENSMUSG00000038642,ENSMUSG00000072946,ENSMUSG00000041556,ENSMUSG00000029313,…
TF	Factor: ZF5; motif: GYCGCGCARNGCNN	TF:M02933	0.0263813	1.5787	9523	2217	1060	21833	ENSMUSG00000028955,ENSMUSG00000021371,ENSMUSG00000037815,ENSMUSG00000029538,ENSMUSG00000022257,ENSMUSG00000027195,ENSMUSG00000020680,ENSMUSG00000019817,ENSMUSG00000027087,ENSMUSG00000052981,ENSMUSG00000048402,ENSMUSG00000024712,ENSMUSG00000025582,ENSMUSG00000022864,ENSMUSG00000030527,ENSMUSG00000004558,ENSMUSG00000028517,ENSMUSG00000000567,ENSMUSG00000008999,ENSMUSG00000027650,ENSMUSG00000041126,…
TF	Factor: SP1; motif: GGGGYGGGGNS	TF:M01303	0.0273038	1.56378	7175	2217	817	21833	ENSMUSG00000029675,ENSMUSG00000021750,ENSMUSG00000037815,ENSMUSG00000029538,ENSMUSG00000030495,ENSMUSG00000010025,ENSMUSG00000028792,ENSMUSG00000038286,ENSMUSG00000020680,ENSMUSG00000052981,ENSMUSG00000048402,ENSMUSG00000000567,ENSMUSG00000028698,ENSMUSG00000027495,ENSMUSG00000027562,ENSMUSG00000008090,ENSMUSG00000041556,ENSMUSG00000029313,ENSMUSG00000017929,ENSMUSG00000045312,ENSMUSG00000030629,…
TF	Factor: SP4; motif: NNKGGGCGKGNCN	TF:M09005	0.0277881	1.55614	1949	2217	253	21833	ENSMUSG00000028955,ENSMUSG00000038637,ENSMUSG00000027195,ENSMUSG00000096210,ENSMUSG00000038766,ENSMUSG00000026385,ENSMUSG00000027495,ENSMUSG00000041556,ENSMUSG00000030629,ENSMUSG00000032198,ENSMUSG00000074637,ENSMUSG00000048772,ENSMUSG00000074886,ENSMUSG00000040848,ENSMUSG00000019975,ENSMUSG00000021242,ENSMUSG00000055128,ENSMUSG00000003559,ENSMUSG00000035158,ENSMUSG00000024187,ENSMUSG00000055963,…
TF	Factor: Sall1; motif: NGGTCCKRGKRA; match class: 1	TF:M06843_1	0.0284152	1.54645	619	2217	96	21833	ENSMUSG00000037815,ENSMUSG00000025582,ENSMUSG00000028909,ENSMUSG00000024654,ENSMUSG00000026466,ENSMUSG00000022865,ENSMUSG00000107478,ENSMUSG00000030259,ENSMUSG00000025534,ENSMUSG00000027215,ENSMUSG00000047090,ENSMUSG00000041046,ENSMUSG00000035845,ENSMUSG00000035958,ENSMUSG00000017754,ENSMUSG00000002326,ENSMUSG00000048856,ENSMUSG00000019996,ENSMUSG00000039358,ENSMUSG00000036908,ENSMUSG00000030889,…
TF	Factor: SREBP-1; motif: CACSCCA; match class: 1	TF:M00749_1	0.028858	1.53973	2483	2217	313	21833	ENSMUSG00000037815,ENSMUSG00000096210,ENSMUSG00000004558,ENSMUSG00000028525,ENSMUSG00000028909,ENSMUSG00000029313,ENSMUSG00000031557,ENSMUSG00000046805,ENSMUSG00000015709,ENSMUSG00000021242,ENSMUSG00000025857,ENSMUSG00000062078,ENSMUSG00000096014,ENSMUSG00000038668,ENSMUSG00000031665,ENSMUSG00000004473,ENSMUSG00000059824,ENSMUSG00000026173,ENSMUSG00000039620,ENSMUSG00000030259,ENSMUSG00000062866,…
TF	Factor: SMAD5; motif: GSGGCAGM	TF:M03846	0.0292341	1.53411	8391	2217	943	21833	ENSMUSG00000029675,ENSMUSG00000018593,ENSMUSG00000021750,ENSMUSG00000028955,ENSMUSG00000021371,ENSMUSG00000037815,ENSMUSG00000040354,ENSMUSG00000030495,ENSMUSG00000028792,ENSMUSG00000038637,ENSMUSG00000075701,ENSMUSG00000038286,ENSMUSG00000030770,ENSMUSG00000024940,ENSMUSG00000027087,ENSMUSG00000000567,ENSMUSG00000028525,ENSMUSG00000028698,ENSMUSG00000008999,ENSMUSG00000027495,ENSMUSG00000064373,…
TF	Factor: p53; motif: RGACATGCCCRGGCANGYCC	TF:M10331	0.0314364	1.50257	5906	2217	683	21833	ENSMUSG00000018593,ENSMUSG00000030495,ENSMUSG00000022257,ENSMUSG00000075701,ENSMUSG00000022091,ENSMUSG00000024940,ENSMUSG00000027087,ENSMUSG00000052981,ENSMUSG00000030527,ENSMUSG00000004558,ENSMUSG00000038766,ENSMUSG00000028525,ENSMUSG00000028698,ENSMUSG00000072720,ENSMUSG00000028909,ENSMUSG00000072946,ENSMUSG00000017929,ENSMUSG00000024654,ENSMUSG00000057766,ENSMUSG00000052419,ENSMUSG00000031557,…
TF	Factor: IRF-2; motif: NAAANNGAAAGTGAAASTRN	TF:M10268	0.0322462	1.49152	605	2217	94	21833	ENSMUSG00000048402,ENSMUSG00000036353,ENSMUSG00000022865,ENSMUSG00000028015,ENSMUSG00000021373,ENSMUSG00000061232,ENSMUSG00000021477,ENSMUSG00000026003,ENSMUSG00000021592,ENSMUSG00000024805,ENSMUSG00000044447,ENSMUSG00000014633,ENSMUSG00000032733,ENSMUSG00000018830,ENSMUSG00000033970,ENSMUSG00000022906,ENSMUSG00000079363,ENSMUSG00000063849,ENSMUSG00000062488,ENSMUSG00000036908,ENSMUSG00000054836,…
TF	Factor: GLI; motif: NSTGGGTGGTCY	TF:M10254	0.0326617	1.48596	9866	2217	1094	21833	ENSMUSG00000018593,ENSMUSG00000021750,ENSMUSG00000029538,ENSMUSG00000031979,ENSMUSG00000010025,ENSMUSG00000028792,ENSMUSG00000075701,ENSMUSG00000027195,ENSMUSG00000038286,ENSMUSG00000067242,ENSMUSG00000024940,ENSMUSG00000096210,ENSMUSG00000052981,ENSMUSG00000025582,ENSMUSG00000030527,ENSMUSG00000004558,ENSMUSG00000036353,ENSMUSG00000028517,ENSMUSG00000000567,ENSMUSG00000028525,ENSMUSG00000027562,…
TF	Factor: RelA-p65; motif: GGGANTTTCCNN	TF:M03563	0.0327868	1.4843	4500	2217	533	21833	ENSMUSG00000021750,ENSMUSG00000030495,ENSMUSG00000010025,ENSMUSG00000022257,ENSMUSG00000030770,ENSMUSG00000052981,ENSMUSG00000028698,ENSMUSG00000041126,ENSMUSG00000026385,ENSMUSG00000028675,ENSMUSG00000029313,ENSMUSG00000021366,ENSMUSG00000024654,ENSMUSG00000058325,ENSMUSG00000031557,ENSMUSG00000032198,ENSMUSG00000025351,ENSMUSG00000067212,ENSMUSG00000035805,ENSMUSG00000033720,ENSMUSG00000040842,…
TF	Factor: WT1; motif: GNGGGGGCGGGG	TF:M03893	0.0330671	1.4806	6668	2217	763	21833	ENSMUSG00000029675,ENSMUSG00000021371,ENSMUSG00000037815,ENSMUSG00000029538,ENSMUSG00000022257,ENSMUSG00000038637,ENSMUSG00000020680,ENSMUSG00000096210,ENSMUSG00000052981,ENSMUSG00000024712,ENSMUSG00000025582,ENSMUSG00000030527,ENSMUSG00000004558,ENSMUSG00000028517,ENSMUSG00000000567,ENSMUSG00000038766,ENSMUSG00000028698,ENSMUSG00000008999,ENSMUSG00000027495,ENSMUSG00000008090,ENSMUSG00000028675,…
TF	Factor: Sp2; motif: NYSGCCCCGCCCCCY	TF:M03567	0.0345778	1.4612	6432	2217	738	21833	ENSMUSG00000029675,ENSMUSG00000028955,ENSMUSG00000021371,ENSMUSG00000037815,ENSMUSG00000010025,ENSMUSG00000038637,ENSMUSG00000075701,ENSMUSG00000027195,ENSMUSG00000052981,ENSMUSG00000048402,ENSMUSG00000024712,ENSMUSG00000025582,ENSMUSG00000000567,ENSMUSG00000036896,ENSMUSG00000028698,ENSMUSG00000008999,ENSMUSG00000027495,ENSMUSG00000027562,ENSMUSG00000008090,ENSMUSG00000041556,ENSMUSG00000029313,…
TF	Factor: MOVO-B; motif: GNGGGGG	TF:M01104	0.0353202	1.45198	7667	2217	867	21833	ENSMUSG00000029675,ENSMUSG00000037815,ENSMUSG00000029538,ENSMUSG00000022257,ENSMUSG00000020680,ENSMUSG00000024940,ENSMUSG00000096210,ENSMUSG00000052981,ENSMUSG00000048402,ENSMUSG00000024712,ENSMUSG00000025582,ENSMUSG00000030527,ENSMUSG00000000567,ENSMUSG00000036896,ENSMUSG00000038766,ENSMUSG00000028698,ENSMUSG00000008999,ENSMUSG00000041126,ENSMUSG00000064373,ENSMUSG00000027562,ENSMUSG00000008090,…
TF	Factor: Kaiso; motif: SARNYCTCGCGAGAN; match class: 1	TF:M10276_1	0.0365601	1.43699	9999	2217	1107	21833	ENSMUSG00000029675,ENSMUSG00000028955,ENSMUSG00000021371,ENSMUSG00000037815,ENSMUSG00000040354,ENSMUSG00000029538,ENSMUSG00000031979,ENSMUSG00000030495,ENSMUSG00000010025,ENSMUSG00000028792,ENSMUSG00000022257,ENSMUSG00000075701,ENSMUSG00000027195,ENSMUSG00000020680,ENSMUSG00000067242,ENSMUSG00000096210,ENSMUSG00000027087,ENSMUSG00000052981,ENSMUSG00000024712,ENSMUSG00000025582,ENSMUSG00000030527,…
TF	Factor: AP-2alpha; motif: NGCCYSNNGSN	TF:M01857	0.0373739	1.42743	6198	2217	713	21833	ENSMUSG00000029675,ENSMUSG00000021371,ENSMUSG00000037815,ENSMUSG00000029538,ENSMUSG00000030495,ENSMUSG00000028792,ENSMUSG00000022257,ENSMUSG00000020680,ENSMUSG00000024940,ENSMUSG00000096210,ENSMUSG00000052981,ENSMUSG00000022864,ENSMUSG00000030527,ENSMUSG00000004558,ENSMUSG00000028517,ENSMUSG00000000567,ENSMUSG00000036896,ENSMUSG00000008999,ENSMUSG00000027650,ENSMUSG00000041126,ENSMUSG00000008090,…
TF	Factor: AHR; motif: CACGCN	TF:M01855	0.0398472	1.3996	8503	2217	953	21833	ENSMUSG00000021371,ENSMUSG00000037815,ENSMUSG00000040354,ENSMUSG00000031979,ENSMUSG00000027195,ENSMUSG00000030770,ENSMUSG00000020680,ENSMUSG00000019817,ENSMUSG00000067242,ENSMUSG00000052981,ENSMUSG00000048402,ENSMUSG00000024712,ENSMUSG00000025582,ENSMUSG00000022864,ENSMUSG00000030527,ENSMUSG00000036353,ENSMUSG00000028517,ENSMUSG00000038766,ENSMUSG00000028525,ENSMUSG00000027650,ENSMUSG00000026385,…
TF	Factor: E2F; motif: TTTSGCGC	TF:M00050	0.044071	1.35585	6196	2217	712	21833	ENSMUSG00000029675,ENSMUSG00000028955,ENSMUSG00000021371,ENSMUSG00000029538,ENSMUSG00000028792,ENSMUSG00000022257,ENSMUSG00000027195,ENSMUSG00000022091,ENSMUSG00000019817,ENSMUSG00000052981,ENSMUSG00000028517,ENSMUSG00000038766,ENSMUSG00000028525,ENSMUSG00000027650,ENSMUSG00000041126,ENSMUSG00000072720,ENSMUSG00000026385,ENSMUSG00000027562,ENSMUSG00000038642,ENSMUSG00000041556,ENSMUSG00000029313,…
TF	Factor: Plagl1; motif: NNNGGGGSSCCCCNNN	TF:M02786	0.0441448	1.35512	2006	2217	258	21833	ENSMUSG00000021371,ENSMUSG00000037815,ENSMUSG00000029538,ENSMUSG00000030495,ENSMUSG00000052981,ENSMUSG00000036896,ENSMUSG00000038766,ENSMUSG00000008999,ENSMUSG00000027562,ENSMUSG00000008090,ENSMUSG00000021366,ENSMUSG00000025351,ENSMUSG00000092035,ENSMUSG00000074637,ENSMUSG00000019872,ENSMUSG00000015846,ENSMUSG00000033722,ENSMUSG00000040842,ENSMUSG00000021709,ENSMUSG00000062078,ENSMUSG00000057103,…
TF	Factor: Smad3; motif: NNCTSNCWSCWS	TF:M10367	0.044837	1.34836	10078	2217	1114	21833	ENSMUSG00000029675,ENSMUSG00000018593,ENSMUSG00000021750,ENSMUSG00000028955,ENSMUSG00000040354,ENSMUSG00000031979,ENSMUSG00000030495,ENSMUSG00000022257,ENSMUSG00000038637,ENSMUSG00000022091,ENSMUSG00000030770,ENSMUSG00000020680,ENSMUSG00000067242,ENSMUSG00000024940,ENSMUSG00000096210,ENSMUSG00000052981,ENSMUSG00000048402,ENSMUSG00000024712,ENSMUSG00000025582,ENSMUSG00000030527,ENSMUSG00000004558,…
[truncated: 425 more columns]

## Sheet: e18+p0_het-vs-WT_down
source	term_name	term_id	adjusted_p_value	negative_log10_of_adjusted_p_value	term_size	query_size	intersection_size	effective_domain_size	intersections
GO:MF	protein binding	GO:0005515	1.06647e-49	48.9721	10481	1917	1109	25412	ENSMUSG00000025867,ENSMUSG00000024186,ENSMUSG00000037362,ENSMUSG00000004113,ENSMUSG00000032086,ENSMUSG00000020451,ENSMUSG00000050556,ENSMUSG00000033712,ENSMUSG00000004508,ENSMUSG00000031833,ENSMUSG00000018334,ENSMUSG00000041773,ENSMUSG00000051652,ENSMUSG00000023915,ENSMUSG00000021288,ENSMUSG00000032470,ENSMUSG00000047454,ENSMUSG00000055447,ENSMUSG00000008153,ENSMUSG00000029577,ENSMUSG00000003974,…
GO:MF	binding	GO:0005488	5.40291e-37	36.2674	16232	1917	1482	25412	ENSMUSG00000025867,ENSMUSG00000024186,ENSMUSG00000037362,ENSMUSG00000004113,ENSMUSG00000045733,ENSMUSG00000041164,ENSMUSG00000032086,ENSMUSG00000096914,ENSMUSG00000020451,ENSMUSG00000017781,ENSMUSG00000050556,ENSMUSG00000033712,ENSMUSG00000004508,ENSMUSG00000031833,ENSMUSG00000018334,ENSMUSG00000041773,ENSMUSG00000051652,ENSMUSG00000023915,ENSMUSG00000021288,ENSMUSG00000032470,ENSMUSG00000038866,…
GO:MF	ion binding	GO:0043167	2.12093e-24	23.6735	5914	1917	645	25412	ENSMUSG00000004113,ENSMUSG00000041164,ENSMUSG00000020451,ENSMUSG00000017781,ENSMUSG00000031833,ENSMUSG00000018334,ENSMUSG00000032470,ENSMUSG00000038866,ENSMUSG00000047454,ENSMUSG00000008153,ENSMUSG00000030774,ENSMUSG00000046442,ENSMUSG00000037855,ENSMUSG00000032997,ENSMUSG00000036158,ENSMUSG00000040675,ENSMUSG00000039982,ENSMUSG00000020366,ENSMUSG00000024935,ENSMUSG00000022456,ENSMUSG00000028530,…
GO:MF	cation binding	GO:0043169	9.19317e-16	15.0365	4191	1917	459	25412	ENSMUSG00000004113,ENSMUSG00000041164,ENSMUSG00000020451,ENSMUSG00000017781,ENSMUSG00000031833,ENSMUSG00000018334,ENSMUSG00000038866,ENSMUSG00000047454,ENSMUSG00000008153,ENSMUSG00000046442,ENSMUSG00000037855,ENSMUSG00000032997,ENSMUSG00000036158,ENSMUSG00000039982,ENSMUSG00000024935,ENSMUSG00000024851,ENSMUSG00000024109,ENSMUSG00000029348,ENSMUSG00000008763,ENSMUSG00000039960,ENSMUSG00000026826,…
GO:MF	metal ion binding	GO:0046872	2.1996e-14	13.6577	4091	1917	444	25412	ENSMUSG00000004113,ENSMUSG00000041164,ENSMUSG00000020451,ENSMUSG00000031833,ENSMUSG00000018334,ENSMUSG00000038866,ENSMUSG00000047454,ENSMUSG00000008153,ENSMUSG00000046442,ENSMUSG00000037855,ENSMUSG00000032997,ENSMUSG00000036158,ENSMUSG00000039982,ENSMUSG00000024935,ENSMUSG00000024851,ENSMUSG00000024109,ENSMUSG00000029348,ENSMUSG00000008763,ENSMUSG00000039960,ENSMUSG00000026826,ENSMUSG00000060371,…
GO:MF	transferase activity	GO:0016740	2.08828e-12	11.6802	2287	1917	273	25412	ENSMUSG00000096914,ENSMUSG00000020451,ENSMUSG00000031833,ENSMUSG00000018334,ENSMUSG00000047454,ENSMUSG00000029577,ENSMUSG00000030774,ENSMUSG00000032997,ENSMUSG00000025786,ENSMUSG00000039982,ENSMUSG00000056770,ENSMUSG00000020366,ENSMUSG00000047712,ENSMUSG00000028530,ENSMUSG00000026737,ENSMUSG00000038702,ENSMUSG00000032462,ENSMUSG00000060450,ENSMUSG00000046168,ENSMUSG00000028876,ENSMUSG00000053693,…
GO:MF	enzyme binding	GO:0019899	3.4863e-11	10.4576	2265	1917	266	25412	ENSMUSG00000004113,ENSMUSG00000032086,ENSMUSG00000033712,ENSMUSG00000004508,ENSMUSG00000018334,ENSMUSG00000030774,ENSMUSG00000025555,ENSMUSG00000030374,ENSMUSG00000020366,ENSMUSG00000061603,ENSMUSG00000051674,ENSMUSG00000028530,ENSMUSG00000035226,ENSMUSG00000024851,ENSMUSG00000039057,ENSMUSG00000001175,ENSMUSG00000005583,ENSMUSG00000022619,ENSMUSG00000060450,ENSMUSG00000021313,ENSMUSG00000027223,…
GO:MF	metal ion transmembrane transporter activity	GO:0046873	9.86544e-11	10.0059	417	1917	77	25412	ENSMUSG00000004113,ENSMUSG00000050556,ENSMUSG00000063873,ENSMUSG00000024935,ENSMUSG00000052726,ENSMUSG00000021313,ENSMUSG00000056258,ENSMUSG00000020866,ENSMUSG00000028033,ENSMUSG00000028931,ENSMUSG00000041329,ENSMUSG00000063142,ENSMUSG00000031997,ENSMUSG00000032839,ENSMUSG00000022416,ENSMUSG00000030452,ENSMUSG00000056755,ENSMUSG00000070570,ENSMUSG00000079157,ENSMUSG00000025986,ENSMUSG00000038026,…
GO:MF	purine nucleotide binding	GO:0017076	1.14836e-10	9.93992	1934	1917	233	25412	ENSMUSG00000004113,ENSMUSG00000020451,ENSMUSG00000017781,ENSMUSG00000031833,ENSMUSG00000018334,ENSMUSG00000032470,ENSMUSG00000047454,ENSMUSG00000030774,ENSMUSG00000040675,ENSMUSG00000020366,ENSMUSG00000022456,ENSMUSG00000028530,ENSMUSG00000026737,ENSMUSG00000039057,ENSMUSG00000032462,ENSMUSG00000039960,ENSMUSG00000047842,ENSMUSG00000028876,ENSMUSG00000053693,ENSMUSG00000093593,ENSMUSG00000034902,…
GO:MF	ribonucleotide binding	GO:0032553	2.54027e-10	9.59512	1938	1917	232	25412	ENSMUSG00000004113,ENSMUSG00000020451,ENSMUSG00000017781,ENSMUSG00000031833,ENSMUSG00000018334,ENSMUSG00000032470,ENSMUSG00000047454,ENSMUSG00000030774,ENSMUSG00000040675,ENSMUSG00000020366,ENSMUSG00000022456,ENSMUSG00000028530,ENSMUSG00000026737,ENSMUSG00000039057,ENSMUSG00000032462,ENSMUSG00000039960,ENSMUSG00000047842,ENSMUSG00000028876,ENSMUSG00000053693,ENSMUSG00000093593,ENSMUSG00000034902,…
GO:MF	purine ribonucleotide binding	GO:0032555	2.8751e-10	9.54135	1919	1917	230	25412	ENSMUSG00000004113,ENSMUSG00000020451,ENSMUSG00000017781,ENSMUSG00000031833,ENSMUSG00000018334,ENSMUSG00000032470,ENSMUSG00000047454,ENSMUSG00000030774,ENSMUSG00000040675,ENSMUSG00000020366,ENSMUSG00000022456,ENSMUSG00000028530,ENSMUSG00000026737,ENSMUSG00000039057,ENSMUSG00000032462,ENSMUSG00000039960,ENSMUSG00000047842,ENSMUSG00000028876,ENSMUSG00000053693,ENSMUSG00000093593,ENSMUSG00000034902,…
GO:MF	purine ribonucleoside triphosphate binding	GO:0035639	3.7671e-10	9.42399	1839	1917	222	25412	ENSMUSG00000004113,ENSMUSG00000020451,ENSMUSG00000031833,ENSMUSG00000018334,ENSMUSG00000032470,ENSMUSG00000047454,ENSMUSG00000030774,ENSMUSG00000040675,ENSMUSG00000020366,ENSMUSG00000022456,ENSMUSG00000028530,ENSMUSG00000026737,ENSMUSG00000039057,ENSMUSG00000032462,ENSMUSG00000039960,ENSMUSG00000047842,ENSMUSG00000028876,ENSMUSG00000053693,ENSMUSG00000093593,ENSMUSG00000034902,ENSMUSG00000000631,…
GO:MF	voltage-gated cation channel activity	GO:0022843	1.11903e-09	8.95116	140	1917	38	25412	ENSMUSG00000004113,ENSMUSG00000050556,ENSMUSG00000052726,ENSMUSG00000056258,ENSMUSG00000020866,ENSMUSG00000028033,ENSMUSG00000028931,ENSMUSG00000063142,ENSMUSG00000022416,ENSMUSG00000056755,ENSMUSG00000038026,ENSMUSG00000037579,ENSMUSG00000003352,ENSMUSG00000040724,ENSMUSG00000039579,ENSMUSG00000059003,ENSMUSG00000020882,ENSMUSG00000028631,ENSMUSG00000034402,ENSMUSG00000035681,ENSMUSG00000043301,…
GO:MF	anion binding	GO:0043168	1.41174e-09	8.85024	2439	1917	275	25412	ENSMUSG00000004113,ENSMUSG00000020451,ENSMUSG00000017781,ENSMUSG00000031833,ENSMUSG00000018334,ENSMUSG00000032470,ENSMUSG00000047454,ENSMUSG00000030774,ENSMUSG00000040675,ENSMUSG00000020366,ENSMUSG00000024935,ENSMUSG00000022456,ENSMUSG00000028530,ENSMUSG00000024851,ENSMUSG00000026737,ENSMUSG00000039057,ENSMUSG00000032462,ENSMUSG00000039960,ENSMUSG00000047842,ENSMUSG00000028876,ENSMUSG00000053693,…
GO:MF	nucleotide binding	GO:0000166	1.48681e-09	8.82774	2188	1917	252	25412	ENSMUSG00000004113,ENSMUSG00000020451,ENSMUSG00000017781,ENSMUSG00000031833,ENSMUSG00000018334,ENSMUSG00000032470,ENSMUSG00000047454,ENSMUSG00000030774,ENSMUSG00000040675,ENSMUSG00000020366,ENSMUSG00000022889,ENSMUSG00000022456,ENSMUSG00000028530,ENSMUSG00000026737,ENSMUSG00000039057,ENSMUSG00000032462,ENSMUSG00000039960,ENSMUSG00000047842,ENSMUSG00000028876,ENSMUSG00000053693,ENSMUSG00000093593,…
GO:MF	nucleoside phosphate binding	GO:1901265	1.48681e-09	8.82774	2188	1917	252	25412	ENSMUSG00000004113,ENSMUSG00000020451,ENSMUSG00000017781,ENSMUSG00000031833,ENSMUSG00000018334,ENSMUSG00000032470,ENSMUSG00000047454,ENSMUSG00000030774,ENSMUSG00000040675,ENSMUSG00000020366,ENSMUSG00000022889,ENSMUSG00000022456,ENSMUSG00000028530,ENSMUSG00000026737,ENSMUSG00000039057,ENSMUSG00000032462,ENSMUSG00000039960,ENSMUSG00000047842,ENSMUSG00000028876,ENSMUSG00000053693,ENSMUSG00000093593,…
GO:MF	ion channel activity	GO:0005216	3.55708e-09	8.44891	438	1917	76	25412	ENSMUSG00000004113,ENSMUSG00000050556,ENSMUSG00000063873,ENSMUSG00000024935,ENSMUSG00000052726,ENSMUSG00000021313,ENSMUSG00000056258,ENSMUSG00000020866,ENSMUSG00000028033,ENSMUSG00000027577,ENSMUSG00000028931,ENSMUSG00000028020,ENSMUSG00000063142,ENSMUSG00000031997,ENSMUSG00000032839,ENSMUSG00000022416,ENSMUSG00000056755,ENSMUSG00000070570,ENSMUSG00000079157,ENSMUSG00000038026,ENSMUSG00000037579,…
GO:MF	small molecule binding	GO:0036094	3.85815e-09	8.41362	2561	1917	284	25412	ENSMUSG00000004113,ENSMUSG00000020451,ENSMUSG00000017781,ENSMUSG00000031833,ENSMUSG00000018334,ENSMUSG00000032470,ENSMUSG00000047454,ENSMUSG00000030774,ENSMUSG00000040675,ENSMUSG00000020366,ENSMUSG00000022889,ENSMUSG00000024935,ENSMUSG00000022456,ENSMUSG00000028530,ENSMUSG00000026737,ENSMUSG00000039057,ENSMUSG00000032462,ENSMUSG00000039960,ENSMUSG00000047842,ENSMUSG00000022696,ENSMUSG00000028876,…
GO:MF	gated channel activity	GO:0022836	4.6577e-09	8.33183	324	1917	62	25412	ENSMUSG00000004113,ENSMUSG00000050556,ENSMUSG00000052726,ENSMUSG00000021313,ENSMUSG00000056258,ENSMUSG00000020866,ENSMUSG00000028033,ENSMUSG00000027577,ENSMUSG00000028931,ENSMUSG00000028020,ENSMUSG00000063142,ENSMUSG00000022416,ENSMUSG00000056755,ENSMUSG00000070570,ENSMUSG00000079157,ENSMUSG00000038026,ENSMUSG00000037579,ENSMUSG00000003352,ENSMUSG00000002908,ENSMUSG00000010803,ENSMUSG00000040724,…
GO:MF	calcium ion binding	GO:0005509	5.16641e-09	8.28681	720	1917	107	25412	ENSMUSG00000004113,ENSMUSG00000008153,ENSMUSG00000024851,ENSMUSG00000024109,ENSMUSG00000008763,ENSMUSG00000060371,ENSMUSG00000001175,ENSMUSG00000021313,ENSMUSG00000055421,ENSMUSG00000040536,ENSMUSG00000093593,ENSMUSG00000033208,ENSMUSG00000052613,ENSMUSG00000039385,ENSMUSG00000004730,ENSMUSG00000027347,ENSMUSG00000051177,ENSMUSG00000037306,ENSMUSG00000056755,ENSMUSG00000103770,ENSMUSG00000022321,…
GO:MF	cytoskeletal protein binding	GO:0008092	6.95107e-09	8.15795	1003	1917	136	25412	ENSMUSG00000041773,ENSMUSG00000047454,ENSMUSG00000008153,ENSMUSG00000030774,ENSMUSG00000025555,ENSMUSG00000028354,ENSMUSG00000032186,ENSMUSG00000056770,ENSMUSG00000029651,ENSMUSG00000039057,ENSMUSG00000001175,ENSMUSG00000022619,ENSMUSG00000027223,ENSMUSG00000024533,ENSMUSG00000053693,ENSMUSG00000033208,ENSMUSG00000000631,ENSMUSG00000033900,ENSMUSG00000041609,ENSMUSG00000020315,ENSMUSG00000038555,…
GO:MF	catalytic activity	GO:0003824	1.08753e-08	7.96356	5730	1917	552	25412	ENSMUSG00000070695,ENSMUSG00000032086,ENSMUSG00000096914,ENSMUSG00000020451,ENSMUSG00000031833,ENSMUSG00000018334,ENSMUSG00000032470,ENSMUSG00000047454,ENSMUSG00000029577,ENSMUSG00000030774,ENSMUSG00000046442,ENSMUSG00000056952,ENSMUSG00000032997,ENSMUSG00000040675,ENSMUSG00000025786,ENSMUSG00000039982,ENSMUSG00000056770,ENSMUSG00000020366,ENSMUSG00000047712,ENSMUSG00000022456,ENSMUSG00000028530,…
GO:MF	small GTPase binding	GO:0031267	1.18058e-08	7.9279	275	1917	55	25412	ENSMUSG00000030774,ENSMUSG00000025555,ENSMUSG00000035226,ENSMUSG00000041670,ENSMUSG00000041609,ENSMUSG00000038351,ENSMUSG00000052302,ENSMUSG00000027296,ENSMUSG00000029020,ENSMUSG00000034574,ENSMUSG00000025437,ENSMUSG00000021279,ENSMUSG00000021357,ENSMUSG00000026024,ENSMUSG00000018395,ENSMUSG00000019823,ENSMUSG00000022789,ENSMUSG00000036718,ENSMUSG00000039678,ENSMUSG00000042590,ENSMUSG00000024096,…
GO:MF	transporter activity	GO:0005215	2.45362e-08	7.61019	1162	1917	150	25412	ENSMUSG00000004113,ENSMUSG00000017781,ENSMUSG00000050556,ENSMUSG00000063873,ENSMUSG00000038295,ENSMUSG00000022265,ENSMUSG00000024935,ENSMUSG00000052726,ENSMUSG00000024851,ENSMUSG00000022696,ENSMUSG00000061306,ENSMUSG00000021313,ENSMUSG00000056258,ENSMUSG00000020866,ENSMUSG00000028033,ENSMUSG00000040447,ENSMUSG00000027577,ENSMUSG00000025189,ENSMUSG00000028931,ENSMUSG00000028020,ENSMUSG00000041329,…
GO:MF	protein serine/threonine/tyrosine kinase activity	GO:0004712	2.65016e-08	7.57673	430	1917	73	25412	ENSMUSG00000020451,ENSMUSG00000031833,ENSMUSG00000018334,ENSMUSG00000030774,ENSMUSG00000020366,ENSMUSG00000028530,ENSMUSG00000028876,ENSMUSG00000053693,ENSMUSG00000042724,ENSMUSG00000020190,ENSMUSG00000029231,ENSMUSG00000021948,ENSMUSG00000015599,ENSMUSG00000059981,ENSMUSG00000015981,ENSMUSG00000027030,ENSMUSG00000026620,ENSMUSG00000035390,ENSMUSG00000040390,ENSMUSG00000021279,ENSMUSG00000028458,…
GO:MF	voltage-gated ion channel activity	GO:0005244	2.93771e-08	7.53199	190	1917	43	25412	ENSMUSG00000004113,ENSMUSG00000050556,ENSMUSG00000052726,ENSMUSG00000056258,ENSMUSG00000020866,ENSMUSG00000028033,ENSMUSG00000028931,ENSMUSG00000063142,ENSMUSG00000022416,ENSMUSG00000056755,ENSMUSG00000038026,ENSMUSG00000037579,ENSMUSG00000003352,ENSMUSG00000040724,ENSMUSG00000039579,ENSMUSG00000059003,ENSMUSG00000020882,ENSMUSG00000028631,ENSMUSG00000034402,ENSMUSG00000035681,ENSMUSG00000043301,…
GO:MF	kinase activity	GO:0016301	2.93945e-08	7.53173	779	1917	111	25412	ENSMUSG00000020451,ENSMUSG00000031833,ENSMUSG00000018334,ENSMUSG00000030774,ENSMUSG00000020366,ENSMUSG00000028530,ENSMUSG00000026737,ENSMUSG00000032462,ENSMUSG00000028876,ENSMUSG00000053693,ENSMUSG00000034902,ENSMUSG00000042724,ENSMUSG00000020190,ENSMUSG00000101904,ENSMUSG00000029231,ENSMUSG00000021948,ENSMUSG00000060733,ENSMUSG00000015599,ENSMUSG00000038976,ENSMUSG00000059981,ENSMUSG00000015981,…
GO:MF	cation channel activity	GO:0005261	3.46899e-08	7.4598	331	1917	61	25412	ENSMUSG00000004113,ENSMUSG00000050556,ENSMUSG00000063873,ENSMUSG00000052726,ENSMUSG00000021313,ENSMUSG00000056258,ENSMUSG00000020866,ENSMUSG00000028033,ENSMUSG00000027577,ENSMUSG00000028931,ENSMUSG00000063142,ENSMUSG00000031997,ENSMUSG00000032839,ENSMUSG00000022416,ENSMUSG00000056755,ENSMUSG00000079157,ENSMUSG00000038026,ENSMUSG00000037579,ENSMUSG00000003352,ENSMUSG00000002908,ENSMUSG00000040724,…
GO:MF	voltage-gated channel activity	GO:0022832	3.51815e-08	7.45369	191	1917	43	25412	ENSMUSG00000004113,ENSMUSG00000050556,ENSMUSG00000052726,ENSMUSG00000056258,ENSMUSG00000020866,ENSMUSG00000028033,ENSMUSG00000028931,ENSMUSG00000063142,ENSMUSG00000022416,ENSMUSG00000056755,ENSMUSG00000038026,ENSMUSG00000037579,ENSMUSG00000003352,ENSMUSG00000040724,ENSMUSG00000039579,ENSMUSG00000059003,ENSMUSG00000020882,ENSMUSG00000028631,ENSMUSG00000034402,ENSMUSG00000035681,ENSMUSG00000043301,…
GO:MF	inorganic molecular entity transmembrane transporter activity	GO:0015318	4.63079e-08	7.33434	699	1917	102	25412	ENSMUSG00000004113,ENSMUSG00000050556,ENSMUSG00000063873,ENSMUSG00000022265,ENSMUSG00000024935,ENSMUSG00000052726,ENSMUSG00000021313,ENSMUSG00000056258,ENSMUSG00000020866,ENSMUSG00000028033,ENSMUSG00000027577,ENSMUSG00000028931,ENSMUSG00000028020,ENSMUSG00000041329,ENSMUSG00000063142,ENSMUSG00000031997,ENSMUSG00000032839,ENSMUSG00000022416,ENSMUSG00000030452,ENSMUSG00000056755,ENSMUSG00000070570,…
GO:MF	transmembrane transporter activity	GO:0022857	4.71866e-08	7.32618	1071	1917	140	25412	ENSMUSG00000004113,ENSMUSG00000050556,ENSMUSG00000063873,ENSMUSG00000022265,ENSMUSG00000024935,ENSMUSG00000052726,ENSMUSG00000022696,ENSMUSG00000061306,ENSMUSG00000021313,ENSMUSG00000056258,ENSMUSG00000020866,ENSMUSG00000028033,ENSMUSG00000040447,ENSMUSG00000027577,ENSMUSG00000025189,ENSMUSG00000028931,ENSMUSG00000028020,ENSMUSG00000041329,ENSMUSG00000063142,ENSMUSG00000031997,ENSMUSG00000032839,…
GO:MF	passive transmembrane transporter activity	GO:0022803	5.69663e-08	7.24438	481	1917	78	25412	ENSMUSG00000004113,ENSMUSG00000050556,ENSMUSG00000063873,ENSMUSG00000024935,ENSMUSG00000052726,ENSMUSG00000021313,ENSMUSG00000056258,ENSMUSG00000020866,ENSMUSG00000028033,ENSMUSG00000027577,ENSMUSG00000028931,ENSMUSG00000028020,ENSMUSG00000063142,ENSMUSG00000031997,ENSMUSG00000032839,ENSMUSG00000022416,ENSMUSG00000056755,ENSMUSG00000070570,ENSMUSG00000079157,ENSMUSG00000038026,ENSMUSG00000037579,…
GO:MF	channel activity	GO:0015267	5.69663e-08	7.24438	481	1917	78	25412	ENSMUSG00000004113,ENSMUSG00000050556,ENSMUSG00000063873,ENSMUSG00000024935,ENSMUSG00000052726,ENSMUSG00000021313,ENSMUSG00000056258,ENSMUSG00000020866,ENSMUSG00000028033,ENSMUSG00000027577,ENSMUSG00000028931,ENSMUSG00000028020,ENSMUSG00000063142,ENSMUSG00000031997,ENSMUSG00000032839,ENSMUSG00000022416,ENSMUSG00000056755,ENSMUSG00000070570,ENSMUSG00000079157,ENSMUSG00000038026,ENSMUSG00000037579,…
GO:MF	inorganic cation transmembrane transporter activity	GO:0022890	8.34562e-08	7.07854	557	1917	86	25412	ENSMUSG00000004113,ENSMUSG00000050556,ENSMUSG00000063873,ENSMUSG00000024935,ENSMUSG00000052726,ENSMUSG00000021313,ENSMUSG00000056258,ENSMUSG00000020866,ENSMUSG00000028033,ENSMUSG00000027577,ENSMUSG00000028931,ENSMUSG00000041329,ENSMUSG00000063142,ENSMUSG00000031997,ENSMUSG00000032839,ENSMUSG00000022416,ENSMUSG00000030452,ENSMUSG00000056755,ENSMUSG00000070570,ENSMUSG00000079157,ENSMUSG00000025986,…
GO:MF	phosphotransferase activity, alcohol group as acceptor	GO:0016773	9.27441e-08	7.03271	698	1917	101	25412	ENSMUSG00000020451,ENSMUSG00000031833,ENSMUSG00000018334,ENSMUSG00000030774,ENSMUSG00000020366,ENSMUSG00000028530,ENSMUSG00000026737,ENSMUSG00000032462,ENSMUSG00000028876,ENSMUSG00000053693,ENSMUSG00000034902,ENSMUSG00000042724,ENSMUSG00000020190,ENSMUSG00000101904,ENSMUSG00000029231,ENSMUSG00000021948,ENSMUSG00000060733,ENSMUSG00000015599,ENSMUSG00000038976,ENSMUSG00000059981,ENSMUSG00000015981,…
GO:MF	GTPase binding	GO:0051020	1.40324e-07	6.85287	309	1917	57	25412	ENSMUSG00000030774,ENSMUSG00000025555,ENSMUSG00000035226,ENSMUSG00000041670,ENSMUSG00000041609,ENSMUSG00000020315,ENSMUSG00000038351,ENSMUSG00000052302,ENSMUSG00000027296,ENSMUSG00000029020,ENSMUSG00000034574,ENSMUSG00000025437,ENSMUSG00000021279,ENSMUSG00000021357,ENSMUSG00000026024,ENSMUSG00000018395,ENSMUSG00000019823,ENSMUSG00000022789,ENSMUSG00000036718,ENSMUSG00000039678,ENSMUSG00000042590,…
GO:MF	transferase activity, transferring phosphorus-containing groups	GO:0016772	1.48531e-07	6.82818	928	1917	124	25412	ENSMUSG00000020451,ENSMUSG00000031833,ENSMUSG00000018334,ENSMUSG00000047454,ENSMUSG00000030774,ENSMUSG00000020366,ENSMUSG00000028530,ENSMUSG00000026737,ENSMUSG00000032462,ENSMUSG00000028876,ENSMUSG00000053693,ENSMUSG00000034902,ENSMUSG00000075703,ENSMUSG00000042724,ENSMUSG00000020190,ENSMUSG00000101904,ENSMUSG00000029231,ENSMUSG00000021948,ENSMUSG00000060733,ENSMUSG00000015599,ENSMUSG00000029330,…
GO:MF	carbohydrate derivative binding	GO:0097367	1.5095e-07	6.82117	2278	1917	251	25412	ENSMUSG00000037362,ENSMUSG00000004113,ENSMUSG00000020451,ENSMUSG00000017781,ENSMUSG00000031833,ENSMUSG00000018334,ENSMUSG00000032470,ENSMUSG00000047454,ENSMUSG00000030774,ENSMUSG00000040675,ENSMUSG00000020366,ENSMUSG00000022456,ENSMUSG00000028530,ENSMUSG00000026737,ENSMUSG00000039057,ENSMUSG00000032462,ENSMUSG00000039960,ENSMUSG00000047842,ENSMUSG00000050069,ENSMUSG00000028876,ENSMUSG00000053693,…
GO:MF	adenyl nucleotide binding	GO:0030554	1.60437e-07	6.79469	1570	1917	186	25412	ENSMUSG00000004113,ENSMUSG00000020451,ENSMUSG00000017781,ENSMUSG00000031833,ENSMUSG00000018334,ENSMUSG00000047454,ENSMUSG00000030774,ENSMUSG00000040675,ENSMUSG00000020366,ENSMUSG00000028530,ENSMUSG00000026737,ENSMUSG00000039057,ENSMUSG00000032462,ENSMUSG00000028876,ENSMUSG00000053693,ENSMUSG00000034902,ENSMUSG00000000631,ENSMUSG00000020802,ENSMUSG00000042724,ENSMUSG00000020190,ENSMUSG00000101904,…
GO:MF	cation transmembrane transporter activity	GO:0008324	2.89354e-07	6.53857	608	1917	90	25412	ENSMUSG00000004113,ENSMUSG00000050556,ENSMUSG00000063873,ENSMUSG00000024935,ENSMUSG00000052726,ENSMUSG00000021313,ENSMUSG00000056258,ENSMUSG00000020866,ENSMUSG00000028033,ENSMUSG00000027577,ENSMUSG00000028931,ENSMUSG00000041329,ENSMUSG00000063142,ENSMUSG00000031997,ENSMUSG00000032839,ENSMUSG00000034854,ENSMUSG00000022416,ENSMUSG00000030452,ENSMUSG00000056755,ENSMUSG00000070570,ENSMUSG00000079157,…
GO:MF	adenyl ribonucleotide binding	GO:0032559	4.04002e-07	6.39362	1556	1917	183	25412	ENSMUSG00000004113,ENSMUSG00000020451,ENSMUSG00000017781,ENSMUSG00000031833,ENSMUSG00000018334,ENSMUSG00000047454,ENSMUSG00000030774,ENSMUSG00000040675,ENSMUSG00000020366,ENSMUSG00000028530,ENSMUSG00000026737,ENSMUSG00000039057,ENSMUSG00000032462,ENSMUSG00000028876,ENSMUSG00000053693,ENSMUSG00000034902,ENSMUSG00000000631,ENSMUSG00000020802,ENSMUSG00000042724,ENSMUSG00000020190,ENSMUSG00000101904,…
GO:MF	protein kinase activity	GO:0004672	4.32283e-07	6.36423	594	1917	88	25412	ENSMUSG00000020451,ENSMUSG00000031833,ENSMUSG00000018334,ENSMUSG00000030774,ENSMUSG00000020366,ENSMUSG00000028530,ENSMUSG00000028876,ENSMUSG00000053693,ENSMUSG00000042724,ENSMUSG00000020190,ENSMUSG00000029231,ENSMUSG00000021948,ENSMUSG00000015599,ENSMUSG00000038976,ENSMUSG00000059981,ENSMUSG00000015981,ENSMUSG00000027030,ENSMUSG00000026620,ENSMUSG00000035390,ENSMUSG00000027296,ENSMUSG00000040390,…
GO:MF	ion transmembrane transporter activity	GO:0015075	4.4376e-07	6.35285	825	1917	112	25412	ENSMUSG00000004113,ENSMUSG00000050556,ENSMUSG00000063873,ENSMUSG00000022265,ENSMUSG00000024935,ENSMUSG00000052726,ENSMUSG00000021313,ENSMUSG00000056258,ENSMUSG00000020866,ENSMUSG00000028033,ENSMUSG00000027577,ENSMUSG00000028931,ENSMUSG00000028020,ENSMUSG00000041329,ENSMUSG00000063142,ENSMUSG00000031997,ENSMUSG00000032839,ENSMUSG00000034854,ENSMUSG00000022416,ENSMUSG00000030452,ENSMUSG00000056755,…
GO:MF	calmodulin binding	GO:0005516	4.86708e-07	6.31273	184	1917	40	25412	ENSMUSG00000030374,ENSMUSG00000021313,ENSMUSG00000056258,ENSMUSG00000028033,ENSMUSG00000053310,ENSMUSG00000020190,ENSMUSG00000020315,ENSMUSG00000041205,ENSMUSG00000051177,ENSMUSG00000056755,ENSMUSG00000025026,ENSMUSG00000027296,ENSMUSG00000055407,ENSMUSG00000002908,ENSMUSG00000020654,ENSMUSG00000041417,ENSMUSG00000079055,ENSMUSG00000021816,ENSMUSG00000028631,ENSMUSG00000047261,ENSMUSG00000041570,…
GO:MF	potassium ion transmembrane transporter activity	GO:0015079	4.97976e-07	6.30279	155	1917	36	25412	ENSMUSG00000050556,ENSMUSG00000063873,ENSMUSG00000052726,ENSMUSG00000056258,ENSMUSG00000028033,ENSMUSG00000028931,ENSMUSG00000041329,ENSMUSG00000063142,ENSMUSG00000038026,ENSMUSG00000037579,ENSMUSG00000002908,ENSMUSG00000040724,ENSMUSG00000028631,ENSMUSG00000034402,ENSMUSG00000035681,ENSMUSG00000043301,ENSMUSG00000016346,ENSMUSG00000024957,ENSMUSG00000032338,ENSMUSG00000026824,ENSMUSG00000037996,…
GO:MF	catalytic activity, acting on a protein	GO:0140096	5.54346e-07	6.25622	2309	1917	251	25412	ENSMUSG00000070695,ENSMUSG00000032086,ENSMUSG00000096914,ENSMUSG00000020451,ENSMUSG00000031833,ENSMUSG00000018334,ENSMUSG00000029577,ENSMUSG00000030774,ENSMUSG00000046442,ENSMUSG00000025786,ENSMUSG00000039982,ENSMUSG00000056770,ENSMUSG00000020366,ENSMUSG00000028530,ENSMUSG00000053716,ENSMUSG00000060450,ENSMUSG00000046168,ENSMUSG00000028876,ENSMUSG00000054814,ENSMUSG00000025735,ENSMUSG00000053693,…
GO:MF	ATP binding	GO:0005524	8.88362e-07	6.05141	1486	1917	175	25412	ENSMUSG00000004113,ENSMUSG00000020451,ENSMUSG00000031833,ENSMUSG00000018334,ENSMUSG00000047454,ENSMUSG00000030774,ENSMUSG00000040675,ENSMUSG00000020366,ENSMUSG00000028530,ENSMUSG00000026737,ENSMUSG00000039057,ENSMUSG00000032462,ENSMUSG00000028876,ENSMUSG00000053693,ENSMUSG00000034902,ENSMUSG00000000631,ENSMUSG00000020802,ENSMUSG00000042724,ENSMUSG00000020190,ENSMUSG00000101904,ENSMUSG00000005045,…
GO:MF	protein serine kinase activity	GO:0106310	8.94657e-07	6.04834	341	1917	59	25412	ENSMUSG00000020451,ENSMUSG00000031833,ENSMUSG00000018334,ENSMUSG00000030774,ENSMUSG00000020366,ENSMUSG00000053693,ENSMUSG00000042724,ENSMUSG00000020190,ENSMUSG00000021948,ENSMUSG00000015599,ENSMUSG00000059981,ENSMUSG00000015981,ENSMUSG00000027030,ENSMUSG00000026620,ENSMUSG00000035390,ENSMUSG00000040390,ENSMUSG00000021279,ENSMUSG00000028458,ENSMUSG00000026207,ENSMUSG00000029403,ENSMUSG00000057897,…
GO:MF	protein serine/threonine kinase activity	GO:0004674	5.52055e-06	5.25802	438	1917	68	25412	ENSMUSG00000020451,ENSMUSG00000031833,ENSMUSG00000018334,ENSMUSG00000030774,ENSMUSG00000020366,ENSMUSG00000053693,ENSMUSG00000042724,ENSMUSG00000020190,ENSMUSG00000021948,ENSMUSG00000015599,ENSMUSG00000059981,ENSMUSG00000015981,ENSMUSG00000027030,ENSMUSG00000026620,ENSMUSG00000035390,ENSMUSG00000027296,ENSMUSG00000040390,ENSMUSG00000021279,ENSMUSG00000028458,ENSMUSG00000026207,ENSMUSG00000029403,…
GO:MF	postsynaptic neurotransmitter receptor activity	GO:0098960	2.43721e-05	4.61311	66	1917	20	25412	ENSMUSG00000027577,ENSMUSG00000028020,ENSMUSG00000032773,ENSMUSG00000010803,ENSMUSG00000039579,ENSMUSG00000059003,ENSMUSG00000039059,ENSMUSG00000049583,ENSMUSG00000024462,ENSMUSG00000041078,ENSMUSG00000026959,ENSMUSG00000030525,ENSMUSG00000046159,ENSMUSG00000071424,ENSMUSG00000007653,ENSMUSG00000056073,ENSMUSG00000035594,ENSMUSG00000029211,ENSMUSG00000033676,ENSMUSG00000029212
GO:MF	potassium channel activity	GO:0005267	2.64187e-05	4.57809	119	1917	28	25412	ENSMUSG00000050556,ENSMUSG00000052726,ENSMUSG00000056258,ENSMUSG00000028033,ENSMUSG00000028931,ENSMUSG00000063142,ENSMUSG00000038026,ENSMUSG00000037579,ENSMUSG00000002908,ENSMUSG00000040724,ENSMUSG00000028631,ENSMUSG00000034402,ENSMUSG00000035681,ENSMUSG00000043301,ENSMUSG00000016346,ENSMUSG00000024957,ENSMUSG00000032338,ENSMUSG00000026824,ENSMUSG00000037610,ENSMUSG00000056073,ENSMUSG00000047959,…
GO:MF	kinesin binding	GO:0019894	2.65159e-05	4.57649	49	1917	17	25412	ENSMUSG00000008153,ENSMUSG00000022619,ENSMUSG00000027223,ENSMUSG00000074657,ENSMUSG00000040724,ENSMUSG00000022340,ENSMUSG00000026028,ENSMUSG00000018395,ENSMUSG00000024163,ENSMUSG00000039953,ENSMUSG00000020668,ENSMUSG00000025889,ENSMUSG00000034958,ENSMUSG00000090100,ENSMUSG00000021843,ENSMUSG00000020859,ENSMUSG00000031731
GO:MF	kinase binding	GO:0019900	3.46191e-05	4.46068	841	1917	107	25412	ENSMUSG00000004508,ENSMUSG00000018334,ENSMUSG00000020366,ENSMUSG00000024851,ENSMUSG00000001175,ENSMUSG00000022619,ENSMUSG00000021313,ENSMUSG00000027223,ENSMUSG00000031834,ENSMUSG00000056258,ENSMUSG00000027540,ENSMUSG00000026202,ENSMUSG00000016349,ENSMUSG00000021948,ENSMUSG00000001552,ENSMUSG00000018750,ENSMUSG00000038976,ENSMUSG00000059981,ENSMUSG00000090071,ENSMUSG00000027030,ENSMUSG00000025026,…
GO:MF	protein kinase binding	GO:0019901	3.70352e-05	4.43139	751	1917	98	25412	ENSMUSG00000004508,ENSMUSG00000018334,ENSMUSG00000020366,ENSMUSG00000024851,ENSMUSG00000001175,ENSMUSG00000022619,ENSMUSG00000021313,ENSMUSG00000027223,ENSMUSG00000031834,ENSMUSG00000056258,ENSMUSG00000027540,ENSMUSG00000026202,ENSMUSG00000016349,ENSMUSG00000021948,ENSMUSG00000001552,ENSMUSG00000018750,ENSMUSG00000059981,ENSMUSG00000090071,ENSMUSG00000027030,ENSMUSG00000025026,ENSMUSG00000035390,…
GO:MF	GTPase regulator activity	GO:0030695	3.8005e-05	4.42016	441	1917	66	25412	ENSMUSG00000049744,ENSMUSG00000025555,ENSMUSG00000031442,ENSMUSG00000031523,ENSMUSG00000020374,ENSMUSG00000033697,ENSMUSG00000038351,ENSMUSG00000052302,ENSMUSG00000038831,ENSMUSG00000039844,ENSMUSG00000027347,ENSMUSG00000051177,ENSMUSG00000036246,ENSMUSG00000026930,ENSMUSG00000037126,ENSMUSG00000038807,ENSMUSG00000023353,ENSMUSG00000025558,ENSMUSG00000021662,ENSMUSG00000014782,ENSMUSG00000041112,…
[truncated: 1,123 more rows]
[truncated: 125 more columns]

## Sheet: adult+p22_het-vs-WT_up
source	term_name	term_id	adjusted_p_value	negative_log10_of_adjusted_p_value	term_size	query_size	intersection_size	effective_domain_size	intersections
[truncated: 931 more rows]

## Sheet: adult+p22_het-vs-WT_down
source	term_name	term_id	adjusted_p_value	negative_log10_of_adjusted_p_value	term_size	query_size	intersection_size	effective_domain_size	intersections
[truncated: 1,026 more rows]

[truncated: 4 more sheets: d7_up, d7_down, d43_up, d43_down]
