# Supplementary material for: MYT1L haploinsufficiency in human neurons and mice causes autism-associated phenotypes that can be reversed by genetic and pharmacologic intervention
Source: Mol Psychiatry. 2023 Feb 14;28(5):2122–35. doi: 10.1038/s41380-023-01959-7 (PMC10575775; doi:10.1038/s41380-023-01959-7)
Supplement: Supplementary file 21 — Supplementary Table 7 [file 41380_2023_1959_MOESM21_ESM.xlsx]

## Sheet: Sample overview
		+/fl
	Clone 1 day 7 '+/fl	8
	Clone 1 day 7 '+/-	8
	Clone 1 day 7 '+/- + XAV939	3
	Clone 1 day 7 '+/- + DAPT	4
	Clone 1 day 7 '+/- + XAV939 and DAPT	4

## Sheet: (+fl) vs. (+-)
ENSEMBL	gene_name	gene_synonym	baseMean	log2FoldChange.shrunk.abs	log2FoldChange.shrunk	pvalue	padj
ENSG00000171522	PTGER4	EP4	16.2961	2.05495	2.05495	2.99912e-05	0.0110339
ENSG00000214263	RPSAP53	NA	23.342	2.03064	2.03064	1.06087e-06	0.000946821
ENSG00000216412	RPL12P2	dJ441G21.1	12.0827	1.96112	1.96112	0.000100336	0.0707725
ENSG00000213750	AP002982.1	NA	46.5189	1.92925	1.92925	6.28305e-07	0.000565581
ENSG00000102359	SRPX2	SRPUL	21.5013	1.89412	1.89412	1.39654e-05	0.00663408
ENSG00000231735	AC092573.1	NA	46.3384	1.87465	1.87465	1.25878e-06	0.000909064
ENSG00000250568	AC098591.3	NA	7.21996	1.75431	1.75431	0.00128396	1
ENSG00000226986	AC092017.1	NA	21.2004	1.74936	1.74936	4.8233e-05	0.015265
ENSG00000163453	IGFBP7	FSTL2,IGFBP-7,MAC25,PSF	117.866	1.71887	1.71887	6.14158e-05	0.00596897
ENSG00000138772	ANXA3	ANX3	20.2	1.7168	1.7168	2.38908e-05	0.00990147
ENSG00000215005	HSPD1P7	HSPD1-22P,HSPDP7	6.03676	1.71615	1.71615	0.00194379	1
ENSG00000148926	ADM	AM	45.1526	1.63923	1.63923	1.17675e-06	0.000670853
ENSG00000237882	PPIAP13	PPIP3	9.69536	1.60839	1.60839	0.0010212	1
ENSG00000226421	SLC25A5P5	ANTP5,TCAG_29001	11.1704	1.5984	1.5984	0.000602584	0.0826532
ENSG00000213303	AC008481.1	NA	12.2516	1.56364	1.56364	0.000806684	0.246782
ENSG00000228169	PPIAP19	bA108K1.2	36.7758	1.55082	1.55082	1.15977e-05	0.00368655
ENSG00000213235	EEF1A1P16	NA	202.426	1.536	1.536	0.000534169	0.0262454
ENSG00000257907	EEF1A1P17	NA	36.4257	1.53231	1.53231	2.86776e-05	0.00932002
ENSG00000227115	LINC01630	LOC100287225	23.1007	1.53075	1.53075	7.00874e-05	0.0216612
ENSG00000168542	COL3A1	EDS4A	463.833	1.53006	1.53006	3.77904e-05	0.00364724
ENSG00000126785	RHOJ	ARHJ,FLJ14445,RASL7B,TCL	27.8533	1.5116	1.5116	3.83965e-05	0.0134315
ENSG00000166923	GREM1	CKTSF1B1,CRAC1,DAND2,DRM,gremlin,HMPS	129.224	1.49244	1.49244	0.000204693	0.0140248
ENSG00000177469	CAVIN1	cavin-1,CGL4,PTRF	134.318	1.47633	1.47633	1.5728e-10	2.08602e-07
ENSG00000113083	LOX	NA	15.5756	1.45727	1.45727	0.00049114	0.149751
ENSG00000135046	ANXA1	ANX1,LPC1	219.064	1.45643	1.45643	5.20144e-05	0.00526619
ENSG00000185739	SRL	SAR	82.8421	1.44611	-1.44611	4.38126e-10	7.64465e-07
ENSG00000142871	CCN1	CYR61,GIG1,IGFBP10	200.139	1.41458	1.41458	8.06e-12	2.15614e-08
ENSG00000204434	POTEKP	ACTBL3,FKSG30,POTE2delta,POTEK	47.805	1.40793	1.40793	2.93575e-06	0.00181665
ENSG00000111432	FZD10	CD350	42.905	1.4049	1.4049	2.95725e-06	0.00177052
ENSG00000104368	PLAT	NA	76.8145	1.36116	1.36116	7.75568e-07	0.000309766
ENSG00000239622	AC005165.2	NA	10.9621	1.35672	1.35672	0.00181998	0.323574
ENSG00000243746	EEF1A1P10	EEF1AL8	59.6408	1.35657	1.35657	8.26056e-06	0.00181665
ENSG00000188460	ACTBP11	NA	18.7706	1.34948	1.34948	0.000293245	0.053583
ENSG00000158270	COLEC12	CL-P1,SCARA4,SRCL	45.8843	1.33079	1.33079	5.58894e-07	0.00051581
ENSG00000163359	COL6A3	NA	51.4242	1.30563	1.30563	1.72369e-05	0.00497573
ENSG00000118785	SPP1	BNSP,BSPI,ETA-1,OPN	469.626	1.2969	1.2969	0.000422263	0.0194292
ENSG00000283632	EXOC3L2	FLJ36147,XTP7	9.86892	1.27124	1.27124	0.0019747	1
ENSG00000155011	DKK2	NA	27.5369	1.26879	1.26879	0.000454767	0.0716631
ENSG00000101825	MXRA5	DKFZp564I1922	94.1242	1.24315	1.24315	2.0349e-07	0.000136197
ENSG00000105825	TFPI2	PP5,REF1,TFPI-2	62.3808	1.24226	1.24226	9.99025e-06	0.00214788
ENSG00000134531	EMP1	CL-20,TMP	100.263	1.22681	1.22681	4.47655e-07	0.000198187
ENSG00000230037	UBBP1	NA	40.3614	1.21755	1.21755	0.000150258	0.0282143
ENSG00000130176	CNN1	Sm-Calp,SMCC	87.1981	1.21375	1.21375	1.88547e-06	0.000703032
ENSG00000167779	IGFBP6	NA	20.719	1.21233	1.21233	0.000566085	0.0789531
ENSG00000122861	PLAU	UPA,URK	81.3295	1.20806	1.20806	3.95888e-06	0.00132486
ENSG00000165072	MAMDC2	MGC21981	84.8783	1.18304	1.18304	1.95396e-06	0.000602202
ENSG00000117318	ID3	bHLHb25,HEIR-1	341.39	1.17175	1.17175	5.70098e-06	0.000575121
ENSG00000176165	FOXG1	BF1,FKH2,FKHL1,FKHL2,FKHL3,FKHL4,FOXG1A,FOXG1B,FOXG1C,HBF-3,HFK1,HFK2,HFK3,QIN	39.5762	1.16717	1.16717	0.000571036	0.0702789
ENSG00000196834	POTEI	POTE2beta	20.8949	1.15124	1.15124	0.000735049	0.0966116
ENSG00000116016	EPAS1	bHLHe73,HIF2A,HLF,MOP2,PASD2	42.4382	1.14556	1.14556	5.25617e-05	0.0140248
ENSG00000120149	MSX2	CRS2,FPP,HOX8,MSH,PFM,PFM1	17.7993	1.14259	1.14259	0.000890909	0.108111
ENSG00000124145	SDC4	amphiglycan,ryudocan,SYND4	125.163	1.13233	1.13233	5.60075e-07	0.000176486
ENSG00000115461	IGFBP5	NA	1413.15	1.12462	1.12462	2.86608e-14	8.8392e-11
ENSG00000227311	AL031985.2	NA	18.1303	1.12005	1.12005	0.00121076	0.129034
ENSG00000164251	F2RL1	GPR11,PAR2	129.02	1.10934	1.10934	0.00117812	0.0448519
ENSG00000136869	TLR4	ARMD10,CD284,hToll,TLR-4	83.0788	1.10566	1.10566	2.42983e-05	0.00500644
ENSG00000116833	NR5A2	B1F2,FTF,FTZ-F1,FTZ-F1beta,hB1F,hB1F-2,LRH-1,LRH1	150.693	1.10381	1.10381	5.7868e-08	2.84276e-05
ENSG00000234017	AC022018.1	NA	21.878	1.09387	1.09387	0.00106612	0.128272
ENSG00000060718	COL11A1	CO11A1,COLL6,DFNA37,STL2	413.878	1.09007	1.09007	0.000202915	0.00823496
ENSG00000170989	S1PR1	CD363,D1S3362,edg-1,EDG1	20.3126	1.08759	1.08759	0.00162325	0.149751
ENSG00000219797	PPIAP9	Em:AC006046.3,PPIP9	33.7768	1.08173	1.08173	0.000852371	0.0714489
ENSG00000111799	COL12A1	COL12A1L	94.1818	1.07845	1.07845	9.39552e-07	0.000350896
ENSG00000227376	FTH1P16	FTH2,FTHL16	81.1418	1.07835	1.07835	1.97007e-05	0.00351544
ENSG00000184232	OAF	MGC52117	31.6583	1.0744	1.0744	0.000413691	0.0574046
ENSG00000167601	AXL	ARK,JTK11,Tyro7,UFO	167.696	1.06994	1.06994	1.46817e-08	9.90127e-06
ENSG00000211772	TRBC2	TCRBC2	15.4122	1.06642	1.06642	0.00142144	0.340367
ENSG00000106366	SERPINE1	PAI,PAI1,PLANH1	341.114	1.06271	1.06271	0.00170826	0.0346131
ENSG00000180772	AGTR2	AT2,MRX88	11.0726	1.0564	1.0564	0.00319595	0.435955
ENSG00000181885	CLDN7	CEPTRL2,CPETRL2,Hs.84359	13.7535	1.05229	1.05229	0.00206625	0.345258
ENSG00000138119	MYOF	FER1L3,KIAA1207	147.546	1.04233	1.04233	0.000511047	0.0254177
ENSG00000169851	PCDH7	BH-Pcdh,PPP1R120	185.552	1.03665	1.03665	2.00997e-07	8.6649e-05
ENSG00000134107	BHLHE40	BHLHB2,bHLHe40,Clast5,DEC1,SHARP2,STRA13	58.3906	1.03245	1.03245	0.000151678	0.0142925
ENSG00000133124	IRS4	IRS-4,PY160	110.503	1.03206	1.03206	2.35588e-06	0.000698812
ENSG00000164220	F2RL2	PAR3	29.7006	1.02958	1.02958	0.000595249	0.0813871
ENSG00000151388	ADAMTS12	NA	288.176	1.01057	1.01057	0.000113727	0.00535819
ENSG00000116183	PAPPA2	PAPP-A2,PAPPE,PLAC3	710.793	1.00957	1.00957	3.04117e-05	0.00319598
ENSG00000120156	TEK	CD202b,TIE-2,TIE2,VMCM,VMCM1	90.0869	0.990238	0.990238	4.18608e-05	0.00598406
ENSG00000141524	TMC6	EVER1,EVIN1,LAK-4P	82.3837	0.990052	0.990052	5.99692e-06	0.00138809
ENSG00000245526	LINC00461	ECONEXIN,EyeLinc1,LOC645323,Visc-1a,Visc-1b,Visc-2	138.687	0.97899	-0.97899	8.11132e-08	3.69863e-05
ENSG00000183876	ARSI	FLJ16069,SPG66	52.1358	0.976801	0.976801	9.09115e-05	0.0157323
ENSG00000089472	HEPH	CPL,KIAA0698	292.314	0.966753	0.966753	4.84099e-13	1.24054e-09
ENSG00000112414	ADGRG6	FLJ14937,GPR126	40.0428	0.953328	0.953328	0.000439128	0.0596433
ENSG00000229595	AL109810.1	NA	15.8956	0.952256	0.952256	0.00274157	0.401008
ENSG00000136160	EDNRB	ETB,HSCR,HSCR2	148.709	0.915406	0.915406	1.87569e-05	0.00256081
ENSG00000123560	PLP1	GPM6C,PLP,SPG2	100.871	0.912157	0.912157	4.49216e-05	0.00600768
ENSG00000026559	KCNG1	K13,KCNG,kH2,Kv6.1	64.0824	0.89375	0.89375	9.19932e-06	0.00201383
ENSG00000285016	AC017002.4	NA	28.9585	0.892632	0.892632	0.00128138	0.142578
ENSG00000185551	NR2F2	ARP1,COUP-TFII,COUPTF2,COUPTFB,NF-E3,SVP40,TFCOUP2	112.768	0.891649	0.891649	9.09798e-06	0.00192853
ENSG00000090339	ICAM1	BB2,CD54	17.1194	0.889206	0.889206	0.00252832	0.384038
ENSG00000215474	SKOR2	CORL2,Fussel-18,FUSSEL18	214.27	0.887208	0.887208	1.76016e-06	0.000438562
ENSG00000091986	CCDC80	CL2,DRO1,SSG1,URB	74.2295	0.878921	0.878921	0.000582355	0.0363869
ENSG00000213860	RPL21P75	NA	21.4158	0.875244	0.875244	0.00195087	0.173832
ENSG00000082556	OPRK1	KOR,OPRK	18.9472	0.869791	0.869791	0.0023433	0.205815
ENSG00000135902	CHRND	ACHRD	112.082	0.869092	-0.869092	1.46681e-05	0.00340269
ENSG00000175592	FOSL1	fra-1	46.8048	0.85811	0.85811	0.000762289	0.0818142
ENSG00000101335	MYL9	LC20,MLC2,MRLC1,MYRL2	688.994	0.855515	0.855515	0.000148177	0.00966913
ENSG00000196604	POTEF	A26C1B,POTE2alpha,POTEACTIN	20.4654	0.854695	0.854695	0.00233112	0.191209
ENSG00000145423	SFRP2	FRP-2,SARP1,SDF-5	296.886	0.852693	0.852693	0.000975068	0.0239364
ENSG00000161249	DMKN	ZD52F10	46.1971	0.852353	0.852353	0.0013114	0.114137
ENSG00000139278	GLIPR1	GliPR,RTVP1	27.9609	0.847352	0.847352	0.00206298	0.190568
ENSG00000213704	EEF1A1P15	EEF1AL13	24.411	0.847232	0.847232	0.00266518	0.220875
ENSG00000144810	COL8A1	C3orf7,MGC9568	63.5472	0.83958	0.83958	0.000672105	0.0384388
ENSG00000204091	TDRG1	LINC00532,lincRNA-NR_024015	61.7053	0.834062	0.834062	0.000747041	0.050828
ENSG00000113739	STC2	STC-2	441.437	0.81979	0.81979	7.24993e-12	1.20732e-08
ENSG00000196811	CHRNG	ACHRG	120.842	0.804406	-0.804406	4.00429e-07	0.000140976
ENSG00000129474	AJUBA	JUB,MGC15563	268.625	0.800123	0.800123	5.04798e-07	9.06562e-05
ENSG00000120093	HOXB3	HOX2,HOX2G	328.842	0.795536	-0.795536	1.4727e-12	3.05034e-09
ENSG00000162496	DHRS3	RDH17,retSDR1,Rsdr1,SDR1,SDR16C1	41.4978	0.791758	0.791758	0.00121363	0.0885717
ENSG00000123243	ITIH5	MGC10848	55.4225	0.785739	0.785739	0.000834872	0.0875761
ENSG00000159173	TNNI1	NA	143.352	0.783183	-0.783183	6.54359e-06	0.00115427
ENSG00000075426	FOSL2	FLJ23306,FRA2	185.016	0.78317	0.78317	1.82651e-08	1.22485e-05
ENSG00000162493	PDPN	aggrus,Gp38,GP40,PA2.26,T1A-2	178.425	0.782064	0.782064	9.64372e-06	0.00163624
ENSG00000133980	VRTN	C14orf115,FLJ10811,vertnin	90.8312	0.777687	0.777687	0.0012974	0.0613691
ENSG00000134595	SOX3	PHP	83.508	0.769009	0.769009	9.18057e-05	0.0106791
ENSG00000091010	POU4F3	BRN3C,DFNA15,DFNA42,DFNA52	322.466	0.76857	0.76857	2.96507e-11	3.01748e-08
ENSG00000138650	PCDH10	KIAA1400,OL-PCDH	614.898	0.764305	0.764305	6.60067e-05	0.00538451
ENSG00000196218	RYR1	CCO,MHS,MHS1,PPP1R137,RYR	1491.55	0.761731	-0.761731	5.63073e-05	0.00230879
ENSG00000180340	FZD2	NA	273.657	0.750468	0.750468	5.26139e-07	9.43067e-05
ENSG00000116729	WLS	C1orf139,EVI,FLJ23091,GPR177,mig-14,MRP,wls	712.419	0.7465	0.7465	0.000591167	0.0242474
ENSG00000172965	MIR4435-2HG	AGD2,AK001796,LINC00978,lncRNA-AWPPH,MIR4435-1HG,MORRBID	150.897	0.744313	0.744313	8.44798e-06	0.001389
ENSG00000150551	LYPD1	LYPDC1,MGC29643	928.921	0.742897	0.742897	2.18508e-05	0.0012051
ENSG00000166831	RBPMS2	NA	134.263	0.741722	0.741722	1.93953e-05	0.00274817
ENSG00000128283	CDC42EP1	Borg5,CEP1,MSE55	152.183	0.740944	0.740944	5.87062e-06	0.00106112
ENSG00000145824	CXCL14	BMAC,bolekine,BRAK,Kec,KS1,MIP-2g,NJAC,SCYB14	26.0684	0.738676	0.738676	0.00193854	0.173003
ENSG00000152207	CYSLTR2	CysLT(2),CYSLT2R	68.4984	0.73708	0.73708	0.000709048	0.0395137
ENSG00000075891	PAX2	NA	46.9806	0.734693	0.734693	0.000960631	0.0949495
ENSG00000134363	FST	FS	230.286	0.732748	0.732748	1.36643e-06	0.000318918
ENSG00000189056	RELN	PRO1598,RL	257.03	0.725841	0.725841	2.51062e-06	0.000312748
ENSG00000120708	TGFBI	BIGH3,CDB1,CDGG1,CSD1,CSD2,CSD3,LCD1	587.353	0.72247	0.72247	1.05568e-11	1.41747e-08
ENSG00000115738	ID2	bHLHb26,GIG8	1530.72	0.721341	0.721341	5.29073e-05	0.00229903
ENSG00000153233	PTPRR	EC-PTP,PCPTP1,PTP-SL,PTPBR7,PTPRQ	111.134	0.719594	0.719594	0.000158198	0.0148931
ENSG00000150687	PRSS23	SIG13,SPUVE	386.208	0.715288	0.715288	7.67045e-08	2.05271e-05
ENSG00000118523	CCN2	CTGF,IGFBP8	1312.12	0.713887	0.713887	4.98482e-15	3.06504e-11
ENSG00000135638	EMX1	NA	144.594	0.71061	0.71061	3.26813e-05	0.00379015
ENSG00000103241	FOXF1	FKHL5,FREAC1	178.472	0.709869	0.709869	2.2674e-07	9.06562e-05
ENSG00000150594	ADRA2A	ADRA2,ADRA2R,ADRAR	251.681	0.706693	0.706693	1.12351e-06	0.000170778
ENSG00000134569	LRP4	CLSS,LRP-4,MEGF7,SOST2	162.29	0.702563	0.702563	4.02919e-06	0.000778244
ENSG00000147257	GPC3	DGSX,OCI-5,SDYS,SGB,SGBS,SGBS1	470.858	0.697384	0.697384	7.75717e-11	5.55556e-08
ENSG00000204262	COL5A2	NA	698.038	0.694088	0.694088	7.71487e-05	0.00597313
ENSG00000082781	ITGB5	NA	242.806	0.693516	0.693516	6.57074e-07	0.000111013
ENSG00000138795	LEF1	TCF10,TCF1ALPHA,TCF7L3	104.391	0.69286	0.69286	0.00020924	0.0176317
ENSG00000183036	PCP4	PEP-19	366.949	0.687673	0.687673	2.7665e-08	9.19856e-06
ENSG00000135842	NIBAN1	C1orf24,FAM129A,GIG39,NIBAN	91.6879	0.685785	0.685785	0.000197343	0.0176581
ENSG00000198785	GRIN3A	GluN3A	425.067	0.666368	0.666368	3.90094e-08	1.15255e-05
ENSG00000187498	COL4A1	NA	878.32	0.663132	0.663132	5.66835e-05	0.00270342
ENSG00000244509	APOBEC3C	APOBEC1L,ARDC2,ARDC4,ARP5,bK150C2.3,PBI	95.2689	0.658361	0.658361	0.000883668	0.0575257
ENSG00000131668	BARX1	NA	254.523	0.655727	0.655727	2.29288e-05	0.00167616
ENSG00000141668	CBLN2	NA	94.3933	0.653632	0.653632	0.00063788	0.0371775
ENSG00000151962	RBM46	CT68,MGC27016	152.369	0.653589	-0.653589	1.30721e-05	0.00203039
ENSG00000132274	TRIM22	GPSTAF50,RNF94,STAF50	99.9927	0.652692	0.652692	0.000765522	0.0417434
ENSG00000234975	FTH1P2	FTHL2	45.4208	0.652304	0.652304	0.000947337	0.0961527
ENSG00000181965	NEUROG1	AKA,bHLHa6,Math4C,NEUROD3,ngn1	232.749	0.648618	-0.648618	1.27416e-05	0.00200331
ENSG00000130707	ASS1	ASS,CTLN1	3055.86	0.638711	0.638711	2.19459e-07	2.56207e-05
ENSG00000157445	CACNA2D3	HSA272268	236.911	0.637942	0.637942	1.44872e-05	0.0022016
ENSG00000135903	PAX3	HUP2,WS1	166.359	0.63686	-0.63686	0.000128002	0.0106243
ENSG00000150275	PCDH15	CDHR15,DFNB23,USH1F	627.919	0.633269	-0.633269	3.75359e-11	5.45608e-08
ENSG00000213694	S1PR3	EDG-3,EDG3	406.974	0.629764	0.629764	5.03585e-07	9.06562e-05
ENSG00000141753	IGFBP4	BP-4,HT29-IGFBP,IBP4,IGFBP-4	295.076	0.628993	0.628993	1.0769e-05	0.000909064
ENSG00000182492	BGN	DSPG1,SLRR1A	231.804	0.626592	0.626592	1.20303e-05	0.0018446
ENSG00000006016	CRLF1	CISS,CISS1,CLF,CLF-1	153.395	0.622896	-0.622896	1.58266e-05	0.00226002
ENSG00000196090	PTPRT	KIAA0283,RPTPrho	334.748	0.621619	0.621619	5.98412e-06	0.000602295
ENSG00000133019	CHRM3	NA	92.0674	0.6215	0.6215	0.000111202	0.0146621
ENSG00000136842	TMOD1	D9S57E,ETMOD,TMOD	233.869	0.612658	0.612658	7.24966e-05	0.00697677
ENSG00000138080	EMILIN1	DKFZp586M121,gp115	296.441	0.611964	-0.611964	2.85386e-06	0.000352454
ENSG00000143369	ECM1	NA	340.047	0.610704	0.610704	7.55604e-09	3.01202e-06
ENSG00000184261	KCNK12	K2p12.1,THIK-2,THIK2	43.5442	0.606731	0.606731	0.002475	0.169386
ENSG00000144227	NXPH2	NPH2	494.065	0.603793	0.603793	1.07225e-06	0.000252124
ENSG00000183072	NKX2-5	CSX,CSX1,NKX2.5,NKX2E,NKX4-1	49.1152	0.603295	0.603295	0.00138284	0.121241
ENSG00000008394	MGST1	GST12,MGST-I	150.743	0.601046	0.601046	0.000262959	0.0170752
ENSG00000154975	CA10	CA-RPX,CARPX,HUCEP-15	453.862	0.600729	0.600729	2.85667e-06	0.000352454
ENSG00000196839	ADA	NA	103.147	0.598661	0.598661	0.000390457	0.0266598
ENSG00000140044	JDP2	JUNDM2	140.122	0.597309	0.597309	1.03591e-05	0.00164584
ENSG00000181234	TMEM132C	DKFZp761O2018,PPP1R152	531.311	0.595815	0.595815	1.34017e-06	0.000309766
ENSG00000139211	AMIGO2	ALI1,DEGA	190.315	0.593471	0.593471	2.01437e-05	0.00239138
ENSG00000222041	CYTOR	C2orf59,LINC00152,MGC4677,NCRNA00152	102.17	0.59101	0.59101	0.000269276	0.0209209
ENSG00000265992	ESRG	HESRG	166.936	0.588134	0.588134	0.000462713	0.0248077
ENSG00000007372	PAX6	AN,AN1,AN2,D11S812E,WAGR	525.374	0.585457	-0.585457	3.95428e-08	1.86315e-05
ENSG00000131650	KREMEN2	KRM2,MGC10791	136.658	0.585076	-0.585076	0.000225513	0.0149324
ENSG00000164692	COL1A2	OI4	1659.74	0.58331	0.58331	0.000158705	0.00505613
ENSG00000154146	NRGN	RC3	381.507	0.579773	-0.579773	7.03367e-06	0.00068993
ENSG00000144645	OSBPL10	NA	253.458	0.578718	0.578718	5.94991e-05	0.00340269
ENSG00000166147	FBN1	FBN,MASS,MFS1,OCTD,SGS,WMS	275.906	0.577114	0.577114	0.000104423	0.00512625
ENSG00000099715	PCDH11Y	PCDH22,PCDHY	155.03	0.577006	0.577006	3.02102e-05	0.00360784
ENSG00000107438	PDLIM1	CLIM1,CLP-36,CLP36,hCLIM1	471.489	0.575125	0.575125	1.46509e-06	0.000318918
ENSG00000162944	RFTN2	C2orf11,FLJ30574,Raftlin-2	94.0786	0.574803	-0.574803	0.00180916	0.0749978
ENSG00000177283	FZD8	NA	458.113	0.572667	0.572667	6.30741e-11	5.45608e-08
ENSG00000185559	DLK1	Delta1,FA1,pG2,Pref-1,ZOG	908.227	0.570137	0.570137	4.80865e-11	5.45608e-08
ENSG00000115414	FN1	CIG,FINC,GFND2,LETS,MSF	3064.37	0.567799	0.567799	0.000130112	0.00386053
ENSG00000106511	MEOX2	GAX,MOX2	279.63	0.566279	0.566279	2.26054e-05	0.00164584
ENSG00000235092	ID2-AS1	NA	56.3554	0.562323	0.562323	0.00149097	0.123724
ENSG00000136732	GYPC	CD236,CD236R,Ge,GPC,GYPD	654.484	0.561149	0.561149	7.87767e-12	1.80361e-08
ENSG00000173698	ADGRG2	EDDM6,GPR64,HE6,TM7LN2	101.838	0.559495	0.559495	0.000852229	0.0558168
ENSG00000074181	NOTCH3	CADASIL,CASIL	818.331	0.559367	0.559367	1.40268e-07	2.53803e-05
ENSG00000118495	PLAGL1	LOT1,ZAC	257.944	0.556922	0.556922	8.65791e-05	0.00435813
ENSG00000154162	CDH12	Br-cadherin,CDHB	728.47	0.556688	-0.556688	2.03031e-09	1.58356e-06
ENSG00000187664	HAPLN4	BRAL2,KIAA1926	178.3	0.556316	-0.556316	0.000168469	0.012687
ENSG00000127920	GNG11	GNGT11	167.206	0.553726	0.553726	0.000180341	0.0127974
ENSG00000183117	CSMD1	KIAA1890,PPP1R24	233.445	0.545033	0.545033	0.000291276	0.0175671
ENSG00000134121	CHL1	CALL,FLJ44930,L1CAM2,MGC132578	1185.32	0.541957	-0.541957	1.60069e-14	6.21332e-11
ENSG00000131914	LIN28A	CSDD1,FLJ12457,LIN-28,LIN28,ZCCHC1	5317.76	0.541857	0.541857	1.31414e-05	0.000779872
ENSG00000142627	EPHA2	ECK	575.953	0.54136	0.54136	0.00102294	0.0351574
ENSG00000137801	THBS1	THBS,THBS-1,TSP,TSP-1,TSP1	173.661	0.534303	0.534303	0.000222785	0.0147495
ENSG00000114315	HES1	bHLHb39,FLJ20408,HES-1,Hes1,HRY	129.923	0.534207	0.534207	0.000257728	0.0160231
ENSG00000189184	PCDH18	KIAA1562,PCDH68L	177.888	0.529774	0.529774	0.000183279	0.0129188
ENSG00000080200	CRYBG3	DKFZp667G2110	2540.38	0.527541	-0.527541	2.00468e-11	1.41747e-08
ENSG00000136205	TNS3	FLJ13732,H_NH0549I23.2,TEM6,TENS1	290.593	0.527529	0.527529	5.88661e-06	0.000609646
ENSG00000176092	CRYBG2	AIM1L,FLJ38020	68.8661	0.526229	0.526229	0.00241951	0.111227
ENSG00000145703	IQGAP2	NA	173.38	0.525838	0.525838	0.000169479	0.0110544
ENSG00000149948	HMGA2	BABL,HMGIC,LIPO	1055.48	0.525015	0.525015	0.000157002	0.00786607
ENSG00000183722	LHFPL6	LHFP,MGC22429	2121.2	0.524852	0.524852	0.000118444	0.0031926
ENSG00000148948	LRRC4C	KIAA1580,NGL-1	177.508	0.524759	0.524759	0.000461999	0.0239193
ENSG00000136997	MYC	bHLHe39,c-Myc,MYCC	2430.65	0.520633	0.520633	1.35638e-12	1.3893e-09
ENSG00000112715	VEGFA	VEGF,VEGF-A,VPF	809.25	0.517374	0.517374	9.59043e-11	5.50488e-08
ENSG00000166159	LRTM2	NA	142.31	0.511924	-0.511924	0.00032512	0.018986
ENSG00000099337	KCNK6	K2p6.1,TWIK-2	139.313	0.510596	-0.510596	0.000173829	0.0125679
ENSG00000100311	PDGFB	SIS,SSV	98.0337	0.509485	0.509485	0.00202519	0.0991606
ENSG00000162992	NEUROD1	BETA2,BHF-1,bHLHa3,MODY6,NEUROD	3792.16	0.50921	-0.50921	1.22442e-20	1.50124e-16
ENSG00000213212	NCLP1	NA	55.6179	0.50875	-0.50875	0.00310826	0.194694
ENSG00000185482	STAC3	MGC2793	169.785	0.505484	-0.505484	8.8043e-05	0.00766349
ENSG00000109099	PMP22	CMT1A,GAS3,HMSNIA,HNPP,Sp110	113.552	0.503957	0.503957	0.000229073	0.0229742
ENSG00000198822	GRM3	GPRC1C,mGlu3,MGLUR3	64.9429	0.50342	0.50342	0.00248539	0.109729
ENSG00000039068	CDH1	CD324,UVO,uvomorulin	84.2718	0.496145	0.496145	0.00355732	0.136284
ENSG00000138166	DUSP5	HVH3	957.054	0.495389	0.495389	3.15219e-09	1.15597e-06
ENSG00000100867	DHRS2	HEP27,SDR25C1	202.7	0.49384	0.49384	0.000312932	0.0191325
ENSG00000102287	GABRE	NA	39.717	0.492931	0.492931	0.00421244	0.230107
ENSG00000174145	NWD2	KIAA1239	915.662	0.489546	0.489546	1.14104e-06	0.000125307
ENSG00000096433	ITPR3	IP3R3	93.7582	0.487123	0.487123	0.00145692	0.066377
ENSG00000168398	BDKRB2	BK-2	380.047	0.486379	0.486379	3.05107e-06	0.000371613
ENSG00000150394	CDH8	NA	321.282	0.485224	0.485224	0.000199852	0.00812806
ENSG00000271824	SMIM32	NA	131.136	0.484644	0.484644	0.00134687	0.0491768
ENSG00000105281	SLC1A5	AAAT,ASCT2,M7V1,RDRC	1629.62	0.483992	0.483992	1.09989e-13	3.53137e-10
ENSG00000182263	FIGN	NA	1174.92	0.483542	-0.483542	4.31742e-09	1.32306e-06
ENSG00000182752	PAPPA	ASBABP2,DIPLA1,IGFBP-4ase,PAPA,PAPP-A,PAPPA1	1874.7	0.480393	0.480393	1.80939e-10	5.70247e-08
ENSG00000182256	GABRG3	NA	261.978	0.477634	0.477634	8.11759e-05	0.00406742
ENSG00000162772	ATF3	NA	721.075	0.477487	0.477487	1.61577e-09	8.05818e-07
ENSG00000105699	LSR	ILDR3,LISCH7	248.63	0.476961	0.476961	7.32845e-05	0.00383553
ENSG00000163661	PTX3	TNFAIP5,TSG-14	227.522	0.476557	0.476557	0.000248439	0.0157323
ENSG00000283842	MIR4751	hsa-mir-4751	496.231	0.476454	0.476454	4.50428e-06	0.000479409
ENSG00000021645	NRXN3	C14orf60,KIAA0743	103.338	0.476096	0.476096	0.00217785	0.103867
ENSG00000118804	STBD1	FLJ41801,GENX-3414	909.912	0.475792	-0.475792	1.80152e-06	0.000176486
ENSG00000091409	ITGA6	CD49f	267.29	0.473894	0.473894	0.000748871	0.019597
ENSG00000137203	TFAP2A	AP-2,AP2TF,TFAP2	174.012	0.472391	0.472391	0.000195993	0.0123156
ENSG00000228592	AP000459.3	NA	1298.83	0.47198	0.47198	0.000543385	0.0122896
ENSG00000188452	CERKL	RP26	591.68	0.470918	-0.470918	3.39695e-10	2.04463e-07
ENSG00000152104	PTPN14	PEZ	170.141	0.469604	0.469604	0.000717278	0.0336328
ENSG00000273018	FAM106A	FLJ11800	62.6665	0.469279	-0.469279	0.00220591	0.0852445
ENSG00000165973	NELL1	FLJ45906,IDH3GL	316.267	0.468904	0.468904	0.000362026	0.0122581
ENSG00000116147	TNR	NA	175.328	0.468109	0.468109	0.00027009	0.0166682
ENSG00000261409	AL035425.4	NA	95.5658	0.467776	0.467776	0.00344314	0.137341
ENSG00000198947	DMD	BMD,DXS142,DXS164,DXS206,DXS230,DXS239,DXS268,DXS269,DXS270,DXS272,MRX85	128.759	0.467266	0.467266	0.000833021	0.0366213
ENSG00000273706	LHX1	LIM-1,LIM1	485.606	0.46572	0.46572	1.34281e-07	4.7712e-05
ENSG00000214199	EEF1A1P12	EEF1AL10	76.9143	0.465096	0.465096	0.00163988	0.0735234
ENSG00000176399	DMRTA1	NA	526.096	0.46471	-0.46471	9.33938e-06	0.00129926
ENSG00000181019	NQO1	DHQU,DIA4,DTD,NMOR1,QR1	611.423	0.463937	0.463937	5.08517e-06	0.000783639
ENSG00000196353	CPNE4	COPN4,CPN4	162.976	0.462903	0.462903	0.000156817	0.0117223
ENSG00000074047	GLI2	HPE9,THP1,THP2	288.242	0.462088	0.462088	2.84339e-05	0.00200331
ENSG00000179242	CDH4	NA	687.458	0.461513	0.461513	1.458e-06	0.000321364
ENSG00000118898	PPL	NA	341.398	0.460645	0.460645	0.000142303	0.00620649
ENSG00000175445	LPL	LIPD	56.4206	0.458821	0.458821	0.0034184	0.20339
ENSG00000100968	NFATC4	NFAT3	922.028	0.458167	-0.458167	1.27839e-06	0.000140976
ENSG00000266709	AC005224.3	NA	294.784	0.457032	0.457032	0.000151217	0.00663408
ENSG00000272414	FAM47E-STBD1	NA	905.459	0.456728	-0.456728	2.26261e-06	0.00034834
ENSG00000163909	HEYL	bHLHb33,HESR3,HEY3	929.224	0.456626	-0.456626	0.00265247	0.0544089
ENSG00000174403	MIR1-1HG-AS1	C20orf166-AS1,C20orf200,FLJ30313,NCRNA00335	173.688	0.455916	-0.455916	0.000270904	0.0174201
ENSG00000065618	COL17A1	BP180,BPAG2	145.287	0.455719	0.455719	0.00063884	0.0267292
ENSG00000150893	FREM2	DKFZp686J0811	78.6377	0.454554	0.454554	0.00313237	0.129659
ENSG00000007237	AC005747.1	NA	324.603	0.454525	0.454525	0.000233084	0.00900749
ENSG00000112559	MDFI	I-mfa	226.68	0.453062	0.453062	0.000450053	0.0236709
ENSG00000161835	GRASP	Tamalin	417.72	0.45125	-0.45125	2.18286e-05	0.00164584
ENSG00000105722	ERF	PE-2,PE2	1053.36	0.450299	0.450299	5.68945e-12	7.51118e-09
ENSG00000179603	GRM8	GLUR8,GPRC1H,mGlu8,MGLUR8	370.454	0.448811	0.448811	5.79098e-06	0.000590434
ENSG00000267629	AC138430.1	NA	221.064	0.447644	-0.447644	0.000408286	0.0219236
ENSG00000120318	ARAP3	CENTD3,DRAG1,FLJ21065	223.188	0.443165	0.443165	0.000210346	0.0142097
ENSG00000154229	PRKCA	PKC?,PKCA	348.291	0.442777	0.442777	0.000177285	0.00713037
ENSG00000146700	SSC4D	S4D-SRCRB,SRCRB-S4D,SRCRB4D	186.167	0.442195	-0.442195	0.000273246	0.0174908
ENSG00000112902	SEMA5A	SEMAF,semF	135.119	0.441463	0.441463	0.00047781	0.02426
ENSG00000170370	EMX2	NA	132.232	0.440748	0.440748	0.000279371	0.0170752
ENSG00000169181	GSG1L	KTSR5831,MGC18079,PRO19651	278.213	0.440105	0.440105	0.000745478	0.0195922
ENSG00000204103	MAFB	KRML	474.438	0.438444	0.438444	1.10703e-07	3.98528e-05
ENSG00000171714	ANO5	GDD1,LGMD2L,TMEM16E	1116.24	0.433749	0.433749	2.24593e-08	5.59444e-06
ENSG00000042493	CAPG	AFCP,MCP	224.34	0.433238	0.433238	0.000478315	0.02426
ENSG00000287694	NA	NA	1118.22	0.431504	0.431504	2.26325e-11	3.01748e-08
ENSG00000119608	PROX2	FLJ36749	883.205	0.431437	0.431437	4.52573e-05	0.00222963
ENSG00000148082	SHC3	N-Shc,NSHC,SHCC	1148.95	0.431369	0.431369	1.4155e-07	2.53803e-05
ENSG00000172216	CEBPB	C/EBP-beta,CRP2,IL6DBP,LAP,NFIL6,TCF5	106.603	0.43126	0.43126	0.00117952	0.0570171
ENSG00000149972	CNTN5	hNB-2,NB-2	200.437	0.428278	0.428278	0.000470542	0.0240905
ENSG00000233762	AC007969.1	NA	125.722	0.426585	0.426585	0.00122641	0.0458626
ENSG00000069431	ABCC9	CMD1O,SUR2	525.248	0.426324	-0.426324	1.32775e-07	2.74651e-05
ENSG00000105894	PTN	HBGF8,HBNF,NEGF1	5409.26	0.42501	0.42501	7.06366e-11	4.58627e-08
ENSG00000128573	FOXP2	CAGH44,SPCH1,TNRC10	858.478	0.424723	-0.424723	7.83005e-08	1.68048e-05
ENSG00000182022	CHST15	BRAG,GALNAC4S-6ST,KIAA0598	400.863	0.424597	0.424597	0.000221327	0.00860785
ENSG00000196296	ATP2A1	ATP2A,SERCA1	249.895	0.422713	-0.422713	7.56081e-05	0.00401387
ENSG00000140479	PCSK6	PACE4,SPC4	152.026	0.422584	-0.422584	0.00308968	0.0876637
ENSG00000233327	USP32P2	TL132	45.8614	0.421279	-0.421279	0.004467	0.242123
ENSG00000120594	PLXDC2	FLJ14623,TEM7R	369.188	0.420389	0.420389	8.02507e-06	0.000717479
ENSG00000089060	SLC8B1	FLJ22233,NCKX6,NCLX,SLC24A6	700.329	0.420042	-0.420042	3.33927e-07	0.00010074
ENSG00000073605	GSDMB	GSDML,PRO2521	602.03	0.417858	-0.417858	4.03613e-05	0.00379433
ENSG00000229152	ANKRD10-IT1	NA	227.99	0.416192	-0.416192	7.11116e-05	0.0065928
ENSG00000083067	TRPM3	GON-2,KIAA1616,LTRPC3	92.3795	0.414849	0.414849	0.00238471	0.110183
ENSG00000152910	CNTNAP4	CASPR4,KIAA1763	1325.48	0.413321	0.413321	1.12941e-10	5.55556e-08
ENSG00000138653	NDST4	NA	416.204	0.413114	0.413114	3.57944e-05	0.00236149
ENSG00000122584	NXPH1	NA	228.819	0.412947	0.412947	0.000282293	0.0173203
ENSG00000163032	VSNL1	HLP3,HPCAL3,HUVISL1,VILIP,VILIP-1	161.698	0.411491	0.411491	0.000387347	0.0214385
ENSG00000236404	VLDLR-AS1	lincRNA-VLDLR	148.885	0.40939	0.40939	0.00147145	0.0528125
ENSG00000101224	CDC25B	NA	1990.35	0.40898	-0.40898	1.47545e-08	2.74773e-06
ENSG00000100842	EFS	CASS3,EFS1,EFS2,HEFS,SIN	1921.1	0.407978	-0.407978	7.69868e-07	9.22069e-05
ENSG00000002586	CD99	MIC2	1261.23	0.407814	0.407814	4.6723e-07	6.24539e-05
ENSG00000130429	ARPC1B	ARC41,p40-ARC,p41-ARC	299.386	0.405528	0.405528	0.000214074	0.00861761
ENSG00000196083	IL1RAP	C3orf13,IL-1RAcP,IL1R3	106.782	0.404711	0.404711	0.00159545	0.0695854
ENSG00000173406	DAB1	NA	715.587	0.40387	0.40387	3.41259e-05	0.00340269
ENSG00000118971	CCND2	NA	1856.23	0.402913	0.402913	4.45358e-08	9.44274e-06
ENSG00000041982	TNC	DFNA56,HXB,MGC167029,TN	11555.2	0.400604	0.400604	0.000450483	0.0122896
ENSG00000105711	SCN1B	NA	207.279	0.399529	-0.399529	0.000194863	0.0122896
ENSG00000183715	OPCML	IGLON1,OBCAM,OPCM	319.274	0.399117	0.399117	5.85661e-05	0.003403
ENSG00000130066	SAT1	SAT,SSAT	2204.28	0.397935	0.397935	1.73616e-08	5.41875e-06
ENSG00000102290	PCDH11X	PCDH-X,PCDH11,PCDHX,PPP1R119	276.343	0.397846	0.397846	0.000181073	0.00749295
ENSG00000180616	SSTR2	NA	1445.77	0.397582	-0.397582	4.06594e-06	0.000318705
ENSG00000103044	HAS3	NA	227.909	0.396373	0.396373	0.00104634	0.0410083
ENSG00000103335	PIEZO1	FAM38A,KIAA0233	279.572	0.396327	0.396327	0.000749129	0.0198362
ENSG00000243710	CFAP57	FLJ32000,WDR65	303.491	0.395231	0.395231	2.6163e-05	0.00189981
ENSG00000148411	NACC2	BEND9,BTBD14A,BTBD31,MGC23427	223.686	0.395139	0.395139	0.00125452	0.0468713
ENSG00000179044	EXOC3L1	EXOC3L,FLJ35539,FLJ35587	153.901	0.394671	-0.394671	0.00101893	0.0365293
ENSG00000183780	SLC35F3	FLJ37712	73.6603	0.39233	0.39233	0.00299922	0.126603
ENSG00000184254	ALDH1A3	ALDH6,RALDH3	67.5989	0.388267	0.388267	0.00457001	0.157954
ENSG00000158258	CLSTN2	CDHR13,CS2,CSTN2,FLJ39113	2408.6	0.388086	0.388086	1.69732e-08	3.02349e-06
ENSG00000158246	TENT5B	FAM46B,MGC16491	93.3718	0.387695	0.387695	0.00447507	0.160506
ENSG00000198865	CCDC152	LOC100129792	380.375	0.387102	-0.387102	4.43962e-06	0.000503841
ENSG00000143195	ILDR2	C1orf32	137.179	0.386707	0.386707	0.00354264	0.0839395
ENSG00000119698	PPP4R4	CFAP14,KIAA1622,PP4R4	169.173	0.383253	-0.383253	0.0007721	0.0305889
ENSG00000087077	TRIP6	MGC10556,MGC10558,MGC29959,MGC3837,MGC4423,OIP1,ZRP-1	301.522	0.38261	0.38261	0.000711194	0.0188999
ENSG00000254615	AC027031.2	NA	2240.07	0.380969	0.380969	1.71849e-09	6.40397e-07
ENSG00000105810	CDK6	PLSTIRE	2662.8	0.380699	-0.380699	1.79131e-08	3.90871e-06
ENSG00000185737	NRG3	NA	511.026	0.375683	0.375683	0.000172793	0.0107725
ENSG00000171189	GRIK1	GluK1,GLUR5	598.458	0.375435	0.375435	0.000331459	0.0110339
ENSG00000169136	ATF5	NA	3924.54	0.375195	0.375195	0.000660028	0.0130716
ENSG00000090006	LTBP4	FLJ46318,FLJ90018,LTBP-4,LTBP-4L	2017.1	0.372668	-0.372668	2.69768e-07	2.72217e-05
ENSG00000139354	GAS2L3	NA	1600.04	0.371318	-0.371318	1.21752e-06	0.00012948
ENSG00000135636	DYSF	FER1L1,LGMD2B	395.337	0.368119	0.368119	0.000106076	0.00498938
ENSG00000196205	EEF1A1P5	EEF1AL3	936.275	0.36455	0.36455	3.54646e-05	0.00274817
ENSG00000125398	SOX9	CMD1,CMPD1,SRA1	189.03	0.363554	0.363554	0.00391583	0.0894461
ENSG00000204161	TMEM273	C10orf128,Em:AC084727.5	281.433	0.363528	-0.363528	0.000626859	0.0174512
ENSG00000164741	DLC1	ARHGAP7,DLC-1,HP,p122-RhoGAP,STARD12	880.289	0.363376	-0.363376	1.17332e-06	0.000202047
ENSG00000075429	CACNG5	NA	5048.03	0.362379	-0.362379	7.69412e-08	1.474e-05
ENSG00000227615	AP001324.1	NA	113.717	0.361928	0.361928	0.00280689	0.0989693
ENSG00000169692	AGPAT2	BSCL,LPAAT-beta	840.621	0.361003	-0.361003	5.99017e-05	0.00274817
ENSG00000155363	MOV10	fSAP113,gb110,MGC2948	215.189	0.359911	0.359911	0.000431228	0.0229082
ENSG00000095303	PTGS1	COX1,PGHS-1,PTGHS	246.355	0.359654	-0.359654	0.000599444	0.0173889
ENSG00000142227	EMP3	YMP	91.0997	0.359428	0.359428	0.00326479	0.109084
ENSG00000105376	ICAM5	TLCN,TLN	128.123	0.358686	-0.358686	0.00204294	0.065754
ENSG00000235010	AL512622.1	NA	104.518	0.356147	-0.356147	0.00320707	0.131242
ENSG00000173917	HOXB2	HOX2,HOX2H	1616.26	0.354371	-0.354371	0.00145144	0.0235081
ENSG00000154928	EPHB1	EPHT2,Hek6	1174.08	0.353832	0.353832	0.00260151	0.0346235
ENSG00000172057	ORMDL3	NA	4383.02	0.353831	-0.353831	4.03352e-08	8.1726e-06
ENSG00000107731	UNC5B	p53RDL1,UNC5H2	1228.11	0.353058	0.353058	2.13032e-05	0.00110748
ENSG00000225930	LINC02249	DKFZp434L187	247.758	0.351828	-0.351828	0.000262852	0.00962256
ENSG00000272573	MUSTN1	Mustang	167.145	0.350312	-0.350312	0.00100237	0.0400218
ENSG00000109686	SH3D19	DKFZp434D0215,EBP,Eve-1,EVE1,Kryn,SH3P19	325.14	0.350299	0.350299	0.000704681	0.0187825
ENSG00000242950	ERVW-1	envW,ERVWE1,HERV-7q,HERV-W,HERV-W-ENV,HERVW	520.775	0.349509	-0.349509	0.000803744	0.0299787
ENSG00000134602	STK26	MASK,MST4	159.299	0.34905	0.34905	0.00418475	0.102656
ENSG00000160161	CILP2	MGC45771	570.687	0.348399	-0.348399	6.73623e-05	0.00538451
ENSG00000125848	FLRT3	NA	1048.54	0.347829	0.347829	1.37755e-06	0.000158641
ENSG00000143545	RAB13	NA	1039.04	0.346903	0.346903	5.35921e-06	0.000655719
ENSG00000135312	HTR1B	5-HT1B,5-HT1DB,HTR1D2,S12	347.563	0.346848	0.346848	0.00111748	0.0255557
ENSG00000123119	NECAB1	EFCBP1	527.295	0.346585	-0.346585	5.21813e-05	0.00453276
ENSG00000151136	BTBD11	ABTB2B,FLJ33957	702.611	0.345642	0.345642	0.000180099	0.0111481
ENSG00000183044	ABAT	GABA-T,GABAT	2031.6	0.343884	-0.343884	3.29643e-08	7.50998e-06
ENSG00000128965	CHAC1	MGC4504	1113.68	0.341779	0.341779	1.82548e-07	2.74651e-05
ENSG00000198483	ANKRD35	FLJ25124	180.852	0.341563	-0.341563	0.00200249	0.0649095
ENSG00000180263	FGD6	FLJ11183,ZFYVE24	1619.3	0.341285	-0.341285	1.7038e-10	7.76018e-08
ENSG00000058335	RASGRF1	CDC25,CDC25L,GNRP,GRF1,GRF55,H-GRF55,PP13187	238.15	0.338801	0.338801	0.00161029	0.0557634
ENSG00000183199	HSP90AB3P	HSPCP1	92.8879	0.338506	0.338506	0.00466269	0.15985
ENSG00000107984	DKK1	DKK-1,SK	130.175	0.338279	0.338279	0.00220623	0.0716432
ENSG00000155052	CNTNAP5	caspr5,FLJ31966	1002.15	0.337494	0.337494	8.14353e-05	0.00326769
ENSG00000149654	CDH22	C20orf25,dJ998H6.1	966.899	0.337428	0.337428	8.11603e-08	1.56319e-05
ENSG00000010310	GIPR	NA	214.609	0.337408	-0.337408	0.000868015	0.0363869
ENSG00000171766	GATM	AGAT	808.111	0.336855	-0.336855	0.000336549	0.00947931
ENSG00000090539	CHRD	NA	915.345	0.336314	-0.336314	6.65496e-05	0.00291888
ENSG00000173208	ABCD2	ALDL1,ALDR,ALDRP	212.262	0.332111	-0.332111	0.00135757	0.0492002
ENSG00000188738	FSIP2	FLJ34780	1068.76	0.33201	-0.33201	0.000186945	0.00900749
ENSG00000171517	LPAR3	Edg-7,EDG7,HOFNH30,LP-A3,LPA3,RP4-678I3	221.457	0.331121	0.331121	0.000719842	0.0321976
ENSG00000147432	CHRNB3	NA	730.156	0.330795	0.330795	6.5663e-06	0.000956284
ENSG00000197406	DIO3	TXDI3	228.318	0.330435	0.330435	0.00234889	0.0743332
ENSG00000127241	MASP1	CRARF,MASP,PRSS5	495.815	0.328541	0.328541	0.000338335	0.0170585
ENSG00000147162	OGT	FLJ23071,HRNT1,MGC22921,O-GLCNAC,OGT1	11977.5	0.327109	-0.327109	7.07169e-14	1.5239e-10
ENSG00000164237	CMBL	FLJ23617	359.754	0.325821	0.325821	0.00201248	0.0376555
ENSG00000141433	ADCYAP1	PACAP	1612.22	0.325075	0.325075	1.19294e-05	0.000698812
ENSG00000165810	BTNL9	BTN8,FLJ32535	515.887	0.32466	-0.32466	0.000654101	0.0262454
ENSG00000198053	SIRPA	BIT,CD172a,MFR,MYD-1,P84,PTPNS1,SHPS-1,SHPS1,SIRP,SIRP-ALPHA-1,SIRPalpha,SIRPalpha2	185.697	0.324631	0.324631	0.00259803	0.0696371
ENSG00000170382	LRRN2	FIGLER7,GAC1,LRANK1,LRRN5	678.663	0.323106	-0.323106	0.000283156	0.0151424
ENSG00000176842	IRX5	IRX-2a	334.739	0.322413	0.322413	0.000825506	0.0216047
ENSG00000144749	LRIG1	DKFZP586O1624,LIG-1,LIG1	1021.11	0.322334	0.322334	2.27338e-05	0.00129926
ENSG00000265148	TSPOAP1-AS1	BZRAP1-AS1	230.852	0.321912	-0.321912	0.000858996	0.036168
ENSG00000100060	MFNG	NA	504.615	0.321636	-0.321636	0.00142198	0.0441777
ENSG00000198879	SFMBT2	KIAA1617	553.913	0.321171	0.321171	0.000179607	0.0110287
ENSG00000147852	VLDLR	CARMQ1,CHRMQ1,VLDLRCH	1234.13	0.320401	0.320401	3.44362e-05	0.00161697
ENSG00000117525	F3	CD142,TF	154.541	0.319892	0.319892	0.00240039	0.0727415
ENSG00000169083	AR	AIS,DHTR,HUMARA,NR3C4,SBMA,SMAX1	190.042	0.318574	0.318574	0.00287991	0.0812523
ENSG00000115318	LOXL3	NA	848.205	0.317768	-0.317768	0.000127279	0.00436562
ENSG00000286933	NA	NA	138.106	0.316563	0.316563	0.0039417	0.0982073
ENSG00000169231	THBS3	NA	3168.33	0.316298	-0.316298	0.00106697	0.0157427
ENSG00000105355	PLIN3	M6PRBP1,PP17,TIP47	374.715	0.315467	0.315467	0.000975776	0.023276
ENSG00000148357	HMCN2	DKFZp434P0216,FLJ23816	970.041	0.315139	0.315139	2.19374e-06	0.000339988
ENSG00000113140	SPARC	ON	32742	0.314727	-0.314727	2.83045e-10	1.24704e-07
ENSG00000132692	BCAN	BEHAB,CSPG7,MGC13038	357.947	0.313493	-0.313493	0.00245298	0.0430908
ENSG00000103257	SLC7A5	CD98,D16S469E,E16,LAT1,MPE16	9651.85	0.312527	0.312527	1.32388e-08	3.47485e-06
ENSG00000197321	SVIL	NA	3605.24	0.311314	-0.311314	1.20635e-06	0.000129408
ENSG00000182175	RGMA	RGM,RGMa	4126.05	0.310902	0.310902	3.34672e-11	2.56459e-08
ENSG00000084636	COL16A1	NA	302.661	0.309543	-0.309543	0.00157736	0.0333275
ENSG00000186487	MYT1L	KIAA1106,NZF1,ZC2H2C2,ZC2HC4B	2447.74	0.308411	-0.308411	4.37893e-09	1.38512e-06
ENSG00000119771	KLHL29	KBTBD9,KIAA1921	969.084	0.306942	0.306942	0.000108022	0.00600768
ENSG00000164087	POC1A	DKFZP434C245,WDR51A	273.502	0.305478	0.305478	0.000825212	0.0209658
ENSG00000074370	ATP2A3	SERCA3	1482.78	0.305356	-0.305356	9.83359e-08	1.81059e-05
ENSG00000046604	DSG2	CDHF5	353.621	0.305321	0.305321	0.000731016	0.0191152
ENSG00000119408	NEK6	SID6-1512	544.997	0.304384	0.304384	0.000453889	0.0204316
ENSG00000277268	LHX1-DT	NA	173.282	0.302327	0.302327	0.00247996	0.0768122
ENSG00000080503	SMARCA2	BAF190,BRM,hBRM,hSNF2a,SNF2,SNF2L2,SNF2LA,Sth1p,SWI2	775.571	0.300685	0.300685	0.00010306	0.00386053
ENSG00000250305	TRMT9B	C8orf79,FLJ36980,hTRM9L,KIAA1456,TRM9L	2698.09	0.300657	-0.300657	1.87032e-07	2.16727e-05
ENSG00000162631	NTNG1	KIAA0976,Lmnt1	346.442	0.299323	0.299323	0.00125093	0.0275748
ENSG00000107104	KANK1	ANKRD15,KANK,KIAA0172	610.78	0.299059	-0.299059	2.96371e-05	0.00319075
ENSG00000172380	GNG12	NA	236.253	0.298837	0.298837	0.00336545	0.0928687
ENSG00000102924	CBLN1	NA	3953.32	0.298131	0.298131	1.53847e-05	0.000895235
ENSG00000229847	EMX2OS	EMX2-AS1,NCRNA00045	359.488	0.297841	0.297841	0.000545059	0.0161314
ENSG00000179059	ZFP42	REX1,ZNF754	540.002	0.297741	0.297741	0.00224197	0.0610991
ENSG00000173706	HEG1	HEG,KIAA1237	1249.77	0.295648	0.295648	2.65866e-05	0.00136658
ENSG00000249859	PVT1	LINC00079,MIR1204HG,NCRNA00079,onco-lncRNA-100	327.023	0.295565	0.295565	0.00219596	0.0410083
ENSG00000130635	COL5A1	NA	1059.61	0.294033	0.294033	0.000186729	0.00596897
ENSG00000067057	PFKP	PFK-C,PFKF	1536.22	0.293282	0.293282	0.000110328	0.00368655
ENSG00000106278	PTPRZ1	phosphacan,PTP18,PTPRZ,PTPZ,RPTPB	1242.7	0.292714	0.292714	0.000183305	0.00553857
ENSG00000152926	ZNF117	H-plk,HPF9	2519.21	0.292616	-0.292616	2.45173e-08	4.28324e-06
ENSG00000134532	SOX5	L-SOX5,MGC35153	1314.72	0.292575	-0.292575	9.74376e-07	0.000102641
ENSG00000150722	PPP1R1C	Inhibitor-1-like	1011.42	0.291744	0.291744	0.000455412	0.0117223
ENSG00000165113	GKAP1	FKSG21,GKAP42	1388.86	0.290762	-0.290762	0.000153435	0.00498109
ENSG00000152784	PRDM8	KMT8D	602.196	0.290565	-0.290565	0.000196599	0.00749295
ENSG00000041515	MYO16	KIAA0865,Myo16b,MYR8,NYAP3,PPP1R107	1669.71	0.289959	-0.289959	1.89839e-07	2.74651e-05
ENSG00000106536	POU6F2	RPF-1	538.167	0.28989	-0.28989	0.000229597	0.0130716
ENSG00000177182	CLVS1	C6orf212L,CRALBPL,MGC34646,RLBP1L1	1223	0.28899	-0.28899	6.92917e-06	0.000489031
ENSG00000143333	RGS16	A28-RGS14,RGS-r	3958.67	0.287525	0.287525	1.26095e-07	2.04393e-05
ENSG00000111145	ELK3	ERP,NET,SAP2	254.205	0.28721	0.28721	0.00280285	0.0474466
ENSG00000286094	NA	NA	356.288	0.286522	-0.286522	0.000481041	0.0150298
ENSG00000088756	ARHGAP28	FLJ10312,KIAA1314	1114.85	0.286278	-0.286278	1.41521e-05	0.00084369
ENSG00000183856	IQGAP3	NA	339.619	0.285195	0.285195	0.00402409	0.0620464
ENSG00000127863	TNFRSF19	TAJ,TAJ-alpha,TRADE,TROY	2370.37	0.285141	-0.285141	0.000101646	0.00368655
ENSG00000082512	TRAF5	RNF84	727.736	0.283912	-0.283912	7.96671e-05	0.0039172
ENSG00000072110	ACTN1	NA	2933.79	0.283388	0.283388	7.18721e-05	0.00224219
ENSG00000106025	TSPAN12	NET-2,TM4SF12	227.632	0.283271	-0.283271	0.00238222	0.0749389
ENSG00000165338	HECTD2	FLJ37306	1263.96	0.282094	-0.282094	9.90462e-07	0.000157688
ENSG00000078328	RBFOX1	A2BP1,FOX-1,HRNBP1	1771.27	0.281998	0.281998	0.00015016	0.00594406
ENSG00000060138	YBX3	CSDA,CSDA1,dbpA,ZONAB	2540.6	0.281693	0.281693	1.40219e-06	0.000106857
ENSG00000136960	ENPP2	ATX,PD-IALPHA,PDNP2	466.32	0.280819	0.280819	0.00110921	0.0368433
ENSG00000130528	HRC	MGC133236	1741.9	0.280455	-0.280455	0.00357258	0.0327452
ENSG00000127995	CASD1	C7orf12,FLJ21213,FLJ21879	4645.68	0.28029	-0.28029	1.27507e-07	2.16727e-05
ENSG00000164056	SPRY1	hSPRY1	349.332	0.279641	0.279641	0.00141946	0.0297805
ENSG00000159713	TPPP3	CGI-38,p20,p25gamma	1683.2	0.279356	-0.279356	4.17853e-05	0.00193178
ENSG00000134215	VAV3	NA	2553.31	0.279033	-0.279033	1.97394e-05	0.000873734
ENSG00000123307	NEUROD4	ATH-3,Atoh3,bHLHa4,MATH-3	5461.42	0.278367	-0.278367	4.64062e-06	0.000369342
ENSG00000118407	FILIP1	FILIP,KIAA1275	155.006	0.278262	0.278262	0.00518621	0.116087
ENSG00000152952	PLOD2	LH2	715.467	0.27688	-0.27688	8.31851e-05	0.00628859
ENSG00000111490	TBC1D30	KIAA0984	2129.32	0.275182	0.275182	1.86603e-05	0.001304
ENSG00000206077	ZDHHC11B	NA	1038.2	0.274779	-0.274779	5.89483e-06	0.000452757
ENSG00000276045	ORAI1	CRACM1,FLJ14466,TMEM142A	185.49	0.273608	0.273608	0.00310724	0.0847278
ENSG00000101445	PPP1R16B	ANKRD4,KIAA0823,TIMAP	901.566	0.271367	-0.271367	8.32155e-05	0.00340269
ENSG00000125430	HS3ST3B1	30ST3B1,3OST3B1	413.3	0.271364	0.271364	0.00388231	0.0613691
ENSG00000120254	MTHFD1L	DKFZP586G1517,FLJ21145,FTHFSDC1	1464.93	0.271306	0.271306	9.12291e-07	0.00010074
ENSG00000159556	ISL2	FLJ10160	2736.39	0.270951	0.270951	4.21942e-08	8.03516e-06
ENSG00000166128	RAB8B	NA	2537.18	0.270865	-0.270865	1.15538e-08	2.27288e-06
ENSG00000197977	ELOVL2	Ssc2	539.564	0.270113	-0.270113	0.000168811	0.00677332
ENSG00000021826	CPS1	NA	863.845	0.269908	-0.269908	0.000210488	0.00622971
ENSG00000119938	PPP1R3C	PPP1R5,PTG	510.818	0.269104	-0.269104	0.00083396	0.0307125
ENSG00000067182	TNFRSF1A	CD120a,TNF-R,TNF-R-I,TNF-R55,TNFAR,TNFR1,TNFR60	1486.44	0.268167	0.268167	1.68206e-05	0.00135578
ENSG00000154096	THY1	CD90	3917.99	0.267709	0.267709	1.12804e-09	4.47007e-07
ENSG00000139289	PHLDA1	DT1P1B11,PHRIP,TDAG51	4636.83	0.267353	-0.267353	3.42234e-05	0.001652
ENSG00000178773	CPNE7	NA	746.036	0.267263	0.267263	0.000197028	0.0117774
ENSG00000184347	SLIT3	MEGF5,SLIL2,Slit-3,SLIT1,slit2	967.482	0.267254	0.267254	0.00105529	0.0191325
ENSG00000135116	HRK	DP5	913.367	0.265799	0.265799	7.75429e-06	0.000575121
ENSG00000078699	CBFA2T2	MTGR1,ZMYND3	5047.11	0.265472	-0.265472	2.9776e-05	0.00141504
ENSG00000100219	XBP1	XBP2	2719.29	0.265362	0.265362	6.87798e-06	0.000446313
ENSG00000287168	NA	NA	440.512	0.264706	-0.264706	0.000141474	0.00605674
ENSG00000131435	PDLIM4	RIL	999.29	0.26459	-0.26459	0.000983906	0.0198249
ENSG00000050405	LIMA1	EPLIN	3576.86	0.26383	-0.26383	7.99689e-05	0.00236149
ENSG00000078295	ADCY2	AC2,HBAC2,KIAA1060	1112.48	0.263598	0.263598	2.31191e-05	0.00126391
ENSG00000164292	RHOBTB3	KIAA0878	1389.99	0.263507	-0.263507	1.49031e-05	0.00125918
ENSG00000242268	LINC02082	NA	123.474	0.262653	-0.262653	0.00538064	0.11955
ENSG00000051523	CYBA	p22-PHOX	364.504	0.262617	0.262617	0.00469151	0.0687545
ENSG00000180875	GREM2	CKTSF1B2,DAND3,FLJ21195,Prdc	464.044	0.262026	0.262026	0.000266081	0.0143824
ENSG00000147488	ST18	KIAA0535,NZF-3,NZF3,ZC2H2C3,ZC2HC10,ZNF387	4270.79	0.261551	-0.261551	2.49159e-07	3.33445e-05
ENSG00000101752	MIB1	DIP-1,KIAA1323,MIB,ZZANK2,ZZZ6	11096.8	0.261092	-0.261092	4.81706e-07	5.82315e-05
ENSG00000008513	ST3GAL1	SIAT4A,SIATFL,ST3GalA.1,ST3O	2985.87	0.260421	0.260421	2.58613e-06	0.000176486
ENSG00000145349	CAMK2D	CAMKD	1098.5	0.260329	0.260329	4.06816e-06	0.000549845
ENSG00000182132	KCNIP1	KCHIP1	625.502	0.258484	0.258484	0.000144291	0.00962256
ENSG00000140807	NKD1	NA	3778.91	0.258414	-0.258414	4.11478e-09	1.16479e-06
ENSG00000140403	DNAJA4	PRO1472	282.394	0.258377	-0.258377	0.00200685	0.0375886
ENSG00000105808	RASA4	CAPRI,GAPL,KIAA0538	218.567	0.257487	-0.257487	0.0021739	0.0682159
ENSG00000288591	NA	NA	1436.67	0.257146	0.257146	5.83354e-05	0.00236149
ENSG00000065320	NTN1	NTN1L	256.415	0.255879	0.255879	0.00503016	0.0727181
ENSG00000105464	GRIN2D	EB11,GluN2D,NMDAR2D,NR2D	1186.46	0.255523	-0.255523	0.000239605	0.00677332
ENSG00000185052	SLC24A3	NA	818.237	0.254614	-0.254614	0.00210155	0.0324197
ENSG00000253230	LINC00599	Rncr3	3377.83	0.254384	-0.254384	0.000144171	0.00368655
ENSG00000162687	KCNT2	KCa4.2,SLICK,SLO2.1	1303.18	0.254087	-0.254087	9.71239e-05	0.00340269
ENSG00000130158	DOCK6	KIAA1395,ZIR1	1742.81	0.252996	-0.252996	7.13107e-05	0.00349654
ENSG00000261150	EPPK1	EPIPL1	967.015	0.252359	-0.252359	0.000160229	0.00546492
ENSG00000167202	TBC1D2B	KIAA1055	1905.08	0.25172	-0.25172	0.000261244	0.00537857
ENSG00000064763	FAR2	FLJ10462,MLSTD1,SDR10E2	405.7	0.251649	0.251649	0.00216269	0.0405823
ENSG00000186862	PDZD7	bA108L7.8,DFNB57,FLJ23209,PDZK7	430.399	0.250825	-0.250825	0.00223409	0.0415756
ENSG00000121690	DEPDC7	NA	591.948	0.25076	-0.25076	0.000260855	0.0142097
ENSG00000140538	NTRK3	TRKC	4135.07	0.250757	-0.250757	5.3668e-09	1.56215e-06
ENSG00000104447	TRPS1	GC79,LGCR	356.917	0.25059	-0.25059	0.00121716	0.0276966
ENSG00000160691	SHC1	p66,SHC,ShcA	7864.9	0.249964	0.249964	9.65464e-08	2.04393e-05
ENSG00000165959	CLMN	FLJ12383,KIAA0500,KIAA1188	408.05	0.247987	-0.247987	0.000560756	0.0160249
ENSG00000197043	ANXA6	ANX6	3370.79	0.247891	0.247891	7.15617e-09	2.10192e-06
ENSG00000220785	MTMR9LP	MTMR9L	464.662	0.24758	-0.24758	0.00187049	0.0534362
ENSG00000179456	ZBTB18	C2H2-171,RP58,TAZ-1,ZNF238	4416.01	0.246766	-0.246766	6.10152e-08	1.13494e-05
ENSG00000092621	PHGDH	PDG,PGDH,SERA	7281.01	0.246664	0.246664	0.00211829	0.0343861
ENSG00000213719	CLIC1	CLCNL1,G6,NCC27,p64CLCP	7713.65	0.24635	0.24635	1.6712e-07	2.36928e-05
ENSG00000139174	PRICKLE1	EPM1B,FLJ31937,RILP	289.877	0.24619	0.24619	0.00479596	0.0697913
ENSG00000175197	DDIT3	CHOP,CHOP10,GADD153	1316.45	0.246094	0.246094	2.78114e-05	0.00141072
ENSG00000161642	ZNF385A	DKFZp586G1122,Hzf,ZFP385,ZNF385	2536.49	0.245999	-0.245999	0.000144758	0.00368655
ENSG00000168003	SLC3A2	4F2,4F2HC,4T2HC,CD98,CD98HC,MDU1,NACAE	6343.12	0.245797	0.245797	1.58471e-08	3.97288e-06
ENSG00000187840	EIF4EBP1	4E-BP1,PHAS-I	2276.84	0.245321	0.245321	1.79498e-05	0.000717479
ENSG00000277443	MARCKS	80K-L,MACS,PKCSL	23068.3	0.245123	-0.245123	6.9879e-07	8.70755e-05
ENSG00000100345	MYH9	DFNA17,EPSTS,FTNS,MHA,NMHC-II-A,NMMHCA	11130.9	0.243565	0.243565	1.19434e-05	0.000684298
ENSG00000077684	JADE1	JADE-1,PHF17	1330.56	0.243413	0.243413	0.000795573	0.0157203
ENSG00000213462	ERV3-1	envR,ERV-R,ERV3,H-PLK,HERV-R	2546.03	0.241853	-0.241853	1.09082e-06	0.000103864
ENSG00000129595	EPB41L4A	NBL4	2046.73	0.241605	-0.241605	1.29114e-06	0.000136135
ENSG00000125851	PCSK2	NEC2,PC2,SPC2	1579.05	0.240895	0.240895	0.000389069	0.00971591
ENSG00000171462	DLK2	EGFL9,MGC2487	446.572	0.238653	0.238653	0.0031502	0.0525728
ENSG00000168772	CXXC4	IDAX	1443.69	0.238164	-0.238164	2.95591e-05	0.00141072
ENSG00000112276	BVES	HBVES,POP1,POPDC1	1256.04	0.237962	-0.237962	8.86559e-05	0.00329839
ENSG00000134769	DTNA	D18S892E,DRP3,DTN,DTN-1,DTN-2,DTN-3	1647.93	0.236377	0.236377	2.70483e-05	0.00130818
ENSG00000196628	TCF4	bHLHb19,E2-2,ITF2,SEF2-1B	4317.78	0.235627	-0.235627	5.3134e-08	1.08578e-05
ENSG00000197045	GMFB	GMF	2720.34	0.234265	-0.234265	6.45909e-05	0.00236149
ENSG00000140105	WARS1	IFI53,IFP53,WARS	8089.38	0.234182	0.234182	1.42331e-07	2.34112e-05
ENSG00000162734	PEA15	HMAT1,HUMMAT1H,MAT1,MAT1H,PEA-15,PED,PED-PEA15,PED/PEA15	4643.81	0.233204	0.233204	9.06058e-07	0.000102641
ENSG00000205978	NYNRIN	CGIN1,FLJ11811,KIAA1305	4380.84	0.23319	-0.23319	8.66812e-06	0.000590434
ENSG00000162849	KIF26B	FLJ10157	1025.21	0.23217	0.23217	0.000243367	0.0108907
ENSG00000165476	REEP3	C10orf74,Yip2b	870.784	0.232166	-0.232166	0.000238875	0.00748499
ENSG00000154310	TNIK	KIAA0551	1121.19	0.231805	0.231805	0.00166781	0.0281242
ENSG00000128805	ARHGAP22	RhoGAP2	749.548	0.231455	0.231455	0.000727962	0.0278777
ENSG00000153707	PTPRD	HPTP,PTPD	13070.3	0.231353	-0.231353	2.76682e-06	0.000296821
ENSG00000230148	HOXB-AS1	NA	124.913	0.230812	-0.230812	0.0066939	0.140278
ENSG00000145147	SLIT2	SLIL3,Slit-2	1870.27	0.229909	0.229909	0.0013951	0.0273127
ENSG00000070669	ASNS	NA	9875.4	0.228638	0.228638	3.86465e-06	0.00029957
ENSG00000110400	NECTIN1	CD111,CLPED1,ED4,HIgR,HVEC,OFC7,PRR,PRR1,PVRL1,PVRR1,SK-12	3823.43	0.228423	0.228423	9.03002e-05	0.00340269
ENSG00000123104	ITPR2	CFAP48,IP3R2	691.704	0.22842	-0.22842	0.000396555	0.0125225
ENSG00000198797	BRINP2	DBCCR1L2,FAM5B	240.635	0.228307	0.228307	0.00664857	0.135367
ENSG00000164938	TP53INP1	DKFZp434M1317,FLJ22139,P53DINP1,SIP,Teap,TP53INP1A,TP53INP1B	4375.74	0.227868	-0.227868	1.90228e-06	0.000178141
ENSG00000284378	MIR1244-1	hsa-mir-1244,MIR1244,MIRN1244	2197.06	0.226984	-0.226984	0.000145627	0.0048031
ENSG00000187678	SPRY4	NA	8247.85	0.226814	0.226814	5.82594e-05	0.00227339
ENSG00000165028	NIPSNAP3B	FLJ11275	232.137	0.226732	-0.226732	0.00427569	0.103409
ENSG00000185664	PMEL	D12S53E,gp100,Pmel17,SI,SIL,SILV	10693.6	0.226609	0.226609	1.21632e-05	0.00068993
ENSG00000234456	MAGI2-AS3	ENST00000414797	491.6	0.225845	-0.225845	0.000718749	0.0276239
ENSG00000166483	WEE1	WEE1A	548.524	0.224327	0.224327	0.00248771	0.0649095
ENSG00000143847	PPFIA4	NA	2372.85	0.224277	-0.224277	2.89504e-05	0.00181665
ENSG00000278217	AP000769.5	NA	243.399	0.224273	-0.224273	0.00401188	0.0619607
ENSG00000284707	AC079781.5	NA	9970.82	0.223427	0.223427	4.11118e-06	0.000309766
ENSG00000187398	LUZP2	NA	238.116	0.223119	0.223119	0.00554504	0.120841
ENSG00000139514	SLC7A1	ATRC1,CAT-1,ERR,HCAT1,REC1L	6943.95	0.222703	0.222703	0.000199707	0.00677332
ENSG00000134970	TMED7	CGI-109,FLJ90481,p24g3,p24gamma3	1852.48	0.222579	-0.222579	0.000236055	0.00502407
ENSG00000283563	AC098650.1	NA	338.947	0.222559	0.222559	0.00279604	0.0473804
ENSG00000162951	LRRTM1	FLJ32082	329.104	0.222276	0.222276	0.00597824	0.0789006
ENSG00000152578	GRIA4	GluA4,GLUR4,GLURD	979.905	0.221798	0.221798	0.000179757	0.00881614
ENSG00000158089	GALNT14	FLJ12691,GalNac-T10,GalNac-T14	1414.77	0.2211	0.2211	0.000830809	0.0155543
ENSG00000135069	PSAT1	PSA	2591.21	0.221017	0.221017	2.7793e-05	0.00115367
ENSG00000135916	ITM2C	BRI3,BRICD2C,E25,hRPC.1050_D_4,ITM3	7875.71	0.220905	0.220905	1.56639e-07	2.50953e-05
ENSG00000120896	SORBS3	SCAM-1,SH3D4,vinexin	255.644	0.220778	0.220778	0.0052617	0.0723254
ENSG00000177108	ZDHHC22	C14orf59	3721.28	0.220143	-0.220143	0.00010629	0.00320227
ENSG00000122254	HS3ST2	3OST2	1623.17	0.219938	0.219938	0.000722991	0.0142457
ENSG00000011201	ANOS1	ADMLX,KAL,KAL1,KALIG-1,WFDC19	386.411	0.219601	0.219601	0.00657146	0.0842506
ENSG00000188730	VWC2	PSST739,UNQ739	312.934	0.219229	0.219229	0.00475434	0.0675781
ENSG00000111727	HCFC2	HCF-2	1270.89	0.218863	-0.218863	0.000143156	0.00644393
ENSG00000164180	TMEM161B	MGC33214	1002.86	0.218795	-0.218795	6.90419e-05	0.00319598
ENSG00000175265	GOLGA8A	GM88,GOLGIN-67	1469.29	0.218787	-0.218787	3.39819e-05	0.001652
ENSG00000152192	POU4F1	BRN3A,RDC-1	8258.11	0.218374	0.218374	1.17836e-07	2.34112e-05
ENSG00000110697	PITPNM1	DRES9,NIR2,PITPNM,Rd9,RDGB,RDGB1,RDGBA1	1823.24	0.217844	0.217844	0.000755069	0.01163
ENSG00000142319	SLC6A3	DAT,DAT1	1054.01	0.217646	-0.217646	0.000511512	0.0127974
ENSG00000169554	ZEB2	KIAA0569,SIP-1,SIP1,ZFHX1B	4090.22	0.217243	-0.217243	1.1083e-05	0.000698812
ENSG00000133401	PDZD2	KIAA0300,PDZK3	2096.2	0.216925	-0.216925	1.89691e-06	0.000178141
ENSG00000177301	KCNA2	HK4,Kv1.2	3473.94	0.21609	0.21609	1.63701e-05	0.000698812
ENSG00000120162	MOB3B	C9orf35,FLJ13204,MOB1D,MOBKL2B	273.047	0.215217	0.215217	0.00668704	0.0842506
ENSG00000143036	SLC44A3	CTL3,MGC45474	970.075	0.215188	-0.215188	0.000263996	0.0115577
ENSG00000148737	TCF7L2	TCF-4,TCF4	317.897	0.215047	0.215047	0.00586168	0.0788947
ENSG00000227733	AC239809.3	NA	310.205	0.21438	-0.21438	0.00525189	0.074636
ENSG00000138764	CCNG2	NA	3217.99	0.214068	-0.214068	7.96449e-05	0.00255619
ENSG00000126778	SIX1	DFNA23	6625.93	0.213644	-0.213644	2.58686e-05	0.00133827
ENSG00000177888	ZBTB41	DKFZp686C06120,FLJ36199,FRBZ1,ZNF924	1154.13	0.213522	-0.213522	0.000408087	0.0110339
ENSG00000256925	ADGRA1-AS1	GPR123-AS1	469.414	0.213248	-0.213248	0.00200239	0.0557634
ENSG00000196497	IPO4	FLJ23338,Imp4	1361.36	0.212396	0.212396	0.000342572	0.00885038
ENSG00000130005	GAMT	PIG2,TP53I2	862.646	0.212393	0.212393	0.00221904	0.03439
ENSG00000189060	H1-0	H1.0,H1F0,H1FV	8919.07	0.21217	-0.21217	0.000145687	0.00538451
ENSG00000255794	RMST	LINC00054,NCRMS,NCRNA00054	800.692	0.210913	0.210913	0.00135296	0.0235081
ENSG00000164197	RNF180	NA	208.895	0.21089	-0.21089	0.00643507	0.137341
ENSG00000168779	SHOX2	OG12,OG12X,SHOT	6030.16	0.210838	-0.210838	0.000113876	0.00392947
ENSG00000074800	ENO1	ENO1L1,MBP-1,MPB1,PPH	24913.7	0.210052	0.210052	1.6006e-06	0.000159238
ENSG00000038427	VCAN	CSPG2,PG-M	8972.76	0.209745	0.209745	0.00015004	0.00493582
ENSG00000153012	LGI2	FLJ10675,KIAA1916	4627.98	0.209517	0.209517	6.67781e-06	0.000496261
ENSG00000143742	SRP9	NA	9329.27	0.209288	-0.209288	6.57261e-06	0.000446313
ENSG00000163623	NKX6-1	Nkx6.1,NKX6A	877.864	0.208001	0.208001	0.00325465	0.041862
ENSG00000266094	RASSF5	Maxp1,NORE1,RAPL	794.411	0.207695	0.207695	0.00135716	0.0235443
ENSG00000142046	TMEM91	DSPC3,IFITMD6	336.496	0.207647	-0.207647	0.00577622	0.0789006
ENSG00000187772	LIN28B	CSDD2,FLJ16517	5544.24	0.207118	-0.207118	4.8458e-06	0.00037843
ENSG00000165606	DRGX	DRG11,PRRXL1	3149.99	0.206875	0.206875	0.000325101	0.00856951
ENSG00000149257	SERPINH1	CBP1,CBP2,colligen,HSP47,SERPINH2	2465.55	0.206637	0.206637	0.000389584	0.00971591
ENSG00000064300	NGFR	CD271,p75NTR,TNFRSF16	15759.7	0.206362	-0.206362	1.56419e-05	0.000823306
ENSG00000149212	SESN3	MGC29667,SEST3	7692.59	0.206176	-0.206176	2.27797e-06	0.000188475
ENSG00000058091	CDK14	PFTAIRE1,PFTK1	2124.35	0.20483	0.20483	1.59857e-05	0.000909064
ENSG00000075539	FRYL	AF4p12,DKFZp686E205,KIAA0826,MOR2	3906.18	0.204821	-0.204821	1.89554e-06	0.000178141
ENSG00000165359	INTS6L	DDX26B,FLJ41215	1142.02	0.204249	-0.204249	0.000546114	0.0124535
ENSG00000115355	CCDC88A	APE,FLJ10392,GIV,GRDN,HkRP1,KIAA1212	16002.8	0.204208	-0.204208	1.56261e-08	4.53602e-06
ENSG00000198736	MSRB1	SelR,SelX,SepR,SEPX1	1577.89	0.204179	-0.204179	0.000403453	0.0100143
ENSG00000130731	METTL26	C16orf13,MGC13114	881.702	0.204164	0.204164	0.000258208	0.00748499
ENSG00000152154	TMEM178A	MGC33926,TMEM178	427.477	0.204087	0.204087	0.00258923	0.0461244
ENSG00000048052	HDAC9	HD7,HDAC,HDAC7B,KIAA0744,MITR	2318.03	0.204083	-0.204083	2.61273e-05	0.00135054
ENSG00000182141	ZNF708	KOX8,ZNF15,ZNF15L1	1515.15	0.203466	-0.203466	4.06609e-05	0.00264626
ENSG00000178662	CSRNP3	FAM130A2,FLJ32093,PPP1R73,TAIP-2	2630.56	0.202931	-0.202931	8.8747e-05	0.00262786
ENSG00000139318	DUSP6	MKP-3,PYST1	5550.28	0.202818	0.202818	0.000409197	0.00968356
ENSG00000167964	RAB26	NA	3318.96	0.202181	-0.202181	0.000238653	0.00516252
ENSG00000111711	GOLT1B	CGI-141,GOT1,YMR292W	1751.28	0.201689	-0.201689	0.000537432	0.0122581
ENSG00000146350	TBC1D32	bA57L9.1,BROMI,C6orf170,C6orf171,dJ310J6.1,FLJ30899,FLJ34235	385.983	0.201575	-0.201575	0.00316168	0.0534937
ENSG00000143171	RXRG	NR2B3	1232.12	0.201333	0.201333	0.00276288	0.03439
ENSG00000142449	FBN3	KIAA1776	387.003	0.201114	0.201114	0.00395262	0.0599851
ENSG00000121281	ADCY7	AC7,KIAA0037	1488.42	0.201055	-0.201055	8.69833e-05	0.00320227
ENSG00000126733	DACH2	NA	808.674	0.201051	0.201051	0.00248216	0.0366213
ENSG00000214415	GNAT3	GDCA,gustducin	1235.36	0.200845	-0.200845	0.00099533	0.0173203
ENSG00000154654	NCAM2	MGC51008,NCAM21	954.477	0.200843	0.200843	0.00501382	0.0549648
ENSG00000112667	DNPH1	C6orf108,dJ330M21.3,rcl	296.41	0.200663	0.200663	0.00453709	0.0680878
ENSG00000152128	TMEM163	DKFZP566N034,SV31	3489.82	0.200588	0.200588	0.000982519	0.0181446
ENSG00000089159	PXN	NA	2601.24	0.199848	0.199848	0.000381602	0.00720531
ENSG00000163605	PPP4R2	NA	2248	0.199794	-0.199794	4.09598e-06	0.000418093
ENSG00000182199	SHMT2	SHMT	4877.71	0.199609	0.199609	1.56436e-05	0.000902215
ENSG00000136237	RAPGEF5	GFR,KIAA0277,MR-GEF	6734.69	0.199247	-0.199247	5.10387e-07	6.72877e-05
ENSG00000170396	ZNF804A	C2orf10	2124.21	0.198325	-0.198325	0.000627217	0.013373
ENSG00000257093	DENND11	KIAA1147,LCHN	937.977	0.198286	-0.198286	0.000220299	0.00644393
ENSG00000143473	KCNH1	eag,eag1,h-eag,Kv10.1	651.639	0.198244	0.198244	0.00292178	0.0717068
ENSG00000169856	ONECUT1	HNF-6,HNF6,HNF6A	2334.41	0.197728	-0.197728	7.96934e-06	0.000413303
ENSG00000080298	RFX3	NA	1990.43	0.197632	-0.197632	0.000182852	0.00553857
ENSG00000168487	BMP1	BMP-1,PCOLC	3368.51	0.19755	-0.19755	2.57219e-05	0.00107727
ENSG00000025772	TOMM34	HTOM34P,TOM34	847.422	0.196915	0.196915	0.000601837	0.0198454
ENSG00000119699	TGFB3	ARVD,ARVD1	3136.77	0.196758	-0.196758	0.000296618	0.00600768
ENSG00000147010	SH3KBP1	CIN85	940.108	0.196715	0.196715	0.000779511	0.0237057
ENSG00000135976	ANKRD36	UNQ2430	886.107	0.196705	-0.196705	0.00122653	0.0321097
ENSG00000185518	SV2B	HsT19680,KIAA0735	1088.03	0.196503	0.196503	0.00271371	0.0379068
ENSG00000215252	GOLGA8B	NA	988.744	0.196438	-0.196438	0.000215638	0.00697371
ENSG00000116001	TIA1	TIA-1	9608.6	0.196131	-0.196131	7.80669e-06	0.000511346
ENSG00000179454	KLHL28	BTBD5,FLJ20081	1075.24	0.195865	-0.195865	0.000365371	0.0100643
ENSG00000114120	SLC25A36	FLJ10618,PNC2	4935.83	0.195563	-0.195563	0.000276666	0.00748499
ENSG00000139880	CDH24	CDH11L	2185.57	0.195072	-0.195072	0.00100094	0.0140248
ENSG00000170775	GPR37	EDNRBL,hET(B)R-LP,PAELR	663.469	0.194925	-0.194925	0.00629889	0.115631
ENSG00000076356	PLXNA2	FLJ11751,FLJ30634,KIAA0463,OCT,PLXN2	4288.29	0.194856	0.194856	0.000366057	0.00891638
ENSG00000101670	LIPG	EDL	510.194	0.194727	-0.194727	0.00655268	0.0810618
ENSG00000183762	KREMEN1	KREMEN,KRM1	699.047	0.194452	-0.194452	0.000994695	0.0346123
ENSG00000068366	ACSL4	ACS4,FACL4,LACS4,MRX63,MRX68	8037.81	0.194247	-0.194247	5.41507e-07	8.26466e-05
ENSG00000049860	HEXB	NA	380.377	0.194113	0.194113	0.00439888	0.0659169
ENSG00000168283	BMI1	PCGF4,RNF51	1381.83	0.193902	-0.193902	7.93053e-05	0.00424372
ENSG00000070808	CAMK2A	CAMKA,CaMKII?,CaMKIINalpha,KIAA0968	465.985	0.193657	0.193657	0.00440152	0.0922717
ENSG00000183092	BEGAIN	KIAA1446	1163.6	0.193118	0.193118	0.00130625	0.0218056
ENSG00000114166	KAT2B	GCN5,GCN5L,P/CAF,PCAF	682.023	0.193076	-0.193076	0.00193112	0.0544089
ENSG00000114126	TFDP2	Dp-2	4258.04	0.193076	-0.193076	0.000485062	0.0112539
ENSG00000255302	EID1	C15orf3,CRI1,EID-1	8404.65	0.192851	-0.192851	1.06662e-05	0.000631038
ENSG00000180660	MAB21L1	CAGR1	7600.4	0.192687	-0.192687	9.97334e-06	0.000654436
ENSG00000163545	NUAK2	FLJ90349,SNARK	555.251	0.192365	0.192365	0.00398584	0.0590906
ENSG00000260855	AL591848.4	NA	284.84	0.192311	-0.192311	0.00635652	0.0836024
ENSG00000135074	ADAM19	MLTNB	4030.78	0.192231	0.192231	4.9786e-05	0.0022016
ENSG00000144339	TMEFF2	CT120.2,HPP1,TENB2,TPEF,TR	4457.79	0.192204	0.192204	3.95692e-06	0.000326229
ENSG00000020181	ADGRA2	DKFZp434C211,DKFZp434J0911,FLJ14390,GPR124,KIAA1531,TEM5	239.64	0.191968	-0.191968	0.0071147	0.140744
ENSG00000126016	AMOT	KIAA1071	4673.66	0.191806	-0.191806	0.000108668	0.00382496
ENSG00000128165	ADM2	AM2,FLJ21135	799.349	0.191793	0.191793	0.00165777	0.0387003
ENSG00000261236	BOP1	KIAA0124	4104.47	0.191687	0.191687	9.38485e-06	0.000623171
ENSG00000146426	TIAM2	STEF	3686.03	0.191613	-0.191613	9.46809e-06	0.000565581
ENSG00000251562	MALAT1	HCN,LINC00047,MALAT-1,mascRNA,NCRNA00047,NEAT2,PRO1073	5129.74	0.191484	-0.191484	0.000981056	0.0174123
ENSG00000137460	FHDC1	KIAA1727	1931.99	0.190987	-0.190987	0.000105774	0.0037703
ENSG00000262484	CCER2	NA	1013.57	0.190782	0.190782	0.00106626	0.0209658
ENSG00000260230	FRRS1L	C9orf4,CG-6	1184.69	0.190728	-0.190728	0.000161739	0.00512625
ENSG00000189067	LITAF	FLJ38636,PIG7,SIMPLE,TP53I7	1559.84	0.190571	0.190571	0.00177032	0.0361553
ENSG00000164241	C5orf63	FLJ44606,YDR286C	405.259	0.189867	-0.189867	0.00634854	0.0816093
ENSG00000131378	RFTN1	FLJ23866,KIAA0084,MIG2,Raftlin	690.815	0.189771	0.189771	0.00627149	0.115513
ENSG00000102781	KATNAL1	MGC2599	3445.2	0.189659	-0.189659	1.47642e-05	0.000698812
ENSG00000157570	TSPAN18	TSPAN	3305.66	0.189598	0.189598	7.48914e-05	0.00241192
ENSG00000175893	ZDHHC21	DHHC21,DNZ1,HSPC097	1132.3	0.189393	-0.189393	0.00188752	0.0293164
ENSG00000076043	REXO2	CGI-114,DKFZP566E144,SFN	1036.23	0.18938	0.18938	0.000257435	0.00720531
ENSG00000249550	LINC01234	onco-lncRNA-32	311.31	0.189312	-0.189312	0.00536822	0.0731728
ENSG00000075035	WSCD2	KIAA0789	733.876	0.188993	0.188993	0.00305475	0.0736697
ENSG00000146072	TNFRSF21	CD358,DR6	3168.43	0.188671	0.188671	6.34731e-05	0.00214788
ENSG00000143858	SYT2	NA	1269.4	0.188416	0.188416	0.00168701	0.0349448
ENSG00000178177	LCORL	FLJ30696,MLR1	1348.45	0.188222	-0.188222	0.000296286	0.0075058
ENSG00000205922	ONECUT3	OC3	8574.14	0.188173	0.188173	1.31295e-06	0.000158641
ENSG00000198931	APRT	NA	1567.29	0.188024	0.188024	0.000752596	0.0151474
ENSG00000162433	AK4	AK3,AK3L1	187.718	0.187816	0.187816	0.00822803	0.140166
ENSG00000177034	MTX3	NA	1120.31	0.187727	-0.187727	0.000387556	0.0148974
ENSG00000135424	ITGA7	NA	8881.06	0.187624	-0.187624	0.000476809	0.0103693
ENSG00000141639	MAPK4	Erk3-related,Erk4,PRKM4	2191.83	0.187198	0.187198	0.00160977	0.0302904
ENSG00000148123	PLPPR1	FLJ20300,LPPR1,MGC26189,PRG-3	2321.16	0.187134	0.187134	0.000420737	0.0102659
ENSG00000260391	AC022336.2	NA	2871.6	0.187059	-0.187059	1.4239e-05	0.000655719
ENSG00000102024	PLS3	T-plastin	1475.5	0.187055	0.187055	0.00423994	0.0455051
ENSG00000140299	BNIP2	BNIP-2,Nip2	1935.49	0.186972	-0.186972	6.16807e-05	0.00257999
ENSG00000169862	CTNND2	GT24,NPRAP	6834.22	0.186839	0.186839	0.000572871	0.0126648
ENSG00000260565	ERVK13-1	NA	2796.5	0.18668	-0.18668	1.00426e-05	0.000516019
ENSG00000198039	ZNF273	HZF9	442.049	0.186675	-0.186675	0.00227132	0.0415101
ENSG00000066735	KIF26A	DKFZP434N178,KIAA1236	4252.84	0.186665	0.186665	0.000804578	0.0157323
ENSG00000184305	CCSER1	FAM190A,KIAA1680	482.961	0.186551	-0.186551	0.00342649	0.0533543
ENSG00000187688	TRPV2	VRL,VRL-1,VRL1	2319.1	0.185871	-0.185871	0.00140574	0.0174792
ENSG00000101255	TRIB3	C20orf97,dJ1103G7.3,TRB3	1046.67	0.185692	0.185692	0.00142876	0.0253295
ENSG00000135824	RGS8	MGC119067,MGC119068,MGC119069	2045.48	0.18561	0.18561	0.00294286	0.0372348
ENSG00000106537	TSPAN13	NET-6,TM4SF13	6070.08	0.184845	-0.184845	3.4693e-06	0.000304415
ENSG00000091656	ZFHX4	FLJ20980,ZFH4	508.851	0.184557	-0.184557	0.00399475	0.0875761
ENSG00000204131	NHSL2	NA	270.834	0.184465	0.184465	0.00807424	0.0964216
ENSG00000086717	PPEF1	PPEF,PPP7CA	366.113	0.18444	0.18444	0.00816092	0.0971456
ENSG00000175066	GK5	MGC40579	809.234	0.184112	-0.184112	0.00165684	0.0280059
ENSG00000173482	PTPRM	hR-PTPu,PTPRL1,RPTPU	1151.43	0.184017	0.184017	0.00353991	0.0458374
ENSG00000144224	UBXN4	KIAA0242,UBXD2,UBXDC1	4965.99	0.183816	-0.183816	7.76694e-06	0.000550457
ENSG00000163536	SERPINI1	PI12	7818.85	0.183227	-0.183227	1.78144e-05	0.000909064
ENSG00000226702	MIR217HG	MIR216AHG,MIR216BHG	515.73	0.182285	-0.182285	0.00545711	0.105056
ENSG00000138623	SEMA7A	CD108,H-Sema-L,SEMAL	2982.41	0.181849	0.181849	0.000685555	0.0127535
ENSG00000110328	GALNT18	GalNAc-T18,GALNT15,GALNTL4,MGC71806	1142.53	0.181413	0.181413	0.000552109	0.0189379
ENSG00000189423	USP32P3	NA	233.077	0.181389	-0.181389	0.00789988	0.155399
ENSG00000189283	FHIT	AP3Aase,FRA3B	313.128	0.181221	0.181221	0.00602874	0.0810347
ENSG00000132821	VSTM2L	C20orf102,dJ1118M15.2	2954.24	0.181207	0.181207	0.000348714	0.00896215
ENSG00000178222	RNF212	FLJ38841,LOC285498	127.829	0.180783	-0.180783	0.00837423	0.160595
ENSG00000198625	MDM4	HDMX,MDMX	1276.11	0.180564	-0.180564	0.000263236	0.00723241
ENSG00000107282	APBA1	D9S411E,MINT1,X11	3174.99	0.180491	0.180491	5.80226e-05	0.00200707
ENSG00000111266	DUSP16	KIAA1700,MKP-7,MKP7	1545.51	0.180428	0.180428	0.000107191	0.00379983
ENSG00000136738	STAM	STAM1	4181.44	0.180417	-0.180417	1.80046e-05	0.000956284
ENSG00000165379	LRFN5	C14orf146,FIGLER8,SALM5	453.047	0.180089	0.180089	0.00546669	0.0737307
ENSG00000162636	FAM102B	DKFZp779B126,SYM-3B	3794.32	0.18008	-0.18008	4.62197e-05	0.00206821
ENSG00000130558	OLFM1	AMY,NOE1,NOELIN,OlfA	17062.1	0.179566	0.179566	1.47141e-09	5.05988e-07
ENSG00000077238	IL4R	CD124	554.297	0.179305	0.179305	0.00471104	0.096571
ENSG00000215769	ARHGAP27P1-BPTFP1-KPNA2P3	NA	1153.86	0.179161	-0.179161	0.00102085	0.0203952
ENSG00000105642	KCNN1	hSK1,KCa2.1	2146.81	0.17909	-0.17909	0.000130501	0.003384
ENSG00000092445	TYRO3	Brt,Dtk,Etk-2,Rek,RSE,Sky,Tif	1094.93	0.179063	0.179063	0.00552603	0.0625667
ENSG00000105339	DENND3	KIAA0870	2448.16	0.17906	-0.17906	9.23157e-05	0.00344152
ENSG00000204387	SNHG32	C6orf48,D6S57,G8	3091.79	0.178561	0.178561	2.30328e-06	0.000182758
ENSG00000244405	ETV5	ERM	4628.57	0.178488	0.178488	0.000182241	0.00535819
ENSG00000147536	GINS4	MGC14799,SLD5	392.337	0.178039	0.178039	0.00728564	0.0910403
ENSG00000148219	ASTN2	KIAA0634	2389.76	0.177926	0.177926	0.000872848	0.0166682
ENSG00000123636	BAZ2B	WALp4	7672.12	0.177911	-0.177911	1.13997e-06	0.000111013
ENSG00000136158	SPRY2	hSPRY2	4497.54	0.17765	0.17765	0.00243963	0.0320595
ENSG00000259522	AL136295.4	NA	1752.19	0.177152	0.177152	0.000695427	0.0143916
ENSG00000129128	SPCS3	FLJ22649,PRO3567,SPC22/23,SPC3,YLR066W	3423.33	0.176792	-0.176792	9.55371e-05	0.00321748
ENSG00000197121	PGAP1	Bst1,FLJ12377,SPG67	7085.21	0.17651	-0.17651	0.000291646	0.00710987
ENSG00000117569	PTBP2	brPTB,nPTB,PTB,PTBLP	4677.1	0.176484	-0.176484	0.000103317	0.00351544
ENSG00000169894	MUC3A	MUC3	965.156	0.176155	-0.176155	0.00256786	0.0366517
ENSG00000178295	GEN1	FLJ40869,Gen	1789.66	0.175985	-0.175985	0.00080489	0.0157323
ENSG00000265179	AP000894.2	NA	890.463	0.175839	0.175839	0.00298178	0.0589941
ENSG00000162994	CLHC1	C2orf63,FLJ31438	372.316	0.175706	-0.175706	0.00583375	0.0777752
ENSG00000105928	GSDME	DFNA5,ICERE-1	1641.29	0.175672	0.175672	0.000449166	0.0107725
ENSG00000177599	ZNF491	FLJ34791	624.534	0.175577	-0.175577	0.00282748	0.0712913
ENSG00000166173	LARP6	acheron,FLJ11196	774.755	0.175403	0.175403	0.00302536	0.0397815
ENSG00000072840	EVC	DWF-1	432.445	0.175348	-0.175348	0.00523146	0.0743243
ENSG00000197747	S100A10	42C,ANX2LG,CAL1L,CLP11,P11	6782.24	0.175246	-0.175246	7.71618e-06	0.000620837
ENSG00000111224	PARP11	C12orf6	928.591	0.175219	-0.175219	0.000915464	0.018986
ENSG00000081019	RSBN1	FLJ11220,ROSBIN	2096.25	0.174896	-0.174896	0.000210302	0.00748499
ENSG00000214413	BBIP1	bA348N5.3,BBIP10,BBS18,NCRNA00081	930.419	0.174823	-0.174823	0.000868322	0.0179476
ENSG00000110104	CCDC86	MGC2574	801.747	0.174634	0.174634	0.00205388	0.0299688
ENSG00000058866	DGKG	DAGK3	332.505	0.174482	0.174482	0.00656764	0.08503
ENSG00000165617	DACT1	DAPPER,DAPPER1,FRODO,HDPR1,THYEX3	1068.89	0.174464	-0.174464	0.00132923	0.0241699
ENSG00000235609	AF127577.4	NA	218.935	0.174398	-0.174398	0.00846916	0.156183
ENSG00000166912	MTMR10	FLJ20313	525.735	0.174334	-0.174334	0.0043848	0.092091
ENSG00000196586	MYO6	DFNA22,DFNB37,KIAA0389	4194.7	0.174067	-0.174067	1.22632e-05	0.000698812
ENSG00000109046	WSB1	DKFZp564A122,DKFZp564B0482,SWIP1	11672	0.174016	-0.174016	0.000101362	0.00340269
ENSG00000163069	SGCB	A3b,LGMD2E,SGC	8535.42	0.173984	-0.173984	7.17101e-07	8.21724e-05
ENSG00000089916	GPATCH2L	C14orf118,FLJ10033,FLJ20689	7704.57	0.173298	-0.173298	5.13076e-07	7.9956e-05
ENSG00000128917	DLL4	NA	900.533	0.173181	-0.173181	0.00799504	0.0789459
ENSG00000144191	CNGA3	ACHM2,CCNC1,CCNCa,CNCG3,CNG3	1260.6	0.173163	-0.173163	0.00561166	0.0589533
ENSG00000170004	CHD3	Mi-2a,Mi2-ALPHA,ZFH	10436.3	0.173081	-0.173081	0.000283775	0.00709477
ENSG00000110042	DTX4	KIAA0937,RNF155	5445.02	0.173034	0.173034	0.00138039	0.022658
ENSG00000102265	TIMP1	CLGI,EPO,TIMP	416.618	0.172753	0.172753	0.00788731	0.0949495
ENSG00000005379	TSPOAP1	BZRAP1,KIAA0612,PRAX-1,RIM-BP1,RIMBP1	4379.98	0.172653	-0.172653	0.000165762	0.00497573
ENSG00000103460	TOX3	CAGF9,TNRC9	1477.11	0.172399	-0.172399	0.00350507	0.0581083
ENSG00000112246	SIM1	bHLHe14	2268.41	0.172394	-0.172394	0.000608827	0.0130716
ENSG00000234160	AL513165.1	NA	205.113	0.171913	0.171913	0.00901413	0.161871
ENSG00000120137	PANK3	FLJ12899	8631.52	0.171891	-0.171891	0.000181754	0.00513985
ENSG00000196776	CD47	IAP,MER6,OA3	7821.02	0.171788	-0.171788	0.000209	0.00553857
ENSG00000183570	PCBP3	FLJ44028,PCBP3-OT1,PCBP3OT	1361.03	0.171657	0.171657	0.000763408	0.015265
ENSG00000100625	SIX4	AREC3	1166.46	0.171189	-0.171189	0.00118568	0.0196684
ENSG00000177426	TGIF1	HPE4,TGIF	482.738	0.171154	0.171154	0.00620878	0.11335
ENSG00000115271	GCA	GCL	703.347	0.17113	-0.17113	0.00145273	0.0448768
ENSG00000233930	KRTAP5-AS1	NA	649.436	0.171082	0.171082	0.00190731	0.0546737
ENSG00000180611	MB21D2	C3orf59	4054.67	0.170855	-0.170855	8.50793e-05	0.0033221
ENSG00000059588	TARBP1	TRM3,TRMT3,TRP-185	1237.67	0.170809	-0.170809	0.000431394	0.0104597
ENSG00000169826	CSGALNACT2	GALNACT-2,GALNACT2,MGC40204,PRO0082	1751.95	0.170662	-0.170662	0.000139887	0.00465146
ENSG00000122591	FAM126A	DRCTNNB1A,HCC,HYCC1,hyccin	1887.8	0.170455	-0.170455	0.000130788	0.0044083
ENSG00000129250	KIF1C	SAX2,SPAX2,SPG58	933.783	0.170444	0.170444	0.00708486	0.0694036
ENSG00000266820	KPNA2P3	NA	524.341	0.1702	-0.1702	0.00554781	0.0734635
ENSG00000184486	POU3F2	BRN2,OCT7,OTF7,POUF3	4745.18	0.169815	-0.169815	3.1555e-05	0.001576
ENSG00000126583	PRKCG	MGC57564,PKC?,PKCC,PKCG,SCA14	349.317	0.169806	-0.169806	0.00873941	0.100502
ENSG00000175344	CHRNA7	NA	405.186	0.169744	0.169744	0.00890505	0.0990938
ENSG00000121957	GPSM2	DFNB82,LGN,Pins	843.922	0.169619	-0.169619	0.00203799	0.0448768
ENSG00000174469	CNTNAP2	Caspr2,KIAA0868,NRXN4	6390.21	0.169013	0.169013	0.000338002	0.00881541
ENSG00000187595	ZNF385C	NA	817.614	0.168906	-0.168906	0.00378692	0.0478416
ENSG00000230590	FTX	FLJ33139,LINC00182,MIR374AHG,NCRNA00182	1585.77	0.168652	-0.168652	0.00136891	0.0225961
ENSG00000196705	ZNF431	KIAA1969	1418.93	0.168618	-0.168618	0.000561349	0.0125225
ENSG00000170085	SIMC1	C5orf25,FLJ44216,OOMA1,PLEIAD	1374.19	0.168581	-0.168581	0.00150645	0.0239364
ENSG00000085433	WDR47	KIAA0893	9967.44	0.16856	-0.16856	8.36134e-06	0.000526844
ENSG00000074211	PPP2R2C	B55gamma,IMYPNO,MGC33570,PR52,PR55G	965.69	0.168503	0.168503	0.00333558	0.042547
ENSG00000170854	RIOX2	FLJ14393,JMJD10,mdig,MINA,MINA53,NO52	627.702	0.168402	-0.168402	0.00343379	0.0789531
ENSG00000167996	FTH1	FHC,FTH,FTHL6,PIG15,PLIF	45340.4	0.168245	0.168245	1.01669e-06	0.000102641
ENSG00000146476	ARMT1	C6orf211,FLJ12910	827.552	0.167361	-0.167361	0.00164421	0.0273127
ENSG00000064651	SLC12A2	BSC,BSC2,NKCC1,PPP1R141	1538.38	0.167326	-0.167326	0.00186175	0.0265687
ENSG00000197713	RPE	NA	858.591	0.16728	-0.16728	0.0015384	0.0369077
ENSG00000061987	MON2	KIAA1040	2092.77	0.167259	-0.167259	0.000202276	0.00729532
ENSG00000131089	ARHGEF9	KIAA0424,PEM-2	5288.27	0.167151	-0.167151	3.4154e-06	0.000290261
ENSG00000109255	NMU	NA	509.193	0.166762	0.166762	0.00914855	0.143045
ENSG00000065911	MTHFD2	NA	5089.1	0.16651	0.16651	0.00218952	0.0308692
ENSG00000129317	PUS7L	DKFZP434G1415	950.897	0.166362	-0.166362	0.0034963	0.0454226
ENSG00000166265	CYYR1	C21orf95	861.745	0.166265	-0.166265	0.00292705	0.0387202
ENSG00000102786	INTS6	DBI-1,DDX26,DDX26A,DICE1,HDB,INT6,Notchl2	1208.53	0.166101	-0.166101	0.000622798	0.0180144
ENSG00000174851	YIF1A	54TM,FinGER7,YIF1,YIF1P	2035.3	0.166098	0.166098	0.000125261	0.00426871
ENSG00000162745	OLFML2B	DKFZP586L151	795.175	0.16609	-0.16609	0.00806927	0.0749978
ENSG00000067082	KLF6	BCD1,COPEB,CPBP,GBF,PAC1,ST12,Zf9	1920.71	0.165932	0.165932	0.00244227	0.0395584
ENSG00000121966	CXCR4	CD184,D2S201E,fusin,HM89,HSY3RR,LESTR,NPY3R,NPYR,NPYY3R	7591.22	0.165918	-0.165918	0.000407783	0.00923018
ENSG00000139921	TMX1	PDIA11,TMX,TXNDC,TXNDC1	1994.22	0.165892	-0.165892	0.00106746	0.0191154
ENSG00000171681	ATF7IP	FLJ10688,p621	9905.07	0.165542	-0.165542	2.02849e-07	2.72217e-05
ENSG00000173848	NET1	ARHGEF8,NET1A	2109.88	0.165523	-0.165523	0.000298442	0.00595007
ENSG00000115902	SLC1A4	ASCT1,SATT	3572.09	0.165421	0.165421	6.26898e-05	0.00198612
ENSG00000107077	KDM4C	GASC1,JMJD2C,KIAA0780,TDRD14C	1626.26	0.165235	-0.165235	0.00018242	0.00553857
ENSG00000114857	NKTR	p104	6436.18	0.165038	-0.165038	0.000328801	0.00860785
ENSG00000099139	PCSK5	PC5,PC6,SPC6	576.094	0.164871	-0.164871	0.00637315	0.115429
ENSG00000157005	SST	SMST	28969.9	0.164866	0.164866	0.00908767	0.0746844
ENSG00000154645	CHODL	C21orf68,FLJ12627,MT75,PRED12	1906.9	0.164741	-0.164741	0.00431624	0.0487157
ENSG00000123983	ACSL3	ACS3,FACL3,PRO2194	3727.42	0.164209	-0.164209	0.000119543	0.00340391
ENSG00000175567	UCP2	BMIQ4,SLC25A8	490.69	0.164185	-0.164185	0.00855975	0.137841
ENSG00000138468	SENP7	NA	3943.76	0.163927	-0.163927	0.000832725	0.0160029
ENSG00000135919	SERPINE2	GDN,nexin,PI7,PN1,PNI	1567.14	0.163379	0.163379	0.00287868	0.0367226
ENSG00000196233	LCOR	C10orf12,DKFZP564P1916,FLJ13022,FLJ38026,KIAA1795,MLR2	7565.03	0.16317	-0.16317	0.000175542	0.00498109
ENSG00000153130	SCOC	HRIHFB2072,SCOCO,UNC-69	4292	0.163081	-0.163081	0.000629228	0.0127039
ENSG00000072401	UBE2D1	E2(17)KB1,SFT,UBC4/5,UBCH5,UbcH5A	1662.05	0.16298	-0.16298	0.00219515	0.0293178
ENSG00000136051	WASHC4	KIAA1033,SWIP	2706.18	0.162621	-0.162621	0.000783335	0.0140248
ENSG00000140859	KIFC3	NA	616.402	0.162582	0.162582	0.00783426	0.130526
ENSG00000214176	PLEKHM1P1	LOC440456,PLEKHM1P	1459.61	0.162575	-0.162575	0.000816637	0.01584
ENSG00000182628	SKA2	FAM33A,FLJ12758	2346.14	0.162536	-0.162536	0.000188502	0.00568386
ENSG00000182963	GJC1	CX45,GJA7	1978.27	0.162351	-0.162351	0.000462985	0.0109281
ENSG00000149289	ZC3H12C	KIAA1726,MCPIP3	1303.83	0.162025	-0.162025	0.00106777	0.019118
ENSG00000101746	NOL4	CT125,HRIHFB2255,NOLP	305.989	0.161852	0.161852	0.0093265	0.104545
ENSG00000074695	LMAN1	ERGIC-53,ERGIC53,F5F8D,FMFD1,gp58,MCFD1,MR60	2858.02	0.161408	-0.161408	8.86226e-05	0.00340269
ENSG00000137936	BCAR3	AND-34,NSP2,SH2D3B	1315.57	0.161284	0.161284	0.00707748	0.0686937
ENSG00000147853	AK3	AK3L1,AK6,AKL3L1	1210.71	0.161228	-0.161228	0.000713533	0.0146706
ENSG00000215218	UBE2QL1	FLJ25076	1613.57	0.160365	0.160365	0.000604069	0.0124604
ENSG00000111110	PPM1H	ARHCL1,FLJ13253,KIAA1157,NERPP-2C	1725.93	0.160336	0.160336	0.00118445	0.0204369
ENSG00000269711	AC008763.3	NA	1615.77	0.160288	0.160288	0.00386998	0.0431665
ENSG00000108100	CCNY	C10orf9,CBCP1,CFP1	8072.61	0.160197	-0.160197	0.00144337	0.0216612
ENSG00000162706	CADM3	BIgR,FLJ10698,IGSF4B,Necl-1,NECL1,SynCAM3,TSLL1	20041.4	0.159899	-0.159899	0.000163105	0.00590386
ENSG00000109107	ALDOC	NA	1005.11	0.159893	-0.159893	0.00307343	0.0601521
ENSG00000159086	PAXBP1	C21orf66,fSAP105,GCFC,GCFC1	3046.02	0.15989	-0.15989	0.000774237	0.0123639
ENSG00000169762	TAPT1	FLJ90013	938.534	0.159813	-0.159813	0.0013533	0.0235081
ENSG00000165997	ARL5B	ARL8	2802.37	0.159572	-0.159572	0.00150893	0.0216612
ENSG00000176225	RTTN	DKFZP434G145	860.274	0.159542	-0.159542	0.00221349	0.0474699
ENSG00000095539	SEMA4G	FLJ20590,KIAA1619	2215.8	0.159029	-0.159029	0.000412706	0.010114
ENSG00000140545	MFGE8	BA46,EDIL1,hP47,HsT19888,MFG-E8,OAcGD3S,SED1,SPAG10	688.657	0.159022	0.159022	0.00924053	0.143724
ENSG00000106799	TGFBR1	ACVRLK4,ALK-5,ALK5,ESS1,MSSE,TBR-i,TBRI	11331.6	0.15894	-0.15894	1.07726e-05	0.000633921
ENSG00000124406	ATP8A1	ATPIA	15526.2	0.1589	-0.1589	0.000922233	0.0159264
ENSG00000187122	SLIT1	MEGF4,SLIL1,Slit-1,slit1,SLIT3	2145.76	0.158755	0.158755	0.00296152	0.0373296
ENSG00000132424	PNISR	bA98I9.2,C6orf111,DKFZp564B0769,FLJ14752,SFRS18,SRrp130	7381.99	0.158562	-0.158562	0.000699324	0.0144265
ENSG00000143013	LMO4	NA	1158.13	0.15846	0.15846	0.00141266	0.0221704
ENSG00000189337	KAZN	C1orf196,FLJ43806,KAZRIN,KIAA1026	2136.38	0.158267	0.158267	0.00156141	0.0296737
ENSG00000134684	YARS1	tyrRS,YARS,YRS,YTS	7274.14	0.157985	0.157985	0.000244124	0.0063209
ENSG00000188803	SHISA6	FLJ45455	12909.9	0.15759	0.15759	0.00914057	0.0739942
ENSG00000085491	SLC25A24	APC1,DKFZp586G0123	2821.99	0.157446	-0.157446	0.000176734	0.00416435
ENSG00000135535	CD164	DFNA66,MGC-24,MUC-24	1381.55	0.156964	-0.156964	0.00186042	0.0261695
ENSG00000152749	GPR180	ITR	450.209	0.156721	-0.156721	0.00600174	0.0782537
ENSG00000114767	RRP9	RNU3IP2,U3-55K	1242.1	0.156645	0.156645	0.000972923	0.0240905
ENSG00000111052	LIN7A	LIN-7A,MALS-1,TIP-33,VELI1	2029.36	0.156634	-0.156634	0.000487576	0.0136671
ENSG00000164932	CTHRC1	NA	856.847	0.156622	0.156622	0.00649448	0.065729
ENSG00000184611	KCNH7	erg3,HERG3,Kv11.3	976.186	0.15651	-0.15651	0.00286554	0.0369478
ENSG00000128272	ATF4	CREB-2,TAXREB67,TXREB	19178.6	0.156213	0.156213	6.60023e-07	7.7266e-05
ENSG00000163931	TKT	NA	12622.4	0.156168	0.156168	9.92084e-05	0.00363164
ENSG00000155970	MICU3	DKFZp313A0139,EFHA2	613.326	0.155947	-0.155947	0.00584328	0.0754964
ENSG00000230551	AC021078.1	NA	6069.03	0.155809	-0.155809	0.000121814	0.00390444
ENSG00000101412	E2F1	RBBP3,RBP3	2466.52	0.155691	-0.155691	0.00104082	0.0189379
ENSG00000145439	CBR4	FLJ14431,SDR45C1	980.853	0.155011	-0.155011	0.00151372	0.0251371
ENSG00000132485	ZRANB2	ZIS,ZIS1,ZIS2,ZNF265	3180.2	0.154984	-0.154984	0.000635176	0.0107725
ENSG00000250349	AF241726.2	NA	3590.3	0.154887	0.154887	3.48342e-05	0.001304
ENSG00000157911	PEX10	RNF69	891.354	0.15484	0.15484	0.00252644	0.0364592
ENSG00000076053	RBM7	NA	1202.11	0.154839	-0.154839	0.00105805	0.0190224
ENSG00000151835	SACS	ARSACS,DKFZp686B15167,DNAJC29,KIAA0730,PPP1R138,SPAX6	9196.19	0.154751	-0.154751	9.04879e-06	0.000565581
ENSG00000138411	HECW2	KIAA1301,NEDL2	4086.68	0.15471	-0.15471	0.000448063	0.0103303
ENSG00000188529	SRSF10	FUSIP1,FUSIP2,PPP1R149,SFRS13,SFRS13A,SRp38,SRrp40,TASR1,TASR2	5032.4	0.154703	-0.154703	2.68923e-05	0.001304
ENSG00000139826	ABHD13	bA153I24.2,BEM46L1,C13orf6,FLJ14906	895.749	0.154571	-0.154571	0.0047421	0.0578564
ENSG00000177853	ZNF518A	KIAA0335,ZNF518	2114.39	0.154427	-0.154427	0.0010818	0.0191969
ENSG00000084073	ZMPSTE24	FACE-1,HGPS,PRO1,STE24,Ste24p	1923.75	0.154123	-0.154123	0.000576498	0.0126648
ENSG00000149131	SERPING1	C1-INH,C1IN,C1INH,C1NH,HAE1,HAE2	2997.6	0.154112	0.154112	9.51793e-05	0.00351544
ENSG00000130766	SESN2	DKFZp761M0212,HI95,SES2,SEST2	2412.65	0.153997	0.153997	0.00417682	0.0474466
ENSG00000113742	CPEB4	KIAA1673	4929.41	0.153974	-0.153974	0.000164045	0.00516252
ENSG00000107854	TNKS2	PARP-5b,PARP-5c,PARP5B,PARP5C,pART6,TANK2,TNKL	4801.68	0.153932	-0.153932	3.04827e-05	0.0015222
ENSG00000113369	ARRDC3	KIAA1376,TLIMP	5389.98	0.153683	-0.153683	0.000151994	0.00497573
ENSG00000163702	IL17RC	IL17-RL	517.434	0.153563	-0.153563	0.00913008	0.1427
ENSG00000151746	BICD1	NA	13976.2	0.153104	-0.153104	0.000506279	0.0107725
ENSG00000272636	DOC2B	DOC2BL	5269.69	0.152978	0.152978	0.00013981	0.00435813
ENSG00000115268	RPS15	MGC111130,RIG,S15	11375	0.152746	0.152746	0.00160316	0.0282143
ENSG00000155008	APOOL	AAIR8193,CXorf33,FAM121A,Mic27,MICOS27,UNQ8193	1198.64	0.152745	-0.152745	0.00105084	0.018976
ENSG00000152082	MZT2B	FAM128B,FLJ14346,MOZART2B	2664.9	0.152728	0.152728	0.0039025	0.0351933
ENSG00000189266	PNRC2	NA	2421.54	0.152715	-0.152715	0.000207447	0.0045942
ENSG00000163399	ATP1A1	NA	6208.02	0.15265	0.15265	0.000541789	0.0117774
ENSG00000226137	BAIAP2-DT	BAIAP2-AS1,lnc-BAIAP2	2976.23	0.15264	-0.15264	0.00151748	0.0189379
ENSG00000243302	AC018638.4	NA	282.486	0.152219	-0.152219	0.00909476	0.102058
ENSG00000162923	WDR26	FLJ21016,GID7	7173.34	0.151965	-0.151965	4.68798e-05	0.00192791
ENSG00000116793	PHTF1	PHTF	2518.58	0.151945	-0.151945	0.000909518	0.0154323
ENSG00000143126	CELSR2	ADGRC2,CDHF10,EGFL2,Flamingo1,KIAA0279,MEGF3	15041.4	0.151841	-0.151841	0.00039536	0.00900749
ENSG00000139163	ETNK1	EKI,EKI1	4121.19	0.15162	-0.15162	0.00284756	0.0365203
ENSG00000157833	GAREM2	FAM59B,FLJ00375,GAREML,KIAA2038	2091.73	0.151599	0.151599	0.000344603	0.00891219
ENSG00000115825	PRKD3	EPK2,PRKCN	1437.49	0.151192	-0.151192	0.000677778	0.013373
ENSG00000131873	CHSY1	CSS1,KIAA0990	2379.5	0.151167	-0.151167	0.00150115	0.023935
ENSG00000164118	CEP44	KIAA1712	871.859	0.151141	-0.151141	0.00237814	0.0499866
ENSG00000123131	PRDX4	AOE37-2	1902.7	0.151129	0.151129	0.000744886	0.0181249
ENSG00000113966	ARL6	BBS3,RP55	558.576	0.151099	-0.151099	0.00652599	0.116926
ENSG00000184185	KCNJ12	hIRK1,IRK2,KCNJN1,Kir2.2,Kir2.2v	1964.31	0.150995	-0.150995	0.00356776	0.042547
ENSG00000141959	PFKL	NA	2797.64	0.1507	0.1507	0.000373185	0.00710987
ENSG00000163412	EIF4E3	MGC39820	1844.92	0.150484	-0.150484	0.00186056	0.0275666
ENSG00000184545	DUSP8	C11orf81,FLJ42958,HB5,HVH-5	5209.28	0.150285	0.150285	4.16435e-05	0.00192853
ENSG00000152503	TRIM36	HAPRIN,RBCC728,RNF98	6132.82	0.150235	-0.150235	1.97258e-05	0.00101276
ENSG00000160781	PAQR6	FLJ22672,PRdelta	322.563	0.150206	-0.150206	0.00945283	0.1069
ENSG00000187902	SHISA7	NA	983.417	0.150169	-0.150169	0.00308324	0.0423145
ENSG00000101098	RIMS4	C20orf190,dJ781B1.3	11451.9	0.150072	-0.150072	9.98051e-05	0.00340269
ENSG00000033867	SLC4A7	NBC3,SBC2,SLC4A6	1720.84	0.150072	-0.150072	0.0018902	0.0278777
ENSG00000138771	SHROOM3	APXL3,KIAA1481,SHRM,ShrmL	453.135	0.15003	0.15003	0.0100312	0.111136
ENSG00000123411	IKZF4	Eos,ZNFN1A4	1561.27	0.149793	-0.149793	0.00086658	0.0157203
ENSG00000138434	ITPRID2	CS-1,KIAA1927,KRAP,SPAG13,SSFA2	2006.3	0.149649	-0.149649	0.0028913	0.0445633
ENSG00000116754	SRSF11	NET2,p54,SFRS11	8024.29	0.149606	-0.149606	0.000212935	0.00710987
ENSG00000213639	PPP1CB	PP-1B,PP1B,PP1beta	6059.83	0.14955	-0.14955	0.000412917	0.010127
ENSG00000182771	GRID1	GluD1,KIAA1220	1091.09	0.14952	0.14952	0.00377598	0.0477473
ENSG00000028203	VEZT	DKFZP761C241	6640.08	0.149492	-0.149492	8.02562e-05	0.00320227
ENSG00000117500	TMED5	CGI-100,p24g2,p24gamma2	1212.14	0.149333	-0.149333	0.00492441	0.0725251
ENSG00000013810	TACC3	ERIC-1,ERIC1,maskin,Tacc4	1129.54	0.149332	0.149332	0.0061555	0.065729
ENSG00000115525	ST3GAL5	SIAT9,SIATGM3S,ST3GalV	1903.68	0.149309	-0.149309	0.0019395	0.0282594
ENSG00000102302	FGD1	FGDY,ZFYVE3	1294.8	0.149223	0.149223	0.00215663	0.0306312
ENSG00000130224	LRCH2	KIAA1495	1235.29	0.148736	-0.148736	0.00151318	0.0239798
ENSG00000171094	ALK	CD246	1972.84	0.148685	0.148685	0.00762435	0.0846964
ENSG00000170802	FOXN2	HTLF	1041.61	0.148424	-0.148424	0.00424889	0.0741553
ENSG00000179387	ELMOD2	MGC10084	2844.88	0.148362	-0.148362	0.00178049	0.0267535
ENSG00000144724	PTPRG	PTPG,RPTPG	5450.24	0.147873	0.147873	0.00342423	0.0414785
ENSG00000151376	ME3	NA	369.195	0.14772	-0.14772	0.0121209	0.123993
ENSG00000118160	SLC8A2	KIAA1087,NCX2	3528.89	0.147709	-0.147709	0.00103389	0.0188999
ENSG00000137309	HMGA1	HMGIY	11378.9	0.147396	0.147396	0.00316514	0.0364592
ENSG00000143878	RHOB	ARH6,ARHB,MST081,RhoB,RHOH6	9061.02	0.147241	0.147241	0.000518198	0.0133443
ENSG00000251322	SHANK3	KIAA1650,prosap2,PSAP2,SPANK-2	1887.43	0.147217	-0.147217	0.00148819	0.0239045
ENSG00000124608	AARS2	AARSL,bA444E17.1,KIAA1270	2191.68	0.147084	0.147084	0.000793688	0.0120885
ENSG00000114439	BBX	HBP2,HSPC339,MDS001	2120.98	0.146921	-0.146921	0.00146405	0.0236709
ENSG00000131019	ULBP3	RAET1N	490.757	0.146862	-0.146862	0.00642446	0.079872
ENSG00000164975	SNAPC3	MGC132011,MGC33124,PTFbeta,SNAP50	3762.75	0.146762	-0.146762	0.000154876	0.00441999
ENSG00000162601	MYSM1	KIAA1915	2142.86	0.146759	-0.146759	0.00216455	0.0306312
ENSG00000177551	NHLH2	bHLHa34,HEN2,NSCL2	16054.1	0.146597	-0.146597	0.000483021	0.0104597
ENSG00000162368	CMPK1	CMPK,UMP-CMPK	2913.33	0.14658	-0.14658	0.00036178	0.00920209
ENSG00000164209	SLC25A46	NA	2069.14	0.146536	-0.146536	0.00109992	0.0148974
ENSG00000158715	SLC45A3	IPCA-2,IPCA-6,IPCA-8,PCANAP2,PCANAP6,PCANAP8,prostein	536.316	0.146391	0.146391	0.00943524	0.14582
ENSG00000153214	TMEM87B	FLJ14681	433.698	0.146303	-0.146303	0.00724301	0.0907285
ENSG00000109089	CDR2L	HUMPPA	2608.46	0.146301	0.146301	0.00016669	0.0043006
ENSG00000115252	PDE1A	NA	503.846	0.14627	-0.14627	0.0091656	0.143045
ENSG00000156299	TIAM1	NA	1228.28	0.146265	0.146265	0.00674035	0.0628456
ENSG00000138604	GLCE	HSEPI,KIAA0836	655.853	0.146263	-0.146263	0.00459819	0.0961527
ENSG00000120675	DNAJC15	DNAJD1,MCJ	1213.22	0.146242	-0.146242	0.00242699	0.0444425
ENSG00000261582	AL121753.1	NA	1990.81	0.146238	0.146238	0.00119223	0.020599
ENSG00000122786	CALD1	CDM,H-CAD,L-CAD	1848.42	0.146059	0.146059	0.00833989	0.0758317
ENSG00000141449	GREB1L	C18orf6,FLJ13687,KIAA1772	11148.8	0.145978	0.145978	0.000973043	0.0163051
ENSG00000184588	PDE4B	DPDE4	2936.46	0.145763	0.145763	0.00116839	0.020387
ENSG00000164031	DNAJB14	FLJ14281	969.328	0.14571	-0.14571	0.00494835	0.0544856
ENSG00000114450	GNB4	NA	1316.83	0.145687	-0.145687	0.00403367	0.0465084
ENSG00000092421	SEMA6A	HT018,KIAA1368,SEMA,SEMA6A1,SEMAQ	9870.14	0.145674	-0.145674	5.23227e-05	0.00206504
ENSG00000167747	C19orf48	BC006151,MGC13170	1169.36	0.145658	0.145658	0.00491598	0.0515735
ENSG00000148908	RGS10	NA	7946.31	0.145606	0.145606	0.000186174	0.00514348
ENSG00000174136	RGMB	DRAGON,FLJ90406	8175.07	0.145517	0.145517	0.00147005	0.0237057
ENSG00000127990	SGCE	DYT11	1450.79	0.145496	-0.145496	0.00115041	0.0269604
ENSG00000158887	MPZ	CMT1,CMT1B,CMT2I,CMT2J,HMSNIB,P0	544.209	0.145458	0.145458	0.00606047	0.113005
ENSG00000163728	TTC14	FLJ00166,KIAA1980	2501.44	0.145452	-0.145452	0.00342233	0.0346235
ENSG00000169891	REPS2	POB1	454.245	0.145414	-0.145414	0.00991231	0.107685
ENSG00000162630	B3GALT2	beta3Gal-T2	2230.65	0.145381	-0.145381	0.00183613	0.0209256
ENSG00000285565	NA	NA	2756.27	0.145276	0.145276	0.000205841	0.00500644
ENSG00000148840	PPRC1	KIAA0595,MGC74642,PRC	1855.52	0.145218	0.145218	0.000383723	0.00710987
ENSG00000013293	SLC7A14	KIAA1613,PPP1R142	615.124	0.145183	-0.145183	0.00795533	0.131656
ENSG00000146243	IRAK1BP1	AIP70,SIMPL	726.519	0.145017	-0.145017	0.00438715	0.092091
ENSG00000169926	KLF13	BTEB3,FKLF-2,NSLP1,RFLAT-1	11165.8	0.14499	-0.14499	0.000381493	0.00883794
ENSG00000128590	DNAJB9	MDG1	1488.3	0.144979	-0.144979	0.00189947	0.0374528
ENSG00000115159	GPD2	NA	1654.6	0.144965	-0.144965	0.00103361	0.0176923
ENSG00000196581	AJAP1	MOT8,SHREW-1,SHREW1	2221.79	0.144901	0.144901	0.00157171	0.0189395
ENSG00000115756	HPCAL1	BDR1,HLP2,VILIP-3	1056.5	0.144897	0.144897	0.00812185	0.110351
ENSG00000285641	NA	NA	2527.47	0.144667	0.144667	0.000795556	0.0125439
ENSG00000244879	GABPB1-AS1	NA	3109.44	0.144582	-0.144582	0.000129046	0.00340269
ENSG00000100714	MTHFD1	MTHFC,MTHFD	2024.47	0.144476	0.144476	0.00260901	0.0347575
ENSG00000135870	RC3H1	KIAA2025,RNF198,roquin,RP5-1198E17.5	1594.43	0.144464	-0.144464	0.00241185	0.0331393
ENSG00000237440	ZNF737	ZNF102	2212.25	0.144458	-0.144458	0.000598561	0.0129188
ENSG00000011405	PIK3C2A	PI3K-C2alpha	1881.38	0.14442	-0.14442	0.00173431	0.0262454
ENSG00000158042	MRPL17	MRP-L26,RPML26	928.359	0.14437	0.14437	0.00349146	0.0423145
ENSG00000163618	CADPS	CAPS,CAPS1,KIAA1121,UNC-31	14120.6	0.144289	-0.144289	0.000528721	0.012101
ENSG00000105483	CARD8	CARDINAL,Dakar,KIAA0955,NDPP,TUCAN	1184.24	0.144256	-0.144256	0.00254896	0.0343861
ENSG00000168300	PCMTD1	FLJ10883	1772.52	0.144232	-0.144232	0.00144983	0.0235081
ENSG00000149925	ALDOA	NA	16470.8	0.144173	0.144173	1.2875e-05	0.000703032
ENSG00000145087	STXBP5L	KIAA1006,LLGL4	1128.69	0.14409	-0.14409	0.00159933	0.0379
ENSG00000285043	AC093512.2	NA	16268.4	0.143987	0.143987	1.15931e-05	0.000704511
ENSG00000068305	MEF2A	RSRFC4,RSRFC9	2233.7	0.143942	-0.143942	0.000675637	0.0142097
ENSG00000154319	FAM167A	C8orf13,DIORA-1	486.925	0.143791	0.143791	0.00929095	0.144286
ENSG00000164187	LMBRD2	DKFZp434H2226	2065.65	0.143664	-0.143664	0.00241974	0.0392718
ENSG00000186907	RTN4RL2	NgR2,NGRH1	4507.63	0.143543	0.143543	0.00117753	0.019597
ENSG00000172037	LAMB2	LAMS,NPHS5	457.263	0.143471	0.143471	0.0112458	0.115796
ENSG00000070367	EXOC5	SEC10,SEC10L1,SEC10P	6572.95	0.143449	-0.143449	0.000445035	0.0100992
ENSG00000107551	RASSF4	AD037,MGC44914	2381.54	0.142927	-0.142927	0.00149989	0.028774
ENSG00000006459	KDM7A	JHDM1D,KIAA1718	2218.21	0.142694	-0.142694	0.0027458	0.0359968
ENSG00000165349	SLC7A3	ATRC3,CAT-3,FLJ14541	606.54	0.142688	0.142688	0.0116724	0.11535
ENSG00000197785	ATAD3A	FLJ10709	1144.22	0.142636	0.142636	0.00204218	0.0317534
ENSG00000149599	DUSP15	bA243J16.5,bA243J16.6,C20orf57,FLJ20645,VHY	579.054	0.142619	0.142619	0.0109078	0.111101
ENSG00000160145	KALRN	ARHGEF24,DUET,duo,HAPIP,Hs.8004,Kalirin,TRAD	21228.7	0.142245	-0.142245	0.000331424	0.00772936
ENSG00000264112	AC015813.1	NA	701.732	0.142043	-0.142043	0.0048058	0.0982073
ENSG00000166501	PRKCB	PKC?,PKCB,PRKCB1,PRKCB2	1303.66	0.142016	0.142016	0.00579272	0.0601521
ENSG00000139977	NAA30	C14orf35,FLJ35355,MAK3,Mak3p,NAT12	1394.15	0.141746	-0.141746	0.00256516	0.034466
ENSG00000181291	TMEM132E	DFNB99	4872.85	0.141697	-0.141697	0.00167818	0.02426
ENSG00000234741	GAS5	NCRNA00030,SNHG2	4592.08	0.141654	0.141654	0.000227379	0.00653849
ENSG00000134323	MYCN	bHLHe37,MYCNOT,N-myc,NMYC	2155.88	0.141619	0.141619	0.00110503	0.0195245
ENSG00000273734	AC005258.1	NA	5569.85	0.141566	0.141566	0.000173582	0.00537113
ENSG00000156687	UNC5D	KIAA1777,Unc5h4	888.847	0.141438	0.141438	0.0106944	0.0891989
ENSG00000239672	NME1	NDPKA,NM23,NM23-H1	6497.83	0.140997	0.140997	0.000241415	0.00677332
ENSG00000109929	SC5D	SC5DL	3115.16	0.140961	-0.140961	0.000466726	0.00987554
ENSG00000121931	LRIF1	C1orf103,FLJ11269,RIF1	1239.52	0.140946	-0.140946	0.0018476	0.036845
ENSG00000090861	AARS1	AARS,AlaRS,CMT2N	8272.89	0.140587	0.140587	0.000133763	0.00448408
ENSG00000136231	IGF2BP3	CT98,IMP-3,IMP3	3053.71	0.140502	-0.140502	0.000418914	0.00786941
ENSG00000108506	INTS2	INT2,KIAA1287	893.338	0.140324	-0.140324	0.00364654	0.0436447
ENSG00000133519	ZDHHC8P1	FLJ31568,ZDHHC8P	405.928	0.140059	0.140059	0.0117923	0.117851
ENSG00000118418	HMGN3	TRIP7	984.763	0.139852	-0.139852	0.00439154	0.049755
ENSG00000188735	TMEM120B	NA	5464.96	0.139844	-0.139844	0.000953316	0.0170752
ENSG00000100503	NIN	NA	3903.37	0.139798	-0.139798	0.000469289	0.0106927
ENSG00000117450	PRDX1	NKEFA,PAGA	44941.5	0.139622	-0.139622	0.000315871	0.00748499
ENSG00000184368	MAP7D2	FLJ14503	907.813	0.139548	0.139548	0.0073564	0.0734635
ENSG00000137818	RPLP1	LP1	23798.6	0.139456	0.139456	0.000158544	0.0046899
ENSG00000129596	CDO1	NA	9808.99	0.139391	-0.139391	0.000388387	0.00891961
ENSG00000137941	TTLL7	FLJ23033	4724.2	0.139382	-0.139382	0.00354075	0.0423145
ENSG00000116141	MARK1	MARK,PAR-1C	3937.14	0.139199	-0.139199	0.000824072	0.0154754
ENSG00000099246	RAB18	NA	4828.94	0.139177	-0.139177	0.00130219	0.0217671
ENSG00000164114	MAP9	ASAP,FLJ21159	923.488	0.139137	-0.139137	0.00340971	0.0417434
ENSG00000102531	FNDC3A	bA203I16.5,FNDC3,KIAA0970	2870.55	0.138844	-0.138844	0.00171398	0.0208812
ENSG00000266028	SRGAP2	ARHGAP34,FNBP2,KIAA0456,SRGAP2A	1198.06	0.138772	0.138772	0.00589884	0.0577969
ENSG00000146540	C7orf50	MGC11257,YCR016W	2220.1	0.138757	0.138757	0.00239883	0.02485
ENSG00000213088	ACKR1	CCBP1,CD234,DARC,Dfy,FY,GPD	1152.78	0.138687	-0.138687	0.00329293	0.0407365
ENSG00000106341	PPP1R17	C7orf16,GSBS	25987.3	0.138532	-0.138532	0.00143256	0.0216612
ENSG00000242265	PEG10	HB-1,KIAA1051,Mar2,Mart2,MEF3L,RGAG3,RTL2,SIRH1	49944.2	0.138511	-0.138511	8.54594e-05	0.00304898
ENSG00000110108	TMEM109	MGC5508	393.717	0.138504	0.138504	0.0118081	0.120678
ENSG00000129292	PHF20L1	CGI-72,FLJ13649,FLJ21615,MGC64923,TDRD20B	3356.7	0.138443	-0.138443	0.000805984	0.0157323
ENSG00000057019	DCBLD2	CLCP1,ESDN	3390.36	0.138364	0.138364	0.00822893	0.0590906
ENSG00000104442	ARMC1	Arcp,FLJ10511	1986.88	0.138207	-0.138207	0.00124636	0.0253295
ENSG00000164111	ANXA5	ANX5,ENX2	3906.59	0.138146	0.138146	0.00106542	0.0190699
ENSG00000129003	VPS13C	FLJ10381,FLJ20136,KIAA1421	4885.84	0.13813	-0.13813	0.00218159	0.0307332
ENSG00000100201	DDX17	P72	35836.6	0.13812	-0.13812	0.000116442	0.00372364
ENSG00000137054	POLR1E	FLJ13390,FLJ13970,PAF53,PRAF1	2357.12	0.137847	0.137847	0.00442738	0.0495171
ENSG00000165512	ZNF22	HKR-T1,KOX15,Zfp422,ZNF422	2328	0.137662	-0.137662	0.00058923	0.0127974
ENSG00000163888	CAMK2N2	CaM-KIIN	927.693	0.137613	0.137613	0.0040272	0.046877
ENSG00000160949	TONSL	IKBR,NFKBIL2	658.502	0.137581	0.137581	0.00892424	0.0980328
ENSG00000218336	TENM3	KIAA1455,ODZ3,Ten-M3,TEN3	4967.18	0.137536	-0.137536	0.0012973	0.0216612
ENSG00000161011	SQSTM1	A170,OSIL,p60,p62,p62B,PDB3	4053.7	0.137373	0.137373	0.00123884	0.0211379
ENSG00000130775	THEMIS2	C1orf38,ICB-1	241.193	0.13733	-0.13733	0.0116787	0.190568
ENSG00000144283	PKP4	p0071	2483.19	0.137297	0.137297	0.000563974	0.0150298
ENSG00000115365	LANCL1	GPR69A,p40	6309.87	0.137175	-0.137175	0.000701238	0.0140248
ENSG00000183853	KIRREL1	KIRREL,NEPH1	3007.15	0.13698	0.13698	0.00203855	0.0235081
ENSG00000229852	AC019205.1	NA	541.662	0.136881	-0.136881	0.00774223	0.131064
ENSG00000183696	UPP1	UDRPASE,UP,UPASE,UPP	1787.21	0.136677	0.136677	0.00950314	0.0974929
ENSG00000107819	SFXN3	SFX3,SLC56A3	2816.97	0.136535	-0.136535	0.00282159	0.0364592
ENSG00000130287	NCAN	CSPG3	16613.9	0.13649	-0.13649	0.00143362	0.0216612
ENSG00000140367	UBE2Q2	DKFZp762C143	2121.03	0.136473	-0.136473	0.000594808	0.0155453
ENSG00000168301	KCTD6	KCASH3,MGC27385	771.832	0.136227	-0.136227	0.00558683	0.0613691
ENSG00000149311	ATM	ATA,ATC,ATD,ATDC,TEL1,TELO1	3441.35	0.136018	-0.136018	0.00106114	0.0170752
ENSG00000107789	MINPP1	MIPP	1238.67	0.135977	-0.135977	0.00374799	0.0605716
ENSG00000167081	PBX3	NA	3710.17	0.135964	-0.135964	0.000606362	0.0108907
ENSG00000173272	MZT2A	FAM128A,MOZART2A	1883.91	0.135764	0.135764	0.00279761	0.0363484
ENSG00000110987	BCL7A	BCL7	6573.85	0.135628	-0.135628	0.000617792	0.0127535
ENSG00000217930	PAM16	Magmas,Tim16,TIMM16	655.029	0.135579	0.135579	0.00640192	0.115513
ENSG00000177058	SLC38A9	FLJ90709	916.768	0.135514	-0.135514	0.00397797	0.0712913
ENSG00000203880	PCMTD2	C20orf36,FLJ10883	3263.39	0.135512	-0.135512	0.000569475	0.0112539
ENSG00000017483	SLC38A5	JM24,SN2	685.811	0.135361	-0.135361	0.0115291	0.16459
ENSG00000140332	TLE3	ESG,ESG3,GRG3,HsT18976,KIAA1547	2639.73	0.135242	0.135242	0.0011859	0.0185663
ENSG00000162695	SLC30A7	ZNT7,ZnTL2	724.304	0.135183	-0.135183	0.00739509	0.126623
ENSG00000198315	ZKSCAN8	LD5-1,ZNF192,ZSCAN40	3766.37	0.135045	-0.135045	0.000941073	0.0157203
ENSG00000125534	PPDPF	C20orf149,dJ697K14.9,exdpf	6834.88	0.135	0.135	0.0039376	0.0421089
ENSG00000115109	EPB41L5	BE37,FLJ12957,KIAA1548,LULU,LULU1,YMO1,YRT	3434.25	0.134973	-0.134973	0.00064819	0.0123887
ENSG00000100258	LMF2	TMEM112B,TMEM153	1812.07	0.134929	0.134929	0.00306621	0.0465084
ENSG00000036054	TBC1D23	FLJ11046	1547.22	0.134808	-0.134808	0.00278074	0.0489207
ENSG00000073111	MCM2	BM28,CCNL1,cdc19,CDCL1,D3S3194,DFNA70,KIAA0030	1988.03	0.134733	0.134733	0.0118686	0.111408
ENSG00000136940	PDCL	DKFZp564M1863,PhLP	1439.65	0.134516	-0.134516	0.00137571	0.0226886
ENSG00000106105	GARS1	CMT2D,DSMAV,GARS,GlyRS,SMAD1	17570.8	0.134416	0.134416	0.000147942	0.00544826
ENSG00000164073	MFSD8	CLN7,MGC33302	808.302	0.134416	-0.134416	0.00753556	0.076328
ENSG00000158747	NBL1	D1S1733E,DAN,DAND1,NB,NO3	1582.4	0.134379	-0.134379	0.00429339	0.0483941
ENSG00000163946	TASOR	C3orf63,FAM208A,KIAA1105,RAP140,se89-1,TASOR1	2445.09	0.13409	-0.13409	0.00104853	0.0143916
ENSG00000164506	STXBP5	LLGL3,tomosyn	975.136	0.134065	-0.134065	0.00579238	0.0649095
ENSG00000171867	PRNP	AltPrP,CD230,CJD,GSS,PRIP,PRP	1903.93	0.133982	0.133982	0.00651087	0.0772811
ENSG00000151067	CACNA1C	CACH2,CACN2,CACNL1A1,Cav1.2,CCHL1A1,LQT8,TS	1133.53	0.133939	0.133939	0.00969335	0.0839059
ENSG00000119508	NR4A3	CHN,CSMF,MINOR,NOR1	895.518	0.133763	0.133763	0.0118549	0.137975
ENSG00000177427	MIEF2	MGC23130,MiD49,SMCR7	635.414	0.133726	0.133726	0.00719507	0.123993
ENSG00000159579	RSPRY1	KIAA1972	3297.52	0.133601	-0.133601	0.000300399	0.00621808
ENSG00000101773	RBBP8	COM1,CtIP,RIM,SCKL2	675.024	0.133597	0.133597	0.00858621	0.137975
ENSG00000188811	NHLRC3	NA	835.564	0.133514	-0.133514	0.00738446	0.0751972
ENSG00000102317	RBM3	IS1-RNPL	9841.66	0.133466	-0.133466	0.000859169	0.016458
ENSG00000153094	BCL2L11	BIM,BimEL,BimL,BimS,BOD	651.977	0.133461	0.133461	0.009875	0.149751
ENSG00000175155	YPEL2	FKSG4	931.316	0.133428	-0.133428	0.00611583	0.0628456
ENSG00000149557	FEZ1	UNC-76	3997.56	0.133419	0.133419	0.00427402	0.048372
ENSG00000144730	IL17RD	FLJ35755,IL-17RD,IL17RLM,SEF	4446.7	0.133404	0.133404	0.00457072	0.0487157
ENSG00000112309	B3GAT2	GlcAT-S	2056.68	0.133381	0.133381	0.00906347	0.0795875
ENSG00000108443	RPS6KB1	p70(S6K)-alpha,PS6K,S6K,S6K1,STK14A	2129	0.133381	-0.133381	0.00184014	0.0273127
ENSG00000107443	CCNJ	bA690P14.1,FLJ10895	2712.69	0.133151	-0.133151	0.00116518	0.0157203
ENSG00000107140	TESK1	NA	1554.77	0.133066	0.133066	0.00129925	0.0216791
ENSG00000114978	MOB1A	C2orf6,FLJ10788,FLJ11595,Mats1,MOB1,Mob4B,MOBK1B,MOBKL1B	1445.91	0.132761	-0.132761	0.00158231	0.0247249
ENSG00000196911	KPNA5	IPOA6,SRP6	1043.88	0.132753	-0.132753	0.00738563	0.0751972
ENSG00000111605	CPSF6	CFIM,CFIM68,CFIM72,HPBRII-4,HPBRII-7	5708.79	0.132681	-0.132681	0.00235882	0.0307284
ENSG00000139737	SLAIN1	C13orf32,FLJ30046	2459.39	0.132593	-0.132593	0.00107106	0.019118
ENSG00000183580	FBXL7	FBL6,FBL7,KIAA0840	1344.42	0.132422	-0.132422	0.0079975	0.0974737
ENSG00000141622	RNF165	Ark2C,ARKL2,RNF111L2	6866.42	0.13241	-0.13241	0.000481788	0.0112539
ENSG00000176438	SYNE3	C14orf139,C14orf49,FLJ25605,LINC00341,NCRNA00341,Nesp3,Nesprin-3,NET53	1016.59	0.132407	-0.132407	0.00500697	0.0816255
ENSG00000083312	TNPO1	IPO2,KPNB2,MIP,MIP1,TRN	12627.4	0.132277	-0.132277	0.000456127	0.0100643
ENSG00000153914	SREK1	DKFZp564B176,SFRS12,SRrp508,SRrp86	3067.31	0.130949	-0.130949	0.0016349	0.0253132
ENSG00000182287	AP1S2	MRX59,MRXS5,PGS,SIGMA1B	2794.28	0.130677	-0.130677	0.00493912	0.0539685
ENSG00000112200	ZNF451	COASTER,dJ417I1.1,KIAA0576,KIAA1702	2289.67	0.130649	-0.130649	0.00116722	0.0154513
ENSG00000128564	VGF	SCG7,SgVII	5103.53	0.130566	0.130566	0.00754257	0.0712913
ENSG00000143797	MBOAT2	FLJ14415,FLJ90298,OACT2	4054.8	0.130456	-0.130456	0.00405681	0.0465169
ENSG00000160097	FNDC5	FRCP2	20765.2	0.130411	-0.130411	0.000249254	0.0064365
ENSG00000119655	NPC2	EDDM1,HE1,NP-C2	734.924	0.130346	0.130346	0.00959769	0.147344
ENSG00000178904	DPY19L3	NA	1900.11	0.130292	-0.130292	0.00302966	0.0379016
ENSG00000164182	NDUFAF2	B17.2L,mimitin,MMTN,NDUFA12L	596.612	0.130213	0.130213	0.00875292	0.097311
ENSG00000166471	TMEM41B	KIAA0033	1361.8	0.130141	-0.130141	0.00520516	0.0557634
ENSG00000174498	IGDCC3	HsT18880,PUNC	32012.3	0.13002	-0.13002	0.00134977	0.0251371
ENSG00000197302	ZNF720	NA	1511.42	0.130012	-0.130012	0.00271322	0.0355333
ENSG00000169427	KCNK9	K2p9.1,TASK-3,TASK3	439.69	0.129885	0.129885	0.0133606	0.13134
ENSG00000173209	AHSA2P	AHA1,AHSA2,DKFZp564C236,Hch1	1597.25	0.129845	-0.129845	0.00566985	0.0788947
ENSG00000182197	EXT1	LGCR,LGS,ttv	1780.32	0.129828	0.129828	0.00380007	0.0444425
ENSG00000177576	C18orf32	FLJ23458	4788.23	0.129706	-0.129706	0.000281602	0.0075058
ENSG00000196305	IARS1	IARS,ILRS	9121.71	0.129702	0.129702	0.00157087	0.022658
ENSG00000136603	SKIL	SNO,SnoA,SnoN	1337.08	0.12943	-0.12943	0.00667903	0.0869358
ENSG00000164096	C4orf3	ALN,HCVFTP1	4560.73	0.129415	-0.129415	0.0011763	0.0203952
ENSG00000183018	SPNS2	SLC62A2	3160.73	0.129013	-0.129013	0.00201901	0.0293164
ENSG00000112237	CCNC	CycC	1440.64	0.128911	-0.128911	0.0033948	0.0387003
ENSG00000186469	GNG2	NA	29173.3	0.128784	-0.128784	5.06923e-05	0.00256134
ENSG00000180530	NRIP1	RIP140	2812.22	0.128752	-0.128752	0.003096	0.0349448
ENSG00000133943	DGLUCY	C14orf159,FLJ39975	582.827	0.128594	0.128594	0.00995103	0.152187
ENSG00000105677	TMEM147	MGC1936,NIFIE14	2691.32	0.128433	0.128433	0.0024677	0.0258987
ENSG00000185305	ARL15	ARFRP2,FLJ20051	931.421	0.128363	-0.128363	0.00594085	0.0910403
ENSG00000198408	OGA	MEA5,MGEA5,NCOAT	21960	0.128358	-0.128358	0.000214315	0.00712994
ENSG00000147854	UHRF2	MGC33463,NIRF,RNF107,TDRD23,URF2	2228.07	0.128318	-0.128318	0.00101826	0.0142097
ENSG00000173889	PHC3	EDR3,FLJ12729,FLJ12967,HPH3	949.929	0.128296	-0.128296	0.00656557	0.0683044
ENSG00000146247	PHIP	BRWD2,DCAF14,FLJ20705,ndrp,WDR11	4409.69	0.128208	-0.128208	0.00177267	0.0267292
ENSG00000168702	LRP1B	LRP-DIT,LRPDIT	403.191	0.128062	0.128062	0.0135221	0.132505
ENSG00000171533	MAP6	FLJ41346,KIAA1878,MAP6-N,STOP	21011.1	0.127989	-0.127989	0.000269035	0.00677332
ENSG00000119280	C1orf198	DKFZp667D152,FLJ14525,FLJ16283,FLJ38847,MGC10710	2343.15	0.127846	0.127846	0.0022297	0.0371775
ENSG00000125967	NECAB3	APBA2BP,dJ63M2.4,dJ63M2.5,EFCBP3,NIP1,SYTIP2,XB51	3500.93	0.127799	-0.127799	0.00753149	0.0714696
ENSG00000151116	UEVLD	Attp,UEV3	465.656	0.127778	-0.127778	0.0124983	0.173728
ENSG00000178860	MSC	ABF-1,bHLHa22	5943.04	0.127766	0.127766	0.0024441	0.0314892
ENSG00000157827	FMNL2	FHOD2,KIAA1902	6468.41	0.127736	-0.127736	0.00121546	0.0196684
ENSG00000067208	EVI5	NB4S	714.426	0.127563	-0.127563	0.0105447	0.10859
ENSG00000172270	BSG	CD147,EMMPRIN,EMPRIN,OK	23447.7	0.127543	0.127543	0.000104222	0.00341322
ENSG00000135250	SRPK2	SFRSK2	7000.5	0.127467	-0.127467	4.74318e-05	0.00192853
ENSG00000101134	DOK5	C20orf180,dJ805C22.1	2496.51	0.127309	0.127309	0.00986068	0.0680878
ENSG00000169047	IRS1	HIRS-1	1090.89	0.12718	0.12718	0.00810475	0.110183
ENSG00000144560	VGLL4	KIAA0121	1681.03	0.126994	-0.126994	0.00607105	0.0589533
ENSG00000116478	HDAC1	GON-10,HD1,KDAC1,RPD3L1	1146.67	0.126973	-0.126973	0.0111266	0.0949495
ENSG00000082258	CCNT2	NA	4072.64	0.126878	-0.126878	0.00117138	0.0191969
ENSG00000165449	SLC16A9	C10orf36,FLJ43803,MCT9	619.645	0.126856	-0.126856	0.0117433	0.166701
ENSG00000221818	EBF2	COE2,FLJ11500	4401.25	0.126764	0.126764	0.00672902	0.0627373
ENSG00000181029	TRAPPC5	MGC52424,TRS31	1794.2	0.126692	0.126692	0.0107895	0.0888558
ENSG00000271533	Z83843.1	NA	288.687	0.126678	-0.126678	0.0131844	0.129151
ENSG00000117505	DR1	NC2-BETA,NC2B,NCB2	2480.39	0.126555	-0.126555	0.00128936	0.0216612
ENSG00000176463	SLCO3A1	OATP-D,OATP3A1,SLC21A11	939.193	0.126461	0.126461	0.00909616	0.0869406
ENSG00000140988	RPS2	LLREP3,S2	38719.4	0.126418	0.126418	0.00187718	0.0257163
ENSG00000136933	RABEPK	bA65N13.1,RAB9P40	1097.8	0.126273	0.126273	0.0066963	0.0980328
ENSG00000236287	ZBED5	Buster1	3754.6	0.126223	-0.126223	0.00153705	0.0242474
ENSG00000256771	ZNF253	BMZF-1,FLJ90391,ZNF411	1924.75	0.126219	-0.126219	0.00196672	0.0346235
ENSG00000185129	PURA	PUR-ALPHA,PUR1,PURALPHA	433.189	0.126151	-0.126151	0.0138527	0.129964
ENSG00000213096	AC092279.1	NA	1272.86	0.125844	-0.125844	0.0039622	0.0458374
ENSG00000164548	TRA2A	AWMS1,htra-2-alpha,tra2a	3172.8	0.12558	-0.12558	0.000571731	0.0126625
ENSG00000116752	BCAS2	DAM1,Snt309,SPF27	2479.75	0.125459	-0.125459	0.000762521	0.0152706
ENSG00000149231	CCDC82	FLJ23518	3437.34	0.125365	-0.125365	0.00626636	0.0495811
ENSG00000170579	DLGAP1	DAP-1,GKAP,SAPAP1	560.36	0.125221	0.125221	0.0135343	0.183973
ENSG00000110422	HIPK3	DYRK6,FIST3,PKY,YAK1	1544.58	0.125127	-0.125127	0.00508083	0.0737307
ENSG00000170776	AKAP13	AKAP-Lbc,ARHGEF13,BRX,c-lbc,HA-3,Ht31,LBC,PROTO-LB	4476.12	0.125108	-0.125108	0.000484995	0.0107481
ENSG00000138600	SPPL2A	IMP3,PSL2	770.158	0.125087	-0.125087	0.00801298	0.0917769
ENSG00000039319	ZFYVE16	KIAA0305,PPP1R69	1885.06	0.124973	-0.124973	0.00684935	0.0672157
ENSG00000176978	DPP7	DPP2,DPPII	1381.43	0.124913	0.124913	0.00408872	0.046877
ENSG00000105968	H2AZ2	H2AFV,H2AV,MGC10170,MGC10831,MGC1947	8474.65	0.124888	-0.124888	9.54652e-05	0.00333497
ENSG00000124785	NRN1	NRN	6627.09	0.124855	0.124855	0.00129097	0.0216612
ENSG00000114796	KLHL24	DRE1,FLJ20059	3232.01	0.12466	-0.12466	0.00300548	0.0378331
ENSG00000177731	FLII	FLI,Fli1,FLIL,MGC39265	3857.01	0.124644	0.124644	0.00148628	0.0238255
ENSG00000060749	QSER1	FLJ21924	3014.76	0.124475	-0.124475	0.00211534	0.023935
ENSG00000143669	LYST	CHS,CHS1	2406.64	0.124429	-0.124429	0.00138827	0.0273127
ENSG00000250091	DNAH10OS	FLJ45278	825.129	0.12442	0.12442	0.0108354	0.130921
ENSG00000088325	TPX2	C20orf1,C20orf2,DIL-2,p100	2031.71	0.124392	0.124392	0.012918	0.117061
ENSG00000062725	APPBP2	Hs.84084,KIAA0228,PAT1	3005.02	0.124309	-0.124309	0.00104318	0.0156387
ENSG00000172071	EIF2AK3	PEK,PERK	3101.68	0.124127	0.124127	0.00335647	0.0366213
ENSG00000155959	VBP1	PFD3,PFDN3	3422.85	0.124077	-0.124077	0.000753187	0.0126519
ENSG00000162374	ELAVL4	HUD,PNEM	16460.7	0.124054	-0.124054	0.00124513	0.019597
ENSG00000145495	MARCHF6	MARCH-VI,MARCH6,RNF176,TEB4	13536.6	0.12404	-0.12404	0.000123269	0.00386053
ENSG00000131002	TXLNGY	CYorf15A,CYorf15B,TXLNG2P	1180.86	0.12404	-0.12404	0.00808606	0.071188
ENSG00000197323	TRIM33	FLJ11429,KIAA1113,PTC7,RFG7,TF1G,TIF1G,TIF1GAMMA,TIFGAMMA	4113.36	0.123877	-0.123877	0.00292278	0.0370948
ENSG00000163281	GNPDA2	SB52	472.334	0.123865	-0.123865	0.0132958	0.179972
ENSG00000167524	RSKR	FLJ25006,SgK494	600.413	0.123855	-0.123855	0.0105053	0.155955
ENSG00000099282	TSPAN15	NET-7,TM4SF15	811.574	0.123776	-0.123776	0.0142163	0.114286
ENSG00000113407	TARS1	TARS	7234.17	0.123755	0.123755	0.00036836	0.00860785
ENSG00000181541	MAB21L2	NA	2072.07	0.123487	-0.123487	0.0088359	0.0787957
ENSG00000173404	INSM1	IA-1,IA1	4951.55	0.123417	-0.123417	0.00745748	0.0683685
ENSG00000026652	AGPAT4	dJ473J16.2,LPAAT-delta	9847.99	0.123367	-0.123367	0.00101723	0.0187297
ENSG00000224531	SMIM13	C6orf228	1256.06	0.123258	-0.123258	0.00825401	0.0751972
ENSG00000115350	POLE4	p12	764.564	0.123126	0.123126	0.00864895	0.138213
ENSG00000143641	GALNT2	GalNAc-T2	4209.89	0.1231	0.1231	0.00169217	0.0258226
ENSG00000116649	SRM	SPS1,SRML1	2952.53	0.12307	0.12307	0.00358741	0.0343861
ENSG00000116747	RO60	Ro60,SSA2,TROVE2	1720.14	0.123039	-0.123039	0.0101227	0.08503
ENSG00000104738	MCM4	CDC21,CDC54,hCdc21,MGC33310,P1-Cdc21	2841.44	0.122884	0.122884	0.00772045	0.0566905
ENSG00000130940	CASZ1	castor,cst,FLJ20321,SRG,ZNF693	1349.8	0.122548	0.122548	0.00637385	0.0606727
ENSG00000105887	MTPN	GCDP,MYOTROPHIN,V-1	11315.2	0.122522	-0.122522	0.00496739	0.0541778
ENSG00000169750	RAC3	NA	2653.65	0.122467	0.122467	0.00320217	0.0316777
ENSG00000182568	SATB1	NA	5938.78	0.122145	-0.122145	0.000819983	0.0158325
ENSG00000183718	TRIM52	RNF102	1239.66	0.122015	-0.122015	0.00652038	0.061501
ENSG00000254377	MIR124-2HG	LINC00966	4021.63	0.122011	-0.122011	0.00120539	0.0207097
ENSG00000161281	COX7A1	COX7A,COX7AH	1759.79	0.12199	-0.12199	0.00865785	0.077576
ENSG00000121057	AKAP1	AKAP121,AKAP149,AKAP84,D-AKAP1,PPP1R43,PRKA1,S-AKAP84,SAKAP84,TDRD17	4142.07	0.121968	0.121968	0.00118667	0.0204347
ENSG00000147650	LRP12	FLJ12929,ST7	4108.77	0.121958	-0.121958	0.00181574	0.0271023
ENSG00000168028	RPSA	37LRP,LAMR1,LRP,p40,SA	27369.2	0.121861	0.121861	0.000173202	0.00498938
ENSG00000032219	ARID4A	RBBP1,RBP-1,RBP1	1406	0.121788	-0.121788	0.00565051	0.0788765
ENSG00000136002	ARHGEF4	ASEF,KIAA1112,STM6	835.816	0.121729	0.121729	0.0105292	0.0958584
ENSG00000174606	ANGEL2	Ccr4d,FLJ12793,KIAA0759L	975.199	0.121568	-0.121568	0.00592073	0.0639649
ENSG00000259784	AC093525.1	NA	2652.88	0.121544	0.121544	0.0102203	0.0727415
ENSG00000166166	TRMT61A	C14orf172,FLJ40452,GCD14,Gcd14p,hTRM61	645.404	0.12136	0.12136	0.0104811	0.108062
ENSG00000114933	INO80D	FLJ20309	1011.08	0.121237	-0.121237	0.011178	0.0973876
ENSG00000104907	TRMT1	FLJ20244,TRM1	1576.14	0.121112	0.121112	0.00458823	0.0510846
ENSG00000146918	NCAPG2	CAP-G2,FLJ20311,hCAP-G2,LUZP5,MTB	1374.21	0.120958	0.120958	0.00813205	0.0982073
ENSG00000162878	PKDCC	SgK493,Vlk	23159.3	0.120939	-0.120939	0.00512321	0.062528
ENSG00000052723	SIKE1	FLJ21168,SIKE	2138.47	0.120926	-0.120926	0.00264714	0.0349658
ENSG00000154727	GABPA	E4TF1-60,E4TF1A,NFT2,NRF2,NRF2A	962.816	0.120883	-0.120883	0.0103451	0.0872145
ENSG00000105866	SP4	HF1B,MGC130008,MGC130009,SPR-1	820.178	0.120873	-0.120873	0.0117782	0.09501
ENSG00000078124	ACER3	APHC,FLJ11238,PHCA	1031.27	0.120796	-0.120796	0.00760162	0.074781
ENSG00000102401	ARMCX3	ALEX3,GASP6	9587.09	0.120712	-0.120712	0.000808774	0.0147839
ENSG00000108018	SORCS1	sorCS1	256.109	0.120601	0.120601	0.0121626	0.124177
ENSG00000085377	PREP	NA	6077.92	0.120583	-0.120583	0.0015529	0.02426
ENSG00000196865	NHLRC2	DKFZp779F115,FLJ20147,FLJ25621,FLJ33312,MGC45492	844.71	0.120551	-0.120551	0.00896882	0.0861303
ENSG00000196700	ZNF512B	GM632,MGC149845,MGC149846	2929.91	0.12054	0.12054	0.00297373	0.0314892
ENSG00000100433	KCNK10	K2p10.1,PPP1R97,TREK-2,TREK2	1125.97	0.120535	0.120535	0.011277	0.0977323
ENSG00000139132	FGD4	CMT4H,frabin,FRABP,ZFYVE6	4998.06	0.120513	-0.120513	0.00230723	0.0320887
ENSG00000119707	RBM25	fSAP94,NET52,RNPC7,S164,Snu71	7580.68	0.120443	-0.120443	0.000623464	0.0124604
ENSG00000134152	KATNBL1	C15orf29,FLJ22557	1058	0.120314	-0.120314	0.00827522	0.111388
ENSG00000182952	HMGN4	HMG17L3,NHC	2693.47	0.120267	-0.120267	0.00172034	0.0262332
ENSG00000196498	NCOR2	CTG26,SMRT,SMRTE,TNRC14,TRAC-1	8331.06	0.120247	0.120247	0.00346866	0.0384388
ENSG00000138758	SEPTIN11	FLJ10849,SEPT11	21409.4	0.120219	-0.120219	0.000633158	0.015265
ENSG00000259129	LINC00648	NA	371.171	0.120194	-0.120194	0.0150213	0.140744
ENSG00000087086	FTL	MGC71996,NBIA3	50217.1	0.119889	0.119889	0.000192314	0.00535819
ENSG00000105258	POLR2I	hRPB14.5,RPB9	2560	0.119877	0.119877	0.0062281	0.0522148
ENSG00000171262	FAM98B	FLJ38426	1593.81	0.119845	-0.119845	0.00335219	0.0561048
ENSG00000137076	TLN1	ILWEQ,TLN	2374.5	0.119697	0.119697	0.00755268	0.0544787
ENSG00000090975	PITPNM2	NIR3,RDGB2,RDGBA2	2709.96	0.119653	0.119653	0.00160609	0.0249851
ENSG00000100439	ABHD4	FLJ12816	573.096	0.119556	0.119556	0.0131676	0.178801
ENSG00000141540	TTYH2	C17orf29	4792.56	0.119481	-0.119481	0.00542633	0.0575257
ENSG00000128656	CHN1	ARHGAP2,CHN,DURS2,n-chimerin,RhoGAP2	4816.46	0.119413	-0.119413	0.00544868	0.0576902
ENSG00000100139	MICALL1	KIAA1668,MICAL-L1,MIRAB13	5153.17	0.119294	0.119294	0.0007436	0.01502
ENSG00000148400	NOTCH1	TAN1	2065.74	0.11926	-0.11926	0.0116824	0.0935981
ENSG00000158710	TAGLN2	HA1756,KIAA0120	4241.73	0.119241	0.119241	0.00187286	0.0262352
ENSG00000103876	FAH	NA	339.131	0.119211	0.119211	0.0156192	0.143896
ENSG00000101493	ZNF516	HsT287,KIAA0222	3280.77	0.119186	-0.119186	0.00141599	0.0207134
ENSG00000269403	AC008750.8	NA	2076.9	0.119096	0.119096	0.00405498	0.0465169
ENSG00000174405	LIG4	NA	1396.19	0.118966	-0.118966	0.00788777	0.0734635
ENSG00000120686	UFM1	bA131P10.1,C13orf20	3476.56	0.118756	-0.118756	0.00288952	0.0368624
ENSG00000118257	NRP2	VEGF165R2	2696.18	0.118747	0.118747	0.0124342	0.0875761
ENSG00000174695	TMEM167A	FLJ30508,MGC23909,TMEM167	10519.3	0.118745	-0.118745	0.00183518	0.0273127
ENSG00000225706	PTPRD-AS1	NA	652.744	0.118698	-0.118698	0.00994243	0.104545
ENSG00000166257	SCN3B	HSA243396	10120	0.118565	-0.118565	0.000505334	0.0107725
ENSG00000176473	WDR25	C14orf67,MGC4645	688.634	0.118492	0.118492	0.00906438	0.0986037
ENSG00000087245	MMP2	CLG4,CLG4A,TBE-1	3474.83	0.118479	0.118479	0.0117956	0.074636
ENSG00000171109	MFN1	FLJ20693	2692.3	0.118435	-0.118435	0.00656882	0.0516468
ENSG00000183283	DAZAP2	KIAA0058	2124.15	0.118328	-0.118328	0.00605272	0.046439
ENSG00000153404	PLEKHG4B	KIAA1909	1426.75	0.118271	-0.118271	0.0104261	0.0839059
ENSG00000161016	RPL8	L8	27271.9	0.118201	0.118201	0.00225113	0.0287043
ENSG00000169967	MAP3K2	MEKK2,MEKK2B	2091.77	0.118153	-0.118153	0.00605762	0.0617691
ENSG00000011052	NME1-NME2	NM23-LV,NMELV	13690.5	0.118151	0.118151	0.000300378	0.00732671
ENSG00000104177	MYEF2	FLJ11213,HsT18564,KIAA1341,MEF-2	7881.72	0.118144	-0.118144	0.00142199	0.0211622
ENSG00000188725	SMIM15	C5orf43,DKFZP686E2158	1292.98	0.118019	-0.118019	0.0071597	0.0690018
ENSG00000119820	YIPF4	FinGER4,MGC11061	2390.3	0.117986	-0.117986	0.0040275	0.0351933
ENSG00000162980	ARL5A	ARL5	948.772	0.117907	-0.117907	0.0125814	0.0983826
ENSG00000197008	ZNF138	pHZ-32	750.855	0.117809	-0.117809	0.011202	0.161871
ENSG00000147234	FRMPD3	KIAA1817,RP5-1070B1.1	2469.54	0.117789	-0.117789	0.0118002	0.111281
ENSG00000183837	PNMA3	MA3,MA5,MGC132756,MGC132758	996.309	0.117667	0.117667	0.00705762	0.0734635
ENSG00000284252	MIR4444-1	hsa-mir-4444,miR-4444-1,MIR4444	550.151	0.117591	0.117591	0.0148022	0.194155
ENSG00000104313	EYA1	BOR	4989.97	0.117519	-0.117519	0.00142027	0.0222561
ENSG00000188191	PRKAR1B	NA	1374.86	0.117469	0.117469	0.00818455	0.0983928
ENSG00000095637	SORBS1	CAP,FLJ12406,KIAA1296,ponsin,SH3D5,sh3p12	5197.05	0.117401	-0.117401	0.00102337	0.0187354
ENSG00000139372	TDG	NA	2793.8	0.117288	-0.117288	0.0021086	0.0302118
ENSG00000188647	PTAR1	NA	1392.12	0.117207	-0.117207	0.00992486	0.0813871
ENSG00000164442	CITED2	MRG1	1909.57	0.117144	0.117144	0.0137483	0.102998
ENSG00000163683	SMIM14	C4orf34,FLJ13289	2444.1	0.116942	-0.116942	0.0050508	0.0408558
ENSG00000198729	PPP1R14C	CPI17-like,KEPI,NY-BR-81	1345.19	0.116733	-0.116733	0.0128404	0.0946431
ENSG00000159899	NPR2	AMDM,ANPb,ANPRB,GUCY2B,NPRB	8677.47	0.116611	-0.116611	0.000745355	0.0140248
ENSG00000152484	USP12	USP12L1	2520.74	0.116571	-0.116571	0.00215863	0.0241742
ENSG00000112852	PCDHB2	PCDH-BETA2	4551.56	0.11643	-0.11643	0.00241561	0.0332585
ENSG00000103449	SALL1	Hsal1,TBS,ZNF794	1856.03	0.1164	-0.1164	0.0113019	0.0914738
ENSG00000233098	CCDC144NL-AS1	NA	2595.76	0.116349	-0.116349	0.00432351	0.0382639
ENSG00000138593	SECISBP2L	KIAA0256	4352.22	0.116233	-0.116233	0.000832619	0.0160065
ENSG00000108231	LGI1	EPITEMPIN,EPT,ETL1,IB1099	1805.31	0.11618	-0.11618	0.0052054	0.0672157
ENSG00000077147	TM9SF3	SMBP	6220.85	0.116111	-0.116111	0.00203273	0.0293978
ENSG00000146006	LRRTM2	KIAA0416	1410.98	0.116046	-0.116046	0.0119417	0.0949495
ENSG00000163939	PBRM1	BAF180,PB1	11726.1	0.115989	-0.115989	0.000109004	0.00357943
ENSG00000116035	VAX2	DRES93	396.155	0.115895	-0.115895	0.016152	0.147122
ENSG00000198718	TOGARAM1	crescerin,Crescerin-1,FAM179B,KIAA0423	900.823	0.115876	-0.115876	0.00965006	0.083609
ENSG00000284564	MIR3064	hsa-mir-3064	1704.1	0.115846	-0.115846	0.00976801	0.0986037
ENSG00000166347	CYB5A	CYB5	776.808	0.11581	0.11581	0.0102302	0.092091
ENSG00000180720	CHRM4	NA	1059.35	0.115715	0.115715	0.0149796	0.113005
ENSG00000002822	MAD1L1	HsMAD1,MAD1,PIG9,TP53I9,TXBP181	2031.57	0.11561	0.11561	0.00895917	0.0790578
ENSG00000278948	AL031587.5	NA	1296.16	0.11559	0.11559	0.00948857	0.0818556
ENSG00000121350	PYROXD1	DKFZp762G094,FLJ22028	803.678	0.11548	-0.11548	0.0137056	0.107466
ENSG00000204967	PCDHA4	CNR1,CNRN1,CRNR1,PCDH-ALPHA4	7007.09	0.115372	-0.115372	0.000358163	0.00912891
ENSG00000152684	PELO	NA	1125.83	0.115343	0.115343	0.00894373	0.086006
ENSG00000125629	INSIG2	NA	774.814	0.115299	-0.115299	0.0115798	0.097311
ENSG00000100441	KHNYN	KIAA0323	2447.89	0.115134	-0.115134	0.00253424	0.0406826
ENSG00000015475	BID	NA	1036.78	0.115133	0.115133	0.00828686	0.0763963
ENSG00000151553	FAM160B1	bA106M7.3,KIAA1600	1666.23	0.115118	-0.115118	0.0083528	0.0725251
ENSG00000156298	TSPAN7	A15,CD231,DXS1692E,MRX58,MXS1,TALLA-1,TM4SF2	6578.96	0.114957	0.114957	0.000213211	0.00621808
ENSG00000153944	MSI2	NA	3942.52	0.114922	-0.114922	0.00633279	0.0635914
ENSG00000003987	MTMR7	NA	2634.73	0.114897	-0.114897	0.00323726	0.0335942
ENSG00000072364	AFF4	AF5Q31,MCEF	8412.47	0.114787	-0.114787	0.000695682	0.0143916
ENSG00000175455	CCDC14	DKFZp434L1050,FLJ12892	4129.2	0.114441	-0.114441	0.00646269	0.0612098
ENSG00000164603	BMT2	C7orf60,DKFZp762M126,FLJ31818	474.772	0.114199	-0.114199	0.0163116	0.140743
ENSG00000243317	STMP1	C7orf73,PL-5283	3816.73	0.114032	-0.114032	0.00414711	0.0473702
ENSG00000114374	USP9Y	DFFRY	5748.9	0.114004	-0.114004	0.000773101	0.0154323
ENSG00000169045	HNRNPH1	hnRNPH,HNRPH1	18076.2	0.113789	-0.113789	9.00337e-05	0.00320227
ENSG00000166479	TMX3	FLJ20793,KIAA1830,PDIA13,TXNDC10	1638.34	0.113785	-0.113785	0.0131487	0.131242
ENSG00000108561	C1QBP	gC1Q-R,gC1qR,HABP1,p32,SF2p32	3767.08	0.11378	0.11378	0.000996533	0.0152079
ENSG00000260838	AC022893.2	NA	589.458	0.113761	-0.113761	0.0165203	0.206322
ENSG00000118260	CREB1	NA	3122.67	0.113735	-0.113735	0.00254664	0.0282143
ENSG00000137502	RAB30	NA	1848	0.113702	-0.113702	0.00436044	0.0369077
ENSG00000136381	IREB2	IRP2	5479.22	0.113606	-0.113606	0.00224995	0.0314892
ENSG00000135940	COX5B	NA	4928.45	0.113534	0.113534	0.00639762	0.0640849
ENSG00000106415	GLCCI1	FAM117C,GIG18,TSSN1	1767.81	0.113494	-0.113494	0.0118106	0.111315
ENSG00000070269	TMEM260	C14orf101,FLJ20392	1409.46	0.113474	-0.113474	0.00950702	0.0818142
ENSG00000276664	AC004542.5	NA	386.275	0.113377	-0.113377	0.0169794	0.148512
ENSG00000189403	HMGB1	DKFZp686A04236,HMG1,HMG3,SBP-1	14624.8	0.113187	-0.113187	0.00123437	0.0238255
ENSG00000162616	DNAJB4	HLJ1	680.262	0.11311	-0.11311	0.0143863	0.188781
ENSG00000105202	FBL	FIB,FLRN,Nop1,RNU3IP1	2387.91	0.112985	0.112985	0.00286784	0.0366517
ENSG00000170412	GPRC5C	RAIG-3	3624.55	0.112838	0.112838	0.00654273	0.0515345
ENSG00000046653	GPM6B	M6B,MGC17150,MGC54284	11824.6	0.112819	-0.112819	0.00064383	0.0126648
ENSG00000143815	LBR	DHCR14B,TDRD18	2638.98	0.11281	-0.11281	0.00276624	0.0300414
ENSG00000250479	CHCHD10	C22orf16,MIX17A,N27C7-4	420.199	0.112802	0.112802	0.0173215	0.151736
ENSG00000106868	SUSD1	DKFZP761E1824	993.332	0.112731	-0.112731	0.0137503	0.111886
ENSG00000005448	WDR54	FLJ12953	1161.25	0.112708	0.112708	0.0154297	0.1069
ENSG00000100075	SLC25A1	CTP,SLC20A3	2576.19	0.112686	0.112686	0.00390145	0.0351933
ENSG00000243678	NME2	NDPKB,NM23-H2	8824.64	0.112656	0.112656	0.000623834	0.0123156
ENSG00000160062	ZBTB8A	BOZF1,FLJ90065,ZBTB8,ZNF916A	815.805	0.112634	-0.112634	0.0111125	0.133111
ENSG00000170142	UBE2E1	UbcH6	3267.85	0.112608	-0.112608	0.00162127	0.0209724
ENSG00000168765	GSTM4	NA	1717.86	0.112525	-0.112525	0.012271	0.11335
ENSG00000114738	MAPKAPK3	3pK,MAPKAP3	732.353	0.112461	0.112461	0.013748	0.127578
ENSG00000127334	DYRK2	NA	2924.34	0.112366	-0.112366	0.00295452	0.0342313
ENSG00000148834	GSTO1	GSTTLp28,P28	712.959	0.11223	0.11223	0.0134617	0.181605
ENSG00000177051	FBXO46	20D7-FC4,Fbx46,FBXO34L	808.313	0.112172	0.112172	0.015643	0.112229
ENSG00000099814	CEP170B	Cep170R,FAM68C,KIAA0284	3569.89	0.11204	0.11204	0.00683278	0.0672157
ENSG00000124783	SSR1	TRAPA	4358.33	0.112037	-0.112037	0.00201264	0.0291341
ENSG00000204961	PCDHA9	KIAA0345,PCDH-ALPHA9	5858.61	0.111896	-0.111896	0.0026822	0.0351933
ENSG00000138336	TET1	bA119F7.1,CXXC6,KIAA1676,LCX	870.319	0.111837	-0.111837	0.010207	0.126636
ENSG00000159433	STARD9	KIAA1300,KIF16A	2373.19	0.111812	-0.111812	0.0056121	0.0589941
ENSG00000119048	UBE2B	HHR6B,RAD6B,UBC2	1492.58	0.11171	-0.11171	0.00753196	0.0688688
ENSG00000137492	THAP12	DAP4,P52rIPK,PRKRIR,THAP0	2382.02	0.111659	-0.111659	0.0042111	0.0363869
ENSG00000134108	ARL8B	ARL10C,FLJ10702,Gie1	2823.4	0.111631	-0.111631	0.00407849	0.0468713
ENSG00000106780	MEGF9	EGFL5	2321.47	0.111582	-0.111582	0.00282752	0.0364592
ENSG00000015153	YAF2	NA	1037.78	0.111431	-0.111431	0.0110107	0.0980328
ENSG00000248932	AC046134.2	NA	1084.65	0.111416	-0.111416	0.0111018	0.0949495
ENSG00000128534	LSM8	YJR022W	2215.5	0.111188	-0.111188	0.00379646	0.0343289
ENSG00000133657	ATP13A3	AFURS1	2868.65	0.111076	-0.111076	0.00369078	0.0343837
ENSG00000101871	MID1	FXY,OS,RNF59,TRIM18	601.944	0.110992	0.110992	0.0179072	0.212958
ENSG00000105676	ARMC6	MGC19595	2805.51	0.110989	0.110989	0.00234579	0.0267292
ENSG00000146414	SHPRH	bA545I5.2,FLJ90837,KIAA2023	2436.61	0.110878	-0.110878	0.00250289	0.0340991
ENSG00000151948	GLT1D1	FLJ31978	855.845	0.110836	0.110836	0.0141188	0.11166
ENSG00000092847	AGO1	EIF2C1,hAGO1	5975.55	0.110815	-0.110815	0.000548073	0.0118832
ENSG00000250709	CCDC169-SOHLH2	C13orf38-SOHLH2	226.744	0.110796	0.110796	0.0142031	0.219556
ENSG00000157764	BRAF	BRAF1	2696.18	0.110789	-0.110789	0.00338761	0.0321976
ENSG00000158985	CDC42SE2	FLJ21967,SPEC2	1262.81	0.110677	-0.110677	0.00780307	0.0731728
ENSG00000101040	ZMYND8	PRKCBP1,RACK7	4392.81	0.110657	-0.110657	0.00395642	0.0439551
ENSG00000177463	NR2C2	hTAK1,TAK1,TR2R1,TR4	2744.63	0.11057	-0.11057	0.00478596	0.0429798
ENSG00000269821	KCNQ1OT1	KCNQ1-AS2,KvDMR1,KvLQT1-AS,LIT1,NCRNA00012	772.77	0.110502	-0.110502	0.0191713	0.131242
ENSG00000134698	AGO4	EIF2C4,FLJ20033,hAGO4,KIAA1567	2836.59	0.110411	-0.110411	0.00348503	0.041862
ENSG00000166452	AKIP1	BCA3,C11orf17	980.278	0.110387	0.110387	0.00872914	0.0833794
ENSG00000180694	TMEM64	DKFZp762C1112	704.781	0.110381	-0.110381	0.0158824	0.199486
ENSG00000286214	NA	NA	1245.77	0.110325	-0.110325	0.0135373	0.13401
ENSG00000079462	PAFAH1B3	NA	10006.3	0.110267	0.110267	0.00233625	0.0299688
ENSG00000204969	PCDHA2	NA	6411.51	0.110225	-0.110225	0.00270958	0.0355598
ENSG00000136450	SRSF1	ASF,MGC5228,SF2,SF2p33,SFRS1,SRp30a	9624.26	0.110154	-0.110154	0.00196257	0.0264987
ENSG00000136146	MED4	DRIP36,HSPC126,TRAP36,VDRIP	2817.87	0.110123	-0.110123	0.00196695	0.0229088
ENSG00000163320	CGGBP1	CGGBP,p20-CGGBP	4731.41	0.11007	-0.11007	0.00228573	0.0306312
ENSG00000265808	SEC22B	ERS-24,sec22b,SEC22L1	2518.77	0.110033	-0.110033	0.00309027	0.0302904
ENSG00000154642	C21orf91	C21orf14,C21orf38,CSSG1,EURL,YG81	506.552	0.109941	-0.109941	0.0160668	0.201242
ENSG00000068137	PLEKHH3	FLJ21019	1235.4	0.109915	0.109915	0.0162339	0.148919
ENSG00000065978	YBX1	BP-8,CSDA2,CSDB,DBPB,MDR-NF1,NSEP-1,NSEP1,YB-1,YB1	47951.3	0.109912	0.109912	0.000331439	0.00786607
ENSG00000228223	HCG11	bK14H9.3,FLJ14049,FLJ30357	901.505	0.109852	-0.109852	0.0151645	0.116641
ENSG00000114554	PLXNA1	NOV,PLXN1	12688.1	0.109793	0.109793	0.00191457	0.0320273
ENSG00000137478	FCHSD2	KIAA0769,SH3MD3	1535.2	0.109762	0.109762	0.0128305	0.0986037
ENSG00000144357	UBR3	DKFZp434P117,FLJ37422,KIAA2024,ZNF650	3414.11	0.109758	-0.109758	0.00781797	0.0659148
ENSG00000251349	MSANTD3-TMEFF1	C9orf30-TMEFF1	13825.8	0.109641	-0.109641	0.00132577	0.0202332
ENSG00000204965	PCDHA5	CNR6,CNRN6,CNRS6,CRNR6,PCDH-ALPHA5	5861.52	0.109629	-0.109629	0.00322503	0.0396659
ENSG00000114405	C3orf14	HT021	1712.19	0.109612	-0.109612	0.0104876	0.103409
ENSG00000112118	MCM3	NA	2281.24	0.109574	0.109574	0.00934369	0.0813871
ENSG00000170946	DNAJC24	DPH4,JJJ3,ZCSL3	581.816	0.109524	-0.109524	0.0165192	0.141693
ENSG00000119927	GPAM	GPAT1,KIAA1560,MGC26846	1625.82	0.109488	-0.109488	0.00508384	0.0549648
ENSG00000120742	SERP1	FLJ43424,RAMP4	2236.36	0.109446	-0.109446	0.00658565	0.0656829
ENSG00000116918	TSNAX	C3PO,TRAX	1572.03	0.109388	-0.109388	0.0100687	0.11166
ENSG00000270885	RASL10B	RRP17,VTS58635	855.093	0.109191	0.109191	0.0129862	0.103716
ENSG00000163449	TMEM169	FLJ34263	9956.47	0.109119	-0.109119	0.00283241	0.0338339
ENSG00000198060	MARCHF5	FLJ20445,MARCH-V,MARCH5,MITOL,RNF153	2039.67	0.109049	-0.109049	0.00474655	0.0523241
ENSG00000138613	APH1B	APH-1B,DKFZp564D0372,PSFL	1402.16	0.109001	-0.109001	0.0108815	0.117061
ENSG00000148143	ZNF462	DKFZP762N2316,KIAA1803,Zfp462	4210.47	0.108978	-0.108978	0.00174192	0.0249556
ENSG00000213281	NRAS	N-ras	6041.62	0.108946	-0.108946	0.0028021	0.0363484
ENSG00000213341	CHUK	IkBKA,IKK-alpha,IKK1,IKKA,NFKBIKA,TCF16	1529.15	0.108942	-0.108942	0.00872849	0.0782537
ENSG00000173674	EIF1AX	eIF-1A,eIF-4C,EIF1A,EIF4C	4794.7	0.108899	-0.108899	0.00810332	0.0746844
ENSG00000164620	RELL2	C5orf16,FLJ90583	793.224	0.108823	0.108823	0.0132474	0.107784
ENSG00000115541	HSPE1	CPN10,EPF,GroES,HSP10	3557.72	0.108823	0.108823	0.00166304	0.0204316
ENSG00000134815	DHX34	DDX34,KIAA0134	930.076	0.108702	0.108702	0.0123602	0.0976684
ENSG00000005700	IBTK	BTBD26,BTKI,DKFZP564B116	2408.3	0.108694	-0.108694	0.00822656	0.0890695
ENSG00000196743	GM2A	SAP-3	1290.05	0.108617	-0.108617	0.00949061	0.108054
ENSG00000146592	CREB5	CRE-BPA,H_GS165L15.1	895.242	0.1083	0.1083	0.0144623	0.15594
ENSG00000243696	AC006254.1	NA	361.587	0.108291	-0.108291	0.0177954	0.150431
ENSG00000114331	ACAP2	CENTB2,CNT-B2,KIAA0041	912.785	0.108263	-0.108263	0.0164122	0.167986
ENSG00000234127	TRIM26	RNF95,ZNF173	3081.46	0.108197	-0.108197	0.00842431	0.0764714
ENSG00000269893	SNHG8	LINC00060,NCRNA00060	1124.28	0.108179	0.108179	0.0104803	0.128637
ENSG00000111731	C2CD5	CDP138,KIAA0528	5546.23	0.10814	-0.10814	0.00167312	0.0256273
ENSG00000169379	ARL13B	ARL2L1,DKFZp761H079,JBTS8	349.478	0.108068	-0.108068	0.018771	0.161121
ENSG00000185483	ROR1	NTRKR1	451.451	0.108023	-0.108023	0.0177391	0.15038
ENSG00000126821	SGPP1	NA	351.429	0.108018	-0.108018	0.0183057	0.158591
ENSG00000144034	TPRKB	CGI-121,CGI121	760.895	0.107966	-0.107966	0.0141422	0.129446
ENSG00000008294	SPAG9	CT89,FLJ13450,FLJ14006,FLJ26141,FLJ34602,HLC4,HSS,JIP-4,JIP4,JLP,KIAA0516,MGC117291,MGC14967,MGC74461,PHET,PIG6,SYD1	17719.4	0.10792	-0.10792	0.000123453	0.00488677
ENSG00000107262	BAG1	NA	3989.83	0.10787	0.10787	0.00158734	0.0248186
ENSG00000177125	ZBTB34	KIAA1993,MGC24652,ZNF918	2345.65	0.107795	-0.107795	0.0051873	0.0556639
ENSG00000110090	CPT1A	CPT1,CPT1-L,L-CPT1	395.328	0.107751	-0.107751	0.0172558	0.148032
ENSG00000137142	IGFBPL1	bA113O24.1	69206.6	0.107689	-0.107689	0.00467932	0.0589941
ENSG00000143256	PFDN2	NA	2792.28	0.107647	0.107647	0.00231011	0.0264987
ENSG00000111276	CDKN1B	KIP1,P27KIP1	3813.74	0.10751	-0.10751	0.00276194	0.0343861
ENSG00000138669	PRKG2	cGKII,PKG2,PRKGR2	3101.29	0.107345	0.107345	0.0076461	0.0723254
ENSG00000116221	MRPL37	MRP-L2,RPML2	2707.54	0.107123	0.107123	0.00245945	0.027578
ENSG00000240445	FOXO3B	FKHRL1P1	1020.88	0.107098	-0.107098	0.0122688	0.10289
ENSG00000056487	PHF21B	BHC80L,FLJ34161,PHF4	8513.97	0.107084	-0.107084	0.00766723	0.0672157
ENSG00000108262	GIT1	NA	3779.96	0.107034	0.107034	0.00219521	0.0239604
ENSG00000120008	WDR11	BRWD2,DR11,FLJ10506,HH14,KIAA1351,SRI1,WDR15	3819.03	0.107021	-0.107021	0.00131879	0.0218506
ENSG00000117335	CD46	MCP,MGC26544,MIC10,TLX,TRA2.10	6320.19	0.107004	-0.107004	0.0117309	0.0888558
ENSG00000120833	SOCS2	CIS2,Cish2,SOCS-2,SSI-2,SSI2,STATI2	1923.79	0.106805	-0.106805	0.0114449	0.0922796
ENSG00000170113	NIPA1	MGC35570,SLC57A1,SPG6	3534.64	0.106788	-0.106788	0.00631249	0.0488094
ENSG00000134825	TMEM258	C11orf10,Kud,Kuduk	2337.87	0.106788	0.106788	0.0119706	0.0949495
ENSG00000204970	PCDHA1	NA	5809.05	0.106768	-0.106768	0.00260478	0.0346235
ENSG00000077380	DYNC1I2	DIC74,DNCI2	19293.1	0.106713	-0.106713	0.00170829	0.0261139
ENSG00000081307	UBA5	FLJ23251,UBE1DC1	1762.98	0.106712	-0.106712	0.00594177	0.0610991
ENSG00000188612	SUMO2	SMT3B,SMT3H2	9780.6	0.106674	-0.106674	0.0024009	0.0305334
ENSG00000186866	POFUT2	C21orf80,FUT13,KIAA0958	1179.75	0.106657	0.106657	0.0117499	0.123016
ENSG00000070756	PABPC1	PAB1,PABP1,PABPC2,PABPL1	17405.8	0.10656	0.10656	0.000712131	0.0133443
ENSG00000130520	LSM4	GRP,YER112W	5325.52	0.10648	0.10648	0.00263399	0.0349448
ENSG00000100983	GSS	NA	1625.11	0.106393	0.106393	0.00964658	0.0789006
ENSG00000132640	BTBD3	dJ742J24.1,KIAA0952	1980.79	0.106295	0.106295	0.013547	0.102058
ENSG00000113810	SMC4	CAP-C,hCAP-C,SMC4L1	1388.1	0.10628	-0.10628	0.017879	0.120674
ENSG00000100647	SUSD6	KIAA0247	3454.07	0.106205	-0.106205	0.00878189	0.0711918
ENSG00000240342	RPS2P5	bcm384	5550.63	0.106161	0.106161	0.00225829	0.0314892
ENSG00000112079	STK38	NDR,NDR1	3994.98	0.106079	-0.106079	0.00692535	0.0674963
ENSG00000066557	LRRC40	FLJ20331	3567.21	0.106065	-0.106065	0.00856915	0.0619642
ENSG00000204962	PCDHA8	NA	5873.1	0.105968	-0.105968	0.00217904	0.0291564
ENSG00000110002	VWA5A	BCSC-1,LOH11CR2A	680.692	0.105963	0.105963	0.015892	0.19971
ENSG00000134324	LPIN1	KIAA0188	2352.74	0.105948	-0.105948	0.00491192	0.0537665
ENSG00000138760	SCARB2	CD36L2,HLGP85,LIMP-2,LIMPII,SR-BII	15804.5	0.105739	-0.105739	0.000911975	0.0194292
ENSG00000146352	CLVS2	bA160A10.4,C6orf212,C6orf213,RLBP1L2	1144.84	0.105648	-0.105648	0.0186158	0.135087
ENSG00000134186	PRPF38B	FLJ10330,NET1	2364.42	0.105605	-0.105605	0.00444257	0.060539
ENSG00000073614	KDM5A	JARID1A,RBBP2	3307.63	0.105597	-0.105597	0.00238499	0.0253132
ENSG00000156136	DCK	NA	992.777	0.105591	-0.105591	0.0180976	0.178801
ENSG00000154277	UCHL1	PARK5,PGP9.5,Uch-L1	43260.7	0.105573	0.105573	0.00114439	0.0187397
ENSG00000239389	PCDHA13	CNR5,CNRN5,CNRS5,CRNR5,PCDH-ALPHA13	5836.95	0.105356	-0.105356	0.00283024	0.0347173
ENSG00000051108	HERPUD1	HERP,KIAA0025,Mif1,SUP	3938.3	0.105305	0.105305	0.00208431	0.0298544
ENSG00000100263	RHBDD3	C22orf3,PTAG	1308.47	0.105249	0.105249	0.00999587	0.0845181
ENSG00000177200	CHD9	BC022889,FLJ12178,KIAA0308	7400.49	0.105243	-0.105243	0.00319191	0.0366213
ENSG00000115421	PAPOLG	FLJ12972	1470.04	0.105155	-0.105155	0.00994079	0.111281
ENSG00000267002	AC060780.1	NA	955.725	0.105091	-0.105091	0.016589	0.123724
ENSG00000110619	CARS1	CARS	5893.16	0.105058	0.105058	0.00426793	0.0456852
ENSG00000144746	ARL6IP5	DERP11,GTRAP3-18,HSPC127,JWA,PRAF3,Yip6b	5061.84	0.104894	-0.104894	0.00346255	0.0400606
ENSG00000048162	NOP16	HSPC111,HSPC185,LOC51491	639.372	0.104839	0.104839	0.0170581	0.207345
ENSG00000104343	UBE2W	FLJ11011,UBC-16	1409.59	0.104781	-0.104781	0.0157332	0.111572
ENSG00000139496	NUP58	KIAA0410,NUP45,NUPL1	4169.27	0.104673	-0.104673	0.00507006	0.0548646
ENSG00000178567	EPM2AIP1	FLJ11207,KIAA0766	3216.51	0.104668	-0.104668	0.00423024	0.0427258
ENSG00000113712	CSNK1A1	CK1,CK1a,CK1alpha,CKIa,CKIalpha	12084.6	0.104586	-0.104586	0.000781066	0.0142457
ENSG00000112514	CUTA	ACHAP,C6orf82	10656.9	0.104563	0.104563	0.00271522	0.0327452
ENSG00000008311	AASS	LKRSDH,LORSDH	1635.56	0.104487	-0.104487	0.0167374	0.115998
ENSG00000125648	SLC25A23	APC2,FLJ30339,MGC2615	3272.23	0.104451	0.104451	0.00210491	0.0239099
ENSG00000124333	VAMP7	SYBL1,TI-VAMP,VAMP-7	1060.51	0.104417	-0.104417	0.0116459	0.137219
ENSG00000136830	NIBAN2	bA356B19.6,C9orf88,DKFZP434H0820,FAM129B,FLJ13518,FLJ22151,FLJ22298,MINERVA	2996.06	0.104395	0.104395	0.0117931	0.0759754
ENSG00000108179	PPIF	Cyp-D,hCyP3	1041.01	0.10436	0.10436	0.0118459	0.0981105
ENSG00000034677	RNF19A	DKFZp566B1346,dorfin,RNF19	2290.94	0.104329	-0.104329	0.00648593	0.0771173
ENSG00000165821	SALL2	Hsal2,KIAA0360,ZNF795	8906.75	0.104183	0.104183	0.00252862	0.0311016
ENSG00000167468	GPX4	MCSP,PHGPx	7855.03	0.104129	0.104129	0.00384096	0.0414785
ENSG00000213366	GSTM2	GST4	1394.55	0.104125	-0.104125	0.0141397	0.101265
ENSG00000117906	RCN2	E6BP,ERC-55,ERC55,TCBP49	6398.8	0.104063	-0.104063	0.00214869	0.029363
ENSG00000102038	SMARCA1	hSNF2L,ISWI,NURF140,SNF2L,SNF2L1,SNF2LB,SWI	5044.78	0.104038	-0.104038	0.00257467	0.034599
ENSG00000167220	HDHD2	DKFZP564D1378	2764.09	0.104032	-0.104032	0.00521218	0.0458374
ENSG00000166822	TMEM170A	FLJ37611,TMEM170	1116.19	0.103955	-0.103955	0.0120459	0.101578
ENSG00000172292	CERS6	LASS6	9274.34	0.103884	-0.103884	0.00327011	0.0400606
ENSG00000114770	ABCC5	EST277145,MOAT-C,MRP5,SMRP	5627.68	0.103869	-0.103869	0.00744752	0.071188
ENSG00000116191	RALGPS2	FLJ10244,FLJ25604,KIAA0351	1660.49	0.10385	-0.10385	0.0101787	0.0852445
ENSG00000067141	NEO1	HsT17534,IGDCC2,NGN,NTN1R2	19448.6	0.103813	-0.103813	0.0027404	0.0335329
ENSG00000241697	TMEFF1	C9orf2,CT120.1,H7365	13657.4	0.103769	-0.103769	0.00265729	0.0327452
ENSG00000101417	PXMP4	PMP24	714.612	0.10376	-0.10376	0.0217144	0.239882
ENSG00000138081	FBXO11	FBX11,UBR6	5400.21	0.103665	-0.103665	0.00340152	0.0410083
ENSG00000124380	SNRNP27	RY1,U4/U6.U5-27K	1899.06	0.103551	-0.103551	0.008391	0.0589178
ENSG00000197852	INKA2	C1orf183,FAM212B,FLJ31105	15686.4	0.103541	-0.103541	0.00102259	0.0172588
ENSG00000260916	CCPG1	CPR8,KIAA1254	2001.99	0.103537	-0.103537	0.0111257	0.0907285
ENSG00000083097	DOP1A	dJ202D23.2,DOPEY1,KIAA1117	4455.82	0.103534	-0.103534	0.00961974	0.0827558
ENSG00000255408	PCDHA3	PCDH-ALPHA3	6167.68	0.103489	-0.103489	0.00271904	0.0345234
ENSG00000159082	SYNJ1	INPP5G,PARK20	2722.07	0.103465	-0.103465	0.00492554	0.0410083
ENSG00000050438	SLC4A8	NBC3	9699.74	0.103438	-0.103438	0.000513975	0.0108907
ENSG00000171159	C9orf16	EST00098,FLJ12823,MGC4639	9285.53	0.103401	0.103401	0.0149624	0.121241
ENSG00000106976	DNM1	DNM	10592.8	0.1034	-0.1034	0.00684605	0.0622091
ENSG00000163050	COQ8A	ADCK3,CABC1,COQ8,SCAR9	2934.67	0.103375	-0.103375	0.0137174	0.0935981
ENSG00000196792	STRN3	PPP2R6B,S/G2NA,SG2NA	1301.63	0.103356	-0.103356	0.0137557	0.0981105
ENSG00000187325	TAF9B	DN-7,DN7,TAF9L,TAFII31L,TFIID-31	1743.61	0.103327	-0.103327	0.00748452	0.0541778
ENSG00000136636	KCTD3	NY-REN-45	3163.75	0.103318	-0.103318	0.00541723	0.0469437
ENSG00000155254	MARVELD1	bA548K23.8,FLJ22343,FLJ23440,GB14,MGC4415,MRVLDC1	1464.7	0.103303	0.103303	0.009354	0.0813871
ENSG00000112739	PRPF4B	KIAA0536,PR4H,Prp4	3814.4	0.103261	-0.103261	0.00253845	0.0343289
ENSG00000204217	BMPR2	BMPR-II,BMPR3,BRK-3,PPH1,T-ALK	5475.9	0.103251	-0.103251	0.00730754	0.0675255
ENSG00000101605	MYOM1	NA	188.068	0.103083	0.103083	0.0137429	0.20849
ENSG00000060971	ACAA1	NA	2237.31	0.103077	-0.103077	0.0107699	0.0886846
ENSG00000198018	ENTPD7	FLJ30978,LALP1	1084.42	0.103068	-0.103068	0.0122685	0.0973876
ENSG00000197013	ZNF429	NA	1374.13	0.103029	-0.103029	0.0101392	0.0852445
ENSG00000114127	XRN1	2001-09-01	1655.09	0.102989	-0.102989	0.015271	0.106358
ENSG00000166411	IDH3A	NA	1187.52	0.102842	-0.102842	0.0105662	0.0833974
ENSG00000115226	FNDC4	FLJ22362,FRCP1	994.132	0.102815	0.102815	0.0158563	0.16459
ENSG00000158711	ELK4	SAP1	533.167	0.102761	-0.102761	0.0194936	0.225398
ENSG00000115896	PLCL1	PLC-L,PLCE,PLCL,PPP1R127,PRIP	3252.64	0.102743	-0.102743	0.004092	0.0418471
ENSG00000261675	AL022313.4	NA	641.294	0.1027	-0.1027	0.019894	0.227776
ENSG00000250120	PCDHA10	CNR8,CNRN8,CNRS8,CRNR8,PCDH-ALPHA10	6776.27	0.102659	-0.102659	0.00244391	0.0308055
ENSG00000111615	KRR1	HRB2,RIP-1	2260.11	0.102587	-0.102587	0.00601158	0.0614257
ENSG00000197181	PIWIL2	CT80,FLJ10351,HILI,Mili	1619.99	0.102575	-0.102575	0.0201262	0.125624
ENSG00000167123	CERCAM	CEECAM1,CerCAM,GLT25D3	988.09	0.102479	-0.102479	0.0187266	0.135406
ENSG00000205593	DENND6B	AFI1B,FAM116B,MGC33692	2154.28	0.102435	0.102435	0.00630566	0.0476216
ENSG00000147100	SLC16A2	AHDS,DXS128,MCT7,MCT8,MRX22,XPCT	2566.6	0.102422	-0.102422	0.00901964	0.0794777
ENSG00000175550	DRAP1	NC2-alpha	3358.11	0.102379	0.102379	0.00521846	0.0426091
ENSG00000111775	COX6A1	COX6A	10445.2	0.102374	0.102374	0.00618264	0.0584805
ENSG00000118961	LDAH	C2orf43,FLJ21820	1753.13	0.102369	-0.102369	0.00861307	0.0917769
ENSG00000050820	BCAR1	CAS,CASS1,Crkas,P130Cas	5704.28	0.102351	0.102351	0.00584773	0.0584927
ENSG00000180773	SLC36A4	FLJ38932,PAT4	911.439	0.102338	-0.102338	0.0188553	0.183179
ENSG00000165288	BRWD3	FLJ38568,MRX93	2038.77	0.102333	-0.102333	0.0112929	0.0712913
ENSG00000165669	FAM204A	bA319I23.1,C10orf84,FLJ13188	1405.11	0.102264	-0.102264	0.00837753	0.0759754
ENSG00000173546	CSPG4	HMW-MAA,MCSP,MCSPG,MEL-CSPG,MSK16,NG2	445.157	0.102166	-0.102166	0.0205854	0.168528
ENSG00000100393	EP300	KAT3B,p300	8833.6	0.102102	-0.102102	0.000674586	0.0127974
ENSG00000147180	ZNF711	CMPX1,dJ75N13.1,MRX65,MRX97,Zfp711,ZNF4,ZNF5,ZNF6	3985.74	0.101961	-0.101961	0.0146155	0.1069
ENSG00000140406	TLNRD1	MESDC1,MGC99595	1601.33	0.101904	0.101904	0.0170296	0.111572
ENSG00000002587	HS3ST1	3OST1	1050.85	0.101813	0.101813	0.0179922	0.178138
ENSG00000018236	CNTN1	F3,GP135	9189.44	0.101741	0.101741	0.0113928	0.0852847
ENSG00000124786	SLC35B3	C6orf196,CGI-19,dJ453H5.1,PAPST2	915.117	0.101733	-0.101733	0.0176613	0.175874
ENSG00000134755	DSC2	CDHF2,DSC3	748.058	0.101655	-0.101655	0.0202885	0.16068
ENSG00000165802	NSMF	NELF	5983.3	0.101608	0.101608	0.00282055	0.0363869
ENSG00000155304	HSPA13	STCH	3650.1	0.101533	-0.101533	0.00590596	0.0609686
ENSG00000163590	PPM1L	PP2CE	5670.43	0.101517	-0.101517	0.0105106	0.087005
ENSG00000187109	NAP1L1	MGC23410,MGC8688,NAP1,NAP1L,NRP	16321.3	0.101347	-0.101347	0.000693524	0.0143916
ENSG00000106628	POLD2	NA	2852.54	0.101223	0.101223	0.00765942	0.0652221
ENSG00000196712	NF1	NA	5992.61	0.101201	-0.101201	0.00615779	0.060299
ENSG00000067167	TRAM1	TRAM,TRAMP	1015.31	0.101164	-0.101164	0.0192735	0.185299
ENSG00000161813	LARP4	PP13296	1434.81	0.101143	-0.101143	0.0136209	0.102656
ENSG00000213468	FIRRE	LINC01200	618.091	0.101139	0.101139	0.0199347	0.230846
ENSG00000114739	ACVR2B	ActR-IIB	9839.31	0.101097	-0.101097	0.00145046	0.0216791
ENSG00000111780	AL021546.1	NA	8262.46	0.10104	0.10104	0.00536153	0.0519035
ENSG00000113282	CLINT1	CLINT,ENTH,EPNR,KIAA0171	2487.16	0.100896	-0.100896	0.00675249	0.0665907
ENSG00000187391	MAGI2	ACVRIP1,AIP1,ARIP1,KIAA0705,MAGI-2	1728.24	0.100847	-0.100847	0.0104656	0.087005
ENSG00000147130	ZMYM3	DXS6673E,KIAA0385,MYM,ZNF198L2,ZNF261	4457.15	0.100844	0.100844	0.00699023	0.0678052
ENSG00000242372	EIF6	b(2)gcn,EIF3A,ITGB4BP,p27BBP	4047.37	0.100818	0.100818	0.00723019	0.0694036
ENSG00000132952	USPL1	bA121O19.1,C13orf22,D13S106E	3522.11	0.10081	-0.10081	0.00910326	0.079929
ENSG00000006652	IFRD1	PC4,TIS7	4463.36	0.100805	0.100805	0.00322672	0.0381367
ENSG00000167969	ECI1	DCI	1357.86	0.100668	0.100668	0.0121181	0.090928
ENSG00000013441	CLK1	NA	6557.09	0.100655	-0.100655	0.0138754	0.103614
ENSG00000100815	TRIP11	CEV14,GMAP-210,GMAP210,Trip230	1309.91	0.100648	-0.100648	0.0143853	0.138213
ENSG00000066654	THUMPD1	FLJ20274,Tan1	2394.67	0.100587	-0.100587	0.00630798	0.0635914
ENSG00000185658	BRWD1	C21orf107,DCAF19,FLJ11315,N143,WDR9	4166.7	0.100522	-0.100522	0.00751956	0.0712913
ENSG00000075914	EXOSC7	EAP1,hRrp42p,KIAA0116,p8,RRP42,Rrp42p	951.317	0.100487	0.100487	0.0142705	0.114657
ENSG00000150625	GPM6A	GPM6	4940.04	0.100471	-0.100471	0.00971519	0.0833444
ENSG00000117592	PRDX6	1-Cys,aiPLA2,AOP2,KIAA0106,MGC46173,NSGPx,p29,PRX	3002.99	0.100421	0.100421	0.018491	0.123724
ENSG00000134508	CABLES1	FLJ35924,HsT2563	367.033	0.100401	0.100401	0.0188781	0.158266
ENSG00000069275	NUCKS1	NUCKS	13009.3	0.100388	-0.100388	0.00165219	0.0235081
ENSG00000164117	FBXO8	FBS,FBX8	458.008	0.100247	-0.100247	0.0223412	0.179621
ENSG00000267059	AC005943.1	NA	5194.55	0.100198	0.100198	0.00834123	0.0734635
ENSG00000112081	SRSF3	SFRS3,SRp20	10274.3	0.100061	-0.100061	0.00406847	0.0429929
ENSG00000109133	TMEM33	FLJ10525,Pom33	2380.02	0.0999804	-0.0999804	0.0131577	0.100004
ENSG00000204963	PCDHA7	CNR4,CNRS4,CRNR4	6003.47	0.0999578	-0.0999578	0.00490079	0.0535614
ENSG00000110429	FBXO3	FBA,FBX3	2505.86	0.0999511	-0.0999511	0.00816503	0.0589533
ENSG00000285967	NA	NA	1995.37	0.0999295	-0.0999295	0.0119457	0.0949495
ENSG00000281649	EBLN3P	EBLN3,LOC100506710	2071.75	0.0998265	-0.0998265	0.0114998	0.10953
ENSG00000108518	PFN1	NA	17096.9	0.0998036	0.0998036	0.00726747	0.0698781
ENSG00000104290	FZD3	NA	4426.79	0.0997875	-0.0997875	0.0159496	0.107466
ENSG00000147912	FBXO10	FBX10	4310.76	0.0997559	-0.0997559	0.0128163	0.0958584
ENSG00000119878	CRIPT	HSPC139	778.393	0.0995723	-0.0995723	0.0200713	0.190217
ENSG00000127124	HIVEP3	FLJ16752,KBP-1,KBP1,KIAA1555,KRC,Schnurri-3,SHN3,ZAS3,ZNF40C	1050.16	0.0995199	0.0995199	0.0193311	0.137828
ENSG00000099364	FBXL19	CXXC11,DKFZp434K0410,Fbl19,JHDM1C	5636.58	0.0994911	0.0994911	0.00397961	0.0459032
ENSG00000197106	SLC6A17	NA	557.927	0.0993536	-0.0993536	0.0189372	0.154104
ENSG00000157193	LRP8	APOER2,HSZ75190,LRP-8,MCI1	4526.36	0.0993155	-0.0993155	0.0025395	0.0343289
ENSG00000196924	FLNA	ABP-280,FLN,FLN1,OPD1,OPD2	13170.8	0.0992353	0.0992353	0.0138574	0.115513
ENSG00000153551	CMTM7	CKLFSF7,FLJ30992	1986.59	0.099158	0.099158	0.0168658	0.116626
ENSG00000168159	RNF187	RACO-1,RACO1	9554.6	0.0991084	0.0991084	0.000909668	0.0157838
ENSG00000088448	ANKRD10	FLJ20093	3770.49	0.0991065	-0.0991065	0.00598464	0.06137
ENSG00000122068	FYTTD1	DKFZp761B1514,UIF	4516.29	0.0990606	-0.0990606	0.00434639	0.0469437
ENSG00000189077	TMEM120A	NET29,TMPIT	1414.88	0.0989365	0.0989365	0.0147448	0.140683
ENSG00000139218	SCAF11	CASP11,SFRS2IP,SIP1,SRRP129,SRSF2IP	3062.27	0.0989357	-0.0989357	0.00844913	0.0766403
ENSG00000108830	RND2	ARHN,Rho7,RhoN	6040.36	0.0987034	-0.0987034	0.0143135	0.105408
ENSG00000136536	MARCHF7	AXOT,MARCH-VII,MARCH7,RNF177	3214.85	0.0986994	-0.0986994	0.0103324	0.0702372
ENSG00000145022	TCTA	NA	2535.81	0.0986462	0.0986462	0.00457826	0.0387664
ENSG00000168214	RBPJ	CBF1,IGKJRB,IGKJRB1,KBF2,RBP-J,RBPJK,RBPSUH,SUH	5748.28	0.0985689	-0.0985689	0.00364322	0.0430908
ENSG00000186130	ZBTB6	ZID,ZNF482	718.557	0.098388	-0.098388	0.0203147	0.232685
ENSG00000157224	CLDN12	NA	2485.16	0.0983787	-0.0983787	0.00941043	0.0813871
ENSG00000140945	CDH13	CDHH	1871.42	0.0983701	0.0983701	0.0231726	0.140744
ENSG00000144840	RABL3	MGC23920	622.644	0.0983388	-0.0983388	0.021607	0.239627
ENSG00000160551	TAOK1	FLJ14314,KIAA1361,MAP3K16,MARKK,PSK2,TAO1	9838.85	0.0982861	-0.0982861	0.00577352	0.0601302
ENSG00000279693	AC099521.3	NA	387.618	0.0982465	-0.0982465	0.0228911	0.182365
ENSG00000258441	LINC00641	NA	5355.92	0.0982367	-0.0982367	0.00276668	0.0361553
ENSG00000147364	FBXO25	FBX25	2094.94	0.0981963	-0.0981963	0.00888168	0.0789006
ENSG00000146757	ZNF92	HPF12,TF12	1111.09	0.0981859	-0.0981859	0.0176602	0.130425
ENSG00000089157	RPLP0	L10E,LP0,P0,PRLP0,RPP0	42435.3	0.0981246	0.0981246	0.000461397	0.010114
ENSG00000115540	MOB4	2C4D,CGI-95,DKFZP564M112,MOB3,MOBKL3,PHOCN,PREI3	2840.51	0.0981053	-0.0981053	0.00559443	0.0589533
ENSG00000166348	USP54	bA137L10.3,bA137L10.4,C10orf29,FLJ37318	728.196	0.0980452	0.0980452	0.0222399	0.243195
ENSG00000128000	ZNF780B	ZNF779	1379.5	0.0980279	-0.0980279	0.0177926	0.120601
ENSG00000196376	SLC35F1	C6orf169,dJ230I3.1	1939.13	0.09794	0.09794	0.0224952	0.10862
ENSG00000188687	SLC4A5	NBC4	411.432	0.0979327	-0.0979327	0.0217227	0.174848
ENSG00000172269	DPAGT1	ALG7,CDG-Ij,D11S366,DGPT,DPAGT,DPAGT2,GPT	1161.04	0.0978945	0.0978945	0.0136056	0.0986037
ENSG00000203930	LINC00632	ASINC	727.402	0.0978581	-0.0978581	0.0223802	0.246203
ENSG00000106701	FSD1L	CCDC10,CSDUFD1,FSD1CL,FSD1NL	1752.47	0.0978335	-0.0978335	0.0232749	0.140966
ENSG00000189164	ZNF527	KIAA1829	586.912	0.0978113	-0.0978113	0.0244124	0.256176
ENSG00000183010	PYCR1	P5C	2834.42	0.0978004	0.0978004	0.00843459	0.0601521
ENSG00000185215	TNFAIP2	B94,EXOC3L3	241.081	0.0977673	0.0977673	0.0120128	0.199414
ENSG00000171132	PRKCE	NA	3763.95	0.0977169	0.0977169	0.0174054	0.119221
ENSG00000112308	C6orf62	DKFZP564G182,FLJ12619,XTP12	4919.03	0.0976902	-0.0976902	0.00678765	0.0667205
ENSG00000156515	HK1	NA	23527.3	0.0976456	0.0976456	0.00178581	0.02485
ENSG00000099204	ABLIM1	ABLIM,LIMAB1,limatin	4438.2	0.097642	0.097642	0.0162387	0.10862
ENSG00000151458	ANKRD50	KIAA1223	4974.74	0.0975414	-0.0975414	0.00949996	0.0782802
ENSG00000143514	TP53BP2	53BP2,ASPP2,PPP1R13A	3097.78	0.0975057	-0.0975057	0.00687783	0.0605353
ENSG00000171552	BCL2L1	Bcl-X,bcl-xL,bcl-xS,BCL2L,BCLX,PPP1R52	9115.18	0.0974764	0.0974764	0.00298456	0.0351574
ENSG00000174917	MICOS13	C19orf70,MIC13,P117,QIL1	679.815	0.0974482	0.0974482	0.0220015	0.244121
ENSG00000139767	SRRM4	KIAA1853,nSR100	16844.7	0.0973866	-0.0973866	0.00523174	0.0517557
ENSG00000185787	MORF4L1	Eaf3,HsT17725,MEAF3,MORFRG15,MRG15	19961.8	0.097378	-0.097378	0.00406067	0.0429798
ENSG00000162407	PLPP3	LPP3,PAP-2b,PPAP2B	415.593	0.0973314	-0.0973314	0.0140544	0.135968
ENSG00000100614	PPM1A	MGC9201,PP2CA,PP2Calpha	3176.93	0.0972874	-0.0972874	0.0138588	0.0942563
ENSG00000181704	YIPF6	FinGER6,MGC21416	3165.78	0.0972719	-0.0972719	0.00583285	0.0494342
ENSG00000168769	TET2	FLJ20032,KIAA1546	2407.83	0.0972533	-0.0972533	0.00762022	0.0846964
ENSG00000124766	SOX4	NA	18925.4	0.0971617	-0.0971617	0.0032169	0.0450564
ENSG00000138071	ACTR2	ARP2	14991.7	0.0971294	-0.0971294	0.00245484	0.0308692
ENSG00000167508	MVD	MPD	4746.91	0.0970672	0.0970672	0.00935151	0.0813871
ENSG00000164327	RICTOR	AVO3,KIAA1999,MGC39830,PIA	2124.97	0.0970372	-0.0970372	0.0154414	0.130526
ENSG00000106948	AKNA	KIAA1968	789.536	0.096981	0.096981	0.0214125	0.136284
ENSG00000122367	LDB3	CMD1C,KIAA0613,PDLIM6,ZASP	2413.19	0.0969794	-0.0969794	0.0168781	0.116641
ENSG00000163344	PMVK	HUMPMKI,PMK,PMKA	1619.07	0.0969303	0.0969303	0.0166298	0.115513
ENSG00000109184	DCUN1D4	KIAA0276	2671.22	0.0968345	-0.0968345	0.0174331	0.107978
ENSG00000122435	TRMT13	CCDC76,FLJ10287,FLJ11219	518.34	0.0967599	-0.0967599	0.0229445	0.249667
ENSG00000143033	MTF2	M96,PCL2,TDRD19A	4282.72	0.0965806	-0.0965806	0.00349841	0.0418471
ENSG00000198168	SVIP	DKFZp313A2432	6213.59	0.0965442	-0.0965442	0.015857	0.111886
ENSG00000134909	ARHGAP32	GC-GAP,GRIT,KIAA0712,MGC1892,RICS	3232.31	0.096517	-0.096517	0.00680283	0.0601302
ENSG00000152683	SLC30A6	FLJ31101,ZNT6	1067.15	0.0963889	-0.0963889	0.0205649	0.142584
ENSG00000251357	AP000350.4	NA	7826.6	0.0963725	0.0963725	0.0214145	0.126151
ENSG00000137193	PIM1	PIM	1247.62	0.0963557	0.0963557	0.0191514	0.12161
ENSG00000187164	SHTN1	KIAA1598,shootin-1,shootin1	2698.76	0.0963258	-0.0963258	0.00656254	0.0656829
ENSG00000123989	CHPF	CHSY2,CSS2	2224.1	0.0962895	0.0962895	0.0179389	0.142578
ENSG00000204406	MBD5	FLJ11113,KIAA1461	2069.56	0.0962851	-0.0962851	0.00736757	0.0706204
ENSG00000139505	MTMR6	NA	5569.14	0.0962354	-0.0962354	0.0179624	0.120841
ENSG00000160352	ZNF714	NA	1378.32	0.096198	-0.096198	0.0167979	0.111227
ENSG00000136021	SCYL2	CVAK104,KIAA1360	4741.08	0.0961176	-0.0961176	0.00794459	0.0737307
ENSG00000107938	EDRF1	C10orf137,DKFZp586F1019,FLJ21617	1452.75	0.0961061	-0.0961061	0.0149817	0.108845
ENSG00000247556	OIP5-AS1	cyrano,linc-OIP5	4890.7	0.0960275	-0.0960275	0.0062138	0.0627047
ENSG00000104427	ZC2HC1A	C8orf70,CGI-62,FAM164A	3351.55	0.0960112	-0.0960112	0.0146127	0.107174
ENSG00000095574	IKZF5	FLJ22973,Pegasus,ZNFN1A5	791.59	0.0959879	-0.0959879	0.0227049	0.144751
ENSG00000181061	HIGD1A	DKFZP564K247,HIG1,RCF1A	3590.82	0.0959242	-0.0959242	0.00465102	0.0402649
ENSG00000248383	PCDHAC1	NA	6018.18	0.0958935	-0.0958935	0.0039844	0.0432624
ENSG00000214029	ZNF891	NA	967.166	0.0958631	-0.0958631	0.020424	0.139528
ENSG00000106299	WASL	N-WASP,NWASP,WASPB	1769.53	0.0958585	-0.0958585	0.0151615	0.109699
ENSG00000144320	LNPK	KIAA1715,LNP,LNP1,Ul	2337.7	0.0957535	-0.0957535	0.0108322	0.0890858
ENSG00000183655	KLHL25	ENC-2,ENC2,FLJ12587	2044.26	0.0956934	-0.0956934	0.0184383	0.123213
ENSG00000198626	RYR2	ARVC2,ARVD2,VTSIP	1681.38	0.0956602	0.0956602	0.0234701	0.186521
ENSG00000165731	RET	CDHF12,CDHR16,HSCR1,MEN2A,MEN2B,MTC1,PTC,RET51	5751.05	0.0956457	0.0956457	0.0204985	0.130764
ENSG00000177511	ST8SIA3	SIAT8C	3644.29	0.0955133	-0.0955133	0.00436866	0.0384388
ENSG00000148341	SH3GLB2	KIAA1848	3946.8	0.0955097	-0.0955097	0.00542911	0.0577869
ENSG00000198898	CAPZA2	CAPPA2,CAPZ	3691.13	0.0955038	-0.0955038	0.00581801	0.0461244
ENSG00000180828	BHLHE22	Beta3,BHLHB5,bHLHe22,CAGL85,TNRC20	1076.05	0.0955016	-0.0955016	0.0233818	0.206599
ENSG00000081087	OSTM1	GL,HSPC019	1763.71	0.0954973	-0.0954973	0.017618	0.119831
ENSG00000014824	SLC30A9	C4orf1,GAC63,HUEL,ZNT9	4395.67	0.0954065	-0.0954065	0.00515275	0.0555644
ENSG00000141756	FKBP10	FKBP6,FKBP65,FLJ20683,FLJ22041,FLJ23833,hFKBP65	1660.23	0.0954053	0.0954053	0.0185715	0.11962
ENSG00000163191	S100A11	S100C	2127.4	0.095395	0.095395	0.0167086	0.137336
ENSG00000142208	AKT1	AKT,PKB,PRKBA,RAC	11602.6	0.0953637	-0.0953637	0.00848699	0.0768122
ENSG00000231500	RPS18	D6S218E,HKE3,KE-3,KE3,S18	25390.9	0.0953135	0.0953135	0.00144187	0.0216612
ENSG00000145817	YIPF5	FinGER5,SMAP-5	2306.99	0.0952138	-0.0952138	0.00990698	0.0840546
ENSG00000121741	ZMYM2	FIM,MYM,RAMP,ZNF198	10309.2	0.0952032	-0.0952032	0.00831389	0.0844768
ENSG00000116062	MSH6	GTBP	2767.34	0.0951454	0.0951454	0.00494738	0.042039
ENSG00000114942	EEF1B2	NA	9644.26	0.0951352	0.0951352	0.00229766	0.0361101
ENSG00000104093	DMXL2	DFNA71,KIAA0856,RC3	4733.67	0.0950647	-0.0950647	0.00529957	0.0544089
ENSG00000196950	SLC39A10	DKFZp564L2123,FLJ90515,KIAA1265	4158.97	0.0950015	-0.0950015	0.0100179	0.0844768
ENSG00000166200	COPS2	ALIEN,CSN2,TRIP15	3378	0.0949895	-0.0949895	0.0061514	0.0489375
ENSG00000171914	TLN2	ILWEQ,KIAA0320	5189.93	0.0949557	0.0949557	0.0113237	0.0884256
ENSG00000113300	CNOT6	CCR4,Ccr4a,KIAA1194	3848.55	0.0948936	-0.0948936	0.0063827	0.0640849
ENSG00000166402	TUB	rd5	2109.3	0.0948934	0.0948934	0.019841	0.12874
ENSG00000240972	MIF	GIF,GLIF	9114.08	0.094819	0.094819	0.0355308	0.168278
ENSG00000182504	CEP97	FLJ23047,LRRIQ2	1338.71	0.0946977	-0.0946977	0.0190883	0.1214
ENSG00000215397	SCRT2	ZNF898B	2072.89	0.0946416	0.0946416	0.0108183	0.105389
ENSG00000103426	CORO7-PAM16	NA	6133.77	0.0945396	0.0945396	0.0028203	0.0351574
ENSG00000151239	TWF1	A6,PTK9	1448.32	0.0945362	-0.0945362	0.0211568	0.134051
ENSG00000145348	TBCK	HSPC302,MGC16169	2319.61	0.0945303	-0.0945303	0.0126911	0.0980328
ENSG00000243960	AL390195.2	NA	1163.17	0.0944626	0.0944626	0.018222	0.159849
ENSG00000188483	IER5L	bA247A12.2	1013.64	0.0944544	0.0944544	0.0244174	0.146774
ENSG00000135932	CAB39	CGI-66,MO25	4635.81	0.094436	-0.094436	0.00330007	0.0402174
ENSG00000159685	CHCHD6	CHCM1,MGC13016,Mic25,MICOS25,PPP1R23	1190.97	0.0943446	0.0943446	0.018585	0.123948
ENSG00000168970	JMJD7-PLA2G4B	NA	1611.01	0.0943254	-0.0943254	0.00888737	0.0749978
ENSG00000113504	SLC12A7	DKFZP434F076,KCC4	3349.41	0.0942692	-0.0942692	0.00574353	0.0489375
ENSG00000165417	GTF2A1	TFIIA	3423.83	0.094083	-0.094083	0.0167968	0.105408
ENSG00000105447	GRWD1	GRWD,RRB1,WDR28	1710.82	0.0939886	0.0939886	0.0197476	0.128637
ENSG00000272884	AC113189.4	NA	404.649	0.0937616	0.0937616	0.0241486	0.188561
ENSG00000025770	NCAPH2	384D8-2,CAP-H2,hCAP-H2	2899.25	0.0937407	0.0937407	0.00946478	0.0818142
ENSG00000137166	FOXP4	FLJ40908	2066.17	0.0937286	-0.0937286	0.0242897	0.144751
ENSG00000136942	RPL35	L35	13436.3	0.0937247	0.0937247	0.010817	0.0829492
ENSG00000058063	ATP11B	ATPIF,ATPIR,KIAA0956	1676.83	0.0936782	-0.0936782	0.0214007	0.130272
ENSG00000214706	IFRD2	IFNRP,SKMc15,SM15	560.801	0.0936759	0.0936759	0.0255504	0.263651
ENSG00000100320	RBFOX2	FOX-2,HNRBP2,HRNBP2,RBM9	43541.1	0.0936346	-0.0936346	0.00669083	0.0662972
ENSG00000105640	RPL18A	L18A	23514.2	0.093622	0.093622	0.00657848	0.0657117
ENSG00000111913	RIPOR2	C6orf32,DIFF48,FAM65B,KIAA0386,MYONAP	3720.88	0.093541	-0.093541	0.0124196	0.0814564
ENSG00000104888	SLC17A7	BNPI,VGLUT1	13016.1	0.0934668	-0.0934668	0.0163354	0.1069
ENSG00000136720	HS6ST1	HS6ST	12516.8	0.0934058	0.0934058	0.012431	0.0905315
ENSG00000104164	BLOC1S6	HPS9,PA,PLDN	2393.69	0.0933733	-0.0933733	0.00911161	0.0798645
ENSG00000163348	PYGO2	NA	4211.12	0.0933555	0.0933555	0.00486748	0.0533543
ENSG00000164078	MST1R	CD136,CDw136,PTK8,RON,SEA	177.526	0.0933434	-0.0933434	0.00944108	0.173343
ENSG00000243232	PCDHAC2	PCDH-ALPHA-C2	6115.48	0.0933085	-0.0933085	0.00647968	0.0613195
ENSG00000160214	RRP1	D21S2056E,NNP-1,Nop52,RRP1A	1407.77	0.0933022	0.0933022	0.0140213	0.100616
ENSG00000115977	AAK1	DKFZp686K16132,KIAA1048	4354.37	0.0932868	-0.0932868	0.0135066	0.0973876
ENSG00000117036	ETV3	PE-1	1484.28	0.0932297	-0.0932297	0.013825	0.0982683
ENSG00000198862	LTN1	C21orf10,C21orf98,FLJ11053,KIAA0714,LISTERIN,RNF160,ZNF294	2642.68	0.0931955	-0.0931955	0.0191688	0.102474
ENSG00000132475	H3-3B	H3.3B,H3F3B	40597.7	0.0931588	-0.0931588	0.00326024	0.0369478
ENSG00000104067	TJP1	DKFZp686M05161,MGC133289,ZO-1	4197.69	0.0931571	-0.0931571	0.00532551	0.0567392
ENSG00000103647	CORO2B	ClipinC,KIAA0925	4398.66	0.0931167	0.0931167	0.0146397	0.1069
ENSG00000005483	KMT2E	HDCMC04P,MLL5	5847.08	0.0930877	-0.0930877	0.00973235	0.0830964
ENSG00000186908	ZDHHC17	HIP14,HYPH,KIAA0946	3995.61	0.0930283	-0.0930283	0.0143961	0.105833
ENSG00000164684	ZNF704	FLJ16218,Gig1	1606.4	0.0929774	0.0929774	0.0220186	0.17958
ENSG00000120251	GRIA2	GluA2,GLUR2,GLURB	931.864	0.0928971	-0.0928971	0.0237612	0.208715
ENSG00000111674	ENO2	NA	24749.8	0.0928737	0.0928737	0.00301908	0.0379016
ENSG00000101489	CELF4	BRUNOL4	4367.9	0.0928614	0.0928614	0.0100037	0.0806738
ENSG00000158321	AUTS2	FBRSL2,KIAA0442	7187.6	0.092775	-0.092775	0.0057906	0.0547774
ENSG00000197756	RPL37A	L37A	30380.1	0.092766	0.092766	0.00160973	0.023493
ENSG00000114757	PEX5L	PEX5R,PXR2,TRIP8b	2299.21	0.0927301	0.0927301	0.0235239	0.142254
ENSG00000181904	C5orf24	FLJ37562	2810.24	0.0926744	-0.0926744	0.0156231	0.0904976
ENSG00000134086	VHL	VHL1	4145.97	0.0926511	-0.0926511	0.00888757	0.0749978
ENSG00000275832	ARHGAP23	KIAA1501	1359.87	0.0925849	0.0925849	0.0273325	0.15594
ENSG00000090905	TNRC6A	CAGH26,GW182,KIAA1460,TNRC6	5286.17	0.0925494	-0.0925494	0.00339829	0.0387003
ENSG00000051128	HOMER3	HOMER-3	5552.42	0.0925334	-0.0925334	0.0224192	0.137975
ENSG00000136367	ZFHX2	KIAA1056,KIAA1762,ZFH-5,ZNF409	2159.16	0.0924631	-0.0924631	0.00893294	0.0942038
ENSG00000110344	UBE4A	E4,KIAA0126,UBOX2,UFD2	3681.52	0.092404	-0.092404	0.00989938	0.0712913
ENSG00000167106	FAM102A	bA203J24.7,C9orf132,Eeig1,SYM-3A	712.526	0.0923987	0.0923987	0.0244022	0.255934
ENSG00000138757	G3BP2	KIAA0660	18820.7	0.0922683	-0.0922683	0.00190565	0.0280198
ENSG00000165724	ZMYND19	MIZIP	1423.25	0.0922398	0.0922398	0.01442	0.10092
ENSG00000120458	MSANTD2	C11orf61,FLJ23342	989.572	0.092229	-0.092229	0.0237535	0.149191
ENSG00000006715	VPS41	HVSP41	4271.73	0.0921835	-0.0921835	0.00606953	0.0598374
ENSG00000168488	ATXN2L	A2D,A2lp	5597.21	0.092181	0.092181	0.00362567	0.0429084
ENSG00000129646	QRICH2	DKFZP434P0316	997.089	0.0921772	0.0921772	0.0267144	0.167332
ENSG00000100802	C14orf93	FLJ12154,RTFC	530.294	0.0921385	-0.0921385	0.0248639	0.258487
ENSG00000138074	SLC5A6	SMVT	2679.63	0.0921184	0.0921184	0.0142721	0.083609
ENSG00000167107	ACSF2	ACSMW,FLJ20920	541.85	0.0920736	-0.0920736	0.0158941	0.19971
ENSG00000151612	ZNF827	NA	2516.86	0.0920456	-0.0920456	0.0112362	0.0725551
ENSG00000198556	ZNF789	NA	1043.95	0.0919806	-0.0919806	0.0215857	0.143986
ENSG00000169972	PUSL1	FLJ90811	761.641	0.0919716	0.0919716	0.0290631	0.199411
ENSG00000068885	IFT80	KIAA1374,WDR56	1205.9	0.0919659	-0.0919659	0.0191731	0.120064
ENSG00000069188	SDK2	FLJ10832,KIAA1514	1781.09	0.0919615	0.0919615	0.0235755	0.142187
ENSG00000187257	RSBN1L	FLJ42526,FLJ45813,MGC71764	1360.55	0.0919609	-0.0919609	0.0137694	0.102998
ENSG00000142168	SOD1	ALS,ALS1,IPOA	6300.62	0.0918641	0.0918641	0.00655105	0.0627256
ENSG00000148291	SURF2	NA	891.135	0.0918493	0.0918493	0.0244341	0.211886
ENSG00000081842	PCDHA6	CNR2,CNRS2,CRNR2,PCDH-ALPHA6	6743.22	0.091843	-0.091843	0.00494365	0.0539701
ENSG00000126773	PCNX4	C14orf135,PCNXL4	4453.26	0.09174	-0.09174	0.00783202	0.0731728
ENSG00000135720	DYNC1LI2	DNCLI2	14129.5	0.0917175	-0.0917175	0.00159389	0.0232852
ENSG00000177946	CENPBD1	MGC16385	903.966	0.091677	0.091677	0.0201149	0.138172
ENSG00000185274	GALNT17	GalNAc-T17,GalNAc-T19,GalNAc-T5L,GALNTL3,ppGalNAc-T17,WBSCR17	3356.34	0.0916391	0.0916391	0.0207247	0.131991
ENSG00000128699	ORMDL1	NA	2604.88	0.0915212	-0.0915212	0.0142155	0.0887484
ENSG00000167775	CD320	8D6,8D6A	1454.55	0.0913992	0.0913992	0.0209034	0.174171
ENSG00000066739	ATG2B	C14orf103,FLJ10242	3204.34	0.0911445	-0.0911445	0.00923672	0.0680878
ENSG00000139746	RBM26	ARRS2,C13orf10,FLJ20957,PPP1R132,PRO1777,SE70-2,ZC3H17	2988.18	0.0911059	-0.0911059	0.010383	0.0688865
ENSG00000078142	PIK3C3	Vps34	2454.61	0.0910872	-0.0910872	0.0109345	0.0896879
ENSG00000170903	MSANTD4	KIAA1826	3751.72	0.0910584	-0.0910584	0.0127785	0.0784425
ENSG00000100528	CNIH1	CNIH,CNIL,TGAM77	3590.2	0.0908808	-0.0908808	0.0237504	0.116422
ENSG00000198677	TTC37	KIAA0372,THES	7586.28	0.0908767	-0.0908767	0.00756121	0.065754
ENSG00000165389	SPTSSA	C14orf147,ssSPTa	1372.4	0.0908642	-0.0908642	0.021466	0.135367
ENSG00000175175	PPM1E	CaMKP-N,KIAA1072,POPX1,PP2CH	7009.64	0.0908581	-0.0908581	0.00306621	0.038285
ENSG00000171858	RPS21	S21	7129.3	0.0908523	0.0908523	0.00575624	0.0675781
ENSG00000137770	CTDSPL2	FLJ10523,HSPC129	1324.09	0.0907462	-0.0907462	0.0185789	0.123724
ENSG00000162613	FUBP1	FBP,FUBP	8417.02	0.0907175	-0.0907175	0.00221668	0.0311808
ENSG00000104643	MTMR9	C8orf9,DKFZp434K171,LIP-STYX,MTMR8	6134.28	0.0906823	-0.0906823	0.0103676	0.083609
ENSG00000205581	HMGN1	FLJ27265,FLJ31471,HMG14,MGC104230,MGC117425	10481.9	0.0906479	-0.0906479	0.00286992	0.034466
ENSG00000130396	AFDN	AF-6,AF6,MLLT4	13378	0.0906313	-0.0906313	0.00104398	0.0189395
ENSG00000170949	ZNF160	F11,FLJ00032,HKr18,HZF5,KIAA1611,KR18	3304.52	0.0906311	-0.0906311	0.0156535	0.0886846
ENSG00000165434	PGM2L1	BM32A,FLJ32029	13291.4	0.0906231	-0.0906231	0.0136929	0.0964344
ENSG00000172466	ZNF24	KOX17,Zfp191,ZNF191,ZSCAN3	5041.79	0.090575	-0.090575	0.0120544	0.0905315
ENSG00000120837	NFYB	CBF-A,HAP3,NF-YB	1102.39	0.0905641	-0.0905641	0.020336	0.139134
ENSG00000117602	RCAN3	DSCR1L2	1483.48	0.0905539	-0.0905539	0.0252772	0.141315
ENSG00000165240	ATP7A	MNK	826.531	0.0905535	-0.0905535	0.0252609	0.158618
ENSG00000242294	STAG3L5P	NA	1207.89	0.0904948	-0.0904948	0.0261113	0.143986
ENSG00000177432	NAP1L5	DRLM	2447.68	0.0904354	-0.0904354	0.00979347	0.083609
ENSG00000102743	SLC25A15	D13S327,HHH,ORC1,ORNT1	968.418	0.0903062	0.0903062	0.0227281	0.148904
ENSG00000243789	JMJD7	NA	566.402	0.0902785	-0.0902785	0.0265874	0.270429
ENSG00000087095	NLK	NA	2936.49	0.0902709	-0.0902709	0.0124701	0.0788765
ENSG00000182379	NXPH4	NPH4	1020.13	0.0902541	0.0902541	0.0273831	0.15768
ENSG00000100483	VCPKMT	C14orf138,METTL21D,VCP-KMT	438.495	0.0902245	-0.0902245	0.0258066	0.193742
ENSG00000011258	MBTD1	FLJ20055,SA49P01	2416.6	0.0902028	-0.0902028	0.0136448	0.0797487
ENSG00000171310	CHST11	C4ST,C4St-1,C4ST1,HSA269537	1954.25	0.0900478	0.0900478	0.0210099	0.133111
ENSG00000130202	NECTIN2	CD112,HVEB,PRR2,PVRL2,PVRR2	4507.68	0.0900453	0.0900453	0.0139464	0.10357
ENSG00000112306	RPS12	S12	17541	0.0900363	0.0900363	0.00256537	0.0314817
ENSG00000165121	AL353743.1	NA	341.01	0.0900352	-0.0900352	0.0212283	0.174171
ENSG00000100697	DICER1	Dicer,HERNA,K12H4.8-LIKE,KIAA0928,MNG1	8514.91	0.0900019	-0.0900019	0.00911125	0.0747664
ENSG00000169964	TMEM42	MGC29956	486.678	0.0898719	0.0898719	0.0282082	0.282882
ENSG00000175416	CLTB	Lcb	4053.11	0.0898052	0.0898052	0.0147556	0.10383
ENSG00000182154	MRPL41	BMRP,MRP-L27,MRPL27,PIG3,RPML27	1598	0.0897724	0.0897724	0.0239956	0.143707
ENSG00000056586	RC3H2	FLJ20301,FLJ20713,MNAB,RNF164	5122.07	0.0897477	-0.0897477	0.013439	0.0971873
ENSG00000073584	SMARCE1	BAF57	13958.7	0.0896692	-0.0896692	0.00272618	0.0334069
ENSG00000151422	FER	PPP1R74,TYK3	2028.39	0.0896493	-0.0896493	0.0194502	0.127578
ENSG00000108389	MTMR4	KIAA0647,ZFYVE11	9750.48	0.0896164	-0.0896164	0.00345353	0.038426
ENSG00000107521	HPS1	BLOC3S1,HPS	1280.89	0.0895766	-0.0895766	0.0241747	0.190005
ENSG00000125652	ALKBH7	MGC10974,SPATA11	1568.64	0.0895206	0.0895206	0.0251901	0.140966
ENSG00000075790	BCAP29	BAP29,DKFZp686M2086	1757.27	0.0894755	-0.0894755	0.0138727	0.0806779
ENSG00000128045	RASL11B	NA	886.739	0.0894743	-0.0894743	0.0261755	0.165155
ENSG00000116574	RHOU	ARHU,CDC42L1,DJ646B12.2,fJ646B12.2,FLJ10616,hG28K,WRCH-1,WRCH1	3327.76	0.0894438	-0.0894438	0.0165504	0.0976466
ENSG00000061676	NCKAP1	HEM2,Nap1,NAP125	8772.16	0.0894401	-0.0894401	0.00711226	0.0688688
ENSG00000104765	BNIP3L	BNIP3a,Nix	6091.88	0.0894135	-0.0894135	0.00560815	0.0555749
ENSG00000100027	YPEL1	NA	4137.43	0.0893936	-0.0893936	0.0107994	0.0854783
ENSG00000113384	GOLPH3	GOPP1,GPP34,MIDAS,Vps74	4573.5	0.0893745	-0.0893745	0.00585712	0.0585363
ENSG00000069424	KCNAB2	AKR6A5,HKvbeta2.1,HKvbeta2.2,KCNA2B	2416.27	0.0893456	0.0893456	0.0183167	0.122871
ENSG00000123607	TTC21B	FLJ11457,IFT139B,JBTS11,NPHP12,THM1	1244.42	0.0893142	-0.0893142	0.0192799	0.120467
ENSG00000145604	SKP2	FBL1,FBXL1,p45	1208.54	0.0893024	-0.0893024	0.0277026	0.157414
ENSG00000262814	MRPL12	MRPL7,MRPL7/L12,RPML12	1946.9	0.0892747	0.0892747	0.0203306	0.130425
ENSG00000104904	OAZ1	AZ1,AZI,MGC138338,OAZ	18062.4	0.0892544	0.0892544	0.00209617	0.0273127
ENSG00000135414	GDF11	BMP-11,BMP11	5280.6	0.0892453	-0.0892453	0.0209507	0.128723
ENSG00000237550	AC243919.1	NA	1656.46	0.0891948	0.0891948	0.0147528	0.107784
ENSG00000163755	HPS3	BLOC2S1,SUTAL	793.846	0.0891837	-0.0891837	0.0248481	0.160132
ENSG00000234545	FAM133B	MGC40405	641.487	0.0891796	-0.0891796	0.0274009	0.275499
ENSG00000157087	ATP2B2	PMCA2	2316.55	0.0891547	-0.0891547	0.0221701	0.107685
ENSG00000117016	RIMS3	NIM3,RIM3	21846.4	0.0891145	0.0891145	0.00662972	0.0659033
ENSG00000256223	ZNF10	KOX1	1295.51	0.0891086	-0.0891086	0.017783	0.157649
ENSG00000229117	RPL41	L41	9658.61	0.089088	0.089088	0.00565496	0.0539685
ENSG00000092051	JPH4	JPHL1,KIAA1831	5555.64	0.0890841	0.0890841	0.00665387	0.0659033
ENSG00000134480	CCNH	CycH,p34,p37	1090.13	0.0889997	-0.0889997	0.0224532	0.147666
ENSG00000204371	EHMT2	BAT8,C6orf30,Em:AF134726.3,G9A,KMT1C,NG36/G9a	5261.91	0.088953	0.088953	0.00442242	0.0493428
ENSG00000140263	SORD	NA	1666.19	0.0889397	-0.0889397	0.0164982	0.111388
ENSG00000129682	FGF13	FGF2,FHF2	6135.54	0.0888856	0.0888856	0.0191132	0.119817
ENSG00000152795	HNRNPDL	HNRPDL,JKTBP,laAUF1,LGMD1G	19039.3	0.08886	-0.08886	0.00427402	0.048372
ENSG00000249158	PCDHA11	CNR7,CNRN7,CNRS7,CRNR7,PCDH-ALPHA11	6389.18	0.0888196	-0.0888196	0.00648234	0.0649095
ENSG00000115993	TRAK2	ALS2CR3,CALS-C,GRIF-1,KIAA0549,MILT2,OIP98	5779.34	0.0887654	-0.0887654	0.013158	0.100004
ENSG00000169139	UBE2V2	DDVit-1,DDVIT1,EDAF-1,EDPF-1,EDPF1,MMS2,UEV-2,UEV2	3347.96	0.0887533	-0.0887533	0.0119616	0.0767718
ENSG00000125977	EIF2S2	EIF2,EIF2beta,PPP1R67	5677.75	0.0887196	0.0887196	0.004214	0.0476668
ENSG00000081154	PCNP	NA	4381.98	0.0887037	-0.0887037	0.0140152	0.10383
ENSG00000119333	WDR34	bA216B9.3,DIC5,FAP133,MGC20486	1062.94	0.0886055	0.0886055	0.032851	0.182073
ENSG00000116977	LGALS8	PCTA-1	4216.4	0.0885979	-0.0885979	0.0100112	0.0806767
ENSG00000196505	GDAP2	dJ776P7.1,FLJ20142,MACROD3	636.526	0.0885816	-0.0885816	0.0270873	0.273166
ENSG00000035141	FAM136A	FLJ14668	1218.48	0.088543	0.088543	0.0224283	0.137975
ENSG00000104722	NEFM	NEF3,NF-M,NFM	298191	0.0884014	0.0884014	0.0141959	0.117278
ENSG00000099256	PRTFDC1	HHGP	923.876	0.0883061	-0.0883061	0.0277715	0.158759
ENSG00000171928	TVP23B	CGI-148,FAM18B,FAM18B1,YDR084C	593.759	0.0882875	-0.0882875	0.0270901	0.273373
ENSG00000175573	C11orf68	BLES03,P5326	1851.61	0.0882788	0.0882788	0.0160049	0.112662
ENSG00000128626	MRPS12	RPMS12,RPS12,RPSM12	904.973	0.0882582	0.0882582	0.0274337	0.166849
ENSG00000078018	MAP2	MAP2A,MAP2B,MAP2C	41447.5	0.0881544	-0.0881544	0.0013594	0.0225403
ENSG00000074590	NUAK1	ARK5,KIAA0537,NuaK1	3240.37	0.0881233	0.0881233	0.0256527	0.136525
ENSG00000273420	AC008738.7	NA	727.697	0.0881169	0.0881169	0.0293911	0.286854
ENSG00000164219	PGGT1B	BGGI,GGTI	584.051	0.0881153	-0.0881153	0.0317193	0.299827
ENSG00000143622	RIT1	MGC125864,MGC125865,RIBB,RIT,ROC1	1775.67	0.0880397	-0.0880397	0.0187325	0.123993
ENSG00000047932	GOPC	CAL,dJ94G16.2,FIG,GOPC1,PIST	2456.24	0.0880153	-0.0880153	0.0129972	0.077576
ENSG00000163156	SCNM1	MGC3180	1541.37	0.0879969	0.0879969	0.0223605	0.13134
ENSG00000126259	KIRREL2	DKFZp564A1164,FILTRIN,MGC15718,NEPH3,NLG1	4312.43	0.0879827	-0.0879827	0.0170961	0.11166
ENSG00000168566	SNRNP48	C6orf151,dJ336K20B.1,dJ512B11.2,FLJ32234	666.491	0.0879566	-0.0879566	0.029664	0.29122
ENSG00000101166	PRELID3B	C20orf45,dJ543J19.5,SLMO2	1779.38	0.0879327	-0.0879327	0.0177245	0.120405
ENSG00000176542	USF3	KIAA2018	1229.3	0.087916	-0.087916	0.0266486	0.148338
ENSG00000141646	SMAD4	DPC4,MADH4	4140.59	0.0878925	-0.0878925	0.0066327	0.062197
ENSG00000275052	PPP4R3B	FLFL2,FLJ31474,KIAA1387,PSY2,SMEK2	3638.05	0.0878793	-0.0878793	0.0085467	0.0606007
ENSG00000218739	CEBPZOS	CEBPZ-AS1	1382.71	0.0878602	-0.0878602	0.0215896	0.129034
ENSG00000160460	AC020929.1	NA	4106.63	0.0878561	-0.0878561	0.0189116	0.125228
ENSG00000173068	BNC2	BSN2,FLJ20043	1293.91	0.0877344	-0.0877344	0.028778	0.209121
ENSG00000050130	JKAMP	C14orf100,CDA06,HSPC213,HSPC327,JAMP	2987.92	0.0875356	-0.0875356	0.0170166	0.0987744
ENSG00000255112	CHMP1B	C18orf2,CHMP1.5,Vps46B	3401.01	0.0875332	-0.0875332	0.0207545	0.132112
ENSG00000278864	AC055811.4	NA	1450.08	0.0875267	-0.0875267	0.027482	0.204882
ENSG00000232956	SNHG15	C7orf40,FLJ38860,Linc-Myo1g,MYO1GUT	1466.97	0.0875118	0.0875118	0.0182854	0.160143
ENSG00000212694	LINC01089	AK096174,LIMT	787.137	0.0874894	-0.0874894	0.0272218	0.226984
ENSG00000125901	MRPS26	C20orf193,dJ534B8.3,MRP-S13,MRP-S26,RPMS13	1290.85	0.087481	0.087481	0.0277622	0.157649
ENSG00000140557	ST8SIA2	HsT19690,SIAT8B,ST8SIA-II,STX	4309.78	0.0874736	-0.0874736	0.00774783	0.0702372
ENSG00000117758	STX12	STX13,STX14	3699.4	0.0873676	-0.0873676	0.0104118	0.0788945
ENSG00000151929	BAG3	NA	1315.28	0.0873517	0.0873517	0.0203952	0.171569
ENSG00000104047	DTWD1	MDS009,MGC111207	475.758	0.0873316	-0.0873316	0.0303494	0.291389
ENSG00000156671	SAMD8	FLJ25082,SMSr	2555.47	0.0873224	-0.0873224	0.00928707	0.0657117
ENSG00000110172	CHORDC1	CHP-1,CHP1	1376.77	0.087309	-0.087309	0.0216007	0.177467
ENSG00000196914	ARHGEF12	KIAA0382,LARG	6557.62	0.0872934	-0.0872934	0.00905359	0.077168
ENSG00000174227	PIGG	FLJ20265,GPI7,LAS21	1971.71	0.0872929	-0.0872929	0.013014	0.117799
ENSG00000173542	MOB1B	MOB4A,MOBKL1A	1669.26	0.0872915	-0.0872915	0.0246682	0.146055
ENSG00000104980	TIMM44	TIM44	2054.52	0.0872868	0.0872868	0.0177926	0.12042
ENSG00000104331	IMPAD1	FLJ20421,gPAPP,IMPA3	4584.84	0.0872321	-0.0872321	0.0274876	0.156183
ENSG00000103855	CD276	B7-H3,B7H3,B7RP-2	9807.74	0.0870922	0.0870922	0.00393256	0.0522148
ENSG00000109519	GRPEL1	FLJ25609,GrpE,hMGE	1106.12	0.0870163	0.0870163	0.022616	0.203918
ENSG00000134198	TSPAN2	FLJ12082,TSN2,TSPAN-2	1695.6	0.0870072	-0.0870072	0.02021	0.153273
ENSG00000128585	MKLN1	TWA2	2023.12	0.0869014	-0.0869014	0.0175525	0.140744
ENSG00000181817	LSM10	MGC15749	1242.26	0.0868447	0.0868447	0.0199269	0.129034
ENSG00000146433	TMEM181	GPR178,KIAA1423	4442.17	0.0868364	-0.0868364	0.00942492	0.0789006
ENSG00000111602	TIMELESS	hTIM,TIM,TIM1	2828.12	0.086834	0.086834	0.0172171	0.0945098
ENSG00000078269	SYNJ2	INPP5H	349.986	0.0867065	0.0867065	0.0207122	0.165348
ENSG00000104388	RAB2A	RAB2	6068.84	0.0866489	-0.0866489	0.0136305	0.102656
ENSG00000108406	DHX40	ARG147,DDX40,FLJ22060,PAD	2768.05	0.0864881	-0.0864881	0.0134063	0.0852445
ENSG00000008277	ADAM22	MDC2	3579.63	0.0864704	-0.0864704	0.0101173	0.0677614
ENSG00000067048	DDX3Y	DBY	2615.76	0.086458	-0.086458	0.0136513	0.0863808
ENSG00000102977	ACD	Pip1,Ptop,Tint1,Tpp1	1172.28	0.0864421	0.0864421	0.0266903	0.148499
ENSG00000119414	PPP6C	PP6	3966.14	0.0864349	-0.0864349	0.00729173	0.0698705
ENSG00000162704	ARPC5	ARC16,dJ127C7.3,p16-Arc	7328.7	0.0864212	-0.0864212	0.0088564	0.0735289
ENSG00000112062	MAPK14	CSBP1,CSBP2,CSPB1,Mxi2,p38,PRKM14,PRKM15	1478.98	0.0863608	-0.0863608	0.0178919	0.120678
ENSG00000130332	LSM7	YNL147W	2196.24	0.0863363	0.0863363	0.0258715	0.150431
ENSG00000188994	ZNF292	bA393I2.3,KIAA0530,ZFP292,Zn-15,Zn-16	4230.53	0.0862696	-0.0862696	0.0155681	0.105775
ENSG00000005884	ITGA3	CD49c,GAP-B3,MSK18,VCA-2,VLA3a	1898.85	0.0862661	0.0862661	0.0286167	0.160393
ENSG00000179314	WSCD1	KIAA0523	2767.01	0.0862623	0.0862623	0.0193768	0.102998
ENSG00000185122	HSF1	HSTF1	2217.9	0.0861698	0.0861698	0.0146821	0.127019
ENSG00000139668	WDFY2	ZFYVE22	2540.54	0.086153	-0.086153	0.0188616	0.101265
ENSG00000113732	ATP6V0E1	ATP6H,ATP6V0E,M9.2	1160.15	0.0861279	0.0861279	0.0250905	0.140744
ENSG00000154114	TBCEL	LRRC35,MGC10233	1206.76	0.0860926	-0.0860926	0.025988	0.143724
ENSG00000164168	TMEM184C	FLJ10846,TMEM34	2345.86	0.086058	-0.086058	0.0115876	0.0930143
ENSG00000264058	AC073508.2	NA	13365.4	0.086055	-0.086055	0.00460364	0.0469502
ENSG00000137288	UQCC2	bA6B20.2,C6orf125,Cbp6,M19,MGC14833,MNF1	2992.91	0.0859822	0.0859822	0.0162555	0.0970093
ENSG00000111676	ATN1	B37,D12S755E,DRPLA	8537.91	0.0859163	0.0859163	0.0120499	0.0886951
ENSG00000139687	RB1	OSRC,PPP1R130,RB	2236.94	0.0859024	-0.0859024	0.0175315	0.11962
ENSG00000151498	ACAD8	NA	2804.05	0.0858406	-0.0858406	0.0111441	0.0735234
ENSG00000156564	LRFN2	FIGLER2,KIAA1246,SALM1	871.972	0.0858205	0.0858205	0.0302696	0.241323
ENSG00000173801	JUP	CTNNG,DP3,DPIII,PDGB,PKGB	12843.1	0.0857889	0.0857889	0.00724941	0.0649095
ENSG00000170881	RNF139	HRCA1,RCA1,TRC8	1438.34	0.0857251	-0.0857251	0.0234637	0.135901
ENSG00000172375	C2CD2L	KIAA0285,TMEM24	1719.07	0.0856404	0.0856404	0.0212131	0.104545
ENSG00000161958	FGF11	FHF3,FLJ16061,MGC102953,MGC45269	403.121	0.0856249	0.0856249	0.0278303	0.204775
ENSG00000149187	CELF1	BRUNOL2,CUG-BP,CUGBP,CUGBP1,EDEN-BP,hNab50,NAB50,NAPOR	10228.7	0.0856071	-0.0856071	0.00208829	0.027578
ENSG00000165487	MICU2	EFHA1	1198.47	0.0856001	-0.0856001	0.0266669	0.153273
ENSG00000129103	SUMF2	DKFZp566I1024	2231.03	0.0855986	0.0855986	0.0169013	0.137841
ENSG00000177485	ZBTB33	kaiso,WUGSC:H_DJ525N14.1,ZNF-kaiso,ZNF348	2025.84	0.0855984	-0.0855984	0.0263236	0.180188
ENSG00000167536	DHRS13	MGC23280,SDR7C5	1005.27	0.0855649	0.0855649	0.027446	0.157907
ENSG00000174740	PABPC5	PABP5	212.837	0.085491	-0.085491	0.0182696	0.245829
ENSG00000128989	ARPP19	ARPP-16,ARPP-19,ARPP16,ENSAL	11242.2	0.0854648	-0.0854648	0.0156758	0.102989
ENSG00000122335	SERAC1	FLJ14917	2501.44	0.0854625	-0.0854625	0.0223676	0.112043
ENSG00000196678	ERI2	EXOD1,KIAA1504,MGC16943,ZGRF5	501.49	0.0853386	-0.0853386	0.0297073	0.287963
ENSG00000197978	GOLGA6L9	GOLGA6L20	404.723	0.0853333	-0.0853333	0.0289076	0.207927
ENSG00000005893	LAMP2	CD107b	2871.16	0.085318	-0.085318	0.018122	0.102998
ENSG00000185883	ATP6V0C	ATP6C,ATP6L,ATPL,VATL,Vma3	8775.02	0.0853133	0.0853133	0.0110777	0.0905315
ENSG00000214026	MRPL23	L23MRP,RPL23L	357.04	0.0853064	0.0853064	0.0283492	0.199629
ENSG00000258964	AL137129.1	NA	965.325	0.0852686	-0.0852686	0.0267034	0.22492
ENSG00000205423	CNEP1R1	C16orf69,FLJ38101,NEP1-R1,TMEM188	440.718	0.0852372	-0.0852372	0.0279669	0.200588
ENSG00000100485	SOS2	NA	2787.94	0.0851606	-0.0851606	0.0155839	0.111388
ENSG00000155252	PI4K2A	DKFZP761G1923,PI4KII,PIK42A	2755.38	0.0851565	0.0851565	0.0132689	0.0914738
ENSG00000131171	SH3BGRL	MGC117402	4540.24	0.0850922	-0.0850922	0.0259	0.15038
ENSG00000169604	ANTXR1	ATR,FLJ10601,FLJ21776,TEM8	959.799	0.0850259	-0.0850259	0.0309312	0.169693
ENSG00000198791	CNOT7	CAF1	4622.09	0.0849608	-0.0849608	0.0102789	0.0856163
ENSG00000135596	MICAL1	DKFZp434B1517,FLJ11937,FLJ21739,MICAL,NICAL	12673.2	0.0849564	-0.0849564	0.0176866	0.111883
ENSG00000102763	VWA8	KIAA0564	922.505	0.0849254	-0.0849254	0.0290487	0.236077
ENSG00000251474	RPL32P3	NA	798.701	0.0848663	-0.0848663	0.0299903	0.176313
ENSG00000132383	RPA1	HSSB,REPA1,RF-A,RP-A,RPA70	2963.11	0.0848465	0.0848465	0.0116414	0.0935981
ENSG00000156471	PTDSS1	KIAA0024,PSS1,PSSA	3220.4	0.0848416	0.0848416	0.0126345	0.079014
ENSG00000183779	ZNF703	FLJ14299,NLZ1,ZEPPO1,ZNF503L,Zpo1	782.376	0.084714	0.084714	0.0227784	0.151694
ENSG00000090621	PABPC4	APP-1,iPABP	3960.69	0.0846776	0.0846776	0.0067606	0.0667205
ENSG00000090273	NUDC	NudC	5072.92	0.0846487	0.0846487	0.0130098	0.0990132
ENSG00000163686	ABHD6	NA	2028.55	0.0846011	0.0846011	0.0248436	0.147062
ENSG00000119522	DENND1A	FAM31A,FLJ21129,KIAA1608	1007.21	0.0845374	0.0845374	0.0286989	0.167424
ENSG00000145362	ANK2	LQT4	65843.7	0.0845321	-0.0845321	0.011707	0.0869406
ENSG00000148842	CNNM2	ACDP2	1557.83	0.084438	0.084438	0.0290869	0.156596
ENSG00000156959	LHFPL4	GARLH4	1896.47	0.0844339	0.0844339	0.0261871	0.151555
ENSG00000085662	AKR1B1	ALDR1,AR	6106.91	0.0842616	0.0842616	0.00802854	0.070727
ENSG00000213465	ARL2	ARFL2	2309.95	0.0842532	0.0842532	0.0222584	0.137844
ENSG00000167700	MFSD3	NA	432.819	0.0842081	0.0842081	0.0271797	0.199317
ENSG00000127540	UQCR11	QCR10,UQCR	4867.38	0.0841679	0.0841679	0.0159614	0.109318
ENSG00000108510	MED13	KIAA0593,THRAP1,TRAP240	4855.2	0.0840161	-0.0840161	0.015598	0.111253
ENSG00000117419	ERI3	FLJ22943,PINT1,PRNPIP	2495.98	0.083987	0.083987	0.0180301	0.121411
ENSG00000086666	ZFAND6	AWP1,ZA20D3,ZFAND5B	3223.94	0.0839101	-0.0839101	0.0112076	0.0768122
ENSG00000167526	RPL13	BBC1,D16S444E,L13	25015.1	0.083888	0.083888	0.0130624	0.0921088
ENSG00000065243	PKN2	Pak-2,PRK2,PRKCL2,STK7	1435.08	0.0838425	-0.0838425	0.0218225	0.178737
ENSG00000186001	LRCH3	MGC4126	3176.28	0.0837857	-0.0837857	0.012443	0.0973876
ENSG00000185009	AP3M1	NA	6366.37	0.0837483	-0.0837483	0.0101311	0.0823723
ENSG00000157240	FZD1	DKFZp564G072	1457.02	0.0837394	0.0837394	0.032648	0.165213
ENSG00000089248	ERP29	C12orf8,ERp28,ERp29,ERp31,PDI-DB,PDIA9	7110.86	0.0836404	0.0836404	0.00768049	0.0672157
ENSG00000178401	DNAJC22	FLJ13236,wus	246.442	0.0836396	0.0836396	0.0152144	0.140543
ENSG00000136068	FLNB	ABP-278,FH1,FLN1L,LRS1,TABP,TAP	3333.52	0.0835858	0.0835858	0.0307509	0.141315
ENSG00000053438	NNAT	Peg5	102308	0.0835603	-0.0835603	0.0220294	0.128288
ENSG00000173207	CKS1B	CKS1,ckshs1	492.57	0.0835564	0.0835564	0.0170996	0.209602
ENSG00000155034	FBXL18	Fbl18,FLJ11467	1657.89	0.0835056	0.0835056	0.0193314	0.127052
ENSG00000083223	TUT7	FLJ13409,KIAA1711,PAPD6,TENT3B,ZCCHC6	1721.36	0.0834598	-0.0834598	0.0183691	0.144371
ENSG00000166426	CRABP1	CRABP,CRABP-I,CRABPI,RBP5	33505	0.0834474	0.0834474	0.0153602	0.101578
ENSG00000090060	PAPOLA	PAP	6460.8	0.0834028	-0.0834028	0.00904479	0.0792683
ENSG00000197056	ZMYM1	FLJ23151,MYM	358.137	0.0833626	-0.0833626	0.0251513	0.18626
ENSG00000165118	C9orf64	MGC10999	824.619	0.0833297	-0.0833297	0.0351838	0.263591
ENSG00000100605	ITPK1	NA	4631.24	0.0833212	0.0833212	0.0161369	0.11335
ENSG00000106460	TMEM106B	FLJ11273,MGC33727	957.15	0.0832338	-0.0832338	0.0367506	0.270792
ENSG00000198015	MRPL42	HSPC204,MRP-L31,MRPL31,MRPS32,PTD007,RPML31	2366.74	0.0832204	-0.0832204	0.0171174	0.138491
ENSG00000126775	ATG14	ATG14L,KIAA0831	1349.21	0.0832087	-0.0832087	0.0243652	0.138213
ENSG00000122705	CLTA	Lca	6502.09	0.0832055	0.0832055	0.0056245	0.0589533
ENSG00000099994	SUSD2	BK65A6.2,FLJ22778,W5C5	4801.98	0.0831802	0.0831802	0.0358006	0.183973
ENSG00000239900	ADSL	NA	3440.7	0.0831569	0.0831569	0.0140521	0.0949495
ENSG00000178741	COX5A	NA	5406.17	0.083148	0.083148	0.0141117	0.104355
ENSG00000170231	FABP6	I-15P,I-BABP,I-BALB,I-BAP,ILBP,ILBP3,ILLBP	951.694	0.0831144	0.0831144	0.0341707	0.180352
ENSG00000189367	KIAA0408	NA	8984.79	0.0830423	-0.0830423	0.0162815	0.1069
ENSG00000106333	PCOLCE	PCPE,PCPE1	428.899	0.0830399	-0.0830399	0.0217247	0.174848
ENSG00000164985	PSIP1	DFS70,LEDGF,p52,p75,PSIP2	6804.6	0.0829726	-0.0829726	0.00556047	0.0588298
ENSG00000103381	CPPED1	CSTP1,FLJ11151	1249.43	0.08295	-0.08295	0.0285744	0.152188
ENSG00000104660	LEPROTL1	my047,Vps55	4682.25	0.0829174	-0.0829174	0.0115509	0.0894793
ENSG00000205208	C4orf46	LOC201725,RCDG1	687.783	0.0828711	-0.0828711	0.0325487	0.304038
ENSG00000146733	PSPH	PSP	1412.91	0.0828683	0.0828683	0.0220547	0.137341
ENSG00000011105	TSPAN9	NET-5	4122.38	0.0827927	0.0827927	0.0105537	0.0844522
ENSG00000249590	AC004832.3	NA	345.819	0.0827596	0.0827596	0.0319898	0.213321
ENSG00000077097	TOP2B	NA	18666.3	0.0827313	-0.0827313	0.0086103	0.0725251
ENSG00000154305	MIA3	FLJ39207,KIAA0268,TANGO,TANGO1,UNQ6077	4290.97	0.0827294	-0.0827294	0.00936467	0.0775337
ENSG00000099800	TIMM13	Tim13,TIMM13B	3008.75	0.0827067	0.0827067	0.0233338	0.11535
ENSG00000122863	CHST3	C6ST,C6ST1	210.493	0.0826927	0.0826927	0.00884634	0.16595
ENSG00000100592	DAAM1	KIAA0666	6818.02	0.0826047	-0.0826047	0.00481302	0.0601302
ENSG00000166405	RIC3	AYST720,FLJ11608,PRO1385	2132.11	0.0826028	-0.0826028	0.0238308	0.169561
ENSG00000071539	TRIP13	16E1BP	333.025	0.0825773	0.0825773	0.0264356	0.194621
ENSG00000285130	AL358113.1	NA	401.189	0.0824649	0.0824649	0.0259842	0.192627
ENSG00000081014	AP4E1	AP-4-EPSILON,SPG51	938.909	0.0824474	-0.0824474	0.0318076	0.186229
ENSG00000262730	AC104581.2	NA	1915.08	0.0824333	0.0824333	0.027155	0.155454
ENSG00000131127	ZNF141	D4S90,pHZ-44	644.111	0.0824169	-0.0824169	0.0337273	0.311709
ENSG00000056277	ZNF280C	FLJ20095,SUHW3,ZNF633,ZPET	419.276	0.0824054	-0.0824054	0.0339691	0.224964
ENSG00000221926	TRIM16	EBBP	597.398	0.0823816	0.0823816	0.0347535	0.317297
ENSG00000130881	LRP3	hLRp105,LRP-3	3931.2	0.0823754	0.0823754	0.0179993	0.121363
ENSG00000269609	RPARP-AS1	NA	463.097	0.0823734	0.0823734	0.0334781	0.227776
ENSG00000152409	JMY	FLJ37870,WHAMM2	1212.78	0.0823613	-0.0823613	0.0319256	0.162902
ENSG00000008952	SEC62	Dtrp1,HTP1,TLOC1	4375.16	0.082344	-0.082344	0.0177612	0.120467
ENSG00000109654	TRIM2	CMT2R,KIAA0517,RNF86	13202.3	0.0823357	-0.0823357	0.0186621	0.123993
ENSG00000154265	ABCA5	EST90625	1056.97	0.0823144	-0.0823144	0.0350037	0.262581
ENSG00000109920	FNBP4	KIAA1014	2694.27	0.0823129	-0.0823129	0.0193049	0.100616
ENSG00000165507	DEPP1	C10orf10,DEPP,FIG,Fseg	1180.48	0.0822512	-0.0822512	0.0334345	0.170242
ENSG00000233276	GPX1	NA	6234.91	0.0821965	0.0821965	0.0230624	0.140743
ENSG00000105329	TGFB1	CED,DPD1,TGFB,TGFbeta	664.303	0.0821617	-0.0821617	0.0315014	0.208045
ENSG00000183207	RUVBL2	ECP51,INO80J,Reptin52,RVB2,TIH2,TIP48,TIP49b	4217.74	0.0821505	0.0821505	0.0161827	0.11335
ENSG00000101782	RIOK3	SUDD	6345.92	0.0821365	-0.0821365	0.00834373	0.0758115
ENSG00000117877	CD3EAP	ASE-1,CAST,PAF49,RPA34	660.717	0.0821321	0.0821321	0.0330214	0.213797
ENSG00000197969	VPS13A	CHAC,KIAA0986	2244.67	0.0820778	-0.0820778	0.0282057	0.158591
ENSG00000163629	PTPN13	PTP-BAS,PTP-BL,PTP1E,PTPL1	10443.9	0.0820168	-0.0820168	0.0125185	0.090928
ENSG00000117625	RCOR3	FLJ10876	1909.47	0.0819491	-0.0819491	0.026832	0.120674
ENSG00000181104	F2R	CF2R,PAR-1,PAR1,TR	5020.26	0.0819231	0.0819231	0.0332334	0.175406
[truncated: 58,666 more rows]

## Sheet: (+-) vs. (+-) + XAV939
ENSEMBL	gene_name	gene_synonym	baseMean	log2FoldChange.shrunk.abs	log2FoldChange.shrunk	pvalue	padj
ENSG00000144837	PLA1A	ps-PLA1	32.1047	4.69475	4.69475	5.18271e-12	3.99784e-10
ENSG00000262714	AC007342.5	NA	5.05674	4.49931	4.49931	0.000256702	0.0118988
ENSG00000196420	S100A5	S100D	9.66049	4.39227	4.39227	6.75365e-05	0.00289992
ENSG00000231453	LINC01305	NA	7.57286	4.35172	4.35172	0.000116613	0.00660129
ENSG00000168334	XIRP1	CMYA1,DKFZp451D042,Xin	49.6055	4.25885	4.25885	3.70495e-17	3.06673e-15
ENSG00000142619	PADI3	PDI3	12.9969	4.10397	4.10397	2.53469e-06	0.000284453
ENSG00000069122	ADGRF5	DKFZp564O1923,GPR116,KIAA0758	548.276	3.9574	3.9574	1.29921e-105	5.38608e-102
ENSG00000101470	TNNC2	NA	122.759	3.88128	3.88128	1.46004e-38	9.16765e-36
ENSG00000240498	CDKN2B-AS1	ANRIL,CDKN2B-AS,CDKN2BAS,NCRNA00089,p15AS,PCAT12,RP11-145E5.4	14.5881	3.8213	3.8213	6.11176e-06	0.000481456
ENSG00000168754	FAM178B	LOC51252	6.34217	3.82104	3.82104	0.000502921	0.0155367
ENSG00000267051	AP005229.1	NA	7.19951	3.68799	3.68799	0.000404782	0.0179892
ENSG00000219159	AC011298.1	NA	8.61673	3.64271	3.64271	0.000114393	0.0062732
ENSG00000167749	KLK4	EMSP,EMSP1,KLK-L1,PRSS17,PSTS	30.4125	3.60801	3.60801	1.90273e-07	1.19157e-05
ENSG00000186628	FSD2	RP11-127F21,SPRYD1	10.2893	3.59966	3.59966	8.27069e-05	0.00260401
ENSG00000182676	PPP1R27	DYSFIP1,toonin	770.098	3.57799	3.57799	1.54545e-14	9.54847e-13
ENSG00000104043	ATP8B4	ATPIM,KIAA1939	31.3461	3.55667	3.55667	3.73114e-11	3.43989e-09
ENSG00000259417	CTXND1	LINC01314	73.4652	3.45076	3.45076	3.95506e-20	9.23272e-18
ENSG00000236028	AL354766.2	NA	68.9003	3.44872	3.44872	1.56694e-16	1.9276e-14
ENSG00000187550	SBK2	SGK069	29.7791	3.44371	3.44371	6.47595e-10	6.61611e-08
ENSG00000261804	AC007342.4	NA	17.7912	3.4119	3.4119	1.8597e-07	1.18026e-05
ENSG00000169442	CD52	CDW52,EDDM5,HE5	16.6947	3.38472	3.38472	3.79186e-07	2.25239e-05
ENSG00000137825	ITPKA	IP3-3KA,IP3KA	147.559	3.36037	3.36037	6.73758e-10	2.50335e-08
ENSG00000256663	AC112777.1	NA	9.91312	3.34514	3.34514	0.000114824	0.00597347
ENSG00000272068	AL365181.2	NA	35.1172	3.29453	3.29453	3.98825e-11	1.73142e-09
ENSG00000138100	TRIM54	MURF,MURF-3,RNF30	143.844	3.28295	3.28295	9.33306e-23	1.3434e-20
ENSG00000286640	NA	NA	37.8107	3.24499	3.24499	7.68283e-13	4.01927e-11
ENSG00000186517	ARHGAP30	FLJ00267	19.8782	3.24034	3.24034	3.7575e-07	2.2454e-05
ENSG00000095970	TREM2	TREM-2,Trem2a,Trem2b,Trem2c	166.138	3.23106	3.23106	2.72941e-24	6.93904e-22
ENSG00000154760	SLFN13	FLJ31952	141.479	3.22491	3.22491	3.1288e-21	6.2609e-19
ENSG00000143217	NECTIN4	LNIR,nectin-4,PRR4,PVRL4	489.609	3.2163	3.2163	5.90754e-08	1.46805e-06
ENSG00000168398	BDKRB2	BK-2	985.1	3.21247	3.21247	3.67077e-81	6.04104e-78
ENSG00000122585	NPY	PYY4	41.7998	3.19709	3.19709	2.92121e-14	1.78964e-12
ENSG00000175206	NPPA	ANP,PND	11.405	3.1914	3.1914	3.43936e-05	0.00160804
ENSG00000279141	AL590226.2	NA	8.84828	3.15101	3.15101	0.000383103	0.0162886
ENSG00000104879	CKM	CKMM	15.62	3.14987	3.14987	4.53499e-06	0.000208091
ENSG00000144152	FBLN7	FLJ37440,TM14	16.5405	3.1308	3.1308	6.39271e-06	0.000497683
ENSG00000085563	ABCB1	ABC20,CD243,CLCS,GP170,MDR1,P-gp,PGY1	170.396	3.12452	3.12452	5.95977e-26	1.78198e-23
ENSG00000115155	OTOF	DFNB6,DFNB9,FER1L2	60.4519	3.11581	3.11581	4.44028e-14	4.26741e-12
ENSG00000142765	SYTL1	exophilin-7,FLJ14996,JFC1,SLP1	561.581	3.11124	3.11124	3.18848e-13	1.79689e-11
ENSG00000288022	NA	NA	14.3389	3.09558	3.09558	1.88013e-05	0.00151082
ENSG00000258691	AL355102.2	NA	197.518	3.09417	3.09417	2.74773e-38	1.60801e-35
ENSG00000141469	SLC14A1	HsT1341,JK,RACH1,RACH2	14.5444	3.08927	3.08927	0.000106014	0.00708846
ENSG00000165912	PACSIN3	SDPIII	94.8383	3.08695	3.08695	5.86131e-22	1.27548e-19
ENSG00000132185	FCRLA	FCRL,FCRLa,FCRLb,FCRLc1,FCRLc2,FCRLd,FCRLe,FCRLM1,FCRLX,FREB,MGC4595	586.428	3.08622	3.08622	6.34472e-17	4.61457e-15
ENSG00000170801	HTRA3	Prsp,Tasp	192.814	3.08536	3.08536	5.60206e-35	1.71351e-32
ENSG00000124701	APOBEC2	ARCD1,ARP1	156.723	3.08047	3.08047	6.18173e-35	1.86173e-32
ENSG00000264659	AC064805.2	NA	66.415	3.06254	3.06254	4.58181e-13	3.96929e-11
ENSG00000269993	KC877982.1	NA	23.5097	3.03494	3.03494	2.12959e-07	1.31656e-05
ENSG00000221986	MYBPHL	NA	614.398	3.00038	3.00038	1.04193e-17	1.66396e-15
ENSG00000177354	C10orf71	FLJ45913	11.0467	2.9755	2.9755	9.14724e-05	0.00584364
ENSG00000078900	TP73	P73	541.924	2.972	2.972	3.66247e-17	5.46915e-15
ENSG00000157093	LYZL4	LYC4,MGC26768	6.69468	2.9621	2.9621	0.00115789	0.0434284
ENSG00000150907	FOXO1	FKH1,FKHR,FOXO1A	393.268	2.93428	2.93428	1.78408e-52	1.24951e-49
ENSG00000183856	IQGAP3	NA	1192.53	2.91627	2.91627	3.5059e-09	1.01114e-07
ENSG00000236137	AL445231.1	NA	6.88564	2.90589	2.90589	0.00136113	0.0491457
ENSG00000012779	ALOX5	5-LOX	121.311	2.90024	2.90024	1.37722e-20	1.69561e-18
ENSG00000198842	DUSP27	NA	19.1384	2.89632	2.89632	5.45369e-06	0.000237568
ENSG00000135476	ESPL1	ESP1,KIAA0165,SEPA	354.909	2.8952	2.8952	4.03323e-12	2.01557e-10
ENSG00000261222	AC064805.1	NA	21.7415	2.89296	2.89296	9.53314e-07	5.22561e-05
ENSG00000175899	A2M	CPAMD5,FWP007,S863-7	460.724	2.88305	2.88305	3.26135e-13	3.18698e-11
ENSG00000165646	SLC18A2	SVAT,SVMT,VMAT2	562.722	2.87579	2.87579	3.30227e-44	1.57947e-41
ENSG00000148773	MKI67	MIB-1,PPP1R105	2321.19	2.8691	2.8691	2.04443e-09	5.2605e-08
ENSG00000164124	TMEM144	FLJ11155	20.987	2.86501	2.86501	3.41092e-07	2.07974e-05
ENSG00000173546	CSPG4	HMW-MAA,MCSP,MCSPG,MEL-CSPG,MSK16,NG2	463.401	2.86395	2.86395	1.27163e-83	2.43656e-80
ENSG00000278023	RDM1	MGC33977,RAD52B	30.4397	2.86354	2.86354	2.19943e-06	0.000108431
ENSG00000100206	DMC1	LIM15	75.9163	2.85792	2.85792	3.93153e-12	3.10129e-10
ENSG00000135902	CHRND	ACHRD	108.453	2.85608	2.85608	4.09343e-15	4.48479e-13
ENSG00000196091	MYBPC1	ssMyBP-C	109.481	2.84596	2.84596	1.12856e-05	0.00033657
ENSG00000102195	GPR50	H9,Mel1c	119.908	2.84518	2.84518	4.34508e-18	6.47925e-16
ENSG00000149090	PAMR1	DKFZP586H2123,RAMP	505.169	2.82832	2.82832	4.69081e-16	3.05043e-14
ENSG00000007968	E2F2	E2F-2	473.597	2.82797	2.82797	1.79295e-06	3.33862e-05
ENSG00000288542	NA	NA	134.527	2.82777	2.82777	4.86064e-28	1.33957e-25
ENSG00000186185	KIF18B	NA	229.351	2.8165	2.8165	3.78193e-29	8.70992e-27
ENSG00000198771	RCSD1	CapZIP,MGC21854,MK2S4	33.2496	2.81386	2.81386	1.87342e-09	9.98578e-08
ENSG00000139292	LGR5	FEX,GPR49,GPR67,HG38	28.907	2.79505	2.79505	2.06993e-09	1.91848e-07
ENSG00000051341	POLQ	POLH	124.026	2.79217	2.79217	1.72622e-16	2.13311e-14
ENSG00000123080	CDKN2C	INK4C,p18	131.285	2.78511	2.78511	1.56954e-07	5.64094e-06
ENSG00000258602	LINC01629	linc-KIAA1737-2	23.8427	2.78191	2.78191	5.40523e-06	0.000241022
ENSG00000198336	MYL4	ALC1,AMLC,GT1,PRO1957	43.6261	2.77996	2.77996	2.60116e-12	2.08326e-10
ENSG00000248429	FAM198B-AS1	NA	41.1839	2.77746	2.77746	6.14369e-11	4.15997e-09
ENSG00000254202	AC015522.1	NA	251.475	2.77448	2.77448	1.17408e-44	5.72553e-42
ENSG00000167244	IGF2	C11orf43,FLJ44734,IGF-II	1603.18	2.76671	2.76671	1.46317e-142	1.19945e-138
ENSG00000233639	PANTR1	linc-Brn1a,linc-POU3F3,LINC01158	7.98133	2.7657	2.7657	0.0008075	0.0269598
ENSG00000198691	ABCA4	ABCR,ARMD2,CORD3,FFM,RP19,STGD,STGD1	10.1628	2.7646	2.7646	0.000336134	0.0158567
ENSG00000164236	ANKRD33B	NA	512.888	2.7631	2.7631	3.83609e-74	4.89327e-71
ENSG00000284779	AC132217.2	NA	1556.88	2.76046	2.76046	8.89691e-143	1.19945e-138
ENSG00000162511	LAPTM5	NA	425.04	2.75834	2.75834	1.57596e-35	4.83224e-33
ENSG00000130513	GDF15	MIC-1,MIC1,NAG-1,PDF,PLAB,PTGFB	1258.82	2.75642	2.75642	1.14952e-102	5.08468e-99
ENSG00000089685	BIRC5	API4,EPR-1,survivin	836.432	2.75474	2.75474	4.61241e-09	1.03774e-07
ENSG00000178999	AURKB	Aik2,AIM-1,ARK2,AurB,IPL1,PPP1R48,STK12,STK5	330.295	2.74677	2.74677	1.01412e-30	2.53612e-28
ENSG00000240801	AC132217.1	NA	316.497	2.73259	2.73259	2.76732e-46	1.38443e-43
ENSG00000283646	LINC02009	NA	13.1744	2.72676	2.72676	0.000267034	0.0121158
ENSG00000237512	UNC5B-AS1	UASR1	62.8772	2.72635	2.72635	3.21573e-12	3.24923e-10
ENSG00000129965	INS-IGF2	NA	258.749	2.72473	2.72473	4.1904e-51	2.70905e-48
ENSG00000115085	ZAP70	SRK,STD,ZAP-70	104.173	2.72446	2.72446	6.74589e-25	2.2229e-22
ENSG00000100368	CSF2RB	betaGMR,CD131,IL3RB,IL5RB	51.0393	2.70895	2.70895	3.13766e-10	1.16872e-08
ENSG00000159263	SIM2	bHLHe15,MGC119447,SIM	20.6447	2.70699	2.70699	1.48432e-06	7.70899e-05
ENSG00000185482	STAC3	MGC2793	245.235	2.70687	2.70687	4.71679e-39	1.92703e-36
ENSG00000170324	FRMPD2	MGC35285,PDZD5C,PDZK5C	620.615	2.7001	2.7001	1.76648e-14	1.97841e-12
ENSG00000267546	AC015802.4	NA	85.841	2.69755	2.69755	1.8182e-19	3.20506e-17
ENSG00000165480	SKA3	C13orf3,MGC4832,RAMA1	181.771	2.69065	2.69065	7.82697e-30	1.88489e-27
ENSG00000135451	TROAP	TASTIN	267.174	2.69053	2.69053	1.72101e-06	3.26883e-05
ENSG00000161896	IP6K3	IHPK3,INSP6K3	473.741	2.68441	2.68441	5.999e-48	3.25841e-45
ENSG00000111206	FOXM1	FKHL16,HFH-11,HNF-3,INS-1,MPHOSPH2,MPP2,TGT3,trident	994.33	2.68417	2.68417	8.18334e-09	2.41961e-07
ENSG00000213398	LCAT	NA	147.631	2.67885	2.67885	3.6336e-24	7.24594e-22
ENSG00000104055	TGM5	TGMX,TGX	13.5834	2.67299	2.67299	6.04959e-05	0.0044658
ENSG00000164125	GASK1B	C4orf18,DKFZp434L142,ENED,FAM198B,FLJ38155	176.944	2.67115	2.67115	2.13755e-37	1.18391e-34
ENSG00000127564	PKMYT1	MYT1,PPP1R126	340.449	2.65301	2.65301	9.05067e-09	2.71797e-07
ENSG00000225285	LINC01770	NA	25.134	2.65096	2.65096	3.80999e-07	2.19662e-05
ENSG00000038945	MSR1	CD204,SCARA1,SR-A,SR-AI,SR-AII,SR-AIII	13.7642	2.64833	2.64833	3.30536e-05	0.00117727
ENSG00000249069	LINC01033	NA	61.5571	2.64451	2.64451	1.60814e-10	1.29862e-08
ENSG00000126787	DLGAP5	DLG1,DLG7,HURP,KIAA0008	429.293	2.64283	2.64283	5.67681e-07	1.18139e-05
ENSG00000161888	SPC24	FLJ90806,SPBC24	284.011	2.63906	2.63906	2.53537e-08	6.95972e-07
ENSG00000075643	MOCOS	FLJ20733,HMCS,MOS	18.963	2.63602	2.63602	6.85894e-06	0.000295624
ENSG00000196092	PAX5	BSAP	506.001	2.62981	2.62981	5.12644e-12	2.48676e-10
ENSG00000128422	KRT17	PCHC1	16.7035	2.6252	2.6252	8.91958e-06	0.00079598
ENSG00000165891	E2F7	NA	592.481	2.62261	2.62261	2.90915e-58	2.32257e-55
ENSG00000109674	NEIL3	FLJ10858,FPG2,hFPG2,hNEI3,ZGRF3	79.6095	2.62043	2.62043	8.19282e-13	6.82828e-11
ENSG00000272405	AL365181.3	NA	59.9647	2.61346	2.61346	4.90603e-09	3.04239e-07
ENSG00000135744	AGT	SERPINA8	592.721	2.60876	2.60876	5.80418e-66	1.11231e-62
ENSG00000273119	AP005229.2	NA	7.89028	2.60701	2.60701	0.00106506	0.0375951
ENSG00000131747	TOP2A	TOP2	2459.11	2.60518	2.60518	6.37231e-08	1.3267e-06
ENSG00000112984	KIF20A	RAB6KIFL	471.357	2.60245	2.60245	2.19665e-07	4.31079e-06
ENSG00000047648	ARHGAP6	rhoGAPX-1	146.071	2.60222	2.60222	4.86223e-19	8.02173e-17
ENSG00000101057	MYBL2	B-MYB,BMYB	1973.71	2.60019	2.60019	5.21225e-11	1.96e-09
ENSG00000130487	KLHDC7B	MGC16635	11.9396	2.59432	2.59432	0.000829106	0.0179551
ENSG00000075218	GTSE1	B99,GTSE-1	425.671	2.58961	2.58961	1.29071e-08	3.78604e-07
ENSG00000141579	ZNF750	FLJ13841,Zfp750	270.421	2.58955	2.58955	7.76839e-34	2.27373e-31
ENSG00000137804	NUSAP1	ANKT,BM037,FLJ13421,LNP,NuSAP1,PRO0310p1,Q0310,SAPL	1079.39	2.58921	2.58921	5.47811e-07	1.25391e-05
ENSG00000138180	CEP55	C10orf3,CT111,FLJ10540	285.89	2.58232	2.58232	2.49345e-08	6.75766e-07
ENSG00000168427	KLHL30	FLJ43374	73.8895	2.58049	2.58049	1.54268e-15	1.76762e-13
ENSG00000185432	METTL7A	DKFZP586A0522	35.6407	2.5803	2.5803	3.51496e-08	1.4463e-06
ENSG00000224965	LINC02586	KCNC4-AS1	6.51519	2.57936	2.57936	0.00148062	0.0484462
ENSG00000262061	AC129507.1	NA	29.7683	2.57541	2.57541	2.00867e-06	9.96202e-05
ENSG00000175063	UBE2C	UBCH10	765.94	2.57397	2.57397	2.07906e-07	4.6303e-06
ENSG00000185303	SFTPA2	COLEC5,SP-A2	35.8553	2.56749	2.56749	2.65455e-08	1.1243e-06
ENSG00000158402	CDC25C	CDC25,PPP1R60	304.927	2.56481	2.56481	2.8984e-08	7.68483e-07
ENSG00000069431	ABCC9	CMD1O,SUR2	253.347	2.56121	2.56121	8.99978e-32	2.34071e-29
ENSG00000171848	RRM2	C2orf48,FLJ25102	1937.96	2.55737	2.55737	1.0885e-08	2.4902e-07
ENSG00000007372	PAX6	AN,AN1,AN2,D11S812E,WAGR	251.513	2.55009	2.55009	1.14035e-24	1.91133e-22
ENSG00000105289	TJP3	ZO-3	106.969	2.54385	2.54385	3.57173e-19	7.79994e-17
ENSG00000091010	POU4F3	BRN3C,DFNA15,DFNA42,DFNA52	487.185	2.53855	-2.53855	3.6253e-33	1.00131e-30
ENSG00000142945	KIF2C	CT139,KNSL6,MCAK	894.312	2.53602	2.53602	2.82618e-07	4.45901e-06
ENSG00000129195	PIMREG	CATS,FAM64A,FLJ10156,FLJ10491,RCS1	868.275	2.53573	2.53573	1.06189e-08	2.25093e-07
ENSG00000070731	ST6GALNAC2	SIAT7,SIAT7B,SIATL1,ST6GalNAII,STHM	333.509	2.52648	2.52648	1.795e-37	6.2534e-35
ENSG00000140873	ADAMTS18	ADAMTS21	1181.57	2.52373	2.52373	5.23903e-69	4.67298e-66
ENSG00000170312	CDK1	CDC2,CDC28A	855.136	2.52133	2.52133	2.95153e-08	7.79103e-07
ENSG00000141682	PMAIP1	APR,NOXA	426.543	2.51522	2.51522	1.53844e-64	1.55147e-61
ENSG00000140545	MFGE8	BA46,EDIL1,hP47,HsT19888,MFG-E8,OAcGD3S,SED1,SPAG10	868.966	2.5145	2.5145	5.53103e-95	1.31027e-91
ENSG00000135842	NIBAN1	C1orf24,FAM129A,GIG39,NIBAN	191.258	2.51439	2.51439	2.33714e-21	4.73787e-19
ENSG00000157456	CCNB2	HsT17299	534.369	2.5143	2.5143	6.52028e-07	2.2719e-05
ENSG00000090889	KIF4A	FLJ12530,FLJ12655,FLJ14204,FLJ20631,HSA271784,KIF4,KIF4-G1,MRX100	520.764	2.51418	2.51418	1.17945e-07	2.43869e-06
ENSG00000168078	PBK	CT84,FLJ14385,Nori-3,SPK,TOPK	350.707	2.51235	2.51235	1.71246e-06	3.25575e-05
ENSG00000139410	SDSL	cSDH,SDS-RS1	168.98	2.50993	2.50993	6.75477e-34	2.43649e-31
ENSG00000286043	NA	NA	41.9352	2.50692	2.50692	3.13498e-09	1.60038e-07
ENSG00000133454	MYO18B	BK125H2.1	20.9532	2.50518	2.50518	2.81584e-06	0.000136489
ENSG00000146411	SLC2A12	GLUT12,GLUT8	36.0161	2.50403	2.50403	1.98309e-09	1.03195e-07
ENSG00000168918	INPP5D	hp51CN,SHIP,SHIP1	421.205	2.50295	2.50295	1.18618e-41	5.14181e-39
ENSG00000135638	EMX1	NA	476.943	2.50225	2.50225	3.27971e-54	2.417e-51
ENSG00000284526	AC015802.6	NA	236.855	2.5006	2.5006	1.87968e-29	4.41756e-27
ENSG00000156509	FBXO43	Fbx43	22.5711	2.4955	2.4955	8.54092e-06	0.000360606
ENSG00000056291	NPFFR2	GPR74,NPFF2,NPGPR	154.779	2.49429	2.49429	6.95975e-23	1.58335e-20
ENSG00000149596	JPH2	JP-2	17.9323	2.49298	2.49298	1.29092e-05	0.000505406
ENSG00000150175	FRMPD2B	bA556L1.2,FRMPD2L1,FRMPD2L2,FRMPD2P1,FRMPD2P2,PDZD5A,PDZD5B,PDZK5A,PDZK5B,yX59F3.2	62.0278	2.49131	2.49131	1.29881e-13	1.49414e-11
ENSG00000125089	SH3TC1	FLJ20356	104.323	2.48046	2.48046	2.82079e-14	2.7716e-12
ENSG00000123485	HJURP	DKFZp762E1312,FAKTS,hFLEG1,URLC9	461.999	2.47961	2.47961	1.79793e-07	4.069e-06
ENSG00000164379	FOXQ1	HFH1	16.7526	2.47559	2.47559	1.93564e-05	0.000742957
ENSG00000117399	CDC20	CDC20A,p55CDC	395.205	2.47466	2.47466	2.54253e-09	8.37063e-08
ENSG00000167900	TK1	NA	378.953	2.47184	2.47184	1.67841e-06	3.21112e-05
ENSG00000229953	AL590666.2	NA	16.379	2.47023	2.47023	0.00010639	0.00711038
ENSG00000106331	PAX4	MODY9	20.3646	2.46339	2.46339	3.2696e-05	0.00113678
ENSG00000169679	BUB1	BUB1A,BUB1L,hBUB1	446.003	2.463	2.463	1.28852e-08	6.34059e-07
ENSG00000145386	CCNA2	CCN1,CCNA	642.336	2.46221	2.46221	2.48786e-07	5.53011e-06
ENSG00000117724	CENPF	hcp-1	1731.78	2.45778	2.45778	4.14752e-08	9.3406e-07
ENSG00000165828	PRAP1	UPA	24.9518	2.4449	2.4449	2.33327e-06	0.000114551
ENSG00000258590	NBEAP1	BCL8,BCL8A	26.9607	2.44466	2.44466	1.29658e-06	6.80934e-05
ENSG00000237649	KIFC1	HSET,KNSL2	1018.46	2.44109	2.44109	4.92754e-07	9.28552e-06
ENSG00000065328	MCM10	CNA43,DNA43,PRO2249	364.008	2.43752	2.43752	3.37701e-07	7.30363e-06
ENSG00000087303	NID2	NA	139.679	2.43322	2.43322	1.86023e-25	4.11062e-23
ENSG00000277287	AL109976.1	NA	99.9339	2.43257	2.43257	1.14116e-14	1.19822e-12
ENSG00000124067	SLC12A4	KCC1	848.89	2.43228	2.43228	1.55555e-49	7.58679e-47
ENSG00000214290	COLCA2	C11orf93,CASC13	15.9907	2.43178	2.43178	4.35942e-05	0.00149267
ENSG00000171540	OTP	NA	76.7201	2.42647	2.42647	5.53796e-16	6.57589e-14
ENSG00000175894	TSPEAR	C21orf29,DFNB98,MGC11251,TSP-EAR	70.4533	2.42598	2.42598	1.96965e-12	1.59375e-10
ENSG00000273036	AL390726.4	NA	40.114	2.41999	2.41999	4.82989e-09	2.38497e-07
ENSG00000261504	LINC01686	NA	28.6219	2.41784	2.41784	5.28943e-07	3.06762e-05
ENSG00000140534	TICRR	C15orf42,FLJ41618,MGC45866,SLD3,Treslin	162.245	2.41331	2.41331	4.42044e-17	3.79855e-15
ENSG00000166803	PCLAF	KIAA0101,NS5ATP9,OEATC-1,p15(PAF),PAF15	195.239	2.41296	2.41296	1.74052e-18	2.1453e-16
ENSG00000066279	ASPM	ASP,Calmbp1,FLJ10517,FLJ10549,MCPH5	391.42	2.40791	2.40791	3.35804e-05	0.000460319
ENSG00000128262	POM121L9P	NA	8.04966	2.40651	2.40651	0.00144029	0.0429273
ENSG00000226535	AL445487.1	NA	27.3022	2.40363	2.40363	8.52516e-07	4.57197e-05
ENSG00000160678	S100A1	S100-alpha,S100A	169.469	2.39929	2.39929	6.89505e-27	1.72574e-24
ENSG00000167513	CDT1	DUP,RIS2	362.98	2.39141	2.39141	2.36123e-07	5.35739e-06
ENSG00000283486	FAM95C	NA	95.9146	2.38912	2.38912	6.01547e-16	7.27237e-14
ENSG00000131620	ANO1	DOG1,FLJ10261,ORAOV2,TAOS2,TMEM16A	33.4131	2.38349	2.38349	6.01991e-08	3.08934e-06
ENSG00000270977	AC015849.5	NA	25.1862	2.38117	2.38117	3.20588e-05	0.00115297
ENSG00000244137	AL512328.1	NA	104.391	2.37945	2.37945	2.40483e-19	5.08195e-17
ENSG00000173253	DMRT2	NA	14.4459	2.37903	2.37903	8.15147e-05	0.00257623
ENSG00000080986	NDC80	HEC,HEC1,hsNDC80,KNTC2,TID3	547.367	2.37894	2.37894	6.04501e-06	0.000101406
ENSG00000007314	SCN4A	HYKPP,HYPP,Nav1.4,SkM1	65.2755	2.37883	2.37883	2.70417e-11	1.96e-09
ENSG00000143476	DTL	CDT2,DCAF2,L2DTL,RAMP	616.325	2.37626	2.37626	1.66304e-08	4.78192e-07
ENSG00000214944	ARHGEF28	p190RhoGEF,RGNEF,RIP2	98.3538	2.36937	2.36937	7.51522e-18	1.09021e-15
ENSG00000263335	AF001548.2	NA	15.0316	2.36854	2.36854	8.67245e-05	0.00597755
ENSG00000169692	AGPAT2	BSCL,LPAAT-beta	687.387	2.36807	2.36807	1.93474e-72	2.29165e-69
ENSG00000168748	CA7	NA	19.1611	2.36557	2.36557	2.01333e-05	0.000771595
ENSG00000147573	TRIM55	MURF-2,RNF29	35.4348	2.36099	2.36099	7.28542e-06	0.000178925
ENSG00000108405	P2RX1	P2X1	120.349	2.35946	2.35946	2.35744e-18	2.30744e-16
ENSG00000154839	SKA1	C18orf24,MGC10200	224.45	2.35729	2.35729	1.0541e-07	3.90611e-06
ENSG00000166851	PLK1	PLK	509.492	2.35309	2.35309	4.00075e-08	1.05878e-06
ENSG00000105697	HAMP	HEPC,HFE2B,LEAP-1,LEAP1	14.7231	2.35206	2.35206	9.79681e-05	0.00302448
ENSG00000118308	LRMP	JAW1	30.3067	2.35114	2.35114	1.04299e-07	7.07087e-06
ENSG00000104147	OIP5	CT86,hMIS18beta,MIS18B	52.1155	2.34116	2.34116	1.3135e-09	7.18293e-08
ENSG00000134259	NGF	NGFB	81.4934	2.33162	2.33162	8.91666e-05	0.00202676
ENSG00000228065	LINC01515	NA	21.7301	2.32573	2.32573	3.10423e-06	0.000144289
ENSG00000143228	NUF2	CDCA1,CT106,NUF2R	274.046	2.32435	2.32435	9.02532e-07	1.82469e-05
ENSG00000284251	MIR711	hsa-mir-711	87.7931	2.32366	2.32366	1.30021e-14	1.67405e-12
ENSG00000285526	NA	NA	65.6883	2.32305	2.32305	4.86887e-13	5.20104e-11
ENSG00000267385	AC011498.4	NA	14.9386	2.32116	2.32116	9.75554e-05	0.00521674
ENSG00000186340	THBS2	TSP2	412.01	2.31627	2.31627	4.46471e-39	1.86285e-36
ENSG00000160447	PKN3	PKNbeta,UTDP4-1	68.0934	2.31612	2.31612	1.07169e-10	6.82381e-09
ENSG00000253474	AC044893.1	NA	8.51417	2.31322	2.31322	0.00118835	0.0409776
ENSG00000205976	AC091951.1	NA	73.5062	2.31172	2.31172	2.23925e-13	2.05994e-11
ENSG00000169607	CKAP2L	FLJ40629,radmis	470.201	2.31078	2.31078	3.88178e-06	6.87647e-05
ENSG00000178752	ERFE	C1QTNF15,CTRP15,FAM132B,FLJ37034	102.366	2.3025	2.3025	2.05884e-19	3.60909e-17
ENSG00000139618	BRCA2	BRCC2,FACD,FAD,FAD1,FANCD,FANCD1,XRCC11	168.231	2.30172	2.30172	1.46618e-06	2.84174e-05
ENSG00000119138	KLF9	BTEB1	100.049	2.29911	2.29911	1.17356e-16	1.50384e-14
ENSG00000140090	SLC24A4	NCKX4	83.8833	2.29666	2.29666	2.54311e-12	2.49708e-10
ENSG00000117650	NEK2	NEK2A,NLK1,PPP1R111,RP67	300.861	2.29074	2.29074	1.3262e-06	2.57702e-05
ENSG00000274286	ADRA2B	ADRA2L1,ADRA2RL1,ADRARL1	107.164	2.29047	2.29047	1.28286e-16	1.6322e-14
ENSG00000166801	FAM111A	FLJ22794,KIAA1895	57.9538	2.2878	2.2878	1.13608e-08	6.56415e-07
ENSG00000189057	FAM111B	CANP	269.632	2.28696	2.28696	5.70313e-07	1.18393e-05
ENSG00000184661	CDCA2	PPP1R81,Repo-Man	240.885	2.28147	2.28147	3.65612e-08	9.72957e-07
ENSG00000157978	LDLRAP1	ARH,ARH2,DKFZp586D0624,FHCB1,FHCB2,MGC34705	44.7992	2.27941	2.27941	2.44428e-08	1.04606e-06
ENSG00000244649	LINC02086	NA	11.3178	2.27787	2.27787	0.00038224	0.00948934
ENSG00000099869	IGF2-AS	IGF2-AS1,IGF2AS,PEG8	18.1023	2.27649	2.27649	2.33391e-05	0.000859485
ENSG00000164611	PTTG1	EAP1,HPTTG,PTTG,securin,TUTR1	713.209	2.27601	2.27601	1.26177e-07	2.15533e-06
ENSG00000148156	ACTL7B	Tact1	13.1342	2.27321	2.27321	0.000559918	0.0130295
ENSG00000076770	MBNL3	CHCR,FLJ11316,MBLX39,MBXL	10.6118	2.2701	2.2701	0.000534274	0.0125472
ENSG00000198826	ARHGAP11A	KIAA0013	373.89	2.26957	2.26957	1.07566e-08	3.19095e-07
ENSG00000024526	DEPDC1	DEP.8,DEPDC1A,FLJ20354,SDP35	177.96	2.26446	2.26446	1.22574e-05	0.00018946
ENSG00000125347	IRF1	MAR	57.0733	2.26024	2.26024	3.25902e-11	2.30445e-09
ENSG00000136883	KIF12	NA	177.836	2.25936	2.25936	7.62069e-25	1.6254e-22
ENSG00000102362	SYTL4	NA	41.4867	2.25758	2.25758	1.17032e-06	3.54656e-05
ENSG00000186871	ERCC6L	FLJ20105,PICH,RAD26L	108.062	2.25496	2.25496	7.58585e-13	7.86569e-11
ENSG00000159212	CLIC6	CLIC1L,CLIC5	34.7412	2.25491	2.25491	2.97392e-08	1.2211e-06
ENSG00000101463	SYNDIG1	C20orf39,DSPC2,FLJ14220,IFITMD5,SynDIG1,TMEM90B	77.5167	2.25273	2.25273	1.36161e-13	1.24629e-11
ENSG00000197993	KEL	CD238,ECE3	110.698	2.25141	2.25141	7.8384e-15	8.42768e-13
ENSG00000166482	MFAP4	NA	1353.56	2.25135	2.25135	1.26219e-91	2.12369e-88
ENSG00000138131	LOXL4	FLJ21889,LOXC	789.543	2.24634	2.24634	6.67514e-81	1.00699e-77
ENSG00000276043	UHRF1	FLJ21925,ICBP90,Np95,RNF106,TDRD22	305.252	2.24359	2.24359	1.47136e-08	4.28732e-07
ENSG00000136492	BRIP1	BACH1,FANCJ,OF	168.344	2.23711	2.23711	1.2733e-14	1.0587e-12
ENSG00000251003	ZFPM2-AS1	SCAT3	29.2824	2.23635	2.23635	2.71645e-06	0.000128364
ENSG00000235098	ANKRD65	NA	869.359	2.23374	2.23374	1.15414e-61	8.69942e-59
ENSG00000130595	TNNT3	AMCD2B,DA2B,DKFZp779M2348,FSSV	9.49985	2.22907	2.22907	0.000951403	0.0372648
ENSG00000232783	FRG2FP	TCONS_l2_00020053	10.3036	2.22873	2.22873	0.00120592	0.0483116
ENSG00000138435	CHRNA1	CHRNA	563.555	2.22497	2.22497	7.58435e-50	4.36918e-47
ENSG00000137975	CLCA2	CLCRG2	71.5954	2.22428	2.22428	4.86189e-13	4.165e-11
ENSG00000089356	FXYD3	MAT-8,PLML	67.0977	2.21614	2.21614	4.03035e-12	3.17136e-10
ENSG00000213578	CPLX3	CPX-III	59.5234	2.2156	2.2156	1.17747e-09	6.57579e-08
ENSG00000138160	KIF11	Eg5,HKSP,KNSL1,TRIP5	492.424	2.21354	2.21354	9.81819e-07	3.29455e-05
ENSG00000233695	GAS6-AS1	NA	87.8237	2.20971	2.20971	2.78344e-11	2.53497e-09
ENSG00000176890	TYMS	HsT422,TMS,TS,Tsase	1615.41	2.20776	2.20776	8.75117e-44	3.00772e-41
ENSG00000105011	ASF1B	FLJ10604	349.113	2.20686	2.20686	1.25603e-07	2.99885e-06
ENSG00000100526	CDKN3	CDI1,KAP	121.99	2.20442	2.20442	1.05656e-10	4.40064e-09
ENSG00000272934	AL390726.3	NA	34.9127	2.1965	2.1965	1.83993e-07	6.63202e-06
ENSG00000124749	COL21A1	NA	41.1093	2.1961	2.1961	1.66702e-06	6.39748e-05
ENSG00000143369	ECM1	NA	649.437	2.19445	2.19445	1.02053e-09	3.57289e-08
ENSG00000265542	AC015845.2	NA	160.736	2.19371	2.19371	2.39767e-24	4.86034e-22
ENSG00000175785	PRIMA1	PRIMA	58.1274	2.19182	2.19182	7.71904e-09	3.64971e-07
ENSG00000162621	LRRC53	NA	22.2499	2.18992	2.18992	2.45908e-05	0.000901474
ENSG00000118193	KIF14	KIAA0042	185.732	2.18369	2.18369	2.96049e-14	2.92432e-12
ENSG00000114270	COL7A1	EBD1,EBDCT,EBR1	2978.13	2.17947	2.17947	2.34842e-13	1.04225e-11
ENSG00000173535	TNFRSF10C	CD263,DcR1,LIT,TRAILR3,TRID	228.601	2.17754	2.17754	2.13987e-26	4.18896e-24
ENSG00000172794	RAB37	NA	267.105	2.17689	2.17689	4.08812e-38	1.53225e-35
ENSG00000284956	AC107959.5	NA	87.4576	2.17587	2.17587	8.75638e-16	1.01239e-13
ENSG00000204219	TCEA3	TFIIS.H	91.8996	2.17564	2.17564	4.34867e-09	2.11949e-07
ENSG00000183019	MCEMP1	C19orf59,MGC132456	108.012	2.17271	2.17271	3.08436e-17	5.23713e-15
ENSG00000261606	AC091230.2	NA	98.8641	2.1694	2.1694	2.54084e-13	2.31044e-11
ENSG00000280206	AC026401.3	NA	39.4773	2.1687	2.1687	2.77338e-07	1.25241e-05
ENSG00000180071	ANKRD18A	FLJ35740,KIAA2015	92.7297	2.16156	2.16156	5.31747e-17	9.11345e-15
ENSG00000125726	CD70	CD27L,CD27LG,TNFSF7	53.2167	2.16109	2.16109	2.26221e-09	1.18568e-07
ENSG00000137135	ARHGEF39	C9orf100,FLJ14642	121.968	2.15944	2.15944	1.45272e-10	9.28889e-09
ENSG00000130528	HRC	MGC133236	1078.64	2.14933	2.14933	1.03136e-14	4.80364e-13
ENSG00000196754	S100A2	CAN19,S100L	15.3098	2.14865	2.14865	0.000236476	0.0109723
ENSG00000174371	EXO1	HEX1,hExoI	323.224	2.14715	2.14715	1.02082e-06	2.0574e-05
ENSG00000175305	CCNE2	CYCE2	103.757	2.14682	2.14682	4.8035e-09	2.98793e-07
ENSG00000183145	RIPPLY3	DSCR6	14.0667	2.14158	2.14158	0.000790601	0.0294059
ENSG00000147394	ZNF185	SCELL	208.541	2.13768	2.13768	2.84561e-14	1.8264e-12
ENSG00000237429	BX293535.1	NA	21.4072	2.12905	2.12905	4.1441e-05	0.00141459
ENSG00000100767	PAPLN	MGC50452	21.3491	2.12575	2.12575	1.62916e-05	0.000648038
ENSG00000196811	CHRNG	ACHRG	101.751	2.12456	2.12456	9.8563e-13	1.04804e-10
ENSG00000284948	AC107959.4	NA	61.5864	2.11804	2.11804	1.66731e-11	1.24336e-09
ENSG00000258788	CKS1BP1	CKS1BP	13.3118	2.11729	2.11729	0.000476108	0.0195438
ENSG00000140506	LMAN1L	ERGIC-53L,ERGL	23.2138	2.11436	2.11436	6.30032e-05	0.00204002
ENSG00000197956	S100A6	2A9,CABP,CACY,PRA	2842.16	2.11215	2.11215	6.0347e-16	3.67911e-14
ENSG00000121621	KIF18A	DKFZP434G2226,PPP1R99	141.421	2.11062	2.11062	3.83775e-13	2.16988e-11
ENSG00000187951	AC091057.1	NA	58.0573	2.10498	2.10498	8.59157e-10	4.92004e-08
ENSG00000137812	KNL1	AF15Q14,CASC5,CT29,D40,hKNL-1,hSpc105,KIAA1570,MCPH4,PPP1R55,Spc7	435.426	2.10473	2.10473	1.61409e-06	3.02015e-05
ENSG00000198963	RORB	NR1F2,ROR-BETA,RZRB	56.1405	2.1038	2.1038	4.97081e-10	2.92247e-08
ENSG00000130433	CACNG6	NA	67.4975	2.10298	2.10298	1.51563e-10	9.67147e-09
ENSG00000186417	GLDN	CLOM,COLM,colmedin,CRG-L2,UNC-112	35.7892	2.10243	2.10243	2.69162e-07	9.39492e-06
ENSG00000105641	SLC5A5	NIS	70.0826	2.09909	2.09909	3.96647e-12	3.13674e-10
ENSG00000204860	FAM201A	C9orf122	50.6971	2.0954	2.0954	5.98841e-09	1.80176e-07
ENSG00000244509	APOBEC3C	APOBEC1L,ARDC2,ARDC4,ARP5,bK150C2.3,PBI	205.064	2.09413	2.09413	2.66966e-28	6.00696e-26
ENSG00000116833	NR5A2	B1F2,FTF,FTZ-F1,FTZ-F1beta,hB1F,hB1F-2,LRH-1,LRH1	268.697	2.09168	-2.09168	3.40755e-33	9.49559e-31
ENSG00000137807	KIF23	KNSL5,MKLP-1,MKLP1	284.284	2.09139	2.09139	1.2285e-06	2.36336e-05
ENSG00000072864	NDE1	FLJ20101,NDE,nudE	258.576	2.09118	2.09118	2.23192e-06	4.17637e-05
ENSG00000170276	HSPB2	Hs.78846,MKBP	10.8105	2.09063	2.09063	0.000804737	0.017557
ENSG00000112561	TFEB	bHLHe35,TCFEB	29.4082	2.09016	2.09016	1.23749e-06	6.51674e-05
ENSG00000223749	MIR503HG	H19X,MGC16121	15.967	2.08961	2.08961	0.000128178	0.00380691
ENSG00000142627	EPHA2	ECK	616.133	2.08869	2.08869	2.43239e-62	3.9955e-59
ENSG00000129173	E2F8	FLJ23311	32.4412	2.08814	2.08814	2.61497e-05	0.000562067
ENSG00000184254	ALDH1A3	ALDH6,RALDH3	166.2	2.08705	2.08705	1.91738e-20	3.59861e-18
ENSG00000167676	PLIN4	KIAA1881,S3-12	13.2159	2.08647	2.08647	0.000564558	0.0224323
ENSG00000091704	CPA1	CPA	16.5497	2.08374	2.08374	0.000199242	0.00718769
ENSG00000198075	SULT1C4	SULT1C,SULT1C2	537.281	2.08064	2.08064	1.81385e-53	1.27713e-50
ENSG00000240583	AQP1	CHIP28,CO	73.7365	2.08021	2.08021	2.11439e-08	1.10503e-06
ENSG00000088726	TMEM40	FLJ11036	42.4481	2.07484	2.07484	7.54969e-07	2.33586e-05
ENSG00000100234	TIMP3	SFD	944.021	2.0699	2.0699	1.28279e-38	4.9617e-36
ENSG00000138646	HERC5	CEB1	153.058	2.06493	2.06493	5.94593e-21	1.189e-18
ENSG00000186777	ZNF732	FLJ59067	30.6336	2.06459	2.06459	1.21778e-05	0.000497065
ENSG00000164161	HHIP	FLJ20992,HIP	64.2746	2.06166	2.06166	2.2086e-10	1.33972e-08
ENSG00000105329	TGFB1	CED,DPD1,TGFB,TGFbeta	394.994	2.05913	2.05913	1.27484e-37	4.52351e-35
ENSG00000157227	MMP14	MT1-MMP	1644.66	2.05614	2.05614	9.68644e-99	2.17306e-95
ENSG00000203999	LINC01270	NA	7.44373	2.05596	2.05596	0.00227663	0.0739263
ENSG00000122863	CHST3	C6ST,C6ST1	235.432	2.0552	2.0552	7.2837e-28	1.56131e-25
ENSG00000163191	S100A11	S100C	1956.6	2.05216	2.05216	3.18074e-116	1.51956e-112
ENSG00000162645	GBP2	NA	26.9897	2.05193	2.05193	2.17376e-05	0.000822239
ENSG00000164649	CDCA7L	JPO2,R1,RAM2	72.4118	2.05124	2.05124	4.97095e-10	2.87328e-08
ENSG00000272904	AL390726.2	NA	29.9149	2.0499	2.0499	8.67204e-06	0.000359838
ENSG00000198857	HSD3BP5	NA	9.9533	2.04575	2.04575	0.00167119	0.0480707
ENSG00000107317	PTGDS	L-PGDS,PGDS	18.5967	2.04513	2.04513	0.000112188	0.00335504
ENSG00000160255	ITGB2	CD18,LFA-1,MAC-1,MFI7	15.648	2.04245	2.04245	0.00019281	0.00699687
ENSG00000173530	TNFRSF10D	CD264,DcR2,TRAILR4,TRUNDD	752.747	2.04031	2.04031	4.01046e-67	4.53755e-64
ENSG00000122359	ANXA11	ANX11	316.51	2.0397	2.0397	2.67319e-20	3.17684e-18
ENSG00000068489	PRR11	FLJ11029	655.365	2.03581	2.03581	3.00562e-07	5.76865e-06
ENSG00000135926	TMBIM1	LFG3,PP1201,RECS1	117.447	2.02833	2.02833	1.99858e-15	1.78259e-13
ENSG00000232815	DUX4L50	NA	68.3477	2.02375	2.02375	4.49083e-11	3.9483e-09
ENSG00000137869	CYP19A1	ARO,ARO1,aromatase,CPV1,CYAR,CYP19,P-450AROM	12.4847	2.02297	2.02297	0.000687771	0.0309382
ENSG00000137731	FXYD2	ATP1G1,HOMG2,MGC12372	52.77	2.02233	2.02233	7.59323e-08	2.9434e-06
ENSG00000088325	TPX2	C20orf1,C20orf2,DIL-2,p100	2391.29	2.01379	2.01379	6.79753e-06	9.25329e-05
ENSG00000175567	UCP2	BMIQ4,SLC25A8	344.404	2.0124	2.0124	4.1561e-08	1.06339e-06
ENSG00000102287	GABRE	NA	93.7361	2.00481	2.00481	2.20244e-13	2.02181e-11
ENSG00000188643	S100A16	DT1P1A7,MGC17528,S100F	54.0162	2.00462	2.00462	1.31201e-08	5.85628e-07
ENSG00000060138	YBX3	CSDA,CSDA1,dbpA,ZONAB	2971.52	2.00326	2.00326	3.16113e-91	5.29407e-88
ENSG00000109805	NCAPG	CAP-G,FLJ12450,hCAP-G,YCG1	827.263	2.00251	2.00251	2.35291e-05	0.000328381
ENSG00000183072	NKX2-5	CSX,CSX1,NKX2.5,NKX2E,NKX4-1	57.5322	1.99572	1.99572	4.97966e-10	2.87328e-08
ENSG00000134690	CDCA8	BOR,DasraB,FLJ12042,MESRGP	641.56	1.99354	1.99354	2.72911e-05	0.000386415
ENSG00000184343	SRPK3	MSSK1,STK23	45.2397	1.99223	1.99223	4.29022e-06	0.000114141
ENSG00000287229	NA	NA	18.6385	1.99219	1.99219	0.000157673	0.00458561
ENSG00000084636	COL16A1	NA	384.833	1.992	1.992	2.27374e-35	6.91538e-33
ENSG00000197905	TEAD4	EFTR-2,RTEF-1,TCF13L1,TEF-3,TEFR-1	97.3758	1.98847	1.98847	4.83861e-11	3.3555e-09
ENSG00000233968	AL157895.2	NA	175.773	1.98333	1.98333	1.04268e-13	6.2998e-12
ENSG00000233860	AC107072.2	NA	8.90399	1.97892	1.97892	0.00199707	0.0646974
ENSG00000270504	AL391422.4	NA	25.6323	1.97409	1.97409	2.04609e-05	0.000757746
ENSG00000006327	TNFRSF12A	CD266,FN14,TweakR	139.396	1.97282	1.97282	4.22924e-12	2.09917e-10
ENSG00000115361	ACADL	ACAD4,LCAD	18.6459	1.97255	1.97255	8.76536e-05	0.00266462
ENSG00000142227	EMP3	YMP	91.4696	1.96666	1.96666	9.97289e-14	9.26611e-12
ENSG00000170209	ANKK1	X-kinase	9.33202	1.96277	1.96277	0.00275888	0.083474
ENSG00000160472	TMEM190	MDAC1	35.2395	1.95585	1.95585	5.93563e-06	9.5628e-05
ENSG00000197880	MDS2	NA	10.9657	1.95084	1.95084	0.00188084	0.0686195
ENSG00000259288	BUB1B-PAK6	NA	73.1389	1.95053	1.95053	1.65369e-08	8.85688e-07
ENSG00000284341	AL807752.7	NA	18.7393	1.94918	1.94918	0.000149783	0.00424038
ENSG00000177238	TRIM72	MG53	27.4484	1.94899	1.94899	4.52642e-06	0.00021001
ENSG00000184371	CSF1	M-CSF,MCSF,MGC31930	86.9281	1.94608	1.94608	2.54377e-11	1.84866e-09
ENSG00000051180	RAD51	BRCC5,FANCR,HsRad51,HsT16930,RAD51A,RECA	217.048	1.94458	1.94458	4.41489e-06	0.000115167
ENSG00000188175	HEPACAM2	FLJ38683	30.9355	1.94302	1.94302	2.45739e-06	9.03504e-05
ENSG00000112742	TTK	CT96,MPH1,MPS1,MPS1L1	359.24	1.93369	1.93369	6.99822e-06	0.000113349
ENSG00000140451	PIF1	C15orf20,FLJ22692	106.983	1.92504	1.92504	3.46768e-09	1.76163e-07
ENSG00000164104	HMGB2	HMG2	3676.59	1.92278	1.92278	1.83213e-06	1.82985e-05
ENSG00000182601	HS3ST4	3OST4	147.018	1.92254	1.92254	1.65763e-18	2.56363e-16
ENSG00000091436	MAP3K20	MLK7,MLTK,MLTKalpha,MLTKbeta,MRK,ZAK	80.3184	1.9206	1.9206	8.1222e-10	4.63633e-08
ENSG00000121152	NCAPH	BRRN1,CAP-H,hCAP-H	626.265	1.92034	1.92034	5.4694e-06	9.13674e-05
ENSG00000214456	PLIN5	LSDA5,LSDP5,MLDP,OXPAT	43.1903	1.91972	1.91972	9.28146e-07	2.88223e-05
ENSG00000129810	SGO1	NY-BR-85,SGOL1	136.157	1.91919	1.91919	9.13738e-05	0.00164678
ENSG00000107187	LHX3	NA	27.7524	1.91902	1.91902	2.63056e-05	0.000949413
ENSG00000163975	MELTF	CD228,FLJ38863,MAP97,MFI2,MGC4856,MTf,MTF1	767.982	1.91617	1.91617	1.23354e-50	7.30591e-48
ENSG00000286339	NA	NA	11.7333	1.91594	1.91594	0.00116045	0.0470358
ENSG00000163395	IGFN1	DKFZp434B1231,EEF1A2BP1	8.61103	1.913	1.913	0.00258378	0.0579598
ENSG00000198624	CCDC69	DKFZP434C171,FLJ13705	45.0055	1.91124	1.91124	7.42137e-06	0.000116148
ENSG00000156970	BUB1B	Bub1A,BUBR1,MAD3L,SSK1	520.705	1.90928	1.90928	2.72369e-05	0.000374395
ENSG00000136859	ANGPTL2	ARP2,HARP	362.306	1.90895	1.90895	3.52396e-28	7.61278e-26
ENSG00000093009	CDC45	CDC45L,CDC45L2	295.651	1.90495	1.90495	0.000173456	0.00190979
ENSG00000126709	IFI6	6-16,FAM14C,G1P3,IFI-6-16,IFI616	20.4259	1.90316	1.90316	6.39149e-05	0.00203208
ENSG00000284554	AL022318.4	NA	21.4887	1.89821	1.89821	5.36221e-05	0.00177091
ENSG00000172889	EGFL7	ZNEU1	291.132	1.89643	1.89643	6.65368e-28	1.44978e-25
ENSG00000107738	VSIR	B7-H5,B7H5,C10orf54,Dies1,GI24,PD-1H,SISP1,VISTA	8.33262	1.89002	1.89002	0.00419763	0.0850282
ENSG00000151725	CENPU	CENP-50,CENP-U,KLIP1,MLF1IP,PBIP1	1188.56	1.88551	1.88551	4.54679e-07	6.96029e-06
ENSG00000151468	CCDC3	DKFZp761F241	1351.8	1.88377	1.88377	5.32337e-42	2.67578e-39
ENSG00000171476	HOPX	HOP,LAGY,NECC1,OB1,SMAP31	53.4386	1.88272	1.88272	1.3017e-06	2.42431e-05
ENSG00000169515	CCDC8	3M3,DKFZp564K0322,PPP1R20	337.051	1.88162	1.88162	2.65441e-36	8.91966e-34
ENSG00000118898	PPL	NA	550.597	1.88105	1.88105	1.53299e-24	2.449e-22
ENSG00000215474	SKOR2	CORL2,Fussel-18,FUSSEL18	426.515	1.87809	-1.87809	2.48811e-38	9.34792e-36
ENSG00000214826	DDX12P	CHLR2,DDX12	57.6565	1.87574	1.87574	7.6296e-07	2.40981e-05
ENSG00000150995	ITPR1	ACV,Insp3r1,IP3R1,PPP1R94,SCA15,SCA16,SCA29	272.739	1.87528	1.87528	1.87066e-23	2.73614e-21
ENSG00000171241	SHCBP1	FLJ22009,PAL	101.733	1.87181	1.87181	3.99028e-10	2.39992e-08
ENSG00000205334	LINC01460	NA	28.5183	1.87135	1.87135	7.01381e-05	0.00220041
ENSG00000027075	PRKCH	PKC-L,PKCL,PRKCL	61.0264	1.86365	1.86365	4.29579e-09	2.69274e-07
ENSG00000130707	ASS1	ASS,CTLN1	3718.08	1.86361	1.86361	3.35837e-15	1.08618e-13
ENSG00000198739	LRRTM3	NA	63.5199	1.8612	-1.8612	5.93925e-08	2.34546e-06
ENSG00000168994	PXDC1	C6orf145	151.878	1.85963	1.85963	3.92687e-16	3.73327e-14
ENSG00000287687	NA	NA	15.2803	1.85914	1.85914	0.000514936	0.026212
ENSG00000100739	BDKRB1	B1BKR,BKR1,bradyb1	27.0449	1.8591	1.8591	4.90486e-05	0.00166927
ENSG00000101447	FAM83D	C20orf129,CHICA,dJ616B8.3	139.835	1.85737	1.85737	1.31751e-09	5.77069e-08
ENSG00000156802	ATAD2	ANCCA,CT137,DKFZp667N1320,MGC29843,MGC5254,PRO2000	649.788	1.8562	1.8562	1.24006e-05	0.000165969
ENSG00000138496	PARP9	BAL,BAL1	34.3517	1.85571	1.85571	5.22395e-06	0.000135096
ENSG00000134574	DDB2	DDBB,FLJ34321,UV-DDB2,XPE	1104.93	1.85504	1.85504	7.49928e-47	2.71176e-44
ENSG00000082438	COBLL1	KIAA0977	138.88	1.85503	1.85503	0.000192958	0.00209625
ENSG00000085999	RAD54L	hHR54,hRAD54,RAD54A	94.443	1.85344	1.85344	3.53944e-09	2.17417e-07
ENSG00000137501	SYTL2	CHR11SYT,exophilin-4,FLJ20163,FLJ21219,KIAA1597,MGC102768,PPP1R151,SGA72M,SLP2	256.398	1.85069	1.85069	1.11904e-25	2.0039e-23
ENSG00000198074	AKR1B10	AKR1B11,AKR1B12,ALDRLn,ARL-1,ARL1,HIS,HSI	11.1367	1.84732	1.84732	0.00168607	0.041562
ENSG00000276170	AC244153.1	NA	46.9801	1.84111	1.84111	4.43092e-07	9.17932e-06
ENSG00000017427	IGF1	IGF,IGF-I,IGF1A,IGFI	38.2972	1.84085	1.84085	2.50345e-05	0.000540632
ENSG00000013810	TACC3	ERIC-1,ERIC1,maskin,Tacc4	1331.61	1.83718	1.83718	1.41606e-05	0.000153781
ENSG00000113580	NR3C1	GR,GRL	216.438	1.83402	1.83402	2.80686e-23	4.14787e-21
ENSG00000254415	SIGLEC14	NA	7.63762	1.82413	1.82413	0.0033693	0.0924059
ENSG00000250899	AC125807.2	NA	52.0876	1.82267	1.82267	2.57339e-06	7.11073e-05
ENSG00000226403	AL392089.1	NA	28.7452	1.82055	1.82055	1.75454e-05	0.000687322
ENSG00000144354	CDCA7	FLJ14736,JPO1	195.899	1.82024	1.82024	6.48871e-12	3.17136e-10
ENSG00000100060	MFNG	NA	239.804	1.81822	1.81822	5.23133e-22	7.00356e-20
ENSG00000167107	ACSF2	ACSMW,FLJ20920	174.894	1.81467	1.81467	1.42431e-16	1.77418e-14
ENSG00000041982	TNC	DFNA56,HXB,MGC167029,TN	11902	1.81395	1.81395	5.18779e-08	1.01022e-06
ENSG00000214336	FOXI3	NA	36.5137	1.81346	1.81346	2.03559e-05	0.000452005
ENSG00000277639	AC007906.2	NA	76.149	1.81313	1.81313	3.31121e-08	1.73993e-06
ENSG00000163808	KIF15	HKLP2,KNSL7,NY-BR-62	435.205	1.81232	1.81232	5.1882e-05	0.000656225
ENSG00000107796	ACTA2	ACTSA	741.469	1.81194	1.81194	1.21808e-23	1.59048e-21
ENSG00000125398	SOX9	CMD1,CMPD1,SRA1	115.492	1.81051	1.81051	5.5924e-08	2.22246e-06
ENSG00000139211	AMIGO2	ALI1,DEGA	525.843	1.80946	1.80946	7.65648e-27	2.66779e-24
ENSG00000133110	POSTN	OSF-2,periostin,PN	40.5834	1.80912	1.80912	8.6584e-06	0.000212038
ENSG00000116183	PAPPA2	PAPP-A2,PAPPE,PLAC3	1356.12	1.80603	-1.80603	1.20481e-33	2.9712e-31
ENSG00000162882	HAAO	NA	30.9173	1.80559	1.80559	3.96776e-05	0.0013823
ENSG00000179023	KLHDC7A	FLJ38753	24.0076	1.8049	1.8049	0.000180427	0.00508367
ENSG00000261438	AL157394.1	NA	11.3812	1.80419	1.80419	0.00199619	0.0474037
ENSG00000286961	NA	NA	8.06111	1.79176	1.79176	0.00321187	0.0891934
ENSG00000011426	ANLN	ANILLIN,scra,Scraps	837.28	1.79043	1.79043	1.00194e-25	1.79147e-23
ENSG00000101280	ANGPT4	NA	38.3346	1.78954	1.78954	3.15832e-06	5.45144e-05
ENSG00000100842	EFS	CASS3,EFS1,EFS2,HEFS,SIN	474.082	1.78094	1.78094	2.93496e-27	5.98259e-25
ENSG00000239713	APOBEC3G	bK150C2.7,CEM15,dJ494G10.1,FLJ12740,MDS019	17.4276	1.77758	1.77758	0.000505869	0.0120798
ENSG00000189120	SP6	Epfn,KLF14	115.007	1.77498	1.77498	3.82895e-15	4.20964e-13
ENSG00000281453	TGFB2-OT1	FLJ11812	16.4184	1.77234	1.77234	0.00112847	0.0460915
ENSG00000198885	ITPRIPL1	KIAA1754L	10.121	1.771	1.771	0.00212588	0.0581875
ENSG00000116985	BMP8B	BMP8,OP-2	29.1754	1.7693	1.7693	2.32039e-05	0.000871005
ENSG00000126218	F10	NA	29.5249	1.76334	1.76334	7.09651e-05	0.00225744
ENSG00000115163	CENPA	CenH3,CENP-A	168.121	1.75709	1.75709	1.44404e-09	5.11178e-08
ENSG00000162817	C1orf115	FLJ14146	476.669	1.74917	1.74917	9.24868e-23	1.3434e-20
ENSG00000198088	NUP62CL	FLJ20130	55.4193	1.74893	1.74893	2.35728e-08	1.0069e-06
ENSG00000140853	NLRC5	CLR16.1,FLJ21709,NOD27	37.442	1.74762	1.74762	1.97507e-05	0.000565704
ENSG00000260193	LINC02846	NA	40.1632	1.74542	1.74542	4.82565e-06	0.00016423
ENSG00000120318	ARAP3	CENTD3,DRAG1,FLJ21065	147.705	1.74453	1.74453	8.37804e-16	9.92567e-14
ENSG00000248994	AC124852.1	NA	32.614	1.74285	1.74285	6.98253e-06	0.00017646
ENSG00000198467	TPM2	AMCD1,DA1,NEM4	1018.88	1.74208	1.74208	9.37975e-24	1.27686e-21
ENSG00000136048	DRAM1	DRAM,FLJ11259	268.677	1.73896	1.73896	1.26182e-23	1.89336e-21
ENSG00000265962	GACAT2	HMlincRNA717,MTCL1-AS1	18.8461	1.73772	1.73772	0.000402803	0.00981626
ENSG00000188269	OR7A5	HTPCR2	35.9663	1.73672	-1.73672	2.08314e-05	0.000289429
ENSG00000214455	RCN1P2	NA	77.8766	1.73653	1.73653	1.79461e-10	1.13707e-08
ENSG00000166710	B2M	NA	563.499	1.73368	1.73368	1.29856e-39	5.40901e-37
ENSG00000177992	SPATA31E1	C9orf79,FAM75E1,FLJ35866	127.06	1.73227	1.73227	1.50689e-12	7.86223e-11
ENSG00000163909	HEYL	bHLHb33,HESR3,HEY3	768.029	1.72833	1.72833	1.2011e-54	9.10567e-52
ENSG00000106483	SFRP4	FRP-4,frpHE,FRZB-2	17.4229	1.72812	1.72812	0.000832648	0.0182065
ENSG00000237989	LINC01679	NA	57.0625	1.72679	1.72679	3.48304e-07	1.54963e-05
ENSG00000164294	GPX8	EPLA847,UNQ847	67.2904	1.7242	1.7242	1.96671e-09	1.03774e-07
ENSG00000155363	MOV10	fSAP113,gb110,MGC2948	182.299	1.71842	1.71842	3.00862e-15	2.11106e-13
ENSG00000112183	RBM24	dJ259A10.1,FLJ30829,RNPC6	63.4813	1.718	1.718	9.40033e-09	4.39427e-07
ENSG00000177575	CD163	M130,MM130,SCARI1	130.18	1.7175	1.7175	6.93276e-14	4.25436e-12
ENSG00000258498	DIO3OS	C14orf134,DIO3-AS1,NCRNA00041	131.15	1.71365	-1.71365	5.04688e-12	3.91229e-10
ENSG00000171320	ESCO2	EFO2,RBS	120.753	1.70932	1.70932	0.000684486	0.00914839
ENSG00000078269	SYNJ2	INPP5H	515.633	1.70596	1.70596	2.72555e-30	6.76565e-28
ENSG00000179673	RPRML	MGC43894	10.1474	1.70559	1.70559	0.00233033	0.0732485
ENSG00000103888	CEMIP	HYBID,IR2155535,KIAA1199,TMEM2L	43.5183	1.70525	1.70525	4.41837e-06	0.000116959
ENSG00000197406	DIO3	TXDI3	363.042	1.70518	-1.70518	1.9366e-15	1.36926e-13
ENSG00000117525	F3	CD142,TF	106.164	1.70476	1.70476	2.34529e-09	1.48765e-07
ENSG00000104783	KCNN4	hIKCa1,hKCa4,hSK4,IK,KCa3.1	102.428	1.70034	1.70034	1.55222e-08	8.37108e-07
ENSG00000164109	MAD2L1	HSMAD2,MAD2	786.986	1.69963	1.69963	5.13591e-07	7.79384e-06
ENSG00000196154	S100A4	18A2,42A,CAPL,FSP1,MTS1,P9KA,PEL98	41.9442	1.69772	1.69772	5.84198e-06	0.000194115
ENSG00000230453	ANKRD18B	bA255A11.3	44.6116	1.6973	1.6973	1.86036e-05	0.000408963
ENSG00000168394	TAP1	ABCB2,D6S114E,PSF1,RING4	66.1608	1.69708	1.69708	3.92695e-07	1.32099e-05
ENSG00000226562	CYP4F26P	CYP4F-se2[6]	29.5425	1.69634	1.69634	8.92975e-05	0.0027088
ENSG00000109062	SLC9A3R1	EBP50,NHERF,NHERF1	1437.62	1.69628	1.69628	1.29536e-62	1.43244e-59
ENSG00000171219	CDC42BPG	DMPK2,HSMDPKIN,kappa-200,MRCKgamma	149.673	1.69254	1.69254	2.43587e-14	2.42932e-12
ENSG00000130032	PRRG3	TMG3	260.394	1.69044	1.69044	3.15766e-15	2.19794e-13
ENSG00000152137	HSPB8	CMT2L,E2IG1,H11,HSP22,HspB8	318.978	1.68961	1.68961	1.8159e-17	1.64752e-15
ENSG00000162949	CAPN13	FLJ23523	34.0555	1.68649	1.68649	7.4837e-05	0.00138697
ENSG00000159251	ACTC1	ACTC,CMD1R	278.157	1.68214	1.68214	1.21246e-21	1.60753e-19
ENSG00000169618	PROKR1	GPR73,GPR73a,PKR1,ZAQ	92.478	1.67726	1.67726	1.03214e-09	5.80525e-08
ENSG00000151090	THRB	ERBA-BETA,ERBA2,GRTH,NR1A2,PRTH,THR1,THRB1,THRB2	43.9663	1.67076	1.67076	8.57478e-07	1.67574e-05
ENSG00000144395	CCDC150	FLJ39660	208.953	1.66904	1.66904	5.77518e-05	0.00073988
ENSG00000136383	ALPK3	KIAA1330,MAK,Midori	900.777	1.66855	1.66855	9.85755e-07	1.71167e-05
ENSG00000176244	ACBD7	bA455B2.2,FLJ38219	263.766	1.66831	1.66831	8.69338e-17	7.09296e-15
ENSG00000165556	CDX2	CDX3	35.8857	1.66694	1.66694	7.66458e-06	0.000246323
ENSG00000006453	BAIAP2L1	IRTKS	100.196	1.66417	1.66417	4.45251e-08	1.80814e-06
ENSG00000101144	BMP7	OP-1	271.654	1.66371	1.66371	1.8191e-20	2.16494e-18
ENSG00000276070	CCL4L2	NA	18.4949	1.66345	1.66345	0.000470591	0.0112074
ENSG00000136943	CTSV	CTSL2,CTSU	145.178	1.66146	1.66146	1.02925e-11	6.12757e-10
ENSG00000188015	S100A3	S100E	8.63837	1.65775	1.65775	0.0039652	0.094739
ENSG00000008517	IL32	NK4,TAIF,TAIFb,TAIFd	20.2604	1.65712	1.65712	0.000465361	0.0112619
ENSG00000175287	PHYHD1	MGC16638	81.0315	1.65461	1.65461	5.95711e-09	3.64962e-07
ENSG00000157119	KLHL40	KBTBD5,NEM8,SRYP	41.0912	1.65283	1.65283	4.28805e-06	0.000114141
ENSG00000177595	PIDD1	DKFZp434D229,LRDD,MGC16925,PIDD	1334.25	1.65261	1.65261	3.27036e-52	1.91894e-49
ENSG00000185313	SCN10A	hPN3,Nav1.8,PN3,SNS	25.7527	1.65237	-1.65237	0.000183769	0.00508367
ENSG00000224294	PINCR	NA	62.0113	1.65168	1.65168	6.07756e-08	2.38806e-06
ENSG00000125378	BMP4	BMP2B	43.528	1.6515	1.6515	1.69732e-06	4.88762e-05
ENSG00000189067	LITAF	FLJ38636,PIG7,SIMPLE,TP53I7	1751.42	1.65065	1.65065	3.46277e-26	4.56964e-24
ENSG00000114315	HES1	bHLHb39,FLJ20408,HES-1,Hes1,HRY	97.2297	1.64839	1.64839	3.69852e-10	2.19585e-08
ENSG00000126803	HSPA2	NA	508.015	1.64687	1.64687	7.14049e-32	3.24095e-29
ENSG00000233290	AL157944.1	NA	15.7108	1.64439	1.64439	0.000813187	0.0230702
ENSG00000188981	MSANTD1	C4orf44,LOC345222	91.5095	1.64356	-1.64356	4.08217e-10	2.96688e-08
ENSG00000144227	NXPH2	NPH2	862.943	1.64297	-1.64297	4.44714e-29	9.80065e-27
ENSG00000100065	CARD10	BIMP1,CARMA3	229.225	1.64264	1.64264	6.70683e-18	6.34258e-16
ENSG00000088836	SLC4A11	BTR1,CDPD1,CHED2,dJ794I6.2,FECD4,NaBC1	227.847	1.64245	1.64245	7.40551e-18	1.08859e-15
ENSG00000169427	KCNK9	K2p9.1,TASK-3,TASK3	538.324	1.64127	-1.64127	6.97314e-26	1.31485e-23
ENSG00000165272	AQP3	GIL	191.108	1.63337	1.63337	9.21202e-14	8.79068e-12
ENSG00000158163	DZIP1L	DZIP2,FLJ32844	52.6948	1.629	1.629	3.77334e-06	9.94397e-05
ENSG00000204091	TDRG1	LINC00532,lincRNA-NR_024015	122.18	1.62897	-1.62897	3.49554e-08	9.3533e-07
ENSG00000123329	ARHGAP9	10C,MGC1295	177.332	1.62884	1.62884	9.82526e-17	8.15556e-15
ENSG00000170271	FAXDC2	C5orf4,FLJ13758	29.7796	1.62767	1.62767	5.94215e-05	0.00194031
ENSG00000182010	RTKN2	bA531F24.1,Em:AC024597.2,FLJ39352,PLEKHK1	334.719	1.6213	1.6213	5.3356e-05	0.000686857
ENSG00000100196	KDELR3	NA	15.7692	1.61755	1.61755	0.000987796	0.0441563
ENSG00000172244	C5orf34	FLJ32363	111.517	1.61653	1.61653	1.67141e-06	4.82202e-05
ENSG00000107736	CDH23	CDHR23,DFNB12,USH1D	40.0034	1.61555	1.61555	5.99276e-06	9.64649e-05
ENSG00000135697	BCO1	BCDO,BCDO1,BCMO,BCMO1,FLJ10730	47.3937	1.61313	1.61313	5.89849e-06	0.000150802
ENSG00000204381	LAYN	FLJ30977,FLJ31092	41.0674	1.61149	1.61149	5.41887e-06	8.83729e-05
ENSG00000253583	AC018953.1	NA	15.6999	1.61083	-1.61083	0.00133821	0.0449995
ENSG00000255874	LINC00346	C13orf29,NCRNA00346	22.2548	1.61006	1.61006	0.0003197	0.00809046
ENSG00000255690	TRIL	KIAA0644	41.6432	1.60843	1.60843	1.46725e-05	0.000212656
ENSG00000198914	POU3F3	BRN1,OTF8	55.501	1.60596	1.60596	3.50761e-07	1.19157e-05
ENSG00000163702	IL17RC	IL17-RL	202.165	1.60508	1.60508	7.318e-17	9.65337e-15
ENSG00000164087	POC1A	DKFZP434C245,WDR51A	364.165	1.60285	1.60285	3.9655e-05	0.000530453
ENSG00000162267	ITIH3	H3P	51.3352	1.60269	1.60269	1.17751e-06	3.49887e-05
ENSG00000004399	PLXND1	KIAA0620	972.013	1.59991	1.59991	1.58891e-45	5.45092e-43
ENSG00000123095	BHLHE41	BHLHB3,bHLHe41,DEC2,SHARP-1,SHARP1	63.8363	1.59984	1.59984	5.42462e-07	1.74326e-05
ENSG00000114346	ECT2	ARHGEF31	557.962	1.59968	1.59968	1.9596e-06	3.69876e-05
ENSG00000072571	HMMR	CD168,RHAMM	234.695	1.59643	1.59643	0.000296994	0.00303982
ENSG00000115194	SLC30A3	ZNT3	33.6507	1.59564	1.59564	0.000359194	0.00343589
ENSG00000287038	NA	NA	36.4113	1.59499	-1.59499	2.53388e-05	0.000702363
ENSG00000169174	PCSK9	FH3,HCHOLA3,NARC-1	17.0515	1.59472	1.59472	0.00111106	0.0227616
ENSG00000152253	SPC25	AD024,MGC22228,SPBC25	200.598	1.59396	1.59396	1.6906e-09	8.93293e-08
ENSG00000137265	IRF4	LSIRF,MUM1	12.8642	1.59197	1.59197	0.00193346	0.0360337
ENSG00000243566	UPK3B	FLJ32198,MGC10902,p35,UPIIIb	213.99	1.59101	1.59101	1.71946e-16	1.3795e-14
ENSG00000060558	GNA15	GNA16	34.5421	1.58822	1.58822	7.37233e-05	0.000869559
ENSG00000139734	DIAPH3	AN,AUNA1,DRF3,FLJ34705,NSDAN	180.375	1.58521	1.58521	0.000668385	0.00601294
ENSG00000026559	KCNG1	K13,KCNG,kH2,Kv6.1	55.5302	1.58462	1.58462	1.73948e-06	5.12004e-05
ENSG00000012048	BRCA1	BRCC1,FANCS,PPP1R53,RNF53	488.927	1.58343	1.58343	9.92934e-06	0.000153341
ENSG00000196584	XRCC2	FANCU	179.157	1.58328	1.58328	3.01476e-10	1.17797e-08
ENSG00000106571	GLI3	ACLS,GCPS,PAP-A,PAPA,PAPA1,PAPB,PHS,PPDIV	229.679	1.58138	1.58138	1.42861e-18	1.39275e-16
ENSG00000198125	MB	PVALB	14.3537	1.57819	1.57819	0.00223105	0.0516137
ENSG00000179750	APOBEC3B	FLJ21201,PHRBNL	14.3142	1.57618	1.57618	0.00171142	0.0545437
ENSG00000121570	DPPA4	FLJ10713	378.61	1.57574	1.57574	1.1775e-19	1.31138e-17
ENSG00000288096	NA	NA	89.8435	1.57474	1.57474	2.14991e-10	1.30928e-08
ENSG00000143772	ITPKB	IP3-3KB,IP3KB	84.3076	1.57023	1.57023	8.3361e-09	3.91787e-07
ENSG00000248596	AC139491.2	NA	37.7803	1.56619	1.56619	7.52314e-06	0.000188248
ENSG00000284876	AC015908.6	NA	49.8734	1.56525	-1.56525	1.66848e-05	0.000371601
ENSG00000070882	OSBPL3	KIAA0704,ORP-3,ORP3,OSBP3	1207.78	1.56147	1.56147	9.737e-22	1.47499e-19
ENSG00000213145	CRIP1	CRIP	59.3754	1.55749	1.55749	5.02256e-06	0.000131191
ENSG00000215915	ATAD3C	FLJ34599	51.7705	1.55735	1.55735	2.49157e-05	0.000538478
ENSG00000159248	GJD2	CX36,GJA9	120.195	1.55487	1.55487	1.193e-10	7.70667e-09
ENSG00000092470	WDR76	FLJ12973	249.43	1.55187	1.55187	0.000334637	0.0032996
ENSG00000140368	PSTPIP1	CD2BP1,CD2BP1L,CD2BP1S,H-PIP,PAPAS,PSTPIP	99.7075	1.55084	1.55084	1.41699e-10	9.12465e-09
ENSG00000184261	KCNK12	K2p12.1,THIK-2,THIK2	48.1605	1.55063	1.55063	1.1834e-05	0.00017646
ENSG00000072840	EVC	DWF-1	160.533	1.55036	1.55036	1.14079e-12	6.06342e-11
ENSG00000042493	CAPG	AFCP,MCP	407.634	1.54932	1.54932	2.918e-05	0.000397297
ENSG00000145626	UGT3A1	FLJ34658	67.7156	1.54536	1.54536	8.31114e-07	3.16208e-05
ENSG00000162881	OXER1	GPCR,GPR170,TG1019	8.77339	1.54453	1.54453	0.00415617	0.116527
ENSG00000261061	AC092718.4	NA	60.8267	1.54357	1.54357	1.73539e-05	0.000490191
ENSG00000101076	HNF4A	HNF4,MODY,MODY1,NR2A1,TCF14	69.4727	1.54323	1.54323	1.82896e-08	9.71531e-07
ENSG00000233670	PIRT	NA	631.16	1.54263	-1.54263	7.47652e-23	1.09415e-20
ENSG00000107104	KANK1	ANKRD15,KANK,KIAA0172	372.312	1.54194	1.54194	1.97953e-24	3.2178e-22
ENSG00000168874	ATOH8	bHLHa21,FLJ14708,HATH6	168.044	1.53865	1.53865	1.07513e-10	5.55175e-09
ENSG00000281344	HELLPAR	LINC-HELLP	44.9384	1.53801	1.53801	1.21662e-05	0.00028691
ENSG00000057657	PRDM1	BLIMP1,PRDI-BF1	36.8941	1.53796	1.53796	4.285e-05	0.000841519
ENSG00000241956	AC109466.1	NA	78.1469	1.53738	1.53738	8.1071e-07	3.09612e-05
ENSG00000121211	MND1	GAJ	126.198	1.53632	1.53632	4.43095e-08	1.15705e-06
ENSG00000246731	AC100786.1	NA	37.8179	1.53165	1.53165	4.90259e-05	0.000957796
ENSG00000007237	AC005747.1	NA	759.72	1.52895	1.52895	1.37227e-18	9.6126e-17
ENSG00000285984	NA	NA	12.9859	1.52779	1.52779	0.00456019	0.142346
ENSG00000124212	PTGIS	CYP8A1,PGIS	54.8097	1.52766	-1.52766	6.64465e-07	2.13941e-05
ENSG00000172380	GNG12	NA	211.74	1.52743	1.52743	1.20215e-13	7.2409e-12
ENSG00000175793	SFN	YWHAS	55.2097	1.52731	1.52731	5.1566e-06	0.000134137
ENSG00000158089	GALNT14	FLJ12691,GalNac-T10,GalNac-T14	2128.13	1.52437	1.52437	5.12225e-51	2.70905e-48
ENSG00000153208	MERTK	c-Eyk,mer,RP38,Tyro12	149.774	1.5236	1.5236	6.89924e-11	2.99463e-09
ENSG00000162496	DHRS3	RDH17,retSDR1,Rsdr1,SDR1,SDR16C1	84.9236	1.5197	1.5197	6.4464e-07	2.08622e-05
ENSG00000165895	ARHGAP42	AD031,FLJ32810,GRAF3,TMEM133	240.915	1.51293	1.51293	4.16836e-19	4.354e-17
ENSG00000076382	SPAG5	DEEPEST,hMAP126,MAP126	1299.05	1.51204	1.51204	2.47746e-05	0.00039395
ENSG00000146670	CDCA5	NA	1002.43	1.50912	1.50912	0.000658194	0.0051777
ENSG00000138944	SHISAL1	KIAA1644	495.975	1.50885	-1.50885	2.05283e-19	3.91229e-17
ENSG00000268388	FENDRR	FOXF1-AS1,lincFOXF1,onco-lncRNA-21	31.22	1.50837	1.50837	0.000226251	0.00356098
ENSG00000285920	NA	NA	1489.73	1.5033	1.5033	8.1231e-05	0.000726191
ENSG00000178814	OPLAH	5-Opase,OPLA	61.6972	1.49969	1.49969	2.50497e-05	0.000540632
ENSG00000133816	MICAL2	KIAA0750	501.049	1.4992	1.4992	7.05791e-20	6.88463e-18
ENSG00000196639	HRH1	NA	19.7152	1.49877	1.49877	0.0022992	0.0413065
ENSG00000092758	COL9A3	DJ885L7.4.1,EDM3,FLJ90759,IDD,MED	250.537	1.49797	1.49797	1.27536e-18	1.26617e-16
ENSG00000049449	RCN1	FLJ37041,PIG20,Rcal,RCN	6838.09	1.49794	1.49794	2.02748e-60	1.57334e-57
ENSG00000168621	GDNF	ATF1,ATF2,HFB1-GDNF	108.912	1.49675	1.49675	1.39218e-08	6.13399e-07
ENSG00000285283	AL035078.4	NA	4532.33	1.49662	1.49662	7.23802e-66	6.10212e-63
ENSG00000154920	EME1	FLJ31364,MMS4L,SLX2A	268.327	1.49619	1.49619	0.000166676	0.00184363
ENSG00000062096	ARSF	NA	277.102	1.49481	1.49481	2.84974e-17	2.49293e-15
ENSG00000166483	WEE1	WEE1A	532.755	1.49297	1.49297	3.10719e-14	1.97841e-12
ENSG00000159173	TNNI1	NA	133.024	1.49103	1.49103	3.99583e-11	1.81266e-09
ENSG00000260456	C16orf95	NA	489.547	1.49061	1.49061	6.20309e-22	8.24645e-20
ENSG00000129673	AANAT	SNAT	36.1756	1.49028	1.49028	7.54138e-05	0.000885572
ENSG00000148400	NOTCH1	TAN1	990.495	1.48948	1.48948	5.43389e-07	1.12309e-05
ENSG00000002933	TMEM176A	HCA112,MS4B1	100.307	1.48871	1.48871	3.42211e-09	1.70851e-07
ENSG00000005189	REXO5	NEF-sp	438.065	1.48549	1.48549	3.63883e-05	0.000482401
ENSG00000164708	PGAM2	PGAM-M	63.1547	1.48089	1.48089	1.49857e-06	5.63609e-05
ENSG00000074370	ATP2A3	SERCA3	1941.52	1.48064	1.48064	5.54325e-30	9.32681e-28
ENSG00000140525	FANCI	FLJ10719,KIAA1794	1178.02	1.47994	1.47994	0.000324251	0.00355129
ENSG00000180644	PRF1	HPLH2,P1,PFP	32.776	1.47974	1.47974	0.00033948	0.00508737
ENSG00000092969	TGFB2	NA	69.8122	1.47866	1.47866	1.33357e-07	5.98773e-06
ENSG00000173093	CCDC63	FLJ35843,ODA5	21.1273	1.47859	1.47859	0.000883458	0.0184436
ENSG00000010319	SEMA3G	FLJ00014,sem2	48.1185	1.47725	1.47725	4.76141e-06	0.000124467
ENSG00000015520	NPC1L1	SLC65A2	11.8109	1.47687	1.47687	0.00347705	0.0734624
ENSG00000105281	SLC1A5	AAAT,ASCT2,M7V1,RDRC	804.861	1.47381	1.47381	1.20769e-18	8.60107e-17
ENSG00000007384	RHBDF1	C16orf8,Dist1,EGFR-RS,FLJ2235,iRhom1	161.531	1.47134	1.47134	4.36468e-09	1.39344e-07
ENSG00000176912	TYMSOS	C18orf56	41.4077	1.46747	1.46747	1.56081e-05	0.000224122
ENSG00000026103	FAS	APO-1,APT1,CD95,FAS1,TNFRSF6	185.571	1.46687	1.46687	2.6905e-12	1.36447e-10
ENSG00000173714	WFIKKN2	WFDC20B,WFIKKNRP	48.3979	1.46368	1.46368	5.66821e-06	9.1876e-05
ENSG00000283235	AC139493.2	NA	15.7721	1.46138	1.46138	0.00165438	0.0315234
ENSG00000113739	STC2	STC-2	250.784	1.46105	1.46105	3.06359e-14	1.91833e-12
ENSG00000075702	WDR62	C19orf14,DKFZP434J046,FLJ33298,MCPH2	384.545	1.45988	1.45988	9.09777e-06	0.00014564
ENSG00000275591	XKR5	NA	123.879	1.45899	1.45899	5.87902e-07	1.23882e-05
ENSG00000183117	CSMD1	KIAA1890,PPP1R24	358.541	1.45864	-1.45864	2.97445e-17	2.57887e-15
ENSG00000177106	EPS8L2	FLJ21935,FLJ22171,MGC3088	927.143	1.45862	1.45862	4.32197e-25	5.19424e-23
ENSG00000107807	TLX1	HOX11,TCL3	1455.81	1.45826	-1.45826	1.22565e-32	2.89666e-30
ENSG00000107438	PDLIM1	CLIM1,CLP-36,CLP36,hCLIM1	891.452	1.45556	1.45556	3.84521e-07	7.83888e-06
ENSG00000274658	TBC1D3J	NA	11.5471	1.45471	1.45471	0.00367608	0.0592695
ENSG00000285476	AC139491.7	NA	7.57197	1.45445	1.45445	0.00861889	0.144495
ENSG00000236154	AL450311.1	NA	26.0047	1.45397	1.45397	0.000576453	0.0134016
ENSG00000196167	COLCA1	C11orf92,CASC12,FLJ45803	36.6125	1.45289	1.45289	0.000204124	0.00333548
ENSG00000106025	TSPAN12	NET-2,TM4SF12	171.366	1.45282	1.45282	1.47958e-09	7.91229e-08
ENSG00000204603	LINC01257	NA	302.479	1.45195	1.45195	2.52653e-18	2.38959e-16
ENSG00000168077	SCARA3	APC7,CSR,CSR1,MSLR1,MSRL1	142.244	1.45181	1.45181	1.49439e-07	4.33267e-06
ENSG00000267719	LINC02078	HP09025	268.613	1.44999	1.44999	3.67673e-13	2.08311e-11
ENSG00000145819	ARHGAP26	GRAF,KIAA0621,OPHN1L,OPHN1L1	973.254	1.44864	1.44864	3.87369e-27	7.38157e-25
ENSG00000173207	CKS1B	CKS1,ckshs1	495.962	1.44837	1.44837	3.8182e-14	2.36e-12
ENSG00000128342	LIF	CDF,DIA,HILDA	149.527	1.44797	1.44797	3.21931e-11	1.48211e-09
ENSG00000135835	KIAA1614	NA	134.56	1.44728	1.44728	9.4958e-11	6.22385e-09
ENSG00000185760	KCNQ5	Kv7.5	23.6005	1.44711	1.44711	0.000404117	0.00999801
ENSG00000176399	DMRTA1	NA	108.248	1.44497	1.44497	2.06808e-07	8.97475e-06
ENSG00000185697	MYBL1	A-myb,AMYB	80.8412	1.44448	1.44448	4.7843e-06	0.000125592
ENSG00000182366	FAM87A	NA	17.6814	1.44258	1.44258	0.00119875	0.024557
ENSG00000198729	PPP1R14C	CPI17-like,KEPI,NY-BR-81	2115.99	1.4396	1.4396	7.67694e-36	1.74436e-33
ENSG00000165424	ZCCHC24	C10orf56,FLJ90798,Z3CXXC8	42.7704	1.43813	1.43813	1.50005e-05	0.000216236
ENSG00000130829	DUSP9	MKP-4,MKP4	46.3569	1.43726	1.43726	0.00035858	0.00532694
ENSG00000168135	KCNJ4	HIR,hIRK2,HRK1,IRK3,Kir2.3	93.6451	1.43634	1.43634	1.20241e-07	4.3659e-06
ENSG00000069812	HES2	bHLHb40	219.071	1.43584	1.43584	7.54637e-17	9.91297e-15
ENSG00000144554	FANCD2	FA-D2,FACD,FAD,FANCD	460.823	1.43553	1.43553	0.00011595	0.0022047
ENSG00000066468	FGFR2	BEK,CD332,CEK3,CFD1,ECT1,JWS,K-SAM,KGFR,TK14,TK25	162.612	1.43497	1.43497	1.06845e-12	7.06385e-11
ENSG00000168899	VAMP5	NA	49.5195	1.43119	1.43119	5.69096e-06	0.000143225
ENSG00000197256	KANK2	ANKRD25,KIAA1518,MXRA3	367.059	1.43007	1.43007	1.55663e-16	1.26664e-14
ENSG00000275410	HNF1B	HNF1beta,LFB3,MODY5,TCF2,VHNF1	351.694	1.42393	1.42393	8.60399e-24	1.29815e-21
ENSG00000162576	MXRA8	DKFZp586E2023	163.977	1.42273	1.42273	9.82706e-12	4.68681e-10
ENSG00000148357	HMCN2	DKFZp434P0216,FLJ23816	1587.57	1.42061	1.42061	1.52911e-23	1.7655e-21
ENSG00000285077	ARHGAP11B	B'-T,FAM7B1	24.0595	1.41982	1.41982	0.000620401	0.0143437
ENSG00000154864	PIEZO2	C18orf30,C18orf58,FAM38B,FAM38B2,FLJ23144,FLJ23403,FLJ34907,HsT748,HsT771	1472.01	1.41932	-1.41932	1.02307e-30	1.90426e-28
ENSG00000085840	ORC1	HSORC1,ORC1L,PARC1	188.785	1.41912	1.41912	2.52231e-07	8.74772e-06
ENSG00000284906	ARHGAP11B	B'-T,FAM7B1,GAP (1-8)	20.5214	1.41899	1.41899	0.00102428	0.0211314
ENSG00000227471	AKR1B15	NA	11.2852	1.41848	1.41848	0.00350001	0.110519
ENSG00000129667	RHBDF2	FLJ22341,iRhom2,RHBDL5,RHBDL6,TOC,TOCG	73.5976	1.41845	1.41845	1.21275e-06	4.45708e-05
ENSG00000285671	NA	NA	35.5964	1.41838	1.41838	0.000309411	0.00302972
ENSG00000154640	BTG3	ANA,ANA/BTG3,APRO4,tob55	370.323	1.41775	1.41775	4.32214e-17	3.63568e-15
ENSG00000137310	TCF19	SC1	963.346	1.41762	1.41762	0.000107673	0.000904891
ENSG00000134057	CCNB1	CCNB	993.876	1.41722	1.41722	0.000288498	0.00257623
ENSG00000203497	PDCD4-AS1	NA	175.799	1.41663	1.41663	3.07003e-13	2.17635e-11
ENSG00000131351	HAUS8	HICE1,MGC20533,NY-SAR-48	182.559	1.4154	1.4154	3.96792e-10	1.51172e-08
ENSG00000134107	BHLHE40	BHLHB2,bHLHe40,Clast5,DEC1,SHARP2,STRA13	114.284	1.41451	1.41451	1.33909e-06	4.03142e-05
ENSG00000255931	AP003108.1	NA	450.57	1.40975	1.40975	1.54256e-21	3.54738e-19
ENSG00000286116	NA	NA	101.297	1.40917	1.40917	7.07274e-08	3.32944e-06
ENSG00000140511	HAPLN3	EXLD1,HsT19883	34.8482	1.40768	1.40768	9.69568e-05	0.00173842
ENSG00000189056	RELN	PRO1598,RL	344.164	1.40686	-1.40686	1.67414e-12	8.46385e-11
ENSG00000286456	NA	NA	22.8558	1.40655	1.40655	0.00102369	0.0211314
ENSG00000094804	CDC6	CDC18L	282.21	1.40466	1.40466	0.000387541	0.00373978
ENSG00000027644	INSRR	IRR	185.288	1.40425	1.40425	1.66514e-14	1.3569e-12
ENSG00000002586	CD99	MIC2	631.94	1.40198	1.40198	2.89852e-29	5.72204e-27
ENSG00000119403	PHF19	DKFZP727G051,MTF2L1,PCL3,TDRD19B	422.841	1.40166	1.40166	0.000254995	0.00265908
ENSG00000145451	GLRA3	NA	43.0317	1.40049	-1.40049	2.76644e-05	0.000588835
ENSG00000086289	EPDR1	EPDR,MERP-1,MERP1,UCC1	220.238	1.40033	1.40033	8.62016e-09	4.03928e-07
ENSG00000267374	MIR924HG	LINC00669	19.5919	1.40003	1.40003	0.00213838	0.0390478
ENSG00000117318	ID3	bHLHb25,HEIR-1	469.442	1.39926	1.39926	4.41463e-15	2.97845e-13
ENSG00000185686	PRAME	CT130,MAPE	17.4544	1.39892	1.39892	0.0037286	0.0585511
ENSG00000103241	FOXF1	FKHL5,FREAC1	163.295	1.39638	1.39638	8.62189e-08	2.63032e-06
ENSG00000134222	PSRC1	DDA3	586.949	1.39601	1.39601	1.39332e-15	1.76053e-13
ENSG00000196549	MME	CALLA,CD10,NEP	164.182	1.39447	1.39447	3.23678e-11	1.48211e-09
ENSG00000283559	AC139491.6	NA	22.8089	1.3888	1.3888	0.000684385	0.0154304
ENSG00000133805	AMPD3	NA	75.5306	1.38804	1.38804	2.66291e-06	7.51557e-05
ENSG00000130675	MNX1	HB9,HLXB9,HOXHB9,SCRA1	60.8491	1.38765	1.38765	5.36903e-06	0.000168088
ENSG00000123700	KCNJ2	IRK1,Kir2.1,LQT7	107.578	1.38757	-1.38757	1.29593e-07	4.67786e-06
ENSG00000128886	ELL3	FLJ22637	17.2776	1.38568	1.38568	0.00243711	0.0419825
ENSG00000177602	HASPIN	GSG2	113.806	1.38372	1.38372	1.15515e-05	0.000268524
ENSG00000170190	SLC16A5	MCT5,MCT6	12.9141	1.38261	1.38261	0.00331034	0.0911211
ENSG00000172965	MIR4435-2HG	AGD2,AK001796,LINC00978,lncRNA-AWPPH,MIR4435-1HG,MORRBID	142.653	1.38213	1.38213	1.89043e-11	1.38288e-09
ENSG00000187775	DNAH17	DNAHL1,DNEL2,FLJ40457	97.7923	1.38101	1.38101	0.00207661	0.0281727
ENSG00000101017	CD40	Bp50,p50,TNFRSF5	16.6423	1.37598	1.37598	0.00186999	0.0682608
ENSG00000123307	NEUROD4	ATH-3,Atoh3,bHLHa4,MATH-3	2304.94	1.37529	1.37529	3.39576e-36	9.01791e-34
ENSG00000237101	AC092809.5	NA	13.4536	1.37446	1.37446	0.00299586	0.105218
ENSG00000144045	DQX1	FLJ23757	34.9073	1.37307	1.37307	0.000378274	0.0054464
ENSG00000182732	RGS6	NA	113.65	1.37222	-1.37222	1.04809e-06	3.21112e-05
ENSG00000120457	KCNJ5	CIR,GIRK4,KATP1,Kir3.4,LQT13	1093.06	1.3702	1.3702	7.07739e-18	5.84614e-16
ENSG00000187017	ESPN	DFNB36	58.0881	1.36705	1.36705	3.27451e-05	0.000819857
ENSG00000112902	SEMA5A	SEMAF,semF	85.1575	1.36606	-1.36606	6.73923e-07	2.16544e-05
ENSG00000112769	LAMA4	LAMA3	27.0946	1.36039	1.36039	0.000709112	0.0154249
ENSG00000258077	AC078923.1	NA	7.93131	1.35712	1.35712	0.00594532	0.12771
ENSG00000163507	CIP2A	KIAA1524	359.26	1.35543	1.35543	3.96179e-10	1.48845e-08
ENSG00000010282	HHATL	C3orf3,GUP1,KIAA1173,MBOAT3,MSTP002,OACT3	627.251	1.35469	1.35469	8.64555e-17	6.17957e-15
ENSG00000183578	TNFAIP8L3	FLJ41287	12.7416	1.3536	1.3536	0.00455847	0.0703092
ENSG00000115556	PLCD4	NA	82.5813	1.35289	1.35289	4.59983e-07	1.49856e-05
ENSG00000145040	UCN2	SRP,UCN-II,UCNI,URP	62.3351	1.35187	1.35187	1.77608e-06	6.31836e-05
ENSG00000286039	NA	NA	23.3773	1.34782	1.34782	0.00084023	0.0176971
ENSG00000183036	PCP4	PEP-19	615.894	1.34575	-1.34575	1.67938e-21	3.83644e-19
ENSG00000172037	LAMB2	LAMS,NPHS5	167.487	1.34571	1.34571	2.45826e-10	1.51032e-08
ENSG00000099998	GGT5	GGT-REL,GGTLA1	222.104	1.34134	1.34134	1.53987e-09	6.64965e-08
ENSG00000164237	CMBL	FLJ23617	336.49	1.34098	1.34098	1.42876e-18	1.42225e-16
ENSG00000138347	MYPN	MYOP	12.0493	1.34072	1.34072	0.00393149	0.0625454
ENSG00000231607	DLEU2	BCMSUN,DLB2,LEU2,LINC00022,MIR15AHG,NCRNA00022,RFP2OS,TRIM13OS	59.3851	1.34038	1.34038	1.50313e-05	0.00041599
ENSG00000107562	CXCL12	PBSF,SCYB12,SDF-1a,SDF-1b,SDF1,SDF1A,SDF1B,TLSF-a,TLSF-b,TPAR1	66.9973	1.33858	1.33858	2.01607e-06	5.73568e-05
ENSG00000162407	PLPP3	LPP3,PAP-2b,PPAP2B	140.32	1.33781	1.33781	2.53236e-11	1.82238e-09
ENSG00000113810	SMC4	CAP-C,hCAP-C,SMC4L1	1041.01	1.33674	1.33674	3.52934e-05	0.00034543
ENSG00000204642	HLA-F	NA	35.9617	1.33588	1.33588	0.000161423	0.00271361
ENSG00000267365	KCNJ2-AS1	FLJ36644	17.3721	1.33551	-1.33551	0.00325297	0.0542447
ENSG00000100628	ASB2	ASB-2	347.203	1.33522	1.33522	4.85362e-14	3.01204e-12
ENSG00000169071	ROR2	BDB,BDB1,NTRKR2	1528.43	1.33519	1.33519	3.63446e-47	1.44693e-44
ENSG00000280594	BTG3-AS1	ASBEL	24.2927	1.33495	1.33495	0.000790327	0.017361
ENSG00000259132	AL132780.3	NA	191.769	1.3327	1.3327	3.18198e-08	1.0547e-06
ENSG00000020633	RUNX3	AML2,CBFA3,PEBP2A3	45.2774	1.33261	1.33261	0.000523175	0.00728389
ENSG00000275954	TBC1D3F	NA	17.6469	1.32955	1.32955	0.00214367	0.0388046
ENSG00000184350	MRGPRE	GPR167,mrgE	61.8862	1.32594	1.32594	5.03115e-06	0.000131199
ENSG00000260412	AL353746.1	NA	68.1492	1.32535	-1.32535	6.70785e-06	0.000170141
ENSG00000175920	DOK7	C4orf25,Dok-7,FLJ33718,FLJ39137	19.9372	1.32229	1.32229	0.00222428	0.0391224
ENSG00000172554	SNTG2	G2SYN,SYN5	79.0393	1.32103	1.32103	4.03129e-07	1.35464e-05
ENSG00000069869	NEDD4	KIAA0093,MGC176705,NEDD4-1,RPF1	296.501	1.32019	1.32019	5.85705e-10	2.20135e-08
ENSG00000165304	MELK	KIAA0175	489.157	1.31997	1.31997	0.00143051	0.0181751
ENSG00000258989	AL355916.3	NA	17.224	1.31954	1.31954	0.00189881	0.0356788
ENSG00000081320	STK17B	DRAK2	82.3074	1.31794	1.31794	2.45238e-06	6.93005e-05
ENSG00000081479	LRP2	DBS,gp330	52.768	1.31745	1.31745	8.4225e-06	0.000207949
ENSG00000205730	ITPRIPL2	FLJ22994,LOC162073,MGC126798,MGC126800	147.794	1.3171	1.3171	5.66085e-10	2.14759e-08
ENSG00000180914	OXTR	NA	37.7601	1.31591	1.31591	0.000231769	0.0047426
ENSG00000224318	CHL1-AS2	NA	12.9598	1.3139	1.3139	0.00431993	0.111316
ENSG00000112280	COL9A1	NA	87.7574	1.31246	1.31246	2.44195e-05	0.000529203
ENSG00000152402	GUCY1A2	GC-SA2,GUC1A2	847.34	1.31244	1.31244	5.71871e-16	3.03056e-14
ENSG00000108515	ENO3	NA	2623.22	1.31099	1.31099	4.84693e-37	1.34018e-34
ENSG00000155926	SLA	hSLAP,SLA1,SLAP,SLAP-1	23.692	1.30945	1.30945	0.00107551	0.0221343
ENSG00000104689	TNFRSF10A	Apo2,CD261,DR4,TRAILR-1,TRAILR1	44.1108	1.30436	1.30436	0.000136286	0.00234066
ENSG00000115107	STEAP3	dudlin-2,STMP3,TSAP6	552.077	1.30424	1.30424	1.27554e-22	1.79955e-20
ENSG00000139044	B4GALNT3	B4GalNac-T3,FLJ16224,FLJ40362	143.1	1.30335	1.30335	1.94107e-10	1.1993e-08
ENSG00000145506	NKD2	Naked2	471.635	1.30333	1.30333	1.1883e-15	8.62226e-14
ENSG00000196218	RYR1	CCO,MHS,MHS1,PPP1R137,RYR	578.409	1.30271	1.30271	3.88493e-16	2.94223e-14
ENSG00000206337	HCP5	D6S2650E,P5-1	32.3684	1.30101	1.30101	0.000311945	0.00467524
ENSG00000248587	GDNF-AS1	GDNFOS	52.0102	1.30084	1.30084	9.92294e-06	0.000239559
ENSG00000181965	NEUROG1	AKA,bHLHa6,Math4C,NEUROD3,ngn1	84.3899	1.29888	1.29888	1.76387e-05	0.000496508
ENSG00000070808	CAMK2A	CAMKA,CaMKII?,CaMKIINalpha,KIAA0968	645.721	1.29772	-1.29772	1.61905e-18	2.73771e-16
ENSG00000122367	LDB3	CMD1C,KIAA0613,PDLIM6,ZASP	2764	1.29448	1.29448	2.83549e-25	3.7283e-23
ENSG00000077942	FBLN1	FBLN	3843.65	1.29423	1.29423	6.26586e-34	1.36065e-31
ENSG00000225345	SNX18P3	NA	23.5834	1.29397	1.29397	0.00186247	0.0345462
ENSG00000173157	ADAMTS20	GON-1	89.3555	1.2934	1.2934	6.55891e-06	0.000200495
ENSG00000255571	MIR9-3HG	LINC00925	506.185	1.2933	1.2933	6.64313e-20	6.55717e-18
ENSG00000153044	CENPH	NA	382.879	1.29309	1.29309	0.000159574	0.0017442
ENSG00000227053	MUC12-AS1	NA	24.5573	1.29071	1.29071	0.00091723	0.0190577
ENSG00000138271	GPR87	GPR95	15.8459	1.29028	1.29028	0.00283409	0.0622985
ENSG00000182566	CLEC4G	LSECtin,UNQ431	108.39	1.28939	1.28939	2.07876e-08	8.818e-07
ENSG00000188522	FAM83G	FLJ41564,PAWS1	61.5385	1.28883	1.28883	2.99822e-05	0.000758991
ENSG00000100889	PCK2	PEPCK,PEPCK2	1305.93	1.28638	1.28638	1.87283e-25	3.70731e-23
ENSG00000154553	PDLIM3	ALP	132.631	1.28389	1.28389	1.41109e-07	4.1155e-06
ENSG00000173083	HPSE	HPA,HPSE1,HSE1	31.9901	1.28332	1.28332	0.000923514	0.0149923
ENSG00000232828	AC231533.1	NA	34.6818	1.28304	1.28304	0.000475731	0.00439488
ENSG00000127863	TNFRSF19	TAJ,TAJ-alpha,TRADE,TROY	1669.27	1.28277	1.28277	5.95513e-44	2.09547e-41
ENSG00000169885	CALML6	CAGLP	34.6507	1.28048	1.28048	0.000467386	0.00666409
ENSG00000284186	MIR3615	hsa-mir-3615	42.8786	1.27921	1.27921	0.000104092	0.00186194
ENSG00000166881	NEMP1	KIAA0286,TMEM194,TMEM194A	901.197	1.2789	1.2789	3.06062e-05	0.000413745
ENSG00000165899	OTOGL	C12orf64,FLJ90579	32.828	1.27739	1.27739	0.00023658	0.00481999
ENSG00000235902	AC108472.1	NA	64.8128	1.27557	1.27557	9.63299e-06	0.000233452
ENSG00000232133	IMPDH1P10	NA	27.5744	1.27469	-1.27469	0.000952644	0.0196498
ENSG00000123975	CKS2	NA	580.248	1.27347	1.27347	6.23205e-20	6.92273e-18
ENSG00000166105	GLB1L3	FLJ90231	109.176	1.27172	1.27172	4.45229e-08	1.8013e-06
ENSG00000168004	PLAAT5	HRASLS5,HRLP5,iNAT,PLAAT-5	94.8591	1.2696	1.2696	2.50804e-06	8.905e-05
ENSG00000155511	GRIA1	GluA1,GLUR1,GLURA	421.972	1.26941	-1.26941	1.43527e-10	5.90062e-09
ENSG00000125355	TMEM255A	FAM70A,FLJ20716	1158.79	1.26722	-1.26722	1.56844e-16	1.3795e-14
ENSG00000144452	ABCA12	DKFZP434G232,ICR2B,LI2	66.4381	1.26628	1.26628	1.20981e-05	0.000284512
ENSG00000188037	CLCN1	ClC-1,CLC1	28.6072	1.26561	1.26561	0.00110457	0.0229807
ENSG00000101412	E2F1	RBBP3,RBP3	2739.36	1.26557	1.26557	9.11855e-07	1.45748e-05
ENSG00000234362	LINC01914	NA	285.329	1.26525	1.26525	8.97574e-12	4.31412e-10
ENSG00000237172	B3GNT9	MGC4655	22.7753	1.26318	1.26318	0.00395172	0.0611607
ENSG00000285539	NA	NA	210.629	1.26268	1.26268	2.4987e-09	1.03527e-07
ENSG00000092853	CLSPN	NA	545.31	1.25915	1.25915	0.000882945	0.00762472
ENSG00000051523	CYBA	p22-PHOX	410.148	1.25741	1.25741	9.2597e-19	9.26485e-17
ENSG00000102384	CENPI	CENP-I,FSHPRH1,LRPR1,Mis6	327.636	1.25587	1.25587	0.000307845	0.00313542
ENSG00000213186	TRIM59	Mrf1,RNF104,TRIM57,TSBF1	93.6578	1.25492	1.25492	1.18709e-05	0.000281207
ENSG00000095752	IL11	AGIF,IL-11	118.523	1.25448	1.25448	5.08669e-07	1.08797e-05
ENSG00000121871	SLITRK3	KIAA0848	89.3808	1.25343	-1.25343	2.42871e-05	0.000514061
ENSG00000205795	CYS1	NA	15.9006	1.25236	1.25236	0.00348226	0.0735532
ENSG00000251095	AC093866.1	NA	1157.58	1.25013	1.25013	0.000617515	0.00503729
ENSG00000147041	SYTL5	NA	37.3602	1.24909	1.24909	0.000634088	0.00862771
ENSG00000139263	LRIG3	FLJ90440,KIAA3016	58.7392	1.245	1.245	0.000155459	0.00262876
ENSG00000261227	AC140912.1	NA	102.939	1.24457	-1.24457	1.01684e-05	0.00023945
ENSG00000161800	RACGAP1	MgcRacGAP	1666.82	1.2438	1.2438	8.44972e-05	0.000784342
ENSG00000161544	CYGB	HGB,STAP	1290.7	1.2435	1.2435	6.38377e-32	1.16119e-29
ENSG00000175643	RMI2	BLAP18,C16orf75,MGC24665	413.272	1.24185	1.24185	0.000775538	0.00666409
ENSG00000197702	PARVA	FLJ10793,FLJ12254,MXRA2	757.114	1.24095	1.24095	3.31307e-26	4.38877e-24
ENSG00000161835	GRASP	Tamalin	283.983	1.24081	1.24081	2.11633e-12	1.05046e-10
ENSG00000166451	CENPN	BM039,C16orf60,FLJ13607,FLJ22660	295.523	1.23995	1.23995	0.000265517	0.00271322
ENSG00000225614	ZNF469	KIAA1858	92.035	1.23951	1.23951	7.5583e-07	2.3897e-05
ENSG00000174807	CD248	CD164L1,TEM1	72.737	1.23938	1.23938	5.18362e-06	0.00016294
ENSG00000134207	SYT6	NA	878.794	1.23596	-1.23596	7.64597e-18	6.9336e-16
ENSG00000197299	BLM	BS,RECQ2,RECQL3	427.282	1.23497	1.23497	0.000527046	0.00493849
ENSG00000136944	LMX1B	NPS1	201.076	1.23326	1.23326	6.1692e-11	4.12383e-09
ENSG00000090554	FLT3LG	NA	63.9891	1.23178	1.23178	1.53227e-05	0.000344976
ENSG00000123374	CDK2	NA	358.4	1.23156	1.23156	2.13001e-13	1.24224e-11
ENSG00000168016	TRANK1	KIAA0342,LBA1	241.434	1.23055	1.23055	6.21497e-11	2.70377e-09
ENSG00000138778	CENPE	KIF10,PPP1R61	558.224	1.23044	1.23044	0.000551593	0.00506178
ENSG00000281406	BLACAT1	linc-UBC1,LINC00912,onco-lncRNA-30	475.711	1.2274	-1.2274	1.08394e-09	6.60612e-08
ENSG00000137843	PAK6	PAK5	106.494	1.22528	1.22528	1.60884e-07	7.41758e-06
ENSG00000118804	STBD1	FLJ41801,GENX-3414	635.434	1.22452	1.22452	5.41627e-22	6.36992e-20
ENSG00000258818	RNASE4	RAB1	35.5165	1.2234	1.2234	0.000373389	0.00550291
ENSG00000153714	LURAP1L	bA3L8.2,C9orf150,FLJ38505,LRAP35b,MGC46502	312.766	1.22304	1.22304	1.84137e-10	7.28971e-09
ENSG00000205086	C2orf91	NA	1646.08	1.2187	1.2187	2.97819e-16	1.62298e-14
ENSG00000102683	SGCG	A4,DAGA4,DMDA,DMDA1,LGMD2C,MAM,MGC130048,SCARMD2,SCG3,TYPE	15.9578	1.21782	1.21782	0.00420632	0.0851404
ENSG00000011028	MRC2	CD280,CLEC13E,ENDO180,KIAA0709	290.353	1.21692	1.21692	1.76768e-14	1.1561e-12
ENSG00000258636	AL121821.2	NA	48.0401	1.21628	1.21628	0.000132403	0.00223856
ENSG00000149212	SESN3	MGC29667,SEST3	5592	1.21591	1.21591	2.23201e-29	2.62614e-27
ENSG00000109255	NMU	NA	673.627	1.21548	1.21548	9.37605e-18	8.48781e-16
ENSG00000129910	CDH15	CDH14,CDH3	225.934	1.21531	1.21531	5.05463e-08	2.00481e-06
ENSG00000213853	EMP2	XMP	421.603	1.21502	1.21502	3.11765e-20	3.59861e-18
ENSG00000163874	ZC3H12A	FLJ23231,MCPIP1	28.7936	1.2136	1.2136	0.00175791	0.0322881
ENSG00000125820	NKX2-2	NKX2.2,NKX2B	48.4879	1.21313	-1.21313	0.000143971	0.00241195
ENSG00000248905	FMN1	DKFZP686C2281,FLJ45135,FMN,LD,MGC125288,MGC125289	103.816	1.21294	1.21294	4.33527e-06	0.000112798
ENSG00000154134	ROBO3	FLJ21044,HGPPS,HGPS,RBIG1	91.3807	1.21207	1.21207	1.14992e-06	4.42314e-05
ENSG00000147509	RGS20	RGSZ1,ZGAP1	63.6115	1.21155	1.21155	2.3986e-05	0.000651206
ENSG00000150281	CTF1	CT-1,CT1	17.131	1.20892	1.20892	0.00296458	0.0497432
ENSG00000141433	ADCYAP1	PACAP	2487.84	1.20836	-1.20836	1.09286e-05	0.000140354
ENSG00000121361	KCNJ8	Kir6.1	22.9666	1.20704	1.20704	0.00226456	0.040239
ENSG00000236311	TLX1NB	APT-B7,TD1,TDI	73.7173	1.20691	-1.20691	7.26885e-06	0.00021859
ENSG00000179627	ZBTB42	ZNF925	53.1714	1.20414	1.20414	5.32371e-05	0.00103692
ENSG00000154734	ADAMTS1	C3-C5,KIAA1346,METH1	50.8888	1.20347	1.20347	0.000100742	0.0023245
ENSG00000158055	GRHL3	SOM,TFCP2L4	42.239	1.2032	1.2032	0.000154533	0.0026145
ENSG00000003137	CYP26B1	P450RAI-2	275.015	1.20257	1.20257	4.3899e-15	2.97223e-13
ENSG00000236333	TRHDE-AS1	NA	378.566	1.20237	1.20237	4.58811e-13	2.51177e-11
ENSG00000128591	FLNC	ABP-280,ABPL,FLN2	6804.51	1.20197	1.20197	2.01962e-32	3.50957e-30
ENSG00000256235	SMIM3	C5orf62,MSTP150,NID67	80.7909	1.20103	1.20103	2.11075e-06	6.08517e-05
ENSG00000163082	SGPP2	FLJ39004,SPP2	208.689	1.19881	1.19881	1.00118e-06	2.01635e-05
ENSG00000222041	CYTOR	C2orf59,LINC00152,MGC4677,NCRNA00152	111.916	1.19843	1.19843	3.69306e-06	9.79113e-05
ENSG00000109113	RAB34	NARR,RAB39,RAH	373.442	1.19533	1.19533	4.09354e-12	2.04221e-10
ENSG00000136542	GALNT5	GalNAc-T5	44.8281	1.19502	1.19502	0.000190891	0.00313282
ENSG00000128283	CDC42EP1	Borg5,CEP1,MSE55	75.967	1.19397	1.19397	1.01431e-05	0.00029367
ENSG00000112715	VEGFA	VEGF,VEGF-A,VPF	812.249	1.19194	1.19194	2.51277e-19	2.35415e-17
ENSG00000176014	TUBB6	HsT1601,MGC4083	1214.33	1.1901	1.1901	5.38381e-20	6.92273e-18
ENSG00000223478	AL441992.2	NA	16.7764	1.19009	1.19009	0.0033207	0.112856
ENSG00000013364	MVP	LRP,VAULT1	1460.12	1.18947	1.18947	3.87726e-25	5.83862e-23
ENSG00000186838	SELENOV	SELV	24.641	1.1888	1.1888	0.00196074	0.0355542
ENSG00000088756	ARHGAP28	FLJ10312,KIAA1314	1235.98	1.18758	1.18758	5.35994e-21	4.71792e-19
ENSG00000087116	ADAMTS2	ADAM-TS2,ADAMTS-3,hPCPNI,NPI,PCINP	461.412	1.18655	1.18655	1.18575e-18	1.18334e-16
ENSG00000155269	GPR78	NA	14.7886	1.18645	1.18645	0.00564016	0.106718
ENSG00000129682	FGF13	FGF2,FHF2	8870.12	1.18638	-1.18638	1.553e-23	1.81086e-21
ENSG00000172461	FUT9	Fuc-TIX	80.3786	1.18541	1.18541	1.6155e-05	0.00036833
ENSG00000198947	DMD	BMD,DXS142,DXS164,DXS206,DXS230,DXS239,DXS268,DXS269,DXS270,DXS272,MRX85	131.998	1.18421	-1.18421	1.70186e-07	4.88798e-06
ENSG00000183615	FAM167B	C1orf90,DIORA-2,MGC10820	46.1102	1.18354	1.18354	0.000153449	0.00334222
ENSG00000122952	ZWINT	KNTC2AP,SIP30,Zwint1	892.227	1.1834	1.1834	0.00121963	0.00935935
ENSG00000166825	ANPEP	CD13,gp150,LAP1,p150,PEPN	12.039	1.18259	1.18259	0.00627079	0.0900382
ENSG00000167543	TP53I13	DSCP1	159.003	1.18045	1.18045	7.18325e-08	2.7472e-06
ENSG00000144824	PHLDB2	FLJ21791,LL5b,LL5beta	63.9686	1.17824	1.17824	7.27877e-05	0.0013578
ENSG00000168792	ABHD15	NA	19.2446	1.17807	1.17807	0.00277281	0.0474037
ENSG00000182511	FES	FPS	62.8825	1.17728	1.17728	3.81337e-05	0.000926728
ENSG00000241634	AC069499.2	NA	32.3308	1.1748	1.1748	0.00153438	0.0177955
ENSG00000080200	CRYBG3	DKFZp667G2110	845.404	1.16962	1.16962	2.23172e-13	9.103e-12
ENSG00000117472	TSPAN1	NET-1,TSPAN-1	34.3457	1.16953	1.16953	0.00107989	0.00866894
ENSG00000124762	CDKN1A	CAP20,CDKN1,CIP1,P21,p21CIP1,p21Cip1/Waf1,SDI1,WAF1	4026.42	1.16808	1.16808	0.0010729	0.00718769
ENSG00000134363	FST	FS	51.6787	1.16648	1.16648	0.00062592	0.00835127
ENSG00000100092	SH3BP1	ARHGAP43	122.769	1.16434	1.16434	4.2654e-08	1.71591e-06
ENSG00000111247	RAD51AP1	PIR51	248.417	1.1636	1.1636	0.000962558	0.00818148
ENSG00000087510	TFAP2C	AP2-GAMMA,ERF1,hAP-2g,TFAP2G	365.63	1.16192	1.16192	0.000474635	0.00445365
ENSG00000156504	FAM122B	DKFZp686L20116,RP11-308B5.5	542.005	1.16147	1.16147	0.00028524	0.00287517
ENSG00000248015	AC005329.1	NA	110.717	1.15998	1.15998	1.12235e-07	4.18484e-06
ENSG00000138316	ADAMTS14	NA	113.669	1.1592	1.1592	2.80725e-06	9.82142e-05
ENSG00000188517	COL25A1	NA	60.6395	1.1591	1.1591	0.000200151	0.00392265
ENSG00000144843	ADPRH	ARH1	83.4446	1.15858	1.15858	5.31459e-05	0.00129419
ENSG00000188674	C2orf80	GONDA1,LOC389073	179.673	1.15848	-1.15848	1.93234e-08	6.71339e-07
ENSG00000139926	FRMD6	C14orf31,EX1,MGC17921,willin	904.254	1.1576	1.1576	2.08078e-27	3.01163e-25
ENSG00000137393	RNF144B	bA528A10.3,IBRDC2,P53RFP	43.1371	1.157	1.157	0.000179964	0.00292528
ENSG00000106003	LFNG	SCDO3	756.6	1.15692	1.15692	1.37333e-10	3.96852e-09
ENSG00000168071	CCDC88B	BRLZ,CCDC88,FLJ00354,FLJ37970,GIPIE,HkRP3	856.438	1.15477	1.15477	1.02138e-16	7.90169e-15
ENSG00000183765	CHEK2	bA444G7,CDS1,CHK2,HuCds1,PP1425,RAD53	155.746	1.15468	1.15468	1.98041e-05	0.000438781
ENSG00000141668	CBLN2	NA	187.892	1.15154	-1.15154	1.88092e-06	5.41182e-05
ENSG00000139832	RAB20	FLJ20429	68.8571	1.15144	1.15144	2.42708e-05	0.000635508
ENSG00000203760	CENPW	C6orf173,CUG2	339.254	1.15122	1.15122	8.65208e-11	3.58346e-09
ENSG00000141401	IMPA2	NA	247.785	1.1493	1.1493	2.08736e-08	5.81333e-07
ENSG00000101695	RNF125	FLJ20456	874.979	1.14836	-1.14836	8.36273e-14	4.92226e-12
ENSG00000168938	PPIC	CYPC	54.2515	1.14808	1.14808	0.000104877	0.00186551
ENSG00000145242	EPHA5	CEK7,EHK1,Hek7,TYRO4	847.442	1.14794	-1.14794	2.49842e-25	3.7664e-23
ENSG00000272414	FAM47E-STBD1	NA	662.816	1.14785	1.14785	4.00971e-20	7.99511e-18
ENSG00000136842	TMOD1	D9S57E,ETMOD,TMOD	445.377	1.14756	-1.14756	5.09805e-14	3.05732e-12
ENSG00000127423	AUNIP	AIBp,C1orf135,MGC2603	119.021	1.14742	1.14742	1.13206e-05	0.000176659
ENSG00000086967	MYBPC2	fsMyBP-C,MGC163408,MYBPC,MYBPCF	23.3217	1.14696	1.14696	0.0027977	0.0474423
ENSG00000063015	SEZ6	NA	753.53	1.14619	1.14619	1.06862e-12	5.54884e-11
ENSG00000162670	BRINP3	DBCCR1L,DBCCR1L1,FAM5C	198.499	1.1454	-1.1454	3.21558e-07	1.10574e-05
ENSG00000258675	LINC02308	NA	271.017	1.14414	1.14414	1.25544e-09	4.46067e-08
ENSG00000125319	HROB	C17orf53,MGC3130	167.989	1.14391	1.14391	9.44601e-08	3.53414e-06
ENSG00000106624	AEBP1	ACLP	312.853	1.14365	1.14365	4.28906e-13	2.40414e-11
ENSG00000135917	SLC19A3	THTR2	148.883	1.14255	-1.14255	3.57487e-08	9.58643e-07
ENSG00000162777	DENND2D	FLJ22457,RP5-1180E21.2	12.0321	1.1425	1.1425	0.00545441	0.0809578
ENSG00000171517	LPAR3	Edg-7,EDG7,HOFNH30,LP-A3,LPA3,RP4-678I3	278.452	1.14173	-1.14173	1.51929e-09	5.23579e-08
ENSG00000163687	DNASE1L3	DNAS1L3,LSD	38.1651	1.14142	1.14142	0.000642744	0.00854978
ENSG00000167601	AXL	ARK,JTK11,Tyro7,UFO	93.0604	1.14076	1.14076	1.90462e-06	6.72033e-05
ENSG00000106714	CNTNAP3	CASPR3,CNTNAP3A,FLJ14195,KIAA1714	138.391	1.13835	1.13835	4.51756e-06	7.86087e-05
ENSG00000142173	COL6A2	NA	337.692	1.13733	1.13733	1.55714e-14	1.00687e-12
ENSG00000081189	MEF2C	NA	269.678	1.13546	1.13546	1.64901e-12	8.29328e-11
ENSG00000184811	TRARG1	BEC-1,DSPB1,IFITMD3,LOST1,TUSC5	31.5317	1.13506	-1.13506	0.00109138	0.0087386
ENSG00000162391	FAM151A	C1orf179,MGC27169	14.0717	1.13482	1.13482	0.00430387	0.0866505
ENSG00000222009	BTBD19	NA	34.1926	1.13369	1.13369	0.0017059	0.0194824
ENSG00000085831	TTC39A	C1orf34,DEME-6,KIAA0452	484.357	1.13204	1.13204	2.1474e-09	1.23048e-07
ENSG00000198734	F5	NA	12.3235	1.13031	1.13031	0.0070094	0.194397
ENSG00000162241	SLC25A45	NA	18.3314	1.12955	1.12955	0.00512833	0.0780922
ENSG00000101911	PRPS2	NA	51.2217	1.12933	1.12933	0.000271709	0.00270173
ENSG00000269900	RMRP	CHH,NME1,RMRPR,RRP2	73.994	1.12927	1.12927	0.000887351	0.0113292
ENSG00000277027	RMRP	CHH,NME1,RMRPR,RRP2	73.994	1.12927	1.12927	0.000887351	0.0113292
ENSG00000153233	PTPRR	EC-PTP,PCPTP1,PTP-SL,PTPBR7,PTPRQ	226.643	1.12733	-1.12733	3.88022e-09	1.25521e-07
ENSG00000103995	CEP152	KIAA0912,MCPH9,SCKL5	157.465	1.12698	1.12698	1.67326e-08	5.93091e-07
ENSG00000205277	MUC12	MUC11	55.7941	1.12679	1.12679	0.000478844	0.00441925
ENSG00000128394	APOBEC3F	ARP8,BK150C2.4.MRNA,KA6	38.0544	1.12638	1.12638	0.000390926	0.0055952
ENSG00000147536	GINS4	MGC14799,SLD5	243.689	1.12483	1.12483	6.3608e-09	1.93167e-07
ENSG00000062524	LTK	TYK1	44.3056	1.12472	1.12472	0.000277697	0.00547246
ENSG00000138136	LBX1	HPX6,LBX1H	18.6153	1.12471	1.12471	0.00637973	0.0907767
ENSG00000227128	LBX1-AS1	FLJ41350	45.4073	1.12315	1.12315	0.000216935	0.00351209
ENSG00000182050	MGAT4C	HGNT-IV-H	269.033	1.12022	-1.12022	4.35819e-08	1.13958e-06
ENSG00000234745	HLA-B	AS	696.724	1.11974	1.11974	5.14121e-22	6.08962e-20
ENSG00000162772	ATF3	NA	919.072	1.11888	1.11888	6.20855e-05	0.000565076
ENSG00000184113	CLDN5	AWAL,BEC1,CPETRL1,TMVCF	35.0058	1.11847	1.11847	0.00276337	0.0283568
ENSG00000284118	MIR4707	hsa-mir-4707	22.467	1.11624	1.11624	0.00394618	0.0624075
ENSG00000259171	AL163636.3	NA	36.43	1.11544	1.11544	0.000671389	0.00900017
ENSG00000101384	JAG1	AGS,AHD,AWS,CD339,HJ1,JAGL1	596.301	1.11319	1.11319	1.40054e-10	4.89972e-09
ENSG00000116815	CD58	LFA3	122.795	1.11294	1.11294	9.49562e-05	0.00137653
ENSG00000123473	STIL	MCPH7,SIL	241.518	1.11287	1.11287	0.00154852	0.0121358
ENSG00000143333	RGS16	A28-RGS14,RGS-r	4631.33	1.11031	1.11031	0.000149456	0.00133975
ENSG00000120885	CLU	APOJ,CLI,CLU1,CLU2,KUB1,SGP-2,SP-40,TRPM-2	2687.57	1.11018	1.11018	1.00161e-23	1.27306e-21
ENSG00000111788	AC009533.1	NA	93.7124	1.10902	1.10902	3.60719e-05	0.000884919
ENSG00000035499	DEPDC1B	BRCC3,XTP1	222.847	1.10811	1.10811	6.97384e-06	0.000175718
ENSG00000231274	SBK3	SgK110	30.8185	1.10761	1.10761	0.00265851	0.0459289
ENSG00000152208	GRID2	GluD2,GluR-delta-2	87.4242	1.10727	1.10727	4.19289e-05	0.000841519
ENSG00000165244	ZNF367	FLJ33970	131.258	1.10646	1.10646	0.0033635	0.0229807
ENSG00000147872	PLIN2	ADFP,ADRP	611.309	1.10641	1.10641	2.43637e-17	1.86182e-15
ENSG00000049089	COL9A2	EDM2,MED	51.1372	1.10424	1.10424	0.000161886	0.00172581
ENSG00000132329	RAMP1	NA	114.434	1.10313	1.10313	2.62292e-07	8.99283e-06
ENSG00000245552	AP000787.1	NA	124.324	1.10137	1.10137	3.27569e-07	7.30344e-06
ENSG00000136982	DSCC1	DCC1,hDCC1,MGC5528	204.259	1.1007	1.1007	0.00239929	0.0174667
ENSG00000128165	ADM2	AM2,FLJ21135	489.953	1.09956	1.09956	1.58414e-13	1.61195e-11
ENSG00000132429	POPDC3	bA355M14.1,MGC22671,POP3	108.242	1.0981	1.0981	1.03427e-05	0.000248511
ENSG00000170835	CEL	BSSL,MODY8	144.83	1.09741	1.09741	5.40346e-07	1.74728e-05
ENSG00000138061	CYP1B1	CP1B,GLC3A	270.573	1.09643	-1.09643	1.53647e-11	7.02144e-10
ENSG00000133020	MYH8	MyHC-peri,MyHC-pn	448.055	1.09601	1.09601	0.00284366	0.019756
ENSG00000185340	GAS2L1	GAR22	147.17	1.09556	1.09556	3.01972e-08	1.26138e-06
ENSG00000160298	C21orf58	NA	300.512	1.09516	1.09516	0.000902955	0.00756531
ENSG00000173517	PEAK1	KIAA2002,sgk269	6559.11	1.09493	-1.09493	6.77782e-27	8.95622e-25
ENSG00000277954	AC092376.2	NA	257.154	1.0942	-1.0942	4.57139e-11	2.04671e-09
ENSG00000280623	PCAT14	NA	159.688	1.09325	-1.09325	9.45944e-06	0.000184731
ENSG00000179403	VWA1	FLJ22215,VWA-1,WARP	809.627	1.09247	1.09247	4.0992e-17	2.49293e-15
ENSG00000163346	PBXIP1	HPIP	720.995	1.09116	1.09116	9.10208e-10	3.20055e-08
ENSG00000142731	PLK4	Sak,STK18	399.353	1.09087	1.09087	2.79629e-09	9.11213e-08
ENSG00000108370	RGS9	MGC111763,MGC26458,PERRS,RGS9L	226.484	1.09062	1.09062	9.35357e-11	4.8607e-09
ENSG00000188452	CERKL	RP26	375.819	1.08766	1.08766	7.94897e-11	3.40035e-09
ENSG00000197355	UAP1L1	NA	223.046	1.08583	1.08583	2.34263e-09	1.20898e-07
ENSG00000111262	KCNA1	AEMK,HUK1,Kv1.1,MBK1,RBK1	39.8524	1.08555	-1.08555	0.000876426	0.00724486
ENSG00000245526	LINC00461	ECONEXIN,EyeLinc1,LOC645323,Visc-1a,Visc-1b,Visc-2	19.7834	1.08404	1.08404	0.00443074	0.0670056
ENSG00000015413	DPEP1	NA	33.5732	1.08356	1.08356	0.00268125	0.0359084
ENSG00000203734	ECT2L	ARHGEF32,C6orf91,FBXO49,LFDH	527.488	1.08107	1.08107	6.24232e-13	5.88332e-11
ENSG00000187664	HAPLN4	BRAL2,KIAA1926	52.8469	1.08007	1.08007	0.000143943	0.00246307
ENSG00000211445	GPX3	NA	1090.41	1.07986	1.07986	1.21399e-17	1.21848e-15
ENSG00000117643	MAN1C1	HMIC	461.477	1.07833	1.07833	1.09803e-16	1.5397e-14
ENSG00000112773	TENT5A	C6orf37,FAM46A,FLJ20037	93.7406	1.07702	1.07702	1.47802e-05	0.000341911
ENSG00000150722	PPP1R1C	Inhibitor-1-like	1583.11	1.07619	-1.07619	1.1114e-27	1.62608e-25
ENSG00000268089	GABRQ	NA	446.977	1.07613	1.07613	3.71346e-11	1.64941e-09
ENSG00000162591	MEGF6	EGFL3	493.841	1.06836	1.06836	3.69008e-09	1.17505e-07
ENSG00000105486	LIG1	NA	1640.73	1.06824	1.06824	2.1749e-14	1.08589e-12
ENSG00000272573	MUSTN1	Mustang	265.748	1.06815	1.06815	9.1773e-07	1.84777e-05
ENSG00000119630	PGF	D12S1900,PGFL,PIGF,PLGF,PlGF-2,SHGC-10760	2297.68	1.06748	1.06748	8.82363e-36	2.26641e-33
ENSG00000227115	LINC01630	LOC100287225	39.6657	1.06747	-1.06747	0.00136418	0.0105295
ENSG00000153902	LGI4	NA	1939.8	1.06583	1.06583	2.73838e-20	2.77138e-18
ENSG00000162804	SNED1	FLJ00133,Snep,SST3	123.891	1.0654	1.0654	1.14109e-06	2.25862e-05
ENSG00000256124	LINC01152	CMPD,TCONS_00025128	41.8189	1.06527	1.06527	0.000603701	0.00825493
ENSG00000131650	KREMEN2	KRM2,MGC10791	86.161	1.06521	1.06521	1.15914e-05	0.000275621
ENSG00000087076	HSD17B14	DHRS10,retSDR3,SDR47C1	33.0506	1.06515	1.06515	0.00138354	0.0208709
ENSG00000083857	FAT1	CDHF7,CDHR8,FAT	1555.96	1.06328	1.06328	3.24383e-17	2.43961e-15
ENSG00000144655	CSRNP1	AXUD1,DKFZp566F164,FAM130B,TAIP-3,URAX1	856.985	1.0616	1.0616	4.33567e-17	2.60127e-15
ENSG00000141934	PLPP2	LPP2,PAP-2c,PPAP2C	24.865	1.06157	1.06157	0.00265241	0.0462246
ENSG00000089101	CFAP61	C20orf26,CaM-IP3,dJ1002M8.3,DKFZP434K156	225.989	1.06093	1.06093	3.86052e-06	8.35755e-05
ENSG00000164142	FAM160A1	FLJ43373	34.9171	1.06067	1.06067	0.0010295	0.00832543
ENSG00000170421	KRT8	CARD2,CK8,CYK8,K2C8,K8,KO	1878.52	1.05968	1.05968	4.01026e-26	5.24075e-24
ENSG00000151615	POU4F2	Brn-3b,BRN3B	260.067	1.05882	-1.05882	3.64024e-10	1.39386e-08
ENSG00000113763	UNC5A	KIAA1976,UNC5H1	374.262	1.05749	1.05749	1.40796e-11	6.64994e-10
ENSG00000174482	LINGO2	LERN3,LRRN6C	144.355	1.05711	-1.05711	6.89481e-07	2.19662e-05
ENSG00000149636	DSN1	C20orf172,dJ469A13.2,hKNL-3,KNL3,MIS13	429.871	1.05695	1.05695	0.000359516	0.00358043
ENSG00000188580	NKAIN2	FAM77B,TCBA1	247.532	1.05651	-1.05651	6.70551e-08	1.70775e-06
ENSG00000131096	PYY	PYY1	11.5041	1.05591	1.05591	0.00831647	0.219568
ENSG00000149548	CCDC15	FLJ13215	211.544	1.0543	1.0543	2.57036e-06	4.72901e-05
ENSG00000138376	BARD1	NA	172.906	1.05142	1.05142	1.48009e-06	4.35138e-05
ENSG00000220785	MTMR9LP	MTMR9L	410.789	1.05051	1.05051	2.28815e-13	1.32331e-11
ENSG00000091490	SEL1L3	KIAA0746	2198.95	1.04967	-1.04967	9.63548e-25	1.27397e-22
ENSG00000110719	TCIRG1	a3,Atp6i,ATP6N1C,ATP6V0A3,OC-116,OC116,TIRC7	272.786	1.04959	1.04959	1.43145e-10	5.86608e-09
ENSG00000091137	SLC26A4	DFNB4,PDS	27.3114	1.04802	1.04802	0.0025001	0.04371
ENSG00000160957	RECQL4	RecQ4	569.66	1.04654	1.04654	0.000552905	0.00506897
ENSG00000204277	LINC01993	NA	55.4101	1.04543	-1.04543	0.000482435	0.00669535
ENSG00000135111	TBX3	TBX3-ISO,UMS,XHL	500.376	1.04453	-1.04453	3.02505e-08	8.23916e-07
ENSG00000267530	LINC01836	NA	27.2536	1.04374	1.04374	0.00290475	0.0494303
ENSG00000087586	AURKA	AIK,ARK1,AurA,BTAK,PPP1R47,STK15,STK6,STK7	381.64	1.04341	1.04341	0.00098618	0.00834224
ENSG00000118513	MYB	c-myb	61.6931	1.04199	1.04199	0.000125244	0.00213631
ENSG00000165863	C10orf82	Em:AC016825.4,MGC33547	139.481	1.04119	-1.04119	3.70478e-07	8.15792e-06
ENSG00000074219	TEAD2	ETF,TEF-4,TEF4	348.08	1.04097	1.04097	1.44423e-11	6.80478e-10
ENSG00000106211	HSPB1	CMT2F,Hs.76067,Hsp25,HSP27,HSP28	261.638	1.03993	1.03993	3.30245e-08	8.90808e-07
ENSG00000168032	ENTPD3	CD39L3,HB6,NTPDase-3	20.958	1.03981	1.03981	0.00506785	0.0757786
ENSG00000164088	PPM1M	FLJ32332,PP2Ceta	151.172	1.03567	1.03567	2.61534e-06	7.27518e-05
ENSG00000249684	AC106795.2	NA	17.2947	1.03537	1.03537	0.00535896	0.0795188
ENSG00000134121	CHL1	CALL,FLJ44930,L1CAM2,MGC132578	1253.67	1.03451	1.03451	6.48335e-12	2.2016e-10
ENSG00000225889	AC012368.1	NA	399.067	1.03415	-1.03415	1.51711e-11	6.94965e-10
ENSG00000092036	HAUS4	C14orf94,FLJ20424	298.835	1.03259	1.03259	0.00112777	0.00918364
ENSG00000171714	ANO5	GDD1,LGMD2L,TMEM16E	1581.41	1.03227	-1.03227	1.31758e-20	1.36722e-18
ENSG00000116830	TTF2	HuF2,ZGRF6	583.899	1.03136	1.03136	1.02253e-09	6.25396e-08
ENSG00000104889	RNASEH2A	AGS4,RNASEHI,RNHIA,RNHL	991.803	1.03028	1.03028	0.000438051	0.00308871
ENSG00000131196	NFATC1	NF-ATC,NFAT2,NFATc	39.916	1.02947	1.02947	0.00112866	0.0139496
ENSG00000284491	THSD8	NA	990.909	1.02909	1.02909	0.000432823	0.00303982
ENSG00000173040	EVC2	LBN	23.0922	1.02852	1.02852	0.00352687	0.0577444
ENSG00000105427	CNFN	PLAC8L2	17.8284	1.02763	1.02763	0.00597262	0.0860638
ENSG00000166592	RRAD	RAD,REM3	42.1685	1.02716	1.02716	0.000762426	0.0128082
ENSG00000102924	CBLN1	NA	5255.74	1.02575	1.02575	1.03321e-18	7.91876e-17
ENSG00000166949	SMAD3	HsT17436,JV15-2,MADH3	448.933	1.02166	1.02166	1.43579e-15	1.79448e-13
ENSG00000250846	EPHA5-AS1	NA	139.033	1.01952	-1.01952	3.68805e-06	8.03115e-05
ENSG00000164543	STK17A	DRAK1	518.9	1.01892	1.01892	1.49946e-12	7.86223e-11
ENSG00000262560	AC018512.1	NA	19.1239	1.01768	1.01768	0.00588964	0.0852073
ENSG00000263958	AC091138.1	NA	33.2952	1.01677	1.01677	0.00182394	0.0205834
ENSG00000102575	ACP5	HPAP,TRAP	74.2967	1.01484	1.01484	4.38907e-05	0.000871005
ENSG00000227403	LINC01806	NA	74.8253	1.01411	1.01411	0.000157443	0.00260044
ENSG00000120669	SOHLH2	bHLHe81,FLJ20449,SPATA28,TEB1	197.276	1.01373	-1.01373	6.37657e-09	1.98452e-07
ENSG00000064763	FAR2	FLJ10462,MLSTD1,SDR10E2	726.42	1.01293	1.01293	1.53067e-09	5.23432e-08
ENSG00000249993	BFSP2-AS1	MGC2848	18.6601	1.01115	1.01115	0.00504438	0.0745212
ENSG00000144488	ESPNL	FLJ42568	47.7037	1.01079	1.01079	0.00128381	0.0151623
ENSG00000134013	LOXL2	LOR,WS9-14	1349.97	1.00962	1.00962	1.72886e-18	1.93113e-16
ENSG00000071539	TRIP13	16E1BP	474.335	1.00834	1.00834	0.00148623	0.0114707
ENSG00000186367	MINAR2	KIAA1024L	41.9353	1.00718	-1.00718	0.000844072	0.0107192
ENSG00000116096	SPR	SDR38C1	156.53	1.00591	1.00591	2.52422e-07	8.74772e-06
ENSG00000102001	CACNA1F	AIED,Cav1.4,CORDX3,CSNB2,CSNB2A,CSNBX2,JM8,JMC8,OA2	18.0226	1.00297	1.00297	0.00656811	0.0910676
ENSG00000196411	EPHB4	HTK,Tyro11	119.413	1.00292	1.00292	3.43444e-06	6.16805e-05
ENSG00000119681	LTBP2	C14orf141,LTBP3	101.182	1.00254	1.00254	0.000950804	0.0148941
ENSG00000131152	AC010531.1	NA	663.324	1.00192	1.00192	5.06129e-13	2.40485e-11
ENSG00000242797	GLYCTK-AS1	NA	51.6486	1.00175	1.00175	0.000362064	0.00526477
ENSG00000166265	CYYR1	C21orf95	544.755	1.00171	1.00171	6.35649e-14	3.80001e-12
ENSG00000163520	FBLN2	NA	188.481	0.999707	0.999707	6.64762e-06	0.000110078
ENSG00000278238	AL359513.1	NA	47.1223	0.9977	0.9977	0.000589094	0.00793041
ENSG00000250709	CCDC169-SOHLH2	C13orf38-SOHLH2	228.817	0.997016	-0.997016	2.5691e-09	8.59695e-08
ENSG00000138182	KIF20B	CT90,KRMP1,MPHOSPH1,MPP1	401.09	0.996899	0.996899	5.77561e-07	1.19509e-05
ENSG00000101003	GINS1	KIAA0186,PSF1	369.713	0.996737	0.996737	1.22263e-06	2.3897e-05
ENSG00000187862	TTC24	NA	31.4835	0.995505	0.995505	0.00405635	0.0394918
ENSG00000087253	LPCAT2	AGPAT11,AYTL1,FLJ20481,LysoPAFAT	98.5002	0.993723	-0.993723	1.23615e-05	0.000289429
ENSG00000111077	TNS2	C1-TEN,KIAA1075,TENC1	53.5186	0.993099	0.993099	0.000571523	0.00508367
ENSG00000107099	DOCK8	FLJ00026,FLJ00152,FLJ00346,ZIR8	14.7935	0.990693	0.990693	0.00734104	0.128764
ENSG00000082781	ITGB5	NA	104.889	0.990152	0.990152	4.64001e-06	0.000122558
ENSG00000136732	GYPC	CD236,CD236R,Ge,GPC,GYPD	818.36	0.990087	0.990087	9.97637e-13	4.55948e-11
ENSG00000229544	NKX1-2	bB238F13.2,C10orf121	972.356	0.989849	0.989849	9.63284e-16	6.707e-14
ENSG00000158710	TAGLN2	HA1756,KIAA0120	5235.87	0.989825	0.989825	1.39941e-22	1.46398e-20
ENSG00000162433	AK4	AK3,AK3L1	229.352	0.987799	0.987799	1.78246e-06	3.38197e-05
ENSG00000163040	CCDC74A	FLJ40345	133.496	0.987006	0.987006	5.93324e-06	0.000149981
ENSG00000115884	SDC1	CD138,SDC,SYND1,syndecan	600.015	0.986264	0.986264	5.26778e-09	1.42735e-07
ENSG00000132646	PCNA	NA	2501.34	0.985862	0.985862	9.71333e-05	0.000953226
ENSG00000103196	CRISPLD2	DKFZP434B044,LCRISP2,LGL1	198.291	0.985592	0.985592	1.07318e-05	0.000255829
ENSG00000265179	AP000894.2	NA	1289.64	0.984898	-0.984898	0.000182008	0.00215455
ENSG00000235026	DPP10-AS1	BC032913	33.8113	0.984697	0.984697	0.00274504	0.0187267
ENSG00000072163	LIMS2	PINCH-2,PINCH2	80.9	0.981504	0.981504	6.35594e-05	0.00121253
ENSG00000162992	NEUROD1	BETA2,BHF-1,bHLHa3,MODY6,NEUROD	2100.29	0.981184	0.981184	5.98721e-19	4.68904e-17
ENSG00000005187	ACSM3	SA,SAH	16.6803	0.977763	0.977763	0.00742552	0.202486
ENSG00000112175	BMP5	NA	114.339	0.977077	-0.977077	1.16276e-05	0.000276274
ENSG00000122966	CIT	CITK,CRIK,KIAA0949,STK21	1475.06	0.974752	0.974752	0.00084313	0.00628333
ENSG00000123689	G0S2	NA	29.9492	0.973961	0.973961	0.00331968	0.0554253
ENSG00000283842	MIR4751	hsa-mir-4751	442.511	0.97279	0.97279	2.36166e-10	1.58803e-08
ENSG00000176769	TCERG1L	FLJ38950	407.388	0.972498	0.972498	5.92428e-10	2.17841e-08
ENSG00000186994	KANK3	ANKRD47,FLJ46061	122.456	0.971059	0.971059	6.11225e-05	0.000775451
ENSG00000119943	PYROXD2	C10orf33,FLJ23849	61.0952	0.970645	0.970645	0.000272837	0.0042852
ENSG00000172216	CEBPB	C/EBP-beta,CRP2,IL6DBP,LAP,NFIL6,TCF5	90.3758	0.969124	0.969124	3.98961e-05	0.000809138
ENSG00000163431	LMOD1	1D,64kD,D1	26.7071	0.968369	0.968369	0.00347861	0.0566283
ENSG00000136960	ENPP2	ATX,PD-IALPHA,PDNP2	502.78	0.968316	0.968316	3.94611e-15	2.32872e-13
ENSG00000253686	LINC01484	NA	22.162	0.967056	0.967056	0.00460032	0.0690193
ENSG00000148411	NACC2	BEND9,BTBD14A,BTBD31,MGC23427	256.644	0.965945	0.965945	5.8404e-09	1.83594e-07
ENSG00000204161	TMEM273	C10orf128,Em:AC084727.5	303.693	0.965383	-0.965383	8.42724e-10	2.98893e-08
ENSG00000177984	LCN15	PRO6093,UNQ2541	15.0287	0.964781	0.964781	0.00553782	0.163617
ENSG00000266964	FXYD1	PLM	23.2575	0.964344	0.964344	0.00388087	0.0603269
ENSG00000164604	GPR85	SREB2	300.049	0.963219	-0.963219	5.23591e-11	2.26466e-09
ENSG00000132297	HHLA1	PLA2L	12.9068	0.962524	-0.962524	0.00811785	0.216168
ENSG00000162998	FRZB	FRE,FRITZ,FRP-3,FRZB-1,FRZB-PEN,FRZB1,FZRB,hFIZ,SFRP3,SRFP3	168.933	0.96221	0.96221	3.89899e-06	6.87647e-05
ENSG00000159713	TPPP3	CGI-38,p20,p25gamma	2093.77	0.959787	-0.959787	1.81765e-17	1.25526e-15
ENSG00000011105	TSPAN9	NET-5	3048.11	0.959372	0.959372	4.47627e-23	5.07288e-21
ENSG00000154102	C16orf74	MGC17624	90.4153	0.956714	-0.956714	0.000217094	0.00421014
ENSG00000255152	MSH5-SAPCD1	MSH5-C6orf26	143.926	0.95644	0.95644	1.03164e-05	0.000246865
ENSG00000007866	TEAD3	ETFR-1,TEAD5,TEF-5	556.581	0.956099	0.956099	1.7746e-15	1.09804e-13
ENSG00000169884	WNT10B	SHFM6,WNT-12	11.7977	0.955988	-0.955988	0.00931621	0.23663
ENSG00000113805	CNTN3	BIG-1,PANG	112.754	0.955212	-0.955212	2.21775e-05	0.000485204
ENSG00000120549	KIAA1217	DKFZP761L0424,ETL4,SKT	103.966	0.954409	0.954409	4.47388e-05	0.00107052
ENSG00000049540	ELN	SVAS,WBS,WS	121.015	0.95418	0.95418	0.000126244	0.00145287
ENSG00000095596	CYP26A1	CP26,CYP26,P450RAI,P450RAI1	94.6516	0.9528	0.9528	0.000191949	0.00392782
ENSG00000142539	AC020909.1	NA	137.226	0.95231	0.95231	4.29706e-06	0.000112798
ENSG00000142102	PGGHG	ATHL1,FLJ22635	149.869	0.952207	0.952207	6.45161e-05	0.00121056
ENSG00000255737	AGAP2-AS1	LOC100130776,PUNISHER	107.066	0.952151	0.952151	0.000122662	0.00257325
ENSG00000185480	PARPBP	C12orf48,FLJ20641,PARI	171.138	0.951321	0.951321	1.84025e-05	0.000271676
ENSG00000284686	AC119674.2	NA	40.3512	0.950769	0.950769	0.00141743	0.0163879
ENSG00000144821	MYH15	KIAA1000	152.845	0.950723	0.950723	3.98749e-06	8.60204e-05
ENSG00000100479	POLE2	DPE2	103.764	0.950013	0.950013	0.000362842	0.00537779
ENSG00000164509	IL31RA	CRL,CRL3,GLM-R,Glmr,IL-31RA	24.2284	0.949931	0.949931	0.00446886	0.0698592
ENSG00000122375	OPN4	melanopsin,MOP	89.3489	0.949797	0.949797	0.000595904	0.0101149
ENSG00000154975	CA10	CA-RPX,CARPX,HUCEP-15	843.575	0.949732	-0.949732	0.000269956	0.0020223
ENSG00000126878	AIF1L	C9orf58,FLJ12783,IBA2	314.86	0.94966	0.94966	1.25342e-08	3.62789e-07
ENSG00000071205	ARHGAP10	FLJ20896,FLJ41791,GRAF2	206.755	0.948869	0.948869	8.83502e-08	2.19204e-06
ENSG00000136108	CKAP2	FLJ10749,LB1,se20-10,TMAP	1520.63	0.948815	0.948815	6.87253e-05	0.000673185
ENSG00000108384	RAD51C	FANCO,RAD51L2	1015.74	0.947272	0.947272	9.40198e-10	3.68813e-08
ENSG00000169871	TRIM56	RNF109	49.0822	0.947201	0.947201	0.000847858	0.0139869
ENSG00000151952	TMEM132D	KIAA1944,MOLT,PPP1R153	533.055	0.946874	-0.946874	1.87246e-09	1.08374e-07
ENSG00000196839	ADA	NA	61.574	0.946531	0.946531	0.000399239	0.00721057
ENSG00000149503	INCENP	FLJ31633	1119.01	0.94649	0.94649	5.49761e-09	1.9392e-07
ENSG00000137868	STRA6	FLJ12541	1153.53	0.946434	0.946434	2.42484e-18	2.56363e-16
ENSG00000100297	MCM5	CDC46	1215.19	0.945917	0.945917	7.10344e-05	0.000973981
ENSG00000188610	FAM72B	RP11-439A17.6	18.3102	0.944133	0.944133	0.00600067	0.088122
ENSG00000198400	NTRK1	MTC,TRK,TRKA	4206.52	0.944106	0.944106	7.41185e-19	5.92099e-17
ENSG00000010292	NCAPD2	CAP-D2,CNAP1,hCAP-D2,KIAA0159	1509.01	0.943253	0.943253	2.11147e-10	6.48752e-09
ENSG00000165029	ABCA1	ABC1,HDLDT1,TGD	2045.89	0.943217	0.943217	4.23752e-17	2.60127e-15
ENSG00000286933	NA	NA	210.597	0.942599	-0.942599	7.8181e-08	2.97168e-06
ENSG00000188897	AC099489.1	NA	35.615	0.941993	0.941993	0.0039477	0.0482948
ENSG00000148655	LRMDA	C10orf11,CDA017,OCA7	53.838	0.941696	0.941696	0.000769552	0.0101005
ENSG00000126500	AP006333.1	NA	239.013	0.940458	-0.940458	1.64799e-08	4.72341e-07
ENSG00000145526	CDH18	CDH14,EY-CADHERIN	167.893	0.939759	-0.939759	3.58814e-06	7.83008e-05
ENSG00000077238	IL4R	CD124	310.394	0.939427	0.939427	1.78261e-08	5.07627e-07
ENSG00000205549	C9orf92	Em:AL513424.1	22.5273	0.939248	-0.939248	0.00547891	0.0793324
ENSG00000185105	MYADML2	LOC255275	57.4405	0.939217	0.939217	0.000482254	0.00669535
ENSG00000018625	ATP1A2	FHM2,MHP2	16.1688	0.938856	0.938856	0.00994438	0.233837
ENSG00000130158	DOCK6	KIAA1395,ZIR1	1187.22	0.93882	0.93882	1.18637e-19	1.49081e-17
ENSG00000165025	SYK	NA	1379.26	0.936313	0.936313	2.29786e-15	1.14982e-13
ENSG00000184588	PDE4B	DPDE4	3935.52	0.936181	-0.936181	3.55539e-21	3.52647e-19
ENSG00000116717	GADD45A	DDIT1,GADD45	1651.54	0.935963	0.935963	1.76423e-21	1.95439e-19
ENSG00000177098	SCN4B	LQT10	329.169	0.935768	0.935768	1.71009e-08	4.88399e-07
ENSG00000137880	GCHFR	GFRP,HsT16933	138.715	0.935506	0.935506	1.39357e-06	4.17637e-05
ENSG00000178078	STAP2	BKS,STAP-2	25.3407	0.935192	0.935192	0.0041109	0.0641693
ENSG00000161714	PLCD3	NA	181.453	0.934574	0.934574	1.21235e-05	0.000284895
ENSG00000153551	CMTM7	CKLFSF7,FLJ30992	850.424	0.934178	0.934178	8.42179e-13	4.4215e-11
ENSG00000288041	NA	NA	46.9648	0.933232	-0.933232	0.00162621	0.0187821
ENSG00000167670	CHAF1A	CAF-1,CAF1,CAF1B,CAF1P150,MGC71229,P150	817.2	0.932198	0.932198	3.48722e-08	6.65808e-07
ENSG00000204175	GPRIN2	KIAA0514,MGC15171	314.125	0.931886	-0.931886	3.71505e-08	9.92546e-07
ENSG00000196169	KIF19	FLJ37300,KIF19A	2369.98	0.931177	0.931177	6.1117e-11	2.18132e-09
ENSG00000103175	WFDC1	PS20	24.2801	0.930361	0.930361	0.00814009	0.109192
ENSG00000128918	ALDH1A2	RALDH2	28.7975	0.92951	0.92951	0.00426586	0.0672826
ENSG00000223941	LINC01014	KCNMB2-IT1	36.0359	0.928469	-0.928469	0.0027736	0.0368401
ENSG00000166415	WDR72	FLJ38736	36.5449	0.928135	0.928135	0.00287732	0.0297347
ENSG00000134548	SPX	C12orf39,MGC10946,NPQ,spexin	17.0038	0.927938	0.927938	0.0111814	0.252723
ENSG00000176092	CRYBG2	AIM1L,FLJ38020	56.1095	0.927792	0.927792	0.0024233	0.032893
ENSG00000180720	CHRM4	NA	1187.47	0.925532	-0.925532	8.19281e-11	3.80767e-09
ENSG00000107719	PALD1	KIAA1274,PALD	201.945	0.925477	0.925477	6.2408e-08	1.58867e-06
ENSG00000168476	REEP4	C8orf20,FLJ22246,FLJ22277,PP432,Yip2c	254.973	0.92532	0.92532	8.8325e-08	2.15042e-06
ENSG00000149218	ENDOD1	KIAA0830	2255.23	0.925192	0.925192	6.62598e-21	6.16651e-19
ENSG00000106078	COBL	KIAA0633	245.545	0.92513	0.92513	4.40614e-09	1.37769e-07
ENSG00000283403	AC005394.2	NA	22.7001	0.92472	0.92472	0.00591577	0.0843051
ENSG00000123219	CENPK	CENP-K,FKSG14,SOLT	214.41	0.923512	0.923512	6.06235e-05	0.000768886
ENSG00000198901	PRC1	ASE1	2309.84	0.922118	0.922118	0.00374357	0.0203189
ENSG00000158050	DUSP2	PAC-1	72.3811	0.921929	0.921929	0.00061331	0.00838478
ENSG00000076944	STXBP2	Hunc18b,UNC18B	232.969	0.921356	0.921356	4.23555e-07	9.21681e-06
ENSG00000106066	CPVL	NA	207.597	0.92067	0.92067	6.56009e-08	2.56482e-06
ENSG00000197385	ZNF860	NA	39.8085	0.920556	-0.920556	0.00363664	0.0455202
ENSG00000120539	MASTL	FLJ14813,Gwl,THC2	664.699	0.920216	0.920216	0.0013324	0.0107703
ENSG00000101327	PDYN	ADCA,PENKB,SCA23	34.3309	0.919514	-0.919514	0.00457637	0.0432108
ENSG00000138080	EMILIN1	DKFZp586M121,gp115	167.389	0.919245	0.919245	3.42026e-07	1.16972e-05
ENSG00000109846	CRYAB	CRYA2,HSPB5	20.432	0.918612	0.918612	0.00501493	0.076155
ENSG00000231187	AL356056.2	NA	170.593	0.918386	-0.918386	3.47254e-06	9.33323e-05
ENSG00000182580	EPHB3	ETK2,Hek2,Tyro6	478.384	0.917654	-0.917654	2.2803e-08	1.0601e-06
ENSG00000213988	ZNF90	HTF9	188.858	0.916809	0.916809	8.67615e-07	2.6803e-05
ENSG00000173406	DAB1	NA	858.425	0.916052	-0.916052	1.79881e-15	9.11625e-14
ENSG00000024422	EHD2	PAST2	79.5118	0.915834	0.915834	0.000105471	0.00234103
ENSG00000157445	CACNA2D3	HSA272268	358.853	0.915657	-0.915657	1.60855e-10	6.54439e-09
ENSG00000136546	SCN7A	NaG,Nav2.1,Nav2.2,SCN6A	456.504	0.913206	-0.913206	0.00167052	0.0126878
ENSG00000183914	DNAH2	DNHD3,FLJ46675,KIAA1503	54.0643	0.912501	0.912501	0.0022281	0.0242131
ENSG00000177189	RPS6KA3	CLS,HU-3,MRX19,RSK2	1479.02	0.912136	-0.912136	4.00512e-19	3.06757e-17
ENSG00000163071	SPATA18	FLJ32906	492.132	0.911591	0.911591	0.00174332	0.0131201
ENSG00000173068	BNC2	BSN2,FLJ20043	1263.66	0.911037	-0.911037	3.57669e-20	2.93581e-18
ENSG00000153179	RASSF3	NA	599.357	0.910092	0.910092	1.79773e-15	1.26578e-13
ENSG00000169136	ATF5	NA	3537.47	0.909299	0.909299	6.36964e-13	2.68193e-11
ENSG00000224717	LEMD1-DT	NA	20.8962	0.908925	-0.908925	0.00705194	0.0977503
ENSG00000021826	CPS1	NA	300.008	0.908718	0.908718	4.31861e-09	1.38326e-07
ENSG00000114841	DNAH1	DNAHC1,HDHC7,HL-11,HL11,XLHSRF-1	435.193	0.908366	0.908366	4.49634e-06	0.000128822
ENSG00000173852	DPY19L1	KIAA0877	162.578	0.908068	0.908068	1.16201e-06	2.82755e-05
ENSG00000110090	CPT1A	CPT1,CPT1-L,L-CPT1	444.751	0.907857	0.907857	1.577e-08	4.46333e-07
ENSG00000165606	DRGX	DRG11,PRRXL1	3988.44	0.905569	-0.905569	4.5225e-17	2.89362e-15
ENSG00000221829	FANCG	FAG,XRCC9	1440.18	0.905107	0.905107	0.000267234	0.0020158
ENSG00000019549	SNAI2	SLUG,SLUGH,SLUGH1,SNAIL2	945.696	0.904721	0.904721	9.13035e-11	2.72066e-09
ENSG00000176485	PLAAT3	AdPLA,H-REV107-1,HRASLS3,HREV107,HREV107-3,MGC118754.,PLA2G16,PLAAT-3	732.284	0.904568	0.904568	1.40327e-09	3.46398e-08
ENSG00000075426	FOSL2	FLJ23306,FRA2	168.266	0.903916	0.903916	0.000290924	0.003637
ENSG00000240859	AC093627.4	NA	138.523	0.90377	0.90377	8.30611e-06	0.000134137
ENSG00000172830	SSH3	FLJ10928,FLJ20515	59.0125	0.903605	0.903605	0.00087906	0.011065
ENSG00000146410	MTFR2	DUFD1,FAM54A	78.9806	0.903312	0.903312	0.00140924	0.0205831
ENSG00000177426	TGIF1	HPE4,TGIF	204.566	0.903223	0.903223	9.40928e-07	2.32418e-05
ENSG00000226291	AC091729.2	NA	14.8502	0.902964	0.902964	0.0095706	0.19838
ENSG00000146700	SSC4D	S4D-SRCRB,SRCRB-S4D,SRCRB4D	161.22	0.902497	0.902497	5.49591e-07	1.43408e-05
ENSG00000182667	NTM	CEPU-1,HNT,IGLON2,NTRI	560.687	0.902286	-0.902286	1.87403e-07	3.73066e-06
ENSG00000136205	TNS3	FLJ13732,H_NH0549I23.2,TEM6,TENS1	238.416	0.902284	0.902284	5.00878e-05	0.000654822
ENSG00000275719	AC008622.2	NA	19.3322	0.899924	0.899924	0.00746195	0.102283
ENSG00000100097	LGALS1	GBP	90.7577	0.899055	0.899055	0.000140485	0.0030049
ENSG00000132821	VSTM2L	C20orf102,dJ1118M15.2	3440.29	0.898907	-0.898907	1.30319e-13	5.78251e-12
ENSG00000108932	SLC16A6	MCT6,MCT7	124.982	0.897502	0.897502	0.00037801	0.00455619
ENSG00000188313	PLSCR1	MMTRA1B	82.9451	0.897453	0.897453	0.000101464	0.00217969
ENSG00000214922	HLA-F-AS1	NA	51.4696	0.897374	0.897374	0.00129249	0.0100718
ENSG00000277599	AP000944.2	NA	272.059	0.897084	0.897084	3.76994e-07	8.2627e-06
ENSG00000184828	ZBTB7C	ZBTB36,ZNF857C	402.235	0.897038	0.897038	4.23508e-11	1.90626e-09
ENSG00000160013	PTGIR	IP	21.9736	0.896709	0.896709	0.00799911	0.107609
ENSG00000162849	KIF26B	FLJ10157	957.645	0.896236	-0.896236	0.000329037	0.00324125
ENSG00000163701	IL17RE	FLJ23658	76.186	0.894405	0.894405	0.000337094	0.00506613
ENSG00000135547	HEY2	bHLHb32,HERP1,HESR2	36.7723	0.892717	0.892717	0.00272793	0.0286347
ENSG00000117691	NENF	CIR2,SCIRP10,SPUF	361.725	0.891334	0.891334	5.79027e-06	9.79113e-05
ENSG00000130005	GAMT	PIG2,TP53I2	1228.65	0.891219	0.891219	3.94701e-10	1.06899e-08
ENSG00000113327	GABRG2	NA	181.502	0.891218	-0.891218	1.59882e-05	0.000361177
ENSG00000157510	AFAP1L1	FLJ36748	42.1497	0.890789	0.890789	0.00220768	0.0241205
ENSG00000011677	GABRA3	NA	1599.35	0.890111	-0.890111	6.98454e-11	2.26466e-09
ENSG00000196739	COL27A1	FLJ11895,KIAA1870,MGC11337	1145.7	0.889974	0.889974	2.74545e-08	6.63596e-07
ENSG00000106565	TMEM176B	LR8,MS4B2	106.272	0.889759	0.889759	8.02209e-05	0.00148026
ENSG00000127586	CHTF18	C16orf41,C321D2.4,CHL12,Ctf18	555.091	0.889633	0.889633	5.41963e-10	3.46205e-08
ENSG00000186007	LEMD1	CT50,LEMP-1	174.846	0.889384	-0.889384	1.43595e-06	4.28129e-05
ENSG00000135312	HTR1B	5-HT1B,5-HT1DB,HTR1D2,S12	454.419	0.889033	-0.889033	3.58678e-08	9.6221e-07
ENSG00000263571	AC004147.2	NA	62.9775	0.88902	-0.88902	0.00146509	0.0211704
ENSG00000174403	MIR1-1HG-AS1	C20orf166-AS1,C20orf200,FLJ30313,NCRNA00335	134.907	0.888236	-0.888236	0.000155486	0.00173412
ENSG00000005471	ABCB4	GBD1,MDR2,MDR3,PFIC-3,PGY3	18.6214	0.887374	0.887374	0.0102341	0.130543
ENSG00000284128	AP000356.3	NA	86.1497	0.88729	0.88729	0.000257789	0.00405478
ENSG00000182183	SHISAL2A	FAM159A,MGC52498	35.3177	0.886627	-0.886627	0.00282343	0.0191982
ENSG00000204410	MSH5	G7	117.894	0.886603	0.886603	0.000131678	0.00183616
ENSG00000101203	COL20A1	KIAA1510	31.8387	0.885741	0.885741	0.00440912	0.027565
ENSG00000228716	DHFR	NA	1407.16	0.885115	0.885115	0.00166412	0.00947934
ENSG00000127418	FGFRL1	NA	67.1536	0.88511	0.88511	0.000597926	0.00822077
ENSG00000167964	RAB26	NA	2515.08	0.885056	0.885056	1.28369e-14	6.91176e-13
ENSG00000112312	GMNN	Gem	783.326	0.884176	0.884176	0.0013672	0.0107075
ENSG00000073111	MCM2	BM28,CCNL1,cdc19,CDCL1,D3S3194,DFNA70,KIAA0030	1815.78	0.883838	0.883838	0.0013103	0.00914839
ENSG00000140481	CCDC33	CT61,FLJ32855	118.32	0.883467	0.883467	0.000269832	0.00340806
ENSG00000140479	PCSK6	PACE4,SPC4	54.4454	0.882631	0.882631	0.00194536	0.0141471
ENSG00000197712	FAM114A1	Noxp20	85.5401	0.882503	0.882503	0.000135899	0.00292066
ENSG00000181544	FANCB	FAAP95,FAB,FLJ34064	42.9356	0.88198	0.88198	0.00240866	0.0167887
ENSG00000160606	TLCD1	NA	129.978	0.881494	0.881494	2.44694e-05	0.000424761
ENSG00000165501	LRR1	LRR-1,MGC20689,PPIL5	233.667	0.880785	0.880785	1.30254e-05	0.000200495
ENSG00000215045	GRID2IP	NA	27.1466	0.879589	0.879589	0.00527932	0.0786495
ENSG00000174021	GNG5	NA	839.765	0.878753	0.878753	7.1907e-13	3.84982e-11
ENSG00000176956	LY6H	NMLY6	1074.93	0.878106	-0.878106	2.1861e-11	1.11543e-09
ENSG00000214140	PRCD	RP36	56.8535	0.877908	0.877908	0.00122066	0.0148079
ENSG00000242220	TCP10L	PRED77	206.984	0.875922	0.875922	2.67049e-06	6.02039e-05
ENSG00000249307	LINC01088	NA	211.084	0.875237	0.875237	1.60432e-05	0.000366312
ENSG00000213694	S1PR3	EDG-3,EDG3	274.297	0.875212	0.875212	4.15503e-05	0.000543811
ENSG00000155966	AFF2	FMR2,FRAXE	965.134	0.874406	-0.874406	6.51693e-15	3.05937e-13
ENSG00000187595	ZNF385C	NA	856.328	0.874143	0.874143	3.66309e-12	1.78472e-10
ENSG00000223865	HLA-DPB1	HLA-DP1B	132.016	0.872831	0.872831	6.29155e-05	0.000794341
ENSG00000248540	AC010931.1	NA	1560.02	0.872129	-0.872129	0.00141874	0.00896803
ENSG00000078596	ITM2A	BRICD2A,E25A	45.7117	0.872036	0.872036	0.00460728	0.0285699
ENSG00000127824	TUBA4A	FLJ30169,H2-ALPHA,TUBA1	1577.35	0.871279	0.871279	1.52887e-16	8.72003e-15
ENSG00000215861	AC245297.1	NA	815.254	0.868729	-0.868729	4.70092e-09	1.28849e-07
ENSG00000285918	NA	NA	75.2785	0.867989	-0.867989	0.000305007	0.00466882
ENSG00000285846	NA	NA	63.9154	0.86785	0.86785	0.00220819	0.0240338
ENSG00000153993	SEMA3D	coll-2,Sema-Z2	2206.21	0.867427	-0.867427	1.36043e-10	4.29606e-09
ENSG00000185736	ADARB2	ADAR3,hRED2,RED2	1284.91	0.867333	0.867333	1.05374e-13	4.41863e-12
ENSG00000217455	AC073316.1	NA	98.0518	0.867054	-0.867054	6.07423e-05	0.00116583
ENSG00000225127	LINC00237	NCRNA00237	74.619	0.866359	-0.866359	0.000519217	0.00726845
ENSG00000271474	AC106881.1	NA	484.367	0.865817	-0.865817	1.5878e-07	3.73347e-06
ENSG00000101871	MID1	FXY,OS,RNF59,TRIM18	611.506	0.865601	0.865601	8.99677e-10	2.81491e-08
ENSG00000067798	NAV3	KIAA0938,POMFIL1	1644.85	0.865374	-0.865374	9.96584e-12	3.53543e-10
ENSG00000100346	CACNA1I	Cav3.3	81.5399	0.865235	-0.865235	0.000583222	0.00957669
ENSG00000159259	CHAF1B	CAF-1,CAF1,CAF1A,CAF1P60,MPHOSPH7,MPP7	298.983	0.864891	0.864891	0.00451824	0.0291258
ENSG00000164128	NPY1R	NPYR	49.1181	0.864477	-0.864477	0.00220241	0.0236169
ENSG00000102032	RENBP	RBP,RNBP	163.626	0.863829	0.863829	1.1529e-06	2.27738e-05
ENSG00000255031	AP002807.1	NA	60.8551	0.862602	0.862602	0.00101767	0.0156696
ENSG00000158887	MPZ	CMT1,CMT1B,CMT2I,CMT2J,HMSNIB,P0	583.772	0.860052	0.860052	1.41058e-08	6.871e-07
ENSG00000183763	TRAIP	RNF206,TRIP	587.5	0.859984	0.859984	8.30189e-08	2.01306e-06
ENSG00000104419	NDRG1	CAP43,DRG1,NDR1,RTP,TDD5	2954.39	0.85979	0.85979	6.82853e-27	1.103e-24
ENSG00000091513	TF	PRO1557,PRO2086	95.8874	0.85734	0.85734	7.51725e-05	0.00137017
ENSG00000173698	ADGRG2	EDDM6,GPR64,HE6,TM7LN2	206.016	0.857251	-0.857251	7.25655e-05	0.00134051
ENSG00000141540	TTYH2	C17orf29	2415.73	0.85723	0.85723	2.65185e-09	6.67954e-08
ENSG00000186193	SAPCD2	C9orf140,p42.3	930.746	0.855291	0.855291	2.92992e-14	1.3146e-12
ENSG00000062822	POLD1	CDC2,POLD	760.74	0.855164	0.855164	8.06897e-09	1.76032e-07
ENSG00000185215	TNFAIP2	B94,EXOC3L3	240.375	0.853278	0.853278	7.62834e-08	1.90609e-06
ENSG00000131153	GINS2	Pfs2,PSF2	519.42	0.851773	0.851773	5.44653e-06	9.03504e-05
ENSG00000119938	PPP1R3C	PPP1R5,PTG	526.3	0.851593	0.851593	7.73045e-09	2.32531e-07
ENSG00000285851	NA	NA	827.601	0.850791	0.850791	1.82058e-12	8.67306e-11
ENSG00000068137	PLEKHH3	FLJ21019	1080.67	0.848595	0.848595	2.72569e-15	2.16067e-13
ENSG00000100162	CENPM	C22orf18,CENP-M,MGC861,Pane1	101.193	0.848337	0.848337	0.00121451	0.0148079
ENSG00000101306	MYLK2	KMLC,MLCK2,skMLCK	28.3593	0.847526	0.847526	0.00563275	0.0834591
ENSG00000168743	NPNT	EGFL6L,POEM	27.9763	0.846912	0.846912	0.00548823	0.0794068
ENSG00000143401	ANP32E	LANP-L,LANPL,MGC5350	1029.84	0.846115	0.846115	7.49362e-08	1.3307e-06
ENSG00000168505	GBX2	NA	123.518	0.845465	0.845465	3.73409e-05	0.000501989
ENSG00000092068	SLC7A8	LAT2,LPI-PC1	286.31	0.845348	0.845348	2.13788e-08	5.92816e-07
ENSG00000137801	THBS1	THBS,THBS-1,TSP,TSP-1,TSP1	84.11	0.845276	0.845276	0.000170776	0.00355182
ENSG00000287506	NA	NA	37.2216	0.843597	0.843597	0.00604633	0.0539697
ENSG00000235513	L3MBTL2-AS1	NA	51.905	0.843142	0.843142	0.00175642	0.0196141
ENSG00000138346	DNA2	DNA2L,KIAA0083	379.561	0.842454	0.842454	6.97774e-06	0.000114551
ENSG00000162733	DDR2	NTRKR3,TKT,TYRO10	286.743	0.841996	0.841996	2.96316e-06	5.27174e-05
ENSG00000205562	AL049775.1	NA	111.939	0.841959	-0.841959	0.000147899	0.00313542
ENSG00000171951	SCG2	CHGC,SgII,SN	7515.43	0.841685	0.841685	1.1186e-24	1.75251e-22
ENSG00000170485	NPAS2	bHLHe9,MOP4,PASD4	36.5389	0.84117	0.84117	0.00472901	0.0558309
ENSG00000136824	SMC2	CAP-E,hCAP-E,SMC2L1	1605.54	0.840895	0.840895	2.72623e-10	7.66337e-09
ENSG00000196296	ATP2A1	ATP2A,SERCA1	124.118	0.840574	0.840574	6.95882e-05	0.00130823
ENSG00000169621	APLF	C2orf13,MGC47799,Xip1,ZCCHH1	114.119	0.840094	0.840094	0.000960319	0.0121692
ENSG00000138771	SHROOM3	APXL3,KIAA1481,SHRM,ShrmL	104.519	0.839504	0.839504	0.000205114	0.00327354
ENSG00000116147	TNR	NA	271.47	0.83853	-0.83853	2.78722e-06	4.95202e-05
ENSG00000225339	AL354740.1	NA	212.759	0.837788	0.837788	1.66302e-05	0.000377246
ENSG00000266028	SRGAP2	ARHGAP34,FNBP2,KIAA0456,SRGAP2A	951.677	0.837501	0.837501	3.6914e-09	8.47143e-08
ENSG00000286878	NA	NA	25.8188	0.837454	0.837454	0.00875474	0.11295
ENSG00000275038	AC091980.2	NA	468.761	0.837317	-0.837317	1.0021e-09	6.13986e-08
ENSG00000111665	CDCA3	GRCC8,TOME-1	177.843	0.836696	0.836696	0.000155086	0.00258613
ENSG00000106511	MEOX2	GAX,MOX2	487.241	0.836063	-0.836063	8.58053e-06	0.000119269
ENSG00000158816	VWA5B1	FLJ32784	26.2183	0.83562	0.83562	0.00857964	0.112851
ENSG00000173706	HEG1	HEG,KIAA1237	1031.91	0.835484	0.835484	9.72877e-12	5.07291e-10
ENSG00000186094	AGBL4	CCP6,FLJ14442	802.933	0.834431	-0.834431	3.39331e-14	2.08131e-12
ENSG00000165490	DDIAS	C11orf82,FLJ25416,FLJ38838,noxin	139.632	0.834266	0.834266	0.000659927	0.00888064
ENSG00000119862	LGALSL	GRP,HSPC159	836.31	0.834085	-0.834085	3.80368e-13	2.01928e-11
ENSG00000052344	PRSS8	NA	45.0874	0.833309	0.833309	0.00273367	0.0285699
ENSG00000196843	ARID5A	MRF-1,RP11-363D14	127.571	0.833068	0.833068	5.79216e-05	0.00073988
ENSG00000115641	FHL2	DRAL,SLIM3	121.344	0.833002	0.833002	0.000349126	0.00515402
ENSG00000166501	PRKCB	PKC?,PKCB,PRKCB1,PRKCB2	1866.86	0.831933	-0.831933	3.95863e-18	3.16599e-16
ENSG00000116990	MYCL	bHLHe38,LMYC,MYCL1	738.135	0.831256	0.831256	1.78444e-08	4.3903e-07
ENSG00000183775	KCTD16	KIAA1317	1771.36	0.830483	-0.830483	1.89762e-13	9.37105e-12
ENSG00000156804	FBXO32	ATROGIN1,Fbx32,MAFbx	126.859	0.829732	0.829732	6.48822e-05	0.000985407
ENSG00000164841	TMEM74	FLJ30668,NET36	1098.37	0.829614	-0.829614	1.06819e-08	2.79209e-07
ENSG00000102271	KLHL4	DKELCHL,KHL4,KIAA1687	2248.38	0.829398	0.829398	5.09201e-20	4.37002e-18
ENSG00000168502	MTCL1	CCDC165,KIAA0802,SOGA2	1667.9	0.829168	0.829168	7.91209e-20	6.70988e-18
ENSG00000274808	TBC1D3B	PRC17,TBC1D3I	79.237	0.828159	0.828159	0.000453878	0.00776089
ENSG00000184384	MAML2	KIAA1819,MAM3	381.154	0.827746	-0.827746	7.60542e-08	1.9028e-06
ENSG00000258472	AC005726.1	NA	434.563	0.827639	0.827639	1.50106e-06	4.8528e-05
ENSG00000160685	ZBTB7B	c-Krox,hcKrox,ZBTB15,ZFP67,ZNF857B	114.073	0.827076	0.827076	0.000174367	0.0036154
ENSG00000204525	HLA-C	D6S204,HLA-JY3,PSORS1	678.37	0.825796	0.825796	5.63337e-13	3.04243e-11
ENSG00000285016	AC017002.4	NA	41.148	0.824589	0.824589	0.00291164	0.0196688
ENSG00000163273	NPPC	CNP	38.2409	0.824448	0.824448	0.00383838	0.0376466
ENSG00000173848	NET1	ARHGEF8,NET1A	2268.79	0.824317	0.824317	3.04037e-10	9.71969e-09
ENSG00000234546	LNCTAM34A	GUARDIN,LINC01759,lncTAM34a	65.1671	0.824264	0.824264	0.00470297	0.0434473
ENSG00000281938	AC034228.3	NA	540.915	0.822752	0.822752	1.12394e-07	2.65426e-06
ENSG00000153822	KCNJ16	BIR9,Kir5.1	66.2304	0.821195	-0.821195	0.0049196	0.0559428
ENSG00000101542	CDH20	Cdh7,CDH7L3	154.306	0.821016	-0.821016	0.000227796	0.00241756
ENSG00000180385	EMC3-AS1	NA	168.133	0.820021	0.820021	1.66234e-05	0.000373079
ENSG00000166342	NETO1	BCTL1,BTCL1	670.125	0.819806	0.819806	1.64542e-11	1.34182e-09
ENSG00000187079	TEAD1	AA,TCF13,TEF-1	1182.57	0.819691	0.819691	1.56849e-08	5.07155e-07
ENSG00000240476	LINC00973	CTD-2021J15.2	88.737	0.818888	-0.818888	0.000530881	0.00740218
ENSG00000257086	AP001453.4	NA	87.287	0.818782	-0.818782	0.000315303	0.00481321
ENSG00000101224	CDC25B	NA	2163.24	0.818499	0.818499	1.44847e-09	3.92063e-08
ENSG00000196767	POU3F4	BRN4,DFN3,DFNX2,OTF9	92.9697	0.818057	0.818057	0.00100227	0.0123514
ENSG00000278144	AP000944.4	NA	162.961	0.817223	0.817223	0.000139464	0.00192937
ENSG00000146221	TCTE1	D6S46,DRC5,FAP155,MGC33600	129.217	0.816837	0.816837	7.2611e-05	0.00134055
ENSG00000162783	IER5	NA	613.166	0.813588	0.813588	3.84942e-11	2.9508e-09
ENSG00000196189	SEMA4A	CORD10,FLJ12287,SEMAB,SemB	170.738	0.813352	-0.813352	4.76133e-06	0.000123271
ENSG00000157890	MEGF11	DKFZp434L121,KIAA1781	86.9278	0.813283	0.813283	0.000404554	0.00577074
ENSG00000048540	LMO3	DAT1,RBTNL2,Rhom-3	1661.85	0.813116	-0.813116	5.08735e-16	2.75226e-14
ENSG00000134247	PTGFRN	CD315,CD9P-1,EWI-F,FLJ11001,FPRP,KIAA1436,SMAP-6	1723.86	0.81283	0.81283	1.58982e-09	4.15793e-08
ENSG00000163820	FYCO1	FLJ13335,ZFYVE7	139.643	0.811807	0.811807	4.31566e-05	0.000852043
ENSG00000224864	AC011447.1	NA	48.0232	0.811068	0.811068	0.00322141	0.0326353
ENSG00000215481	BCRP3	BCR3,BCRL3,BCRL6	89.4686	0.811009	0.811009	0.000926221	0.0140792
ENSG00000132837	DMGDH	NA	55.3597	0.809517	0.809517	0.00235426	0.02544
ENSG00000117115	PADI2	KIAA0994,PDI2	176.345	0.808598	0.808598	2.96577e-05	0.000412931
ENSG00000145681	HAPLN1	CRTL1	322.131	0.807706	0.807706	3.53831e-07	7.79003e-06
ENSG00000107731	UNC5B	p53RDL1,UNC5H2	898.355	0.807321	0.807321	9.03164e-10	3.04467e-08
ENSG00000111321	LTBR	D12S370,TNF-R-III,TNFCR,TNFR-RP,TNFR2-RP,TNFRSF3	59.7064	0.807096	0.807096	0.00191902	0.0213721
ENSG00000007402	CACNA2D2	KIAA0558	860.032	0.806345	-0.806345	8.46161e-09	2.39343e-07
ENSG00000138193	PLCE1	KIAA1516,NPHS3,PLCE	58.1935	0.806063	0.806063	0.00396178	0.0387118
ENSG00000155052	CNTNAP5	caspr5,FLJ31966	1313.88	0.805896	-0.805896	4.88658e-10	2.09852e-08
ENSG00000125510	OPRL1	KOR-3,NOCIR,NOPr,OOR,ORL1	717.047	0.805456	-0.805456	3.05968e-09	7.11938e-08
ENSG00000146263	MMS22L	C6orf167,dJ39B17.2	296.984	0.804669	0.804669	0.000129035	0.00148026
ENSG00000130711	PRDM12	PFM9	129.319	0.804292	0.804292	0.000146196	0.00201117
ENSG00000150361	KLHL1	FLJ30047,KIAA1490,MRP2	168.476	0.80317	-0.80317	1.0401e-05	0.000248511
ENSG00000113749	HRH2	NA	50.1646	0.802215	0.802215	0.00218288	0.0301344
ENSG00000253554	LINC01414	NA	57.1871	0.801989	-0.801989	0.00182977	0.0207086
ENSG00000144619	CNTN4	BIG-2	1151.97	0.801877	-0.801877	6.58101e-16	3.43943e-14
ENSG00000148053	NTRK2	TRKB	2671.23	0.801672	-0.801672	3.3791e-14	1.68093e-12
ENSG00000131669	NINJ1	NIN1	532.063	0.801366	0.801366	2.67784e-07	6.05687e-06
ENSG00000125871	MGME1	bA504H3.4,C20orf72,DDK1	557.901	0.801078	0.801078	9.32165e-07	1.84706e-05
ENSG00000272734	ADIRF-AS1	NA	163.188	0.800892	0.800892	0.000860696	0.0109723
ENSG00000146918	NCAPG2	CAP-G2,FLJ20311,hCAP-G2,LUZP5,MTB	1517.42	0.800621	0.800621	8.73842e-09	1.91065e-07
ENSG00000118971	CCND2	NA	1404.11	0.80022	0.80022	2.15397e-09	7.92587e-08
ENSG00000223561	AC005165.1	NA	89.0614	0.799996	0.799996	0.000730541	0.0096722
ENSG00000137252	HCRTR2	OX2R	128.123	0.799425	-0.799425	0.000588793	0.00655261
ENSG00000183048	SLC25A10	DIC	417.903	0.799144	0.799144	1.15087e-05	0.000179023
ENSG00000197977	ELOVL2	Ssc2	461.528	0.799063	0.799063	5.36302e-08	1.38227e-06
ENSG00000122547	EEPD1	KIAA1706	358.056	0.798969	0.798969	6.25694e-09	1.95382e-07
ENSG00000197594	ENPP1	M6S1,NPPS,PC-1,PCA1,PDNP1	93.3664	0.798863	0.798863	0.00148081	0.0206694
ENSG00000137166	FOXP4	FLJ40908	817.029	0.798428	0.798428	2.10726e-09	6.98224e-08
ENSG00000165349	SLC7A3	ATRC3,CAT-3,FLJ14541	445.498	0.798215	0.798215	3.95046e-05	0.000863572
ENSG00000106268	NUDT1	MTH1	478.613	0.796988	0.796988	1.37584e-05	0.000181793
ENSG00000115457	IGFBP2	IBP2	2224.93	0.796963	0.796963	2.07247e-16	1.29081e-14
ENSG00000136122	BORA	C13orf34,FLJ22624	160.326	0.796262	0.796262	0.00031557	0.00479776
ENSG00000256824	FLRT1	MGC21624,SPG68	35.7635	0.796171	-0.796171	0.00492008	0.0459714
ENSG00000140044	JDP2	JUNDM2	76.7302	0.795408	0.795408	0.000577111	0.00793041
ENSG00000165458	INPPL1	SHIP2	614.919	0.795136	0.795136	1.05143e-12	9.51947e-11
ENSG00000113296	THBS4	NA	1071.82	0.790199	0.790199	5.93208e-10	2.42487e-08
ENSG00000179869	ABCA13	FLJ33876,FLJ33951	126.489	0.790118	0.790118	0.000409606	0.00593789
ENSG00000261150	EPPK1	EPIPL1	756.726	0.789577	0.789577	1.57661e-08	3.91787e-07
ENSG00000148680	HTR7	5-HT7	616.11	0.787024	0.787024	2.2214e-12	1.13148e-10
ENSG00000179921	GPBAR1	BG37,GPCR,GPCR19,GPR131,M-BAR,MGC40597,TGR5	74.2338	0.786635	0.786635	0.00150863	0.0209502
ENSG00000187741	FANCA	FA-H,FAA,FACA,FAH,FANCH	413.951	0.786126	0.786126	6.57969e-05	0.000822239
ENSG00000134253	TRIM45	FLJ13181,RNF99	363.038	0.785603	0.785603	4.19189e-07	9.09793e-06
ENSG00000134470	IL15RA	CD215,IL-15RA	41.5488	0.785561	0.785561	0.00549708	0.0496925
ENSG00000163577	EIF5A2	NA	310.199	0.7852	0.7852	3.52245e-07	7.76389e-06
ENSG00000148057	IDNK	bA522I20.2,C9orf103,hGntK	65.5859	0.784685	0.784685	0.00133319	0.0158923
ENSG00000152952	PLOD2	LH2	438.539	0.784057	0.784057	1.9409e-08	5.54026e-07
ENSG00000280061	AC011504.1	NA	150.455	0.78304	-0.78304	4.37885e-05	0.000579482
ENSG00000073670	ADAM11	MDC	17174.1	0.782131	-0.782131	1.9203e-18	1.40418e-16
ENSG00000228203	RNF144A-AS1	NA	120.917	0.780953	-0.780953	9.08951e-05	0.00108909
ENSG00000278041	AL133325.3	NA	29.7052	0.78005	0.78005	0.00775159	0.107207
ENSG00000138653	NDST4	NA	678.241	0.779766	-0.779766	6.67506e-11	4.86801e-09
ENSG00000152229	PSTPIP2	NA	67.7283	0.779174	0.779174	0.00103166	0.0129313
ENSG00000188906	LRRK2	DKFZp434H2111,FLJ45829,PARK8,RIPK7,ROCO2	21.0238	0.777977	0.777977	0.00968239	0.121746
ENSG00000085871	MGST2	MGST-II	137.72	0.777215	0.777215	9.08325e-05	0.00163891
ENSG00000197461	PDGFA	PDGF-A,PDGF1	112.818	0.776893	0.776893	0.000101629	0.00178092
ENSG00000123685	BATF3	JDP1,JUNDM1,SNFT	36.7292	0.776864	0.776864	0.00548974	0.0329175
ENSG00000183023	SLC8A1	NCX1	374.665	0.775952	-0.775952	1.14478e-08	3.38341e-07
ENSG00000261008	LINC01572	NA	1218.63	0.775725	-0.775725	1.93676e-07	5.00401e-06
ENSG00000230623	AC104461.1	NA	19.9491	0.775489	0.775489	0.00955831	0.122199
ENSG00000133794	ARNTL	bHLHe5,BMAL1,JAP3,MOP3,PASD3	173.157	0.775099	0.775099	4.90696e-05	0.000642445
ENSG00000005884	ITGA3	CD49c,GAP-B3,MSK18,VCA-2,VLA3a	2524.25	0.775082	0.775082	1.77045e-16	1.16264e-14
ENSG00000130762	ARHGEF16	GEF16,NBR	49.4861	0.774791	0.774791	0.00411321	0.0397639
ENSG00000100427	MLC1	KIAA0027,LVM,MLC,VL	67.949	0.774668	0.774668	0.00105601	0.016162
ENSG00000254746	AC103855.2	NA	908.582	0.774236	0.774236	2.31209e-12	8.27704e-11
ENSG00000166006	KCNC2	Kv3.2	1855.51	0.773184	0.773184	1.75695e-13	7.34753e-12
ENSG00000139289	PHLDA1	DT1P1B11,PHRIP,TDAG51	1326.34	0.773099	0.773099	8.80406e-09	2.34815e-07
ENSG00000164398	ACSL6	ACS2,FACL6,KIAA0837,LACS2,LACS5	1057.56	0.773	0.773	1.21017e-08	2.5025e-07
ENSG00000202198	AL162581.1	NA	187.042	0.772455	0.772455	0.00122261	0.0100267
ENSG00000283293	RN7SK	7SK	187.042	0.772455	0.772455	0.00122261	0.0146867
ENSG00000070182	SPTB	NA	311.133	0.772368	0.772368	6.03484e-07	1.2566e-05
ENSG00000162975	KCNF1	IK8,KCNF,kH1,Kv5.1	81.6349	0.772286	0.772286	0.000994182	0.0154308
ENSG00000163513	TGFBR2	MFS2,TBR-ii,TBRII	68.4589	0.772161	0.772161	0.00204705	0.0278554
ENSG00000276672	AL161891.1	NA	42.3042	0.771102	0.771102	0.00654795	0.0574238
ENSG00000175497	DPP10	DPL2,DPPY,DPRP3	619.008	0.770052	0.770052	2.3254e-06	4.23945e-05
ENSG00000184185	KCNJ12	hIRK1,IRK2,KCNJN1,Kir2.2,Kir2.2v	1584.92	0.768814	-0.768814	2.38894e-09	6.87146e-08
ENSG00000197329	PELI1	NA	2877.38	0.768645	-0.768645	1.90148e-20	1.79127e-18
ENSG00000179044	EXOC3L1	EXOC3L,FLJ35539,FLJ35587	135.758	0.768222	0.768222	0.000676074	0.00605499
ENSG00000185532	PRKG1	PGK,PKG,PKG1,PRKG1B,PRKGR1B	2458.14	0.768041	-0.768041	9.27504e-11	3.20096e-09
ENSG00000079819	EPB41L2	4.1-G	641.936	0.767728	0.767728	2.53183e-07	4.91045e-06
ENSG00000177675	CD163L1	CD163B,M160,SCARI2,WC1	936.72	0.767707	0.767707	2.8414e-11	9.17179e-10
ENSG00000152760	TCTEX1D1	FLJ40873	76.3233	0.766364	0.766364	0.00349747	0.0351035
ENSG00000134817	APLNR	AGTRL1,APJ,APJR,FLJ90771	58.3744	0.765971	0.765971	0.00338728	0.0403891
ENSG00000112118	MCM3	NA	1562.86	0.765555	0.765555	0.000807827	0.00517056
ENSG00000245532	NEAT1	LINC00084,MENepsilon/beta,NCRNA00084,TncRNA,VINC	2486.69	0.765532	0.765532	1.40741e-08	3.1707e-07
ENSG00000179772	FOXS1	FKHL18,FREAC10	16.6771	0.765062	0.765062	0.0117768	0.181263
ENSG00000170624	SGCD	CMD1L,DAGD,LGMD2F	184.284	0.764792	-0.764792	0.000339343	0.00415755
ENSG00000105894	PTN	HBGF8,HBNF,NEGF1	7207.84	0.764398	-0.764398	1.30609e-15	8.86364e-14
ENSG00000196369	SRGAP2B	SRGAP2P2	105.999	0.763696	0.763696	0.000323079	0.00491051
ENSG00000157388	CACNA1D	CACH3,CACN4,CACNL1A2,Cav1.3,CCHL1A2	864.794	0.762725	0.762725	2.49815e-08	5.97009e-07
ENSG00000150394	CDH8	NA	451.469	0.762277	0.762277	1.30718e-07	2.68939e-06
ENSG00000104361	NIPAL2	FLJ13955,NPAL2	458.869	0.762115	0.762115	5.72019e-08	1.26138e-06
ENSG00000257341	AL928654.3	NA	102.838	0.761121	0.761121	0.000743046	0.00985527
ENSG00000105251	SHD	NA	1491.69	0.760528	0.760528	1.96568e-09	5.23432e-08
ENSG00000184489	PTP4A3	PRL-3,PRL-R,PRL3	3566.44	0.75993	0.75993	1.74605e-18	1.28993e-16
ENSG00000130052	STARD8	ARHGAP38,KIAA0189	30.4525	0.759668	0.759668	0.00795438	0.105897
ENSG00000278050	AP000944.3	NA	212.973	0.759545	0.759545	5.21108e-05	0.000675569
ENSG00000257702	LBX2-AS1	NA	34.1527	0.759059	0.759059	0.00787246	0.066241
ENSG00000168209	DDIT4	Dig2,FLJ20500,REDD-1,REDD1,RTP801	3200.95	0.759041	0.759041	1.00566e-21	1.00092e-19
ENSG00000131969	ABHD12B	BEM46L3,C14orf29	23.4971	0.75824	-0.75824	0.0110737	0.138451
ENSG00000134198	TSPAN2	FLJ12082,TSN2,TSPAN-2	1992.68	0.75734	-0.75734	5.81664e-14	2.75522e-12
ENSG00000167311	ART5	NA	38.7072	0.757296	0.757296	0.00528063	0.0474997
ENSG00000135929	CYP27A1	CP27,CTX,CYP27	35.77	0.757269	0.757269	0.0064019	0.0373661
ENSG00000101331	CCM2L	C20orf160,dJ310O13.5	129.79	0.756903	0.756903	0.000112315	0.00196149
ENSG00000242715	CCDC169	C13orf38,LOC728591,RP11-251J8.1	148.904	0.756419	-0.756419	5.17178e-05	0.000669428
ENSG00000112053	SLC26A8	NA	43.1569	0.755416	-0.755416	0.00656189	0.05753
ENSG00000130702	LAMA5	NA	4802.73	0.755182	0.755182	1.16801e-11	2.54063e-10
ENSG00000257008	GPR142	PGR2	223.672	0.754681	0.754681	6.79636e-05	0.00126529
ENSG00000111602	TIMELESS	hTIM,TIM,TIM1	2569.89	0.754468	0.754468	0.000647127	0.00491051
ENSG00000223773	CD99P1	CD99L1,CXYorf12,MIC2R,NCRNA00103	82.4786	0.754456	0.754456	0.00108978	0.0166037
ENSG00000140470	ADAMTS17	FLJ16363,FLJ32769	217.9	0.754235	-0.754235	0.000206737	0.00335256
ENSG00000140931	CMTM3	BNAS2,CKLFSF3,FLJ31762	1140.51	0.754155	0.754155	8.47948e-10	2.73013e-08
ENSG00000274750	H3C6	H3.1,H3/d,H3FD,HIST1H3E	85.526	0.753826	-0.753826	0.00342267	0.0407236
ENSG00000100314	CABP7	MGC57793	156.839	0.752079	0.752079	6.08912e-05	0.0011523
ENSG00000144290	SLC4A10	NBCn2,NCBE	242.702	0.751693	-0.751693	8.4949e-05	0.0010235
ENSG00000114656	KIAA1257	NA	55.2313	0.751486	0.751486	0.00461218	0.0436373
ENSG00000143036	SLC44A3	CTL3,MGC45474	479.374	0.749895	0.749895	2.11333e-09	7.00684e-08
ENSG00000163535	SGO2	FLJ25211,SGOL2,TRIPIN	306.906	0.74972	0.74972	7.7856e-05	0.000926728
ENSG00000124508	BTN2A2	BT2.2,BTF2,BTN2.2	2042.58	0.749564	0.749564	5.48026e-15	2.78524e-13
ENSG00000121753	ADGRB2	BAI2	1061.13	0.7485	0.7485	6.60166e-11	2.02118e-09
ENSG00000154736	ADAMTS5	ADAMTS11,ADMP-2	576.84	0.747324	0.747324	5.39365e-06	9.19745e-05
ENSG00000135905	DOCK10	KIAA0694,ZIZ3	380.602	0.747276	-0.747276	2.4488e-05	0.00034888
ENSG00000249937	LINC02223	NA	247.058	0.746666	0.746666	1.65738e-06	3.16208e-05
ENSG00000197324	LRP10	DKFZP564C1940,LRP9,MGC8675,MST087,MSTP087	666.313	0.746502	0.746502	1.90923e-10	1.30673e-08
ENSG00000099725	PRKY	PRKXP3,PRKYP	298.081	0.746485	0.746485	4.60557e-05	0.00060609
ENSG00000160949	TONSL	IKBR,NFKBIL2	581.13	0.746365	0.746365	5.08606e-06	8.7644e-05
ENSG00000178764	ZHX2	KIAA0854	159.839	0.74581	0.74581	7.3268e-05	0.00136433
ENSG00000196975	ANXA4	ANX4	119.999	0.745426	0.745426	0.000133892	0.00151934
ENSG00000225177	AL590617.2	NA	62.4947	0.742391	0.742391	0.00227603	0.0292079
ENSG00000119973	PRLHR	GPR10,PrRPR	278.035	0.742169	-0.742169	2.84591e-05	0.000397297
ENSG00000168772	CXXC4	IDAX	1314.13	0.74216	-0.74216	4.37832e-07	6.71777e-06
ENSG00000113140	SPARC	ON	17206.4	0.741715	0.741715	8.25669e-21	7.58563e-19
ENSG00000096433	ITPR3	IP3R3	69.7051	0.741639	0.741639	0.00165793	0.02353
ENSG00000188582	PAQR9	FLJ41938	93.5281	0.741286	-0.741286	0.000532787	0.00739477
ENSG00000127252	PLAAT1	A-C1,H-REV107,HRASLS,HRASLS1,PLA/AT1,PLAAT-1	584.31	0.740552	0.740552	7.27616e-10	2.62474e-08
ENSG00000273297	AC009275.1	NA	217.668	0.739627	0.739627	6.34577e-05	0.000966082
ENSG00000139537	CCDC65	CFAP250,CILD27,DRC2,FAP250,FLJ35732,NYD-SP28	59.2552	0.739588	-0.739588	0.00272972	0.0353903
ENSG00000282381	AC104073.4	NA	17.4766	0.73922	0.73922	0.0117263	0.139808
ENSG00000175262	C1orf127	FLJ37118	51.7345	0.738055	0.738055	0.00323685	0.0328934
ENSG00000167173	C15orf39	DKFZP434H132,FLJ46337	206.014	0.737512	0.737512	3.51059e-05	0.000723201
ENSG00000099715	PCDH11Y	PCDH22,PCDHY	214.888	0.736954	-0.736954	0.000162924	0.0022042
ENSG00000151491	EPS8	NA	122.75	0.736429	0.736429	0.000372172	0.00540674
ENSG00000177685	CRACR2B	EFCAB4A,MGC45840	252.456	0.735073	0.735073	2.67373e-05	0.000368861
ENSG00000112039	FANCE	FACE,FAE	1192.61	0.734588	0.734588	7.86218e-08	1.38227e-06
ENSG00000279030	AC007336.3	NA	485.632	0.734163	0.734163	9.21095e-07	3.11503e-05
ENSG00000250424	AC004691.2	NA	56.9203	0.733969	0.733969	0.00294288	0.0198438
ENSG00000267382	AC010928.1	NA	55.8073	0.733097	0.733097	0.00367294	0.0359084
ENSG00000221866	PLXNA4	DKFZp434G0625PRO34003,FAYV2820,KIAA1550,PLXNA4A,PLXNA4B	7820.17	0.73292	-0.73292	1.31289e-11	5.80534e-10
ENSG00000167641	PPP1R14A	CPI-17,PPP1INL	975.078	0.732553	0.732553	6.56675e-09	1.91065e-07
ENSG00000228400	AC079154.1	NA	101.325	0.7321	-0.7321	0.00063537	0.00845899
ENSG00000119392	GLE1	GLE1L,hGLE1,LCCS1	607.947	0.730079	0.730079	2.21181e-06	4.03142e-05
ENSG00000187994	RINL	FLJ45909	160.98	0.729873	0.729873	0.000337239	0.00339439
ENSG00000184672	RALYL	HNRPCL3	328.98	0.72832	0.72832	8.48097e-08	2.10743e-06
ENSG00000144481	TRPM8	NA	67.9724	0.726373	-0.726373	0.00816759	0.0678727
ENSG00000111962	UST	2OST	514.682	0.726334	0.726334	3.5952e-09	1.17898e-07
ENSG00000159314	ARHGAP27	CAMGAP1,FLJ43547,SH3D20,SH3P20	253.616	0.726265	0.726265	3.67392e-05	0.000489878
ENSG00000175040	CHST2	C6ST	660.136	0.725266	0.725266	1.20082e-09	7.18293e-08
ENSG00000114757	PEX5L	PEX5R,PXR2,TRIP8b	2135.7	0.725085	-0.725085	8.69225e-17	5.41644e-15
ENSG00000172638	EFEMP2	FBLN4,UPH1	309.141	0.724924	0.724924	2.11097e-06	3.95558e-05
ENSG00000274922	AL139384.1	NA	76.6209	0.724884	0.724884	0.00139564	0.0165305
ENSG00000091651	ORC6	ORC6L	694.429	0.724781	0.724781	0.00336648	0.0168379
ENSG00000118523	CCN2	CTGF,IGFBP8	1439.32	0.724378	0.724378	2.56931e-08	7.68236e-07
ENSG00000019505	SYT13	KIAA1427	5962.11	0.723992	-0.723992	1.19442e-09	2.85344e-08
ENSG00000169181	GSG1L	KTSR5831,MGC18079,PRO19651	603.894	0.722828	0.722828	7.50499e-09	3.88717e-07
ENSG00000124608	AARS2	AARSL,bA444E17.1,KIAA1270	1943.46	0.721068	0.721068	2.14403e-07	3.5302e-06
ENSG00000087077	TRIP6	MGC10556,MGC10558,MGC29959,MGC3837,MGC4423,OIP1,ZRP-1	170.938	0.720997	0.720997	2.82883e-05	0.000396126
ENSG00000224940	PRRT4	NA	77.4474	0.720396	-0.720396	0.00142782	0.0167828
ENSG00000254285	KRT8P3	NA	19.2657	0.72033	0.72033	0.0124697	0.146014
ENSG00000181652	ATG9B	APG9L2,FLJ14885,NOS3AS,SONE	460.352	0.720164	0.720164	2.09529e-06	6.56471e-05
ENSG00000143195	ILDR2	C1orf32	93.4878	0.719699	0.719699	0.000805225	0.0105295
ENSG00000087245	MMP2	CLG4,CLG4A,TBE-1	3763.96	0.719602	0.719602	1.81322e-08	2.43305e-07
ENSG00000235436	DPY19L2P4	IMAGE:5295327	110.168	0.719444	-0.719444	0.000884838	0.0135348
ENSG00000235162	C12orf75	AGD3,OCC-1,OCC1	540.066	0.718384	0.718384	1.35198e-05	0.000178925
ENSG00000164855	TMEM184A	MGC9712,SDMG1	295.408	0.718276	0.718276	1.39149e-05	0.000207149
ENSG00000101333	PLCB4	NA	1924.29	0.718238	0.718238	4.2435e-12	1.4949e-10
ENSG00000165171	METTL27	WBSCR27	44.1765	0.717634	0.717634	0.00537408	0.0490656
ENSG00000172935	MRGPRF	GPR140,GPR168,MGC21621,mrgF	16.6076	0.717455	0.717455	0.0135494	0.287555
ENSG00000078725	BRINP1	DBC1,DBCCR1,FAM5A	1712.45	0.716855	-0.716855	8.4591e-08	1.48452e-06
ENSG00000144648	ACKR2	CCBP2,CCR10,CCR9,CMKBR9,D6	36.1774	0.716834	0.716834	0.00856161	0.0468427
ENSG00000065618	COL17A1	BP180,BPAG2	202.059	0.716027	-0.716027	0.000353399	0.00353334
ENSG00000175183	CSRP2	CRP2,LMO5,SmLIM	628.846	0.715807	0.715807	4.38112e-06	7.66412e-05
ENSG00000168546	GFRA2	GDNFRB,NTNRA,RETL2,TRNR2	5742.79	0.71573	-0.71573	1.82822e-12	7.06385e-11
ENSG00000043355	ZIC2	HPE5	1320.79	0.715348	0.715348	2.44561e-13	1.24224e-11
ENSG00000128482	RNF112	BFP,ZNF179	445.014	0.715081	0.715081	1.56492e-07	3.14932e-06
ENSG00000278934	AC117489.1	NA	33.4698	0.714847	0.714847	0.0080034	0.0668839
ENSG00000121900	TMEM54	CAC-1	219.1	0.7146	0.7146	6.80908e-05	0.000847071
ENSG00000285907	NA	NA	192.574	0.714242	0.714242	2.50139e-05	0.000538257
ENSG00000234617	SNRK-AS1	NA	81.0456	0.71407	0.71407	0.0019662	0.0218279
ENSG00000099860	GADD45B	DKFZP566B133,GADD45BETA,MYD118	76.8514	0.714051	0.714051	0.00256673	0.0267405
ENSG00000203685	STUM	C1orf95,DKFZp761P211	4256.21	0.713904	0.713904	1.62019e-08	2.43305e-07
ENSG00000008118	CAMK1G	CLICKIII,dJ272L16.1,VWS1	143.587	0.713646	-0.713646	0.000107431	0.00125937
ENSG00000287787	NA	NA	36.5336	0.712654	0.712654	0.00850431	0.0465976
ENSG00000226067	LINC00623	NA	162.698	0.712631	-0.712631	0.000106287	0.00124972
ENSG00000271959	AC100803.4	NA	60.5808	0.711551	0.711551	0.0041413	0.0401205
ENSG00000169758	TMEM266	C15orf27,FLJ38190	118.298	0.710293	-0.710293	0.000357067	0.00524131
ENSG00000285471	AC007846.2	NA	151.953	0.710024	0.710024	0.000210849	0.00226538
ENSG00000187479	C11orf96	AG2	363.509	0.710008	0.710008	6.23063e-08	1.58117e-06
ENSG00000105173	CCNE1	CCNE	483.241	0.709362	0.709362	4.20177e-05	0.000909858
ENSG00000005243	COPZ2	MGC23008	37.2563	0.708942	0.708942	0.00800151	0.0657968
ENSG00000077150	NFKB2	LYT-10,NF-kB2,p105,p49/p100,p52	68.4	0.708866	0.708866	0.00215714	0.0237079
ENSG00000159398	CES5A	CAUXIN,CES4C1,CES5,CES7,FLJ31547	430.809	0.70838	0.70838	6.69354e-08	1.45283e-06
ENSG00000159761	C16orf86	FLJ41802	139.88	0.70789	0.70789	0.000112675	0.00196445
ENSG00000181754	AMIGO1	AMIGO,KIAA1163	2936.59	0.707703	-0.707703	1.36464e-10	4.56638e-09
ENSG00000265817	FSBP	NA	219.185	0.707308	0.707308	6.45777e-05	0.00081506
ENSG00000179314	WSCD1	KIAA0523	2246.97	0.70634	0.70634	1.28337e-10	4.15997e-09
ENSG00000163710	PCOLCE2	PCPE2	273.048	0.705842	-0.705842	3.91999e-06	6.9254e-05
ENSG00000003096	KLHL13	BKLHD2,FLJ10262,KIAA1309	3124.73	0.705	-0.705	8.04476e-10	2.28638e-08
ENSG00000165300	SLITRK5	bA364G4.2,KIAA0918,LRRC11	618.931	0.702909	-0.702909	1.20284e-08	5.97009e-07
ENSG00000163584	RPL22L1	NA	214.493	0.702806	0.702806	2.06631e-05	0.000299452
ENSG00000054392	HHAT	FLJ10724,GUP2,MART-2,MART2,rasp,sit,ski,Skn	270.115	0.701982	0.701982	4.76109e-06	8.03115e-05
ENSG00000001617	SEMA3F	Sema4,SEMAK	1336.01	0.701955	0.701955	1.83465e-13	7.55203e-12
ENSG00000282164	PEG13	NA	585.993	0.701782	-0.701782	5.29445e-07	1.10992e-05
ENSG00000053747	LAMA3	BM600-150kDa,epiligrin,kalinin-165kDa,LAMNA,nicein-150kDa	17.4745	0.701747	0.701747	0.0103746	0.130191
ENSG00000280646	RNA5SP196	RN5S196	67.6255	0.701216	-0.701216	0.00244657	0.0309602
ENSG00000134954	ETS1	ETS-1,EWSR2,FLJ10768	132.195	0.700369	0.700369	0.000851445	0.00737183
ENSG00000047634	SCML1	NA	390.37	0.7002	0.7002	1.70463e-05	0.000252647
ENSG00000124205	EDN3	ET3	49.2666	0.700193	0.700193	0.00510676	0.0470445
ENSG00000122483	CCDC18	NY-SAR-41	178.626	0.699945	0.699945	0.000748996	0.00661995
ENSG00000260442	ATP2A1-AS1	NA	141.505	0.699549	0.699549	0.00107879	0.0132201
ENSG00000175309	PHYKPL	AGXT2L2,MGC15875	637.425	0.699167	0.699167	2.51437e-09	7.20324e-08
ENSG00000170017	ALCAM	CD166,MEMD	20857.4	0.699138	-0.699138	2.63621e-15	1.45785e-13
ENSG00000196155	AC040160.1	NA	179.963	0.698854	0.698854	0.000280082	0.0029025
ENSG00000164438	TLX3	HOX11L2,RNX	1509.32	0.698262	-0.698262	1.39377e-09	3.46398e-08
ENSG00000165028	NIPSNAP3B	FLJ11275	248.56	0.697288	0.697288	1.80076e-05	0.000265707
ENSG00000214415	GNAT3	GDCA,gustducin	940.656	0.697235	-0.697235	4.57212e-08	8.47255e-07
ENSG00000168496	FEN1	FEN-1,MF1,RAD2	1746.83	0.696162	0.696162	1.16769e-06	1.67221e-05
ENSG00000188766	SPRED3	NA	1233.02	0.69508	-0.69508	2.11332e-06	2.82484e-05
ENSG00000266997	AC090227.2	NA	454.486	0.694159	0.694159	2.03217e-07	4.58095e-06
ENSG00000278709	NKILA	NA	53.3217	0.693666	0.693666	0.00587225	0.0660298
ENSG00000107611	CUBN	gp280,IFCR,MGA1	261.046	0.693461	-0.693461	8.76454e-06	0.00014025
ENSG00000169105	CHST14	D4ST-1,D4ST1,HD4ST	179.623	0.693368	0.693368	0.000100095	0.00118754
ENSG00000139973	SYT16	CHR14SYT,Strep14,SYT14L,yt14r	410.656	0.692855	-0.692855	8.98569e-07	1.82013e-05
ENSG00000113448	PDE4D	DPDE3	787.109	0.691213	-0.691213	1.53871e-08	4.15127e-07
ENSG00000142549	IGLON5	LOC402665	5144.4	0.688847	-0.688847	3.0199e-12	7.83223e-11
ENSG00000251493	FOXD1	FKHL8,FREAC4	55.8476	0.688643	0.688643	0.00546614	0.0494983
ENSG00000256463	SALL3	ZNF796	268.087	0.687907	-0.687907	3.31455e-06	5.81823e-05
ENSG00000269113	TRABD2B	TIKI2	127.148	0.687897	0.687897	0.00123419	0.0148028
ENSG00000272576	AC027271.1	NA	43.2806	0.687499	-0.687499	0.00846904	0.0699335
ENSG00000243696	AC006254.1	NA	492.212	0.686855	0.686855	7.71458e-05	0.000822159
ENSG00000151962	RBM46	CT68,MGC27016	81.6031	0.685793	0.685793	0.00169308	0.0238786
ENSG00000130222	GADD45G	CR6,DDIT2,GADD45gamma,GRP17	1467.23	0.685134	0.685134	2.52915e-14	1.14624e-12
ENSG00000184445	KNTC1	KIAA0166,ROD	1114.81	0.684659	0.684659	0.00289023	0.0149923
ENSG00000112276	BVES	HBVES,POP1,POPDC1	594.673	0.68372	0.68372	7.6523e-06	0.000122558
ENSG00000124104	SNX21	C20orf161,dJ337O18.4,SNX-L	499.219	0.683304	0.683304	1.33717e-07	2.7375e-06
ENSG00000074416	MGLL	HU-K5,MAGL,MGL	170.073	0.682452	0.682452	8.86622e-05	0.00106874
ENSG00000175155	YPEL2	FKSG4	729.824	0.681394	0.681394	4.07499e-10	1.0992e-08
ENSG00000078295	ADCY2	AC2,HBAC2,KIAA1060	1349.14	0.679143	0.679143	3.53656e-07	5.49556e-06
ENSG00000005059	MCUB	CCDC109B,FLJ20647	56.1138	0.679119	0.679119	0.006155	0.0536846
ENSG00000213949	ITGA1	CD49a,VLA1	116.753	0.678276	0.678276	0.000797115	0.00846027
ENSG00000275163	AC117457.1	NA	72.0195	0.67726	-0.67726	0.0040994	0.0390442
ENSG00000168843	FSTL5	DKFZp566D234,KIAA1263	296.429	0.677102	-0.677102	2.34045e-05	0.000328122
ENSG00000246640	PICART1	NA	31.4343	0.676862	0.676862	0.0107487	0.0831616
ENSG00000116774	OLFML3	HNOEL-iso,OLF44	214.123	0.675555	-0.675555	0.00101582	0.0127364
ENSG00000196358	NTNG2	KIAA1857,Lmnt2,NTNG1	1086.85	0.675206	-0.675206	1.57304e-05	0.000255546
ENSG00000072657	TRHDE	PAP-II,PGPEP2,TRH-DE	779.933	0.675078	0.675078	2.70385e-06	4.26206e-05
ENSG00000198189	HSD17B11	17-BETA-HSD11,17-BETA-HSDXI,DHRS8,PAN1B,RetSDR2,SDR16C2	313.046	0.675056	0.675056	2.88213e-06	5.22561e-05
ENSG00000163110	PDLIM5	Enh,LIM	601.974	0.675005	0.675005	3.16638e-07	1.18393e-05
ENSG00000187837	H1-2	H1.2,H1c,H1F2,H1s-1,HIST1H1C	23.4796	0.674387	0.674387	0.0148898	0.170461
ENSG00000185477	GPRIN3	FLJ42625,GRIN3	4001.14	0.673752	0.673752	2.18485e-12	8.29328e-11
ENSG00000105738	SIPA1L3	KIAA0545,SPAR3	2663.67	0.673273	0.673273	6.20786e-15	3.42097e-13
ENSG00000124782	RREB1	HNT	17.886	0.672698	0.672698	0.0158105	0.176655
ENSG00000177453	NIM1K	MGC42105,NIM1	373.088	0.672525	-0.672525	1.07001e-05	0.000168811
ENSG00000237737	DCTN1-AS1	NA	95.8071	0.672179	-0.672179	0.00188904	0.0208303
ENSG00000142449	FBN3	KIAA1776	472.333	0.672047	-0.672047	2.55391e-06	4.05656e-05
ENSG00000284008	MIR6511B1	hsa-mir-6511b-1	110.627	0.671495	0.671495	0.000689808	0.0110073
ENSG00000167306	MYO5B	KIAA1119	72.2477	0.670312	0.670312	0.00309586	0.0376179
ENSG00000178401	DNAJC22	FLJ13236,wus	364.963	0.669664	0.669664	1.5818e-05	0.00023662
ENSG00000181938	GINS3	FLJ13912,PSF3	314.105	0.669058	0.669058	0.00823973	0.047148
ENSG00000158715	SLC45A3	IPCA-2,IPCA-6,IPCA-8,PCANAP2,PCANAP6,PCANAP8,prostein	483.628	0.668855	-0.668855	9.84571e-06	0.000156337
ENSG00000119699	TGFB3	ARVD,ARVD1	2542.64	0.668851	0.668851	1.0137e-12	4.05825e-11
ENSG00000173926	MARCHF3	MARCH-III,MARCH3,MGC48332,RNF173	142.121	0.668543	0.668543	0.00048025	0.00678863
ENSG00000166750	SLFN5	MGC19764	474.273	0.668398	0.668398	9.26621e-06	0.000145056
ENSG00000142046	TMEM91	DSPC3,IFITMD6	267.1	0.667934	0.667934	7.63279e-06	0.000124177
ENSG00000165973	NELL1	FLJ45906,IDH3GL	665.787	0.667342	-0.667342	1.57297e-05	0.00039092
ENSG00000164306	PRIMPOL	CCDC111,FLJ33167	336.749	0.666882	0.666882	4.68074e-06	8.09437e-05
ENSG00000006047	YBX2	Contrin,CSDA3,MSY2	62.7826	0.666842	0.666842	0.00703393	0.0593967
ENSG00000133119	RFC3	MGC5276,RFC38	715.57	0.665729	0.665729	0.00626801	0.028038
ENSG00000167037	SGSM1	KIAA1941,RUTBC2	284.512	0.665488	-0.665488	5.0052e-05	0.000651206
ENSG00000132965	ALOX5AP	FLAP	75.6294	0.665453	0.665453	0.00410766	0.0398803
ENSG00000164647	STEAP1	PRSS24,STEAP	33.3525	0.665431	-0.665431	0.0121977	0.115748
ENSG00000111145	ELK3	ERP,NET,SAP2	83.951	0.664872	0.664872	0.00278077	0.0289274
ENSG00000255173	AP003068.3	NA	30.0576	0.664071	-0.664071	0.011794	0.14242
ENSG00000184408	KCND2	KIAA1044,Kv4.2,RK5	362.196	0.663999	0.663999	6.78879e-05	0.000844369
ENSG00000007516	BAIAP3	BAP3,KIAA0734	426.623	0.66396	-0.66396	8.6304e-06	0.000136104
ENSG00000267500	ZNF887P	ZNF887	66.4924	0.663912	0.663912	0.0072394	0.0620223
ENSG00000150636	CCDC102B	ACY1L,AN,C18orf14,FLJ23594,HsT1731	537.21	0.663683	0.663683	1.52408e-07	3.59656e-06
ENSG00000149927	DOC2A	NA	680.083	0.663642	-0.663642	8.24216e-09	2.43305e-07
ENSG00000180592	SKIDA1	C10orf140,FLJ45187	269.443	0.663293	-0.663293	8.29239e-06	0.000133458
ENSG00000091622	PITPNM3	ACKR6,CORD5,NIR1,RDGBA3	428.294	0.663089	0.663089	2.28999e-05	0.000328415
ENSG00000154122	ANKH	ANK,CCAL2,CMDJ,CPPDD,HANK,SLC62A1	2071.29	0.661981	0.661981	5.67027e-08	1.04606e-06
ENSG00000271810	AL603832.3	NA	2569.01	0.66157	0.66157	3.49086e-10	1.107e-08
ENSG00000150275	PCDH15	CDHR15,DFNB23,USH1F	394.014	0.660689	0.660689	0.000702301	0.00611596
ENSG00000111058	ACSS3	FLJ21963	38.2405	0.65993	0.65993	0.0102663	0.0801141
ENSG00000118418	HMGN3	TRIP7	781.443	0.659441	0.659441	2.65079e-09	8.59695e-08
ENSG00000181104	F2R	CF2R,PAR-1,PAR1,TR	4846.19	0.659236	-0.659236	2.65672e-13	7.81464e-12
ENSG00000170775	GPR37	EDNRBL,hET(B)R-LP,PAELR	365.924	0.659156	0.659156	9.0346e-07	1.82469e-05
ENSG00000131435	PDLIM4	RIL	688.957	0.659012	0.659012	1.83822e-07	3.02115e-06
ENSG00000152932	RAB3C	NA	4543.79	0.658571	-0.658571	1.13113e-14	5.86702e-13
ENSG00000236939	BAALC-AS2	BAALCOS,C8orf56,MGC39526	137.841	0.65834	0.65834	0.000261318	0.00332104
ENSG00000076003	MCM6	Mis5	1202.14	0.657573	0.657573	0.00550633	0.0252557
ENSG00000162552	WNT4	WNT-4	20.1078	0.657387	0.657387	0.0145786	0.168671
ENSG00000121440	PDZRN3	KIAA1095,LNX3,SEMACAP3,SEMCAP3	1343.78	0.656735	0.656735	8.57474e-08	2.37648e-06
ENSG00000124920	MYRF	C11orf9,MRF,Ndt80,pqn-47	35.4836	0.656087	0.656087	0.0110887	0.0868641
ENSG00000130590	SAMD10	C20orf136	533.356	0.655741	-0.655741	4.89856e-08	1.24166e-06
ENSG00000116396	KCNC4	C1orf30,HKSHIIIC,Kv3.4	651.538	0.655708	0.655708	1.81226e-08	4.44557e-07
ENSG00000198597	ZNF536	KIAA0390	771.695	0.654685	-0.654685	2.92893e-06	4.5777e-05
ENSG00000146950	SHROOM2	APXL	1165.92	0.654442	-0.654442	7.38185e-11	2.25312e-09
ENSG00000168481	LGI3	NA	113.683	0.654154	-0.654154	0.000710695	0.0112619
ENSG00000229108	LINC02587	MEOX2-AS1	34.2069	0.653407	-0.653407	0.0136705	0.125777
ENSG00000167178	ISLR2	KIAA1465	12823.2	0.652976	-0.652976	0.00499689	0.0223433
ENSG00000120693	SMAD9	MADH6,MADH9,SMAD8,SMAD8/9	310.551	0.652026	0.652026	2.61517e-05	0.000361833
ENSG00000111679	PTPN6	HCP,HCPH,PTP-1C,SHP-1,SHP1	125.248	0.651395	0.651395	0.000657009	0.00593789
ENSG00000185437	SH3BGR	21-GARP	107.209	0.651277	0.651277	0.00154189	0.0178693
ENSG00000197472	ZNF695	SBZF3	115.019	0.650967	0.650967	0.00216	0.0237311
ENSG00000019582	CD74	DHLAG	116.383	0.650835	0.650835	0.000652292	0.00713624
ENSG00000160539	PLPP7	C9orf67,FLJ14662,MGC12921,NET39,PPAPDC3	458.962	0.650777	0.650777	4.72888e-05	0.000606604
ENSG00000178882	RFLNA	Cfm2,FAM101A,FLJ44614,RefilinA	1922.84	0.650461	0.650461	7.05045e-14	3.01204e-12
ENSG00000198830	HMGN2	HMG17	4645.67	0.650046	0.650046	4.82973e-09	7.20324e-08
ENSG00000178573	MAF	c-MAF	275.968	0.649998	-0.649998	0.000103549	0.00121973
ENSG00000156787	TBC1D31	Gm85,MGC21654,WDR67	220.418	0.649761	0.649761	0.00057144	0.00528158
ENSG00000261786	AC006058.1	NA	766.678	0.648725	-0.648725	1.69644e-07	3.85056e-06
ENSG00000278419	AL451164.2	NA	279.535	0.648558	0.648558	0.000121814	0.00140067
ENSG00000152284	TCF7L1	TCF3	223.439	0.648304	0.648304	0.000900625	0.0114707
ENSG00000263917	AC011825.3	NA	215.712	0.648259	-0.648259	4.38386e-05	0.000862215
ENSG00000167992	VWCE	FLJ32009,URG11,VWC1	341.336	0.647335	0.647335	2.30345e-05	0.000325727
ENSG00000090539	CHRD	NA	665.415	0.646496	0.646496	5.94651e-09	1.87782e-07
ENSG00000198753	PLXNB3	PLEXB3,PLEXR,PLXN6	53.013	0.646122	0.646122	0.00941301	0.0750362
ENSG00000091656	ZFHX4	FLJ20980,ZFH4	322.835	0.646116	-0.646116	2.60449e-05	0.000370375
ENSG00000175697	GPR156	GABABL,PGR28	98.5181	0.645889	-0.645889	0.00223716	0.0298622
ENSG00000285244	DINOL	DINO	22.866	0.645813	0.645813	0.015034	0.171539
ENSG00000139354	GAS2L3	NA	1201.07	0.645213	0.645213	7.23114e-06	8.51653e-05
ENSG00000169242	EFNA1	ECKLG,EPLG1,LERK1,TNFAIP4	126.303	0.644036	0.644036	0.00127687	0.0103567
ENSG00000246273	SBF2-AS1	NA	115.013	0.643328	0.643328	0.000959593	0.0144958
ENSG00000176928	GCNT4	C2GNT3,LINC01336	922.889	0.642908	-0.642908	8.8763e-11	2.6729e-09
ENSG00000130775	THEMIS2	C1orf38,ICB-1	167.917	0.642434	0.642434	0.00022349	0.0029025
ENSG00000137101	CD72	CD72b,LYB2	26.889	0.642421	0.642421	0.0131125	0.154626
ENSG00000274933	TBC1D3I	NA	14.979	0.64237	0.64237	0.0131189	0.297212
ENSG00000158486	DNAH3	DKFZp434N074,DLP3,Dnahc3b,Hsadhc3	34.0352	0.642352	0.642352	0.00944212	0.0751708
ENSG00000275342	PRAG1	DKFZp761P0423,NACK,PEAK2,PRAGMIN,SgK223	264.548	0.641456	0.641456	5.52192e-05	0.000691534
ENSG00000261770	AC006504.1	NA	380.455	0.641343	-0.641343	3.27785e-05	0.000450593
ENSG00000249115	HAUS5	dgt5,KIAA0841	587.572	0.641089	0.641089	1.41093e-05	0.000214542
ENSG00000121957	GPSM2	DFNB82,LGN,Pins	582.292	0.639534	0.639534	2.01119e-05	0.000285967
ENSG00000145248	SLC10A4	MGC29802	480.85	0.639168	-0.639168	2.084e-05	0.000296886
ENSG00000159674	SPON2	DIL1	6734.33	0.638558	0.638558	4.31231e-15	1.97486e-13
ENSG00000269416	LINC01224	NA	749.344	0.637868	0.637868	3.11665e-05	0.000310981
ENSG00000119121	TRPM6	CHAK2,FLJ22628,HOMG,HSH	62.1346	0.637682	0.637682	0.00552298	0.050063
ENSG00000158560	DYNC1I1	DNCI1,DNCIC1	2187.2	0.637454	-0.637454	2.92508e-10	8.87664e-09
ENSG00000197584	KCNMB2	NA	74.3359	0.637424	-0.637424	0.00477152	0.0448624
ENSG00000155366	RHOC	ARH9,ARHC,RhoC	4705.14	0.636771	0.636771	9.11856e-09	2.1323e-07
ENSG00000067057	PFKP	PFK-C,PFKF	2023.93	0.635927	0.635927	3.67377e-06	4.92543e-05
ENSG00000149948	HMGA2	BABL,HMGIC,LIPO	192.379	0.635259	0.635259	0.00035863	0.00436984
ENSG00000204060	FOXO6	NA	238.394	0.635025	0.635025	3.04417e-05	0.000415448
ENSG00000166707	ZCCHC18	PNMA7B,SIZN2	1385.32	0.63454	-0.63454	2.57666e-10	8.98423e-09
ENSG00000013573	DDX11	CHL1,CHLR1,KRG2,WABS	824.522	0.634461	0.634461	1.72767e-05	0.000221401
ENSG00000159556	ISL2	FLJ10160	3061.97	0.634145	-0.634145	8.73836e-10	2.46455e-08
ENSG00000110492	MDK	FLJ27379,MK,NEGF2	16253.4	0.634031	0.634031	3.64998e-11	1.55348e-09
ENSG00000215397	SCRT2	ZNF898B	1523.01	0.633909	-0.633909	9.47789e-08	1.75501e-06
ENSG00000101670	LIPG	EDL	208.382	0.633863	0.633863	0.000119919	0.00209625
ENSG00000188158	NHS	NA	938.227	0.633724	0.633724	2.0891e-06	3.36337e-05
ENSG00000118407	FILIP1	FILIP,KIAA1275	162.703	0.633717	-0.633717	0.00167832	0.0156465
ENSG00000170275	CRTAP	CASP,LEPREL3,P3H5	1427.48	0.633665	0.633665	3.47971e-08	8.23526e-07
ENSG00000106633	GCK	HK4,MODY2	792.572	0.632961	0.632961	1.71334e-08	4.76836e-07
ENSG00000185483	ROR1	NTRKR1	282.925	0.632677	0.632677	1.24791e-05	0.000188248
ENSG00000197275	RAD54B	RDH54	161.136	0.631125	0.631125	0.000891295	0.011375
ENSG00000168487	BMP1	BMP-1,PCOLC	1854.96	0.630698	0.630698	3.81322e-11	1.33542e-09
ENSG00000159147	DONSON	B17,C21orf60,C2TA,DKFZP434M035	495.689	0.629885	0.629885	0.000386135	0.00610719
ENSG00000167315	ACAA2	DSAEC	1609.52	0.629296	0.629296	2.86419e-07	4.81241e-06
ENSG00000124493	GRM4	GPRC1D,mGlu4,MGLUR4	1474.22	0.62922	0.62922	1.25836e-10	3.91213e-09
ENSG00000134184	GSTM1	GST1,H-B,MU	233.957	0.62843	0.62843	0.00109069	0.00894244
ENSG00000079616	KIF22	Kid,KNSL4,OBP-1,OBP-2	2273.28	0.628182	0.628182	0.00371396	0.0201727
ENSG00000070729	CNGB1	CNCG2,CNCG3L,CNGB1B,GAR1,GARP,RCNC2,RCNCb,RP45	1466.14	0.628061	-0.628061	2.23178e-06	2.96259e-05
ENSG00000115468	EFHD1	FLJ13612	39.7766	0.627528	0.627528	0.0108437	0.0850672
ENSG00000185022	MAFF	hMafF	204.765	0.627439	-0.627439	0.00041151	0.00590085
ENSG00000243335	KCTD7	CLN14,EPM3,FLJ32069	4876.82	0.626401	-0.626401	2.48045e-12	6.50309e-11
ENSG00000204228	HSD17B8	D6S2245E,FABGL,H2-KE6,HKE6,KE6,RING2,SDR30C1	273.001	0.625968	0.625968	2.83666e-05	0.0003966
ENSG00000111860	CEP85L	bA57K17.2,C6orf204,NY-BR-15	2254.61	0.625441	-0.625441	3.40654e-10	1.07827e-08
ENSG00000286099	NA	NA	75.0773	0.625377	0.625377	0.00549211	0.0608735
ENSG00000166394	CYB5R2	NA	280.614	0.625093	0.625093	0.000830374	0.00705672
ENSG00000234377	OBI1-AS1	POU4F1-AS1,RNF219-AS1	29.1123	0.624673	-0.624673	0.0159023	0.179098
ENSG00000162390	ACOT11	BFIT,BFIT1,KIAA0707,STARD14,THEA,THEM1	26.1386	0.624284	0.624284	0.00987744	0.127522
ENSG00000250579	AC022424.1	NA	267.432	0.624187	-0.624187	6.61286e-05	0.00082512
ENSG00000112759	SLC29A1	ENT1	1953.43	0.624114	0.624114	5.84446e-06	7.50285e-05
ENSG00000204536	CCHCR1	C6orf18,HCR	746.793	0.622668	0.622668	3.59203e-06	4.56564e-05
ENSG00000157240	FZD1	DKFZp564G072	943.904	0.62202	0.62202	3.39081e-08	8.49011e-07
ENSG00000149575	SCN2B	NA	168.534	0.620998	-0.620998	0.00180581	0.0166078
ENSG00000134532	SOX5	L-SOX5,MGC35153	691.284	0.620862	0.620862	1.26343e-06	1.76964e-05
ENSG00000092850	TEKT2	TEKTB1	41.7355	0.620853	-0.620853	0.0103586	0.0823296
ENSG00000102265	TIMP1	CLGI,EPO,TIMP	334.011	0.620586	0.620586	5.93496e-05	0.000755036
ENSG00000070601	FRMPD1	FRMD2,KIAA0967	2737.1	0.620426	-0.620426	1.71626e-06	2.45731e-05
ENSG00000258752	AL357093.2	NA	16.2403	0.620127	-0.620127	0.0131333	0.19622
ENSG00000196104	SPOCK3	testican-3	3459.16	0.620006	-0.620006	2.82916e-06	2.71599e-05
ENSG00000130038	CRACR2A	EFCAB4B,MGC4266	45.0171	0.619851	0.619851	0.0126987	0.0944634
ENSG00000155530	LRGUK	CFAP246,FLJ32786	48.0341	0.619569	-0.619569	0.00941163	0.0750362
ENSG00000120725	SIL1	BAP,MSS,ULG5	722.049	0.619437	0.619437	1.45854e-07	3.34261e-06
ENSG00000089169	RPH3A	exophilin-1,KIAA0985,rabphilin	36.5487	0.619427	-0.619427	0.0154837	0.109393
ENSG00000160446	ZDHHC12	FLJ14524,ZNF400	444.455	0.619213	0.619213	5.83125e-06	9.83251e-05
ENSG00000284879	AC133644.3	NA	81.3228	0.619142	0.619142	0.00518449	0.0582538
ENSG00000276023	DUSP14	MKP-L,MKP6	637.751	0.618497	0.618497	3.1527e-07	6.86537e-06
ENSG00000095303	PTGS1	COX1,PGHS-1,PTGHS	193.588	0.618453	0.618453	0.000238366	0.00252091
ENSG00000227036	LINC00511	onco-lncRNA-12	118.588	0.617736	0.617736	0.00335769	0.0276275
ENSG00000151812	SLC35F4	C14orf36,FLJ37712	67.5045	0.617648	-0.617648	0.0102166	0.0957011
ENSG00000076864	RAP1GAP	KIAA0474,RAP1GA1,RAP1GAP1,RAP1GAPII	933.884	0.617603	-0.617603	5.26522e-08	1.26581e-06
ENSG00000146005	PSD2	DKFZp761B0514,EFA6C	2531.81	0.617505	-0.617505	1.05014e-12	4.55948e-11
ENSG00000100979	PLTP	BPIFE	878.998	0.616954	0.616954	2.29159e-08	6.21345e-07
ENSG00000262410	AC024361.1	NA	39.3809	0.615987	-0.615987	0.0137579	0.102602
ENSG00000120802	TMPO	LAP2,LEMD4,TP	2274.01	0.615505	0.615505	8.06464e-06	0.000103805
ENSG00000107537	PHYH	PAHX,PHYH1,RD	1301.99	0.61508	0.61508	7.71027e-08	1.35913e-06
ENSG00000246263	UBR5-AS1	NA	19.2933	0.61459	0.61459	0.0193326	0.206158
ENSG00000280079	AC011447.7	NA	74.9189	0.614474	0.614474	0.0056339	0.0506812
ENSG00000152377	SPOCK1	SPOCK,testican-1,TIC1	6193.18	0.614334	-0.614334	0.00169637	0.0123514
ENSG00000167711	SERPINF2	A2AP,AAP,ALPHA-2-PI,API,PLI	18.4175	0.613713	0.613713	0.018791	0.202029
ENSG00000253831	ETV3L	FLJ16478	140.495	0.613458	-0.613458	0.00207061	0.0154768
ENSG00000180875	GREM2	CKTSF1B2,DAND3,FLJ21195,Prdc	424.377	0.613295	0.613295	7.75204e-05	0.000942521
ENSG00000233393	AP000688.2	NA	310.009	0.613171	-0.613171	0.000218351	0.00234103
ENSG00000170370	EMX2	NA	126.791	0.612663	-0.612663	0.0024366	0.0176296
ENSG00000043143	JADE2	JADE-2,KIAA0239,PHF15	85.6207	0.612176	0.612176	0.00385268	0.0377514
ENSG00000183963	SMTN	NA	501.471	0.611942	0.611942	1.56304e-07	3.58002e-06
ENSG00000155367	PPM1J	DKFZp434P1514,FLJ35951,MGC19531,PP2Czeta,PPP2CZ	175.702	0.611777	0.611777	0.000191475	0.00310772
ENSG00000256196	AP003721.1	NA	231.81	0.611293	-0.611293	0.00052587	0.00493403
ENSG00000204267	TAP2	ABCB3,D6S217E,PSF2,RING11	359.292	0.611283	-0.611283	2.04163e-05	0.000289429
ENSG00000175322	ZNF519	FLJ36809,HsT2362	486.004	0.610636	0.610636	4.84944e-06	8.22296e-05
ENSG00000089472	HEPH	CPL,KIAA0698	197.643	0.609345	-0.609345	0.000300948	0.00457789
ENSG00000160703	NLRX1	CLR11.3,NOD9	84.0682	0.609337	0.609337	0.00727836	0.0761364
ENSG00000144857	BOC	CDON2	49.7889	0.609295	0.609295	0.0141516	0.128934
ENSG00000155886	SLC24A2	NCKX2	33.5201	0.609031	-0.609031	0.0114026	0.0586199
ENSG00000076351	SLC46A1	HCP1,MGC9564,PCFT	478.417	0.608936	0.608936	2.22532e-06	6.92179e-05
ENSG00000080503	SMARCA2	BAF190,BRM,hBRM,hSNF2a,SNF2,SNF2L2,SNF2LA,Sth1p,SWI2	869.241	0.60862	0.60862	7.26953e-07	1.06921e-05
ENSG00000176974	SHMT1	CSHMT,MGC15229,MGC24556,SHMT	204.71	0.608199	0.608199	0.0015117	0.017617
ENSG00000174611	KY	FLJ33207	88.6879	0.607951	-0.607951	0.00636437	0.055151
ENSG00000246877	DNM1P35	DNM1DN8-2,DNM1DN8@	46.8585	0.607885	0.607885	0.0103318	0.0818663
ENSG00000070759	TESK2	NA	105.12	0.60768	0.60768	0.00362549	0.0362474
ENSG00000102755	FLT1	FLT,VEGFR1	117.476	0.607054	0.607054	0.00118097	0.00973406
ENSG00000101188	NTSR1	NTR	39.182	0.607049	0.607049	0.0160444	0.114434
ENSG00000084207	GSTP1	FAEES3,GST3,GSTP	7865.84	0.606089	0.606089	8.88421e-08	1.73103e-06
ENSG00000183579	ZNRF3	BK747E2.3,FLJ22057,KIAA1133,RNF203	335.368	0.605969	0.605969	2.06036e-05	0.000299956
ENSG00000092820	EZR	VIL2	5293.61	0.605468	0.605468	2.84504e-12	1.09495e-10
ENSG00000153531	ADPRHL1	ARH2	2027.9	0.605347	0.605347	1.68085e-07	2.95585e-06
ENSG00000171159	C9orf16	EST00098,FLJ12823,MGC4639	8101.11	0.605293	0.605293	8.11444e-13	4.05683e-11
ENSG00000152092	ASTN1	ASTN	4011.99	0.604682	-0.604682	2.13041e-07	3.66987e-06
ENSG00000164877	MICALL2	FLJ23471,JRAB,MGC46023,MICAL-L2	422.573	0.604282	0.604282	0.000176124	0.00190836
ENSG00000101958	GLRA2	GLR	599.393	0.604232	-0.604232	1.64435e-05	0.000212364
ENSG00000070950	RAD18	RNF73	500.473	0.604179	0.604179	0.000310274	0.00317233
ENSG00000162063	CCNF	FBX1,FBXO1	1477.05	0.603846	0.603846	7.11767e-06	8.44113e-05
ENSG00000147065	MSN	NA	5382.59	0.603222	0.603222	2.70233e-09	6.98224e-08
ENSG00000265579	AC023301.1	NA	169.902	0.603131	0.603131	0.00156381	0.0122385
ENSG00000048392	RRM2B	p53R2	1618.36	0.603039	0.603039	4.63199e-08	8.61166e-07
ENSG00000176393	RNPEP	APB	1721.48	0.602775	0.602775	2.57146e-08	6.04875e-07
ENSG00000133124	IRS4	IRS-4,PY160	211.142	0.602585	-0.602585	0.0010289	0.0104718
ENSG00000106948	AKNA	KIAA1968	511.033	0.602521	0.602521	1.9619e-05	0.000473921
ENSG00000188916	INSYN2A	C10orf141,FAM196A,FLJ45557,INSYN2	791.553	0.602442	-0.602442	3.09858e-05	0.000307544
ENSG00000095203	EPB41L4B	EHM2,LULU2	773.014	0.601279	0.601279	6.53333e-07	9.65873e-06
ENSG00000133398	MED10	L6,MGC5309,NUT2,TRG20	1101.42	0.601269	-0.601269	1.31149e-08	4.17233e-07
ENSG00000185442	FAM174B	LOC400451,MGC102891	241.936	0.601096	0.601096	0.000431753	0.00413638
ENSG00000129534	MIS18BP1	C14orf106,FLJ11186,KIAA1903,KNL2,M18BP1	368.305	0.599939	0.599939	0.0123556	0.0650636
ENSG00000180155	LYNX1	SLURP2	792.423	0.599833	0.599833	2.45505e-08	5.90017e-07
ENSG00000232977	LINC00327	NCRNA00327	73.066	0.598964	0.598964	0.00490851	0.0457009
ENSG00000273942	AC007351.2	NA	32.5949	0.59891	-0.59891	0.0141648	0.0695328
ENSG00000100629	CEP128	C14orf145,C14orf61	273.614	0.598358	0.598358	0.000547465	0.00503354
ENSG00000260469	INSYN1-AS1	C15orf59-AS1,TCONS_00023459	1140.84	0.59796	0.59796	9.84767e-08	2.69883e-06
ENSG00000196338	NLGN3	ASPGX1,AUTSX1,HNL3,KIAA1480	1532.94	0.597794	-0.597794	3.06884e-08	7.07657e-07
ENSG00000277967	AL049766.3	NA	1432.75	0.597569	-0.597569	1.5493e-08	3.9407e-07
ENSG00000117016	RIMS3	NIM3,RIM3	19429.8	0.597194	-0.597194	3.06535e-10	8.98423e-09
ENSG00000067955	CBFB	PEBP2B	5258.08	0.596906	-0.596906	7.48398e-07	7.34401e-06
ENSG00000012171	SEMA3B	LUCA-1,SemA,sema5,SEMAA,semaV	164.417	0.596632	0.596632	0.000864021	0.0074642
ENSG00000182022	CHST15	BRAG,GALNAC4S-6ST,KIAA0598	663.896	0.596343	0.596343	3.54449e-06	6.34198e-05
ENSG00000125851	PCSK2	NEC2,PC2,SPC2	2482.14	0.594791	0.594791	6.13593e-08	1.27337e-06
ENSG00000129219	PLD2	NA	408.638	0.594605	0.594605	5.94647e-06	9.76216e-05
ENSG00000083067	TRPM3	GON-2,KIAA1616,LTRPC3	111.574	0.594408	-0.594408	0.00299608	0.0307193
ENSG00000150594	ADRA2A	ADRA2,ADRA2R,ADRAR	445.021	0.59406	-0.59406	0.000125399	0.00125193
ENSG00000165985	C1QL3	C1ql,C1QTNF13,CTRP13,K100	258.893	0.593987	-0.593987	0.00140297	0.0109713
ENSG00000119333	WDR34	bA216B9.3,DIC5,FAP133,MGC20486	869.017	0.593729	0.593729	0.00019111	0.00149908
ENSG00000204950	LRRC10B	NA	356.961	0.593374	0.593374	1.91212e-05	0.000279992
ENSG00000274767	AC243829.1	NA	95.8227	0.593052	0.593052	0.00290455	0.0371047
ENSG00000161681	SHANK1	SPANK-1,SSTRIP,synamon	958.234	0.592095	-0.592095	1.23607e-06	1.72989e-05
ENSG00000068976	PYGM	GSD5	876.818	0.591789	0.591789	1.55647e-06	2.1293e-05
ENSG00000149599	DUSP15	bA243J16.5,bA243J16.6,C20orf57,FLJ20645,VHY	979.251	0.591649	0.591649	9.48867e-09	2.43949e-07
ENSG00000204580	DDR1	CAK,CD167,EDDR1,NEP,NTRK4,PTK3A,RTK6	4001.25	0.591471	0.591471	1.5985e-12	4.28398e-11
ENSG00000165061	ZMAT4	FLJ13842	411.963	0.591326	0.591326	0.000129306	0.00148201
ENSG00000172469	MANEA	FLJ12838,mandaselin	296.388	0.590885	0.590885	0.000225818	0.00241195
ENSG00000187398	LUZP2	NA	144.089	0.590885	0.590885	0.00170207	0.0157959
ENSG00000273749	CYFIP1	KIAA0068,P140SRA-1,SHYC	1646.67	0.590725	0.590725	9.27155e-10	2.39537e-08
ENSG00000166016	ABTB2	ABTB2A,BTBD22,DKFZP586C1619	476.627	0.590575	0.590575	2.40026e-05	0.000563629
ENSG00000185052	SLC24A3	NA	474.199	0.590429	-0.590429	0.000850616	0.00640574
ENSG00000109670	FBXW7	AGO,CDC4,FBW7,FBX30,FBXW6,FLJ11071,SEL-10,SEL10	4440.38	0.590106	-0.590106	1.30358e-10	4.19878e-09
ENSG00000178222	RNF212	FLJ38841,LOC285498	113.852	0.590095	0.590095	0.00198422	0.0271368
ENSG00000177084	POLE	POLE1	1910.26	0.589572	0.589572	0.00525669	0.0286604
ENSG00000184005	ST6GALNAC3	SIAT7C	297.809	0.589258	-0.589258	7.31135e-05	0.000884417
ENSG00000189419	SPATA41	FLJ42289,HSD47	51.9838	0.589167	-0.589167	0.00921115	0.0752183
ENSG00000033122	LRRC7	densin-180,KIAA1365	237.578	0.589001	-0.589001	0.00143023	0.0113966
ENSG00000106399	RPA3	REPA3	485.075	0.588705	0.588705	7.72259e-05	0.000822239
ENSG00000156475	PPP2R2B	B55beta,PR52B,PR55-BETA,SCA12	4674.96	0.58834	-0.58834	1.87885e-11	3.99621e-10
ENSG00000120913	PDLIM2	NA	142.548	0.587851	-0.587851	0.00158643	0.0183179
ENSG00000181826	RELL1	NA	336.207	0.586788	0.586788	0.000411216	0.00402135
ENSG00000166845	C18orf54	LAS2,MGC33382	369.385	0.586424	0.586424	0.00029546	0.00298432
ENSG00000286923	NA	NA	42.6763	0.585623	0.585623	0.0127784	0.119724
ENSG00000100968	NFATC4	NFAT3	265.029	0.585332	0.585332	4.31198e-05	0.000571409
ENSG00000184160	ADRA2C	ADRA2L2,ADRA2RL2,ADRARL2	47.2182	0.585173	0.585173	0.0117762	0.0903068
ENSG00000120158	RCL1	RNAC,RPCL1	752.07	0.585011	0.585011	1.91716e-08	4.68211e-07
ENSG00000106404	CLDN15	NA	333.469	0.584949	0.584949	1.53077e-05	0.000229515
ENSG00000140465	CYP1A1	CP11,CYP1,P1-450,P450-C,P450DX	56.4827	0.584757	-0.584757	0.00896591	0.0484288
ENSG00000117595	IRF6	LPS,OFC6,VWS,VWS1	26.9911	0.584571	0.584571	0.0175297	0.190004
ENSG00000234127	TRIM26	RNF95,ZNF173	2358.73	0.584235	0.584235	1.1564e-09	3.0806e-08
ENSG00000170734	POLH	RAD30A,XP-V	584.733	0.584179	0.584179	1.07534e-06	2.14962e-05
ENSG00000287694	NA	NA	1476.15	0.584143	-0.584143	1.24887e-10	4.36579e-09
ENSG00000261409	AL035425.4	NA	170.871	0.583974	-0.583974	0.00132761	0.0157821
ENSG00000064300	NGFR	CD271,p75NTR,TNFRSF16	14186.8	0.583791	-0.583791	4.55696e-10	1.15846e-08
ENSG00000169432	SCN9A	ETHA,Nav1.7,NE-NA,NENA,PN1	2556.8	0.583571	-0.583571	3.29905e-07	5.49556e-06
ENSG00000142319	SLC6A3	DAT,DAT1	545.461	0.583271	0.583271	4.7857e-05	0.00102029
ENSG00000161513	FDXR	ADR,ADXR	877	0.583046	0.583046	2.83105e-06	3.65261e-05
ENSG00000017483	SLC38A5	JM24,SN2	383.494	0.582954	0.582954	7.15107e-06	0.000116959
ENSG00000143390	RFX5	NA	1757.91	0.582892	0.582892	2.6026e-11	1.02082e-09
ENSG00000092621	PHGDH	PDG,PGDH,SERA	4093.88	0.58234	0.58234	1.33837e-06	1.9775e-05
ENSG00000166025	AMOTL1	JEAP	3068.41	0.582313	0.582313	1.2469e-09	3.59132e-08
ENSG00000162878	PKDCC	SgK493,Vlk	11071.3	0.581955	0.581955	1.38178e-08	3.02811e-07
ENSG00000105261	OVOL3	HOVO3	28.8806	0.581857	0.581857	0.0166704	0.182823
ENSG00000182199	SHMT2	SHMT	3030.42	0.581839	0.581839	3.01161e-06	4.12645e-05
ENSG00000156500	FAM122C	RP3-473B4.1	198.018	0.581512	0.581512	0.000644543	0.0058207
ENSG00000104375	STK3	KRS1,MST2	48.4168	0.5813	0.5813	0.0114586	0.0890882
ENSG00000141314	RHBDL3	RHBDL4,VRHO	3109.15	0.580985	0.580985	4.32705e-10	1.34246e-08
ENSG00000233251	AC007743.1	NA	47.971	0.580928	-0.580928	0.0125047	0.117892
ENSG00000091986	CCDC80	CL2,DRO1,SSG1,URB	55.7921	0.580845	-0.580845	0.0127785	0.0948798
ENSG00000224046	AC005076.2	NA	50.0223	0.580761	0.580761	0.0114678	0.0588533
ENSG00000125733	TRIP10	CIP4,HSTP,STOT,STP	198.158	0.58015	0.58015	0.000463327	0.00447017
ENSG00000137571	SLCO5A1	OATP-J,OATP5A1,OATPRP4,SLC21A15	1328.32	0.579884	-0.579884	1.39474e-08	4.54966e-07
ENSG00000118557	PMFBP1	NA	871.03	0.578677	-0.578677	3.53336e-05	0.000469284
ENSG00000002587	HS3ST1	3OST1	1475.84	0.577922	0.577922	1.40518e-05	0.000155244
ENSG00000131480	AOC2	DAO2,RAO	284.991	0.577915	-0.577915	0.000142092	0.00160804
ENSG00000284964	AC242842.2	NA	74.6447	0.577145	-0.577145	0.00776163	0.0800224
ENSG00000164111	ANXA5	ANX5,ENX2	3718.52	0.576756	0.576756	1.00324e-10	2.19983e-09
ENSG00000130844	ZNF331	RITA,ZNF361,ZNF463	718.507	0.575962	0.575962	0.000189736	0.00148279
ENSG00000230445	LRRC37A6P	LRRC37E	49.1073	0.575659	-0.575659	0.0126366	0.0636241
ENSG00000249790	AC092490.1	NA	130.896	0.575619	-0.575619	0.00303906	0.0255107
ENSG00000089177	KIF16B	C20orf23,dJ971B4.1,FLJ20135,SNX23	336.171	0.575303	0.575303	3.13444e-05	0.000422307
ENSG00000074621	SLC24A1	CSNB1D,HsT17412,KIAA0702,NCKX,NCKX1,RODX	105.906	0.575188	0.575188	0.00303389	0.0383663
ENSG00000028277	POU2F2	OCT2,OTF2	895.624	0.574983	0.574983	1.74651e-07	3.95001e-06
ENSG00000121310	ECHDC2	FLJ10948	33.4103	0.573264	0.573264	0.0184714	0.124473
ENSG00000234741	GAS5	NCRNA00030,SNHG2	4535.48	0.57325	-0.57325	5.72578e-11	1.17725e-09
ENSG00000270036	AC027243.3	NA	113.919	0.573214	-0.573214	0.00287891	0.0356788
ENSG00000181350	LRRC75A	C17orf76,FAM211A,FLJ35696	94.4208	0.573087	0.573087	0.00648499	0.0569522
ENSG00000175161	CADM2	IGSF4D,Necl-3,NECL3,SynCAM2	1191.63	0.572864	0.572864	1.90417e-07	3.87582e-06
ENSG00000065308	TRAM2	KIAA0057	336.36	0.572575	0.572575	3.10636e-05	0.000419714
ENSG00000181322	NME9	NM23-H9,TXL-2,TXNDC6	35.7713	0.57209	-0.57209	0.015674	0.138941
ENSG00000150457	LATS2	NA	218.594	0.571917	-0.571917	0.000205993	0.00334222
ENSG00000183814	LIN9	TGS	246.066	0.571801	0.571801	0.00132958	0.0104837
ENSG00000136531	SCN2A	HBSCI,HBSCII,Nav1.2,SCN2A1,SCN2A2	979.703	0.571562	-0.571562	1.14628e-06	2.12394e-05
ENSG00000089163	SIRT4	SIR2L4	133.901	0.571211	-0.571211	0.00218617	0.0161346
ENSG00000189143	CLDN4	CPE-R,CPETR,CPETR1,hCPE-R,WBSCR8	37.8004	0.571125	0.571125	0.0160525	0.141345
ENSG00000064655	EYA2	EAB1	2521.85	0.570662	0.570662	1.93049e-10	6.30154e-09
ENSG00000121064	SCPEP1	RISC	327.513	0.570359	0.570359	7.24654e-05	0.000890139
ENSG00000174136	RGMB	DRAGON,FLJ90406	9145.03	0.570194	-0.570194	3.39904e-08	6.871e-07
ENSG00000188958	UTS2B	U2B,URP,UTS2D	63.494	0.570168	-0.570168	0.0121101	0.108598
ENSG00000184205	TSPYL2	CDA1,CINAP,CTCL,DENTT,HRIHFB2216,SE20-4,TSPX	787.713	0.570038	0.570038	1.20982e-07	2.71055e-06
ENSG00000063127	SLC6A16	NTT5	77.0973	0.569401	0.569401	0.0128027	0.0968287
ENSG00000157637	SLC38A10	MGC15523,PP1744	2606.68	0.568818	0.568818	1.10518e-10	3.5662e-09
ENSG00000119283	TRIM67	TNL	1652.9	0.568801	-0.568801	2.00944e-10	6.025e-09
ENSG00000146021	KLHL3	KIAA1129	431.913	0.568694	-0.568694	7.38973e-05	0.000891086
ENSG00000142798	HSPG2	perlecan,PRCAN,SJS1	167.006	0.567497	0.567497	0.00304362	0.0211882
ENSG00000148926	ADM	AM	34.5692	0.566831	0.566831	0.0127405	0.0960596
ENSG00000175806	MSRA	NA	229.883	0.565573	0.565573	0.000343239	0.00343589
ENSG00000120896	SORBS3	SCAM-1,SH3D4,vinexin	140.689	0.565318	0.565318	0.00781192	0.0650636
ENSG00000185070	FLRT2	NA	1240.56	0.565271	-0.565271	4.47465e-07	1.08632e-05
ENSG00000141744	PNMT	PENT	16.5067	0.565008	0.565008	0.00739791	0.201967
ENSG00000166965	RCCD1	MGC14386	345.136	0.564934	0.564934	0.00200785	0.0150639
ENSG00000148498	PARD3	ASIP,Baz,Bazooka,PAR3,PARD3A,PPP1R118	1455.9	0.564583	0.564583	1.88224e-09	5.72965e-08
ENSG00000137309	HMGA1	HMGIY	7293.42	0.564	0.564	4.70623e-06	7.63655e-05
ENSG00000130766	SESN2	DKFZp761M0212,HI95,SES2,SEST2	1743.15	0.563969	0.563969	1.0243e-09	2.6212e-08
ENSG00000145198	VWA5B2	DKFZp761K032,LOC90113	1870.48	0.563519	0.563519	6.20043e-10	1.64459e-08
ENSG00000196083	IL1RAP	C3orf13,IL-1RAcP,IL1R3	161.235	0.563181	0.563181	0.00367405	0.0247752
ENSG00000176208	ATAD5	C17orf41,ELG1,FLJ12735,FRAG1	246.902	0.563153	0.563153	0.00276146	0.0191735
ENSG00000259024	TVP23C-CDRT4	FAM18B2-CDRT4	730.983	0.562682	-0.562682	4.74058e-06	5.84569e-05
ENSG00000123901	GPR83	GPR72	1113.02	0.562661	-0.562661	3.10393e-07	7.52362e-06
ENSG00000167216	KATNAL2	DKFZP667C165,MGC33211	135.639	0.562638	0.562638	0.00431582	0.0412846
ENSG00000105376	ICAM5	TLCN,TLN	39.6275	0.562242	0.562242	0.0163082	0.115429
ENSG00000152910	CNTNAP4	CASPR4,KIAA1763	1768.92	0.561756	-0.561756	7.65632e-11	2.31589e-09
ENSG00000242950	ERVW-1	envW,ERVWE1,HERV-7q,HERV-W,HERV-W-ENV,HERVW	588.599	0.561727	-0.561727	0.000930983	0.00693226
ENSG00000187902	SHISA7	NA	925.433	0.561575	-0.561575	6.29796e-06	7.57579e-05
ENSG00000099994	SUSD2	BK65A6.2,FLJ22778,W5C5	3099.63	0.561559	0.561559	2.35366e-05	0.00025594
ENSG00000091136	LAMB1	CLM	3636.87	0.560418	0.560418	2.33045e-09	5.9431e-08
ENSG00000226332	AL354836.1	NA	113.904	0.559996	0.559996	0.00354893	0.0418926
ENSG00000165633	VSTM4	C10orf72,FLJ31737	433.032	0.559619	-0.559619	0.000237784	0.00246812
ENSG00000069020	MAST4	KIAA0303	628.941	0.558471	0.558471	2.65339e-06	4.73639e-05
ENSG00000132383	RPA1	HSSB,REPA1,RF-A,RP-A,RPA70	2670.95	0.55824	0.55824	9.254e-08	1.79977e-06
ENSG00000175084	DES	CMD1I,CSM1,CSM2	55.9357	0.558124	0.558124	0.0125574	0.118173
ENSG00000089847	ANKRD24	KIAA1981	591.154	0.557697	-0.557697	8.5034e-06	0.000225983
ENSG00000173548	SNX33	MGC32065,SH3PX3,SH3PXD3C,SNX30	884.558	0.557262	0.557262	2.05614e-08	5.42596e-07
ENSG00000100867	DHRS2	HEP27,SDR25C1	354.53	0.557115	0.557115	0.000497578	0.0047208
ENSG00000163050	COQ8A	ADCK3,CABC1,COQ8,SCAR9	2290.5	0.557037	0.557037	2.10778e-09	5.4138e-08
ENSG00000125520	SLC2A4RG	GEF,HDBP1,Si-1-2,Si-1-2-19	548.003	0.556871	0.556871	0.000232805	0.00241195
ENSG00000188878	FBF1	ALB,FBF-1,FLJ00103,KIAA1863	104.319	0.55686	0.55686	0.00631439	0.0558309
ENSG00000283674	AC068587.4	NA	73.287	0.556625	0.556625	0.0101039	0.0803685
ENSG00000197705	KLHL14	KIAA1384	59.0654	0.556229	0.556229	0.0169765	0.143182
ENSG00000173208	ABCD2	ALDL1,ALDR,ALDRP	198.846	0.555665	0.555665	0.000829824	0.010749
ENSG00000065675	PRKCQ	NA	156.024	0.555433	-0.555433	0.00121992	0.0100129
ENSG00000259199	AC022523.1	NA	32.9596	0.554856	-0.554856	0.0179697	0.122065
ENSG00000163864	NMNAT3	PNAT3	18.1489	0.554724	0.554724	0.0162377	0.179384
ENSG00000287168	NA	NA	308.641	0.553807	0.553807	5.83974e-05	0.000744526
ENSG00000151079	KCNA6	HBK2,Kv1.6,PPP1R96	1452.74	0.553794	-0.553794	6.21374e-07	9.21681e-06
ENSG00000131378	RFTN1	FLJ23866,KIAA0084,MIG2,Raftlin	668.096	0.553581	-0.553581	1.33308e-05	0.000200495
ENSG00000237941	KCNQ1DN	BWRT,HSA404617	51.0038	0.553459	-0.553459	0.0156706	0.0754328
ENSG00000135269	TES	DKFZP586B2022,TESS-2,TESTIN	1902.9	0.553091	-0.553091	4.70848e-10	1.33365e-08
ENSG00000196935	SRGAP1	ARHGAP13,KIAA1304	1413.56	0.553021	-0.553021	5.71455e-09	1.26584e-07
ENSG00000185737	NRG3	NA	812.92	0.552894	-0.552894	6.59198e-06	0.000106419
ENSG00000105711	SCN1B	NA	155.794	0.552854	0.552854	0.00181295	0.016661
ENSG00000171791	BCL2	Bcl-2,PPP1R50	324.472	0.552676	0.552676	0.000970303	0.00828005
ENSG00000119227	PIGZ	FLJ12768,MGC52163,SMP3	966.184	0.552519	-0.552519	7.48355e-07	1.43968e-05
ENSG00000106245	BUD31	Cwc14,EDG-2,EDG2,fSAP17,G10,YCR063W	2243.02	0.552333	-0.552333	1.20167e-08	2.90477e-07
ENSG00000158201	ABHD3	LABH3	223.851	0.552182	0.552182	0.00369902	0.0249178
ENSG00000176641	RNF152	FLJ39176	2932.96	0.55159	-0.55159	9.1193e-11	3.15416e-09
ENSG00000115963	RND3	ARHE,Rho8,RhoE	3008.18	0.551576	-0.551576	1.18796e-07	2.35214e-06
ENSG00000125430	HS3ST3B1	30ST3B1,3OST3B1	398.97	0.551532	-0.551532	0.000417265	0.00398744
ENSG00000147100	SLC16A2	AHDS,DXS128,MCT7,MCT8,MRX22,XPCT	1844.29	0.550683	-0.550683	1.00234e-06	1.52017e-05
ENSG00000180269	GPR139	PGR3	235.618	0.55042	-0.55042	0.000389722	0.00375511
ENSG00000072736	NFATC3	NFAT4,NFATX	1061.93	0.550342	0.550342	3.60548e-07	8.63168e-06
ENSG00000125895	TMEM74B	C20orf46,FLJ11190	385.744	0.550274	-0.550274	1.54182e-05	0.000227251
ENSG00000167912	AC090152.1	NA	109.533	0.55022	-0.55022	0.00515774	0.0474307
ENSG00000140022	STON2	STN2,STNB2	1383.92	0.550177	0.550177	1.02448e-07	2.79038e-06
ENSG00000007062	PROM1	AC133,CD133,CORD12,MCDR2,PROML1,RP41,STGD4	119.665	0.549947	-0.549947	0.00284057	0.0200121
ENSG00000166448	TMEM130	DKFZp761L1417,FLJ42643	2560.22	0.548933	-0.548933	3.54e-09	8.9278e-08
ENSG00000120156	TEK	CD202b,TIE-2,TIE2,VMCM,VMCM1	46.4272	0.548183	0.548183	0.0152829	0.136306
ENSG00000279249	AC007614.1	NA	702.981	0.54765	0.54765	9.46913e-05	0.00110034
ENSG00000166106	ADAMTS15	NA	49.5141	0.54761	0.54761	0.0171288	0.120076
ENSG00000121905	HPCA	DYT2	4167.94	0.547266	0.547266	1.30011e-07	2.34546e-06
ENSG00000145391	SETD7	KIAA1717,KMT7,SET7,SET7/9,Set9	1756.08	0.546521	0.546521	5.36188e-07	8.61515e-06
ENSG00000100031	GGT1	CD224,D22S672,D22S732,GGT	74.852	0.546347	0.546347	0.00991926	0.0966205
ENSG00000044524	EPHA3	ETK,ETK1,HEK,HEK4,TYRO4	4694.71	0.54631	-0.54631	7.69376e-07	1.24172e-05
ENSG00000204899	MZT1	C13orf37,FLJ21869,LOC440145,MGC150539,MOZART1,RP11-11C5.2	559.638	0.545468	0.545468	7.2061e-05	0.000890139
ENSG00000144645	OSBPL10	NA	367.385	0.545305	-0.545305	7.47914e-05	0.000915253
ENSG00000115325	DOK1	p62dok	201.7	0.545238	0.545238	0.00135397	0.013137
ENSG00000174473	GALNTL6	GalNAc-T6L,GALNT17	187.307	0.544595	-0.544595	0.00122914	0.0100717
ENSG00000183580	FBXL7	FBL6,FBL7,KIAA0840	772.031	0.544339	0.544339	1.16751e-07	2.42005e-06
ENSG00000112293	GPLD1	NA	275.843	0.544132	-0.544132	9.83511e-05	0.00116625
ENSG00000065054	SLC9A3R2	E3KARP,NHERF-2,SIP-1,TKA-1	448.927	0.543849	-0.543849	3.3486e-05	0.000461143
ENSG00000065485	PDIA5	FLJ30401,PDIR	877.427	0.54343	0.54343	8.43698e-07	1.21639e-05
ENSG00000156687	UNC5D	KIAA1777,Unc5h4	1133.43	0.543385	-0.543385	0.0166495	0.0737789
ENSG00000075420	FNDC3B	DKFZp762K137,FAD104,FLJ23399,PRO4979,YVTM2421	281.909	0.543171	0.543171	0.000141606	0.00155968
ENSG00000132640	BTBD3	dJ742J24.1,KIAA0952	2002.54	0.542243	-0.542243	1.07742e-07	2.2332e-06
ENSG00000255136	AP001972.3	NA	154.699	0.541933	-0.541933	0.00138664	0.0163722
ENSG00000149257	SERPINH1	CBP1,CBP2,colligen,HSP47,SERPINH2	650.305	0.541898	0.541898	3.19378e-05	0.000723201
ENSG00000155324	GRAMD2B	FLJ21313,GRAMD3,NS3TP2	17.6749	0.541174	0.541174	0.0192191	0.200063
ENSG00000267784	AC010680.1	NA	61.152	0.540817	-0.540817	0.0127187	0.0959496
ENSG00000263276	AC020978.7	NA	260.003	0.540766	0.540766	0.000344189	0.00344656
ENSG00000146013	GFRA3	GFRa-3	79.6059	0.539514	-0.539514	0.00980971	0.0958291
ENSG00000183196	CHST6	MCDC1	84.2288	0.539387	0.539387	0.0126115	0.115429
ENSG00000119326	CTNNAL1	alpha-CATU,CLLP	298.644	0.538903	0.538903	0.00101684	0.00856075
ENSG00000116525	TRIM62	DEAR1,FLJ10759	3053.85	0.538819	0.538819	3.60387e-08	7.60784e-07
ENSG00000125898	FAM110A	bA371L19.3,C20orf55	1345.46	0.538783	0.538783	1.57106e-08	3.21384e-07
ENSG00000101134	DOK5	C20orf180,dJ805C22.1	3127.23	0.538696	-0.538696	6.34617e-08	1.31526e-06
ENSG00000134871	COL4A2	DKFZp686I14213,FLJ22259	1247.76	0.538335	0.538335	1.68293e-07	4.26293e-06
ENSG00000196090	PTPRT	KIAA0283,RPTPrho	627.983	0.538007	-0.538007	1.26154e-05	0.000189873
ENSG00000133519	ZDHHC8P1	FLJ31568,ZDHHC8P	596.211	0.537938	-0.537938	5.77257e-05	0.000642445
ENSG00000124570	SERPINB6	CAP,DFNB91,PI6,PTI	518.053	0.537132	0.537132	0.000105817	0.00121549
ENSG00000184697	CLDN6	NA	332.2	0.536933	-0.536933	0.000131706	0.00149802
ENSG00000223259	RNA5SP508	RN5S508	26.8422	0.536805	-0.536805	0.0186373	0.198274
ENSG00000110169	HPX	NA	425.683	0.536513	0.536513	0.000205959	0.00221229
ENSG00000154654	NCAM2	MGC51008,NCAM21	1610.44	0.536051	-0.536051	1.44598e-06	2.17395e-05
ENSG00000172209	GPR22	NA	72.1758	0.535738	-0.535738	0.0114299	0.104549
ENSG00000125845	BMP2	BMP2A	57.371	0.535629	0.535629	0.0131167	0.0967136
ENSG00000101104	PABPC1L	C20orf119,dJ1069P2.3,ePAB,PABPC1L1	298.749	0.535425	0.535425	0.000509333	0.00480894
ENSG00000167414	GNG8	NA	296.064	0.53518	0.53518	0.000852164	0.00735842
ENSG00000166130	IKBIP	FLJ31051,IKIP	366.206	0.535135	0.535135	0.000101861	0.00120915
ENSG00000120690	ELF1	NA	142.991	0.534255	0.534255	0.00192958	0.0175813
ENSG00000167325	RRM1	NA	3022.12	0.534208	0.534208	0.00613983	0.0312745
[truncated: 58,666 more rows]

## Sheet: (+-) vs. (+-) + DAPT
ENSEMBL	gene_name	gene_synonym	baseMean	log2FoldChange.shrunk.abs	log2FoldChange.shrunk	pvalue	padj
ENSG00000162618	ADGRL4	ELTD1,ETL	11.5853	3.01156	-3.01156	5.89969e-06	0.00327877
ENSG00000166923	GREM1	CKTSF1B1,CRAC1,DAND2,DRM,gremlin,HMPS	22.017	2.36481	-2.36481	4.46421e-07	0.000301656
ENSG00000104368	PLAT	NA	15.614	2.15479	-2.15479	3.04252e-05	0.0124276
ENSG00000173110	HSPA6	HSP70B'	19.4812	2.08468	2.08468	1.17435e-05	0.00672773
ENSG00000227115	LINC01630	LOC100287225	27.5388	1.93179	-1.93179	5.15239e-06	0.00321626
ENSG00000135046	ANXA1	ANX1,LPC1	50.3351	1.85573	-1.85573	1.87456e-08	7.01262e-06
ENSG00000151388	ADAMTS12	NA	50.0117	1.8483	-1.8483	1.58317e-08	7.01262e-06
ENSG00000138829	FBN2	CCA,DA9	95.9938	1.83894	-1.83894	2.01702e-14	4.23591e-11
ENSG00000118785	SPP1	BNSP,BSPI,ETA-1,OPN	116.744	1.77793	-1.77793	2.06884e-05	0.0019611
ENSG00000164251	F2RL1	GPR11,PAR2	56.8865	1.64937	-1.64937	5.82282e-08	1.85972e-05
ENSG00000130675	MNX1	HB9,HLXB9,HOXHB9,SCRA1	71.8653	1.64354	1.64354	8.04868e-10	4.77691e-07
ENSG00000085117	CD82	IA4,KAI1,R2,ST6,TSPAN27	34.147	1.62578	-1.62578	8.60905e-06	0.00348012
ENSG00000165646	SLC18A2	SVAT,SVMT,VMAT2	252.818	1.6001	1.6001	5.82869e-21	2.33734e-17
ENSG00000135697	BCO1	BCDO,BCDO1,BCMO,BCMO1,FLJ10730	40.9382	1.49153	1.49153	7.4179e-07	0.00011407
ENSG00000179921	GPBAR1	BG37,GPCR,GPCR19,GPR131,M-BAR,MGC40597,TGR5	86.2146	1.47635	1.47635	8.56616e-12	6.03441e-09
ENSG00000150051	MKX	C10orf48,IRXL1,MGC39616	23.322	1.47489	-1.47489	8.60936e-05	0.0219327
ENSG00000163909	HEYL	bHLHb33,HESR3,HEY3	220.379	1.4501	-1.4501	1.39761e-20	4.59454e-17
ENSG00000275410	HNF1B	HNF1beta,LFB3,MODY5,TCF2,VHNF1	323.793	1.43707	1.43707	1.82823e-28	2.36988e-24
ENSG00000124145	SDC4	amphiglycan,ryudocan,SYND4	39.5257	1.42635	-1.42635	2.15117e-05	0.00256946
ENSG00000163453	IGFBP7	FSTL2,IGFBP-7,MAC25,PSF	51.9239	1.35811	-1.35811	4.87089e-07	0.000120884
ENSG00000136883	KIF12	NA	100.247	1.35235	1.35235	2.01267e-10	1.77145e-07
ENSG00000134470	IL15RA	CD215,IL-15RA	40.7254	1.32262	1.32262	3.77634e-06	0.000459358
ENSG00000115461	IGFBP5	NA	636.224	1.27929	-1.27929	1.09292e-06	0.000118095
ENSG00000169692	AGPAT2	BSCL,LPAAT-beta	343.581	1.26857	1.26857	2.66454e-17	5.83964e-14
ENSG00000223941	LINC01014	KCNMB2-IT1	29.6317	1.26275	-1.26275	0.000205342	0.0552892
ENSG00000101335	MYL9	LC20,MLC2,MRLC1,MYRL2	81.0529	1.25728	-1.25728	3.90462e-07	6.96343e-05
ENSG00000116833	NR5A2	B1F2,FTF,FTZ-F1,FTZ-F1beta,hB1F,hB1F-2,LRH-1,LRH1	245.9	1.25017	-1.25017	3.33173e-12	3.04339e-09
ENSG00000108821	COL1A1	OI4	355.922	1.24843	-1.24843	2.58561e-05	0.00249718
ENSG00000164220	F2RL2	PAR3	30.2639	1.24623	-1.24623	8.50692e-05	0.0217217
ENSG00000189056	RELN	PRO1598,RL	279.339	1.23007	-1.23007	2.17558e-12	2.07719e-09
ENSG00000233143	DIRC3-AS1	NA	18.8378	1.18475	-1.18475	0.0015644	0.184007
ENSG00000187498	COL4A1	NA	201.075	1.17173	-1.17173	2.69576e-14	4.47959e-11
ENSG00000100234	TIMP3	SFD	210.546	1.17036	-1.17036	1.08993e-11	8.7435e-09
ENSG00000026508	CD44	CD44R,CSPG8,HCELL,IN,MC56,MDU2,MDU3,MIC4,Pgp1	36.4857	1.15695	-1.15695	0.000247239	0.063043
ENSG00000165072	MAMDC2	MGC21981	30.6028	1.11959	-1.11959	0.000315093	0.0413338
ENSG00000196169	KIF19	FLJ37300,KIF19A	2087.33	1.10369	1.10369	3.65279e-25	1.50865e-21
ENSG00000149948	HMGA2	BABL,HMGIC,LIPO	87.8821	1.09951	-1.09951	6.85547e-07	0.000140865
ENSG00000095596	CYP26A1	CP26,CYP26,P450RAI,P450RAI1	49.7954	1.09916	-1.09916	0.000380568	0.0275351
ENSG00000275163	AC117457.1	NA	58.18	1.09837	-1.09837	8.84552e-05	0.00612317
ENSG00000103241	FOXF1	FKHL5,FREAC1	134.69	1.0861	1.0861	2.11307e-08	7.13813e-06
ENSG00000135744	AGT	SERPINA8	232.756	1.07984	1.07984	2.63349e-13	3.06879e-10
ENSG00000225127	LINC00237	NCRNA00237	61.9013	1.07376	-1.07376	8.52499e-06	0.000939262
ENSG00000116962	NID1	entactin,NID	64.3641	1.06792	-1.06792	7.49708e-06	0.00109597
ENSG00000182968	SOX1	NA	29.6809	1.05354	1.05354	0.000252689	0.0351049
ENSG00000069431	ABCC9	CMD1O,SUR2	105.227	1.04279	1.04279	3.45516e-07	6.2681e-05
ENSG00000130528	HRC	MGC133236	541.534	1.03589	1.03589	3.07381e-17	5.83964e-14
ENSG00000121454	LHX4	Gsh4	1490.83	1.03256	1.03256	1.60055e-15	1.65262e-12
ENSG00000140368	PSTPIP1	CD2BP1,CD2BP1L,CD2BP1S,H-PIP,PAPAS,PSTPIP	76.7288	1.02861	1.02861	1.67399e-05	0.00249718
ENSG00000167434	CA4	CAIV,Car4,RP17	28.9125	1.01023	1.01023	0.000554649	0.105154
ENSG00000157445	CACNA2D3	HSA272268	314.792	1.0023	-1.0023	0.000401344	0.0198726
ENSG00000196549	MME	CALLA,CD10,NEP	126.53	0.999175	0.999175	6.93037e-09	3.42589e-06
ENSG00000122733	PHF24	KIAA1045	219.055	0.996231	-0.996231	1.08305e-10	8.25842e-08
ENSG00000149654	CDH22	C20orf25,dJ998H6.1	813.072	0.994587	0.994587	2.10492e-13	2.76848e-10
ENSG00000164619	BMPER	CRIM3,Cv2	442.961	0.987531	-0.987531	5.06119e-13	5.60564e-10
ENSG00000198729	PPP1R14C	CPI17-like,KEPI,NY-BR-81	1487.34	0.981768	0.981768	1.74084e-28	2.15698e-24
ENSG00000101384	JAG1	AGS,AHD,AWS,CD339,HJ1,JAGL1	245.436	0.978036	-0.978036	3.4013e-12	3.04339e-09
ENSG00000111057	KRT18	NA	251.668	0.970362	-0.970362	3.58443e-10	1.76753e-07
ENSG00000253404	AC034243.1	NA	9.1384	0.964922	0.964922	0.00488651	1
ENSG00000074181	NOTCH3	CADASIL,CASIL	46.8865	0.961314	-0.961314	0.000156333	0.0141724
ENSG00000160867	FGFR4	CD334,JTK2	27.5275	0.960624	0.960624	0.000870375	0.109665
ENSG00000164692	COL1A2	OI4	297.253	0.959097	-0.959097	6.24832e-09	1.98858e-06
ENSG00000260412	AL353746.1	NA	58.9589	0.953892	-0.953892	2.59434e-05	0.00336235
ENSG00000107611	CUBN	gp280,IFCR,MGA1	211.416	0.950544	-0.950544	9.50797e-08	1.98691e-05
ENSG00000152207	CYSLTR2	CysLT(2),CYSLT2R	54.0476	0.947086	-0.947086	0.000213748	0.0123574
ENSG00000127578	WFIKKN1	C16orf12,RJD2,WFDC20A,WFIKKN	1471.28	0.946234	0.946234	3.41965e-18	6.05297e-15
ENSG00000163702	IL17RC	IL17-RL	113.458	0.942331	0.942331	1.47508e-07	3.04329e-05
ENSG00000049130	KITLG	DFNA69,FPH2,Kitl,KL-1,MGF,SCF,SF,SLF	979.877	0.939276	-0.939276	1.6351e-05	0.00103107
ENSG00000182050	MGAT4C	HGNT-IV-H	221.966	0.93715	-0.93715	8.14846e-08	1.98691e-05
ENSG00000167107	ACSF2	ACSMW,FLJ20920	109.703	0.935305	0.935305	2.50096e-06	0.000515715
ENSG00000153233	PTPRR	EC-PTP,PCPTP1,PTP-SL,PTPBR7,PTPRQ	195.282	0.933969	-0.933969	7.67841e-09	2.33264e-06
ENSG00000153551	CMTM7	CKLFSF7,FLJ30992	741.941	0.923874	0.923874	3.60137e-16	6.5644e-13
ENSG00000175262	C1orf127	FLJ37118	51.1148	0.912656	0.912656	0.000191791	0.0137071
ENSG00000286933	NA	NA	186.169	0.901951	-0.901951	2.40449e-06	0.000306665
ENSG00000091986	CCDC80	CL2,DRO1,SSG1,URB	44.0648	0.897728	-0.897728	0.000255581	0.0208474
ENSG00000181965	NEUROG1	AKA,bHLHa6,Math4C,NEUROD3,ngn1	62.6475	0.89269	0.89269	4.93604e-05	0.00493325
ENSG00000101076	HNF4A	HNF4,MODY,MODY1,NR2A1,TCF14	47.6517	0.891534	0.891534	0.000128901	0.0100547
ENSG00000149305	HTR3B	5-HT3B	155.917	0.890821	-0.890821	4.3888e-07	7.57029e-05
ENSG00000215474	SKOR2	CORL2,Fussel-18,FUSSEL18	404.89	0.889119	-0.889119	0.000247537	0.0146988
ENSG00000255847	AP003717.1	NA	30.8605	0.870937	-0.870937	0.00171508	0.124819
ENSG00000166105	GLB1L3	FLJ90231	80.4358	0.865341	0.865341	1.51458e-05	0.00197793
ENSG00000167964	RAB26	NA	2147.74	0.856626	0.856626	4.7568e-21	1.47347e-17
ENSG00000105251	SHD	NA	1358.53	0.85271	0.85271	1.04358e-16	1.29304e-13
ENSG00000221866	PLXNA4	DKFZp434G0625PRO34003,FAYV2820,KIAA1550,PLXNA4A,PLXNA4B	6510.68	0.850899	-0.850899	0.000155655	0.00630269
ENSG00000184384	MAML2	KIAA1819,MAM3	307.25	0.850129	-0.850129	8.06528e-09	2.49596e-06
ENSG00000169282	KCNAB1	AKR6A3,hKvb3,hKvBeta3,KCNA1B,Kvb1.3	658.374	0.84811	-0.84811	2.97584e-09	1.08485e-06
ENSG00000179044	EXOC3L1	EXOC3L,FLJ35539,FLJ35587	106.872	0.846773	0.846773	3.8385e-05	0.00295753
ENSG00000123243	ITIH5	MGC10848	31.6462	0.843645	-0.843645	0.00123061	0.168672
ENSG00000198624	CCDC69	DKFZP434C171,FLJ13705	28.9553	0.83511	0.83511	0.0024063	0.244835
ENSG00000142798	HSPG2	perlecan,PRCAN,SJS1	78.6454	0.833989	-0.833989	0.000126448	0.00821283
ENSG00000168071	CCDC88B	BRLZ,CCDC88,FLJ00354,FLJ37970,GIPIE,HkRP3	671.174	0.821417	0.821417	2.26314e-08	4.544e-06
ENSG00000172965	MIR4435-2HG	AGD2,AK001796,LINC00978,lncRNA-AWPPH,MIR4435-1HG,MORRBID	47.8408	0.815173	-0.815173	0.000344127	0.0257973
ENSG00000013364	MVP	LRP,VAULT1	1170.4	0.811145	0.811145	1.32616e-09	3.73448e-07
ENSG00000197584	KCNMB2	NA	63.5083	0.806719	-0.806719	0.000889856	0.0520714
ENSG00000133124	IRS4	IRS-4,PY160	186.918	0.798853	-0.798853	4.65274e-06	0.00065915
ENSG00000136842	TMOD1	D9S57E,ETMOD,TMOD	389.237	0.798792	-0.798792	2.97448e-10	1.83606e-07
ENSG00000091490	SEL1L3	KIAA0746	1888	0.795699	-0.795699	0.000990857	0.0261772
ENSG00000138119	MYOF	FER1L3,KIAA1207	54.4826	0.785077	-0.785077	0.000724008	0.0393231
ENSG00000141579	ZNF750	FLJ13841,Zfp750	54.5176	0.778642	-0.778642	0.000248211	0.0177452
ENSG00000197467	COL13A1	NA	126.576	0.777552	0.777552	2.76524e-05	0.00360241
ENSG00000074219	TEAD2	ETF,TEF-4,TEF4	271.142	0.776456	0.776456	9.37631e-10	4.77691e-07
ENSG00000154975	CA10	CA-RPX,CARPX,HUCEP-15	729.052	0.775663	-0.775663	4.23274e-12	2.35089e-09
ENSG00000003137	CYP26B1	P450RAI-2	111.108	0.769574	-0.769574	7.99931e-06	0.00089067
ENSG00000244509	APOBEC3C	APOBEC1L,ARDC2,ARDC4,ARP5,bK150C2.3,PBI	48.81	0.769454	-0.769454	0.000962748	0.0382987
ENSG00000250742	LINC02381	LOC400043	21.6541	0.769184	0.769184	0.00366083	0.303103
ENSG00000128652	HOXD3	HOX1D,HOX4,HOX4A	39.0055	0.760632	-0.760632	0.00285082	0.0938848
ENSG00000285846	NA	NA	34.2954	0.759147	-0.759147	0.00394413	0.256825
ENSG00000168398	BDKRB2	BK-2	249.057	0.756616	0.756616	7.92294e-07	0.00011407
ENSG00000062096	ARSF	NA	177.607	0.752852	0.752852	1.45097e-06	0.000195251
ENSG00000125968	ID1	bHLHb24,dJ857M17.1.2	227.049	0.746945	-0.746945	3.21299e-08	7.5446e-06
ENSG00000113739	STC2	STC-2	80.6843	0.744731	-0.744731	0.000205274	0.015193
ENSG00000167641	PPP1R14A	CPI-17,PPP1INL	959.286	0.742939	0.742939	0.000357966	0.0127634
ENSG00000196767	POU3F4	BRN4,DFN3,DFNX2,OTF9	80.8296	0.742112	0.742112	0.000201844	0.0117013
ENSG00000267530	LINC01836	NA	22.466	0.74109	0.74109	0.00403029	0.255001
ENSG00000024526	DEPDC1	DEP.8,DEPDC1A,FLJ20354,SDP35	35.8206	0.733865	-0.733865	0.00263265	0.161302
ENSG00000136944	LMX1B	NPS1	157.763	0.731388	0.731388	1.74562e-05	0.00199809
ENSG00000233670	PIRT	NA	557.884	0.730701	-0.730701	5.26644e-07	6.10437e-05
ENSG00000214944	ARHGEF28	p190RhoGEF,RGNEF,RIP2	41.6251	0.730548	0.730548	0.0014053	0.0699983
ENSG00000078725	BRINP1	DBC1,DBCCR1,FAM5A	1392.57	0.729643	-0.729643	1.34061e-10	5.19084e-08
ENSG00000236404	VLDLR-AS1	lincRNA-VLDLR	95.037	0.725631	-0.725631	0.000149068	0.00891001
ENSG00000233968	AL157895.2	NA	88.9885	0.723492	0.723492	7.57404e-05	0.00533563
ENSG00000174482	LINGO2	LERN3,LRRN6C	125.867	0.719171	-0.719171	1.11188e-05	0.00115833
ENSG00000163235	TGFA	NA	370.844	0.715768	0.715768	7.6429e-09	2.33264e-06
ENSG00000089472	HEPH	CPL,KIAA0698	162.705	0.715269	-0.715269	5.5078e-06	0.000695602
ENSG00000161677	JOSD2	SBBI54	135.52	0.71422	0.71422	2.28872e-05	0.00266867
ENSG00000105329	TGFB1	CED,DPD1,TGFB,TGFbeta	104.157	0.711778	-0.711778	8.93804e-05	0.00943096
ENSG00000287340	NA	NA	66.3062	0.711545	-0.711545	0.000657801	0.0348713
ENSG00000113494	PRLR	NA	67.6783	0.711432	-0.711432	0.000407619	0.024512
ENSG00000164128	NPY1R	NPYR	45.6342	0.710551	-0.710551	0.00268025	0.0945649
ENSG00000119715	ESRRB	DFNB35,ERR2,ERRb,ERRbeta,ESRL2,NR3B2	1131.7	0.704954	0.704954	1.3149e-08	2.52762e-06
ENSG00000153234	NR4A2	HZF-3,NOT,NURR1,RNR1,TINUR	40.2473	0.703935	0.703935	0.00174486	0.067474
ENSG00000117318	ID3	bHLHb25,HEIR-1	187.846	0.703175	-0.703175	1.26033e-05	0.00124324
ENSG00000280229	AL161658.1	NA	95.4439	0.692388	0.692388	0.000121296	0.00745328
ENSG00000237989	LINC01679	NA	29.3955	0.69215	0.69215	0.00375021	0.253647
ENSG00000123901	GPR83	GPR72	954.542	0.692034	-0.692034	4.66513e-09	1.07042e-06
ENSG00000082781	ITGB5	NA	46.5078	0.691957	-0.691957	0.00117437	0.0530823
ENSG00000084636	COL16A1	NA	171.665	0.691517	0.691517	6.41818e-06	0.000695602
ENSG00000179403	VWA1	FLJ22215,VWA-1,WARP	603.246	0.690454	0.690454	3.30869e-10	1.76753e-07
ENSG00000179796	LRRC3B	LRP15	475.667	0.690106	-0.690106	6.82743e-09	2.52863e-06
ENSG00000164604	GPR85	SREB2	265.686	0.686246	-0.686246	1.56572e-06	0.000215353
ENSG00000149090	PAMR1	DKFZP586H2123,RAMP	73.5116	0.683274	-0.683274	0.00132455	0.0482243
ENSG00000143320	CRABP2	CRABP-II	1708.19	0.680896	0.680896	2.25103e-13	1.85941e-10
ENSG00000127824	TUBA4A	FLJ30169,H2-ALPHA,TUBA1	1301.38	0.678428	0.678428	4.72404e-08	7.13813e-06
ENSG00000187135	VSTM2B	NA	326.335	0.675701	0.675701	1.05864e-07	2.2967e-05
ENSG00000149591	TAGLN	DKFZp686P11128,SM22,SMCC,TAGLN1,WS3-10	312.531	0.675566	-0.675566	6.17755e-07	0.00010725
ENSG00000163975	MELTF	CD228,FLJ38863,MAP97,MFI2,MGC4856,MTf,MTF1	386.5	0.671086	0.671086	1.17606e-07	3.01881e-05
ENSG00000115414	FN1	CIG,FINC,GFND2,LETS,MSF	788.325	0.668479	-0.668479	8.66392e-09	2.05854e-06
ENSG00000122012	SV2C	NA	1392.43	0.666069	-0.666069	0.000892937	0.0244235
ENSG00000120457	KCNJ5	CIR,GIRK4,KATP1,Kir3.4,LQT13	705.729	0.665511	0.665511	5.91482e-08	8.85875e-06
ENSG00000007237	AC005747.1	NA	263.91	0.66491	-0.66491	5.56679e-07	9.15211e-05
ENSG00000187714	SLC18A3	VACHT	2504.01	0.663507	0.663507	7.96737e-12	3.65626e-09
ENSG00000100628	ASB2	ASB-2	226.596	0.663095	0.663095	8.08123e-06	0.000969757
ENSG00000096696	DSP	DPI,DPII,KPPS2,PPKS2	120.936	0.662886	-0.662886	0.000135294	0.0130541
ENSG00000165272	AQP3	GIL	112.732	0.660291	0.660291	9.16854e-05	0.00961794
ENSG00000080200	CRYBG3	DKFZp667G2110	587.084	0.65734	0.65734	7.15609e-07	8.55249e-05
ENSG00000006016	CRLF1	CISS,CISS1,CLF,CLF-1	106.337	0.656571	0.656571	0.000203767	0.0151196
ENSG00000286811	NA	NA	87.6085	0.656065	0.656065	0.000641281	0.0266049
ENSG00000138061	CYP1B1	CP1B,GLC3A	249.89	0.655421	-0.655421	5.96993e-07	9.59012e-05
ENSG00000164236	ANKRD33B	NA	85.646	0.654329	-0.654329	0.000314758	0.0155991
ENSG00000134871	COL4A2	DKFZp686I14213,FLJ22259	784.818	0.647138	-0.647138	6.11677e-09	1.38195e-06
ENSG00000104327	CALB1	CALB	724.65	0.641974	0.641974	4.67689e-08	8.18928e-06
ENSG00000164683	HEY1	bHLHb31,CHF-2,CHF2,HERP2,HESR-1,HESR1,HRT-1	627.228	0.638259	-0.638259	2.20731e-10	1.29029e-07
ENSG00000132692	BCAN	BEHAB,CSPG7,MGC13038	317.832	0.636421	0.636421	2.81897e-05	0.00262322
ENSG00000149527	PLCH2	KIAA0450,PLC-eta2,PLCeta2,PLCL4,RP3-395M20.1	1042.1	0.635521	0.635521	8.26893e-07	8.63599e-05
ENSG00000256925	ADGRA1-AS1	GPR123-AS1	333.577	0.628799	0.628799	1.59965e-07	3.11392e-05
ENSG00000260220	CCDC187	MGC50722	183.815	0.627896	0.627896	3.29237e-05	0.00320888
ENSG00000185352	HS6ST3	NA	907.262	0.627403	-0.627403	0.000998521	0.0262981
ENSG00000174021	GNG5	NA	669.582	0.626329	0.626329	2.29559e-10	1.30562e-07
ENSG00000115297	TLX2	Enx,HOX11L1,NCX,Tlx2	150.761	0.624935	-0.624935	8.4244e-05	0.00552051
ENSG00000182871	COL18A1	KNO,KNO1,KS	489.214	0.62386	-0.62386	9.63658e-09	3.11369e-06
ENSG00000162670	BRINP3	DBCCR1L,DBCCR1L1,FAM5C	179.445	0.623037	-0.623037	5.15577e-05	0.00371851
ENSG00000187595	ZNF385C	NA	686.582	0.62287	0.62287	8.33652e-08	1.40853e-05
ENSG00000168702	LRP1B	LRP-DIT,LRPDIT	491.31	0.618836	-0.618836	1.3044e-06	0.000219592
ENSG00000180287	PLD5	FLJ40773	57.7346	0.617626	-0.617626	0.00177201	0.068042
ENSG00000261409	AL035425.4	NA	156.135	0.613341	-0.613341	0.000672535	0.0436736
ENSG00000142449	FBN3	KIAA1776	389.201	0.61265	-0.61265	8.3821e-07	0.000118095
ENSG00000171159	C9orf16	EST00098,FLJ12823,MGC4639	7386.65	0.610955	0.610955	2.40816e-08	4.03218e-06
ENSG00000154146	NRGN	RC3	223.807	0.610409	0.610409	1.96596e-05	0.00200598
ENSG00000159173	TNNI1	NA	91.5316	0.610233	0.610233	0.0019322	0.0760035
ENSG00000104044	OCA2	BEY,BEY1,BEY2,D15S12,EYCL,EYCL2,EYCL3,P	305.063	0.607713	0.607713	6.93128e-07	0.000116848
ENSG00000088836	SLC4A11	BTR1,CDPD1,CHED2,dJ794I6.2,FECD4,NaBC1	135.545	0.603139	0.603139	0.000279935	0.0149516
ENSG00000143858	SYT2	NA	1443.7	0.60239	0.60239	4.14465e-07	4.66853e-05
ENSG00000043355	ZIC2	HPE5	1060.15	0.601395	0.601395	2.09466e-09	5.89384e-07
ENSG00000090539	CHRD	NA	542.399	0.601097	0.601097	1.31526e-07	1.88516e-05
ENSG00000173517	PEAK1	KIAA2002,sgk269	5274.79	0.600731	-0.600731	0.00205089	0.045216
ENSG00000204161	TMEM273	C10orf128,Em:AC084727.5	408.86	0.599502	0.599502	1.86138e-07	3.49664e-05
ENSG00000133019	CHRM3	NA	74.8117	0.598029	-0.598029	0.00107532	0.0607262
ENSG00000204347	BTBD17	BTBD17A,LGALS3BPL,TANGO10A	4326.41	0.59631	0.59631	1.19145e-10	4.76211e-08
ENSG00000183775	KCTD16	KIAA1317	1535.31	0.595825	-0.595825	2.12913e-06	0.000178248
ENSG00000204950	LRRC10B	NA	318.844	0.595745	0.595745	1.02979e-05	0.00103107
ENSG00000164708	PGAM2	PGAM-M	39.3794	0.595307	0.595307	0.00404979	0.134966
ENSG00000042781	USH2A	RP39,USH2	40.8584	0.593783	-0.593783	0.00344271	0.125554
ENSG00000165124	SVEP1	bA427L11.3,C9orf13,FLJ13529,POLYDOM	78.5048	0.592712	-0.592712	0.00176459	0.0583866
ENSG00000188211	NCR3LG1	B7-H6,DKFZp686O24166	173.428	0.589066	-0.589066	3.16674e-05	0.00255993
ENSG00000181072	CHRM2	NA	106.8	0.589017	-0.589017	0.000648559	0.0268187
ENSG00000109670	FBXW7	AGO,CDC4,FBW7,FBX30,FBXW6,FLJ11071,SEL-10,SEL10	3762.83	0.588608	-0.588608	4.71414e-08	7.13813e-06
ENSG00000273706	LHX1	LIM-1,LIM1	434.167	0.588161	0.588161	3.86083e-05	0.00311291
ENSG00000131378	RFTN1	FLJ23866,KIAA0084,MIG2,Raftlin	544.103	0.58793	-0.58793	9.54217e-07	0.000107482
ENSG00000086205	FOLH1	FOLH,GCP2,GCPII,NAALAD1,NAALAdase,PSM,PSMA	255.917	0.585723	0.585723	4.19272e-06	0.000483133
ENSG00000101695	RNF125	FLJ20456	793.144	0.58428	-0.58428	7.90045e-06	0.000586715
ENSG00000060718	COL11A1	CO11A1,COLL6,DFNA37,STL2	130.042	0.581122	-0.581122	0.000244148	0.0165398
ENSG00000141232	TOB1	APRO5,TOB,TROB,TROB1	1052.93	0.579174	0.579174	2.27469e-11	9.39476e-09
ENSG00000198732	SMOC1	NA	91.6696	0.579022	-0.579022	0.000600053	0.0399513
ENSG00000188981	MSANTD1	C4orf44,LOC345222	84.6521	0.578856	-0.578856	0.000826403	0.0436736
ENSG00000285851	NA	NA	652.613	0.578775	0.578775	3.48704e-09	1.28263e-06
ENSG00000139354	GAS2L3	NA	957.061	0.578217	0.578217	6.00407e-09	1.28263e-06
ENSG00000170412	GPRC5C	RAIG-3	2387.51	0.577209	0.577209	4.45815e-13	3.06879e-10
ENSG00000128917	DLL4	NA	725.696	0.573099	0.573099	2.34392e-08	6.40589e-06
ENSG00000160963	COL26A1	EMI6,EMID2,Emu2	6205.17	0.571484	0.571484	7.57954e-09	1.56523e-06
ENSG00000267719	LINC02078	HP09025	154.068	0.570265	0.570265	0.000507733	0.0227851
ENSG00000173406	DAB1	NA	765.038	0.570169	-0.570169	4.94393e-06	0.000584493
ENSG00000126787	DLGAP5	DLG1,DLG7,HURP,KIAA0008	64.4787	0.567252	-0.567252	0.00166523	0.0791459
ENSG00000155966	AFF2	FMR2,FRAXE	833.083	0.567197	-0.567197	1.97156e-07	2.64144e-05
ENSG00000183230	CTNNA3	MGC26194,VR22	54.3752	0.567126	-0.567126	0.00273207	0.0766579
ENSG00000134013	LOXL2	LOR,WS9-14	969.195	0.566151	0.566151	2.53735e-09	6.16446e-07
ENSG00000155511	GRIA1	GluA1,GLUR1,GLURA	402.403	0.564232	-0.564232	4.91606e-06	0.000631865
ENSG00000169427	KCNK9	K2p9.1,TASK-3,TASK3	500.8	0.562482	-0.562482	2.29975e-05	0.00208602
ENSG00000180730	SHISA2	bA398O19.2,C13orf13,hShisa,PRO28631,TMEM46,WGAR9166	1950.28	0.562075	0.562075	3.4485e-06	0.000267052
ENSG00000116147	TNR	NA	232.355	0.560763	-0.560763	4.6534e-05	0.00337449
ENSG00000162878	PKDCC	SgK493,Vlk	9225.81	0.559464	0.559464	4.52014e-12	2.35089e-09
ENSG00000170312	CDK1	CDC2,CDC28A	148.746	0.558109	-0.558109	0.000439888	0.0203676
ENSG00000168487	BMP1	BMP-1,PCOLC	1569.67	0.557069	0.557069	5.549e-10	1.76753e-07
ENSG00000188869	TMC3	NA	586.713	0.554989	-0.554989	1.09721e-05	0.00109597
ENSG00000121871	SLITRK3	KIAA0848	82.303	0.554141	-0.554141	0.00164767	0.0652282
ENSG00000171435	KSR2	FLJ25965	175.305	0.553539	-0.553539	6.52922e-05	0.00456975
ENSG00000117152	RGS4	SCZD9	13583.3	0.55289	-0.55289	3.05881e-09	7.15091e-07
ENSG00000148053	NTRK2	TRKB	2398.71	0.550913	-0.550913	9.63263e-07	9.2521e-05
ENSG00000136367	ZFHX2	KIAA1056,KIAA1762,ZFH-5,ZNF409	691.603	0.550794	-0.550794	7.9228e-06	0.000586715
ENSG00000286214	NA	NA	563.3	0.550205	-0.550205	2.09045e-06	0.000207102
ENSG00000183117	CSMD1	KIAA1890,PPP1R24	337.117	0.549047	-0.549047	0.00407418	0.106616
ENSG00000166482	MFAP4	NA	485.861	0.548851	0.548851	1.93874e-07	3.60762e-05
ENSG00000150995	ITPR1	ACV,Insp3r1,IP3R1,PPP1R94,SCA15,SCA16,SCA29	85.2819	0.54866	-0.54866	0.000989268	0.0569359
ENSG00000119699	TGFB3	ARVD,ARVD1	2083.41	0.548103	0.548103	1.73369e-10	6.50944e-08
ENSG00000064989	CALCRL	CGRPR,CRLR	486.151	0.547849	-0.547849	3.50066e-07	7.56302e-05
ENSG00000150275	PCDH15	CDHR15,DFNB23,USH1F	303.71	0.547835	0.547835	0.000261801	0.0167175
ENSG00000136732	GYPC	CD236,CD236R,Ge,GPC,GYPD	670.322	0.545644	0.545644	8.94002e-06	0.000969757
ENSG00000070808	CAMK2A	CAMKA,CaMKII?,CaMKIINalpha,KIAA0968	588.575	0.545082	-0.545082	8.92613e-06	0.000969757
ENSG00000129682	FGF13	FGF2,FHF2	8290.42	0.544255	-0.544255	5.99092e-09	1.28263e-06
ENSG00000142408	CACNG8	NA	318.812	0.544187	-0.544187	1.80379e-05	0.00203322
ENSG00000262484	CCER2	NA	1143.77	0.540559	0.540559	6.12093e-08	8.71734e-06
ENSG00000119608	PROX2	FLJ36749	1506.06	0.537154	-0.537154	7.18615e-07	7.48229e-05
ENSG00000145284	SCD5	ACOD4,FADS4,FLJ21032,HSCD5,SCD4	2849.31	0.536984	-0.536984	3.88424e-08	6.33255e-06
ENSG00000123473	STIL	MCPH7,SIL	77.7159	0.534676	-0.534676	0.00141746	0.0701656
ENSG00000108479	GALK1	GALK	290.602	0.532362	0.532362	0.000118009	0.00915998
ENSG00000170703	TTLL6	FLJ35808	834.633	0.531495	0.531495	2.34797e-09	5.89384e-07
ENSG00000166402	TUB	rd5	2331.78	0.527205	-0.527205	2.37839e-09	5.89384e-07
ENSG00000072840	EVC	DWF-1	87.9902	0.526996	0.526996	0.001249	0.0551765
ENSG00000284122	MIR6717	hsa-mir-6717	82.289	0.524947	0.524947	0.00124266	0.0439264
ENSG00000204228	HSD17B8	D6S2245E,FABGL,H2-KE6,HKE6,KE6,RING2,SDR30C1	226.545	0.524925	0.524925	9.38021e-05	0.00616642
ENSG00000171587	DSCAM	CHD2-42,CHD2-52	929.122	0.522882	-0.522882	4.99659e-06	0.000368511
ENSG00000198400	NTRK1	MTC,TRK,TRKA	3010.98	0.520584	0.520584	2.79786e-12	1.73333e-09
ENSG00000106536	POU6F2	RPF-1	356.673	0.518116	-0.518116	0.000386178	0.0227851
ENSG00000131650	KREMEN2	KRM2,MGC10791	62.5849	0.517127	0.517127	0.00309203	0.116715
ENSG00000197747	S100A10	42C,ANX2LG,CAL1L,CLP11,P11	5108.81	0.515765	0.515765	3.42334e-10	1.2119e-07
ENSG00000164039	BDH2	DHRS6,FLJ13261,PRO20933,SDR15C1,UCPA-OR,UNQ6308	163.057	0.51545	0.51545	0.000176946	0.0100292
ENSG00000101938	CHRDL1	CHL,MGC1,NRLN1	414.805	0.512248	-0.512248	2.86783e-05	0.00240589
ENSG00000164853	UNCX	Uncx4.1	912.252	0.511868	0.511868	7.96202e-07	8.50914e-05
ENSG00000182379	NXPH4	NPH4	1216.24	0.509343	0.509343	4.32325e-07	4.82584e-05
ENSG00000069482	GAL	GAL-GMAP,GALN,GLNN,GMAP	2530.24	0.509048	-0.509048	1.53944e-07	1.98691e-05
ENSG00000228526	MIR34AHG	NA	338.349	0.508845	0.508845	0.000102189	0.00685271
ENSG00000275620	AL121827.2	NA	573.665	0.506674	0.506674	1.01284e-06	0.00010151
ENSG00000177189	RPS6KA3	CLS,HU-3,MRX19,RSK2	1316.49	0.506071	-0.506071	4.05899e-07	4.61399e-05
ENSG00000087510	TFAP2C	AP2-GAMMA,ERF1,hAP-2g,TFAP2G	227.747	0.505661	0.505661	0.000250197	0.013747
ENSG00000130775	THEMIS2	C1orf38,ICB-1	138.308	0.50484	0.50484	0.000351142	0.0178488
ENSG00000090932	DLL3	SCDO1	6060.13	0.504425	0.504425	4.16696e-12	2.34683e-09
ENSG00000229544	NKX1-2	bB238F13.2,C10orf121	743.378	0.50438	0.50438	4.33595e-05	0.00262224
ENSG00000283486	FAM95C	NA	40.4487	0.500607	0.500607	0.00549644	0.119367
ENSG00000185668	POU3F1	OCT6,OTF6,SCIP	1955.21	0.500272	0.500272	6.29424e-08	8.85875e-06
ENSG00000228400	AC079154.1	NA	89.3865	0.49883	-0.49883	0.00169308	0.0543013
ENSG00000224592	MIR3659HG	NA	65.5999	0.497942	0.497942	0.00369584	0.11574
ENSG00000150625	GPM6A	GPM6	4383.13	0.497234	-0.497234	8.17693e-09	1.66091e-06
ENSG00000173698	ADGRG2	EDDM6,GPR64,HE6,TM7LN2	180.154	0.494825	-0.494825	0.000246673	0.0136394
ENSG00000078328	RBFOX1	A2BP1,FOX-1,HRNBP1	2338.17	0.494544	-0.494544	8.14141e-10	2.34594e-07
ENSG00000148082	SHC3	N-Shc,NSHC,SHCC	949.493	0.493145	-0.493145	2.45182e-06	0.000201185
ENSG00000183049	CAMK1D	CKLiK	777.83	0.492906	-0.492906	1.70474e-06	0.000220519
ENSG00000171724	VAT1L	KIAA1576	10472.7	0.492823	-0.492823	2.83402e-07	3.37641e-05
ENSG00000170775	GPR37	EDNRBL,hET(B)R-LP,PAELR	301.723	0.490681	0.490681	0.000200279	0.0111856
ENSG00000271614	ATP2B1-AS1	LINC00936	502.186	0.488857	0.488857	0.000114709	0.00727829
ENSG00000171951	SCG2	CHGC,SgII,SN	5715.23	0.488484	0.488484	1.16538e-07	1.58676e-05
ENSG00000260469	INSYN1-AS1	C15orf59-AS1,TCONS_00023459	966.61	0.487099	0.487099	1.07335e-06	0.000100752
ENSG00000135636	DYSF	FER1L1,LGMD2B	426.382	0.48696	-0.48696	0.000124326	0.00943096
ENSG00000272573	MUSTN1	Mustang	165.639	0.486568	0.486568	0.000197695	0.0124515
ENSG00000121905	HPCA	DYT2	3597	0.484712	0.484712	4.86069e-07	5.37731e-05
ENSG00000119771	KLHL29	KBTBD9,KIAA1921	931.293	0.484218	-0.484218	9.99091e-07	9.52241e-05
ENSG00000155760	FZD7	FzE3	1297.52	0.484166	-0.484166	0.00308372	0.059888
ENSG00000173826	KCNH6	erg2,HERG2,Kv11.2	45.0134	0.483555	0.483555	0.00509176	0.114722
ENSG00000266066	POLRMTP1	POLRMTL	65.7512	0.483406	0.483406	0.00334104	0.108929
ENSG00000143171	RXRG	NR2B3	1676.87	0.482564	0.482564	4.97846e-08	7.43194e-06
ENSG00000166501	PRKCB	PKC?,PKCB,PRKCB1,PRKCB2	1719.95	0.482281	-0.482281	3.49629e-07	4.04864e-05
ENSG00000160161	CILP2	MGC45771	105.959	0.482062	0.482062	0.00100085	0.0500995
ENSG00000150361	KLHL1	FLJ30047,KIAA1490,MRP2	153.586	0.480229	-0.480229	0.000431997	0.0312698
ENSG00000144485	HES6	bHLHb41	5493.05	0.478443	0.478443	3.88146e-06	0.000295048
ENSG00000106211	HSPB1	CMT2F,Hs.76067,Hsp25,HSP27,HSP28	175.179	0.478392	0.478392	0.000626067	0.0265387
ENSG00000171462	DLK2	EGFL9,MGC2487	447.724	0.477779	0.477779	1.08428e-05	0.00109247
ENSG00000157404	KIT	C-Kit,CD117,PBT,SCFR	250.119	0.476367	0.476367	4.97981e-05	0.00452996
ENSG00000101198	NKAIN4	bA261N11.2,C20orf58,FAM77A	6123.93	0.475268	0.475268	1.84623e-07	2.33424e-05
ENSG00000104361	NIPAL2	FLJ13955,NPAL2	362.55	0.474459	0.474459	1.56633e-05	0.00166389
ENSG00000215481	BCRP3	BCR3,BCRL3,BCRL6	68.9248	0.472547	0.472547	0.00369562	0.128205
ENSG00000213553	RPLP0P6	NA	527.696	0.471022	0.471022	5.91722e-05	0.00441566
ENSG00000183036	PCP4	PEP-19	595.399	0.469604	-0.469604	0.00021344	0.00943096
ENSG00000196090	PTPRT	KIAA0283,RPTPrho	523.183	0.468651	-0.468651	0.000201524	0.0117013
ENSG00000070731	ST6GALNAC2	SIAT7,SIAT7B,SIATL1,ST6GalNAII,STHM	78.9872	0.46822	-0.46822	0.0031574	0.118439
ENSG00000076706	MCAM	CD146,HEMCAM,MelCAM,METCAM,MUC18	593.222	0.46776	-0.46776	1.8056e-05	0.00130721
ENSG00000186493	C5orf38	CEI,IRX2NB	371.615	0.467093	0.467093	1.39717e-05	0.00166389
ENSG00000229891	LINC01315	C22orf32-1,lnc-C22orf32-1	722.871	0.466758	0.466758	5.98952e-07	6.82382e-05
ENSG00000196141	SPATS2L	DNAPTP6,SGNP	4302.26	0.465918	0.465918	2.79825e-09	6.66758e-07
ENSG00000082684	SEMA5B	FLJ10372,KIAA1445,SEMAG,SemG	2475.94	0.464483	0.464483	5.63115e-07	6.10437e-05
ENSG00000152377	SPOCK1	SPOCK,testican-1,TIC1	5342.42	0.463442	-0.463442	1.35743e-08	2.49596e-06
ENSG00000159674	SPON2	DIL1	5409.44	0.457341	0.457341	2.34027e-09	5.89384e-07
ENSG00000147481	SNTG1	G1SYN,SYN4	394.321	0.456767	0.456767	2.2125e-05	0.00197793
ENSG00000112715	VEGFA	VEGF,VEGF-A,VPF	481.918	0.456335	0.456335	2.36366e-05	0.0020516
ENSG00000154127	UBASH3B	KIAA1959,STS-1,TULA-2,TULA2	1693.47	0.456324	-0.456324	9.56411e-06	0.000651116
ENSG00000162992	NEUROD1	BETA2,BHF-1,bHLHa3,MODY6,NEUROD	1320.34	0.45589	0.45589	3.74488e-06	0.000286423
ENSG00000151067	CACNA1C	CACH2,CACN2,CACNL1A1,Cav1.2,CCHL1A1,LQT8,TS	942.774	0.454026	-0.454026	2.2195e-06	0.000196259
ENSG00000125848	FLRT3	NA	879.677	0.453962	-0.453962	3.02098e-06	0.000238415
ENSG00000092820	EZR	VIL2	4237.68	0.451826	0.451826	1.47028e-08	2.56583e-06
ENSG00000161281	COX7A1	COX7A,COX7AH	1880.3	0.45071	0.45071	2.28939e-05	0.00135079
ENSG00000145819	ARHGAP26	GRAF,KIAA0621,OPHN1L,OPHN1L1	384.575	0.449955	-0.449955	5.42712e-05	0.00483507
ENSG00000106633	GCK	HK4,MODY2	648.151	0.449451	0.449451	4.71984e-06	0.00042056
ENSG00000273611	ZNHIT3	TRIP3	6073.21	0.448347	0.448347	8.97142e-09	1.7929e-06
ENSG00000169071	ROR2	BDB,BDB1,NTRKR2	879.239	0.447511	0.447511	3.67954e-06	0.000283174
ENSG00000159167	STC1	STC	83.5357	0.446763	-0.446763	0.0037794	0.0951355
ENSG00000198879	SFMBT2	KIAA1617	470.611	0.446609	-0.446609	3.51344e-05	0.00276257
ENSG00000154310	TNIK	KIAA0551	845.047	0.446082	-0.446082	4.45638e-06	0.000332629
ENSG00000276085	CCL3L3	D17S1718,G0S19-2,LD78BETA,SCYA3L,SCYA3L1,MGC12815	406.018	0.445163	0.445163	0.0010555	0.0392304
ENSG00000220785	MTMR9LP	MTMR9L	262.483	0.443771	0.443771	0.000240373	0.0156133
ENSG00000118971	CCND2	NA	810.781	0.443739	-0.443739	0.000141145	0.00685271
ENSG00000171223	JUNB	NA	451.984	0.443213	0.443213	4.33813e-05	0.00403111
ENSG00000185666	SYN3	NA	1030.16	0.442472	-0.442472	5.77697e-06	0.000421053
ENSG00000019505	SYT13	KIAA1427	5225.73	0.442467	-0.442467	2.93959e-05	0.00166389
ENSG00000197177	ADGRA1	GPR123,KIAA1828	853.678	0.441691	0.441691	2.94168e-06	0.000233645
ENSG00000141854	MISP3	NA	143.489	0.441397	0.441397	0.0015333	0.0532454
ENSG00000107438	PDLIM1	CLIM1,CLP-36,CLP36,hCLIM1	368.673	0.439623	-0.439623	5.95852e-05	0.00418253
ENSG00000152784	PRDM8	KMT8D	177.23	0.439236	0.439236	0.00114335	0.0465707
ENSG00000125878	TCF15	bHLHa40,EC2,PARAXIS	289.366	0.437589	0.437589	0.000324056	0.016203
ENSG00000138944	SHISAL1	KIAA1644	489.233	0.437374	-0.437374	0.000191867	0.010833
ENSG00000103260	METRN	C16orf23,MGC2601	1410.15	0.43665	0.43665	0.00329523	0.0627177
ENSG00000224982	TMEM233	DSPB2,IFITMD2	134.421	0.436502	-0.436502	0.00304907	0.116526
ENSG00000113327	GABRG2	NA	164.325	0.435956	-0.435956	0.00152984	0.0509718
ENSG00000135312	HTR1B	5-HT1B,5-HT1DB,HTR1D2,S12	405.337	0.435078	-0.435078	0.000329511	0.0183583
ENSG00000102924	CBLN1	NA	3778.63	0.434654	0.434654	7.85427e-05	0.003526
ENSG00000166436	TRIM66	C11orf29,KIAA0298,TIF1D	288.757	0.43464	-0.43464	0.000707574	0.0353876
ENSG00000265763	ZNF488	FLJ32104	213.858	0.433918	0.433918	0.000865676	0.0341003
ENSG00000086717	PPEF1	PPEF,PPP7CA	453.002	0.433858	-0.433858	0.000674393	0.0275351
ENSG00000122367	LDB3	CMD1C,KIAA0613,PDLIM6,ZASP	1613.57	0.43358	0.43358	5.45821e-08	7.9564e-06
ENSG00000171551	ECEL1	DINE,XCE	595.783	0.433138	0.433138	4.29346e-05	0.00262224
ENSG00000090006	LTBP4	FLJ46318,FLJ90018,LTBP-4,LTBP-4L	1047.19	0.432609	0.432609	3.8489e-07	4.41569e-05
ENSG00000007866	TEAD3	ETFR-1,TEAD5,TEF-5	390.233	0.432599	0.432599	0.000198903	0.0124725
ENSG00000168843	FSTL5	DKFZp566D234,KIAA1263	253.338	0.431365	-0.431365	0.000311483	0.0156133
ENSG00000273274	ZBTB8B	DKFZp547H154,RP1-27O5.1,ZNF916B	184.909	0.43077	-0.43077	0.000523619	0.0235595
ENSG00000147408	CSGALNACT1	ChGn,CSGalNAcT-1,FLJ11264	328.155	0.430023	0.430023	0.000507715	0.0230835
ENSG00000137880	GCHFR	GFRP,HsT16933	112.695	0.429311	0.429311	0.00418375	0.140573
ENSG00000166104	AC126323.1	NA	136.404	0.428634	-0.428634	0.00252591	0.0725172
ENSG00000215475	SIAH3	FLJ39203	343.847	0.425638	-0.425638	0.000440906	0.0249034
ENSG00000134954	ETS1	ETS-1,EWSR2,FLJ10768	67.255	0.425362	-0.425362	0.00467071	0.108929
ENSG00000277268	LHX1-DT	NA	126.811	0.425209	0.425209	0.00415828	0.139978
ENSG00000143473	KCNH1	eag,eag1,h-eag,Kv10.1	630.139	0.424493	-0.424493	4.15754e-05	0.00315757
ENSG00000188674	C2orf80	GONDA1,LOC389073	170.062	0.423208	-0.423208	0.00156945	0.0524464
ENSG00000182566	CLEC4G	LSECtin,UNQ431	71.8692	0.422764	0.422764	0.00495132	0.153873
ENSG00000107731	UNC5B	p53RDL1,UNC5H2	436.287	0.422577	-0.422577	0.000218974	0.0145564
ENSG00000149150	SLC43A1	PB39,POV1,R00504	150.456	0.422094	0.422094	0.00162412	0.0774864
ENSG00000183011	NAA38	LSMD1,MGC14151,PFAAP2	1677.32	0.420821	0.420821	3.72394e-05	0.00201489
ENSG00000239911	PRKAG2-AS1	NA	152.329	0.420814	0.420814	0.00173521	0.0807241
ENSG00000048540	LMO3	DAT1,RBTNL2,Rhom-3	1546.81	0.420037	-0.420037	0.000106218	0.00456975
ENSG00000058668	ATP2B4	ATP2B2,MXRA1,PMCA4	389.06	0.419487	-0.419487	0.000229774	0.0124515
ENSG00000131435	PDLIM4	RIL	581.263	0.418609	0.418609	0.00088929	0.0347573
ENSG00000145920	CPLX2	CPX-2,DKFZp547D155	14752.2	0.418244	0.418244	1.71075e-06	0.000145184
ENSG00000129038	LOXL1	LOL,LOXL	4128.67	0.418205	0.418205	2.14394e-07	2.65643e-05
ENSG00000182667	NTM	CEPU-1,HNT,IGLON2,NTRI	514.612	0.417863	-0.417863	1.27621e-05	0.00155335
ENSG00000090889	KIF4A	FLJ12530,FLJ12655,FLJ14204,FLJ20631,HSA271784,KIF4,KIF4-G1,MRX100	92.2358	0.417015	-0.417015	0.00385837	0.113266
ENSG00000153531	ADPRHL1	ARH2	1566.79	0.416634	0.416634	7.3861e-07	7.56336e-05
ENSG00000110092	CCND1	BCL1,D11S287E,PRAD1,U21B31	1421.03	0.416465	0.416465	4.52329e-06	0.000335601
ENSG00000130222	GADD45G	CR6,DDIT2,GADD45gamma,GRP17	1162.51	0.416324	0.416324	6.38356e-05	0.00306569
ENSG00000277632	CCL3	G0S19-1,LD78ALPHA,MIP-1-alpha,SCYA3	277.538	0.416191	0.416191	0.00153073	0.0532437
ENSG00000257704	INAFM1	PRR24	1070.07	0.415136	0.415136	2.72486e-05	0.00157033
ENSG00000137868	STRA6	FLJ12541	810.636	0.413999	0.413999	2.82249e-05	0.0023778
ENSG00000072182	ASIC4	ACCN4,BNAC4	4329.14	0.412944	0.412944	3.21203e-05	0.00180902
ENSG00000137261	KIAA0319	NMIG	99.221	0.412594	-0.412594	0.00390287	0.118839
ENSG00000255931	AP003108.1	NA	260.194	0.409711	0.409711	0.000468008	0.0213193
ENSG00000152932	RAB3C	NA	4002.8	0.409028	-0.409028	1.70142e-06	0.000145184
ENSG00000154654	NCAM2	MGC51008,NCAM21	1411.81	0.408817	-0.408817	7.54878e-07	7.60426e-05
ENSG00000147642	SYBU	FLJ20366,GOLSYN,KIAA1472,OCSYN,SNPHL	1645.46	0.408641	-0.408641	1.70478e-06	0.000145184
ENSG00000141540	TTYH2	C17orf29	1645.1	0.408323	0.408323	2.7098e-05	0.00156895
ENSG00000236345	SCAT8	EYS-AS1	119.329	0.408321	-0.408321	0.00375138	0.0903069
ENSG00000065618	COL17A1	BP180,BPAG2	178.94	0.407217	-0.407217	0.00216365	0.0637921
ENSG00000198739	LRRTM3	NA	62.7706	0.405055	-0.405055	0.00586337	0.153293
ENSG00000101977	MCF2	ARHGEF21,DBL	58.1595	0.405014	0.405014	0.00637264	0.182077
ENSG00000042832	TG	AITD3,TGN	568.304	0.40465	-0.40465	0.000106803	0.00541363
ENSG00000170745	KCNS3	Kv9.3	369.973	0.403122	0.403122	0.000558464	0.0246096
ENSG00000026025	VIM	NA	12393.3	0.40193	-0.40193	8.58441e-07	8.50914e-05
ENSG00000145198	VWA5B2	DKFZp761K032,LOC90113	1499.46	0.401002	0.401002	1.56788e-06	0.000136808
ENSG00000112902	SEMA5A	SEMAF,semF	80.9385	0.400143	-0.400143	0.00485826	0.154537
ENSG00000134198	TSPAN2	FLJ12082,TSN2,TSPAN-2	1816.13	0.399549	-0.399549	1.74739e-05	0.00109247
ENSG00000225889	AC012368.1	NA	383.985	0.399487	-0.399487	0.000910608	0.0392304
ENSG00000168874	ATOH8	bHLHa21,FLJ14708,HATH6	98.4074	0.399414	0.399414	0.00505693	0.109735
ENSG00000119862	LGALSL	GRP,HSPC159	770.042	0.398152	-0.398152	2.3358e-05	0.00162843
ENSG00000118418	HMGN3	TRIP7	622.895	0.396091	0.396091	8.79316e-05	0.00461365
ENSG00000006015	REX1BD	C19orf60,FLJ20850,FLJ30108,FLJ34606,FLJ37391	935.431	0.395285	0.395285	0.00025671	0.00941048
ENSG00000163191	S100A11	S100C	882.218	0.395233	0.395233	0.000838672	0.0234042
ENSG00000230699	AL645608.2	NA	460.541	0.39447	-0.39447	0.000536493	0.0285017
ENSG00000136531	SCN2A	HBSCI,HBSCII,Nav1.2,SCN2A1,SCN2A2	833.518	0.394175	-0.394175	3.74218e-05	0.00211214
ENSG00000099250	NRP1	CD304,NRP,VEGF165R	6530.37	0.393261	-0.393261	5.44393e-07	5.96925e-05
ENSG00000134207	SYT6	NA	861.227	0.391774	-0.391774	8.36748e-06	0.000584493
ENSG00000067798	NAV3	KIAA0938,POMFIL1	1504.2	0.391765	-0.391765	0.000102853	0.00450316
ENSG00000163032	VSNL1	HLP3,HPCAL3,HUVISL1,VILIP,VILIP-1	219.41	0.390556	0.390556	0.00186997	0.0643537
ENSG00000279249	AC007614.1	NA	564.007	0.390501	0.390501	0.000703639	0.0299743
ENSG00000108515	ENO3	NA	1538.04	0.38979	0.38979	0.000103271	0.00450554
ENSG00000070193	FGF10	NA	348.067	0.389731	0.389731	0.00288298	0.0769101
ENSG00000171056	SOX7	NA	102.439	0.389123	0.389123	0.00450965	0.102714
ENSG00000266709	AC005224.3	NA	337.942	0.387381	-0.387381	0.00178779	0.0570791
ENSG00000172159	FRMD3	EPB41L4O,MGC20553	5083.95	0.387021	-0.387021	2.04691e-05	0.00124324
ENSG00000187244	BCAM	CD239,LU	473.364	0.38591	0.38591	0.000174039	0.0100292
ENSG00000051523	CYBA	p22-PHOX	275.915	0.385587	0.385587	0.0010887	0.0451472
ENSG00000103460	TOX3	CAGF9,TNRC9	704.544	0.385069	0.385069	3.01199e-05	0.00199809
ENSG00000144655	CSRNP1	AXUD1,DKFZp566F164,FAM130B,TAIP-3,URAX1	577.819	0.385025	0.385025	0.000216922	0.0124384
ENSG00000141668	CBLN2	NA	175.755	0.384789	-0.384789	0.00387588	0.0938557
ENSG00000102452	NALCN	bA430M15.1,CanIon,VGCNL1	275.358	0.384484	-0.384484	0.000723759	0.0295551
ENSG00000011677	GABRA3	NA	1497.21	0.383723	-0.383723	8.19334e-06	0.000576811
ENSG00000163346	PBXIP1	HPIP	486.933	0.383619	0.383619	0.000269299	0.0140247
ENSG00000166736	HTR3A	5-HT3A,5-HT3R,HTR3	2142.14	0.383429	-0.383429	1.93922e-06	0.000163454
ENSG00000102385	DRP2	NA	88.9056	0.383083	-0.383083	0.00470373	0.127651
ENSG00000106066	CPVL	NA	150.867	0.381914	0.381914	0.00246611	0.0850096
ENSG00000265666	RARA-AS1	NA	115.754	0.380868	0.380868	0.00458368	0.107775
ENSG00000002587	HS3ST1	3OST1	1241.45	0.380844	0.380844	0.000640824	0.0187708
ENSG00000277954	AC092376.2	NA	239.728	0.378801	-0.378801	0.00190543	0.0691863
ENSG00000204175	GPRIN2	KIAA0514,MGC15171	289.868	0.378372	-0.378372	0.000956186	0.038156
ENSG00000177570	SAMD12	FLJ39458	101.338	0.377893	-0.377893	0.00409623	0.116769
ENSG00000138131	LOXL4	FLJ21889,LOXC	296.984	0.374974	0.374974	0.00107266	0.0481963
ENSG00000127252	PLAAT1	A-C1,H-REV107,HRASLS,HRASLS1,PLA/AT1,PLAAT-1	432.166	0.374169	0.374169	0.000273806	0.0146988
ENSG00000228203	RNF144A-AS1	NA	107.13	0.372226	-0.372226	0.00479208	0.110575
ENSG00000189171	S100A13	NA	3686.51	0.371417	0.371417	0.000168324	0.00672773
ENSG00000181026	AEN	FLJ12484,FLJ12562,ISG20L1	2059.44	0.371317	0.371317	0.000135842	0.00557331
ENSG00000119283	TRIM67	TNL	1468.28	0.37113	-0.37113	5.66523e-05	0.00276257
ENSG00000154783	FGD5	FLJ00274,FLJ39957,ZFYVE23	232.238	0.370596	0.370596	0.00131881	0.0458781
ENSG00000077684	JADE1	JADE-1,PHF17	887.29	0.370492	-0.370492	0.00029077	0.0102061
ENSG00000178882	RFLNA	Cfm2,FAM101A,FLJ44614,RefilinA	1546.18	0.369869	0.369869	0.000384624	0.0127765
ENSG00000154864	PIEZO2	C18orf30,C18orf58,FAM38B,FAM38B2,FLJ23144,FLJ23403,FLJ34907,HsT748,HsT771	1493.46	0.369298	-0.369298	0.000276669	0.00990763
ENSG00000130707	ASS1	ASS,CTLN1	1634.97	0.369224	0.369224	4.19989e-05	0.00220501
ENSG00000007062	PROM1	AC133,CD133,CORD12,MCDR2,PROML1,RP41,STGD4	105.238	0.369192	-0.369192	0.00587916	0.119427
ENSG00000185112	FAM43A	FLJ90022	1036.97	0.369069	0.369069	2.25225e-05	0.00133523
ENSG00000151025	GPR158	KIAA1136	202.75	0.368791	-0.368791	0.00195508	0.0656322
ENSG00000180720	CHRM4	NA	1096.53	0.368323	-0.368323	0.000250704	0.00921757
ENSG00000134769	DTNA	D18S892E,DRP3,DTN,DTN-1,DTN-2,DTN-3	1627.63	0.367312	-0.367312	3.29989e-06	0.000257151
ENSG00000156113	KCNMA1	KCa1.1,mSLO1,SLO	1276.39	0.367241	-0.367241	2.08343e-05	0.00125313
ENSG00000269095	AC010646.1	NA	189.812	0.366816	0.366816	0.00270608	0.0873334
ENSG00000140937	CDH11	CAD11,OB	1532.95	0.366601	0.366601	6.32953e-06	0.000455962
ENSG00000116035	VAX2	DRES93	182.867	0.36515	0.36515	0.00160301	0.05261
ENSG00000177675	CD163L1	CD163B,M160,SCARI2,WC1	662.544	0.364616	0.364616	0.000118253	0.0077283
ENSG00000152578	GRIA4	GluA4,GLUR4,GLURD	1235.34	0.364423	-0.364423	4.45375e-05	0.00232843
ENSG00000147852	VLDLR	CARMQ1,CHRMQ1,VLDLRCH	773.916	0.36433	-0.36433	0.00119133	0.0431166
ENSG00000175093	SPSB4	SSB-4	2970.72	0.364271	0.364271	5.8854e-06	0.000426447
ENSG00000170500	LONRF2	FLJ45273,RNF192	1477.66	0.362584	-0.362584	1.42475e-05	0.000929117
ENSG00000189221	MAOA	NA	1137.24	0.362573	-0.362573	2.36129e-05	0.0013866
ENSG00000185088	RPS27L	NA	2454.38	0.36182	0.36182	2.06729e-05	0.00124949
ENSG00000134996	OSTF1	bA235O14.1,OSF,SH3P2	692.779	0.361151	0.361151	0.000147352	0.00639794
ENSG00000249853	HS3ST5	3-OST-5	200.696	0.360557	-0.360557	0.00183339	0.0637921
ENSG00000174473	GALNTL6	GalNAc-T6L,GALNT17	166.098	0.360503	-0.360503	0.00277553	0.0887532
ENSG00000120885	CLU	APOJ,CLI,CLU1,CLU2,KUB1,SGP-2,SP-40,TRPM-2	1733.83	0.35866	0.35866	6.65237e-05	0.00314601
ENSG00000196376	SLC35F1	C6orf169,dJ230I3.1	1725.54	0.357861	-0.357861	7.08647e-05	0.00327627
ENSG00000118257	NRP2	VEGF165R2	1883.86	0.357577	-0.357577	5.39588e-05	0.00266363
ENSG00000197956	S100A6	2A9,CABP,CACY,PRA	1104.17	0.357154	0.357154	3.0736e-05	0.00184468
ENSG00000181790	ADGRB1	BAI1	1376.19	0.354442	0.354442	0.000149605	0.00611769
ENSG00000197329	PELI1	NA	2675.55	0.354108	-0.354108	2.0993e-05	0.00125658
ENSG00000064692	SNCAIP	SYPH1	364.246	0.353748	-0.353748	0.000511598	0.0231948
ENSG00000002933	TMEM176A	HCA112,MS4B1	59.6883	0.352946	0.352946	0.00708665	0.139375
ENSG00000171189	GRIK1	GluK1,GLUR5	938.515	0.352547	-0.352547	0.00033061	0.0113473
ENSG00000151952	TMEM132D	KIAA1944,MOLT,PPP1R153	483.372	0.352434	-0.352434	0.0027415	0.0813499
ENSG00000271853	AL162258.1	NA	3077.24	0.351371	0.351371	0.000246757	0.00915998
ENSG00000149218	ENDOD1	KIAA0830	1641.05	0.350496	0.350496	0.000303338	0.0106172
ENSG00000143995	MEIS1	NA	801.626	0.350296	-0.350296	0.000198846	0.00902012
ENSG00000040608	RTN4R	NOGOR	1340.15	0.349974	0.349974	4.87731e-05	0.00249718
ENSG00000184347	SLIT3	MEGF5,SLIL2,Slit-3,SLIT1,slit2	1031.12	0.349618	0.349618	6.78477e-05	0.0031723
ENSG00000148334	PTGES2	C9orf15,FLJ14038	1823.4	0.349202	0.349202	5.06243e-05	0.00256023
ENSG00000235436	DPY19L2P4	IMAGE:5295327	96.4404	0.348433	-0.348433	0.0066159	0.185792
ENSG00000168765	GSTM4	NA	1329.98	0.345494	0.345494	6.55627e-05	0.00311291
ENSG00000113140	SPARC	ON	12817	0.344905	0.344905	4.00416e-05	0.00211214
ENSG00000091656	ZFHX4	FLJ20980,ZFH4	297.162	0.344398	-0.344398	0.00298056	0.0807241
ENSG00000204128	C2orf72	LOC257407	318.916	0.344091	-0.344091	0.000851848	0.0332719
ENSG00000150687	PRSS23	SIG13,SPUVE	115.65	0.343872	-0.343872	0.00519348	0.141692
ENSG00000105538	RASIP1	FLJ20401,RAIN	248.044	0.343746	0.343746	0.00264817	0.0714555
ENSG00000197959	DNM3	KIAA0820	2425.55	0.34355	-0.34355	0.000241694	0.00902012
ENSG00000165891	E2F7	NA	117.247	0.343494	-0.343494	0.00529142	0.143299
ENSG00000174279	EVX2	NA	205.875	0.343248	-0.343248	0.00201205	0.0615299
ENSG00000170561	IRX2	NA	3827.76	0.342641	0.342641	0.000160276	0.00644767
ENSG00000166250	CLMP	ACAM,ASAM,FLJ22415	3776.54	0.342613	0.342613	3.23033e-06	0.000253323
ENSG00000140022	STON2	STN2,STNB2	781.515	0.342569	-0.342569	0.000783289	0.0327703
ENSG00000151468	CCDC3	DKFZp761F241	428.314	0.342061	-0.342061	0.000543519	0.02411
ENSG00000054148	PHPT1	bA216L13.10,CGI-202,DKFZp564M173,HSPC141,PHP14	4738.58	0.341983	0.341983	0.000913263	0.0247068
ENSG00000138650	PCDH10	KIAA1400,OL-PCDH	845.695	0.340793	-0.340793	0.00121603	0.0303772
ENSG00000087088	BAX	BCL2L4	2285.27	0.340569	0.340569	0.000938888	0.0252347
ENSG00000188582	PAQR9	FLJ41938	82.8947	0.340476	-0.340476	0.00625892	0.159228
ENSG00000105327	BBC3	JFY1,PUMA	1304.26	0.339845	0.339845	0.000248174	0.00917902
ENSG00000102466	FGF14	FHF4,SCA27	312.2	0.338684	-0.338684	0.000885647	0.0357725
ENSG00000157680	DGKI	DGK-IOTA	3354.57	0.338575	-0.338575	1.62299e-05	0.00103107
ENSG00000267034	AC010980.2	NA	162.928	0.338097	-0.338097	0.00618221	0.128682
ENSG00000114529	C3orf52	FLJ23186,TTMP	363.879	0.337681	-0.337681	0.000854561	0.0333119
ENSG00000140873	ADAMTS18	ADAMTS21	272.54	0.337617	-0.337617	0.00233415	0.0660544
ENSG00000064655	EYA2	EAB1	1942.44	0.335899	0.335899	0.000188181	0.00731757
ENSG00000145934	TENM2	KIAA1127,ODZ2,Ten-M2,TEN2	1077.52	0.335861	-0.335861	0.000395919	0.0130816
ENSG00000168461	RAB31	Rab22B	327.642	0.335614	-0.335614	0.00209349	0.063043
ENSG00000230910	AL391807.1	NA	586.308	0.334646	0.334646	0.00126939	0.033374
ENSG00000175040	CHST2	C6ST	532.545	0.333593	0.333593	0.000520941	0.0231948
ENSG00000137404	NRM	NRM29	1090.81	0.333362	0.333362	5.673e-05	0.00276257
ENSG00000155858	LSM11	FLJ38273	1283.22	0.333189	-0.333189	0.000263927	0.009534
ENSG00000114646	CSPG5	NGC	324.354	0.332919	-0.332919	0.000757919	0.0374988
ENSG00000155052	CNTNAP5	caspr5,FLJ31966	1217.95	0.332269	-0.332269	0.000176237	0.00693222
ENSG00000198795	ZNF521	EHZF,Evi3	961.337	0.331024	-0.331024	7.5918e-05	0.00344562
ENSG00000237649	KIFC1	HSET,KNSL2	177.182	0.32984	-0.32984	0.00408512	0.100261
ENSG00000163637	PRICKLE2	DKFZp686D143	859.441	0.329415	-0.329415	0.000370928	0.0124515
ENSG00000107872	FBXL15	Fbl15,FBXO37,MGC11279	939.44	0.328913	0.328913	0.0007922	0.0235595
ENSG00000185187	SIGIRR	IL-1R8,TIR8	961.336	0.328738	0.328738	0.00115804	0.0292829
ENSG00000135299	ANKRD6	KIAA0957	694.795	0.328325	-0.328325	0.000512801	0.0183802
ENSG00000101605	MYOM1	NA	143.367	0.327951	-0.327951	0.00565457	0.150362
ENSG00000196689	TRPV1	VR1	562.628	0.327225	-0.327225	0.000665469	0.0207255
ENSG00000162733	DDR2	NTRKR3,TKT,TYRO10	136.859	0.327149	-0.327149	0.00513588	0.160012
ENSG00000160460	AC020929.1	NA	2483.05	0.326977	0.326977	1.09575e-05	0.000729935
ENSG00000136546	SCN7A	NaG,Nav2.1,Nav2.2,SCN6A	424.045	0.326612	-0.326612	0.00126585	0.0465707
ENSG00000170549	IRX1	IRX-5	2316.74	0.325791	0.325791	4.99086e-05	0.00254481
ENSG00000131747	TOP2A	TOP2	403.094	0.325447	-0.325447	0.00352791	0.096668
ENSG00000151789	ZNF385D	FLJ22419,ZNF659	2089	0.324679	-0.324679	0.000432334	0.01395
ENSG00000257004	AC008115.2	NA	64.943	0.324457	0.324457	0.00756213	0.197626
ENSG00000100060	MFNG	NA	110.285	0.322649	0.322649	0.00702476	0.169525
ENSG00000109132	PHOX2B	NBPhox,Phox2b,PMX2B	4360.55	0.322598	-0.322598	7.72399e-05	0.00348012
ENSG00000099139	PCSK5	PC5,PC6,SPC6	343	0.322499	0.322499	0.000980419	0.0387046
ENSG00000143554	SLC27A3	ACSVL3,FATP3,MGC4365	302.603	0.3224	0.3224	0.00408077	0.096668
ENSG00000104888	SLC17A7	BNPI,VGLUT1	7174.52	0.321958	0.321958	1.24532e-05	0.000825136
ENSG00000273604	EPOP	C17orf96,LOC100170841,PRR28	201.394	0.320517	0.320517	0.00381906	0.0955863
ENSG00000090013	BLVRB	FLR,SDR43U1	323.264	0.320369	0.320369	0.00165187	0.0559772
ENSG00000103254	ANTKMT	C16orf24,FAM173A,MGC2494	539.289	0.32031	0.32031	0.00208071	0.0634024
ENSG00000160113	NR2F6	EAR-2,EAR2,ERBAL2	1573.75	0.319726	0.319726	0.000282788	0.0100397
ENSG00000165804	ZNF219	NA	1579.03	0.318942	0.318942	0.000311679	0.010833
ENSG00000261786	AC006058.1	NA	687.523	0.31867	-0.31867	0.000877162	0.0274614
ENSG00000160446	ZDHHC12	FLJ14524,ZNF400	352.083	0.318216	0.318216	0.00158529	0.0630359
ENSG00000113448	PDE4D	DPDE3	698.162	0.318164	-0.318164	0.000837837	0.0266049
ENSG00000117724	CENPF	hcp-1	343.263	0.318112	-0.318112	0.00469141	0.105154
ENSG00000156970	BUB1B	Bub1A,BUBR1,MAD3L,SSK1	116.367	0.318095	-0.318095	0.00717482	0.134909
ENSG00000250131	AC078881.1	NA	115.85	0.317808	0.317808	0.00585322	0.153287
ENSG00000158560	DYNC1I1	DNCI1,DNCIC1	1952.3	0.317612	-0.317612	6.68553e-05	0.00314967
ENSG00000142875	PRKACB	PKACb	1326.67	0.317472	-0.317472	0.000312127	0.010833
ENSG00000114200	BCHE	CHE1,CHE2,E1	705.713	0.317468	-0.317468	0.00291869	0.0607583
ENSG00000174132	FAM174A	NS5ATP6,TMEM157,UNQ1912	506.259	0.316815	0.316815	0.00114347	0.0465707
ENSG00000271824	SMIM32	NA	148.627	0.3161	0.3161	0.00550224	0.165281
ENSG00000128881	TTBK2	KIAA0847,SCA11	2526.15	0.315845	-0.315845	0.000284922	0.0100578
ENSG00000073910	FRY	13CDNA73,bA37E23.1,C13orf14,CG003	3644.79	0.315302	-0.315302	0.000275338	0.00988853
ENSG00000116299	KIAA1324	EIG121,maba1	305.265	0.315274	-0.315274	0.0019933	0.0635557
ENSG00000144730	IL17RD	FLJ35755,IL-17RD,IL17RLM,SEF	3320.02	0.315127	-0.315127	0.000107983	0.00461365
ENSG00000135116	HRK	DP5	858.473	0.314449	-0.314449	0.00178302	0.040611
ENSG00000057019	DCBLD2	CLCP1,ESDN	2792.92	0.314238	-0.314238	0.000740862	0.0212983
ENSG00000196914	ARHGEF12	KIAA0382,LARG	4893.68	0.31406	-0.31406	7.38166e-05	0.00337449
ENSG00000148773	MKI67	MIB-1,PPP1R105	297.101	0.313984	-0.313984	0.00207865	0.0731206
ENSG00000066735	KIF26A	DKFZP434N178,KIAA1236	2893.37	0.313854	0.313854	0.000911296	0.0247068
ENSG00000260439	LMF1-AS1	NA	200.219	0.313444	0.313444	0.00384871	0.092061
ENSG00000179242	CDH4	NA	866.435	0.312602	-0.312602	0.00244002	0.0509828
ENSG00000159388	BTG2	APRO1,MGC126063,MGC126064,PC3,TIS21	3841.91	0.312352	0.312352	1.33754e-05	0.000881526
ENSG00000272414	FAM47E-STBD1	NA	399.075	0.311432	0.311432	0.00160731	0.0548204
ENSG00000103187	COTL1	CLP	14842	0.310512	0.310512	6.43224e-05	0.00307714
ENSG00000099624	ATP5F1D	ATP5D	1403.01	0.310508	0.310508	0.00167121	0.0387046
ENSG00000145730	PAM	PAL,PHM	2174.9	0.310222	-0.310222	2.6151e-05	0.0015284
ENSG00000174136	RGMB	DRAGON,FLJ90406	8224.07	0.310031	-0.310031	0.000169385	0.00674839
ENSG00000127124	HIVEP3	FLJ16752,KBP-1,KBP1,KIAA1555,KRC,Schnurri-3,SHN3,ZAS3,ZNF40C	837.605	0.309604	-0.309604	0.00363932	0.0652571
ENSG00000250366	TUNAR	HI-LNC78,LINC00617,TUNA	890.615	0.308583	-0.308583	0.00133936	0.0346972
ENSG00000261115	TMEM178B	DKFZp547G036	4635.9	0.308153	-0.308153	0.00044702	0.0142384
ENSG00000184164	CRELD2	MGC11256	648.447	0.307513	0.307513	0.000840972	0.0266049
ENSG00000179104	TMTC2	DKFZp762A217	2455.91	0.306216	-0.306216	0.000128757	0.00533563
ENSG00000168993	CPLX1	CPX-I	1574.94	0.30573	0.30573	0.000188396	0.00731757
ENSG00000057704	TMCC3	KIAA1145	896.1	0.303603	-0.303603	0.00360545	0.0650014
ENSG00000125967	NECAB3	APBA2BP,dJ63M2.4,dJ63M2.5,EFCBP3,NIP1,SYTIP2,XB51	2254.52	0.303507	0.303507	0.000215572	0.00821855
ENSG00000163430	FSTL1	FRP,FSL1,OCC-1,OCC1,tsc36	2140.38	0.30267	-0.30267	0.000620814	0.0183583
ENSG00000173273	TNKS	PARP-5a,PARP5A,pART5,TIN1,TINF1,TNKS1	4306.97	0.302538	-0.302538	5.16719e-05	0.00259205
ENSG00000179085	DPM3	MGC125904,MGC125905,MGC34275	206.316	0.302466	0.302466	0.00425255	0.102861
ENSG00000107282	APBA1	D9S411E,MINT1,X11	2782.88	0.302313	-0.302313	3.98517e-05	0.00211214
ENSG00000136997	MYC	bHLHe39,c-Myc,MYCC	2601.47	0.300958	-0.300958	6.22795e-05	0.0030026
ENSG00000103024	NME3	DR-nm23,NDPKC,NM23-H3	931.577	0.300385	0.300385	0.00155803	0.0369821
ENSG00000123307	NEUROD4	ATH-3,Atoh3,bHLHa4,MATH-3	1213.13	0.299936	0.299936	0.00041621	0.0136069
ENSG00000125652	ALKBH7	MGC10974,SPATA11	1327.56	0.299654	0.299654	0.00251788	0.0520827
ENSG00000168939	SPRY3	HSPRY3	264.555	0.299604	-0.299604	0.00305656	0.0881139
ENSG00000275038	AC091980.2	NA	421.415	0.2995	-0.2995	0.00169157	0.0568644
ENSG00000161642	ZNF385A	DKFZp586G1122,Hzf,ZFP385,ZNF385	1457.76	0.299135	0.299135	0.000549334	0.0167235
ENSG00000144645	OSBPL10	NA	338.345	0.297478	-0.297478	0.00258889	0.0701436
ENSG00000070729	CNGB1	CNCG2,CNCG3L,CNGB1B,GAR1,GARP,RCNC2,RCNCb,RP45	1308.81	0.29705	-0.29705	0.000119302	0.00501083
ENSG00000169213	RAB3B	NA	4257.5	0.296847	-0.296847	0.000230115	0.00869274
ENSG00000135269	TES	DKFZP586B2022,TESS-2,TESTIN	1688.12	0.296384	-0.296384	0.000114711	0.0048675
ENSG00000158483	FAM86C1	FAM86C,FLJ10661,FLJ27199	165.372	0.29487	0.29487	0.00626415	0.125976
ENSG00000171714	ANO5	GDD1,LGMD2L,TMEM16E	1550.29	0.294186	-0.294186	0.00141752	0.034371
ENSG00000259203	AC016044.1	NA	2929.22	0.293808	0.293808	3.56209e-05	0.00197793
ENSG00000064961	HMG20B	BRAF25,BRAF35,HMGX2,HMGXB2,SMARCE1r,SOXL	860.079	0.293348	0.293348	0.00095521	0.0255074
ENSG00000139973	SYT16	CHR14SYT,Strep14,SYT14L,yt14r	366.37	0.291628	-0.291628	0.00460226	0.122
ENSG00000280623	PCAT14	NA	151.71	0.291202	-0.291202	0.00664587	0.133907
ENSG00000177181	RIMKLA	FAM80A,MGC47816,NAAGS-II,RP11-157D18.1	1214.58	0.29073	-0.29073	0.00086032	0.023794
ENSG00000147813	NAPRT	NAPRT1,PP3856	240.439	0.290669	0.290669	0.00370294	0.0895083
ENSG00000141449	GREB1L	C18orf6,FLJ13687,KIAA1772	10152	0.289493	-0.289493	0.00020862	0.00800274
ENSG00000132640	BTBD3	dJ742J24.1,KIAA0952	1780.02	0.289447	-0.289447	0.000930723	0.0250696
ENSG00000179271	GADD45GIP1	CKBBP2,CKbetaBP2,CRIF1,MGC4667,MGC4758,PLINP-1,Plinp1,PRG6	1536.42	0.289098	0.289098	0.00187755	0.0420681
ENSG00000173267	SNCG	BCSG1,persyn,SR	42015	0.288723	0.288723	0.00794742	0.108929
ENSG00000091136	LAMB1	CLM	2786.92	0.288147	0.288147	0.000116078	0.00490873
ENSG00000173068	BNC2	BSN2,FLJ20043	1204.93	0.288042	-0.288042	0.000444985	0.0142102
ENSG00000113580	NR3C1	GR,GRL	100.664	0.287886	0.287886	0.00818683	0.186478
ENSG00000164741	DLC1	ARHGAP7,DLC-1,HP,p122-RhoGAP,STARD12	344.706	0.287518	0.287518	0.00240157	0.0749298
ENSG00000162227	TAF6L	PAF65A	1007.17	0.287251	0.287251	0.000402883	0.0132249
ENSG00000185070	FLRT2	NA	1104.03	0.287127	-0.287127	0.000444854	0.0142102
ENSG00000065675	PRKCQ	NA	136.258	0.286629	-0.286629	0.00743608	0.199065
ENSG00000100580	TMED8	FAM15B	1525.31	0.286598	-0.286598	0.000366109	0.0124276
ENSG00000121966	CXCR4	CD184,D2S201E,fusin,HM89,HSY3RR,LESTR,NPY3R,NPYR,NPYY3R	5277.64	0.28616	0.28616	0.000173663	0.00685271
ENSG00000174851	YIF1A	54TM,FinGER7,YIF1,YIF1P	1419.24	0.285058	0.285058	0.000229125	0.00868181
ENSG00000169432	SCN9A	ETHA,Nav1.7,NE-NA,NENA,PN1	2243.13	0.28463	-0.28463	0.000592997	0.0177905
ENSG00000130643	CALY	CALCYON,DRD1IP,NSG3	1299.08	0.283608	0.283608	0.00245975	0.0513085
ENSG00000173846	PLK3	CNK,FNK,PRK	1535.03	0.283382	0.283382	0.000591028	0.0177744
ENSG00000101958	GLRA2	GLR	535.817	0.283335	-0.283335	0.00192232	0.0650014
ENSG00000051128	HOMER3	HOMER-3	2761.66	0.283323	0.283323	0.000943333	0.0252993
ENSG00000131080	EDA2R	EDA-A2R,EDAA2R,TNFRSF27,XEDAR	1258.43	0.283251	0.283251	0.000542762	0.0166461
[truncated: 60,056 more rows]

## Sheet: (+-) vs. (+-) + XAV939 and DAPT
ENSEMBL	gene_name	gene_synonym	baseMean	log2FoldChange.shrunk.abs	log2FoldChange.shrunk	pvalue	padj
[truncated: 60,665 more rows]
