# Supplementary material for: MYT1L haploinsufficiency in human neurons and mice causes autism-associated phenotypes that can be reversed by genetic and pharmacologic intervention
Source: Mol Psychiatry. 2023 Feb 14;28(5):2122–35. doi: 10.1038/s41380-023-01959-7 (PMC10575775; doi:10.1038/s41380-023-01959-7)
Supplement: Supplementary file 22 — Supplementary Table 8 [file 41380_2023_1959_MOESM22_ESM.xlsx]

## Sheet: Sample overview
		+/+	+/-
	primary hippocampal culture DIV11	3	3

## Sheet: (++) vs. (+-)
ENSEMBL	gene_name	gene_synonym	baseMean	log2FoldChange.shrunk.abs	log2FoldChange.shrunk	pvalue	padj
ENSMUSG00000115625	2900040C04Rik	NA	3.77311	5.7394	5.7394	3.9788e-05	0.00527924
ENSMUSG00000030108	Slc6a13	Gabt3,Gat2	43.4226	3.83926	3.83926	4.01288e-05	0.00182411
ENSMUSG00000058626	Capn11	NA	19.376	3.56577	-3.56577	4.62095e-06	0.000371359
ENSMUSG00000039672	Kcne2	2200002I16Rik,MiRP1	11.3698	3.27195	3.27195	5.52898e-05	0.00188164
ENSMUSG00000008845	Cd163	NA	10.6027	2.94964	2.94964	1.25697e-05	0.000764487
ENSMUSG00000089663	Gm15651	NA	2.31011	2.86989	2.86989	0.00161377	1
ENSMUSG00000099267	Mir6955	mmu-mir-6955	4.42395	2.82672	-2.82672	3.5566e-05	0.0510024
ENSMUSG00000032179	Bmp5	NA	38.4335	2.71394	2.71394	3.2689e-06	0.000320684
ENSMUSG00000074361	C5ar2	C5L2,E030029A11Rik,Gpr77	4.20733	2.61068	2.61068	0.00113141	0.0496772
ENSMUSG00000022548	Apod	NA	591.029	2.59685	2.59685	0.000201082	0.00516143
ENSMUSG00000037086	Prr32	1110059M19Rik	11.5574	2.53915	2.53915	0.00011866	0.00417768
ENSMUSG00000036814	Slc6a20a	A730081N20Rik,Xtrp3s1	12.5634	2.52573	2.52573	0.000148388	0.00390508
ENSMUSG00000048108	Tmem72	C230095G01Rik	123.227	2.45599	2.45599	1.40709e-06	0.000143176
ENSMUSG00000078922	Tgtp1	Gtp2,Mg21,Tgtp	12.0875	2.43699	2.43699	0.000430469	0.00986043
ENSMUSG00000028362	Tnfsf8	CD153,Cd30L,CD30LG	13.5932	2.36528	2.36528	2.57328e-05	0.00138022
ENSMUSG00000020213	Glipr1l1	1700011E04Rik	3.401	2.33861	2.33861	0.00223604	0.688083
ENSMUSG00000039109	F13a1	1200014I03Rik,Factor XIIIA	98.6523	2.32361	2.32361	2.3114e-15	5.48445e-12
ENSMUSG00000079363	Gbp4	Mag-2,Mpa-2,Mpa2	36.511	2.29742	2.29742	1.35477e-05	0.000943006
ENSMUSG00000029373	Pf4	Cxcl4,Pf4,Scyb4	26.8098	2.28875	2.28875	3.94125e-07	5.00409e-05
ENSMUSG00000087001	Gm15475	NA	9.71205	2.25964	2.25964	4.30029e-05	0.00190214
ENSMUSG00000026390	Marco	Scara2	35.8559	2.23424	2.23424	3.12048e-09	1.07964e-06
ENSMUSG00000051295	9630028B13Rik	NA	7.23958	2.22946	2.22946	0.000376315	0.0115797
ENSMUSG00000079436	Kcnj13	NA	51.1159	2.22044	2.22044	5.13413e-06	0.000342093
ENSMUSG00000061808	Ttr	prealbumin	9373.85	2.21589	2.21589	2.70698e-05	0.000686603
ENSMUSG00000036912	Piwil4	9230101H05Rik,Miwi2	28.4945	2.17521	2.17521	1.58204e-05	0.00082251
ENSMUSG00000044811	Cd300c2	AF251705,Cd300d,Clm4,DIgR1,Igsf7,LMIR2,MAIR-II	18.784	2.06208	2.06208	1.42701e-06	0.000148055
ENSMUSG00000068323	Slc4a5	C330016K18Rik	75.4754	2.01468	2.01468	2.16314e-08	5.07446e-06
ENSMUSG00000029298	Gbp9	NA	68.8565	2.01348	2.01348	8.47465e-07	8.84579e-05
ENSMUSG00000058818	Pirb	Gp91,Lilrb3	11.4521	1.98712	1.98712	8.6616e-05	0.00263843
ENSMUSG00000029231	Pdgfra	CD140a,Pdgfr-2	180.22	1.98141	1.98141	0.000144675	0.00457275
ENSMUSG00000009487	Otog	Otgn	8.23671	1.9811	-1.9811	6.43684e-06	0.000566744
ENSMUSG00000024672	Ms4a7	9130422I10Rik,A430103C15Rik,CD20l4,CFFMA	45.8674	1.94758	1.94758	1.02662e-06	0.000107146
ENSMUSG00000052776	Oas1a	L3	10.7198	1.90889	1.90889	0.000145087	0.00483399
ENSMUSG00000013584	Aldh1a2	Aldh1a7,Raldh2,retinaldehyde dehydrogenase	118.759	1.90175	1.90175	0.000347148	0.00756387
ENSMUSG00000054404	Slfn5	NA	20.9426	1.90171	1.90171	4.5421e-06	0.000321344
ENSMUSG00000034438	Gbp8	5830443L24Rik	17.3666	1.89283	1.89283	0.000531936	0.00945613
ENSMUSG00000026222	Sp100	A430075G10Rik	14.8376	1.86466	1.86466	0.00104954	0.0182043
ENSMUSG00000045337	Defb11	Defb8	9.38885	1.84634	1.84634	8.0298e-05	0.0030425
ENSMUSG00000090942	F830016B08Rik	NA	8.39733	1.84397	1.84397	0.00073057	0.0182078
ENSMUSG00000054146	Krt15	K15,Krt1-15	6.54451	1.81694	1.81694	0.000547562	0.015044
ENSMUSG00000026712	Mrc1	CD206,MR	221.576	1.80816	1.80816	6.60862e-09	1.47897e-06
ENSMUSG00000053063	Clec12a	Micl	10.5565	1.79816	1.79816	0.000440461	0.00832331
ENSMUSG00000049307	Fut4	3-fucosyl-N-acetyl-lactosamine epitope,FAL,FucT-IV,LeX,SSEA-1,Ssea1	16.0846	1.79248	1.79248	0.000193476	0.00578389
ENSMUSG00000079419	Ms4a6c	2200009H22Rik,2210417N07Rik	31.9217	1.79228	1.79228	1.59354e-06	0.000165942
ENSMUSG00000055235	Wdr86	2810046M22Rik	35.1513	1.78007	1.78007	6.87696e-05	0.0024873
ENSMUSG00000022667	Cd200r1	CD200R,Mox2r,OX2R	6.2158	1.77214	1.77214	0.00137633	0.0289234
ENSMUSG00000022949	Clic6	5730466J16Rik,CLIC1L	226.826	1.7686	1.7686	2.15835e-09	8.02325e-07
ENSMUSG00000047230	Cldn2	NA	132.226	1.75876	1.75876	3.8573e-11	3.91039e-08
ENSMUSG00000035200	Chrnb4	Acrb-4,Acrb4	5.41863	1.73652	1.73652	0.0011947	0.0252016
ENSMUSG00000036381	P2ry14	A330108O13Rik,Gpr105,P2Y14	30.7455	1.73243	1.73243	4.46619e-06	0.0003599
ENSMUSG00000078945	Naip2	Birc1b,Naip-rs6,Naip2	10.3241	1.72901	1.72901	0.000308699	0.00814407
ENSMUSG00000024677	Ms4a6b	NA	25.1406	1.72077	1.72077	5.32162e-05	0.00261287
ENSMUSG00000049382	Krt8	Card2,cytokeratin 8,cytokeratin-8,cytokeratin8,EndoA,K8,Krt-2.8,Krt2-8	37.3244	1.71959	1.71959	8.96904e-11	6.97998e-08
ENSMUSG00000031264	Btk	Bruton's tyrosine kinase,X-linked immune deficiency,xid	9.06247	1.71065	1.71065	0.000529077	0.0113847
ENSMUSG00000000392	Fap	NA	27.103	1.70609	1.70609	0.000247427	0.00779711
ENSMUSG00000112424	Gm6494	NA	4.73567	1.69923	1.69923	0.00143989	0.029683
ENSMUSG00000057534	Elobl	Gm15698,Tceb2l	94.4596	1.68813	1.68813	3.26896e-07	4.29273e-05
ENSMUSG00000086279	Gm15634	NA	4.53031	1.67813	1.67813	0.00190397	0.0649389
ENSMUSG00000070942	Il1rl2	NA	14.7696	1.67745	1.67745	0.00041398	0.00991295
ENSMUSG00000021886	Gpr65	Dig1,Gpcr25,TDAG8	13.131	1.66164	1.66164	3.9378e-05	0.0014933
ENSMUSG00000067642	Adgrf3	Gpr113,LOC381628,PGR23	3.28792	1.63993	1.63993	0.00499613	1
ENSMUSG00000053158	Fes	c-fes	28.5301	1.63763	1.63763	1.35003e-06	0.000130818
ENSMUSG00000115767	Gm10366	NA	7.85099	1.62666	1.62666	0.00065827	0.0157515
ENSMUSG00000049130	C5ar1	C5aR,C5r1,Cd88,D7Msu1	69.4884	1.60027	1.60027	2.25279e-06	0.000183514
ENSMUSG00000039956	Mrap	1110025G12Rik,C21ORF61	13.9472	1.58478	1.58478	0.0011769	0.0195483
ENSMUSG00000015355	Cd48	Bcm-1,BCM1,BLAST-1,Sgp-60	6.76953	1.57401	1.57401	0.000783387	0.0189435
ENSMUSG00000098112	Bin2	NA	11.5108	1.55683	1.55683	0.000268066	0.00596709
ENSMUSG00000027322	Siglec1	CD169,Siglec-1,Sn	83.5774	1.55189	1.55189	1.70283e-07	2.67173e-05
ENSMUSG00000000215	Ins2	Ins-2,InsII,Mody,Mody4	13.8328	1.5515	1.5515	0.000868934	0.0165007
ENSMUSG00000070354	Evi2	Gm21975	16.9129	1.53505	1.53505	6.36551e-06	0.000372606
ENSMUSG00000040522	Tlr8	NA	16.0216	1.52674	1.52674	0.000145117	0.00386014
ENSMUSG00000022032	Scara5	4932433F15Rik,4933425F03Rik	44.442	1.51942	1.51942	2.06224e-07	3.15674e-05
ENSMUSG00000101693	Gm19461	NA	16.1095	1.51415	1.51415	2.39433e-05	0.00102263
ENSMUSG00000099398	Ms4a14	LOC383435	7.49033	1.50959	1.50959	0.00197298	0.0324634
ENSMUSG00000028037	Ifi44	A430056A10Rik,MTAP44,p44	31.3837	1.50759	1.50759	1.15378e-05	0.00065789
ENSMUSG00000036972	Zic4	NA	108.435	1.50483	1.50483	8.00768e-07	8.50154e-05
ENSMUSG00000087064	Sap30bpos	Gm11721	277.042	1.47785	1.47785	0.000203655	0.00411736
ENSMUSG00000098682	Otx2os1	NA	4.09071	1.47596	1.47596	0.00519612	1
ENSMUSG00000032725	Folr2	FBP2,Folbp-2,Folbp2,FR-P3	23.9614	1.47468	1.47468	1.39657e-05	0.000857333
ENSMUSG00000042286	Stab1	MS-1	456.826	1.47054	1.47054	1.68692e-09	6.44469e-07
ENSMUSG00000037370	Enpp1	4833416E15Rik,CD203c,E-NPP1,Ly-41,NPP1,Npps,PC-1,Pca,Pca-1,Pdnp1,twy	113.69	1.46369	1.46369	4.93987e-05	0.00187806
ENSMUSG00000032690	Oas2	2'-5' oligoadenylate synthetase-like 11,Oasl11	9.46864	1.45849	1.45849	0.00146818	0.0225877
ENSMUSG00000030737	Slco2b1	OATP-B,Slc21a9	35.9658	1.45242	1.45242	7.04533e-05	0.00252873
ENSMUSG00000017344	Vtn	Vn	219.31	1.447	1.447	3.46797e-06	0.000277542
ENSMUSG00000073490	Ifi207	AI607873,Pyhin-A	24.2218	1.44649	1.44649	3.45926e-06	0.000285445
ENSMUSG00000024168	Tmem204	NA	11.5062	1.43966	1.43966	0.000311697	0.00660588
ENSMUSG00000029811	Aoc1	1600012D06Rik,Abp1	18.133	1.43623	1.43623	0.000103704	0.00364911
ENSMUSG00000093938	Evi2b	Evi2	10.3864	1.43622	1.43622	0.000757788	0.0121334
ENSMUSG00000027514	Zbp1	2010010H03Rik,Dai,mZaDLM	14.4589	1.42454	1.42454	0.000279469	0.00610101
ENSMUSG00000055926	Gm14137	NA	19.0791	1.42379	1.42379	0.000156947	0.00452899
ENSMUSG00000051606	2010001K21Rik	NA	208.203	1.41747	1.41747	1.59021e-10	1.1931e-07
ENSMUSG00000002944	Cd36	FAT,fatty acid translocase,Scarb3	85.5572	1.40597	1.40597	3.31361e-05	0.00143651
ENSMUSG00000067203	H2-K2	H-2K1,H-2K1K,H-2K2,H2-K1	59.2562	1.39297	-1.39297	9.80393e-05	0.00315579
ENSMUSG00000025993	Slc40a1	Dusg,ferroportin1,FPN1,IREG1,metal transporting protein 1,MTP1,Ol5,Pcm,Slc11a3	65.0404	1.38614	1.38614	4.03611e-07	5.00409e-05
ENSMUSG00000113484	Gm47157	NA	5.97381	1.3797	1.3797	0.0021882	0.0352825
ENSMUSG00000047878	A4galt	Gb3 synthase	40.6827	1.37255	1.37255	0.000266917	0.00821706
ENSMUSG00000028073	Pear1	3110045G13Rik,Jedi-1	88.3553	1.37197	1.37197	0.000147164	0.00421073
ENSMUSG00000110353	Gm33543	Gm45531	15.7323	1.3696	1.3696	2.1028e-05	0.00112672
ENSMUSG00000042189	Tekt3	4933407G07Rik	17.2702	1.36784	1.36784	3.75932e-06	0.000247979
ENSMUSG00000116160	NA	NA	4.3465	1.36414	1.36414	0.0046304	1
ENSMUSG00000064365	mt-Ts2	tRNA,tRNA-Ser,tRNA-Ser_2,TrnS2 tRNA	5.88816	1.36095	-1.36095	0.00222312	0.0392607
ENSMUSG00000026395	Ptprc	B220,CD45,Ly-5,Lyt-4,T200	36.5374	1.35929	1.35929	3.90465e-05	0.00185058
ENSMUSG00000026480	Ncf2	NADPH oxidase subunit (67kDa),Ncf-2,NOXA2,p67phox	43.5265	1.35845	1.35845	1.13419e-05	0.000706567
ENSMUSG00000078920	Ifi47	47kDa,Ifggc1,Igrd,Iigp4,Iipg4,IRG-47,Irgd	15.0874	1.34349	1.34349	0.00249105	0.0268209
ENSMUSG00000020143	Dock2	CED-5,Hch,MBC	30.1223	1.34127	1.34127	0.000122495	0.0038201
ENSMUSG00000032278	Paqr5	0610010I15Rik,mPRg	22.1871	1.34025	1.34025	1.46073e-06	0.000139221
ENSMUSG00000020865	Abcc3	1700019L09Rik,MRP3	41.5527	1.33102	1.33102	5.06501e-05	0.00252873
ENSMUSG00000018604	Tbx3	D5Ertd189e	38.1859	1.32955	1.32955	0.000308044	0.00786711
ENSMUSG00000033777	Tlr13	LOC279572	43.0145	1.32522	1.32522	4.89921e-06	0.000387568
ENSMUSG00000015950	Ncf1	NADPH oxidase subunit (47kDa),Ncf-1,NOXO2,p47<phox>,p47phox	54.5799	1.32498	1.32498	1.03185e-05	0.000590471
ENSMUSG00000014158	Trpv4	0610033B08Rik,OTRPC4,Trp12,VR-OAC,VRL-2,VROAC	44.4567	1.32488	1.32488	7.704e-07	0.000109447
ENSMUSG00000062980	Cped1	A430107O13Rik	109.213	1.32013	1.32013	0.00145609	0.020114
ENSMUSG00000052160	Pld4	thss	61.4616	1.31661	1.31661	2.30199e-05	0.00106682
ENSMUSG00000030220	Arhgdib	D4,Gdid4,Ly-GDI	86.101	1.31382	1.31382	8.20846e-05	0.00277007
ENSMUSG00000054072	Iigp1	2900074L10Rik,Irga6	85.0247	1.30384	1.30384	6.67037e-06	0.000416057
ENSMUSG00000068246	Apol9b	2310016F22Rik	9.97956	1.29429	1.29429	0.000444722	0.00838467
ENSMUSG00000102420	Gm37464	NA	24.5839	1.28569	1.28569	0.000297058	0.00706566
ENSMUSG00000035004	Igsf6	NA	7.65649	1.28508	1.28508	0.00222702	0.035132
ENSMUSG00000029925	Tbxas1	CYP5,CYP5A1,TXAS,TXS	45.5404	1.28085	1.28085	5.22464e-05	0.00203014
ENSMUSG00000046242	Nme9	Txndc6	77.5072	1.27764	1.27764	4.69671e-13	7.61505e-10
ENSMUSG00000028072	Ntrk1	Tkr,TrkA	199.96	1.27076	-1.27076	3.04214e-07	4.41766e-05
ENSMUSG00000067578	Cbln4	NA	57.9483	1.26747	-1.26747	1.04944e-10	7.69786e-08
ENSMUSG00000034116	Vav1	NA	25.9921	1.26571	1.26571	5.2654e-05	0.00223111
ENSMUSG00000085620	G630018N14Rik	NA	8.49115	1.26253	-1.26253	0.00107096	0.0458123
ENSMUSG00000108398	Gm30191	NA	16.4309	1.26238	1.26238	0.000147663	0.00473536
ENSMUSG00000104362	Gm37928	NA	40.9315	1.26061	-1.26061	2.8208e-10	1.61981e-07
ENSMUSG00000004730	Adgre1	DD7A5-7,EGF-TM7,Emr1,F4/80,Ly71,TM7LN3	144.205	1.24788	1.24788	9.4436e-07	7.5346e-05
ENSMUSG00000049608	Gpr55	CTFL,LOC227326	35.487	1.24597	1.24597	3.56386e-05	0.00173352
ENSMUSG00000109704	Gm38414	Gm45568	9.87146	1.24559	1.24559	0.00254048	0.0334517
ENSMUSG00000028459	Cd72	Ly-19,Ly-32,Ly-m19,Lyb-2	25.642	1.24253	1.24253	4.63214e-05	0.00208828
ENSMUSG00000004948	Zp3	Zp-3	13.662	1.24179	1.24179	0.000155829	0.0049135
ENSMUSG00000058741	Prr19	EG623131	11.1984	1.24162	-1.24162	0.00165204	0.0204371
ENSMUSG00000085440	Sorbs2os	D330022K07Rik	4.5374	1.24042	1.24042	0.00500603	0.0590213
ENSMUSG00000029832	Nfe2l3	Nrf3	28.315	1.23039	-1.23039	4.83037e-05	0.00245154
ENSMUSG00000042087	4933440N22Rik	NA	13.505	1.22865	1.22865	0.000201561	0.00483481
ENSMUSG00000039095	En2	En-2	9.17287	1.22734	1.22734	0.00075035	0.0120699
ENSMUSG00000091007	D630036H23Rik	NA	6.11982	1.22354	1.22354	0.00299585	0.0453939
ENSMUSG00000024679	Ms4a6d	Ms4a11	46.1497	1.21864	1.21864	0.000170051	0.00483399
ENSMUSG00000097101	1810034E14Rik	NA	19.5605	1.2172	1.2172	0.00027117	0.00665981
ENSMUSG00000030144	Clec4d	Clecsf8,mcl,mMCL,Mpcl	27.9509	1.21202	1.21202	0.000364084	0.00904495
ENSMUSG00000116639	NA	NA	6.76229	1.20571	1.20571	0.00249099	0.0764006
ENSMUSG00000037922	Bank1	A530094C12Rik	7.92122	1.20553	1.20553	0.00318455	0.047609
ENSMUSG00000053647	Gper1	6330420K13Rik,Ceprl,CMKRL2,FEG-1,GPCR-Br,Gper,Gpr30	37.0582	1.20395	1.20395	5.52629e-05	0.00211161
ENSMUSG00000015947	Fcgr1	CD64,FcgammaRI	19.8531	1.20249	1.20249	0.000931098	0.0167899
ENSMUSG00000006344	Ggt5	gamma-glutamyl leukotrienase,GGL,GGT-REL,Ggtla1	145.211	1.20198	1.20198	9.12212e-05	0.00323771
ENSMUSG00000036905	C1qb	NA	405.581	1.2018	1.2018	2.45054e-07	2.67534e-05
ENSMUSG00000024737	Slc15a3	cI-1,Ci1	73.381	1.20101	1.20101	1.95893e-06	0.00016658
ENSMUSG00000013707	Tnfaip8l2	1810019A08Rik,Tipe2	12.1683	1.19488	1.19488	0.00184062	0.0219406
ENSMUSG00000009246	Trpm5	9430099A16Rik,Ltrpc5,Mtr1	4.50798	1.1942	1.1942	0.00626962	0.0714403
ENSMUSG00000040310	Alx4	Aristaless-like 4	111.97	1.19281	1.19281	0.000157081	0.00442644
ENSMUSG00000052117	D630039A03Rik	NA	40.8653	1.18948	1.18948	0.000104729	0.00426596
ENSMUSG00000066197	Gpr139	GPRg1,LOC209776	132.457	1.18742	-1.18742	4.40603e-07	4.18771e-05
ENSMUSG00000036887	C1qa	C1q	552.771	1.18624	1.18624	4.90697e-08	9.74182e-06
ENSMUSG00000031780	Ccl17	ABCD-2,Scya17,TARC	14.2243	1.18104	-1.18104	4.32944e-05	0.00159472
ENSMUSG00000013523	Bcas1	2210416M21Rik,9030223A09Rik,NABC1	17.7963	1.18024	1.18024	2.04363e-05	0.000896861
ENSMUSG00000052336	Cx3cr1	NA	148.966	1.18017	1.18017	1.86315e-06	0.00016311
ENSMUSG00000069713	4933406P04Rik	NA	6.53916	1.1713	1.1713	0.00339543	0.0512962
ENSMUSG00000040747	Cd53	Ox-44,Tspan25	62.4591	1.16893	1.16893	2.34179e-05	0.00108315
ENSMUSG00000073489	Ifi204	p204	42.4251	1.16475	1.16475	0.000156947	0.00493219
ENSMUSG00000026536	Ifi211	Ifi205b,Mnda	6.57855	1.16214	1.16214	0.00364136	0.0489505
ENSMUSG00000040552	C3ar1	anaphylatoxin C3a receptor,C3aR	145.952	1.16164	1.16164	2.77432e-05	0.00123908
ENSMUSG00000038173	Enpp6	4833421B01Rik,B830047L21Rik,D8Ertd514e,Npp6	12.0578	1.16116	1.16116	0.000862856	0.0164315
ENSMUSG00000071713	Csf2rb	AIC2B,Bc,beta c,CDw131,common beta chain,Csf2rb1,Il3r,Il3rb1,Il5rb	29.986	1.16083	1.16083	0.000100632	0.00328876
ENSMUSG00000097637	4933417D19Rik	NA	11.9464	1.1602	1.1602	0.000487831	0.0107218
ENSMUSG00000001225	Slc26a3	9030623B18Rik,9130013M11Rik,Dra	7.63478	1.15887	1.15887	0.00207022	0.0359473
ENSMUSG00000102761	Gm37184	NA	11.7974	1.15753	-1.15753	0.000878057	0.0133919
ENSMUSG00000036896	C1qc	C1qg	468.558	1.15716	1.15716	5.68733e-08	1.05688e-05
ENSMUSG00000048865	Arhgap30	6030405P05Rik	18.9091	1.15258	1.15258	0.000333939	0.00955089
ENSMUSG00000047671	Tctex1d4	4833401D15Rik	319.543	1.14958	1.14958	3.46253e-10	1.37859e-07
ENSMUSG00000064325	Hhip	Hhip1,Hip,Hip1	43.2368	1.14803	1.14803	0.00153226	0.0231419
ENSMUSG00000032089	Il10ra	CDw210,Il10r,mIL-10R	29.6519	1.14753	1.14753	0.000205635	0.0055667
ENSMUSG00000033220	Rac2	NA	46.9734	1.14294	1.14294	6.4399e-05	0.00267492
ENSMUSG00000100252	Mir124-2hg	2610100L16Rik,Gm2612	50.0848	1.14027	-1.14027	1.05173e-06	0.000105843
ENSMUSG00000079652	Fam71f2	NA	27.7226	1.1388	-1.1388	9.88904e-06	0.000586358
ENSMUSG00000085601	Gm4969	NA	11.1207	1.13608	-1.13608	0.00101234	0.0148594
ENSMUSG00000045648	Vwc2l	A830006F12Rik,Brl,brorin-like	17.6344	1.13491	-1.13491	0.000196368	0.00480888
ENSMUSG00000004609	Cd33	gp67,Siglec-3	17.7579	1.13144	1.13144	0.00123714	0.020114
ENSMUSG00000086331	Gm16310	NA	9.69223	1.12954	-1.12954	0.00227927	0.030184
ENSMUSG00000072982	9230009I02Rik	NA	15.1833	1.12015	-1.12015	0.000521363	0.00929334
ENSMUSG00000116766	NA	NA	7.34914	1.11897	-1.11897	0.00187268	0.0337124
ENSMUSG00000022510	Trp63	deltaNp63,KET protein,p51/p63,p63,p73L,TAp63,Trp53rp1	26.8335	1.1186	1.1186	0.000719066	0.0141017
ENSMUSG00000035355	Kcnh4	BEC2	23.6893	1.11415	-1.11415	5.71614e-05	0.00246788
ENSMUSG00000075304	Sp5	NA	14.6565	1.11402	1.11402	0.00133695	0.0218689
ENSMUSG00000058914	C1qtnf3	2310005P21Rik,Corcs,CORS-26,CTRP3	111.345	1.11093	1.11093	1.84364e-12	2.78418e-09
ENSMUSG00000028581	Laptm5	E3	348.628	1.10993	1.10993	1.6714e-06	0.000112684
ENSMUSG00000022831	Hcls1	HS1	32.957	1.10781	1.10781	0.000464623	0.0107099
ENSMUSG00000102425	Gm26616	NA	10.775	1.10701	1.10701	0.00111571	0.0157188
ENSMUSG00000019368	Sec14l4	NA	24.6526	1.10432	1.10432	0.000190952	0.00658623
ENSMUSG00000040205	Cuzd1	ERG-1,Itmap1,UO-44,UTCZP	46.9869	1.088	1.088	6.48745e-08	1.60629e-05
ENSMUSG00000108596	Gm49368	NA	117.023	1.08748	1.08748	2.03083e-09	7.81131e-07
ENSMUSG00000022425	Enpp2	ATX,Autotaxin,Npps2,PD-Ialpha,Pdnp2	2442.89	1.08298	1.08298	0.000437363	0.0057912
ENSMUSG00000094035	Ldlrad2	NA	26.9254	1.08227	1.08227	0.000747519	0.0150163
ENSMUSG00000079173	Zan	Zan	16.6957	1.08147	-1.08147	0.000122794	0.00413521
ENSMUSG00000070780	Rbm47	9530077J19Rik	30.0946	1.08087	1.08087	1.04225e-05	0.000603619
ENSMUSG00000087242	C78197	NA	14.8062	1.08032	1.08032	0.00107555	0.0155082
ENSMUSG00000054457	9430021M05Rik	NA	11.2189	1.07797	-1.07797	0.00142258	0.0184698
ENSMUSG00000043088	Il17re	Il25r	12.3939	1.07626	1.07626	0.0011265	0.0189229
ENSMUSG00000097430	Gm10544	NA	13.052	1.07468	1.07468	0.00138508	0.0216913
ENSMUSG00000025515	Muc2	2010015E03Rik	20.6376	1.07072	-1.07072	1.66908e-05	0.00111263
ENSMUSG00000089916	Gm16160	NA	16.3828	1.06742	1.06742	0.000265736	0.00594079
ENSMUSG00000036362	P2ry13	2010001L06Rik,Gpr86,P2Y13,SP174	7.95407	1.06723	1.06723	0.00340443	0.0513669
ENSMUSG00000035692	Isg15	G1p2	75.3494	1.06484	1.06484	3.73833e-05	0.0015518
ENSMUSG00000044921	Rassf9	Pamci	230.008	1.06359	1.06359	3.08951e-06	0.000234013
ENSMUSG00000001123	Lgals9	gal-9,galectin-9,LGALS35,Lgals5	251.103	1.06108	1.06108	7.73584e-05	0.00202014
ENSMUSG00000097311	Gm26871	NA	16.3053	1.0531	-1.0531	0.000195027	0.00580566
ENSMUSG00000109228	Fam81b	LOC238726	22.5127	1.05296	1.05296	7.27029e-05	0.00258281
ENSMUSG00000062593	Gm49339	NA	64.8463	1.05121	1.05121	9.10763e-05	0.00297196
ENSMUSG00000107944	Gm44280	NA	51.2631	1.05105	1.05105	0.000104082	0.00325907
ENSMUSG00000023043	Krt18	CK18,Endo B,K18,Krt1-18	64.7086	1.04985	1.04985	1.35648e-06	0.000128533
ENSMUSG00000105368	Gm43759	NA	23.2654	1.04867	-1.04867	0.000437231	0.00911174
ENSMUSG00000032454	Rbp2	Crbp-2,CrbpII,Rbp-2	27.6058	1.04844	1.04844	9.07466e-05	0.00330441
ENSMUSG00000030786	Itgam	Cd11b,CD11B (p170),CD11b/CD18,complement component receptor 3 alpha,complement receptor type 3,CR3,F730045J24Rik,Ly-40,Mac-1,Mac-1 alpha,Mac-1a	141.175	1.0471	1.0471	3.42534e-08	8.18749e-06
ENSMUSG00000018008	Cyth4	2510004M07Rik,5830469K17Rik,Pscd4	90.6613	1.04682	1.04682	2.96261e-06	0.000225267
ENSMUSG00000006204	Cdcp3	5430419D17Rik	15.3537	1.04257	1.04257	0.00140949	0.0226365
ENSMUSG00000048617	Rtbdn	A330096I21Rik	60.9353	1.03991	-1.03991	1.60812e-05	0.000805795
ENSMUSG00000061742	Slc22a12	Rst,URAT1	47.2237	1.03607	1.03607	1.53805e-06	0.000163607
ENSMUSG00000038508	Gdf15	macrophage inhibiting cytokine-1,MIC-1,NAG-1	291.765	1.02922	-1.02922	0.00318815	0.0271239
ENSMUSG00000092511	Gm20547	NA	114.173	1.02849	1.02849	0.000626004	0.011504
ENSMUSG00000099024	Gm27457	NA	8.01632	1.028	-1.028	0.00216697	0.0703202
ENSMUSG00000025017	Pik3ap1	1810044J04Rik,BCAP	67.8493	1.02324	1.02324	2.44427e-05	0.00111319
ENSMUSG00000015852	Fcrls	2810439C17Rik,Fcrh2,IFGP2,moFcRH2sc,Msr2	133.269	1.01939	1.01939	1.71023e-05	0.000857333
ENSMUSG00000059089	Fcgr4	4833442P21Rik,CD16-2,FcgammaRIV,Fcgr3a	12.4548	1.01781	1.01781	0.00365411	0.0343088
ENSMUSG00000104445	Rhbg	NA	9.4029	1.01525	1.01525	0.00281185	0.0292269
ENSMUSG00000026177	Slc11a1	Bcg,host resistance locus Bcg/Ity/Lsh,ity,Ity1,Lsh,Nramp,Nramp1	37.5461	1.01435	1.01435	0.000874948	0.0183813
ENSMUSG00000060639	H4c9	Hist1h4i	80.3673	1.01199	1.01199	4.76967e-07	5.68745e-05
ENSMUSG00000090231	Cfb	alternative-complement pathway C3/C5 convertase,B,Bf,Factor B,FB,H2-Bf	28.8139	1.00945	1.00945	0.000367131	0.00909487
ENSMUSG00000113346	Eprn	D630045M09Rik	12.8058	1.00903	1.00903	0.00103148	0.015044
ENSMUSG00000072620	Slfn2	Shlf2	35.2854	1.00591	1.00591	0.00049911	0.0100627
ENSMUSG00000029561	Oasl2	M1204,Mmu-OASL	354.413	1.00553	1.00553	1.87326e-06	0.000125085
ENSMUSG00000080533	Mir1191	Mirn1191,mmu-mir-1191	8.15693	1.00414	1.00414	0.00382022	0.0503699
ENSMUSG00000000290	Itgb2	2E6,Cd18,Mac-1 beta	101.676	1.0003	1.0003	6.2613e-06	0.00040073
ENSMUSG00000009210	Prr29	2310007L24Rik	30.1266	0.998622	0.998622	6.37731e-06	0.000541789
ENSMUSG00000032596	Uba7	1300004C08Rik,Ube1l	170.037	0.998323	0.998323	8.23559e-08	1.60629e-05
ENSMUSG00000034641	Cd300ld	4732429D16Rik,Cd300ld1,Clm5,MAIR-IV	19.6288	0.997981	0.997981	0.00188378	0.0248583
ENSMUSG00000112148	Lilrb4a	CD85K,Gp49b,HM18,ILT3,Lilrb4	77.1039	0.994091	0.994091	0.000151971	0.00433009
ENSMUSG00000010476	Ebf3	3110018A08Rik,O/E-2,Olf-1/EBF-like 2	26.1959	0.993398	0.993398	3.66927e-05	0.00177894
ENSMUSG00000074652	Myh7b	Myh14	39.3511	0.992939	-0.992939	3.5328e-06	0.000290662
ENSMUSG00000029919	Hpgds	H-PGDS,Ptgds2	25.5511	0.992042	0.992042	0.00106346	0.0187967
ENSMUSG00000002111	Spi1	Dis-1,PU.1,Sfpi-1,Sfpi1,Spi-1,Tcfpu1,Tfpu.1	23.6715	0.991437	0.991437	0.000940464	0.0192822
ENSMUSG00000027360	Hdc	Hdc-a,Hdc-c,Hdc-e,Hdc-s,L-histidine decarboxylase	334.037	0.986077	0.986077	3.43677e-20	1.16313e-16
ENSMUSG00000049916	2610318N02Rik	NA	12.8263	0.985628	-0.985628	0.00131691	0.0210185
ENSMUSG00000041193	Pla2g5	sPLA2	198.711	0.985154	0.985154	1.75461e-05	0.000875943
ENSMUSG00000064215	Ifi27	1110013J02Rik,2900026P10Rik,D12Ertd647e,Ifi27l1	746.275	0.984009	0.984009	5.59903e-11	3.91039e-08
ENSMUSG00000118094	NA	NA	4.96785	0.982637	-0.982637	0.00675312	0.0745628
ENSMUSG00000028766	Alpl	Akp-2,Akp2,ALP,TNAP,TNSALP	884.972	0.982604	0.982604	4.88528e-07	3.92068e-05
ENSMUSG00000034459	Ifit1	Ifi56,ISG56	165.092	0.980996	0.980996	0.000522629	0.00828044
ENSMUSG00000021998	Lcp1	D14Ertd310e,L-fimbrin,L-plastin,Pls2	193.087	0.978654	0.978654	3.21364e-05	0.00140162
ENSMUSG00000049625	Tifab	NA	10.6515	0.974272	0.974272	0.00317747	0.0386284
ENSMUSG00000067276	Capn6	NA	150.176	0.974222	0.974222	5.37005e-09	1.77093e-06
ENSMUSG00000024965	Fermt3	C79673,Kindlin-3	43.9113	0.971573	0.971573	0.000243387	0.00612115
ENSMUSG00000028730	Cfap57	1110020C03Rik,C130004B06Rik,LOC384050,Wdr65	173.89	0.968609	0.968609	1.49038e-07	2.4332e-05
ENSMUSG00000064288	H4c12	Hist1h4k	14.2879	0.968529	0.968529	0.000657697	0.0136928
ENSMUSG00000057286	St6galnac2	Siat7,Siat7b,ST6GalNAc II	86.8255	0.960663	0.960663	7.05278e-06	0.000440002
ENSMUSG00000079502	Cfap77	1700101E01Rik,LOC329375	168.328	0.960552	0.960552	6.86761e-06	0.000332729
ENSMUSG00000050666	Vstm4	E130203B14Rik	539.559	0.959915	0.959915	2.478e-07	2.84391e-05
ENSMUSG00000027744	Stoml3	SLP3,SRO	67.0069	0.958812	0.958812	2.23205e-09	8.06407e-07
ENSMUSG00000032269	Htr3a	5-HT3 receptor	32.3024	0.953341	-0.953341	0.000250319	0.00684509
ENSMUSG00000026224	4933407L21Rik	NA	140.97	0.953029	0.953029	8.8858e-05	0.00320446
ENSMUSG00000069516	Lyz2	Lys,Lysm,Lyzs,Lzm,Lzm-s1,Lzp	1614.63	0.952969	0.952969	4.30923e-05	0.00121156
ENSMUSG00000026874	Hc	C5,C5a,He,Hfib2	119.806	0.952433	0.952433	1.71721e-08	4.06785e-06
ENSMUSG00000036962	Cfap221	Gm101,Pcdp1	115.646	0.951029	0.951029	2.37416e-05	0.00111253
ENSMUSG00000027996	Sfrp2	Sdf5	14.2065	0.946506	-0.946506	0.00142336	0.0228155
ENSMUSG00000038642	Ctss	Cat S	238.837	0.945696	0.945696	8.29906e-06	0.000380426
ENSMUSG00000064280	Ccdc146	4930528G09Rik	377.911	0.945013	0.945013	2.54043e-06	0.000186396
ENSMUSG00000001988	Npas1	bHLHe11,MOP5	127.733	0.943562	-0.943562	7.06119e-06	0.000482845
ENSMUSG00000097303	3110083C13Rik	NA	11.0638	0.939453	0.939453	0.00340154	0.0329173
ENSMUSG00000057137	Tmem140	1110007F12Rik	64.6786	0.938708	0.938708	5.04667e-05	0.00189758
ENSMUSG00000024175	Tekt4	1700010L19Rik	161.002	0.936355	0.936355	4.63219e-07	6.10322e-05
ENSMUSG00000070997	1700055D18Rik	NA	14.3833	0.931395	0.931395	0.00118843	0.0163868
ENSMUSG00000109764	Klkb1	Kal-3,Kal3,Klk3,PSA	14.2315	0.93095	0.93095	0.00185317	0.0273755
ENSMUSG00000047773	Ankfn1	4932411E22Rik,LOC382543,nmf9	158.908	0.930203	0.930203	5.99512e-07	7.53157e-05
ENSMUSG00000026579	F5	Cf-5,Cf5	581.976	0.929921	0.929921	7.99877e-09	1.82323e-06
ENSMUSG00000033880	Lgals3bp	90K,CyCAP,MAC-2BP,Ppicap,Tango10b	2407.21	0.929487	0.929487	8.14232e-09	1.29104e-06
ENSMUSG00000085184	4933439K11Rik	NA	13.23	0.928136	0.928136	0.00247934	0.0319344
ENSMUSG00000045655	Fam216b	AU021034	1136.56	0.926951	0.926951	1.55822e-06	9.5911e-05
ENSMUSG00000099564	Gm28729	NA	125.3	0.92629	0.92629	3.45248e-09	1.21167e-06
ENSMUSG00000050625	Ccdc121	6530421E24Rik,LOC329308	160.897	0.92017	0.92017	7.51493e-07	8.10622e-05
ENSMUSG00000020256	Aldh1l2	D330038I09Rik	439.677	0.919448	-0.919448	4.17659e-11	3.85608e-08
ENSMUSG00000114959	G630093K05Rik	NA	20.5123	0.919352	0.919352	0.00287184	0.0402631
ENSMUSG00000046805	Mpeg1	Mpg-1,MPS1,Perforin-2	417.855	0.918613	0.918613	2.71999e-05	0.0011471
ENSMUSG00000059049	Frem1	crf11,eye<m02Jus>,eyes2,heb,QBRICK	376.897	0.918575	0.918575	7.59301e-07	7.76056e-05
ENSMUSG00000030074	Gxylt2	Glt8d4,LOC232313	250.715	0.917927	0.917927	0.000148596	0.00326986
ENSMUSG00000025557	Slc15a1	PECT1,PEPT1	12.1133	0.917465	0.917465	0.00187475	0.0221082
ENSMUSG00000041347	Bdkrb1	B1R,kinin B1	17.4874	0.913247	0.913247	0.00302787	0.0373733
ENSMUSG00000083695	Rnf138rt1	1700045I19Rik	73.9795	0.911439	0.911439	1.21074e-06	0.000115375
ENSMUSG00000058715	Fcer1g	Fce1g,FcepsilonRI,FcR-gamma,FcRgamma,FcR[g],Ly-50	81.1155	0.910304	0.910304	6.3137e-05	0.00227693
ENSMUSG00000041797	Abca9	D630040K07Rik	193.134	0.909185	0.909185	0.000114464	0.00284627
ENSMUSG00000074818	Pdzd7	EG435601,Pdzk7	43.7089	0.90894	-0.90894	1.1526e-05	0.000653844
ENSMUSG00000030579	Tyrobp	DAP12,KARAP,killer cell activating receptor associated protein	131.302	0.903357	0.903357	3.27197e-05	0.00141429
ENSMUSG00000084939	Gm830	LOC329892	8.20792	0.901307	0.901307	0.00498147	0.0617512
ENSMUSG00000061702	Tmem91	A830041P22Rik,SynDIG3	76.5925	0.900502	-0.900502	1.89608e-07	2.87224e-05
ENSMUSG00000022431	Ribc2	4930579A10Rik,Trib	65.1544	0.900321	0.900321	8.48684e-05	0.00285087
ENSMUSG00000032221	Mns1	NA	458.89	0.900293	0.900293	4.6702e-05	0.00172327
ENSMUSG00000012123	Crybg2	Aim1l	33.797	0.899427	-0.899427	0.000254405	0.00635461
ENSMUSG00000087014	Gm16364	Gm16365	65.0096	0.899258	0.899258	1.53882e-06	0.000138832
ENSMUSG00000105389	BB187690	NA	16.3481	0.899146	0.899146	0.0018498	0.0273393
ENSMUSG00000031385	Plxnb3	Plxn6	70.5704	0.898207	0.898207	0.000149494	0.0042546
ENSMUSG00000040181	Fmo1	NA	289.961	0.894741	0.894741	5.75299e-05	0.00161992
ENSMUSG00000116029	NA	NA	4.68602	0.894699	-0.894699	0.00696217	0.0721337
ENSMUSG00000111088	9430081H08Rik	NA	15.8306	0.894264	0.894264	0.000981684	0.0179654
ENSMUSG00000010492	Uckl1os	Gm16119	140.766	0.893055	0.893055	2.6588e-10	1.24052e-07
ENSMUSG00000028753	Vwa5b1	4931403E03Rik	248.996	0.892672	0.892672	4.22797e-07	3.86484e-05
ENSMUSG00000028523	Tctex1d1	1700055O19Rik	40.9245	0.892199	0.892199	6.32971e-05	0.00256275
ENSMUSG00000070306	Ccdc153	NA	1383.95	0.891493	0.891493	7.92547e-20	1.70963e-16
ENSMUSG00000029503	P2rx2	P2x2,P2X2a	22.684	0.888119	-0.888119	0.000970632	0.0196875
ENSMUSG00000070720	Tmem200b	EG623230	15.2374	0.8864	0.8864	0.00293294	0.0367227
ENSMUSG00000033453	Adamts15	NA	194.844	0.885997	0.885997	0.000119542	0.00360603
ENSMUSG00000054412	Gm4793	NA	17.4444	0.885216	-0.885216	0.000359612	0.00730021
ENSMUSG00000106665	Gm43389	NA	18.7116	0.883967	-0.883967	0.000637032	0.0133899
ENSMUSG00000004266	Ptpn6	hcp,Hcph,Ptp1C,SHP-1	38.9577	0.882842	0.882842	0.000385635	0.0104844
ENSMUSG00000039062	Anpep	aminopeptidase N,Apn,Cd13	200.859	0.881442	0.881442	0.00101564	0.0128474
ENSMUSG00000001827	Folr1	FBP1,folate receptor [a],folate-binding protein 1,Folbp-1,Folbp1	881.994	0.880497	0.880497	4.73188e-13	4.46829e-10
ENSMUSG00000051506	Wdfy4	NA	23.2092	0.878496	0.878496	0.00189546	0.0249296
ENSMUSG00000033208	S100b	NA	916.192	0.876307	0.876307	1.40326e-07	1.39552e-05
ENSMUSG00000046886	Zfp474	4933409D10Rik	228.666	0.875429	0.875429	1.94189e-10	1.34489e-07
ENSMUSG00000019178	Styxl1	1700011C14Rik,Dusp24	88.6448	0.869875	0.869875	3.02047e-08	6.76124e-06
ENSMUSG00000021624	Cd180	Ly78,RP105	16.5359	0.869697	0.869697	0.00262087	0.0277037
ENSMUSG00000075307	Klhl41	Kbtbd10,LOC228003	10.5107	0.868806	0.868806	0.00401115	0.0364178
ENSMUSG00000023992	Trem2	Trem2a,Trem2b,Trem2c	106.254	0.86751	0.86751	0.000438367	0.0089055
ENSMUSG00000006154	Eps8l1	2310051G19Rik,4632407K17Rik,DRC3,EPS8R1	59.8052	0.867118	0.867118	1.58873e-05	0.000805795
ENSMUSG00000039963	Ccdc40	B930008I02Rik	1093.34	0.866479	0.866479	6.64357e-08	7.98444e-06
ENSMUSG00000055945	Prr18	9630019K15Rik	273.038	0.866389	0.866389	1.85388e-07	2.16812e-05
ENSMUSG00000072844	G530011O06Rik	NA	29.5037	0.86586	0.86586	8.3765e-05	0.00289816
ENSMUSG00000046854	Pip5kl1	NA	63.1252	0.863943	-0.863943	4.51077e-07	5.42915e-05
ENSMUSG00000068428	Gmnc	Gm606,LOC239789,LOC385639	227.121	0.863322	0.863322	1.88914e-06	0.000163607
ENSMUSG00000028717	Tal1	bHLHa17,Hpt,Scl,SCL/tal-1	13.3597	0.861231	-0.861231	0.00187426	0.0220104
ENSMUSG00000036551	Akap14	NA	120.145	0.860666	0.860666	1.31255e-07	2.16812e-05
ENSMUSG00000046585	Cfap58	Ccdc147,LOC381229	58.8135	0.857117	0.857117	2.5739e-05	0.00114799
ENSMUSG00000038135	Crygn	NA	115.275	0.856723	0.856723	2.50708e-11	2.75351e-08
ENSMUSG00000009070	Rsph14	4933431K05Rik,Rtdr1	68.6144	0.856453	0.856453	0.00017208	0.00470502
ENSMUSG00000019982	Myb	c-myb	132.323	0.85598	0.85598	3.13476e-05	0.0014933
ENSMUSG00000084866	A930006K02Rik	NA	22.7479	0.851699	0.851699	0.00123645	0.0187149
ENSMUSG00000030889	Vwa3a	E030013G06Rik	357.474	0.85096	0.85096	9.74442e-09	1.91737e-06
ENSMUSG00000063529	Stmnd1	Gm1574,LOC380842	75.0937	0.848406	0.848406	2.47161e-06	0.000195517
ENSMUSG00000063354	Slc39a4	1600025H15Rik,AWMS2,zip4	95.7205	0.846183	0.846183	1.56222e-06	0.000140668
ENSMUSG00000018927	Ccl6	c10,MRP-1,Scya6	77.4379	0.845902	0.845902	0.00230617	0.0276716
ENSMUSG00000030107	Usp18	1110058H21Rik,UBP43	61.945	0.845583	0.845583	0.001442	0.02019
ENSMUSG00000023349	Clec4n	Clecsf10,dectin-2,Nkcl	22.3616	0.84554	0.84554	0.00377377	0.0432847
ENSMUSG00000031927	1700012B09Rik	NA	98.9907	0.845479	0.845479	4.00484e-07	5.00409e-05
ENSMUSG00000037801	Iqch	4921504K03Rik	14.7501	0.845295	0.845295	0.00349405	0.0335569
ENSMUSG00000118506	NA	NA	895.597	0.845238	0.845238	2.46065e-09	5.91456e-07
ENSMUSG00000032057	4833427G06Rik	NA	145.246	0.844589	0.844589	2.04675e-09	7.81131e-07
ENSMUSG00000025498	Irf7	NA	104.025	0.843761	0.843761	0.000154571	0.00433009
ENSMUSG00000031654	Cbln1	NA	285.737	0.843673	-0.843673	3.85879e-07	3.67805e-05
ENSMUSG00000026621	Marc1	1300013F15Rik,Mosc1	12.8606	0.843077	0.843077	0.00316165	0.0312734
ENSMUSG00000100789	Gm29508	NA	121.529	0.843065	0.843065	0.000308247	0.00709334
ENSMUSG00000084989	Crocc2	E030010N08Rik,LOC381284	297.018	0.842885	0.842885	1.41346e-09	4.44768e-07
ENSMUSG00000022148	Fyb	ADAP,B630013F22Rik,FYB-120/130	62.9624	0.842085	0.842085	5.2828e-05	0.00198885
ENSMUSG00000042433	Pih1h3b	E230019M04Rik	35.8077	0.839029	0.839029	0.000375432	0.00836182
ENSMUSG00000044772	Sntn	A430083B19Rik	27.2044	0.837033	0.837033	0.000459728	0.00956776
ENSMUSG00000035860	Cdhr3	1110049B09Rik	298.224	0.836964	0.836964	3.92631e-20	1.17158e-16
ENSMUSG00000021403	Serpinb9b	1600019A21Rik,ovalbumin,R86,SPI-CI,Spi10	22.6761	0.836767	0.836767	0.00169677	0.0287052
ENSMUSG00000054966	Lmntd1	4933403M22Rik,Ifltd1,Lmna-rs1	19.1737	0.833139	0.833139	0.000522282	0.0116662
ENSMUSG00000030321	Efcab12	BC060267	396.434	0.832445	0.832445	4.20163e-06	0.00023459
ENSMUSG00000031297	Slc7a3	Atrc3,Cat3,SLC7A1,SLC7A2	94.8866	0.832314	-0.832314	8.79032e-09	2.41359e-06
ENSMUSG00000015090	Ptgds	L-PGDS,PGD2,Ptgs3	160.926	0.831191	0.831191	0.000160814	0.00352271
ENSMUSG00000037892	Pcdh18	PCDH68L	52.0888	0.830674	0.830674	0.00123343	0.0182497
ENSMUSG00000025877	Hk3	NA	38.1148	0.830304	0.830304	0.00127323	0.0205553
ENSMUSG00000032034	Kcnj5	GIRK4,Kir3.4	44.0804	0.830295	0.830295	6.37114e-05	0.00299015
ENSMUSG00000043164	Tmem212	E030011K20Rik	475.528	0.829986	0.829986	9.11902e-22	5.12613e-18
ENSMUSG00000045709	Smkr-ps	1700023L04Rik	54.522	0.829416	0.829416	1.15678e-05	0.00064107
ENSMUSG00000111103	1700016J18Rik	NA	24.6343	0.829077	0.829077	0.00118493	0.0182608
ENSMUSG00000002771	Grin2d	GluN2D,GluRepsilon4,NMDAR2D,NR2D	276.424	0.828655	-0.828655	8.16114e-06	0.000387568
ENSMUSG00000033538	Casp4	Casp11,Caspase-11,ich-3	20.7051	0.828148	0.828148	0.00379127	0.0421974
ENSMUSG00000117662	NA	NA	24.3626	0.827478	0.827478	0.00023284	0.00603783
ENSMUSG00000024621	Csf1r	CD115,CSF-1R,Csfmr,Fim-2,Fim2,Fms,M-CSFR	299.079	0.825807	0.825807	0.000157328	0.0033174
ENSMUSG00000078771	Evi2a	Evi-2,Evi2	17.7412	0.824189	0.824189	0.00184518	0.0219019
ENSMUSG00000030125	Lrrc23	4921537K05Rik,Lrpb7	750.039	0.823454	0.823454	3.4912e-09	9.47318e-07
ENSMUSG00000074981	Dcdc5	4732421G10Rik,EG436559	32.4144	0.823419	0.823419	0.000898128	0.0168858
ENSMUSG00000034422	Parp14	1600029O10Rik,CoaSt6,collaborator of Stat6	207.435	0.822003	0.822003	8.76002e-05	0.00227693
ENSMUSG00000045912	C2cd4c	4932409I22Rik,Fam148c,LOC237397	74.952	0.821964	-0.821964	0.000245773	0.00607208
ENSMUSG00000038843	Gcnt1	5630400D21Rik,beta-1, 6-N-acetylglucosaminyltransferase,C2 GlcNAcT,IGnT	254.118	0.820563	0.820563	1.97928e-07	2.29931e-05
ENSMUSG00000002324	Rec8	mrec,Rec8L1	215.084	0.820448	0.820448	1.48223e-07	1.80285e-05
ENSMUSG00000039110	Mycbpap	4932408B01Rik,AMAP-1	300.3	0.819779	0.819779	1.11942e-07	1.48456e-05
ENSMUSG00000096936	Gm3510	NA	12.2348	0.819677	-0.819677	0.00278316	0.0344034
ENSMUSG00000097174	Gm4890	NA	17.4452	0.817937	0.817937	0.00276618	0.0289617
ENSMUSG00000031073	Fgf15	FGF19	8.47879	0.817919	-0.817919	0.00542643	0.0652208
ENSMUSG00000094840	Muc3a	A630081J09Rik	17.7184	0.817866	-0.817866	0.00090308	0.013621
ENSMUSG00000044461	Shisa2	9430059P22Rik,MAd2,mShisa,shisa,Tmem46	76.6739	0.817824	0.817824	1.0037e-05	0.000581577
ENSMUSG00000018554	Ybx2	MSY2	49.1937	0.817386	-0.817386	0.000177535	0.00483399
ENSMUSG00000024300	Myo1f	C330006B10Rik	34.4364	0.816425	0.816425	0.00192231	0.0279776
ENSMUSG00000038060	Dlec1	D630005C06Rik	361.312	0.816069	0.816069	1.774e-06	0.000115647
ENSMUSG00000026668	Ucma	1110017I16Rik	585.426	0.816039	0.816039	1.4339e-10	9.62213e-08
ENSMUSG00000024907	Gal	Galn	177.81	0.815185	-0.815185	0.00143668	0.016258
ENSMUSG00000026814	Eng	CD105,Endo	182.976	0.814456	0.814456	0.00122264	0.0146156
ENSMUSG00000099966	2810402E24Rik	NA	57.6803	0.81437	0.81437	2.40504e-05	0.00111838
ENSMUSG00000091345	Col6a5	Col6a5,Gm7455	1573	0.813756	0.813756	1.25351e-07	1.32729e-05
ENSMUSG00000031637	Lrp2bp	1700113N17Rik,4930479L12Rik,MegBP	34.5986	0.811988	0.811988	0.00145044	0.0224162
ENSMUSG00000037738	Nek5	NA	262.804	0.81139	0.81139	0.000375769	0.00619008
ENSMUSG00000027867	Spag17	4931427F14Rik,PF6	135.926	0.809238	0.809238	2.6863e-06	0.000228361
ENSMUSG00000030798	Cd37	Tspan26	14.0718	0.806873	0.806873	0.00403826	0.0437473
ENSMUSG00000049988	Lrrc25	Mapa	22.0085	0.805443	0.805443	0.00223203	0.0298621
ENSMUSG00000105957	Gm43254	NA	26.8839	0.804806	0.804806	0.000611671	0.0145926
ENSMUSG00000030406	Gipr	glucose-dependent insulinotropic polypeptide receptor,LOC232937,LOC381853	1134.09	0.804694	-0.804694	6.52492e-05	0.00155787
ENSMUSG00000038526	Car14	CA XIV	147.977	0.803424	0.803424	9.46851e-06	0.000558007
ENSMUSG00000023084	Lrrc71	4933430H15Rik	96.7416	0.803145	0.803145	4.06999e-05	0.0016608
ENSMUSG00000067158	Col4a4	E130010M05Rik,[a]4(IV)	249.409	0.802778	0.802778	1.40212e-05	0.000573103
ENSMUSG00000038147	Cd84	A130013D22Rik,CDw84,SLAMF5	64.8575	0.800893	0.800893	0.00122469	0.0179654
ENSMUSG00000019122	Ccl9	CCF18,MIP-1 gamma,MRP-2,Scya10,Scya9	41.5721	0.800486	0.800486	0.00381624	0.0482268
ENSMUSG00000057729	Prtn3	mPR3,myeloblastin,PR3	75.4781	0.800339	-0.800339	3.11654e-06	0.00023459
ENSMUSG00000025408	Ddit3	C/EBP homoologous protein 10,chop,CHOP-10,CHOP10,gadd153	918.114	0.800185	-0.800185	3.68615e-05	0.00104991
ENSMUSG00000036872	Abcc12	4930467B22Rik,MRP9	168.201	0.79897	0.79897	1.03542e-05	0.000590471
ENSMUSG00000043020	Wdr63	4931433A13Rik,IC140,Ida7	655.997	0.795285	0.795285	2.4379e-06	0.00016558
ENSMUSG00000020878	Lrrc46	1700006D24Rik	149.662	0.795147	0.795147	2.19837e-05	0.00112672
ENSMUSG00000085067	Gm15631	NA	55.7763	0.793483	-0.793483	0.000124249	0.00372688
ENSMUSG00000002228	Ppm1j	2310008J22Rik,PP2Czeta,Ppp2cz	21.2785	0.793291	-0.793291	0.00103743	0.0185271
ENSMUSG00000033249	Hsf4	ldis1	54.6717	0.792936	-0.792936	0.000434525	0.0089055
ENSMUSG00000080741	Gm11398	NA	42.0962	0.790351	0.790351	0.00109635	0.0186383
ENSMUSG00000012443	Kif11	Eg5,Kifl1,Knsl1	481.133	0.789818	0.789818	5.22634e-05	0.00159949
ENSMUSG00000059901	Adamts14	Adamts-14,TS14	57.8125	0.787988	0.787988	0.000657804	0.0119415
ENSMUSG00000056215	Lrguk	4921528H16Rik	224.517	0.7862	0.7862	1.39239e-05	0.000802357
ENSMUSG00000075569	Rsph10b	4930526H21Rik,Rsph10b2	419.663	0.786121	0.786121	2.45673e-05	0.000901315
ENSMUSG00000009114	2610028H24Rik	ORF67	15.5825	0.785722	0.785722	0.00208921	0.0295796
ENSMUSG00000090439	Gm17455	NA	454.572	0.785382	0.785382	3.76301e-09	1.14342e-06
ENSMUSG00000039814	Xkr5	5430438H03Rik	22.5057	0.784817	0.784817	0.000934198	0.0191843
ENSMUSG00000074591	Ankub1	Gm410,LOC242037	80.3475	0.784272	0.784272	3.7676e-05	0.0015724
ENSMUSG00000016918	Sulf1	NA	1580.99	0.783321	0.783321	1.22919e-05	0.000474807
ENSMUSG00000042788	Fam166b	4833436C18Rik	198.578	0.782335	0.782335	5.35524e-09	1.578e-06
ENSMUSG00000057280	Musk	MDK4,Nsk1,Nsk2,Nsk3	152.81	0.781833	0.781833	6.11526e-06	0.000427911
ENSMUSG00000017861	Mybl2	B-Myb,Bmyb	39.8974	0.78175	0.78175	2.40827e-05	0.00125392
ENSMUSG00000036598	Ccdc113	NA	270.312	0.781293	0.781293	1.76752e-05	0.000656595
ENSMUSG00000027875	Hmgcs2	mHS	53.6898	0.780336	0.780336	0.000294364	0.00690692
ENSMUSG00000079434	Neu2	brain sialidase,cystolic sialidase,MBS,MSS,MTS	80.307	0.779767	0.779767	0.000387822	0.00833213
ENSMUSG00000039059	Hrh3	Eae8	95.0235	0.777818	-0.777818	1.9795e-07	2.93862e-05
ENSMUSG00000032359	Ctsh	Cat H	689.059	0.77756	0.77756	1.53671e-09	6.33191e-07
ENSMUSG00000020836	Coro6	clipin E	116.303	0.777351	-0.777351	4.23806e-05	0.00170128
ENSMUSG00000048416	Mlf1	HLS7	567.603	0.777279	0.777279	2.49024e-15	5.00336e-12
ENSMUSG00000032680	6820408C15Rik	NA	372.452	0.776316	0.776316	4.70125e-11	3.91039e-08
ENSMUSG00000064372	mt-Tp	tRNA,tRNA-Pro,TrnP tRNA	34.8221	0.776102	-0.776102	0.000326006	0.0084285
ENSMUSG00000056174	Col8a2	NA	1116.7	0.775536	0.775536	6.16787e-12	5.00691e-09
ENSMUSG00000052565	H1f3	H1.3,H1D,H1f3,H1s-4,Hist1h1d	22.7155	0.774112	0.774112	0.00201849	0.0289617
ENSMUSG00000051497	Kcnj16	6430410F18Rik,Kir5.1	221.516	0.774044	0.774044	0.000990886	0.0157515
ENSMUSG00000111291	Gm48604	NA	91.0791	0.773207	-0.773207	6.63693e-06	0.000419254
ENSMUSG00000021879	Dnah12	4921531P07Rik,DHC3,DLP12,Dnahc12,Dnahc7l,Hdhc3,HL-19,HL19,LOC380889	386.524	0.772444	0.772444	8.57204e-07	8.40448e-05
ENSMUSG00000032554	Trf	HP,Tfn	3315.74	0.770345	0.770345	3.01576e-09	6.11938e-07
ENSMUSG00000026387	Sctr	6530402O03Rik	148.824	0.770045	0.770045	2.56381e-05	0.00127062
ENSMUSG00000110862	Gm35835	NA	12.7004	0.768529	-0.768529	0.00480842	0.0503201
ENSMUSG00000067235	H2-Q10	H-2Q10,Q10,Qa10	37.798	0.768514	-0.768514	0.00189848	0.0305958
ENSMUSG00000024552	Slc14a2	UT-A3,UT-A5	132.431	0.766778	0.766778	1.04701e-06	0.000105851
ENSMUSG00000105230	Gm42433	NA	60.647	0.765603	-0.765603	0.000526494	0.0101285
ENSMUSG00000060735	Rxfp3	Rln3r1,Salpr	43.092	0.764923	-0.764923	0.000224433	0.00586479
ENSMUSG00000074971	Fibin	1110018M03Rik,Fibin	160.257	0.76373	0.76373	0.00153718	0.0210185
ENSMUSG00000112630	Gm36908	NA	236.354	0.763516	0.763516	6.73332e-06	0.000320684
ENSMUSG00000061186	Sfmbt2	D2Wsu23e,D330030P06Rik	269.115	0.762823	-0.762823	1.42508e-06	0.000106308
ENSMUSG00000099307	Gm27419	NA	24.2545	0.761254	0.761254	0.0011322	0.0217554
ENSMUSG00000029155	Spata18	1700067I02Rik	287.235	0.760456	0.760456	1.2928e-05	0.000539403
ENSMUSG00000059854	Hydin	1700034M11Rik,4930545D19Rik,hy-3,hy3,hyrh	782.699	0.76023	0.76023	9.81875e-07	6.48326e-05
ENSMUSG00000021457	Syk	Sykb	98.4965	0.760073	0.760073	2.5494e-06	0.000198667
ENSMUSG00000019842	Traf3ip2	Act1	100.321	0.759328	0.759328	9.9973e-09	2.63039e-06
ENSMUSG00000039543	Cfap70	5330402L21Rik,Ttc18	319.675	0.759314	0.759314	7.03199e-05	0.00195797
ENSMUSG00000001128	Cfp	Pfc	156.133	0.758566	0.758566	0.000247511	0.00667449
ENSMUSG00000022371	Col14a1	5730412L22Rik	49.8106	0.758195	0.758195	0.000752615	0.0131399
ENSMUSG00000027702	Lrrc34	1700007J06Rik	125.118	0.757718	0.757718	3.66438e-09	9.47318e-07
ENSMUSG00000068876	Cgn	6330408J11Rik	47.7251	0.757609	-0.757609	0.000242182	0.00670705
ENSMUSG00000041660	Bbox1	NA	826.554	0.757598	0.757598	4.00945e-09	8.56498e-07
ENSMUSG00000044393	Dsg2	D18Ertd293e	243.333	0.757448	0.757448	5.27894e-06	0.000268257
ENSMUSG00000014329	Bicc1	Bic-C,jcpk	1089.48	0.756807	0.756807	1.90795e-05	0.000590471
ENSMUSG00000035683	Melk	MPK38	19.5115	0.755123	0.755123	0.00191919	0.0272027
ENSMUSG00000046718	Bst2	2310015I10Rik,Bst-2,C87040,GREG	402.776	0.754774	0.754774	8.17242e-05	0.00210171
ENSMUSG00000001948	Spa17	band 34,Sp17	248.006	0.752154	0.752154	2.69388e-06	0.000168049
ENSMUSG00000024033	Rsph1	MCA,meichroacidin,Tsga2	967.337	0.751079	0.751079	4.51888e-06	0.000195133
ENSMUSG00000085704	4921531C22Rik	NA	40.8952	0.749565	0.749565	0.000217243	0.00574318
ENSMUSG00000052861	Dnah6	A730004I20Rik,Dnahc6	1776.57	0.748266	0.748266	1.15658e-05	0.000428269
ENSMUSG00000047507	Baiap3	LOC381076	46.1962	0.747774	-0.747774	9.31014e-05	0.00393896
ENSMUSG00000039021	Ttc16	1200002K10Rik	335.422	0.747738	0.747738	0.000195256	0.00394435
ENSMUSG00000014786	Slc9a5	LOC277973	378.502	0.746744	-0.746744	8.8479e-06	0.0004136
ENSMUSG00000061802	Armc4	4930463I21Rik,b2b227.1Clo,b2b643Clo	263.662	0.746708	0.746708	5.50033e-10	2.06835e-07
ENSMUSG00000021848	Otx2	E130306E05Rik	91.5123	0.745555	0.745555	0.00371515	0.0374186
ENSMUSG00000037101	Ttc29	1700031F13Rik	147.428	0.744789	0.744789	3.86701e-09	9.47318e-07
ENSMUSG00000116429	NA	NA	208.141	0.742557	-0.742557	0.000266633	0.00509626
ENSMUSG00000027861	Casq2	cardiac calsequestrin,cCSQ,Csq2,ESTM52	75.4825	0.742519	0.742519	0.000385255	0.00814729
ENSMUSG00000020758	Itgb4	CD104	920.123	0.74199	0.74199	4.98212e-08	6.56632e-06
ENSMUSG00000033966	Cdkl4	LOC381113	661.274	0.741682	0.741682	7.13187e-08	1.05688e-05
ENSMUSG00000046402	Rbp1	Crbp,CRBPI,Rbp-1	2347.16	0.741584	0.741584	0.000115939	0.00242063
ENSMUSG00000025473	Adam8	CD156,CD156a,E430039A18Rik,MS2	227.71	0.741189	0.741189	0.000116229	0.0028626
ENSMUSG00000099553	Gm29538	NA	7.61655	0.739254	0.739254	0.00735189	0.0734652
ENSMUSG00000020319	Wdpcp	AV249152,homoloc-13	301.028	0.738426	0.738426	7.32913e-05	0.00188999
ENSMUSG00000052085	Dock8	1200017A24Rik,5830472H07Rik,A130095G14Rik	86.3568	0.738026	0.738026	0.000913401	0.0150384
ENSMUSG00000044349	Snhg11	A930034L06Rik,E130013N09Rik	3849.39	0.737663	-0.737663	3.02977e-33	3.44277e-29
ENSMUSG00000039954	Stk32a	A930015B13Rik,YANK1	113.557	0.737138	0.737138	0.000286347	0.00679793
ENSMUSG00000020686	Gas2l2	OTTMUSG00000000934	267.464	0.73662	0.73662	1.2162e-05	0.000510585
ENSMUSG00000036103	Colec12	CL-P1,Scara4,SRCL	983.694	0.732711	0.732711	0.00429799	0.0297419
ENSMUSG00000018126	Baiap2l2	NA	52.5632	0.73214	-0.73214	0.000540748	0.0102075
ENSMUSG00000043099	Hic1	HIC-1	104.284	0.731811	0.731811	0.00177161	0.0229043
ENSMUSG00000015340	Cybb	Cgd,gp91<phox>,gp91phox,Nox2	70.4216	0.730901	0.730901	0.00320958	0.0343088
ENSMUSG00000109572	Cfap99	Gm21446	83.4501	0.730002	0.730002	0.00024174	0.00602016
ENSMUSG00000042540	Acot5	PTE-Ic	165.867	0.729287	0.729287	1.69707e-09	5.4662e-07
ENSMUSG00000022372	Sla	Slap,Slap-1	580.135	0.729236	-0.729236	0.000270462	0.00504601
ENSMUSG00000112117	Rmst	C230053E11Rik,D930049J19Rik,Dmt2,Gm3515,M2,Ncrms	227.306	0.728289	0.728289	0.000150779	0.00466482
ENSMUSG00000030745	Il21r	NILR	34.9164	0.727844	0.727844	0.00203865	0.0259292
ENSMUSG00000043487	Acot6	4632408A20Rik	250.082	0.727125	0.727125	0.000278994	0.00509032
ENSMUSG00000051147	Nat2	NA	38.9751	0.726793	0.726793	0.00065156	0.0131715
ENSMUSG00000058159	T2	NA	141.59	0.72636	0.72636	7.07536e-07	6.03251e-05
ENSMUSG00000024349	Tmem173	2610307O08Rik,ERIS,MPYS,Sting	33.7721	0.726106	0.726106	0.00281768	0.0397526
ENSMUSG00000022783	Spag6l	PF16,Spag6	1319.55	0.724725	0.724725	1.08736e-07	1.30273e-05
ENSMUSG00000048450	Msx1	Hox-7,Hox7,Hox7.1,msh,muscle-segment homeobox	327.659	0.724577	0.724577	9.1646e-09	1.82868e-06
ENSMUSG00000028661	Epha8	Eek,EphA8,Hek3	253.951	0.723433	-0.723433	8.60337e-06	0.000387568
ENSMUSG00000006218	Fam131c	LOC277743	59.7446	0.722062	-0.722062	0.000235908	0.00595625
ENSMUSG00000049353	Rd3	3322402L07Rik,rd-3,rd3	288.921	0.72206	0.72206	1.70724e-05	0.000656595
ENSMUSG00000045036	Tmem232	E130009J12Rik,LOC381107	143.127	0.721849	0.721849	3.09542e-06	0.000181889
ENSMUSG00000023931	Efhb	4921525D22Rik	281.273	0.721433	0.721433	2.54758e-05	0.000863045
ENSMUSG00000047793	Sned1	6720455I24Rik,D430044C15Rik,Snep	426.399	0.72134	0.72134	0.00037679	0.00769164
ENSMUSG00000059898	Dsc3	5430426I24Rik	780.46	0.720548	0.720548	8.40047e-08	9.74182e-06
ENSMUSG00000115263	Gm5089	C030005G22Rik	137.701	0.719807	0.719807	4.28539e-05	0.0017115
ENSMUSG00000033581	Igf2bp2	C330012H03Rik,IMP-2,IMP2	90.0562	0.719732	0.719732	0.000915342	0.0149142
ENSMUSG00000051777	Iqcj	NA	48.7192	0.718902	-0.718902	0.000115654	0.0035327
ENSMUSG00000097545	Mir124a-1hg	A930011O12Rik,Rncr3	396.127	0.718699	-0.718699	6.84219e-11	5.31243e-08
ENSMUSG00000026288	Inpp5d	s-SHIP,SHIP,SHIP-1,SHIP1,Src homology 2 domain-containing inositol-5-phosphatase	61.6054	0.716635	0.716635	0.00240373	0.0282498
ENSMUSG00000042320	Prox2	1700058C01Rik	63.8082	0.715578	0.715578	0.000346487	0.00755641
ENSMUSG00000020892	Aloxe3	e-LOX-3	76.5475	0.712644	-0.712644	0.000330475	0.00737001
ENSMUSG00000085416	1700019G24Rik	NA	43.3553	0.712569	0.712569	5.10467e-05	0.00199272
ENSMUSG00000085105	Gm12758	NA	27.1948	0.712562	0.712562	0.00318586	0.042955
ENSMUSG00000034467	Dynlrb2	1700009A04Rik,Dncl2b,DNLC2B	739.222	0.712359	0.712359	2.12856e-09	7.81131e-07
ENSMUSG00000001864	Aif1l	2810003C17Rik	300.947	0.710897	0.710897	4.17189e-07	3.92068e-05
ENSMUSG00000036639	Nudt1	8-oxo-7,8-dihydro-2'-dGTPase,Mth1	108.236	0.710799	0.710799	7.44387e-05	0.00256167
ENSMUSG00000002565	Scin	adseverin	21.5963	0.710552	0.710552	0.00497593	0.0513642
ENSMUSG00000116635	NA	NA	20.5053	0.710472	-0.710472	0.00241883	0.0323979
ENSMUSG00000045294	Insig1	1810013C12Rik,Insig-1	2710.4	0.709231	-0.709231	0.000111498	0.00234861
ENSMUSG00000035179	Ppp1r32	4930579J09Rik,IIIG9,IIIG9L,IIIG9S	665.239	0.708905	0.708905	8.9995e-08	1.32729e-05
ENSMUSG00000020904	Cfap52	1700019F09Rik,4933417B11Rik,Wdr16	1005.26	0.707763	0.707763	4.57044e-07	3.7509e-05
ENSMUSG00000036036	Zfp57	G19	343.114	0.707432	-0.707432	1.34906e-07	1.60629e-05
ENSMUSG00000032766	Gng11	0610037B21Rik	149.624	0.706327	0.706327	2.56164e-05	0.00127062
ENSMUSG00000038011	Dnah10	Dnahc10	366.726	0.706062	0.706062	2.15007e-07	2.56626e-05
ENSMUSG00000063286	Gm8995	NA	16.9211	0.705866	0.705866	0.00471725	0.0405382
ENSMUSG00000021751	Acox2	NA	260.512	0.705386	0.705386	6.88354e-06	0.000320684
ENSMUSG00000023949	Tcte1	D17Sil1,Tcte-1	226.3	0.705339	0.705339	8.35599e-08	1.61164e-05
ENSMUSG00000097248	Gm2694	C230036H16Rik	65.1957	0.704554	-0.704554	4.33142e-05	0.00170157
ENSMUSG00000034947	Tmem106a	0610008L10Rik	94.0397	0.704526	0.704526	0.000115756	0.00347235
ENSMUSG00000034472	Rasd2	4930526B11Rik,Rhes,TEM-2,TEM2	425.843	0.704018	-0.704018	0.000546264	0.00991295
ENSMUSG00000016024	Lbp	Bpifd2	3411.51	0.703792	0.703792	1.35028e-09	3.3931e-07
ENSMUSG00000029337	Fgf5	Fgf-5	22.3158	0.702732	-0.702732	0.00110897	0.0173475
ENSMUSG00000084535	Mir1906-1	Mir1906,Mirn1906,mmu-mir-1906-1	330.086	0.70236	-0.70236	4.9978e-06	0.000253079
ENSMUSG00000030713	Klk7	Prss6	14.0181	0.700786	-0.700786	0.00519314	0.0512423
ENSMUSG00000116525	NA	NA	60.2171	0.700323	-0.700323	0.00211491	0.0259107
ENSMUSG00000029843	Slc13a4	9630060C05Rik,SUT-1,SUT1	401.133	0.700025	0.700025	8.32929e-06	0.000469624
ENSMUSG00000049723	Mmp12	macrophage elastase,Mmel,MMP12	158.326	0.699497	0.699497	0.00219723	0.0213622
ENSMUSG00000042589	Cux2	1700051K22Rik,Cutl2,Cux-2,Cux2,ENSMUSG00000072641	450.497	0.69702	-0.69702	5.32925e-07	4.74637e-05
ENSMUSG00000016239	Lonrf3	4932412G04Rik,5730439E01Rik,A830039N02Rik,Rnf127	252.039	0.696135	-0.696135	1.7454e-05	0.000663716
ENSMUSG00000085316	D330050G23Rik	NA	21.8899	0.695881	0.695881	0.00429638	0.0517656
ENSMUSG00000074215	Gm10643	NA	74.097	0.695784	0.695784	0.00113947	0.0173964
ENSMUSG00000038570	Saxo2	1700129I04Rik,Fam154b	279.33	0.695108	0.695108	0.000126043	0.00291761
ENSMUSG00000043410	Hfm1	A330009G12Rik,LOC381663,Mer3,Sec63d1	33.5855	0.695013	-0.695013	0.00124562	0.0186644
ENSMUSG00000015354	Pcolce2	2400001O18Rik,Pcpe2	88.1782	0.694703	0.694703	0.000255621	0.00612115
ENSMUSG00000021876	Rnase4	C730049F20Rik	2496.11	0.693998	0.693998	6.8408e-08	8.53194e-06
ENSMUSG00000028572	Hook1	A930033L17Rik,abnormal spermatozoon head shape,azh	615.005	0.693464	-0.693464	1.08874e-07	1.45465e-05
ENSMUSG00000117399	NA	NA	10.1013	0.693248	0.693248	0.00690415	0.0514138
ENSMUSG00000090336	Cfap97d2	4932443I19Rik	184.623	0.692728	0.692728	0.000243159	0.00660588
ENSMUSG00000034151	Zbbx	NA	132.73	0.692613	0.692613	7.60317e-05	0.0028626
ENSMUSG00000018920	Cxcl16	0910001K24Rik,Scavenger Receptor,SR-PSOX,SR-PSOX/CXCL16	74.0609	0.691618	0.691618	1.06572e-05	0.000593147
ENSMUSG00000101337	Dnah7c	Dnahc7c	159.076	0.691465	0.691465	0.00150574	0.0170621
ENSMUSG00000030708	Dnajb13	1700014P03Rik	588.936	0.690886	0.690886	1.10584e-05	0.000497449
ENSMUSG00000050677	Ccdc96	4921513E08Rik	532.624	0.690779	0.690779	0.000639592	0.0110627
ENSMUSG00000041673	Lrrc18	4930442L21Rik,mtLR1	236.846	0.690648	0.690648	7.11799e-05	0.00187806
ENSMUSG00000031893	Tsnaxip1	1700016K08Rik,TXI1	182.505	0.689901	0.689901	3.43549e-06	0.000253079
ENSMUSG00000063409	Lrrc43	LOC381741	149.429	0.689834	0.689834	3.567e-07	5.00409e-05
ENSMUSG00000071202	Ccdc78	LOC381077,LOC381146	176.435	0.689655	0.689655	6.42815e-07	5.53496e-05
ENSMUSG00000046169	Adamts6	A930019D11Rik,ADAM-TS6,b2b1879.1Clo,b2b2029Clo,b2b2182Clo,b2b2187.1Clo,b2b2228Clo	67.6362	0.689184	0.689184	0.00118046	0.0174952
ENSMUSG00000057074	Ces1g	Ces-1,Ces1,Ses-1	28.3614	0.68881	0.68881	0.00565557	0.0500329
ENSMUSG00000030921	Trim30a	Rpt-1,Rpt1,Trim30	129.657	0.688701	0.688701	0.000836357	0.0152019
ENSMUSG00000108175	Gm16499	Gm43938	59.6394	0.688281	0.688281	0.000439529	0.0090055
ENSMUSG00000039552	Rsph4a	Rshl3	2293.58	0.687936	0.687936	5.347e-06	0.000248003
ENSMUSG00000052273	Dnah3	Dnahc3	103.973	0.68762	0.68762	7.00886e-05	0.0024812
ENSMUSG00000087117	Gm11523	NA	80.2409	0.68629	0.68629	9.49079e-05	0.00308996
ENSMUSG00000107191	Gm43579	NA	181.852	0.685953	0.685953	6.6998e-05	0.00239473
ENSMUSG00000021423	Ly86	MD-1,MD1	42.3761	0.685165	0.685165	0.00146959	0.0207942
ENSMUSG00000032023	Jhy	4931429I11Rik	47.5868	0.683897	0.683897	6.10842e-05	0.00258073
ENSMUSG00000067795	4930444P10Rik	NA	16.1396	0.683805	0.683805	0.00423064	0.0379483
ENSMUSG00000046844	Vat1l	NA	754.786	0.683144	0.683144	3.40864e-07	3.58357e-05
ENSMUSG00000072115	Ang	Ang1,Rnase5a	349.279	0.682882	0.682882	1.25907e-08	2.36801e-06
ENSMUSG00000025044	Msr1	MRS-A,MSR-A,Scara1,Scvr,SR-AI,SR-AII	50.7275	0.68265	0.68265	0.00267855	0.0304267
ENSMUSG00000026546	Cfap45	1700028D05Rik,Ccdc19,Nesg1	891.427	0.681551	0.681551	1.5262e-08	2.49099e-06
ENSMUSG00000105813	Gm42928	NA	161.199	0.681075	0.681075	3.64779e-05	0.00153749
ENSMUSG00000038295	Atg9b	Apg9l2,eONE,LOC213948,Nos3as	109.1	0.680369	-0.680369	3.00001e-06	0.000228361
ENSMUSG00000026726	Cubn	D2Wsu88e	78.2088	0.680144	0.680144	0.000549001	0.0104557
ENSMUSG00000031070	Mrgprf	MrgF	80.7339	0.67967	0.67967	9.07669e-05	0.00297983
ENSMUSG00000020799	Tekt1	MT14	742.573	0.679648	0.679648	3.8659e-06	0.000271846
ENSMUSG00000039632	Ccdc151	b2b1885Clo,C330001K17Rik	473.599	0.67856	0.67856	6.4797e-06	0.000387568
ENSMUSG00000054342	Kcnn4	IK1,IKCa1,KCa3.1,mIKCa1,SK4	60.832	0.67851	0.67851	7.53589e-05	0.00258073
ENSMUSG00000032259	Drd2	D2 receptor,D2R,Drd-2	18.9469	0.677696	-0.677696	0.00326545	0.0393692
ENSMUSG00000073599	Ecscr	1110006O17Rik,ARIA	19.6395	0.676926	0.676926	0.0024572	0.0296236
ENSMUSG00000075273	Ttc30b	2510042P03Rik	1254.9	0.675433	0.675433	7.5798e-05	0.00172327
ENSMUSG00000056598	Drc3	4930449E07Rik,Lrrc48,m6Bei	834.258	0.67389	0.67389	7.89553e-08	8.93503e-06
ENSMUSG00000020251	Glt8d2	1110021D20Rik	27.2088	0.673686	0.673686	0.00511854	0.0508082
ENSMUSG00000010044	Zmynd10	Blu	403.232	0.67367	0.67367	1.58745e-06	0.000136761
ENSMUSG00000060678	H4c3	Hist1h4c	6.21594	0.673537	0.673537	0.00861633	0.0822804
ENSMUSG00000006313	Upk1a	1110031P12Rik,Tspan21,Upk1	11.3891	0.672993	-0.672993	0.00556981	0.0449656
ENSMUSG00000037627	Rgs22	NA	286.958	0.672957	0.672957	2.65779e-05	0.000914122
ENSMUSG00000032322	Pstpip1	CD2BP1,def-2	275.83	0.67287	0.67287	0.00114808	0.013691
ENSMUSG00000011305	Plin5	2310076L09Rik,Lsdp5,MLDP	255.684	0.671173	0.671173	3.22335e-10	1.37859e-07
ENSMUSG00000056753	C330011M18Rik	NA	74.0402	0.669739	0.669739	0.00123069	0.0182209
ENSMUSG00000047735	Samd9l	ESTM25	174.112	0.669587	0.669587	0.00275908	0.0335633
ENSMUSG00000097281	Gm26685	NA	14.0552	0.669247	0.669247	0.00477585	0.0409742
ENSMUSG00000041189	Chrnb1	AChR beta,Achr-2,Acrb	150.188	0.668859	0.668859	3.67125e-07	4.69346e-05
ENSMUSG00000027656	Ccn5	CCN5,Crgr4,rCop1,Wisp2	3960.8	0.668417	0.668417	1.41274e-05	0.000387568
ENSMUSG00000079017	Ifi27l2a	2310061N23Rik,Ifi27	16.437	0.667632	0.667632	0.00689068	0.060372
ENSMUSG00000086822	5330413P13Rik	NA	97.1557	0.667304	0.667304	0.000326062	0.00734932
ENSMUSG00000044468	Tent5c	4930431B09Rik,Fam46c	138.196	0.667218	0.667218	6.01073e-05	0.00239808
ENSMUSG00000067297	Ifit1bl2	2010002M12Rik	18.3233	0.66642	0.66642	0.00329286	0.0321711
ENSMUSG00000101438	Gm19412	NA	98.9969	0.666195	0.666195	1.00519e-05	0.000582102
ENSMUSG00000043541	Casc1	A230084G12Rik,Las1	266.12	0.664751	0.664751	9.47782e-05	0.00247356
ENSMUSG00000046178	Nxph1	C130005L03Rik	214.974	0.664599	-0.664599	0.00133047	0.0157124
ENSMUSG00000029134	Plb1	4632413E21Rik,4930433E17Rik,4930539A06Rik	222.964	0.664075	0.664075	2.45106e-07	3.7509e-05
ENSMUSG00000029826	Zc3hav1	1200014N16Rik,2900058M19Rik,9130009D18Rik,9830115L13Rik,ZAP	120.399	0.662823	0.662823	0.000833007	0.0140884
ENSMUSG00000057596	Trim30d	TRIM30-3,Trim79	128.589	0.662392	0.662392	0.00195877	0.0248054
ENSMUSG00000064368	mt-Nd6	ENSMUSG00000064368,URF6	1085.9	0.66171	-0.66171	1.46045e-07	1.48609e-05
ENSMUSG00000065282	Gm24455	NA	15.4716	0.661005	-0.661005	0.00411809	0.0373075
ENSMUSG00000087022	9130024F11Rik	EG329160	29.4622	0.66061	-0.66061	0.00183603	0.0272584
ENSMUSG00000067780	Pi15	P24TI,P25TI,SugarCrisp	229.71	0.659903	0.659903	0.000673782	0.0132015
ENSMUSG00000024421	Lama3	nicein, 150kDa,[a]3B	242.072	0.659878	0.659878	4.03892e-07	3.83967e-05
ENSMUSG00000081683	Fzd10	Fz-10	107.002	0.659429	0.659429	0.00214093	0.0259314
ENSMUSG00000073418	C4b	C4,Ss	5626.48	0.659127	0.659127	8.72523e-08	8.0544e-06
ENSMUSG00000035539	Ccdc180	E230008N13Rik,LOC381522	332.737	0.657978	0.657978	8.42764e-06	0.000398113
ENSMUSG00000069874	Irgm2	Gtpi,Iigp2	312.886	0.656216	0.656216	0.000498275	0.00750597
ENSMUSG00000057068	Fam47e	Gm1381,LOC384198	211.891	0.656173	0.656173	7.91454e-05	0.00209527
ENSMUSG00000091705	H2-Q2	Gm11132,H-2Q2	131.868	0.654571	-0.654571	0.0031935	0.0365836
ENSMUSG00000110170	St6galnac2	Siat7,Siat7b,ST6GalNAc II	29.1282	0.654514	0.654514	0.00491862	0.0497275
ENSMUSG00000004328	Hif3a	bHLHe17,MOP7,Nepas	150.679	0.65422	-0.65422	1.15345e-05	0.000690796
ENSMUSG00000029026	Trp73	deltaNp73,p73,TAp73	322.897	0.652417	0.652417	4.29735e-10	1.61981e-07
ENSMUSG00000045991	Onecut2	OC-2,Oc2	63.3087	0.652029	-0.652029	0.00123823	0.0182649
ENSMUSG00000022805	Maats1	4932425I24Rik,Spata26	927.786	0.650228	0.650228	1.02075e-07	1.1061e-05
ENSMUSG00000070806	Zmynd12	NA	76.1185	0.650142	0.650142	0.000295651	0.0068551
ENSMUSG00000027800	Tm4sf1	12A8 target antigen,L6,L6 antigen,M3s1	4458.68	0.649574	0.649574	1.06078e-11	6.69656e-09
ENSMUSG00000034310	Tmem132d	C630028F04Rik	74.6293	0.649331	-0.649331	0.000881455	0.0146342
ENSMUSG00000003227	Edar	NA	12.9971	0.649053	0.649053	0.0065453	0.0499203
ENSMUSG00000072663	Spef2	C230086A09Rik	674.655	0.648981	0.648981	0.000130505	0.00299015
ENSMUSG00000073405	H2-T-ps	C920025E04Rik	65.5344	0.648079	-0.648079	0.000378877	0.00815191
ENSMUSG00000010136	Pifo	1700027A23Rik,pitchfork	431.393	0.647728	0.647728	2.40842e-09	8.06407e-07
ENSMUSG00000039735	Fnbp1l	2610318I01Rik,TOCA1	1288.82	0.64771	-0.64771	9.85815e-08	1.20046e-05
ENSMUSG00000035295	Wdr38	1700123D08Rik	121.157	0.647027	0.647027	4.59444e-06	0.000315378
ENSMUSG00000028268	Gbp3	NA	323.906	0.646689	0.646689	0.000358836	0.00612115
ENSMUSG00000075271	Ttc30a1	4930506L13Rik	186.349	0.646278	0.646278	0.000254261	0.00673295
ENSMUSG00000029096	Htra3	2210021K23Rik,9530081K03Rik	424.03	0.645683	0.645683	0.000180009	0.00458996
ENSMUSG00000038402	Foxf2	Fkh20,FREAC2,LUN	32.8879	0.64522	0.64522	0.00645297	0.0541444
ENSMUSG00000020889	Nr1d1	A530070C09Rik,rev-erbA(alpha),REV-ERBalpha	2280.03	0.645129	-0.645129	0.00157001	0.0155934
ENSMUSG00000023064	Sncg	C79089,persyn	105.941	0.644676	0.644676	1.5782e-07	2.53693e-05
ENSMUSG00000000805	Car4	CA IV	267.594	0.644433	-0.644433	1.62786e-05	0.00065789
ENSMUSG00000039187	Fanci	NA	31.1902	0.643647	0.643647	0.00358269	0.0373378
ENSMUSG00000026650	Meig1	Meg1	460.821	0.64364	0.64364	2.69998e-07	3.53583e-05
ENSMUSG00000040026	Saa3	l7R3,Saa-3	13.7412	0.643212	0.643212	0.00601331	0.0475275
ENSMUSG00000043621	Ubxn10	5730509E04Rik,Ubxd3	761.852	0.642764	0.642764	1.28226e-10	8.85758e-08
ENSMUSG00000096141	Dnah7a	Dnahc7,Dnahc7a,LOC381341	104.722	0.642521	0.642521	0.00233674	0.0278638
ENSMUSG00000029718	Pcolce	Astt-2,Astt2	628.353	0.641919	0.641919	0.00205216	0.0200847
ENSMUSG00000103622	Gm38391	NA	30.3884	0.641862	0.641862	0.00477354	0.0550178
ENSMUSG00000048373	Fgfbp1	FGF-BP	52.7957	0.64183	0.64183	0.000972949	0.0155934
ENSMUSG00000053783	1700016K19Rik	NA	290.553	0.641761	0.641761	3.62639e-06	0.000199048
ENSMUSG00000117888	NA	NA	19.4683	0.641364	0.641364	0.00456637	0.0474466
ENSMUSG00000032368	Zic1	odd-paired homolog	411.683	0.641257	0.641257	0.00304425	0.0313292
ENSMUSG00000085055	Gm15958	NA	15.8059	0.64118	0.64118	0.00398436	0.0445328
ENSMUSG00000090173	Fbxw10	Fbw10,SM25H2,SM2SH2	78.6506	0.64096	0.64096	0.000188851	0.00497339
ENSMUSG00000000686	Abhd15	1300007F04Rik	29.7406	0.640603	0.640603	0.00100426	0.0163748
ENSMUSG00000097635	Gm26826	NA	14.8558	0.640599	-0.640599	0.00755559	0.0657979
ENSMUSG00000055692	Tmem191c	4933405M22Rik,D16Bwg1494e,MNCb-4137	664.534	0.639588	-0.639588	3.38388e-06	0.000198667
ENSMUSG00000057948	Unc13d	2610108D09Rik,Jinx,Munc13-4	47.4205	0.6394	0.6394	0.000450181	0.00942822
ENSMUSG00000054320	Lrrc36	NA	120.989	0.63876	0.63876	1.72365e-08	3.18933e-06
ENSMUSG00000110332	Gm19935	Gm45396	2668.34	0.638115	0.638115	4.01667e-11	2.75351e-08
ENSMUSG00000020330	Hmmr	CD168,Rhamm	60.5715	0.637885	0.637885	3.18092e-05	0.00138022
ENSMUSG00000062296	Trank1	A230061D21Rik,C030048J01Rik,Lba1,LOC235639	2546.68	0.637047	-0.637047	1.61086e-08	2.54327e-06
ENSMUSG00000075225	Ccdc162	5033413D22Rik,Gm29096,Gm6976	695.109	0.636693	0.636693	0.000196441	0.0043837
ENSMUSG00000036931	Nfkbid	IkappaBNS	37.1054	0.636147	-0.636147	0.00110687	0.0173254
ENSMUSG00000030830	Itgal	Cd11a,LFA-1,Ly-15,Ly-21	23.5742	0.635546	0.635546	0.00337071	0.0389639
ENSMUSG00000043631	Ecm2	9030618O22Rik,tenonectin	426.489	0.634746	0.634746	2.18781e-06	0.000145072
ENSMUSG00000094210	Gm23450	NA	82.5808	0.634728	-0.634728	0.000249875	0.00612115
ENSMUSG00000073063	Hbq1b	F830116E18Rik	7.44391	0.634707	-0.634707	0.00822316	0.0796933
ENSMUSG00000050157	Gm867	LOC327769,LOC333670	509.281	0.634238	0.634238	1.60506e-06	0.000136761
ENSMUSG00000029380	Cxcl1	Fsp,Gro1,KC,KC/GRO-alpha,Mgsa,N51,Scyb1	63.5773	0.6342	-0.6342	0.00124777	0.0183167
ENSMUSG00000066721	Zfp575	NA	86.0947	0.633726	-0.633726	5.9926e-06	0.000385839
ENSMUSG00000005583	Mef2c	5430401D19Rik,9930028G15Rik	2464.33	0.632566	-0.632566	6.64713e-09	1.21167e-06
ENSMUSG00000026605	Cenpf	6530404A22Rik,Lek1,mitosin	130.514	0.631883	0.631883	0.000288389	0.00735663
ENSMUSG00000086290	Snhg12	2310005L22Rik	219.053	0.631654	-0.631654	1.00201e-05	0.000581577
ENSMUSG00000039977	Deup1	4933401K09Rik,Ccdc67	48.6547	0.62974	0.62974	0.00513288	0.0453939
ENSMUSG00000046711	Hmga1	HMG-I(Y),Hmga1a,Hmga1b,Hmgi,HMGI(Y),Hmgiy,HMGY	562.484	0.629424	-0.629424	2.51345e-05	0.00112657
ENSMUSG00000027378	Nphp1	nephrocystin	664.179	0.62926	0.62926	5.67866e-06	0.000310652
ENSMUSG00000038879	Nipal2	9330161F08Rik,Npal2	83.1378	0.629118	0.629118	0.00012644	0.00372225
ENSMUSG00000037143	Cfap61	4930529M08Rik	393.055	0.629033	0.629033	1.67072e-08	3.81652e-06
ENSMUSG00000034037	Fgd5	C330025N11Rik,ZFYVE23	39.5282	0.628763	-0.628763	0.00555542	0.0600671
ENSMUSG00000092192	Dnaaf4	1700010I24Rik,b2b811Clo,Dyx1c1,EKN1	205.107	0.626906	0.626906	2.3636e-06	0.000208695
ENSMUSG00000021268	Meg3	2900016C05Rik,3110050O07Rik,6330408G06Rik,D12Bwg1266e,Gtl2	9674.49	0.626889	-0.626889	7.4691e-23	2.82908e-19
ENSMUSG00000032489	Kif9	NA	1020.46	0.626584	0.626584	2.24873e-05	0.000690796
ENSMUSG00000024891	Slc29a2	Der12,ENT2,HNP36	351.24	0.626494	-0.626494	4.84967e-06	0.000252312
ENSMUSG00000109460	Gm45591	NA	31.1373	0.625407	-0.625407	0.000923419	0.0153821
ENSMUSG00000079494	Nat8f5	1810018F03Rik,Cml5	23.649	0.624569	0.624569	0.00537263	0.0489505
ENSMUSG00000040536	Necab1	1700003H21Rik,Efcbp1,NECAB1,STIP-1	612.803	0.624533	-0.624533	1.37121e-05	0.000585906
ENSMUSG00000036961	Wnt8b	NA	81.1514	0.624447	0.624447	0.000315729	0.00721078
ENSMUSG00000018581	Dnah11	avc4,b2b1203Clo,b2b1279Clo,b2b1289Clo,b2b1727Clo,b2b598Clo,Dnahc11,lrd	1215.93	0.623819	0.623819	8.62358e-07	6.24349e-05
ENSMUSG00000090035	Galnt4	ppGaNTase-T4	223.754	0.623065	0.623065	0.000543652	0.0112695
ENSMUSG00000034936	Arl4d	1110036H21Rik,Arf4l,Arfl4,Arl5	376.272	0.623045	-0.623045	0.000249562	0.00496449
ENSMUSG00000034485	Uaca	2700059D02Rik,nucling	1037.08	0.622938	0.622938	7.26684e-05	0.00167292
ENSMUSG00000028876	Epha10	NA	533.321	0.622871	-0.622871	6.55739e-06	0.000315378
ENSMUSG00000023755	Rhebl1	1810036J22Rik,Rheb2	135.801	0.622628	-0.622628	6.74788e-05	0.00240126
ENSMUSG00000108084	Gm7932	NA	20.4018	0.621631	0.621631	0.00492141	0.0461054
ENSMUSG00000044125	9530080O11Rik	NA	37.6835	0.621551	-0.621551	0.000995409	0.020026
ENSMUSG00000033355	Rtp4	5830458K16Rik	95.8189	0.621529	0.621529	0.00584196	0.0497013
ENSMUSG00000085584	Rtl9	Mar9,Mart9,Rgag1	135.203	0.621354	-0.621354	4.01575e-06	0.000227519
ENSMUSG00000022416	Cacna1i	NA	601.848	0.621315	-0.621315	1.05869e-05	0.000459358
ENSMUSG00000097343	9030407P20Rik	NA	67.2918	0.62096	0.62096	3.13828e-05	0.0013787
ENSMUSG00000038987	Cfap157	1700019L03Rik	89.8539	0.620856	0.620856	0.00129273	0.0187164
ENSMUSG00000022512	Cldn1	NA	106.517	0.619121	0.619121	0.00187975	0.0238684
ENSMUSG00000042567	Nek10	LOC238944	132.861	0.617766	0.617766	1.08608e-05	0.000660699
ENSMUSG00000062960	Kdr	Flk-1,Flk1,orv,vascular endothelial growth factor receptor- 2,VEGF receptor-2,VEGFR-2,VEGFR2	363.673	0.617207	0.617207	0.000715482	0.00970258
ENSMUSG00000035296	Sgcg	5430420E18Rik,gamma-SG	22.0572	0.616967	0.616967	0.00629783	0.064898
ENSMUSG00000062778	Chia1	2200003E03Rik,AMCase,Chia,YNL	170.375	0.616047	0.616047	1.53395e-06	0.000109447
ENSMUSG00000039099	Wdr93	EG626359	193.736	0.615836	0.615836	1.69092e-06	0.000116479
ENSMUSG00000099342	Gm18180	NA	13.6011	0.615635	0.615635	0.00736309	0.053563
ENSMUSG00000017830	Dhx58	B430001I08Rik,D11Lgp2e,LPG2	63.473	0.615295	0.615295	0.00153605	0.0210185
ENSMUSG00000020108	Ddit4	5830413E08Rik,Dig2,REDD1,Rtp801	7059.47	0.615236	-0.615236	0.000182627	0.00286238
ENSMUSG00000038550	Ciart	Gm129,LOC229599	360.491	0.615128	-0.615128	0.00087156	0.0109785
ENSMUSG00000032514	Ttc21a	4921538N17Rik,Thm2	1080.25	0.615086	0.615086	1.39952e-05	0.000506837
ENSMUSG00000026344	Lypd1	2700050C12Rik,C530008O16Rik,Lynx2	503.31	0.614808	-0.614808	0.00165973	0.0175207
ENSMUSG00000026786	Apbb1ip	9930118P07Rik,proline-rich protein 48,Prp48	105.097	0.613788	0.613788	0.0009152	0.0149142
ENSMUSG00000038618	Rassf7	2400009B11Rik	217.13	0.61353	-0.61353	3.19673e-05	0.00151215
ENSMUSG00000051590	Map3k19	Ysk4	716.177	0.61324	0.61324	0.000414597	0.00708278
ENSMUSG00000074272	Ceacam1	Bgp,Bgp1,C-CAM,Cc1,CD66a,Cea-1,Cea-7,Cea1,Cea7,Hv-2,Hv2,mCEA1,Mhv-1,MHVR1,mmCGM1,mmCGM2	48.1792	0.611112	0.611112	0.00118188	0.022424
ENSMUSG00000035032	Nek11	4932416N14Rik	365.431	0.610599	0.610599	0.000144384	0.00332689
ENSMUSG00000038026	Kcnj9	1700085N21Rik,Girk3,Kir3.3	261.644	0.609321	-0.609321	3.93019e-05	0.00121156
ENSMUSG00000043843	Tmem145	B930076A02Rik	618.778	0.608921	-0.608921	0.000184634	0.00418857
ENSMUSG00000028637	Ccdc30	1700001O02Rik,1700041C02Rik,1700111D19Rik,4930445I03Rik	500.54	0.608782	0.608782	1.61922e-06	0.000115647
ENSMUSG00000090785	Gm17116	NA	7.94093	0.607765	-0.607765	0.00837644	0.0855299
ENSMUSG00000045382	Cxcr4	b2b220Clo,CD184,Cmkar4,fusin,PB-CKR,Sdf1r	671.577	0.607667	0.607667	7.34181e-08	1.32729e-05
ENSMUSG00000051235	Gen1	5830483C08Rik	20.5857	0.607604	0.607604	0.00537629	0.0523892
ENSMUSG00000048442	Smim5	2210020M01Rik	325.093	0.607439	0.607439	2.22732e-06	0.000141163
ENSMUSG00000048905	4930539E08Rik	NA	25.7798	0.607202	-0.607202	0.00583285	0.0513669
ENSMUSG00000032369	Plscr1	MmTRA1a,MmTRA1b,MuPLSCR2,NOR1,TRA1,Tras1,Tras2	147.144	0.607124	0.607124	1.42811e-05	0.000588613
ENSMUSG00000029182	1700001C02Rik	NA	283.142	0.606635	0.606635	9.0834e-11	5.31243e-08
ENSMUSG00000037921	Ddx60	NA	55.6255	0.606466	0.606466	0.00579816	0.0499293
ENSMUSG00000033985	Tesk2	NA	114.905	0.606327	0.606327	0.000576708	0.0107328
ENSMUSG00000085555	2610035F20Rik	NA	30.6401	0.604374	0.604374	0.00262712	0.030515
ENSMUSG00000026389	Steap3	1010001D01Rik,pHyde	393.471	0.604338	0.604338	4.12467e-05	0.00157307
ENSMUSG00000040605	Bace2	1110059C24Rik,ALP56,ARP1,ASP21,BAE2,CDA13,CEAP1	1688.82	0.603976	0.603976	3.14998e-10	1.24052e-07
ENSMUSG00000039298	Cdk5rap2	2900018K03Rik,an	1000.71	0.602696	0.602696	0.00011882	0.0023211
ENSMUSG00000029477	Morn3	4930438O03Rik	188.094	0.60256	0.60256	1.0323e-09	3.69636e-07
ENSMUSG00000023999	Kif6	D130004B10Rik,D130084M03Rik	380.765	0.60252	0.60252	1.32994e-06	0.000116479
ENSMUSG00000029361	Nos1	2310005C01Rik,bNOS,nNOS,NO,Nos-1	583.338	0.601651	-0.601651	0.00176017	0.0197086
ENSMUSG00000079227	Ccr5	CD195,Cmkbr5	17.575	0.601423	0.601423	0.00653192	0.0601265
ENSMUSG00000067455	H4c11	Hist1h4j	12.8687	0.601385	0.601385	0.00761301	0.0545677
ENSMUSG00000066842	Hmcn1	EG545370,LOC240793	33.506	0.601305	0.601305	0.00539735	0.0525408
ENSMUSG00000089661	Mia	Cdrap,Mia1	829.619	0.601293	0.601293	1.10943e-14	1.39184e-11
ENSMUSG00000068417	Pnp2	NA	19.1303	0.599684	0.599684	0.00537477	0.0485667
ENSMUSG00000058099	Nfam1	4921501M20Rik,Nfam1	32.1094	0.599597	0.599597	0.00583009	0.0510024
ENSMUSG00000027330	Cdc25b	NA	270.811	0.599469	-0.599469	1.8719e-05	0.000690796
ENSMUSG00000090863	A530084C06Rik	NA	16.0626	0.599097	-0.599097	0.00727196	0.0531136
ENSMUSG00000037813	D630003M21Rik	NA	227.121	0.598847	0.598847	6.84107e-05	0.00188272
ENSMUSG00000073627	C130036L24Rik	NA	19.2354	0.597716	0.597716	0.00380626	0.038855
ENSMUSG00000026894	Morn5	1700010A17Rik	249.039	0.597411	0.597411	1.29269e-08	2.54327e-06
ENSMUSG00000015312	Gadd45b	Myd118	712.991	0.597401	-0.597401	0.00163442	0.0187164
ENSMUSG00000078234	Klhdc7a	B230308G19Rik	1239.37	0.597328	0.597328	0.00146621	0.0140842
ENSMUSG00000037474	Dtl	2810047L02Rik,5730564G15Rik	98.7077	0.596393	0.596393	8.46826e-05	0.00285087
ENSMUSG00000028186	Uox	NA	24.7784	0.595916	0.595916	0.00506786	0.0471625
ENSMUSG00000050022	Amz1	6530401C20Rik	275.996	0.595419	-0.595419	2.97592e-05	0.000975831
ENSMUSG00000061533	Cep128	4930534B04Rik,5430424K18Rik	365.082	0.59536	0.59536	4.479e-07	4.02683e-05
ENSMUSG00000047021	Cfap65	B230363K08Rik,Ccdc108	716.473	0.595177	0.595177	1.9289e-05	0.000918054
ENSMUSG00000063605	Ccdc102a	LOC234582	190.747	0.594695	0.594695	1.05119e-06	8.12605e-05
ENSMUSG00000028159	Dapp1	Bam32	348.614	0.594222	0.594222	0.000854041	0.0115797
ENSMUSG00000066595	Flvcr1	9630055N22Rik,Mfsd7b	1405.95	0.593894	0.593894	0.000483428	0.00698662
ENSMUSG00000036030	Prtg	A230098A12Rik,Igdcc5	89.341	0.593524	0.593524	0.000641759	0.0116272
ENSMUSG00000026875	Traf1	4732496E14Rik	1191.28	0.59323	0.59323	1.58158e-05	0.000558984
ENSMUSG00000085363	Gm15478	NA	81.1303	0.593211	0.593211	0.00423097	0.0408726
ENSMUSG00000075270	Pde11a	6330414F14Rik,A630086N24Rik	35.6016	0.593005	-0.593005	0.00179634	0.0259169
ENSMUSG00000093577	Gm20632	NA	47.1049	0.592048	0.592048	0.00160072	0.0221774
ENSMUSG00000094282	Cfap73	Ccdc42b,Gm5988	173.375	0.591771	0.591771	0.00043862	0.00721078
ENSMUSG00000000958	Slc7a7	my+lat1	48.9196	0.591396	0.591396	0.000666868	0.0121225
ENSMUSG00000053153	Spag16	4921511D23Rik,4930524F24Rik,4930585K05Rik,Pf20,Wdr29	298.608	0.590998	0.590998	6.24184e-06	0.000303516
ENSMUSG00000087006	Gm13889	NA	812.908	0.588882	-0.588882	0.000940668	0.00998855
ENSMUSG00000103755	Gm37805	NA	28.4359	0.588513	0.588513	0.00334398	0.0401523
ENSMUSG00000098979	Gm27544	NA	29.4499	0.587776	0.587776	0.00261156	0.03761
ENSMUSG00000021831	Ero1l	NA	2571.2	0.586474	-0.586474	0.000407001	0.00597814
ENSMUSG00000038255	Neurod2	bHLHa1,Ndrf	1308.27	0.586259	-0.586259	0.000659223	0.00839365
ENSMUSG00000103039	Gm37123	NA	14.858	0.585458	-0.585458	0.00855502	0.0585822
ENSMUSG00000107314	Gm20488	NA	277.601	0.585254	0.585254	1.30651e-05	0.000541789
ENSMUSG00000048038	Ccdc187	4932418E24Rik	378.524	0.585054	0.585054	2.73468e-06	0.000170001
ENSMUSG00000017400	Stac2	24b2,24b2/STAC2	1433.89	0.584975	-0.584975	4.09565e-07	3.60307e-05
ENSMUSG00000046879	Irgm1	Ifi1,Iigp3,Irgm,LRG-47	320.972	0.584772	0.584772	0.000776251	0.0102338
ENSMUSG00000070695	Cntnap5a	Caspr5-1	195.241	0.584766	-0.584766	4.94096e-06	0.000268063
ENSMUSG00000112096	A430103D13Rik	NA	35.3767	0.584475	-0.584475	0.00345123	0.0408276
ENSMUSG00000028441	1110017D15Rik	Cbe1,Smrp1	456.933	0.584257	0.584257	3.91288e-07	3.7509e-05
ENSMUSG00000030748	Il4ra	CD124,IL-4 receptor alpha chain,Il4r	141.28	0.584104	0.584104	0.00155057	0.0229043
ENSMUSG00000048029	Eno4	6430537H07Rik	406.572	0.583352	0.583352	8.03545e-11	6.0227e-08
ENSMUSG00000070803	Cited4	Mrg2	40.1481	0.583031	-0.583031	0.00592255	0.0514087
ENSMUSG00000051236	Msrb3	D430026P16Rik	401.706	0.582474	0.582474	7.77731e-05	0.00252029
ENSMUSG00000092972	Mir3078	mmu-mir-3078	25.7567	0.581814	-0.581814	0.00388971	0.0440746
ENSMUSG00000031786	Drc7	Ccdc135,LOC330830,SRG-L	1037.24	0.581575	0.581575	8.71705e-09	1.4893e-06
ENSMUSG00000057816	Cfap299	1700007G11Rik	189.7	0.581505	0.581505	8.43243e-06	0.000506837
ENSMUSG00000028011	Tdo2	chky,TDO,TO	21.5882	0.581488	-0.581488	0.00589262	0.0512919
ENSMUSG00000049571	Cfap46	9330101J02Rik,Ttc40	748.566	0.581254	0.581254	0.000130985	0.00380741
ENSMUSG00000009281	Rarres2	0610007L05Rik,chemerin	3628.44	0.580493	0.580493	3.6671e-06	0.000152456
ENSMUSG00000010021	Kif19a	N-8 kinesin	576.081	0.580118	0.580118	3.37722e-08	7.41301e-06
ENSMUSG00000014503	Pkd2l2	Polycystin - L2,TRPP5	31.9259	0.579812	0.579812	0.00239419	0.0356744
ENSMUSG00000033910	Gucy1a1	1200016O07Rik,alpha 1 sGC,Gucy1a3,sGC-alpha1	552.993	0.579423	-0.579423	0.000231304	0.0045302
ENSMUSG00000024112	Cacna1h	alpha13.2,Cav3.2,T-type Cav3.2	1414.62	0.579372	-0.579372	1.01124e-05	0.000388608
ENSMUSG00000037636	Slc25a43	LOC194744	19.0462	0.579142	0.579142	0.0059343	0.0519344
ENSMUSG00000116288	NA	NA	79.6044	0.578334	0.578334	0.000417427	0.00858287
ENSMUSG00000118462	NA	NA	259.434	0.578195	0.578195	5.77247e-07	5.00409e-05
ENSMUSG00000068151	A230006K03Rik	CAG-3,CAG-8,D0Kist2,EG330549,Gm7414	13.6585	0.577689	-0.577689	0.00732396	0.0535705
ENSMUSG00000022061	Nkx3-1	bagpipe,Bax,Nkx-3.1,NKX3.1,NKX3A	36.7558	0.577635	-0.577635	0.00785862	0.065478
ENSMUSG00000042269	Fam92b	1700120B06Rik	161.873	0.577438	0.577438	0.000131428	0.00313736
ENSMUSG00000029659	Medag	6330406I15Rik,MEDA-4	402.462	0.577292	0.577292	1.46946e-05	0.000723011
ENSMUSG00000041482	Piezo2	9030411M15Rik,9430028L06Rik,Fam38b,Fam38b2,Piezo2	99.6433	0.577126	0.577126	0.0069087	0.0550178
ENSMUSG00000028294	Cfap206	1700003M02Rik	578.483	0.577108	0.577108	2.33627e-06	0.000183514
ENSMUSG00000065124	Snora65	MBII-351,Rnu65	59.921	0.576881	-0.576881	0.00196305	0.0248303
ENSMUSG00000096039	D830030K20Rik	NA	22.0173	0.57677	-0.57677	0.0056218	0.0604418
ENSMUSG00000087578	Ccdc142os	Gm15605	23.8416	0.576602	0.576602	0.0037334	0.042955
ENSMUSG00000118550	NA	NA	10.5795	0.576318	-0.576318	0.00850539	0.0708361
ENSMUSG00000060314	Zfp941	BC066028	48.3165	0.575713	-0.575713	0.00039712	0.00963451
ENSMUSG00000021638	Ocln	Ocl	266.722	0.575186	0.575186	1.32677e-10	6.97998e-08
ENSMUSG00000028642	Tmem269	4930538K18Rik	32.9506	0.574854	-0.574854	0.00263681	0.0305848
ENSMUSG00000036395	Glb1l2	NA	410.937	0.574014	0.574014	0.000160448	0.00424208
ENSMUSG00000004902	Slc25a18	1500015I14Rik	2262.75	0.573918	0.573918	0.00033955	0.00526148
ENSMUSG00000040274	Cdk6	Crk2	356.178	0.573898	0.573898	0.000321037	0.00596709
ENSMUSG00000017897	Eya2	NA	81.1347	0.573737	0.573737	0.00478655	0.0439423
ENSMUSG00000085576	Dpy19l2	4932443J21Rik	102.937	0.572664	0.572664	3.25605e-05	0.00141429
ENSMUSG00000106468	Gm47282	NA	43.3911	0.572627	0.572627	0.00274882	0.0314301
ENSMUSG00000037683	Armc3	4921513G22Rik	544.594	0.572314	0.572314	3.63832e-05	0.001504
ENSMUSG00000001520	Nrip2	NIX1	67.8466	0.572247	-0.572247	0.00110804	0.0170621
ENSMUSG00000050473	Slc35d3	6230421J19Rik,Frcl1	53.5423	0.572156	-0.572156	0.00120191	0.0178618
ENSMUSG00000016524	Il19	NA	17.1057	0.572127	-0.572127	0.00714011	0.0526725
ENSMUSG00000089759	3632454L22Rik	NA	16.4876	0.572018	-0.572018	0.00619843	0.057003
ENSMUSG00000097141	Gm10524	NA	98.8379	0.571785	0.571785	0.000519545	0.0100559
ENSMUSG00000042842	Serpinb6b	NK13,ovalbumin,Spi12	199.355	0.571582	0.571582	0.000664503	0.012036
ENSMUSG00000026896	Ifih1	9130009C22Rik,Helicard,MDA-5,MDA5	240.03	0.57098	0.57098	0.000153284	0.00328876
ENSMUSG00000025492	Ifitm3	1110004C05Rik,Fgls,fragilis,IP15,mil-1	3799.57	0.570881	0.570881	4.71009e-07	3.16695e-05
ENSMUSG00000025207	Sema4g	NA	1475.93	0.570297	-0.570297	6.1352e-06	0.000275796
ENSMUSG00000104773	Mir7657	mmu-mir-7657	20.4937	0.569951	-0.569951	0.00706233	0.0571913
ENSMUSG00000107021	Gm42853	NA	12.4931	0.569667	-0.569667	0.00878204	0.0591716
ENSMUSG00000025537	Phkg1	NA	672.788	0.569129	0.569129	0.00103576	0.0138779
ENSMUSG00000066720	Cldn9	nmf329	59.558	0.569116	0.569116	0.00123306	0.0182497
ENSMUSG00000022528	Hes1	bHLHb39,Hry	125.082	0.569015	0.569015	0.0004311	0.00967204
ENSMUSG00000035394	Cfap53	4933415I03Rik,Ccdc11	120.582	0.568703	0.568703	0.000165064	0.00458996
ENSMUSG00000047419	Cmya5	2310076E16Rik,2310076E21Rik,Myospryn	84.0402	0.568071	0.568071	0.00052652	0.0100627
ENSMUSG00000006586	Runx1t1	Cbfa2t1h,ETO,MTG8	222.136	0.567584	-0.567584	3.04919e-05	0.0013432
ENSMUSG00000064373	Selenop	D15Ucla1,Se-P,selp,Sepp1	1247.51	0.567154	0.567154	0.00111524	0.011633
ENSMUSG00000013822	Elof1	1110011K10Rik	1696.78	0.56583	0.56583	6.08008e-09	1.20594e-06
ENSMUSG00000022449	Adamts20	ADAMTS-20,bt	461.921	0.565492	0.565492	1.52773e-06	0.000107146
ENSMUSG00000027204	Fbn1	Fib-1	1182.66	0.565291	0.565291	0.00207096	0.0187149
ENSMUSG00000050195	Scd4	NA	225.006	0.564959	0.564959	1.92394e-06	0.00016558
ENSMUSG00000118202	NA	NA	424.923	0.564582	-0.564582	0.000218919	0.00526695
ENSMUSG00000113581	Dio3os	Dio3as,Dio3os	16.75	0.564488	0.564488	0.00798446	0.0560598
ENSMUSG00000086155	9430041J12Rik	NA	28.3066	0.564468	0.564468	0.00362963	0.0375686
ENSMUSG00000020131	Pcsk4	PC4,SPC5	200.445	0.564051	-0.564051	0.00093454	0.01234
ENSMUSG00000030093	Wnt7a	tw,Wnt-7a	518.227	0.563817	-0.563817	0.00165994	0.0210185
ENSMUSG00000040938	Slc16a11	MNCb-2717	136.406	0.563341	-0.563341	0.00121575	0.0193731
ENSMUSG00000064293	Cntn4	Axcam,BIG-2A	191.459	0.562799	-0.562799	6.26502e-05	0.00226614
ENSMUSG00000066196	Spag8	NA	477.109	0.562369	0.562369	0.000216576	0.00449822
ENSMUSG00000079644	Gm1110	LOC382064	29.5814	0.561995	0.561995	0.00548716	0.0497013
ENSMUSG00000059602	Syn3	Synapsin IIIa	145.376	0.561984	-0.561984	0.000918739	0.0150384
ENSMUSG00000098712	Mir7010	mmu-mir-7010	20.4396	0.561115	-0.561115	0.00702862	0.0573705
ENSMUSG00000026301	Iqca	4930465P12Rik,4930585L22Rik	579.453	0.561109	0.561109	2.05145e-15	4.59103e-12
ENSMUSG00000046182	Gsg1l	C230098I05Rik,G630023A01Rik	60.1994	0.560303	-0.560303	0.00121548	0.0181059
ENSMUSG00000076617	Ighm	Ig mu,Igh-M,Igh6,IgM,muH	147.16	0.560238	-0.560238	0.00181635	0.0233942
ENSMUSG00000090291	Lrrc10b	Gm705,LOC278795,SerdinR	441.864	0.559938	0.559938	3.45135e-06	0.00019275
ENSMUSG00000022759	Lrrc74b	4930451C15Rik	681.205	0.559653	0.559653	3.26126e-08	5.61425e-06
ENSMUSG00000031831	Dnaaf1	4930457P18Rik,Lrrc50,m4Bei	127.674	0.55924	0.55924	0.00563277	0.0527826
ENSMUSG00000026649	Cfap126	1700009P17Rik,Flattop,Fltp	1202.93	0.558732	0.558732	5.89246e-09	1.18634e-06
ENSMUSG00000045275	Lca5l	4921526F01Rik	123.77	0.558693	0.558693	0.000581768	0.0087231
ENSMUSG00000035435	Abca17	NA	40.07	0.558243	-0.558243	0.00556028	0.0532814
ENSMUSG00000019027	Dnah1	B230373P09Rik,Dnahc1,E030034C22Rik,MDHC7	637.926	0.557434	0.557434	1.13533e-05	0.000506837
ENSMUSG00000087397	Rapgef3os2	Gm16256	63.2778	0.555182	0.555182	0.00306048	0.032886
ENSMUSG00000031554	Adam5	tMDCII	127.764	0.554879	0.554879	3.75268e-07	4.74733e-05
ENSMUSG00000002699	Lcp2	m1Khoe,SLP-76,SLP76,twm	26.6442	0.554283	0.554283	0.00579533	0.0614688
ENSMUSG00000022262	Dnah5	b2b1134Clo,b2b1154Clo,b2b1537Clo,b2b1565Clo,b2b3491Clo,Dnahc5,Mdnah5	1384.83	0.554253	0.554253	0.000188641	0.00333325
ENSMUSG00000065160	Gm50452	NA	12.3761	0.553839	-0.553839	0.00912949	0.0739513
ENSMUSG00000056043	Rgs9bp	R9AP,Rgs9-1bp	43.4896	0.553285	-0.553285	0.00275836	0.0342578
ENSMUSG00000031616	Ednra	AEA001,ET-AR,ETa,Gpcr10,Mhdaaea1	251.997	0.553284	0.553284	0.000292835	0.00535779
ENSMUSG00000035578	Iqcg	2400003L07Rik,esgd12d,G1-374-12,repro1,stubby12d	1319.77	0.552574	0.552574	0.00108724	0.012248
ENSMUSG00000052221	Ppp1r36	NA	263.392	0.552185	0.552185	0.0006344	0.00902879
ENSMUSG00000032246	Calml4	NA	707.597	0.551773	0.551773	2.51928e-09	7.10517e-07
ENSMUSG00000035504	Reep6	Dp1l1	342.076	0.551342	-0.551342	0.000321173	0.00596709
ENSMUSG00000097825	9630001P10Rik	NA	34.8745	0.550596	-0.550596	0.00429981	0.045311
ENSMUSG00000051444	Bbs12	LOC241950,LOC386537	83.1936	0.550149	0.550149	0.00308747	0.032881
ENSMUSG00000019767	Ccdc170	Gm221,LOC237250	873.28	0.550072	0.550072	2.12115e-06	0.000113072
ENSMUSG00000063727	Tnfrsf11b	OCIF,OPG,osteoclastogenesis inhibitory factor,TR1	262.415	0.549567	0.549567	0.000295816	0.00530981
ENSMUSG00000087221	BC037032	NA	19.1091	0.548807	0.548807	0.00775445	0.0669578
ENSMUSG00000038400	Pmepa1	2210418I02Rik,N4wbp4,PMEPA1,STAG1,Tmepai	520.726	0.548696	0.548696	0.00066675	0.0113847
ENSMUSG00000039518	Cdsn	NA	45.7866	0.548667	-0.548667	0.000804624	0.0139929
ENSMUSG00000073856	Iqck	A230094G09Rik	451.406	0.547912	0.547912	8.33445e-08	1.40331e-05
ENSMUSG00000028475	Spaar	5430416O09Rik	22.3743	0.547696	0.547696	0.00693903	0.0565832
ENSMUSG00000031216	Stard8	NA	546.254	0.546111	0.546111	0.000545095	0.00887805
ENSMUSG00000000530	Acvrl1	activin receptor-like kinase-1,Acvrlk1,Alk-1,Alk1	112.36	0.54601	0.54601	0.000988335	0.0156666
ENSMUSG00000029049	Morn1	2900057D20Rik,4930417P05Rik	385.172	0.545599	0.545599	6.58556e-05	0.00187806
ENSMUSG00000047246	H2bc6	Hist1h2be	226.737	0.545169	0.545169	0.00537818	0.0477243
ENSMUSG00000004098	Col5a3	Pro-alpha3(V)	389.983	0.545163	0.545163	0.000240682	0.00568559
ENSMUSG00000035910	Dcdc2a	Dcdc2,RU2	430.702	0.544713	0.544713	0.000299349	0.00662207
ENSMUSG00000062309	Rpp25	NA	94.4217	0.54347	-0.54347	0.00262275	0.029989
ENSMUSG00000074178	Gm10638	NA	19.4602	0.543068	0.543068	0.00793737	0.0613822
ENSMUSG00000021364	Elovl2	Ssc2	361.361	0.543055	-0.543055	0.000405817	0.00674136
ENSMUSG00000050534	Htr5b	NA	116.088	0.543043	0.543043	0.000210492	0.00549051
ENSMUSG00000023484	Prph	Prph1	102.097	0.542624	-0.542624	0.00280145	0.0310214
ENSMUSG00000078202	Nrarp	2700054M22Rik	148.299	0.542284	-0.542284	0.000600492	0.0121225
ENSMUSG00000022797	Tfrc	2610028K12Rik,CD71,E430033M20Rik,Mtvr-1,Mtvr1,p90,TfR1,Trfr	4466.6	0.541593	-0.541593	0.000499705	0.00619008
ENSMUSG00000025586	Cpeb1	NA	673.375	0.541428	-0.541428	3.5704e-05	0.00148945
ENSMUSG00000110316	Gm45311	NA	67.8798	0.540858	-0.540858	0.00124166	0.018335
ENSMUSG00000090113	Nhlrc4	F430201B04Rik	226.852	0.540678	0.540678	2.92652e-05	0.00141429
ENSMUSG00000108841	Frmpd2	ENSMUSG00000071536,Frmpd2,Gm626,LOC268729,LOC380890	704.279	0.540315	0.540315	5.56224e-06	0.000277651
ENSMUSG00000073791	Efcab7	NA	137.075	0.539287	0.539287	0.000934621	0.01234
ENSMUSG00000050994	Adgb	9130014G24Rik	559.361	0.5392	0.5392	2.062e-05	0.000787145
ENSMUSG00000091415	Ak9	Akd1,Akd2,Gm7127,LOC215946	538.981	0.538989	0.538989	0.00359197	0.030184
ENSMUSG00000024885	Aldh3b1	1700001N19Rik,ALDH4,ALDH7	316.796	0.537978	0.537978	0.00155735	0.0168177
ENSMUSG00000028621	Cyb5rl	2810410C14Rik	165.198	0.537558	0.537558	0.00252899	0.0316802
ENSMUSG00000041144	Dnah7b	Dnahc7b,LOC227058	641.109	0.537332	0.537332	0.000797561	0.0110853
ENSMUSG00000039741	Bahcc1	NA	425.363	0.537296	-0.537296	1.92929e-05	0.00074603
ENSMUSG00000020562	Efcab10	4930504H06Rik	62.5824	0.537163	0.537163	0.000337583	0.00747978
ENSMUSG00000100600	A230077H06Rik	NA	24.3597	0.536957	-0.536957	0.00808178	0.0685381
ENSMUSG00000025038	Efhc2	4933407D04Rik,mRib72-2	60.2286	0.536812	0.536812	0.00200465	0.0251991
ENSMUSG00000023094	Msrb2	2310050L06Rik,Msrb	259.871	0.536091	0.536091	0.000417417	0.00676721
ENSMUSG00000073680	Tmem88b	A230069A22Rik	22.8465	0.536062	0.536062	0.00589873	0.055194
ENSMUSG00000033501	Crygs	Opj	145.916	0.535456	0.535456	0.00130471	0.0188209
ENSMUSG00000117905	NA	NA	76.7277	0.53516	0.53516	0.000470582	0.00942822
ENSMUSG00000099681	1700052K11Rik	NA	76.4791	0.534303	0.534303	0.000807846	0.0137172
ENSMUSG00000028962	Slc4a2	Ae2,B3RP	709.487	0.533187	0.533187	8.49739e-07	7.53231e-05
ENSMUSG00000028576	Ift74	1700029H06Rik,b2b796Clo,Ccdc2,Cmg1	794.149	0.532782	0.532782	0.000351963	0.00549886
ENSMUSG00000113670	Gm49686	NA	37.4346	0.532579	-0.532579	0.00199498	0.0256223
ENSMUSG00000045731	Pnoc	N/OFQ,N23K,Npnc1,OFQ/N,proorphanin	344.443	0.532552	-0.532552	1.67218e-05	0.000649001
ENSMUSG00000044361	BC024139	6230424I18Rik	57.284	0.532476	-0.532476	0.00129343	0.0187149
ENSMUSG00000051627	H1f4	H1-4,H1e,H1f4,H1s-4,H1var2,Hist1h1e	104.781	0.532472	0.532472	0.00554126	0.0480563
ENSMUSG00000050840	Cdh20	Cdh7	169.314	0.531933	-0.531933	1.54801e-05	0.000794137
ENSMUSG00000108657	Gm35611	Gm45097	23.7461	0.531915	0.531915	0.00614988	0.0530091
ENSMUSG00000040723	Rcsd1	A430105K13Rik	284.073	0.531766	0.531766	2.60937e-05	0.000902976
ENSMUSG00000109089	4833411C07Rik	NA	29.0717	0.531743	0.531743	0.00475549	0.0446392
ENSMUSG00000030669	Calca	alpha CGRP,CA,Calc,Cgrp,Ct,Ctn	97.7528	0.531591	-0.531591	0.00669771	0.0544935
ENSMUSG00000099354	1700124L16Rik	NA	25.9947	0.530492	-0.530492	0.00933071	0.0727
ENSMUSG00000003436	Dll3	NA	23.4604	0.52957	-0.52957	0.00751745	0.0595946
ENSMUSG00000034768	Asb16	NA	52.5245	0.529383	-0.529383	0.00228067	0.0275068
ENSMUSG00000043913	Ccdc60	NA	113.078	0.529252	0.529252	9.27926e-05	0.00302577
ENSMUSG00000024754	Cemip2	3110012M15Rik,Tmem2	444.281	0.529184	0.529184	2.17496e-07	2.93862e-05
ENSMUSG00000028125	Abca4	Abc10,D430003I15Rik,Rim protein,RmP	85.3303	0.52913	0.52913	0.00139209	0.0195789
ENSMUSG00000047428	Dlk2	Egfl9	356.787	0.52864	-0.52864	3.3258e-05	0.00109106
ENSMUSG00000074749	Kiz	Gm114,LOC228730,Ncrna00153,Plk1s1	417.208	0.527989	0.527989	0.000305276	0.00554595
ENSMUSG00000097772	5430416N02Rik	Gm3514	121.025	0.527974	-0.527974	0.000275295	0.00708842
ENSMUSG00000044005	Gls2	A330074B06Rik,Lga	234.567	0.52772	-0.52772	2.51266e-05	0.000878686
ENSMUSG00000066026	Dhrs3	retSDR1,Rsdr1	1243.47	0.527681	0.527681	0.00125575	0.0126677
ENSMUSG00000104960	Snhg8	1110065M07Rik,2010109N14Rik	212.5	0.527404	-0.527404	1.65121e-07	2.62482e-05
ENSMUSG00000079654	Prrt4	D330027H18Rik	60.6749	0.527285	-0.527285	0.0049959	0.0453197
ENSMUSG00000021482	Prxl2c	1110018J18Rik,Aaed1	351.496	0.527153	0.527153	0.000166877	0.0037114
ENSMUSG00000041809	Efhc1	1700029F22Rik,mRib72-1,myoclonin1	753.261	0.526837	0.526837	1.92614e-07	2.87224e-05
ENSMUSG00000045348	Nyap1	6430598A04Rik,Nyap1	1727.03	0.526791	-0.526791	3.10278e-05	0.000907418
ENSMUSG00000056752	Dnah9	D11Ertd686e,Dnahc9	2415.39	0.526604	0.526604	3.24896e-05	0.00093846
ENSMUSG00000018893	Mb	NA	122.657	0.526597	0.526597	0.000672752	0.00980834
ENSMUSG00000098098	Bvht	Gm20748	29.7087	0.52655	0.52655	0.00468634	0.0443473
ENSMUSG00000022439	Parvg	NA	20.3187	0.526527	0.526527	0.00591698	0.0622478
ENSMUSG00000057103	Nat8f1	1110002I11Rik,Cml1	268.957	0.526426	0.526426	0.0014989	0.0161949
ENSMUSG00000037315	Jade3	Phf16	144.548	0.526264	-0.526264	0.000122057	0.00297312
ENSMUSG00000038112	AW551984	NA	71.7921	0.525904	-0.525904	0.00281125	0.0313159
ENSMUSG00000074876	Spata5l1	C130039A10Rik	85.4732	0.525658	-0.525658	0.00109234	0.0168417
ENSMUSG00000086841	2410006H16Rik	NA	506.93	0.525574	-0.525574	0.000988394	0.0149142
ENSMUSG00000038370	Pcp4l1	1500036F01Rik	1500.69	0.525566	0.525566	1.42789e-11	9.85253e-09
ENSMUSG00000032440	Tgfbr2	1110020H15Rik,TbetaR-II,TbetaRII,TBR-II	987.034	0.52515	0.52515	0.00022884	0.00388441
ENSMUSG00000049488	Tmem67	5330408M12Rik,b2b1163.1Clo,b2b1291.1Clo	549.166	0.524124	0.524124	0.00300901	0.027301
ENSMUSG00000070883	Ccdc173	4930525K21Rik,4930578N16Rik	202.936	0.523814	0.523814	0.000464492	0.0100559
ENSMUSG00000030811	Fbxl19	Fbl19	1364.95	0.523481	-0.523481	8.29962e-05	0.00189562
ENSMUSG00000049811	Fam161a	4930430E16Rik	300.698	0.523378	0.523378	4.241e-05	0.00131499
ENSMUSG00000086606	Gm13205	NA	65.6631	0.523327	-0.523327	0.00197134	0.0248642
ENSMUSG00000024530	Prelid3a	A230074A19Rik,Slmo1	356.881	0.523257	-0.523257	0.00020595	0.0040601
ENSMUSG00000074063	Osgin1	1700012B18Rik	314.971	0.523107	-0.523107	0.00201224	0.0198583
ENSMUSG00000062944	9130023H24Rik	NA	130.468	0.522879	0.522879	0.00145967	0.0167307
ENSMUSG00000032372	Plscr2	PL scramblase	588.15	0.522509	0.522509	0.000648552	0.00962854
ENSMUSG00000035576	L3mbtl1	L3MBTL1	133.579	0.521399	-0.521399	0.0014409	0.0165472
ENSMUSG00000098258	Mir6369	mmu-mir-6369	21.6815	0.521312	0.521312	0.00527445	0.0484299
ENSMUSG00000000275	Trim25	estrogen-responsive finger protein,Zfp147	348.514	0.521304	0.521304	0.00177753	0.0183167
ENSMUSG00000055541	Lair1	5133400O11Rik,D7Bwg0421e,Lair-1,mLair-1	45.4621	0.521131	0.521131	0.00708789	0.0631379
ENSMUSG00000027297	Ltk	NA	53.6169	0.520867	-0.520867	0.00174361	0.0228223
ENSMUSG00000047394	Odf3b	2010001J22Rik	833.735	0.52031	0.52031	7.44762e-08	8.56161e-06
ENSMUSG00000097415	AU020206	NA	120.217	0.52027	0.52027	0.00097244	0.0155173
ENSMUSG00000050103	Agmo	A530016O06Rik,Tmem195	65.7247	0.520017	0.520017	0.00438793	0.0421636
ENSMUSG00000025420	Katnal2	3110023G01Rik,4933439B08Rik	391.571	0.519427	0.519427	0.000266419	0.00605475
ENSMUSG00000031026	Trim66	D7H11orf29,Tif1d	167.081	0.519266	-0.519266	8.23247e-07	6.75237e-05
ENSMUSG00000030516	Tjp1	ZO-1,ZO1	3839.36	0.519194	0.519194	0.00214696	0.0159661
ENSMUSG00000019892	Lrriq1	4930503E15Rik,Gm1557,LOC380658	239.738	0.519185	0.519185	0.00110455	0.0131413
ENSMUSG00000033685	Ucp2	NA	1422.92	0.518544	0.518544	1.14171e-05	0.000446686
ENSMUSG00000043857	Mgat5b	GnT-IX	660.579	0.518522	-0.518522	0.00132339	0.0163687
ENSMUSG00000052384	Nrros	E430025L02Rik,Lrrc33	103.692	0.518337	0.518337	4.51894e-05	0.00178601
ENSMUSG00000109006	B230209E15Rik	NA	101.132	0.518239	-0.518239	0.000705973	0.0123443
ENSMUSG00000036661	Dennd3	E030003N15Rik	84.9618	0.517822	-0.517822	0.000213511	0.00549886
ENSMUSG00000067872	Ccdc87	4931419P11Rik	93.1311	0.517684	0.517684	0.0023229	0.0276115
ENSMUSG00000050511	Oprd1	DOR,DOR-1,mDOR,Nbor	27.0661	0.517548	-0.517548	0.00894732	0.080269
ENSMUSG00000073164	2410018L13Rik	NA	68.7883	0.51751	-0.51751	0.000326574	0.00733081
ENSMUSG00000042228	Lyn	Hck-2,Yamaguchi sarcoma viral (v-yes-1) oncogene homolog	246.547	0.51744	0.51744	9.89602e-05	0.00245384
ENSMUSG00000031990	Jam3	1110002N23Rik,JAM-3,JAM-C,Jcam3	947.652	0.517346	0.517346	6.90947e-05	0.00162065
ENSMUSG00000033029	1700088E04Rik	Mus EST J0827E04	946.077	0.517227	0.517227	1.03212e-13	1.18695e-10
ENSMUSG00000068874	Selenbp1	Lp56,Lpsb	554.333	0.516764	0.516764	4.05525e-06	0.000280129
ENSMUSG00000027327	1700037H04Rik	NA	837.271	0.516458	-0.516458	2.40791e-05	0.000725981
ENSMUSG00000005667	Mthfd2	NMDMC	252.091	0.516357	-0.516357	0.00100633	0.0123355
ENSMUSG00000062252	Lhfpl5	9330179O15Rik,Tmhs	36.1285	0.515929	-0.515929	0.00952751	0.083759
ENSMUSG00000006360	Crip1	Crip,CRP1	539.187	0.515736	0.515736	4.40083e-07	4.50599e-05
ENSMUSG00000044362	Ccdc89	1700019B01Rik,BOIP	78.5325	0.515732	0.515732	0.00809988	0.0608376
ENSMUSG00000048163	Selplg	CD162,Psgl-1,Psgl1	19.9501	0.515455	0.515455	0.00878314	0.0721337
ENSMUSG00000022906	Parp9	NA	270.555	0.515272	0.515272	0.000813627	0.0105607
ENSMUSG00000038742	Angptl6	6330404E11Rik,AGF,Angiopoietin-related growth factor,Arp5	171.81	0.514827	-0.514827	0.000241796	0.00602016
ENSMUSG00000027386	Fbln7	1600015H20Rik	747.983	0.514471	0.514471	2.60726e-05	0.000998414
ENSMUSG00000027947	Il6ra	CD126,IL-6 receptor alpha chain,IL-6R,Il6r	507.983	0.514187	0.514187	0.000591326	0.00893403
ENSMUSG00000071398	2410004P03Rik	NA	2991.8	0.513984	0.513984	2.21781e-06	0.000111462
ENSMUSG00000068299	Nat8f4	1700019G17Rik	308.225	0.513173	0.513173	0.00360001	0.030217
ENSMUSG00000053693	Mast1	9430008B02Rik,SAST,SAST170	1971.54	0.513097	-0.513097	0.000940169	0.0108479
ENSMUSG00000079445	B3gnt7	beta-3GnT7,C330001H22Rik	59.5692	0.512838	-0.512838	0.00294962	0.0323662
ENSMUSG00000067931	Zfp948	BC049807	298.184	0.512425	-0.512425	4.66129e-05	0.00141429
ENSMUSG00000024186	Rgs11	NA	697.134	0.512116	-0.512116	4.70898e-08	7.82212e-06
ENSMUSG00000003812	Dnase2a	NA	134.661	0.511205	0.511205	0.000179494	0.00526695
ENSMUSG00000055560	Zfp459	9930025G17Rik,Rslcan-14	57.3519	0.510957	-0.510957	0.00243914	0.0283425
ENSMUSG00000057176	Ccdc189	Gm166,LOC233899	315.783	0.51064	0.51064	0.00160587	0.0167899
ENSMUSG00000055069	Rab39	C230094F14Rik,Rab39a	47.8988	0.51023	-0.51023	0.00073863	0.0164655
ENSMUSG00000049154	Fam183b	3100002J23Rik	533.501	0.51012	0.51012	7.27649e-12	8.48601e-09
ENSMUSG00000032218	Ccnb2	CycB2	33.2871	0.509715	0.509715	0.00549264	0.0596482
ENSMUSG00000085882	2610507I01Rik	NA	129.766	0.509594	0.509594	0.00021392	0.00554595
ENSMUSG00000064202	4430402I18Rik	NA	126.284	0.509398	0.509398	0.00022835	0.00458101
ENSMUSG00000050930	Map10	4933403G14Rik	187.047	0.508927	0.508927	0.00041432	0.00865255
ENSMUSG00000032313	Tmem266	AI118078	76.4675	0.508801	-0.508801	0.00278355	0.0308803
ENSMUSG00000034706	Dnaic2	b2b3405Clo,C030015H18Rik	695.085	0.508674	0.508674	3.15789e-07	3.16695e-05
ENSMUSG00000042707	Dnali1	1700023A09Rik	1336.53	0.508255	0.508255	1.54379e-05	0.000565804
ENSMUSG00000097204	Gm17690	NA	17.927	0.508189	0.508189	0.00918694	0.0742187
ENSMUSG00000034551	Hdx	D030011N01Rik	91.3522	0.508187	-0.508187	0.000250424	0.00612115
ENSMUSG00000031077	Fadd	Mort1/FADD	63.707	0.508168	0.508168	0.00110097	0.0167307
ENSMUSG00000039391	Ccdc81	4921513D09Rik	453.995	0.507849	0.507849	1.78392e-08	3.97556e-06
ENSMUSG00000040936	Ulk4	4932415A06Rik	960.365	0.507786	0.507786	1.4903e-05	0.00051033
ENSMUSG00000073650	Catip	Gm216,LOC241112	545.024	0.507725	0.507725	0.000326374	0.00581967
ENSMUSG00000048440	Cyp4f16	2310021J05Rik	184.704	0.507587	0.507587	0.00186121	0.0259787
ENSMUSG00000028173	Wls	5031439A09Rik,Gpr177	3280.87	0.5075	0.5075	4.34339e-06	0.000181291
ENSMUSG00000028051	Hcn3	Hac3	656.052	0.506687	-0.506687	0.00137842	0.0155193
ENSMUSG00000028039	Efna3	EFL-2,Ehk1-L,Epl3,LERK-3	1049.17	0.506499	-0.506499	0.000682958	0.00804789
ENSMUSG00000037613	Tnfrsf23	mDcTrailr1,mSOB,Tnfrh1	140.55	0.505981	0.505981	0.00421113	0.032881
ENSMUSG00000006784	Ttc25	4933404O19Rik	512.955	0.505546	0.505546	0.000322673	0.00696133
ENSMUSG00000071392	Ect2l	C330021H03Rik,Gm10331	33.3815	0.505425	0.505425	0.00464551	0.0494106
ENSMUSG00000049577	Zfpm1	Fog1,Friend of GATA-1	281.095	0.504506	-0.504506	6.89731e-06	0.000340183
ENSMUSG00000046814	Gchfr	2010323F13Rik,P35	25.2466	0.504238	0.504238	0.00563138	0.0551955
ENSMUSG00000001663	Gstt1	Gstt1-1	171.347	0.504214	0.504214	1.85893e-06	0.000173138
ENSMUSG00000028750	Pla2g2c	NA	14.1191	0.504087	0.504087	0.00947988	0.0734791
ENSMUSG00000087141	Plcxd2	EG433022	1585.75	0.504085	-0.504085	0.0023187	0.020114
ENSMUSG00000101628	Gm28177	NA	541.659	0.504005	0.504005	0.000520185	0.00792009
ENSMUSG00000030592	Ryr1	calcium release channel isoform 1,Ryr,skrr	96.3448	0.503481	-0.503481	0.000546341	0.0104191
ENSMUSG00000037400	Atp11b	1110019I14Rik	1532.52	0.503461	-0.503461	1.00483e-07	1.1867e-05
ENSMUSG00000051379	Flrt3	5530600M07Rik,C430047I10Rik	467.778	0.503101	-0.503101	0.00165808	0.0182078
ENSMUSG00000026532	Spta1	erythroid,ihj,Spna-1,Spna1	168.505	0.502742	0.502742	0.00632653	0.0566276
ENSMUSG00000003153	Slc2a3	Glut-3,Glut3	5893.69	0.502291	-0.502291	0.000533128	0.00612115
ENSMUSG00000026104	Stat1	2010005J02Rik	742.697	0.501895	0.501895	0.000386999	0.006814
ENSMUSG00000033022	Cdo1	1300002L19Rik,Cdo,D18Ucla3	485.735	0.501687	-0.501687	0.00446835	0.0404318
ENSMUSG00000034413	Neurl1b	C230078M08Rik,EG240055,Neur2	824.462	0.501488	-0.501488	7.76465e-05	0.00182411
ENSMUSG00000104713	Gbp6	Mpa2l	156.433	0.50146	0.50146	0.00636972	0.0527806
ENSMUSG00000098399	Gm27995	NA	17.2698	0.500967	0.500967	0.00911576	0.0604418
ENSMUSG00000026424	Gpr37l1	CAG-18,D0Kist8	3841.04	0.500233	0.500233	5.25062e-05	0.00112999
ENSMUSG00000085558	4930412C18Rik	NA	167.621	0.500164	0.500164	0.000162578	0.00494997
ENSMUSG00000002083	Bbc3	PUMA	537.442	0.49978	-0.49978	0.00042966	0.00724335
ENSMUSG00000051041	Olfml1	mONT2,MVAL564,ONT2	635.235	0.499621	0.499621	0.000108978	0.00261287
ENSMUSG00000051146	Camk2n2	2900075A18Rik	718.519	0.499412	-0.499412	0.00031811	0.00596709
ENSMUSG00000097487	Ptges3l	1110069E20Rik,1700113I22Rik	62.5858	0.499289	0.499289	0.00031592	0.00724157
ENSMUSG00000028838	Extl1	D430033M16Rik	411.457	0.497319	-0.497319	2.97021e-05	0.00104615
ENSMUSG00000024331	Dsc2	Dsc2a,Dsc2b	198.492	0.497237	0.497237	0.000307422	0.00569442
ENSMUSG00000062859	Tcp11	D17Ken1,Tcp-11	177.104	0.497055	0.497055	1.93691e-06	0.00013389
ENSMUSG00000090061	Nwd2	3110047P20Rik,B830017A01Rik	603.404	0.496955	-0.496955	3.24476e-05	0.00116342
ENSMUSG00000022297	Fzd6	Fz6	522.074	0.496765	0.496765	0.000878808	0.013694
ENSMUSG00000102854	C130023A14Rik	NA	17.1193	0.496669	-0.496669	0.00901902	0.0600676
ENSMUSG00000028883	Sema3a	collapsin-1,sema III,Semad,semaphorin III,SemD	141.747	0.495839	0.495839	0.0059726	0.0421974
ENSMUSG00000024036	Slc37a1	G3PP	64.6976	0.495625	0.495625	0.0019591	0.0248303
ENSMUSG00000012126	Ubxn11	4930506L07Rik,Soci,Ubxd5	501.296	0.495623	0.495623	4.77571e-05	0.00173762
ENSMUSG00000032356	Rasgrf1	CDC25,CDC25Mm,Grf1,Grfbeta	2176.04	0.495347	-0.495347	0.000602144	0.0080754
ENSMUSG00000066705	Fxyd6	0610030I18Rik,Php	1804.99	0.494459	-0.494459	2.38789e-05	0.000772509
ENSMUSG00000039676	Capsl	1700028N11Rik	547.368	0.493198	0.493198	7.01475e-05	0.00205997
ENSMUSG00000059213	Ddn	LOC328602	5683.14	0.492853	-0.492853	0.000435924	0.00534931
ENSMUSG00000006345	Ggt1	CD224,dwg,GGT,Ggtp	56.5842	0.492529	0.492529	0.00371389	0.0371668
ENSMUSG00000022860	Chodl	3110074E07Rik,MT75,PRED12	102.953	0.492481	-0.492481	0.00853884	0.0625548
ENSMUSG00000018698	Lhx1	Lim1	17.1508	0.492304	0.492304	0.00950125	0.0622639
ENSMUSG00000086401	Gm15559	NA	20.189	0.492161	0.492161	0.00722842	0.0577703
ENSMUSG00000049112	Oxtr	OTR	211.07	0.49205	-0.49205	0.00182121	0.0192822
ENSMUSG00000005716	Pvalb	Parv,PV,Pva	755.362	0.491685	0.491685	7.33992e-06	0.000341223
ENSMUSG00000028064	Sema4a	Semab,SemB	402.233	0.491411	-0.491411	0.00380597	0.0364011
ENSMUSG00000020331	Hcn2	HAC1,trls	1496.13	0.49137	-0.49137	0.000578073	0.00789226
ENSMUSG00000056737	Capg	gCap39,mbh1	743.316	0.491202	0.491202	7.4264e-05	0.00195746
ENSMUSG00000029070	Mxra8	1200013A08Rik	3187.35	0.491127	0.491127	0.00019951	0.00323236
ENSMUSG00000019890	Nts	5033428E16Rik,neuromedin N,NMN-125,NT/N,NTS1	24.7039	0.490963	-0.490963	0.00948326	0.0681727
ENSMUSG00000042129	Rassf4	3830411C14Rik	3236.47	0.490816	0.490816	1.78173e-06	9.33564e-05
ENSMUSG00000031209	Heph	C130006F04Rik,Cpl,sex linked anemia,sla	146.956	0.49079	0.49079	0.00284199	0.0339206
ENSMUSG00000038022	Mindy4	C330043M08Rik,Fam188b,LOC384387	318.276	0.490693	0.490693	0.000189106	0.0038201
ENSMUSG00000032806	Slc10a3	DXHXS253E,DXS253Eh,DXSmhG28,P3	113.813	0.490685	0.490685	0.00274435	0.0305905
ENSMUSG00000097974	Gm10605	NA	35.1298	0.490575	-0.490575	0.00934715	0.0748819
ENSMUSG00000063704	Mapk15	NA	463.328	0.490086	0.490086	2.63745e-05	0.00112672
ENSMUSG00000049929	Lpar4	5730485F04Rik,Gpr23,LPA4,p2y9	141.118	0.490056	0.490056	0.00407587	0.0400013
ENSMUSG00000037211	Spry1	sprouty 1,sprouty1	386.057	0.48937	0.48937	0.00151818	0.0165007
ENSMUSG00000000282	Mnt	bHLHd3,Rox	895.07	0.489231	-0.489231	7.93344e-05	0.00178601
ENSMUSG00000037161	Mgarp	4930583H14Rik,Osap	253.197	0.488595	-0.488595	0.000336212	0.00580566
ENSMUSG00000079362	Gm43302	NA	122.107	0.48856	0.48856	0.00861269	0.0680945
ENSMUSG00000107388	Gm42788	NA	31.258	0.488378	0.488378	0.00802674	0.0663888
ENSMUSG00000027359	Slc27a2	ACSVL1,FATP2,Vlac,Vlacs,VLCS	29.6527	0.488303	-0.488303	0.00637397	0.054168
ENSMUSG00000024164	C3	acylation stimulating protein,complement factor 3,Plp	50272.9	0.487757	0.487757	5.61386e-06	0.000220141
ENSMUSG00000111496	Gm47483	NA	17.5582	0.48749	-0.48749	0.0105416	0.0661232
ENSMUSG00000022780	Meltf	CD228,melanotransferrin,Mfi2,MTf	52.1534	0.487483	0.487483	0.00397162	0.0392171
ENSMUSG00000052957	Gas1	Gas-1	1617.54	0.486901	0.486901	2.67331e-06	0.000139221
ENSMUSG00000048520	Fbxl13	4921539K22Rik	87.9237	0.486785	0.486785	0.00125232	0.0184475
ENSMUSG00000041708	Mpped1	NA	1592.73	0.486412	-0.486412	0.000345148	0.00519988
ENSMUSG00000092060	Bend4	D330027G24Rik,EG666938	96.0924	0.486395	-0.486395	0.000223799	0.00577189
ENSMUSG00000074771	Ankef1	Ankrd5	54.5414	0.486362	0.486362	0.00432707	0.0413074
ENSMUSG00000116743	NA	NA	81.5666	0.486255	-0.486255	0.00494664	0.0449504
ENSMUSG00000001348	Acp5	TRACP,TRAP	161.887	0.485752	0.485752	0.00225196	0.0293418
ENSMUSG00000041431	Ccnb1	Ccnb1-rs13,Cycb-4	87.3208	0.485618	0.485618	0.000929343	0.0151487
ENSMUSG00000050288	Fzd2	Fz10,Mfz10,Mfz10a	398.336	0.485207	0.485207	0.000413801	0.00824868
ENSMUSG00000064329	Scn1a	Nav1.1	422.386	0.484974	-0.484974	0.000538564	0.0084285
ENSMUSG00000051435	Fhad1	2900090M10Rik	694.111	0.484601	0.484601	2.27346e-07	2.67173e-05
ENSMUSG00000025353	Ormdl2	0610012C09Rik	271.749	0.484503	0.484503	6.53619e-05	0.00179845
ENSMUSG00000112121	C230072F16Rik	NA	568.889	0.484424	0.484424	1.42424e-05	0.000580743
ENSMUSG00000026471	Mr1	H2ls,MR1	1120.9	0.484239	0.484239	6.15591e-06	0.000276648
ENSMUSG00000031027	Stk33	4921505G21Rik	90.0933	0.484091	0.484091	0.000750761	0.0131358
ENSMUSG00000027832	Ptx3	pentraxin 3,TSG-14	992.128	0.484038	-0.484038	0.00156099	0.0152182
ENSMUSG00000110148	5830408C22Rik	2700026D01Rik	55.5842	0.483667	0.483667	0.00542337	0.0473977
ENSMUSG00000042622	Maff	NA	646.325	0.483576	-0.483576	0.00444602	0.041536
ENSMUSG00000015970	Chdh	D630034H06Rik	81.3091	0.483453	0.483453	0.00784175	0.0589381
ENSMUSG00000045034	Ankrd34b	6430502M16Rik	104.971	0.483341	-0.483341	0.000480978	0.00945531
ENSMUSG00000064036	Mro	4930507C04Rik,4933435E20Rik	597.965	0.483221	0.483221	1.17061e-06	8.61255e-05
ENSMUSG00000029228	Lnx1	NA	159.632	0.483175	-0.483175	5.97462e-05	0.00218069
ENSMUSG00000060176	Kif27	4930517I18Rik	579.591	0.482734	0.482734	8.13991e-05	0.00221574
ENSMUSG00000022758	P2rx6	P2rxl1,P2xm	636.533	0.482646	0.482646	2.15121e-05	0.000777832
ENSMUSG00000003354	Ccdc65	4933417K04Rik	382.096	0.482094	0.482094	0.000149575	0.00402418
ENSMUSG00000069170	Adgrv1	Gpr98,Mass1,Mgr1,VLGR1	702.837	0.48209	0.48209	0.00051266	0.00822561
ENSMUSG00000113029	Gm40578	NA	61.9043	0.481907	0.481907	0.00134885	0.0192855
ENSMUSG00000030317	Timp4	TIMP-4	655.223	0.481828	0.481828	0.000570171	0.00878289
ENSMUSG00000025496	Drd4	D4R,Drd-4	13.1381	0.481092	-0.481092	0.0109248	0.0681402
ENSMUSG00000027792	Bche	C730038G20Rik	51.8395	0.480944	0.480944	0.00152265	0.0209929
ENSMUSG00000029419	Ajm1	Gm996,LOC381353	1066.41	0.480908	-0.480908	8.40327e-05	0.00186065
ENSMUSG00000022525	Plaat1	2810012B06Rik,A-C1,Hrasls	331.79	0.480861	0.480861	1.42361e-06	0.000101879
ENSMUSG00000022211	Carmil3	Lrrc16b	946.032	0.480833	-0.480833	3.7394e-05	0.00102676
ENSMUSG00000052407	Ccdc171	4930418J05Rik,4930473A06Rik,A330015D16Rik	118.818	0.480811	0.480811	0.00051643	0.0100559
ENSMUSG00000035126	Wdr78	NA	1425.7	0.480239	0.480239	0.000451159	0.006692
ENSMUSG00000021569	Trip13	2410002G23Rik,D13Ertd328e	25.5635	0.479655	-0.479655	0.00931624	0.0674632
ENSMUSG00000086158	Ccpg1os	Gm5918	511.519	0.479565	0.479565	2.75818e-06	0.000170869
ENSMUSG00000036390	Gadd45a	Ddit1	268.593	0.479369	-0.479369	0.00635797	0.0414145
ENSMUSG00000037762	Slc16a9	1200003C15Rik,4930425B13Rik	273.54	0.478877	0.478877	0.000187162	0.00389929
ENSMUSG00000049001	Ndnf	A930038C07Rik,epidermacan	525.11	0.478827	0.478827	2.12842e-05	0.000772509
ENSMUSG00000071550	Cfap44	6330444M21Rik,D16Ertd642e,Wdr52	1346.45	0.478467	0.478467	0.000290855	0.00479569
ENSMUSG00000029570	Lfng	lunatic fringe	821.465	0.47846	0.47846	0.00162455	0.0156281
ENSMUSG00000115100	Gm34934	NA	111.955	0.478375	0.478375	0.00150913	0.0206078
ENSMUSG00000038527	C1rl	C1r-LP,C1rl1	59.9882	0.478101	0.478101	0.00532319	0.0470302
ENSMUSG00000071001	Hrct1	3830408D24Rik	23.7829	0.477479	0.477479	0.00789321	0.0656533
ENSMUSG00000058740	Kcnt1	C030030G16Rik,Slack,slo2	412.404	0.477382	-0.477382	7.35793e-08	1.30273e-05
ENSMUSG00000030110	Ret	c-Ret,RET51,RET9	238.248	0.477299	-0.477299	0.00598645	0.0422296
ENSMUSG00000026399	Cd55	complement-glycosylphosphatidylinositol,Cromer blood group,Daf-GPI,Daf1,GPI-DAF	491.927	0.476508	0.476508	1.27825e-07	1.61164e-05
ENSMUSG00000047013	Fbxo41	D6Ertd538e	2072.01	0.476126	-0.476126	0.000493685	0.00706313
ENSMUSG00000035606	Ky	D9Mgc44e	170.301	0.47586	0.47586	0.00142199	0.0214508
ENSMUSG00000021994	Wnt5a	8030457G12Rik,Wnt-5a	1444.27	0.475776	0.475776	0.000378508	0.00596957
ENSMUSG00000032172	Olfm2	A030009A06Rik	2793.7	0.475592	-0.475592	0.000161064	0.00320302
ENSMUSG00000098974	Gm27505	NA	262.198	0.475152	0.475152	0.00627469	0.0434495
ENSMUSG00000060962	Dmkn	1110014F24Rik,cI-36,dermokine,Dmkn,sk30,sk89	496.511	0.475125	0.475125	6.40359e-06	0.000310489
ENSMUSG00000025784	Clec3b	Tna	768.529	0.475068	0.475068	3.4749e-06	0.00017346
ENSMUSG00000005057	Sh2b2	Aps	217.001	0.474875	-0.474875	0.000355661	0.00779823
ENSMUSG00000097493	9930014A18Rik	NA	80.1997	0.4744	0.4744	0.00769711	0.059083
ENSMUSG00000057359	Gm17494	NA	22.5123	0.474382	-0.474382	0.00723898	0.0640976
ENSMUSG00000110710	C78859	NA	113.059	0.47384	-0.47384	0.00039648	0.00836681
ENSMUSG00000000409	Lck	Hck-3,p56<lck>	74.6794	0.473681	-0.473681	0.00025081	0.00612115
ENSMUSG00000036834	Plch1	PLCeta1,Plcl3	490.495	0.473624	0.473624	0.000849765	0.0134674
ENSMUSG00000026831	1700007K13Rik	NA	795.752	0.473057	0.473057	1.19697e-07	1.32729e-05
ENSMUSG00000051029	Serpinb1b	6330533H24Rik,EIB,ovalbumin	102.879	0.472467	0.472467	0.000534856	0.0101123
ENSMUSG00000086291	Gm15513	NA	19.8502	0.471934	-0.471934	0.0102829	0.0721337
ENSMUSG00000022026	Olfm4	GC1,GW112,LOC239192,LOC380924,OlfD,pPD4	94.1642	0.471707	-0.471707	0.00463582	0.0433655
ENSMUSG00000045838	Ccdc9b	A430105I19Rik	322.838	0.471589	0.471589	0.0018727	0.019653
ENSMUSG00000027676	Ccdc39	4921507O14Rik,b2b1304Clo,b2b1735Clo,b2b2025.1Clo,D3Ertd789e,prh	868.659	0.471549	0.471549	0.00229364	0.0188774
ENSMUSG00000031872	Bean1	NA	243.756	0.47137	-0.47137	0.00196502	0.0192822
ENSMUSG00000036198	Arhgap36	1100001E04Rik	32.9473	0.470223	0.470223	0.00765223	0.0644818
ENSMUSG00000078490	Cfap74	2010015L04Rik	456.346	0.470127	0.470127	0.00113605	0.0141245
ENSMUSG00000031022	BC051019	D7H11orf16,ICRFP703N2430Q5.5	31.3022	0.46986	0.46986	0.00672389	0.0611855
ENSMUSG00000017453	Pipox	Pso	324.048	0.469661	0.469661	0.00151832	0.0171504
ENSMUSG00000050270	Tmem220	A730055C05Rik	70.6187	0.469396	0.469396	0.00498314	0.0451291
ENSMUSG00000042406	Atf4	Atf-4,C/ATF,CREB2,TAXREB67	2217.36	0.469381	-0.469381	1.24802e-05	0.000409239
ENSMUSG00000071252	2210408I21Rik	NA	325.618	0.468388	0.468388	0.000200493	0.00409165
ENSMUSG00000003411	Rab3b	NA	971.92	0.468074	-0.468074	0.000554039	0.00698655
ENSMUSG00000022847	Thpo	Mpllg,myeloproliferative leukemia virus oncogene ligand,TPO,TPO-1,TPO-2,TPO-3,TPO-4	28.3301	0.467716	-0.467716	0.00586477	0.0550178
ENSMUSG00000030268	Bcat1	Bcat-1,BCATc,Eca39	1553.2	0.467562	-0.467562	0.000434081	0.00611262
ENSMUSG00000078853	Igtp	Irgm3	277.857	0.466965	0.466965	0.000111043	0.00261287
ENSMUSG00000069793	Slfn9	9830137M10Rik	72.8585	0.466867	0.466867	0.00895116	0.0646014
ENSMUSG00000038517	Tbkbp1	3110043L15Rik	758.935	0.466817	-0.466817	7.46734e-10	2.84451e-07
ENSMUSG00000042213	Zfand4	2810002D23Rik,Anubl1	277.459	0.466777	0.466777	2.00286e-05	0.000721706
ENSMUSG00000099881	2810013P06Rik	NA	192.033	0.466772	0.466772	1.04347e-05	0.000652087
ENSMUSG00000054556	Gm4876	NA	127.521	0.466769	0.466769	6.70339e-05	0.00188999
ENSMUSG00000026686	Lmx1a	Lmx1.1,shaker short-tail	105.315	0.466677	0.466677	0.000442942	0.00904495
ENSMUSG00000025921	Rdh10	3110069K09Rik,4921506A21Rik,D1Ertd762e,m366Asp	1164.12	0.4664	0.4664	6.1915e-05	0.00159656
ENSMUSG00000055775	Myh8	4832426G23Rik,MyHC-pn,Myhs-p,Myhsp	72.7182	0.466303	-0.466303	0.00643959	0.0530322
ENSMUSG00000042195	Slc35f2	1500009K05Rik	65.4999	0.466193	-0.466193	0.00670175	0.0544935
ENSMUSG00000020844	Nxn	l11Jus13	2090.15	0.465789	0.465789	1.20906e-05	0.000462324
ENSMUSG00000026051	Ecrg4	1500015O10Rik,augurin	8807.57	0.465764	0.465764	7.12007e-11	3.81176e-08
ENSMUSG00000038917	3930402G23Rik	NA	59.8694	0.465196	0.465196	0.00799355	0.060372
ENSMUSG00000087694	A530058N18Rik	NA	22.1922	0.465039	-0.465039	0.00782525	0.0609256
ENSMUSG00000028347	Tmeff1	M7365,tomoregulin-like	1492.32	0.464897	-0.464897	0.00150115	0.0152182
ENSMUSG00000052387	Trpm3	6330504P12Rik,B930001P07Rik,LTRPC3,melastatin 2,MLSN2	1080.41	0.464893	0.464893	5.54064e-07	4.3505e-05
ENSMUSG00000001248	Gramd1a	1300003M23Rik,D7Bwg0611e	2532.08	0.464806	-0.464806	5.93988e-05	0.00154378
ENSMUSG00000095407	Tmem200c	Gm6338	241.532	0.464602	0.464602	7.80735e-07	6.18504e-05
ENSMUSG00000051401	Kctd16	2900055J20Rik,4930434H12Rik,LOC383347	394.412	0.464334	-0.464334	0.00104853	0.0155934
ENSMUSG00000015053	Gata2	Gata-2	128.887	0.463172	0.463172	0.00314604	0.0365502
ENSMUSG00000026890	Lhx6	NA	217.456	0.462557	-0.462557	0.00606368	0.0425564
ENSMUSG00000089665	Fcor	2400009B08Rik,FCoR	60.8627	0.462427	-0.462427	0.000981563	0.0156984
ENSMUSG00000029759	Pon3	NA	143.663	0.46242	0.46242	0.000535519	0.00825011
ENSMUSG00000046192	Iqub	4932408B21Rik,Trs4	765.524	0.462273	0.462273	0.000338556	0.00738988
ENSMUSG00000038205	Prkab2	5730553K21Rik	1644.94	0.462098	-0.462098	2.97989e-05	0.000918054
ENSMUSG00000020175	Rab36	NA	740.24	0.461811	0.461811	0.000285617	0.00662207
ENSMUSG00000056919	Cep162	4922501C03Rik	332.694	0.461657	0.461657	0.00216166	0.0202929
ENSMUSG00000055676	Gm5069	NA	146.014	0.461175	0.461175	0.00498145	0.0451291
ENSMUSG00000050240	Hic2	HRG22	91.4349	0.460926	-0.460926	0.000796631	0.0136182
ENSMUSG00000001039	B9d1	B9,Eppb9	479.436	0.460816	0.460816	0.00121257	0.0171863
ENSMUSG00000104633	Gm42421	NA	117.602	0.460509	0.460509	0.000134621	0.00390974
ENSMUSG00000029338	Antxr2	2310046B19Rik,cI-35,CMG-2,CMG2	261.495	0.460176	0.460176	0.00216095	0.0207887
ENSMUSG00000039851	4932438H23Rik	NA	229.911	0.45925	0.45925	0.00101454	0.0174201
ENSMUSG00000005611	Mrvi1	Ris1	126.036	0.459214	0.459214	0.00958928	0.0563001
ENSMUSG00000089669	Tnfsf13	2310026N09Rik,APRIL,TALL2,TRDL1	94.9073	0.459095	0.459095	0.00370943	0.0372836
ENSMUSG00000020788	Atp2a3	Serca3	86.2904	0.459037	0.459037	0.00482129	0.0443982
ENSMUSG00000032232	Cgnl1	4933421H10Rik,9930020M10Rik,Jacop	690.412	0.458635	0.458635	0.00344821	0.0285331
ENSMUSG00000040282	BC052040	NA	114.467	0.45856	-0.45856	9.56458e-05	0.00310566
ENSMUSG00000027896	Slc16a4	NA	94.0389	0.458381	0.458381	0.0042167	0.0408034
ENSMUSG00000042050	Wdr60	D430033N04Rik	401.547	0.457944	0.457944	0.0012401	0.0144723
ENSMUSG00000070000	Fcho1	3322402E17Rik	624.281	0.457077	-0.457077	0.000891987	0.0114697
ENSMUSG00000022999	Lmbr1l	1110013E13Rik,D15Ertd735e	192.301	0.456298	-0.456298	7.45604e-05	0.00280824
ENSMUSG00000021214	Akr1c18	20alpha-HSD,20alpha-hydroxysteroid dehydrogenase	44.5661	0.45623	-0.45623	0.0114653	0.0827507
ENSMUSG00000035237	Lcat	D8Wsu61e	2228.91	0.456098	0.456098	0.000887648	0.0104557
ENSMUSG00000003154	Foxj2	Fhx	1131.07	0.455706	-0.455706	0.000128856	0.00263843
ENSMUSG00000010064	Slc38a3	0610012J02Rik,D9Ucla2,Snat3	4923.77	0.45537	0.45537	0.000389577	0.00462965
ENSMUSG00000009628	Tex15	2210014E14Rik	119.415	0.455138	-0.455138	0.000105481	0.00327684
ENSMUSG00000034786	Gpsm3	AGS4	33.0749	0.455116	0.455116	0.00609708	0.0527826
ENSMUSG00000029088	Kcnip4	Calp250,KChIP4a	223.985	0.455108	-0.455108	0.00098735	0.0125903
ENSMUSG00000031343	Gabra3	Gabra-3	326.212	0.45509	-0.45509	0.000671396	0.00917779
ENSMUSG00000066189	Cacng3	NA	620.584	0.4544	-0.4544	0.000670431	0.00985624
ENSMUSG00000021013	Ttc8	0610012F22Rik,BBS8	465.205	0.454394	0.454394	0.00110262	0.0159687
ENSMUSG00000015377	Dennd6b	1700027J05Rik,Fam116b	298.497	0.453899	-0.453899	2.0075e-06	0.000131971
ENSMUSG00000097927	Gm6999	NA	22.0353	0.453683	-0.453683	0.0110754	0.0917365
ENSMUSG00000045064	Zc2hc1c	2810002I04Rik,Fam164c	286.346	0.45368	0.45368	3.97007e-05	0.00121156
ENSMUSG00000040093	Bmf	NA	69.568	0.453651	0.453651	0.00824636	0.061213
ENSMUSG00000109975	Gm19196	NA	87.7203	0.453542	-0.453542	0.00373576	0.0372599
ENSMUSG00000033420	Antxr1	2310008J16Rik,2810405N18Rik,Tem8	2400.64	0.453336	0.453336	7.33408e-05	0.00179845
ENSMUSG00000033439	Trmt13	4631408H19Rik,A930028L21Rik,Ccdc76	109.119	0.453207	-0.453207	0.00285516	0.0316022
ENSMUSG00000029816	Gpnmb	DC-HIL,Dchil,Osteoactivin	2680.2	0.452884	0.452884	0.000645679	0.00843898
ENSMUSG00000048148	Nwd1	A230063L24Rik	4775.14	0.451885	0.451885	0.00121494	0.0106026
ENSMUSG00000037060	Cavin3	3110015B12Rik,6330514M23Rik,cavin 3,Prkcdbp	653.482	0.451274	0.451274	0.0018221	0.0185967
ENSMUSG00000097061	9330151L19Rik	NA	307.205	0.450837	-0.450837	0.00133617	0.0150342
ENSMUSG00000042826	Fgf11	Fhf3	955.335	0.450607	-0.450607	0.000131993	0.00251116
ENSMUSG00000059883	Irak4	8430405M07Rik,9330209D03Rik,IRAK-4,NY-REN-64	226.384	0.450602	0.450602	0.000766339	0.0104779
ENSMUSG00000038507	Parp12	Zc3hdc1	314.484	0.450589	0.450589	0.000447457	0.00718388
ENSMUSG00000039155	Cdh26	LOC381409	64.9469	0.450431	0.450431	0.00143388	0.0200498
ENSMUSG00000020155	Kcnmb1	BK channel beta subunit,BKbeta1	81.2332	0.450349	0.450349	0.00606186	0.0510024
ENSMUSG00000026955	Sapcd2	2010317E24Rik,6030458L21Rik,ang	47.0688	0.450311	-0.450311	0.0110553	0.0752513
ENSMUSG00000020014	Cfap54	4930485B16Rik,Gm872,LOC380653	2912.01	0.450126	0.450126	6.24135e-05	0.00140865
ENSMUSG00000052133	Sema5b	Semag,SemG	241.523	0.45005	0.45005	0.00244641	0.0225848
ENSMUSG00000025384	Faap100	2310003H01Rik	1083.79	0.449919	-0.449919	0.000525124	0.00698655
ENSMUSG00000033788	Dysf	2310004N10Rik	776.771	0.449802	0.449802	0.00140943	0.013227
ENSMUSG00000030560	Ctsc	dipeptidylpeptidase 1,DPP1,DPPI	275.294	0.449611	0.449611	0.00250005	0.0225877
ENSMUSG00000030329	Pianp	C530028O21Rik	848.329	0.449536	-0.449536	0.00131386	0.0130724
ENSMUSG00000020181	Nav3	4732483H20Rik,9630020C08Rik,POMFIL1,Pomfil1p,steerin 3,unc53H3	1524.77	0.449249	-0.449249	0.00184123	0.0174201
ENSMUSG00000114851	Gm46409	NA	55.5797	0.449173	0.449173	0.00614375	0.0510963
ENSMUSG00000070044	Fam149a	NA	1434.11	0.448982	0.448982	1.31643e-05	0.000502136
ENSMUSG00000074340	Ovgp1	Chit5,MOGP,muc9,mucin 9,OGP,oviductin	51.0936	0.448684	-0.448684	0.0058847	0.0503699
ENSMUSG00000070532	Ccdc190	1700084C01Rik	868.882	0.448651	0.448651	0.000142702	0.00263843
ENSMUSG00000061353	Cxcl12	PBSF,PBSF/SDF-1,Scyb12,SDF-1,Sdf1,Sdf1a,Sdf1b,TLSF-a,TLSF-b,TPAR1	753.03	0.448583	0.448583	0.00262909	0.0248515
ENSMUSG00000020707	Rnf135	0610037N03Rik,2410006N06Rik,MGC13061,U 2-3-0	186.258	0.448551	0.448551	0.000503823	0.0080754
ENSMUSG00000037031	Tspan15	2700063A19Rik,Tm4sf15	1265.15	0.448298	0.448298	1.47485e-07	1.60629e-05
ENSMUSG00000037362	Ccn3	C130088N23Rik,CCN3,Nov	884.835	0.44827	-0.44827	0.00136143	0.0129506
ENSMUSG00000026430	Rassf5	1300019G20Rik,Nore1A,Nore1B,Rapl	400.495	0.447971	-0.447971	0.00289668	0.0304267
ENSMUSG00000028270	Gbp2	NA	810.049	0.447492	0.447492	1.12459e-05	0.000407336
ENSMUSG00000037716	Ccdc33	4930535E21Rik,LOC382077	220.018	0.447336	0.447336	8.43149e-05	0.00221192
ENSMUSG00000037872	Ackr1	CCBP1,CD234,Darc,Dfy,ESTM35,FY	622.255	0.447253	-0.447253	0.00367111	0.0320228
ENSMUSG00000020635	Fkbp1b	12.6kDa,calstabin2,FKBP12.6	784.659	0.447175	-0.447175	0.00518963	0.0324208
ENSMUSG00000041343	Ankrd42	4933417L02Rik,Ikbn	487.681	0.446502	0.446502	6.69637e-05	0.00188999
ENSMUSG00000057143	Trim12c	9230105E10Rik,Trim12-2	279.643	0.446472	0.446472	0.00159331	0.0170909
ENSMUSG00000026773	Pfkfb3	E330010H22Rik,uPFK-2	5409.67	0.445987	-0.445987	0.00151317	0.0132611
ENSMUSG00000003541	Ier3	cAMP inducible gene 3,cI-3,gly96,IEX-1	1187.3	0.445978	-0.445978	0.003321	0.0241848
ENSMUSG00000021763	BC067074	NA	241.899	0.445861	0.445861	0.000109322	0.00256275
ENSMUSG00000034227	Foxj1	FKHL-13,HFH-4,Hfh4	11243	0.445317	0.445317	1.64759e-09	3.97784e-07
ENSMUSG00000028378	Ptgr1	2510002C21Rik,Ltb4dh,Zadh3	458.146	0.44429	0.44429	0.000152797	0.0034628
ENSMUSG00000087413	Gm11266	NA	80.2875	0.444052	0.444052	0.00398472	0.038829
ENSMUSG00000027583	Zbtb46	2610019F01Rik,4933406L05Rik,Btbd4	243.838	0.443891	-0.443891	0.000613097	0.00917777
ENSMUSG00000040254	Sema3d	4631426B19Rik	108.987	0.443864	0.443864	0.00485511	0.0445515
ENSMUSG00000029601	Iqcd	4933433C09Rik	147.586	0.443773	0.443773	0.00511131	0.037987
ENSMUSG00000075289	Carns1	Atpgd1	256.911	0.4437	0.4437	5.88873e-05	0.00166636
ENSMUSG00000070366	Plpp4	C030048B12Rik,LOC381925,Ppapdc1a	70.351	0.44359	-0.44359	0.00174016	0.022864
ENSMUSG00000098780	Mir6390	mmu-mir-6390	39.4571	0.443542	0.443542	0.00570245	0.054168
ENSMUSG00000001228	Uhrf1	ICBP90,Np95	147.829	0.443508	0.443508	0.000107658	0.00333325
ENSMUSG00000025916	Ppp1r42	1700011J18Rik,4930418G15Rik,Lrrc67	45.6754	0.443264	0.443264	0.00236291	0.0353662
ENSMUSG00000033467	Crlf2	Ly114,Tpte2,Tslpr	296.344	0.44256	-0.44256	1.19464e-06	9.14028e-05
ENSMUSG00000040219	Ttc12	E330017O07Rik	591.677	0.44228	0.44228	5.38165e-06	0.00028538
ENSMUSG00000026575	Nme7	D530024H21Rik,Nm23-M7,non-metastatic cells 7, protein expressed in (nucleoside-diphosphate kinase),nucleoside-diphosphate kinase	564.698	0.441843	0.441843	8.55412e-07	7.5346e-05
ENSMUSG00000044337	Ackr3	Cmkor1,Cxcr7,Rdc1	415.333	0.441601	0.441601	0.000152693	0.00409996
ENSMUSG00000075254	Heg1	4632417D23Rik,5530401I02Rik,9530025L16Rik,LOC268884	5799.74	0.441274	0.441274	0.000264261	0.00395849
ENSMUSG00000037490	Slc2a12	GLUT-12,Glut12	437.561	0.441143	0.441143	9.86758e-05	0.00299015
ENSMUSG00000032890	Rims3	A730060M23Rik,Nim3,Rim3	315.703	0.441132	-0.441132	2.03662e-06	0.000130174
ENSMUSG00000044475	Ascc1	1810015P09Rik,ASC1p50,CGI-18	813.212	0.441123	0.441123	4.33578e-13	4.46829e-10
ENSMUSG00000030761	Myo7a	Hdb,Myo7,nmf371,polka,USH1B	1188.29	0.440702	0.440702	2.8809e-06	0.000152456
ENSMUSG00000030543	Mesp2	bHLHc6	40.1222	0.440524	-0.440524	0.00894267	0.0802664
ENSMUSG00000027239	Mdk	Mek,MK	728.791	0.440333	0.440333	0.00249314	0.0238716
ENSMUSG00000034532	Fbxo16	Fbx16	277.456	0.440243	0.440243	2.29852e-05	0.000795135
ENSMUSG00000087633	Gm14455	NA	22.3301	0.439924	0.439924	0.0103073	0.0718007
ENSMUSG00000020866	Cacna1g	a1G,Cav3.1d	987.743	0.439878	-0.439878	2.98141e-07	2.5919e-05
ENSMUSG00000030600	Lrfn1	SALM2	1415.09	0.439865	-0.439865	0.00164213	0.0152182
ENSMUSG00000028068	Iqgap3	NA	60.9455	0.439828	0.439828	0.00366219	0.0372265
ENSMUSG00000024378	Stard4	4632419C16Rik,9030213J02Rik	4047.32	0.439372	-0.439372	0.00172841	0.0137826
ENSMUSG00000021974	Fgf9	Eks,glia activating factor	148.707	0.439359	-0.439359	0.000722797	0.0138544
ENSMUSG00000063626	Unc5d	D930029E11Rik,Unc5h4	179.545	0.439101	-0.439101	0.00472164	0.036064
ENSMUSG00000071604	Fam189a2	LOC381217	418.926	0.439042	0.439042	5.1585e-08	9.74182e-06
ENSMUSG00000090626	Tex9	tsec-1	251.129	0.439007	0.439007	0.00606224	0.0425564
ENSMUSG00000017550	Atad5	C130052G03Rik,LOC237877	227.323	0.438794	0.438794	1.78107e-05	0.000705475
ENSMUSG00000019845	Tube1	2310061K05Rik	79.7905	0.438702	-0.438702	0.00384981	0.0384329
ENSMUSG00000041930	Fam222a	BC057022	45.0235	0.438612	0.438612	0.00287621	0.0327559
ENSMUSG00000050822	Slc29a4	ENT4,mPMAT	2380.81	0.43859	-0.43859	0.001748	0.0162657
ENSMUSG00000025128	Bhlhe22	Beta3,Bhlhb5	2789.92	0.438501	-0.438501	0.00375652	0.0278808
ENSMUSG00000041849	Card6	NA	70.6183	0.438458	0.438458	0.00676667	0.0541234
ENSMUSG00000114401	Gm38604	NA	62.3283	0.437874	0.437874	0.00477981	0.0442747
ENSMUSG00000023963	Cyp39a1	oxysterol 7-alpha-hydroxylase	377.809	0.437637	0.437637	5.77801e-07	6.18504e-05
ENSMUSG00000026429	Ube2t	2700084L22Rik	108.877	0.437543	-0.437543	0.00576336	0.0499203
ENSMUSG00000040040	Ift88	fxo,IFT88,Oak Ridge polycystic kidneys,orpk,polaris,Tg737,Tg737Rpw,TgN737Rpw,Ttc10	444.826	0.437371	0.437371	0.00031776	0.00571424
ENSMUSG00000033446	Lpar6	2610302I02Rik,P2ry5,P2y5	186.122	0.437316	0.437316	0.00627768	0.0426027
ENSMUSG00000035984	Nme5	1700019D05Rik,Nm23-M5,non-metastatic cells 5, protein expressed in (nucleoside-diphosphate kinase)	1034.64	0.436633	0.436633	3.50081e-07	2.87224e-05
ENSMUSG00000033276	Stk36	1700112N14Rik,Fused	717.284	0.436327	0.436327	5.05723e-05	0.001504
ENSMUSG00000078772	Gm12353	NA	37.9339	0.435659	0.435659	0.00629475	0.0573705
ENSMUSG00000029386	Tctn2	4432405B04Rik,Tect2	1412.18	0.43552	0.43552	3.04697e-07	2.87224e-05
ENSMUSG00000059013	Sh2d3c	Cas/HEF1-associated signal transducer,Chat,Nsp3,SH2-containing Eph receptor-binding protein 1,Shep1	268.724	0.434933	-0.434933	3.36085e-05	0.00108326
ENSMUSG00000034771	Tle2	Grg2	144.527	0.434841	-0.434841	0.000576142	0.00865368
ENSMUSG00000104301	Wdr49	EG213248	114.298	0.434663	0.434663	9.94752e-05	0.00319352
ENSMUSG00000090799	Klhl33	EG546611	48.1829	0.434531	-0.434531	0.0103893	0.0888129
ENSMUSG00000033105	Lss	2810025N20Rik,D10Ertd116e,Osc	1331.6	0.434465	-0.434465	8.39076e-06	0.000337633
ENSMUSG00000046637	Ttc34	B230396O12Rik	598.989	0.434363	0.434363	7.35571e-07	7.79189e-05
ENSMUSG00000023505	Cdca3	2410005A12Rik,Grcc8,TOME-1	59.2868	0.43435	0.43435	0.00510001	0.0458998
ENSMUSG00000020303	Stc2	mustc2,Stc2l	1022.94	0.434158	-0.434158	5.84542e-05	0.00143938
ENSMUSG00000029674	Limk1	NA	1392.3	0.433846	-0.433846	0.00026884	0.00464337
ENSMUSG00000096146	Kcnj11	Kir6.2	230.572	0.433753	-0.433753	0.00156657	0.022864
ENSMUSG00000021866	Anxa11	A830099O17Rik,Anx11	577.044	0.433527	0.433527	1.87139e-08	3.5266e-06
ENSMUSG00000020216	Jsrp1	2300003C06Rik,2310032K21Rik,JP-45,JP45	47.7693	0.433145	-0.433145	0.00668278	0.0593614
ENSMUSG00000052566	Hook2	A630054I03Rik	295.803	0.43302	-0.43302	8.41554e-07	6.75237e-05
ENSMUSG00000048978	Nrsn1	Neurensin-1,Neuro-p24,Vmp	939.185	0.43301	-0.43301	0.000324574	0.00515844
ENSMUSG00000058586	Serhl	1110019M09Rik	358.948	0.432782	0.432782	9.88609e-05	0.00241119
ENSMUSG00000061859	Patj	Cipp,Inadl	221.551	0.432701	0.432701	0.000701462	0.0134278
ENSMUSG00000037962	Rflna	3110032G18Rik,cfm2,Fam101a	336.103	0.43253	0.43253	0.00136654	0.0150777
ENSMUSG00000111325	Gm47140	NA	22.6566	0.432472	-0.432472	0.0119522	0.0962396
ENSMUSG00000047361	Gm973	LOC381260	1355.14	0.432332	0.432332	6.19231e-08	8.0544e-06
ENSMUSG00000063558	Aox1	Aox-1,Aox-2,Aox2,retinal oxidase	726.595	0.432233	0.432233	0.00616845	0.042955
ENSMUSG00000028088	Fmo5	5033418D19Rik	258.925	0.431908	0.431908	0.00121935	0.0140842
ENSMUSG00000070527	Mkrn3	D7H15S9-1,Zfp127	180.585	0.431871	-0.431871	0.00289675	0.0343088
ENSMUSG00000027860	Vangl1	KITENIN,Lpp2,mStbm,stbm	452.348	0.431745	0.431745	0.0001958	0.00491367
ENSMUSG00000032495	Lrrc2	2400002D05Rik,4933431K03Rik	67.1874	0.431681	0.431681	0.00584343	0.0499203
ENSMUSG00000026683	Nuf2	2410003C07Rik,Cdca1,Nuf2R	204.534	0.431614	0.431614	0.000161089	0.00360603
ENSMUSG00000030310	Slc6a1	Gabt,Gabt1,GAT-1,Gat1,XT-1,Xtrp1	3112.83	0.4312	-0.4312	2.90053e-05	0.000722789
ENSMUSG00000031483	Erlin2	Spfh2	3552.94	0.430831	0.430831	2.55001e-05	0.000611701
ENSMUSG00000055202	Zfp811	NA	174.193	0.430635	-0.430635	0.0025244	0.0239004
ENSMUSG00000025888	Casp1	Caspase-1,ICE,Il1bc,interleukin 1 beta-converting enzyme	53.7853	0.430067	0.430067	0.00466254	0.0430102
ENSMUSG00000003934	Efnb3	EFL-6,ELF-3,Elk-L3,Epl8,LERK-8,NLERK-2	2828.51	0.429985	-0.429985	0.00405499	0.0293297
ENSMUSG00000054855	Rnd1	A830014L09Rik,Arhs	570.151	0.429916	-0.429916	0.00223964	0.0266471
ENSMUSG00000056004	9330182L06Rik	NA	483.638	0.429652	-0.429652	0.00011401	0.00283891
ENSMUSG00000029431	B3gnt4	1010001G17Rik	57.1688	0.429635	0.429635	0.00126608	0.0182955
ENSMUSG00000052783	Grk4	A830025H08Rik,Gprk2l	123.451	0.42931	0.42931	0.00128849	0.0202689
ENSMUSG00000030792	Dkkl1	mSgy,SGY-1,SGY1,Soggy	43.2205	0.428983	-0.428983	0.00968503	0.0764006
ENSMUSG00000022747	St3gal6	1700023B24Rik,Siat10,ST3Gal VI	371.887	0.428973	0.428973	2.37089e-07	3.16695e-05
ENSMUSG00000035769	Xylb	NA	431.337	0.428897	0.428897	6.32869e-10	2.92151e-07
ENSMUSG00000026679	Enkur	4933434I06Rik	1190.95	0.428752	0.428752	2.62327e-08	3.97556e-06
ENSMUSG00000029005	Draxin	2610109H07Rik,Neucrin	103.335	0.428283	-0.428283	0.00483	0.0441888
ENSMUSG00000026972	Arrdc1	NA	261.99	0.428031	-0.428031	0.000543975	0.00820104
ENSMUSG00000049969	Plekhf2	1110070J07Rik,ZFYVE18	252.702	0.427828	0.427828	1.17624e-06	8.51876e-05
ENSMUSG00000053552	Ebf4	O/E-4,Olf-1/EBF-like 4	118.596	0.427762	-0.427762	0.00208143	0.0256712
ENSMUSG00000067212	H2-T23	37b,37c,H-2T23,Qa-1,Qa1,Qed-1,T18c,T18c(37),T23b,T23d	244.551	0.427745	0.427745	0.000264729	0.00485069
ENSMUSG00000040380	Cbln3	NA	47.3224	0.427589	-0.427589	0.00416313	0.0508066
ENSMUSG00000022112	Gpc5	A230034F01Rik	105.542	0.427532	-0.427532	0.00262584	0.0298495
ENSMUSG00000073633	Fbxo36	0610008D19Rik,1110020F21Rik,2410002G19Rik,D1Ertd757e	317.569	0.427348	0.427348	3.19383e-06	0.000180784
ENSMUSG00000052613	Pcdh15	Gm9815,nmf19,roda,Ush1f	83.6079	0.427234	-0.427234	0.00823603	0.061213
ENSMUSG00000043388	Tmem130	NA	2693.88	0.426989	-0.426989	0.00263384	0.021923
ENSMUSG00000022136	Dnajc3	Dnajc3,Dnajc3a,Dnajc3b,mp58,p58IPK,Prkri	3869.66	0.426797	0.426797	2.46964e-05	0.000596574
ENSMUSG00000025427	Rnf165	2900024M11Rik,Ark2c,G630064H08Rik,LOC225743	1889.49	0.42669	-0.42669	0.000221431	0.00403122
ENSMUSG00000098986	Gm28006	NA	326.438	0.426495	0.426495	0.0090238	0.0525943
ENSMUSG00000038119	Cdon	CAM-related/down-regulated by oncogenes,CDO	1226.88	0.426485	0.426485	0.00226681	0.0198583
ENSMUSG00000043639	Rbm20	1110018J23Rik,2010003H22Rik	646.01	0.426095	0.426095	0.00381842	0.0302363
ENSMUSG00000109284	B230311B06Rik	LOC381914	113	0.42544	0.42544	0.00040495	0.00851631
ENSMUSG00000031004	Mki67	D630048A14Rik,Ki-67,Ki67	150.714	0.425394	0.425394	0.00534849	0.0384329
ENSMUSG00000054871	Tmem158	2310037P21Rik,Ris1	398.433	0.42516	-0.42516	0.00390222	0.036905
ENSMUSG00000031409	Tceal6	1500026B10Rik	303.961	0.425129	-0.425129	0.000564262	0.00838467
ENSMUSG00000050069	Grem2	Prdc	144.55	0.42487	-0.42487	0.00610678	0.0552711
ENSMUSG00000001517	Foxm1	Fkh16,Foxm1b,HFH-11B,Mpm2,Trident,WIN	63.3535	0.424744	0.424744	0.00824627	0.0609226
ENSMUSG00000048878	Hexim1	7330426E13Rik,CLP-1,Clp1,HIS1	984.018	0.424738	0.424738	0.00100678	0.0107921
ENSMUSG00000099034	2810039B14Rik	NA	28.0087	0.4246	0.4246	0.0113847	0.0932733
ENSMUSG00000074785	Plxnc1	2510048K12Rik,CD232,vespr	923.544	0.424165	-0.424165	0.000406994	0.00588123
ENSMUSG00000039720	Got1l1	1700083M11Rik	194.938	0.423658	0.423658	4.13097e-05	0.00181133
ENSMUSG00000028647	Mycbp	5730488M09Rik,Amy-1	250.053	0.42355	0.42355	0.000787922	0.0103384
ENSMUSG00000022441	Efcab6	4931407K02Rik,4932408N08Rik	140.278	0.423122	0.423122	0.001465	0.0164182
ENSMUSG00000097032	4930539J05Rik	NA	18.1258	0.422621	0.422621	0.0123951	0.0871438
ENSMUSG00000068617	Efcab1	4930449A16Rik,5430404L10Rik	1047.83	0.421901	0.421901	3.61719e-07	2.93862e-05
ENSMUSG00000027574	Nkain4	C030019F02Rik	974.15	0.421261	0.421261	4.00864e-07	3.26321e-05
ENSMUSG00000040189	Ccdc114	NA	987.731	0.421247	0.421247	4.22436e-06	0.000185537
ENSMUSG00000036949	Slc39a12	LOC277468	2468.4	0.42114	0.42114	1.37212e-05	0.000495284
ENSMUSG00000059361	Nrsn2	LOC228777,Neurensin-2	180.309	0.420844	-0.420844	0.00754123	0.0583087
ENSMUSG00000069769	Msi2	msi2h,Musashi2	2294.05	0.420832	0.420832	0.000688885	0.00851631
ENSMUSG00000090641	Zfp712	4921504N20Rik,mszf31,mszf89	105.754	0.420778	-0.420778	0.000201735	0.00530981
ENSMUSG00000098599	Gm27627	NA	60.9629	0.42067	-0.42067	0.00449125	0.0426003
ENSMUSG00000050390	C77080	NA	1086.4	0.420524	-0.420524	0.000120048	0.00243594
ENSMUSG00000039478	Micu3	2900075B16Rik,Efha2	872.478	0.420199	-0.420199	0.00336806	0.0236464
ENSMUSG00000045636	Mtus1	Atip1,B430305I03Rik,MD44,MTSG1	850.39	0.420063	0.420063	4.5243e-06	0.000195517
ENSMUSG00000040483	Xaf1	NA	176.372	0.419834	0.419834	0.00333022	0.0374634
ENSMUSG00000027848	Olfml3	2810002E22Rik,HNOEL-iso,mONT3,ONT3	1317.75	0.419803	0.419803	0.00498396	0.0336268
ENSMUSG00000075302	Erich2	4933404M02Rik	363.771	0.419752	0.419752	3.14694e-05	0.00109106
ENSMUSG00000087590	Epb41l4aos	2410004N09Rik,Epb4.1l4aos	97.6995	0.419254	-0.419254	0.00438757	0.0421636
ENSMUSG00000097119	B230354K17Rik	NA	726.811	0.418856	0.418856	0.00340782	0.0282748
ENSMUSG00000072847	A530017D24Rik	NA	146.01	0.418587	-0.418587	5.73839e-05	0.0023099
ENSMUSG00000034987	Hrh2	H2r	65.6571	0.418573	-0.418573	0.000841376	0.0141904
ENSMUSG00000002797	Ggct	A030007L17Rik,Gctg,Ggc	271.318	0.418536	-0.418536	0.00401639	0.0325226
ENSMUSG00000039395	Mreg	dsu,LOC381269,Wdt2	47.3308	0.418378	-0.418378	0.0115078	0.0764222
ENSMUSG00000089875	Etohd2	NA	20.8993	0.418193	0.418193	0.0121267	0.0969686
ENSMUSG00000026787	Gad2	6330404F12Rik,GAD(65),Gad-2,GAD65	1178.83	0.417777	-0.417777	0.0094468	0.0504159
ENSMUSG00000050132	Sarm1	A830091I15Rik,MyD88-5	871.396	0.41759	-0.41759	0.000833316	0.00952276
ENSMUSG00000024659	Anxa1	Anx-1,Anx-A1,C430014K04Rik,Lpc-1,Lpc1	2545.19	0.41736	0.41736	0.00090881	0.0102553
ENSMUSG00000063428	Ddo	5330420D20Rik,5730402C02Rik	940.333	0.417297	0.417297	0.00325372	0.0247845
ENSMUSG00000030584	Dpf1	Neud4,neuro-d4	1252.89	0.417224	-0.417224	0.000899863	0.00998855
ENSMUSG00000039278	Pcsk1n	basic protein IA-4,Pan3,proSAAS	2965.75	0.417052	-0.417052	0.000685519	0.00730736
ENSMUSG00000092981	Mir5125	mmu-mir-5125	55.7963	0.417005	-0.417005	0.0100849	0.0685653
ENSMUSG00000019942	Cdk1	Cdc2,Cdc2a,p34<CDC2>	128.366	0.416962	0.416962	0.00242927	0.0232456
ENSMUSG00000020105	Lrig3	9030421L11Rik,9130004I02Rik,9430095K15Rik	83.1545	0.416961	0.416961	0.000919157	0.0150384
ENSMUSG00000040606	Kazn	2310007B04Rik,9030409G11Rik	2388.07	0.416747	0.416747	0.000422959	0.00612115
ENSMUSG00000034177	Rnf43	4732452J19Rik	60.3549	0.416452	-0.416452	0.0122546	0.0771695
ENSMUSG00000048677	Tpcn2	D830047E22Rik	108.05	0.41639	0.41639	0.00664911	0.054168
ENSMUSG00000041323	Ak7	4930502N02Rik	1408.03	0.416271	0.416271	2.9761e-06	0.000163517
ENSMUSG00000079523	Tmsb10	Ptmb10,Tb10	4231.49	0.41622	-0.41622	0.000921545	0.00837974
ENSMUSG00000032715	Trib3	Ifld2,Nipk,SKIP3,Trb3	202.459	0.416182	-0.416182	0.00198591	0.0200302
ENSMUSG00000021676	Iqgap2	4933417J23Rik	1300.77	0.416143	0.416143	0.00106178	0.0120276
ENSMUSG00000042349	Ikbke	IKK-i,IKKepsilon	246.301	0.415792	0.415792	0.0015918	0.0168367
ENSMUSG00000034796	Cpne7	NA	2333.34	0.415766	-0.415766	0.000799913	0.00981115
ENSMUSG00000010067	Rassf1	123F protein,NORE2A,Rassf1A,Rassf1B,Rassf1C,RDA32,REH3P21	457.204	0.415525	-0.415525	0.00119503	0.0140842
ENSMUSG00000039860	Srrm3	2900083I11Rik,SRm300-like,Srrm2l	329.098	0.415405	-0.415405	0.000779043	0.0107954
ENSMUSG00000073102	Drc1	b2b1654Clo,Ccdc164,Gm1060,LOC381738	1300.7	0.415302	0.415302	1.71681e-05	0.000602654
ENSMUSG00000005718	Tfap4	AP-4,bHLHc41,D930048N17Rik,Tcfap4	56.0621	0.415121	-0.415121	0.00779815	0.059327
ENSMUSG00000028438	Kif24	4933425J19Rik	133.491	0.415093	0.415093	0.00152032	0.0226365
ENSMUSG00000100691	2010320M18Rik	NA	174.833	0.414986	0.414986	0.00145315	0.0163486
ENSMUSG00000011154	Cfap161	1700026D08Rik	828.42	0.414482	0.414482	2.7642e-08	3.97556e-06
ENSMUSG00000019320	Noxo1	2310034C04Rik	133.593	0.414478	0.414478	0.000421392	0.00716468
ENSMUSG00000091475	Cerox1	NA	184.362	0.413471	-0.413471	0.00313966	0.0336268
ENSMUSG00000001021	S100a3	S100E	31.5519	0.413368	0.413368	0.0109108	0.0742187
ENSMUSG00000000167	Pih1d2	2700059L22Rik	389.044	0.413328	0.413328	3.46215e-06	0.000240778
ENSMUSG00000053004	Hrh1	Bphs,Hir	63.5997	0.413183	-0.413183	0.00637857	0.0527826
ENSMUSG00000041633	Kctd12b	9530071H11Rik,B430319H24Rik	139.89	0.413149	0.413149	0.00978634	0.0559736
ENSMUSG00000044433	Camsap3	2310057J16Rik,Nezha	853.112	0.412503	-0.412503	0.00186249	0.0170909
ENSMUSG00000086938	4930481A15Rik	NA	48.9172	0.412387	0.412387	0.0113198	0.0744057
ENSMUSG00000044749	Abca6	6330565N06Rik	39.999	0.412261	0.412261	0.0092143	0.0742317
ENSMUSG00000031488	Rab11fip1	2010200K21Rik,4833414G05Rik	107.343	0.412248	0.412248	0.00155915	0.021279
ENSMUSG00000030701	Plekhb1	evt-1,PHR1,Phret1	9841.42	0.412153	0.412153	8.39381e-07	5.21991e-05
ENSMUSG00000018427	Ypel2	E130113K08Rik	311.189	0.411885	-0.411885	0.00189042	0.0190074
ENSMUSG00000055200	Sertad3	Rbt1,Sei3	150.004	0.411564	0.411564	9.25336e-05	0.00325907
ENSMUSG00000009356	Lpo	5830499B15Rik	29.3432	0.411523	0.411523	0.0120212	0.0852945
ENSMUSG00000108181	C030015A19Rik	NA	41.3445	0.411369	-0.411369	0.00480736	0.0453197
ENSMUSG00000040010	Slc7a5	D0H16S474E,LAT1,TA1	2116.45	0.410969	-0.410969	3.5687e-07	3.16695e-05
ENSMUSG00000053460	Ggcx	vitamin K-dependent carboxylase	457.783	0.410782	0.410782	2.46417e-06	0.000184693
ENSMUSG00000093071	Gm25951	NA	191.126	0.410203	0.410203	4.0431e-05	0.00164189
ENSMUSG00000033256	Shf	NA	209.657	0.410049	-0.410049	0.00782535	0.0635298
ENSMUSG00000026930	Gpsm1	1810037C22Rik,Ags3	1074.75	0.409728	-0.409728	6.35082e-07	4.66182e-05
ENSMUSG00000079415	Cntf	NA	1046.93	0.409384	0.409384	8.4903e-05	0.00187692
ENSMUSG00000055809	Dnaaf3	6030429G01Rik,b2b1739Clo	734.748	0.409279	0.409279	4.01409e-06	0.000217016
ENSMUSG00000061322	Dnaic1	1110066F04Rik,b2b1526Clo	505.787	0.408998	0.408998	0.000107294	0.00269039
ENSMUSG00000027684	Mecom	D630039M04Rik,Evi-1,Evi1,Jbo,Mds1,MDS1-EVI1,Prdm3,ZNFPR1B1	13.8435	0.408864	0.408864	0.0127448	0.0742317
ENSMUSG00000012428	Steap4	Tiarp,Tnfaip9	1916.23	0.408825	0.408825	0.0102571	0.0513222
ENSMUSG00000022790	Igsf11	1700025L02Rik,BT-IgSF	2597.1	0.408784	0.408784	0.00621707	0.0372209
ENSMUSG00000062044	Lmtk3	AATYK3	2268.9	0.40865	-0.40865	0.00268176	0.0196675
ENSMUSG00000023249	Parp3	A930002C11Rik,Adprt3,Adprtl3,PARP-3	712.816	0.408648	0.408648	0.0019876	0.02132
ENSMUSG00000037990	Sh3rf3	4831416G18Rik,Sh3md4	1320.23	0.408245	-0.408245	0.00212104	0.0191577
ENSMUSG00000098666	Mir6950	mmu-mir-6950	105.164	0.408037	0.408037	0.00720088	0.0569036
ENSMUSG00000021760	Gpx8	2310016C16Rik	1317.91	0.407938	0.407938	2.75001e-05	0.000800645
ENSMUSG00000026176	Ctdsp1	SCP1	1077.98	0.407921	0.407921	0.00161762	0.0146574
ENSMUSG00000058966	Fam57b	1500016O10Rik,A330104J06Rik	1547	0.407668	-0.407668	0.00290655	0.0235421
ENSMUSG00000022025	Cnmd	Bricd3,ChM-I,Chmd,Chondromodulin 1,Lect1	476.213	0.407488	0.407488	1.50566e-08	3.5266e-06
ENSMUSG00000085260	Med9os	1700013G23Rik	53.5004	0.407214	0.407214	0.00590307	0.0501553
ENSMUSG00000038020	Rapgefl1	NA	1352.31	0.407174	-0.407174	0.0078353	0.0437252
ENSMUSG00000097290	1300002E11Rik	NA	81.5433	0.407054	0.407054	0.00441077	0.041937
ENSMUSG00000108228	6430584L05Rik	NA	57.6622	0.40691	0.40691	0.00945034	0.0668292
ENSMUSG00000028005	Gucy1b1	beta 1 sGC,Gucy1b3	2104.11	0.406691	-0.406691	0.00538388	0.0311498
ENSMUSG00000001700	Gramd3	9030613F08Rik,9130427A09Rik	489.651	0.406641	0.406641	0.000139518	0.00385245
ENSMUSG00000036923	Stox1	4732470K04Rik	140.132	0.406586	0.406586	0.002266	0.0296199
ENSMUSG00000069814	Ccdc92b	E130309D14Rik	233.177	0.406579	-0.406579	0.00252869	0.0230458
ENSMUSG00000079235	Ccdc13	2900041A11Rik	353.768	0.406348	0.406348	0.00329379	0.0273331
ENSMUSG00000030004	Nat8	0610037O16Rik,Cml4	22.3721	0.406217	0.406217	0.012769	0.10027
ENSMUSG00000118559	NA	NA	226.41	0.40584	0.40584	0.00498061	0.0451291
ENSMUSG00000025857	Dnaaf5	Heatr2	769.373	0.405794	0.405794	3.41303e-07	2.92549e-05
ENSMUSG00000042404	Dennd4b	NA	660.783	0.405722	-0.405722	0.000552652	0.00893403
ENSMUSG00000044024	Rell2	4631403P03Rik,ependolin	2149.48	0.4057	-0.4057	0.00122847	0.0127308
ENSMUSG00000036867	Smad6	b2b390Clo,Madh6,Smad 6	227.07	0.40569	0.40569	0.000591124	0.00893403
ENSMUSG00000085615	A330035P11Rik	NA	45.9609	0.405597	0.405597	0.0105827	0.0784475
ENSMUSG00000063632	Sox11	1110038H03Rik,6230403H02Rik,end1	494.281	0.405147	-0.405147	0.000120864	0.00344446
ENSMUSG00000097140	Gm26779	NA	26.5423	0.405013	0.405013	0.0109346	0.0827507
ENSMUSG00000026656	Fcgr2b	CD32,F630109E10Rik,Fc gamma RIIB,FcgammaRIIB,Fcgr2,Fcgr2a,FcgRII,Fcr-2,Fcr-3,Fc[g]RII,Ly-17,Ly-m20,LyM-1	131.695	0.404641	0.404641	0.000321762	0.00792009
ENSMUSG00000019866	Crybg1	Aim1	193.063	0.40452	0.40452	0.00145351	0.0219427
ENSMUSG00000026200	Glb1l	4833408P15Rik	522.247	0.403811	0.403811	0.00149995	0.0195508
ENSMUSG00000116378	NA	NA	401.667	0.403469	-0.403469	0.00111249	0.0162193
ENSMUSG00000036478	Btg1	NA	875.882	0.403272	-0.403272	0.00102091	0.0105607
ENSMUSG00000035226	Rims4	Rim4	1011.98	0.403053	-0.403053	0.0015752	0.0148803
ENSMUSG00000005237	Dnah2	2900022L05Rik,D330014H01Rik,Dnahc2,Dnhd3	643.613	0.402985	0.402985	0.00146197	0.0168417
ENSMUSG00000039661	Dusp26	2310043K02Rik	295.756	0.40283	-0.40283	0.00439234	0.0327991
ENSMUSG00000026611	Spata17	1700065F16Rik,4930504I07Rik,4930513F16Rik	184.451	0.40255	0.40255	0.0011037	0.0135667
ENSMUSG00000034324	Tmem132c	2810482M11Rik,4632425D07Rik	334.356	0.401956	0.401956	3.10263e-06	0.000179803
ENSMUSG00000048065	Cyb5r2	D630003K02Rik	13.0622	0.401938	-0.401938	0.013483	0.0772483
ENSMUSG00000072893	4933439C10Rik	NA	294.717	0.401617	-0.401617	0.000953866	0.0117528
ENSMUSG00000000093	Tbx2	NA	89.2666	0.401101	0.401101	0.00727362	0.0571913
ENSMUSG00000044229	Nxpe4	D930028F11Rik,Fam55d	305.033	0.400772	0.400772	0.00194905	0.020114
ENSMUSG00000044562	Rasip1	2610025P08Rik,Rain	90.4219	0.400728	-0.400728	0.00998653	0.0689623
ENSMUSG00000032316	Clk3	NA	1374.2	0.400661	-0.400661	3.60171e-05	0.00103602
ENSMUSG00000049336	Tenm2	2610040L17Rik,9330187F13Rik,D3Bwg1534e,Odz2,Ten-m2	1147.21	0.400536	-0.400536	0.00865098	0.0449152
ENSMUSG00000030678	Maz	Pur-1,PUR1,SAF-1,SAF-2	2916.65	0.400412	-0.400412	2.26783e-05	0.00064107
ENSMUSG00000053297	AI854703	NA	365.219	0.400375	-0.400375	0.00319281	0.0280898
ENSMUSG00000024352	Spata24	2700012K08Rik,4930583E11Rik,5133400G04Rik,TIPT,TIPT2	236.158	0.399425	0.399425	0.000239441	0.00483399
ENSMUSG00000085227	6330418K02Rik	NA	59.1612	0.3994	0.3994	0.00247266	0.0288459
ENSMUSG00000000325	Arvcf	NA	4714.36	0.399317	0.399317	6.60674e-05	0.0013432
ENSMUSG00000040703	Cyp2s1	1200011C15Rik	243.769	0.399307	-0.399307	0.00415034	0.0331943
ENSMUSG00000006378	Gcat	aminoacetone synthase,Kbl	408.451	0.399305	-0.399305	0.00214262	0.0206594
ENSMUSG00000024743	Syt7	B230112P13Rik	3533.74	0.399276	-0.399276	0.000955657	0.00909487
ENSMUSG00000043496	Tril	1200009O22Rik	392.182	0.399261	0.399261	0.0070542	0.053546
ENSMUSG00000010803	Gabra1	GABAA alpha 1,GABAAR alpha1,Gabra-1	775.295	0.398889	-0.398889	0.0039911	0.0267018
ENSMUSG00000030598	Fbxo17	Fbg4,Fbx17,FBXO26	64.6157	0.398078	0.398078	0.00413403	0.0403923
ENSMUSG00000049396	Gemin4	NA	309.005	0.397943	0.397943	0.000323335	0.00578988
ENSMUSG00000074657	Kif5a	D10Bwg0738e,Khc,Kif5,Kns	13390.9	0.397779	-0.397779	0.000692769	0.00690692
ENSMUSG00000025375	Aatk	AATYK1	2771.63	0.397699	-0.397699	0.00208794	0.0187149
ENSMUSG00000022359	Wdyhv1	2410187C16Rik	660.647	0.39769	0.39769	1.41466e-05	0.000593147
ENSMUSG00000011751	Sptbn4	1700022P15Rik,5830426A08Rik,dyn,neuroaxonal dystrophy,nmf261,ROSA62,SpbIV,Spnb4	1518.39	0.397676	-0.397676	0.000955502	0.0104155
ENSMUSG00000068854	H2bc21	Hist2h2be	107.009	0.397674	0.397674	0.00268461	0.03034
ENSMUSG00000021750	Fam107a	DRR1	8897.23	0.397655	0.397655	0.00311151	0.0202929
ENSMUSG00000047205	Dusp18	4930527G07Rik,DSP18,DUSP20,LMWDSP20	1932.27	0.397643	0.397643	0.000871023	0.0103209
ENSMUSG00000000861	Bcl11a	2810047E18Rik,COUP-TF interacting protein 1,CTIP1,D930021L15Rik,Evi9,Evi9a,Evi9b,Evi9c,mouse myeloid leukemia gene	1341.45	0.397632	-0.397632	0.00424292	0.0302363
ENSMUSG00000113373	Jakmip1	NA	72.2432	0.397596	-0.397596	0.00806673	0.0604909
ENSMUSG00000029591	Ung	UNG1	93.1136	0.397136	-0.397136	0.00911105	0.0644944
ENSMUSG00000030638	Sh3gl3	EEN-B2,endophilin III,Sh3d2c,Sh3d2c2,SH3P13	280.738	0.39712	-0.39712	0.00836412	0.0502518
ENSMUSG00000030785	Cox6a2	COXVIaH,subunit VIaH (heart-type),VIaH	18.6769	0.397059	-0.397059	0.0141398	0.0939685
ENSMUSG00000020212	Mdm1	Mdm-1	204.207	0.397032	0.397032	0.000305741	0.00706313
ENSMUSG00000025876	Unc5a	Unc5h1	1851.12	0.396922	-0.396922	0.0075294	0.0421974
ENSMUSG00000043614	Vps37d	Wbscr24	380.82	0.396845	-0.396845	0.000527385	0.0096725
ENSMUSG00000037325	Bbs7	8430406N16Rik	408.069	0.396806	0.396806	0.000141934	0.00318963
ENSMUSG00000025185	Loxl4	4833426I20Rik	47.2968	0.396485	0.396485	0.0121635	0.0859872
ENSMUSG00000059674	Cdh24	1700040A22Rik,cadherin 14-like,ENSMUSG00000022188,EY-cadherin	123.75	0.396275	-0.396275	0.00568939	0.049414
ENSMUSG00000056515	Rab31	1700093E07Rik	7427.13	0.39618	0.39618	0.000109564	0.00182411
ENSMUSG00000073968	Trim68	F730114J12Rik,Rnf137,SS-56	328.106	0.395846	0.395846	0.00109958	0.0132528
ENSMUSG00000020473	Aebp1	ACLP	6887.07	0.395759	0.395759	0.00329827	0.0211267
ENSMUSG00000072066	6720489N17Rik	NA	94.9748	0.39563	0.39563	0.00345446	0.0357467
ENSMUSG00000031028	Tub	rd5,tub	2297.21	0.395508	-0.395508	0.00278583	0.0226365
ENSMUSG00000038331	Satb2	BAP002	198.364	0.395433	-0.395433	0.00346103	0.038855
ENSMUSG00000071531	Gprin2	C130040D06Rik	197.206	0.395317	-0.395317	5.10479e-06	0.000340183
ENSMUSG00000048387	Osr1	Odd1	248.137	0.395251	0.395251	0.00129207	0.0149142
ENSMUSG00000064065	Ipcef1	A130090K04Rik	117.875	0.394403	-0.394403	0.011689	0.0757404
ENSMUSG00000037243	Zfp692	Zfp692-ps	255.479	0.394108	-0.394108	5.60646e-05	0.00167292
ENSMUSG00000022369	Mtbp	MDM2BP	98.2241	0.394014	0.394014	0.00300141	0.0327559
ENSMUSG00000022346	Myc	bHLHe39,c-myc,Myc2,Niard,Nird	193.779	0.394006	-0.394006	1.97159e-05	0.000743865
ENSMUSG00000026807	Ak8	1190002A17Rik	223.274	0.393917	0.393917	9.67527e-05	0.00338654
ENSMUSG00000087370	Tmem170b	EG621976	1223.05	0.393833	-0.393833	3.10066e-06	0.00016558
ENSMUSG00000034255	Arhgap27	2310069I04Rik,5730442P18Rik,Sh3d20	169.183	0.393764	-0.393764	5.47382e-05	0.00161917
ENSMUSG00000056962	Jmjd6	5730436I23Rik,PSR,PtdSerR,Ptdsr	980.133	0.393447	-0.393447	0.000990339	0.0106746
ENSMUSG00000015652	Steap1	2410007B19Rik,Prss24	52.9719	0.393372	0.393372	0.00859671	0.0620192
ENSMUSG00000027188	Pamr1	E430002G05Rik,RAMP	2143.33	0.393275	0.393275	1.56508e-05	0.000495061
ENSMUSG00000087150	BC064078	NA	175.112	0.393198	0.393198	0.000641111	0.0127809
ENSMUSG00000072473	1700024G13Rik	NA	201.919	0.393141	0.393141	0.000879942	0.0146156
ENSMUSG00000038034	Igsf8	ESTM34,EWI-2,KCT-4,PG regulatory-like protein,PGRL	3395.78	0.393093	-0.393093	0.00039763	0.00469836
ENSMUSG00000063646	Jakmip1	5830437M04Rik,C330021K24Rik,Gababrbp,Marlin-1	981.62	0.392729	-0.392729	0.0042108	0.0285089
ENSMUSG00000038418	Egr1	A530045N19Rik,Egr-1,ETR103,Krox-1,Krox-24,Krox24,NGF1-A,NGFI-A,NGFIA,TIS8,Zenk,Zfp-6,Zif268	4574.7	0.392631	0.392631	3.82021e-06	0.000165942
ENSMUSG00000049281	Scn3b	1110001K16Rik,4833414B02Rik	2354.75	0.392625	-0.392625	0.00100636	0.0100627
ENSMUSG00000025381	Cnpy2	5330432A10Rik,D10Bwg1546e,Tmem4,Zsig9	1120.37	0.392241	0.392241	1.82257e-05	0.000612847
ENSMUSG00000026226	Spata3	1700011N12Rik,1700029H01Rik,4930424D10Rik,TSARG1	21.2861	0.392224	0.392224	0.0135944	0.103682
ENSMUSG00000013367	Iglon5	A230106M20Rik	1202.75	0.391894	-0.391894	0.000184013	0.00352271
ENSMUSG00000040867	Begain	LOC380785	1460.61	0.391855	-0.391855	0.00139866	0.0145552
ENSMUSG00000035835	Plppr3	BC005764,Lppr3	1626.28	0.391795	-0.391795	0.00130175	0.0137843
ENSMUSG00000033152	Podxl2	D130074J02Rik,Endoglycan,PODLX2	2576.53	0.391633	-0.391633	0.00124339	0.0129304
ENSMUSG00000027329	Spef1	4931426K16Rik	764.863	0.391463	0.391463	2.25322e-06	0.000142271
ENSMUSG00000032548	Slco2a1	2310021C19Rik,mPgt,Pgt,Slc21a2	144.701	0.391352	0.391352	0.000550626	0.00839365
ENSMUSG00000014846	Tppp3	2700055K07Rik	7391.16	0.39126	0.39126	7.2621e-31	4.05284e-27
ENSMUSG00000020988	L2hgdh	NA	358.581	0.39117	-0.39117	6.69287e-05	0.00182501
ENSMUSG00000020930	Ccdc103	1700039D13Rik	97.6967	0.390911	0.390911	0.00110829	0.0167927
ENSMUSG00000040729	Cep126	AK129341	359.653	0.390873	0.390873	6.31915e-05	0.00182411
ENSMUSG00000021340	Gpld1	6330541J12Rik	1512.96	0.390841	0.390841	0.00211677	0.0180139
ENSMUSG00000048537	Phldb1	D330037A14Rik,LL5A	3017.86	0.390787	0.390787	2.17889e-05	0.000588101
ENSMUSG00000048271	Rbm33	3200001K10Rik,6430512A10Rik,Prr8	1190.78	0.390661	-0.390661	3.51074e-05	0.0010456
ENSMUSG00000021250	Fos	c-fos,cFos,D12Rfj1	5462.72	0.390556	0.390556	1.48678e-06	7.57758e-05
ENSMUSG00000044628	Rnf208	1110061N23Rik	2016.13	0.390478	-0.390478	0.00292428	0.0234847
ENSMUSG00000086095	Gm15328	NA	23.8105	0.389888	-0.389888	0.012689	0.0884816
ENSMUSG00000021120	Pigh	2210416H01Rik,A930028P05Rik	221.101	0.389764	0.389764	0.00295535	0.0323662
ENSMUSG00000073514	Dok6	Dok-6	693.106	0.389471	-0.389471	0.000503591	0.0080754
ENSMUSG00000025963	Mdh1b	1700124B08Rik	147.54	0.389414	0.389414	9.89334e-05	0.00343651
ENSMUSG00000029651	Mtus2	5730592G18Rik,A730013O20Rik,C130038G02Rik	585.758	0.388721	-0.388721	0.00426678	0.0404044
ENSMUSG00000022935	Grik1	A830007B11Rik,D16Ium24,D16Ium24e,GluK5,Glur-5,Glur5,Glurbeta1	73.8426	0.388696	-0.388696	0.0129557	0.0812921
ENSMUSG00000000142	Axin2	Axil,Conductin	538.946	0.388659	0.388659	0.000300049	0.00684247
ENSMUSG00000020434	4921536K21Rik	NA	142.838	0.3882	0.3882	0.00133738	0.0155173
ENSMUSG00000032417	Rwdd2a	1700030C20Rik,Rwdd2	182.619	0.387824	-0.387824	0.00754528	0.0480105
ENSMUSG00000060802	B2m	beta 2 microglobulin,beta2-m,Ly-m11	5508.49	0.387748	0.387748	0.00316593	0.021657
ENSMUSG00000022309	Angpt1	1110046O21Rik,Ang-1,ang1,Angiopoietin-1	1072.9	0.387628	0.387628	0.00279169	0.0215349
ENSMUSG00000098395	Gm27998	NA	117.494	0.387591	-0.387591	0.000330019	0.00733205
ENSMUSG00000029442	Wdr66	4930415N18Rik,4933428F06Rik	1191.47	0.387534	0.387534	5.23914e-06	0.000244924
ENSMUSG00000018378	Cuedc1	C330016O16Rik	710.739	0.387525	0.387525	0.000309454	0.00582579
ENSMUSG00000074896	Ifit3	Ifi49	573.124	0.387503	0.387503	0.00238507	0.0277037
ENSMUSG00000007594	Hapln4	Bral2	221.247	0.387312	-0.387312	0.00786924	0.0492697
ENSMUSG00000030536	Iqgap1	D7Ertd237e,D7Ertd257e	1639.73	0.387273	0.387273	0.00378996	0.0282748
ENSMUSG00000090877	Hspa1b	hsp68,Hsp70-1,Hsp70.1,HSP70B1	192.66	0.387244	-0.387244	0.00882434	0.053546
ENSMUSG00000092367	Gm20479	NA	144.482	0.387203	-0.387203	0.00140892	0.0159958
ENSMUSG00000022382	Wnt7b	Wnt-7b	1734.42	0.387177	-0.387177	0.00233029	0.020114
ENSMUSG00000015568	Lpl	O 1-4-5	2053.87	0.387137	-0.387137	0.000709232	0.00798199
ENSMUSG00000052392	Acot4	B430212I04Rik,PTE-Ib,Pte2b	43.228	0.387109	-0.387109	0.00841876	0.0684252
ENSMUSG00000031325	4930519F16Rik	Ppnx	26.9601	0.386949	0.386949	0.0136011	0.0860311
ENSMUSG00000043439	Epop	E13,E130012A19Rik	289.944	0.386914	-0.386914	0.00315185	0.0262137
ENSMUSG00000101939	Gm28438	NA	159.943	0.386797	-0.386797	0.00759225	0.0627642
ENSMUSG00000038286	Bphl	2010012D11Rik,5730533B08Rik	1647.18	0.386212	0.386212	1.67107e-09	4.74813e-07
ENSMUSG00000022491	Glycam1	GlyCAM 1,Glycosylation-dependent cell adhesion molecule 1,Sele ligand,Sgp50	109.102	0.385908	0.385908	0.0068005	0.0547723
ENSMUSG00000029086	Prom1	4932416E19Rik,AC133,CD133,Prom,Prom-1	1177.56	0.385887	0.385887	0.000269085	0.00433502
ENSMUSG00000021209	Ppp4r4	8430415E04Rik	296.208	0.385795	-0.385795	0.0013518	0.0150163
ENSMUSG00000030271	Ogg1	Mmh	494.981	0.385752	0.385752	0.000142675	0.0031963
ENSMUSG00000020044	Timp3	Timp-3	7892.29	0.385638	0.385638	0.00145989	0.0129927
ENSMUSG00000042073	Abhd14b	1810013B01Rik	547.977	0.385583	0.385583	0.000113442	0.00269039
ENSMUSG00000094942	Gm3604	NA	61.9681	0.385142	-0.385142	0.00954997	0.0674779
ENSMUSG00000036815	Dpp10	6430601K09Rik,DPRP3	385.431	0.385088	-0.385088	0.0120012	0.061832
ENSMUSG00000007613	Tgfbr1	Alk-5,ALK5,TbetaR-I,TbetaRI	260.416	0.384902	0.384902	0.00143931	0.0157253
ENSMUSG00000116165	NA	NA	1907.02	0.384774	-0.384774	0.00801966	0.0452258
ENSMUSG00000081249	Gm11517	NA	77.7711	0.384758	0.384758	0.00451229	0.0426027
ENSMUSG00000021259	Cyp46a1	cholestrol 24-hydroxylase,Cyp46	1599.09	0.384683	-0.384683	2.49387e-05	0.000744931
ENSMUSG00000021061	Sptb	brain erythroid spectrin (235E),D330027P03Rik,LOC383567,spectrin R,Spnb-1,Spnb1	1400.93	0.384675	-0.384675	0.00137782	0.0144717
ENSMUSG00000042662	Dusp15	LMW-DSP10,T-DSP10	188.5	0.384659	-0.384659	0.00138152	0.0157982
ENSMUSG00000110195	Pde2a	NA	3499.94	0.384573	-0.384573	0.00356616	0.0219427
ENSMUSG00000068615	Gjd2	connexin36,Cx36,Gja9	116.753	0.384564	-0.384564	0.0126383	0.0790728
ENSMUSG00000026939	Tmem141	1110065P14Rik,D2Ertd217e	256.763	0.384433	-0.384433	0.000379904	0.00644103
ENSMUSG00000053012	Krcc1	NA	451.311	0.384391	0.384391	0.00522293	0.0444344
ENSMUSG00000020374	Rasgef1c	9130006A14Rik	164.178	0.384151	-0.384151	0.00330893	0.0282498
ENSMUSG00000091971	Hspa1a	Hsp68,Hsp70-3,Hsp70.3,Hsp70a1	226.538	0.383847	-0.383847	0.00420044	0.0328435
ENSMUSG00000030793	Pycard	9130417A21Rik,Asc,TMS-1	30.674	0.383636	0.383636	0.0139116	0.105079
ENSMUSG00000038816	Ctnnal1	ACRP,Catnal1	1425.52	0.383579	0.383579	0.00353879	0.026906
ENSMUSG00000033952	Aspm	Aspm,Calmbp1,D330028K02Rik,MCPH5,Sha1	72.4075	0.383539	0.383539	0.00719018	0.0560598
ENSMUSG00000062312	Erbb2	c-erbB2,c-neu,ErbB-2,HER-2,HER2,l11Jus8,Neu,Neu oncogene	281.087	0.383287	0.383287	0.000409913	0.00662207
ENSMUSG00000015133	Lrrk1	C230002E15Rik,D130026O16Rik	848.927	0.383209	0.383209	0.00154557	0.0146342
ENSMUSG00000118504	NA	NA	1429.88	0.383174	0.383174	2.82608e-09	6.61021e-07
ENSMUSG00000060429	Sntb1	59-1 DAP,beta1-Syntrophin	140.359	0.383119	0.383119	0.00194415	0.0197517
ENSMUSG00000036948	Map11	BC037034	1124.23	0.383113	-0.383113	0.000508326	0.00727787
ENSMUSG00000030075	Cntn3	Pang	158.86	0.382886	-0.382886	0.000475962	0.00757641
ENSMUSG00000017754	Pltp	Bpife,OD107	8393.06	0.382766	0.382766	5.60029e-10	1.37859e-07
ENSMUSG00000039480	Nt5dc1	6030401B09Rik,Nt5c2l1	103.495	0.3825	0.3825	0.00473046	0.0436256
ENSMUSG00000031595	Pdgfrl	1110039P19Rik	507.657	0.38239	0.38239	0.00197357	0.0202929
ENSMUSG00000005442	Cic	1200010B10Rik	5213.23	0.382303	-0.382303	1.12447e-05	0.000349113
ENSMUSG00000030653	Gm45837	NA	3519.66	0.382294	-0.382294	0.00335499	0.0225494
ENSMUSG00000027715	Ccna2	Ccn-1,Ccn1,Ccna,Cyca,CycA2	75.8835	0.38222	0.38222	0.00304768	0.0326478
ENSMUSG00000060843	Ctnna3	4930429L08Rik,alphaT-catenin,Catna3,Vr22	56.3889	0.382125	0.382125	0.0092885	0.0662658
ENSMUSG00000048696	Mex3d	Rkhd1	500.129	0.381959	-0.381959	5.41994e-05	0.0019072
ENSMUSG00000023348	Trip6	NA	425.604	0.381957	0.381957	0.00066753	0.0113214
ENSMUSG00000050471	Fam118b	2310022O21Rik,2700018L24Rik,C030004A17Rik	221.88	0.381827	0.381827	0.000302463	0.00757641
ENSMUSG00000042453	Reln	NA	2393.54	0.381731	0.381731	2.49201e-05	0.000795135
ENSMUSG00000020846	Rflnb	1500005K14Rik,cfm,Fam101b,RefilinB	547.887	0.381246	0.381246	0.00047196	0.00740857
ENSMUSG00000069227	Gprin1	GRIN1,Z16	3315.81	0.381027	-0.381027	0.0088995	0.0406456
ENSMUSG00000078161	Erich3	4922501L14Rik,5031409G23Rik	837.594	0.380982	0.380982	0.000500155	0.00676721
ENSMUSG00000029385	Ccng2	NA	782.684	0.380758	-0.380758	0.00270333	0.0217557
ENSMUSG00000064115	Cadm2	2900078E11Rik,A830029E02Rik,Igsf4d,Necl3,SynCAM2	3769.33	0.380643	-0.380643	0.00135994	0.0108479
ENSMUSG00000029304	Spp1	2ar,44kDa bone phosphoprotein,Apl-1,BNSP,bone sialoprotein 1,ETA-1,minopontin,OP,Opn,Opnl,osteopontin,osteopontin-like protein,Ric,Spp-1	1355.55	0.380642	0.380642	0.010249	0.0501553
ENSMUSG00000041911	Dlx1	DII B,Dlx,Dlx-1	68.4733	0.380419	-0.380419	0.0135492	0.0834076
ENSMUSG00000045007	Tubg2	Tubgl	442.803	0.380324	-0.380324	0.0029756	0.0257823
ENSMUSG00000024395	Lims2	PINCH2	64.5949	0.380227	0.380227	0.0085467	0.0617899
ENSMUSG00000022969	Il10rb	6620401D04Rik,CRF2-4,Crfb4,D16H21S58,D21S58h,Il10r2	262.11	0.380197	0.380197	0.00281789	0.025819
ENSMUSG00000004043	Stat5a	STAT5	113.872	0.380161	0.380161	0.00602784	0.0504328
ENSMUSG00000046380	Jrk	NA	152.109	0.379951	0.379951	0.00659257	0.0574036
ENSMUSG00000044447	Dock5	1110060D06Rik,lr2,rlc	135.653	0.379946	0.379946	0.00285396	0.0316022
ENSMUSG00000078588	Ccdc24	LOC381546	142.035	0.379893	0.379893	0.000958655	0.0125903
ENSMUSG00000030768	Disp1	1190008H24Rik,DispA	170.363	0.379375	0.379375	0.00119811	0.0191826
ENSMUSG00000029650	Slc46a3	1200006F02Rik	164.461	0.379282	0.379282	0.00208527	0.0277729
ENSMUSG00000041731	Pgm5	9530034F03Rik,aciculin	1089.03	0.379185	0.379185	0.000870586	0.00951179
ENSMUSG00000028344	Invs	NA	327.18	0.379147	0.379147	0.007153	0.045311
ENSMUSG00000045761	Togaram2	4632412N22Rik,Fam179a	1108.85	0.378483	0.378483	2.02572e-05	0.000614136
ENSMUSG00000025324	Atp10a	Atp10c,pfatp	260.393	0.378294	0.378294	0.00695808	0.0445515
ENSMUSG00000047216	Cdh19	NA	165.941	0.377967	0.377967	0.0132709	0.0672169
ENSMUSG00000022150	Dab2	5730435J12Rik,D15Wsu122e,D630005B22Rik,p96	1041.53	0.377566	0.377566	0.00479849	0.029989
ENSMUSG00000053111	Fank1	1700007B22Rik	377.375	0.377531	0.377531	5.45293e-05	0.00164189
ENSMUSG00000030091	Nup210	gp190,gp210,Pom210	502.49	0.377431	-0.377431	0.00200306	0.0238684
ENSMUSG00000059060	Rad51b	mREC2,R51H2,Rad51b,Rad51l1	17.9671	0.37739	0.37739	0.0142605	0.0796669
ENSMUSG00000022562	Oplah	NA	2201.89	0.377347	0.377347	0.000815647	0.0099314
ENSMUSG00000105489	Gm38562	Gm43477	57.4888	0.377263	0.377263	0.00734961	0.0573705
ENSMUSG00000020522	Mfap3	2610509F16Rik,2700079M14Rik	546.292	0.377185	0.377185	0.00124446	0.015044
ENSMUSG00000060275	Nrg2	Don1,NTAK	187.575	0.37714	0.37714	0.000408863	0.00931826
ENSMUSG00000022208	Jph4	9330157P13Rik,JP-4,JPHL1	6121.44	0.37714	-0.37714	0.00646306	0.0325827
ENSMUSG00000117874	NA	NA	195.321	0.376846	0.376846	0.000552746	0.0104833
ENSMUSG00000054196	Cthrc1	1110014B07Rik	274.052	0.376714	0.376714	0.00282835	0.0249587
ENSMUSG00000111837	Gm47135	NA	50.9315	0.376548	-0.376548	0.00693566	0.0555593
ENSMUSG00000027078	Ube2l6	2810489I21Rik,RIG-B,Ubce8,UBCH8,Ubcm8	352.701	0.376504	0.376504	3.95232e-06	0.000214852
ENSMUSG00000062393	Dgkk	NA	108.511	0.376067	-0.376067	0.00272875	0.030767
ENSMUSG00000019935	Slc17a8	Vglut3	20.8983	0.376037	0.376037	0.0143578	0.0948242
ENSMUSG00000028655	Mfsd2a	1700018O18Rik,Mfsd2	869.176	0.375999	0.375999	0.00695274	0.0392171
ENSMUSG00000105509	C130013H08Rik	NA	45.0241	0.375938	0.375938	0.0097284	0.0745628
ENSMUSG00000092274	Neat1	2310043N10Rik	3105.24	0.375891	0.375891	0.0114133	0.0499762
ENSMUSG00000003929	Zfp81	C330034P10Rik,D330034E10Rik,Hszfp36,KRAB13,Zfp78	399.523	0.375876	-0.375876	8.07089e-05	0.00258515
ENSMUSG00000026458	Ppfia4	1110008G13Rik,Gm3812,Liprin-alpha4,LOC100042382	1724.25	0.375716	-0.375716	0.00294972	0.0228611
ENSMUSG00000074218	Cox7a1	COX7A,COX7AH,COX7AM	170.392	0.37553	0.37553	0.00123911	0.0147415
ENSMUSG00000027840	Wnt2b	Wnt13	40.9768	0.375272	0.375272	0.00962187	0.0742187
ENSMUSG00000035969	Rusc2	NA	3121.32	0.37525	-0.37525	0.000240214	0.00325499
ENSMUSG00000024301	Kifc5b	kinesin family c-terminal 5B	72.9377	0.375246	-0.375246	0.00533855	0.0471311
ENSMUSG00000030340	Scnn1a	ENaC alpha,mENaC,Scnn1	470.5	0.375155	0.375155	0.000343666	0.00721078
ENSMUSG00000024962	Vegfb	VEGF-B,Vrf	792.285	0.375104	-0.375104	0.000339237	0.00532736
ENSMUSG00000020009	Ifngr1	CD119,Ifgr,IFN-gamma R,IFN-gammaR,Ifngr,Nktar	1420.76	0.37506	0.37506	2.95455e-05	0.000908622
ENSMUSG00000003617	Cp	D3Ertd555e	7431.94	0.374983	0.374983	0.00306517	0.0212033
ENSMUSG00000069733	Ube2u	NA	57.0513	0.374741	0.374741	0.0118442	0.0764303
ENSMUSG00000029712	Actl6b	Actl6,ArpNa,Baf53b	1000.43	0.37429	-0.37429	0.00529536	0.0328435
ENSMUSG00000054715	Zscan22	D530006B18Rik,Hkr2	226.602	0.374269	0.374269	0.00157496	0.0229202
ENSMUSG00000035095	Fam167a	NA	2844.37	0.374183	0.374183	0.00163686	0.014209
ENSMUSG00000050295	Foxc1	fkh-1,fkh1,FREAC3,frkhda,Mf1,Mf4	242.564	0.373875	0.373875	0.0129539	0.0650616
ENSMUSG00000032688	Malt1	D430033E09Rik,paracaspase,Pcasp1	93.1754	0.373841	-0.373841	0.00351976	0.0359965
ENSMUSG00000030123	Plxnd1	6230425C21Rik,b2b1863Clo,b2b553Clo	2066.95	0.373805	-0.373805	0.000548393	0.00734449
ENSMUSG00000026514	Cnih3	2900075G08Rik	630.753	0.373735	-0.373735	0.0055368	0.0477387
ENSMUSG00000024251	Thada	NA	392.522	0.373474	0.373474	0.00127317	0.0152879
ENSMUSG00000024210	Ip6k3	D830007E07Rik,Ihpk3	32.7695	0.373002	-0.373002	0.012584	0.0880118
ENSMUSG00000025887	Casp12	NA	583.251	0.372853	0.372853	0.00304145	0.0274506
ENSMUSG00000100916	Lhb	Gm29035,leutropin,LH	92.964	0.37282	0.37282	0.00336516	0.0353623
ENSMUSG00000024206	Rfx2	5430432H19Rik	893.43	0.372708	0.372708	1.13568e-06	7.01581e-05
ENSMUSG00000033088	Triobp	EST478828,Mus EST 478828,Tara	2856.09	0.372296	-0.372296	4.25997e-06	0.000181291
ENSMUSG00000018405	Mrm1	A530065E19Rik	259.009	0.372161	-0.372161	0.00167956	0.0174208
ENSMUSG00000026017	Carf	Als2cr8	286.873	0.371994	-0.371994	6.25363e-05	0.00181462
ENSMUSG00000025083	Afap1l2	NA	1734.03	0.371762	0.371762	0.000322345	0.00504754
ENSMUSG00000024727	Trpm6	CHAK2	61.5822	0.37164	0.37164	0.0129719	0.0799215
ENSMUSG00000036181	H1f2	0610008C09Rik,H1.2,H1c,H1f2,H1var1,Hist1h1c	2481.39	0.371024	0.371024	0.00115708	0.0111319
ENSMUSG00000103779	Gm36931	NA	42.8316	0.370938	-0.370938	0.0103179	0.0718405
ENSMUSG00000024901	Peli3	6030441F14Rik	326.859	0.370919	-0.370919	0.000974874	0.012248
ENSMUSG00000029735	Tpk1	NA	137.818	0.370879	0.370879	0.00496341	0.0450519
ENSMUSG00000004951	Hspb1	Hsp25	1633.91	0.370813	-0.370813	0.00546053	0.0355097
ENSMUSG00000113679	Gm10432	NA	33.1688	0.370713	0.370713	0.0131399	0.0833557
ENSMUSG00000051043	Gprc5c	1110028I06Rik,3200002M13Rik	367.254	0.370646	0.370646	0.000173945	0.00360603
ENSMUSG00000060780	Lrrtm1	4632401D06Rik	1508.38	0.370542	-0.370542	0.00685725	0.0411743
ENSMUSG00000026034	Clk1	Clk1,STY	1041.38	0.37047	-0.37047	0.000431689	0.0063023
ENSMUSG00000051790	Nlgn2	NL2,NLG2	5305.51	0.370456	-0.370456	0.000241429	0.00325907
ENSMUSG00000025823	Pdia4	Cai,ERp72,U48620	4668.18	0.370206	0.370206	8.8321e-07	5.00409e-05
ENSMUSG00000023224	Serping1	C1 inhibitor,C1INH,C1nh	6140.37	0.370046	0.370046	0.00019143	0.00291761
ENSMUSG00000027215	Cd82	C33,Kai1,Tspan27	1078.39	0.370043	0.370043	0.00022924	0.00403122
ENSMUSG00000038630	Zkscan16	Zfp483	86.899	0.370041	-0.370041	0.00303906	0.032944
ENSMUSG00000034810	Scn7a	1110034K09Rik,NaG,Nav2,Nav2.3,Nax,Scn6a	372.098	0.370014	0.370014	0.00771814	0.0496166
ENSMUSG00000035397	Klf16	BTEB4,DRRF	669.334	0.369873	-0.369873	0.000657176	0.00970664
ENSMUSG00000032261	Sh3bgrl2	A930014C21Rik	586.237	0.369785	0.369785	9.00965e-05	0.00240126
ENSMUSG00000031596	Slc7a2	Atrc2,Cat2,Tea	4394.04	0.369732	0.369732	0.00187382	0.0136624
ENSMUSG00000020973	Dnaaf2	1110034A24Rik,2810020C19Rik,kintoun,Ktu	266.412	0.369708	0.369708	5.54366e-06	0.000277542
ENSMUSG00000031669	Gins3	2700085M18Rik	47.2235	0.369286	0.369286	0.00642929	0.0596425
ENSMUSG00000003378	Grik5	GluRgamma2,KA2	3751.75	0.369271	-0.369271	7.79952e-05	0.00162224
ENSMUSG00000007476	Lrrc8a	ebo,Lrrc8,SWELL1	1491.24	0.36926	-0.36926	1.01042e-06	6.64e-05
ENSMUSG00000042354	Gnl3	NS,nucleostemin	466.007	0.369185	-0.369185	0.00239448	0.0267832
ENSMUSG00000073600	Prob1	Gm1614,LOC381148	196.288	0.369124	0.369124	0.00391788	0.0313292
ENSMUSG00000070858	Gm1673	LOC381633	428.072	0.369112	-0.369112	0.00300429	0.0311826
ENSMUSG00000036411	9530077C05Rik	NA	298.245	0.368726	0.368726	2.56227e-06	0.000152456
ENSMUSG00000039005	Tlr4	lipopolysaccharide response,Lps,Rasl2-8	112.395	0.368646	0.368646	0.00733782	0.057469
ENSMUSG00000027827	Kcnab1	Akr8a8,Kvbeta1.1,mKv(beta)1	443.468	0.368454	-0.368454	0.00243398	0.0224945
ENSMUSG00000045667	Smtnl2	D130058I21Rik	449.755	0.367895	-0.367895	0.00512259	0.044087
ENSMUSG00000072623	Zfp9	1810048F22Rik,Krox-4,Zfp-9	468.912	0.367684	-0.367684	0.00300016	0.0259292
ENSMUSG00000042462	Dctpp1	2410015N17Rik,RS21-C6	184.333	0.367557	-0.367557	0.00457371	0.0463666
ENSMUSG00000054720	Lrrc8c	E430036I04Rik	1190.62	0.367382	0.367382	0.00159464	0.0158101
ENSMUSG00000074802	Gas2l3	8430435B07Rik,LOC237436	157.443	0.366887	-0.366887	0.00862367	0.0519547
ENSMUSG00000027858	Tspan2	6330415F13Rik,B230119D02Rik	235.244	0.366696	-0.366696	0.00684399	0.0442747
ENSMUSG00000051586	Mical3	C130040D16Rik,MICAL-3	921.139	0.366629	-0.366629	0.00553403	0.0338568
ENSMUSG00000024942	Capn1	Capa-1,Capa1,mu-calpin	1365.27	0.366593	0.366593	3.69459e-05	0.00108326
ENSMUSG00000004187	Kifc2	NA	3456.41	0.366466	-0.366466	0.00271752	0.0196253
ENSMUSG00000074934	Grem1	Cktsf1b1,Drm,Grem,gremlin	56.7168	0.366358	0.366358	0.0109962	0.0723158
ENSMUSG00000070644	Etnk2	4933417N20Rik,Eki2	154.016	0.366245	-0.366245	0.00197028	0.0268209
ENSMUSG00000031939	Taf1d	4930553M18Rik,Josd3,TAF(I)41,TAFI41	316.662	0.365985	-0.365985	0.000591601	0.00851709
ENSMUSG00000022840	Adcy5	AC5	1820.86	0.365922	-0.365922	0.00286503	0.0231355
ENSMUSG00000074673	Ttll9	1700016F23Rik,4930509O20Rik	210.777	0.365798	0.365798	0.000410893	0.00935673
ENSMUSG00000001227	Sema6b	Sema,Seman,semaZ,VIb	2180.9	0.365758	-0.365758	0.00422669	0.0300338
ENSMUSG00000053161	Daw1	4930563E19Rik,4933429D11Rik,b2b1116Clo,b2b1584Clo,Wdr69	202.83	0.365518	0.365518	0.00523084	0.0501546
ENSMUSG00000049521	Cdc42ep1	1810058K22Rik,Borg5,CEP1,MSE55	738.103	0.365442	0.365442	0.0068996	0.0543966
ENSMUSG00000051652	Lrrc3	1300011L04Rik	538.591	0.365286	-0.365286	0.00430286	0.0327991
ENSMUSG00000038732	Mboat1	9130215M02Rik,Oact1	151.847	0.365192	0.365192	0.000454159	0.00991664
ENSMUSG00000109771	Gm35315	Gm20090	37.2193	0.365153	-0.365153	0.0131199	0.0832869
ENSMUSG00000098051	Gm27032	NA	82.3645	0.365142	-0.365142	0.00613786	0.0516779
ENSMUSG00000025723	Nmb	3110023K12Rik	345.796	0.365074	0.365074	6.13986e-06	0.000301844
ENSMUSG00000097587	4930578M01Rik	NA	143.487	0.36503	0.36503	0.00451502	0.0426027
ENSMUSG00000097350	4732491K20Rik	NA	31.4443	0.36493	0.36493	0.0144651	0.107693
ENSMUSG00000033502	Cdc14a	A830059A17Rik,Cdc14,CDC14a1,CDC14A2	163.344	0.364787	0.364787	0.00281062	0.0339802
ENSMUSG00000117901	NA	NA	36.5541	0.364758	-0.364758	0.0148415	0.0967733
ENSMUSG00000030098	Grip2	NA	185.541	0.364487	-0.364487	0.00143288	0.0200474
ENSMUSG00000038422	Hdhd3	2810435D12Rik	65.5913	0.364436	0.364436	0.0124232	0.0787454
ENSMUSG00000001627	Ifrd1	Ifnl,PC4,Tis7	1456.5	0.3644	-0.3644	0.00148354	0.0150749
ENSMUSG00000002486	Tchp	A930031F18Rik	366.653	0.364326	0.364326	0.000909489	0.0121334
ENSMUSG00000002997	Prkar2b	Pkarb2,PKARIIbeta,RII(beta)	930.404	0.364197	-0.364197	0.00300959	0.0226365
ENSMUSG00000028337	Coro2a	9030208C03Rik,coronin 4,IR10	1144.54	0.364024	-0.364024	0.00547466	0.0335633
ENSMUSG00000034573	Ptpn13	PTP-BL,PTPL1,Ptpri	1255.08	0.363934	0.363934	0.000193827	0.0035327
ENSMUSG00000060716	Plekhh1	D630024D12Rik	60.2957	0.363876	-0.363876	0.0119004	0.0757404
ENSMUSG00000034269	Setd5	2900045N06Rik	2512.44	0.36372	-0.36372	1.40119e-06	8.62445e-05
ENSMUSG00000025738	Fbxl16	NA	5233.82	0.363599	-0.363599	0.00328279	0.020807
ENSMUSG00000056306	Sertm1	6030405A18Rik	1888.78	0.363543	-0.363543	0.00370216	0.0276716
ENSMUSG00000079598	Clec2l	LOC381758	608.534	0.363529	-0.363529	0.00840471	0.0609134
ENSMUSG00000035694	Caps2	D630005B03Rik	52.4751	0.363455	0.363455	0.0147569	0.0883302
ENSMUSG00000069633	Pex11g	1810022F11Rik,1810049N02Rik,Pex11c,Pex11gamma	117.971	0.363102	0.363102	0.0077158	0.0590164
ENSMUSG00000039377	Hlx	Hlx1	28.4252	0.363003	0.363003	0.0153079	0.11174
ENSMUSG00000021408	Ripk1	Rinp,Rip1	435.394	0.362879	0.362879	0.00317106	0.0270057
ENSMUSG00000015468	Notch4	Int-3,Int3,N4	52.2398	0.362854	0.362854	0.00978251	0.0684252
ENSMUSG00000022701	Ccdc191	2610015P09Rik	331.989	0.362769	0.362769	0.000150773	0.00330388
ENSMUSG00000027296	Itpka	IP3-kinase A	601.966	0.362705	-0.362705	0.00728567	0.0481031
ENSMUSG00000098394	Gm27999	NA	23.1083	0.362514	0.362514	0.0157314	0.102952
ENSMUSG00000037126	Psd	1110007H17Rik,Efa6,Efa6a,Psdl	6087.77	0.362399	-0.362399	0.00683412	0.0337671
ENSMUSG00000037337	Map4k1	Hpk1	60.6664	0.362392	-0.362392	0.00982304	0.0684252
ENSMUSG00000026437	Cdk18	Pctk3	342.477	0.362284	-0.362284	0.000444266	0.00698655
ENSMUSG00000020871	Dlx4	DII D,Dlx-4,Dlx7	77.0105	0.362268	0.362268	0.0081392	0.0604418
ENSMUSG00000032373	Car12	2310047E01Rik,CA XII	583.355	0.361664	0.361664	0.00616056	0.0508755
ENSMUSG00000068686	Cd59b	NA	93.9449	0.36163	0.36163	0.00509699	0.045817
ENSMUSG00000102101	Zbtb11os1	2310061J03Rik	92.8223	0.361428	0.361428	0.00580347	0.0499203
ENSMUSG00000007867	Ift43	1700019E19Rik	499.685	0.361264	0.361264	2.42339e-05	0.000892743
ENSMUSG00000037071	Scd1	SCD,Scd-1,stearoyl-CoA desaturase	8368.47	0.361057	-0.361057	2.91474e-05	0.000723158
ENSMUSG00000005871	Apc	CC1,Min	13072.3	0.360807	-0.360807	4.00471e-05	0.000919315
ENSMUSG00000097767	Miat	A230057G18Rik,gomafu,Rncr2	1941.77	0.360753	-0.360753	3.34121e-09	7.78787e-07
ENSMUSG00000045534	Kcna5	Kv1.5	42.1121	0.360745	0.360745	0.0149291	0.0970659
ENSMUSG00000093443	Gm22871	NA	30.1827	0.360736	-0.360736	0.0157133	0.113429
ENSMUSG00000031402	Mpp1	55kDa,C130070C03Rik,erythrocyte protein p55,p55	1944.43	0.360717	0.360717	0.000169951	0.0031963
ENSMUSG00000031847	1700030J22Rik	NA	216.612	0.360359	0.360359	0.00488122	0.036905
ENSMUSG00000044948	Cfap43	4632415N18Rik,4930428C11Rik,4930463G05Rik,D19Ertd652e,Wdr96	943.026	0.36029	0.36029	0.00062519	0.00757641
ENSMUSG00000086552	Dlx4os	A730090H04Rik,Dlx4as	26.5608	0.360239	0.360239	0.0151317	0.0979635
ENSMUSG00000009292	Trpm2	9830168K16Rik,LTRPC2,TRPC7,Trrp7	714.718	0.360232	-0.360232	0.000158605	0.00341864
ENSMUSG00000002325	Irf9	Irf-9,Isgf3g,p48	473.599	0.360176	0.360176	0.00375978	0.0357467
ENSMUSG00000117286	NA	NA	910.807	0.359971	-0.359971	0.00605098	0.0357467
ENSMUSG00000064337	mt-Rnr1	12S ribosomal RNA,12S rRNA,12SrRNA,Rnr1 s-rRNA	13524.9	0.359891	-0.359891	0.000848643	0.00887805
ENSMUSG00000033053	1700028P14Rik	NA	226.609	0.359847	0.359847	0.000257794	0.00684407
ENSMUSG00000041205	Map6d1	A330066I15Rik	446.827	0.35977	-0.35977	0.0107952	0.0584373
ENSMUSG00000085315	A430018G15Rik	NA	77.1991	0.359759	0.359759	0.0102177	0.0702172
ENSMUSG00000027712	Anxa5	annexin V,Anx5	10039.9	0.359758	0.359758	1.05071e-09	2.54949e-07
ENSMUSG00000031099	Smarca1	5730494M04Rik,Snf2l	306.104	0.359653	-0.359653	0.00200972	0.0198522
ENSMUSG00000015711	Prune1	9230112O05Rik,Prune,Prune-M1	943.64	0.359336	-0.359336	0.000745677	0.0090871
ENSMUSG00000038319	Kcnh2	ERG1,ether a go-go related,LQT,Lqt2,M-erg,merg1a,merg1b	417.462	0.359285	-0.359285	0.00519461	0.0370897
ENSMUSG00000053560	Ier2	ch1,pip92	744.538	0.359274	0.359274	6.15909e-07	5.53496e-05
ENSMUSG00000092216	Gm19345	NA	38.8736	0.359205	-0.359205	0.0109562	0.082784
ENSMUSG00000028885	Smpdl3b	1110054A24Rik,Asml3b	312.79	0.359196	0.359196	0.00140354	0.0153758
ENSMUSG00000022462	Slc38a2	5033402L14Rik	2385.21	0.359092	0.359092	0.000166557	0.00286582
ENSMUSG00000034035	Ccdc17	1100001F07Rik	81.7952	0.359036	0.359036	0.00908915	0.0650616
ENSMUSG00000074384	AI429214	NA	108.532	0.358788	0.358788	0.00980455	0.0684252
ENSMUSG00000048385	Scrt1	NA	792.346	0.358757	-0.358757	0.00427625	0.0296362
ENSMUSG00000039607	Rbms3	6720477E09Rik,8430436O14Rik	575.331	0.358578	0.358578	0.00234254	0.0237943
ENSMUSG00000021550	2210016F16Rik	NA	282.172	0.358455	0.358455	0.00186246	0.018619
ENSMUSG00000003779	Kif20a	Rab6kifl,Rabkinesin-6	60.9722	0.358212	0.358212	0.0145856	0.087537
ENSMUSG00000026622	Nek2	NA	75.4508	0.358124	0.358124	0.00422524	0.0410381
ENSMUSG00000001419	Mef2d	NA	2431.77	0.357991	-0.357991	3.55822e-05	0.00104615
ENSMUSG00000004446	Bid	2700049M22Rik	376.246	0.357988	-0.357988	0.00452505	0.035132
ENSMUSG00000035934	Pknox2	D230005H23Rik,Prep2	569.343	0.35792	-0.35792	0.000781304	0.0113847
ENSMUSG00000024538	Ppic	cyclophilin C,CyP-20c	404.757	0.357638	0.357638	0.0101424	0.0667025
ENSMUSG00000061175	Fnip2	D630023B12Rik	365.206	0.357531	-0.357531	0.000201697	0.00409736
ENSMUSG00000037818	Abhd18	3110057O12Rik	278.614	0.357509	-0.357509	6.70866e-06	0.000320684
ENSMUSG00000016128	Stard13	DLC2,GT650	615.698	0.357413	0.357413	0.000335252	0.00642543
ENSMUSG00000046378	Asphd1	A830007L07Rik	303.76	0.357255	-0.357255	0.00104455	0.0126677
ENSMUSG00000045333	Zfp423	ataxia1,Ebfaz,Roaz,Zfp104	767.317	0.356612	0.356612	0.00517749	0.0383356
ENSMUSG00000033282	Rpgrip1l	1700047E16Rik,fantom,Ftm,Nphp8	580.649	0.356539	0.356539	0.00269271	0.0252549
ENSMUSG00000093930	Hmgcs1	B130032C06Rik	24831.3	0.356535	-0.356535	0.00898758	0.0430102
ENSMUSG00000069270	H2ac6	Hist1h2ac	31.6584	0.356454	0.356454	0.0148841	0.0969167
ENSMUSG00000038637	Lrrc56	5730427C23Rik	365.861	0.356362	0.356362	0.00416837	0.0321205
ENSMUSG00000111410	Gm49337	NA	245.979	0.356149	0.356149	0.0015755	0.0169327
ENSMUSG00000029291	Rufy3	2810428M05Rik,6330416M07Rik,D5Bwg0860e,Rpipx	2784.53	0.356118	-0.356118	0.00240346	0.0200012
ENSMUSG00000027713	1810062G17Rik	NA	13.4765	0.356014	0.356014	0.0167383	0.089027
ENSMUSG00000033542	Arhgef5	2210412D05Rik	276.602	0.355781	0.355781	0.00767555	0.0477733
ENSMUSG00000035305	Ror1	2810404D04Rik,Ntrkr1	218.4	0.355697	0.355697	0.00473053	0.0471137
ENSMUSG00000052135	Foxo6	NA	429.351	0.355441	-0.355441	0.0152957	0.0860643
ENSMUSG00000037316	Bag4	2410112I15Rik	875.895	0.355427	-0.355427	0.00106803	0.0112942
ENSMUSG00000073421	H2-Ab1	A beta,Abeta,H-2Ab,H2-Ab,I-A<b>,I-Abeta,Ia-2,Ia2,IAb,Rmcs1	299.881	0.355363	-0.355363	0.0135851	0.0661232
ENSMUSG00000027935	Rab13	0610007N03Rik,B230212B15Rik	206.5	0.355345	0.355345	0.00646724	0.0434495
ENSMUSG00000025534	Gusb	adipose storage deficiency,asd,g,Gur,Gus,Gus-r,Gus-s,Gus-t,Gus-u,Gut	560.005	0.355021	0.355021	0.00540642	0.0468899
ENSMUSG00000050315	Synpo2	1110069I04Rik,2310068J10Rik,9530006G20Rik,Myo,myopodin	994.236	0.354956	0.354956	0.0054033	0.032212
ENSMUSG00000039568	Ubald1	1500031H01Rik,Fam100a	1168.49	0.354832	-0.354832	0.00059303	0.00781001
ENSMUSG00000048478	Spata33	4732415M23Rik	236.14	0.35471	0.35471	0.000554261	0.00811197
ENSMUSG00000031480	Thsd1	4833423O18Rik,Tmtsp	176.196	0.354547	0.354547	0.00974683	0.0569154
ENSMUSG00000032128	Robo3	Rbig1,Rig-1,Rig1,Robo3a,Robo3b	95.8175	0.354418	-0.354418	0.00826575	0.0614688
ENSMUSG00000040987	Mill2	NA	98.5294	0.354351	0.354351	0.00728585	0.0573705
ENSMUSG00000072763	5430403G16Rik	ENSMUSG00000072763	48.4431	0.354211	0.354211	0.0120841	0.0773259
ENSMUSG00000109394	A230057D06Rik	NA	59.2302	0.353955	-0.353955	0.00581265	0.0497934
ENSMUSG00000038564	Ift172	4930553F24Rik,avc1,wim	1795.63	0.353639	0.353639	0.000110238	0.00232897
ENSMUSG00000048004	Tmem196	LOC217951	28.6185	0.35348	-0.35348	0.0161003	0.0950126
ENSMUSG00000107096	Gm43597	NA	143.231	0.353163	-0.353163	0.00153567	0.0173026
ENSMUSG00000024817	Uhrf2	2310065A22Rik,D130071B19Rik,Nirf	873.222	0.353035	-0.353035	0.000814106	0.00967745
ENSMUSG00000038305	Spats2l	2810022L02Rik,A230104H11Rik	698.995	0.352998	0.352998	0.000111506	0.00280824
ENSMUSG00000028212	Ccne2	NA	75.9278	0.352996	-0.352996	0.010494	0.0703193
ENSMUSG00000043463	Rab9b	9330195C02Rik	646.336	0.352939	-0.352939	0.0127994	0.0645961
ENSMUSG00000008435	Rdh13	8430425D21Rik	410.413	0.352881	-0.352881	0.000652458	0.00959932
ENSMUSG00000024887	Asah2	neutral/alkaline ceramidase	353.469	0.352649	0.352649	0.000521946	0.007841
ENSMUSG00000060244	Alyref2	C130042O11Rik,Refbp2	96.0269	0.352648	0.352648	0.00306646	0.0329173
ENSMUSG00000027344	Fsip1	1700012M13Rik,4933432K11Rik	127.602	0.352401	0.352401	0.00557863	0.0525913
ENSMUSG00000071379	Hpcal1	neural visinin-like 3,Nvp3,VILIP3,visinin like 3,Vnsl3	729.76	0.352368	-0.352368	0.00555138	0.0420788
ENSMUSG00000035697	Arhgap45	6330406L22Rik,Hmha1	45.4543	0.352237	0.352237	0.0148954	0.109889
ENSMUSG00000020235	Fzr1	Cdh1,Fyr	1630.62	0.352021	-0.352021	0.00149327	0.014271
ENSMUSG00000046731	Kctd11	Ren	251.478	0.352018	0.352018	0.00230751	0.021681
ENSMUSG00000001768	Rin2	2010003K16Rik,4632403N06Rik,RASSF4	749.727	0.351939	0.351939	0.00531282	0.0407769
ENSMUSG00000086851	A430108G06Rik	NA	52.3837	0.351168	0.351168	0.0147964	0.0888093
ENSMUSG00000006678	Pola1	Pola	192.816	0.35114	0.35114	0.00122834	0.0149502
ENSMUSG00000102752	Gm7694	NA	234.521	0.351088	0.351088	0.00116383	0.01439
ENSMUSG00000032258	Lca5	4930431B11Rik,5730406O13Rik,ORF64	372.766	0.350921	0.350921	0.000559431	0.00998165
ENSMUSG00000107879	9330102E08Rik	NA	402.821	0.350849	-0.350849	0.000621671	0.00891512
ENSMUSG00000028518	Prkaa2	2310008I11Rik,AMPKalpha2	767.382	0.350843	-0.350843	0.000960604	0.012679
ENSMUSG00000028546	Elavl4	Hud	841.557	0.35081	-0.35081	0.00470194	0.0295792
ENSMUSG00000021311	Mtr	D830038K18Rik,methionine synthase,MS	769.055	0.350767	0.350767	0.0050431	0.0307059
ENSMUSG00000039154	Shd	NA	203.747	0.350647	-0.350647	0.00254983	0.0295493
ENSMUSG00000074220	Zfp382	5930415A09Rik	155.949	0.350606	-0.350606	0.00715238	0.0601265
ENSMUSG00000020042	Btbd11	6330404E16Rik	143.718	0.350442	-0.350442	0.0060255	0.0510633
ENSMUSG00000110834	Gm39469	NA	117.146	0.350394	-0.350394	0.00740551	0.0575655
ENSMUSG00000032946	Rasgrp2	CalDAG-GEFI,Caldaggef1	708.824	0.350269	-0.350269	0.00977805	0.059083
ENSMUSG00000068220	Lgals1	Gal-1,Galbp,galectin-1,L14,Lect14	2383.74	0.350259	0.350259	0.000969279	0.00986043
ENSMUSG00000019828	Grm1	4930455H15Rik,Gprc1a,Grm1,mGluR1,nmf373,rcw	352.758	0.350221	-0.350221	0.0150318	0.0737725
ENSMUSG00000029469	Ift81	CDV-1R,Cdv1	906.292	0.350016	0.350016	0.00746893	0.0398886
ENSMUSG00000021868	Ppif	CyP-D,CyP-F,CypD,mitochondrial Cyclophilin D	447.869	0.349933	-0.349933	0.000207937	0.00511139
ENSMUSG00000030527	Crtc3	2610312F20Rik,6332415K15Rik	800.568	0.34977	0.34977	0.0022224	0.0180914
ENSMUSG00000034205	Loxl2	1110004B06Rik,9430067E15Rik	2499.97	0.349321	0.349321	0.0110238	0.0551683
ENSMUSG00000070880	Gad1	EP10,Gad-1,GAD25,GAD44,GAD67,Z49976	2223.58	0.349259	-0.349259	0.0119017	0.0560598
ENSMUSG00000073236	2500004C02Rik	NA	78.2511	0.349143	0.349143	0.0077812	0.0592353
ENSMUSG00000041040	Fam117b	2810425F24Rik,6330416D14Rik,Als2cr13	1172.97	0.349116	-0.349116	0.00107509	0.0121238
ENSMUSG00000054509	Parp4	Adprtl1,C030027K23Rik,E230037B21Rik,p193,PH5P,VAULT3,VPARP	368.923	0.349039	0.349039	0.0027858	0.0247525
ENSMUSG00000068742	Cry2	D130054K12Rik	2665.33	0.348853	-0.348853	0.0011576	0.0122191
ENSMUSG00000002799	Jag2	D12Ggc2e,Serh	636.187	0.348823	-0.348823	3.6549e-05	0.00150598
ENSMUSG00000072591	Fzd10os	5930412G12Rik,Fzd10as	102.551	0.34879	0.34879	0.0122604	0.0781037
ENSMUSG00000030720	Cln3	battenin	419.704	0.348691	0.348691	0.000589893	0.00893403
ENSMUSG00000047193	Dync2h1	4432416O06Rik,b2b414Clo,D030010H02Rik,D330044F14Rik,DHC1b,DHC2,Dnchc2,m152Asp,m407Asp	1196.45	0.348596	0.348596	0.00328535	0.0239632
ENSMUSG00000074480	Mex3a	2700083E18Rik,Rkhd4	214.561	0.348302	-0.348302	0.00836937	0.0617103
ENSMUSG00000042109	Csdc2	NA	2968.76	0.348283	-0.348283	6.9244e-08	7.82212e-06
ENSMUSG00000027886	1700013F07Rik	NA	154.513	0.348259	0.348259	0.00109815	0.013508
ENSMUSG00000019146	Cacng2	B230105C07Rik,B930041E13Rik,stargazin,TARP gamma 2	651.444	0.34825	-0.34825	0.00910839	0.0527826
ENSMUSG00000032968	Inha	NA	345.604	0.348211	-0.348211	0.000579718	0.00887208
ENSMUSG00000068205	Macrod2	1110033L15Rik,2610107G07Rik,2900006F19Rik	794.794	0.348117	-0.348117	0.00735077	0.0393536
ENSMUSG00000104861	3110039M20Rik	NA	81.4531	0.347919	-0.347919	0.0113487	0.074588
ENSMUSG00000028758	Kif17	5930435E01Rik,Kif17b,N-4 kinesin	296.099	0.347547	-0.347547	7.43041e-05	0.00192252
ENSMUSG00000022865	Cxadr	2610206D03Rik,CAR,MCAR,MCVADR	5078.12	0.347257	-0.347257	0.00977988	0.0451291
ENSMUSG00000022580	Rhpn1	Grbp,Rhophilin	335.951	0.34722	0.34722	7.2817e-05	0.00192252
ENSMUSG00000011832	Evi5l	1700084G18Rik,2310039H16Rik,3110007G05Rik,B130050I23Rik	2014.08	0.347184	-0.347184	0.00133506	0.01234
ENSMUSG00000053550	Shisa7	CKAMP59,D430041B17Rik	1133.82	0.347146	-0.347146	0.00675529	0.0407769
ENSMUSG00000041020	Map7d2	1600028E09Rik,2900002G04Rik,5330432J06Rik,C030036K04Rik,Mtap7d2	1741.89	0.347132	-0.347132	0.00654974	0.0353786
ENSMUSG00000004885	Crabp2	Crabp-2,CrabpII	26.4745	0.347109	-0.347109	0.0140014	0.105533
ENSMUSG00000020806	Rhbdf2	4732465I17Rik,cub,iRhom2,Rhbdl6	259.382	0.346878	-0.346878	0.0164239	0.0750846
ENSMUSG00000018648	Dusp14	1110014C10Rik,2310042C07Rik,D11Ertd395e,MKP-L,Mkp6	885.806	0.346815	0.346815	1.34567e-06	7.92148e-05
ENSMUSG00000040687	Madd	9630059K23Rik,Rab3 GEP	3228.89	0.346766	-0.346766	0.00675772	0.0319029
ENSMUSG00000117569	NA	NA	107.092	0.346505	0.346505	0.00157178	0.0211736
ENSMUSG00000036908	Unc93b1	NA	265.528	0.346455	0.346455	0.0126281	0.0631023
ENSMUSG00000037946	Fgd3	5830461L01Rik,ZFYVE5	217.433	0.346428	0.346428	0.00172567	0.0226365
ENSMUSG00000086968	4933431E20Rik	NA	1568.47	0.346409	-0.346409	1.20021e-05	0.000462324
ENSMUSG00000061950	Ppp4r1	3110001J10Rik,Pp4r1	528.891	0.346405	0.346405	0.00553923	0.0401831
ENSMUSG00000054723	Vmac	NA	384.966	0.346347	0.346347	6.47225e-06	0.000385839
ENSMUSG00000043964	Orai3	Tmem142c	728.668	0.346308	0.346308	4.96426e-06	0.000268257
ENSMUSG00000025466	Fuom	1810014F10Rik	321.968	0.346276	0.346276	1.68076e-05	0.00064107
ENSMUSG00000002900	Lamb1	C80098,C81607,D130003D08Rik,Lamb-1,Lamb1-1	1651.25	0.346254	0.346254	0.0152807	0.0655163
ENSMUSG00000085945	2310014F06Rik	NA	35.2571	0.346211	0.346211	0.0152195	0.111395
ENSMUSG00000044350	Lacc1	9030625A04Rik	326.208	0.346204	0.346204	0.000506093	0.00757641
ENSMUSG00000034685	Fam171a2	NA	1106.41	0.346143	-0.346143	0.00753528	0.041413
ENSMUSG00000057649	Brd9	NA	1346.7	0.346064	-0.346064	1.44249e-05	0.000539403
ENSMUSG00000046034	Otulin	Fam105b,gumby,m3Sapc,m7-1Sapc	235.037	0.345929	0.345929	0.00665514	0.0426027
ENSMUSG00000025816	Sec61a2	NA	1414.96	0.345831	-0.345831	0.00117849	0.0121334
ENSMUSG00000027221	Chst1	2610008E20Rik,C6ST,GST-1,KSGAL6ST	1882.7	0.3458	-0.3458	0.0139531	0.0612863
ENSMUSG00000043460	Elfn2	Lrrc62	1992.34	0.34571	-0.34571	0.00822112	0.0445328
ENSMUSG00000019988	Nedd1	NA	186.657	0.345439	0.345439	0.00133456	0.0207788
ENSMUSG00000020023	Tmcc3	A230066D03Rik,C630016B22Rik,LOC380656	573.918	0.345326	0.345326	0.000267959	0.00526695
ENSMUSG00000049285	Mblac1	NA	61.1284	0.345232	0.345232	0.0123835	0.0786695
ENSMUSG00000041703	Zic5	1700049L20Rik,odd-paired related,Opr	183.221	0.345205	0.345205	0.00885047	0.0536226
ENSMUSG00000037568	Vash2	B130052G07Rik	192.386	0.344838	-0.344838	0.00778527	0.0639599
ENSMUSG00000020032	Nuak1	B230104P22Rik	2094.08	0.344806	0.344806	7.04539e-05	0.00153749
ENSMUSG00000021756	Il6st	5133400A03Rik,CD130,D13Ertd699e,gp130	7245.89	0.344543	0.344543	0.00272537	0.019659
ENSMUSG00000030510	Cers3	4930550L11Rik,CerS3,Lass3,LOC233330,related to TRH3,T3L	18.3221	0.344515	-0.344515	0.0127822	0.0743563
ENSMUSG00000049580	Tsku	9530051K01Rik,Lrrc54	1104.81	0.344497	0.344497	0.000171455	0.0030425
ENSMUSG00000045954	Cavin2	cavin 2,Sdpr	411.635	0.344483	0.344483	0.00561448	0.040434
ENSMUSG00000078794	Dact3	EG666671	1331.38	0.344447	-0.344447	0.00134186	0.013227
ENSMUSG00000026764	Kif5c	Khc	12084.9	0.344255	-0.344255	0.00401091	0.0240763
ENSMUSG00000026674	Ddr2	Ntrkr3	1252.98	0.344021	0.344021	0.00752598	0.0426213
ENSMUSG00000028494	Plin2	Adfp,adipophilin,ADPH,Adrp	738.759	0.343663	0.343663	0.00350302	0.029794
ENSMUSG00000041642	Kif21b	2610511N21Rik,N-5 kinesin	4520.57	0.343637	-0.343637	0.012792	0.0510204
ENSMUSG00000024420	Zfp521	B930086A16Rik,Evi3	631.391	0.343467	0.343467	0.000355266	0.0066885
ENSMUSG00000007888	Crlf1	CLF-1,CRLM3,cytokine receptor like molecule 3	471.929	0.342988	-0.342988	0.00362818	0.0349539
ENSMUSG00000030528	Blm	NA	109.915	0.3429	-0.3429	0.00470778	0.0434632
ENSMUSG00000026586	Prrx1	A230024N07Rik,K-2,mHox,Pmx1,Prx1	353.361	0.342896	0.342896	0.00707176	0.0467884
ENSMUSG00000060098	Prmt7	4933402B05Rik	686.244	0.342894	-0.342894	0.00370209	0.029789
ENSMUSG00000022604	Cep97	2810403B08Rik,4932439K18Rik,E130116N02Rik,Lrriq2	339.548	0.342853	0.342853	0.00017333	0.00366101
ENSMUSG00000026921	Egfl7	vascular endothelial-statin,VE-statin,Zneu1	262.135	0.342783	-0.342783	0.0107194	0.0573705
ENSMUSG00000027820	Mme	6030454K05Rik,CD10,NEP,neprilysin,neutral endopeptidase	664.469	0.342783	0.342783	3.91257e-05	0.00157891
ENSMUSG00000022885	St6gal1	Siat1,ST6Gal I,St6Gal-I	1367.37	0.342425	0.342425	0.000549615	0.00740857
ENSMUSG00000071691	Gm960	Top6bl	32.7616	0.34237	-0.34237	0.0160466	0.0948267
ENSMUSG00000098234	Snhg6	1110008H02Rik	256.845	0.342362	-0.342362	0.00514045	0.0381086
ENSMUSG00000101152	Gm28305	NA	160.611	0.342172	0.342172	0.000871635	0.0117528
ENSMUSG00000010358	Ifi35	2010008K16Rik,IFP35	199.71	0.342147	0.342147	0.00077619	0.0107725
ENSMUSG00000032204	Aqp9	1700020I22Rik	31.3134	0.342121	0.342121	0.01673	0.118086
ENSMUSG00000021514	Zfp369	B930030B22Rik,D230020H11Rik,NRIF2	513.65	0.342065	-0.342065	6.06267e-05	0.00208443
ENSMUSG00000016179	Camk1g	CaMKIgamma,CLICK-III	642.349	0.34198	-0.34198	0.00595806	0.0423498
ENSMUSG00000020422	Tns3	F830010I22Rik,TEM6,Tens1	3586.98	0.341922	0.341922	0.00390767	0.023617
ENSMUSG00000033597	Caskin1	3300002N10Rik,C630036E02Rik	1882.2	0.341828	-0.341828	0.0041954	0.0299297
ENSMUSG00000071573	Rnls	6530404N21Rik	34.1504	0.341333	0.341333	0.0160513	0.11503
ENSMUSG00000044339	Alkbh2	Abh2,mABH2	107.733	0.341052	-0.341052	0.00434973	0.0411686
ENSMUSG00000038702	Dsel	9330132E09Rik,DS-epi2	555.618	0.340755	0.340755	0.000508662	0.00813112
ENSMUSG00000070462	Tlnrd1	Mesdc1	369.573	0.340706	-0.340706	7.87286e-05	0.00204644
ENSMUSG00000003500	Impdh1	B930086D20Rik	1550.74	0.340634	-0.340634	0.00662666	0.0403923
ENSMUSG00000074578	Zfas1	1500012F01Rik,Zfos1	162.816	0.340572	-0.340572	0.000540599	0.0113214
ENSMUSG00000020773	Trim47	2210023F24Rik	237.949	0.340374	-0.340374	0.010511	0.0573705
ENSMUSG00000030084	Plxna1	2600013D04Rik,NOV,PlexA1,Plxn1	4748.52	0.34006	-0.34006	0.00196027	0.0158276
ENSMUSG00000044986	Tst	Rhodanese	1256.79	0.339983	0.339983	0.00926984	0.0487528
ENSMUSG00000039633	Lonrf1	NA	602.482	0.33993	-0.33993	0.00168788	0.0219019
ENSMUSG00000036555	Iqce	1700028P05Rik	747.785	0.33987	0.33987	0.00402601	0.0325711
ENSMUSG00000052688	Rab7b	5430435G22Rik,Rab7b	380.984	0.339836	0.339836	0.00177131	0.0219427
ENSMUSG00000052551	Adarb2	Adar3,RED2	47.336	0.339833	-0.339833	0.0159068	0.114421
ENSMUSG00000113585	Gm19605	NA	66.5645	0.339708	0.339708	0.0162483	0.0920134
ENSMUSG00000010608	Rbm25	2600011C06Rik,2610015J01Rik,A130095G20Rik	1849.21	0.339693	-0.339693	0.000453141	0.00667449
ENSMUSG00000021694	Ercc8	2410022P04Rik,2810431L23Rik,4631412O06Rik,B130065P18Rik,Ckn1,Csa	221.152	0.339628	-0.339628	0.000512108	0.0108325
ENSMUSG00000034739	Mfrp	NA	2854.57	0.339428	0.339428	0.000302173	0.00485069
ENSMUSG00000078864	Gm14322	NA	35.2774	0.339419	-0.339419	0.0184277	0.113467
ENSMUSG00000054555	Adam12	ADAM12,Mltna	261.507	0.339405	0.339405	0.0147596	0.0705956
ENSMUSG00000093784	Gm22394	NA	32.9782	0.339025	-0.339025	0.0172639	0.120242
ENSMUSG00000037169	Mycn	bHLHe37,N-myc,Nmyc,Nmyc-1,Nmyc1	174.04	0.338913	-0.338913	0.00978814	0.0570265
ENSMUSG00000097375	6720427I07Rik	NA	51.024	0.338911	-0.338911	0.0138997	0.0836869
ENSMUSG00000034121	Mks1	avc6,B8d3	269.647	0.338613	0.338613	0.00267018	0.0239004
ENSMUSG00000041272	Tox	1700007F02Rik	43.8334	0.338471	-0.338471	0.0183698	0.113266
ENSMUSG00000059974	Ntm	6230410L23Rik,B230210G24Rik,Hnt	2372.51	0.338444	-0.338444	5.95522e-06	0.000268257
ENSMUSG00000004891	Nes	ESTM46,Ifaprc2,Marc2,RC2	5459.68	0.338382	0.338382	0.00228592	0.0175479
ENSMUSG00000039831	Arhgap29	6720461J18Rik,B130017I01Rik,C76601,Parg1	700.709	0.33832	0.33832	0.00754257	0.0488033
ENSMUSG00000040613	Apobec1	NA	641.613	0.338282	0.338282	0.00205921	0.0210254
ENSMUSG00000020393	Kremen1	Krm1	978.445	0.338216	0.338216	7.44198e-05	0.00164189
ENSMUSG00000029016	Clcn6	NA	1806.42	0.338088	-0.338088	0.00195916	0.0174208
ENSMUSG00000053070	Cfap300	9230110C19Rik	483.187	0.338014	0.338014	7.79264e-05	0.00211161
ENSMUSG00000027878	Notch2	Motch B,N2	2619.23	0.337848	0.337848	0.00444342	0.030995
ENSMUSG00000062488	Ifit3b	I830012O16Rik	242.445	0.337751	0.337751	0.0166201	0.0742256
ENSMUSG00000034401	Spata6	1700062C23Rik,Hash,KRP	655.433	0.337583	0.337583	4.96679e-05	0.00161917
ENSMUSG00000032334	Loxl1	LOXL	499.954	0.337552	0.337552	0.00853338	0.0525913
ENSMUSG00000109523	Gdf1	Gdf-1	1053.55	0.337345	-0.337345	0.00225593	0.0187149
ENSMUSG00000016637	Ift27	2600013G09Rik,Rabl4	674.471	0.337288	0.337288	0.000527844	0.00998165
ENSMUSG00000030323	Ift122	C86139,sopb,Wdr10	1435.62	0.337149	0.337149	0.000268149	0.00464337
ENSMUSG00000023885	Thbs2	Thbs-2,Thrombospondin-2,TSP2	1161.37	0.337056	0.337056	0.00822009	0.046352
ENSMUSG00000041117	Ccdc8	ENSMUSG00000041117	367.7	0.336978	0.336978	0.00454118	0.0331943
ENSMUSG00000042010	Acacb	Acc2,Accb	255.048	0.336736	0.336736	0.00420692	0.0315619
ENSMUSG00000021703	Serinc5	A130038L21Rik,AIGP3,TPO1	1135.73	0.336158	0.336158	0.000431083	0.00647883
ENSMUSG00000037003	Tns2	nep,nph,Tenc1	470.149	0.336145	0.336145	0.00732979	0.0480105
ENSMUSG00000030064	Frmd4b	6030440G05Rik,GRSP1	284.796	0.336022	0.336022	0.00371058	0.0293308
ENSMUSG00000041598	Cdc42ep4	1500041M20Rik,Borg4,CEP4	2604.84	0.336005	0.336005	0.000606739	0.00811428
ENSMUSG00000031586	Rbpms	2010300K22Rik,2700019M19Rik,hermes	273.215	0.335786	0.335786	0.00373398	0.0295882
ENSMUSG00000037108	Zcwpw1	LOC381678	67.3393	0.335774	-0.335774	0.0055007	0.0485667
ENSMUSG00000022044	Stmn4	RB3	2729.86	0.335512	-0.335512	0.0100726	0.0508066
ENSMUSG00000030303	Far2	Mlstd1	413.709	0.335347	-0.335347	0.00300814	0.0270907
ENSMUSG00000006205	Htra1	HtrA1,insulin-like growth factor binding protein 5 protease,L56,Prss11,RSPP11	1554.87	0.335093	0.335093	0.0117105	0.0573368
ENSMUSG00000033460	Armcx1	3010033I09Rik	914.038	0.335079	-0.335079	0.00157225	0.0142819
ENSMUSG00000032119	Hinfp	DKFZp434F162,Mizf	516.104	0.335001	-0.335001	0.00296262	0.0257165
ENSMUSG00000040322	Slc25a24	2610016M12Rik	127.743	0.334928	0.334928	0.0135251	0.0895575
ENSMUSG00000024912	Fosl1	fra-1,Fra1	50.093	0.334742	-0.334742	0.015432	0.0907867
ENSMUSG00000030207	Fam234b	8430419L09Rik	2560.67	0.334647	-0.334647	0.000144887	0.00285087
ENSMUSG00000024084	Qpct	5730422A13Rik	93.1606	0.334603	-0.334603	0.00913473	0.0649389
ENSMUSG00000038976	Ppp1r9b	neurabin II,spinophilin,SPL,Spn	10416.7	0.334204	-0.334204	0.000567402	0.00644103
ENSMUSG00000035711	Dok3	p62Dok-like protein	32.3185	0.334092	0.334092	0.0174209	0.0998844
ENSMUSG00000074890	Lcmt2	Tyw4	147.516	0.334044	0.334044	0.00794385	0.0647323
ENSMUSG00000035513	Ntng2	2610016D08Rik,Lmnt2	1136.3	0.333859	-0.333859	0.00383315	0.0267431
[truncated: 53,398 more rows]
