# Supplementary material for: MYT1L haploinsufficiency in human neurons and mice causes autism-associated phenotypes that can be reversed by genetic and pharmacologic intervention
Source: Mol Psychiatry. 2023 Feb 14;28(5):2122–35. doi: 10.1038/s41380-023-01959-7 (PMC10575775; doi:10.1038/s41380-023-01959-7)
Supplement: Supplementary file 23 — Supplementary Table 9 [file 41380_2023_1959_MOESM23_ESM.xlsx]

## Sheet: PCR primer Myt1 KO mouse
PCR	Forward Primer (5’-3’)	Reverse Primer (5’-3’)	Reference Sequence ENSEMBL
wildtype	CTCTGAGGAGAAGCGCCatcgcac	CACTGGTACTCTTCTTCCACGGAAAATTACC	ENSMUSG00000061911
mutant	CTGAGGAGAAGCGCCACGGT	GGTGATGGGCCTCTGAGAGA	ENSMUSG00000061911

## Sheet: PCR primer MYT1L cKO ESC
PCR	Forward Primer (5’-3’)	Reverse Primer (5’-3’)	Reference Sequence ENSEMBL
5' arm	TCTACCCCATTATAGAGGACAAGG	AAGGGTGGCATATAACTTCGT	pFLIP-hsMyt1l (this study)
3' arm	GACGTGCTACTTCCATTTGTCAC	GGATTACACGGTGCCGCAG	pFLIP-hsMyt1l (this study)
loxP/wt	GGTATGTCCGCGCTTCCCT	GCGACCCTCTTCCACAGAA	ENSG00000186487
flp/wt	CCGTGGAACCAGCCATACAA	TTTACGAGCAAGTCTCGGGG	ENSG00000186487
neo	GACGTGCTACTTCCATTTGTCAC	TTTACGAGCAAGTCTCGGGG	ENSG00000186487

## Sheet: scRNA-seq barcodes
Barcode ID	sequence
BC5P04	GTGACTGGAGTTCAGACGTGTGCTCTTCCGATCTTCGTAGATCCCATATAAGAAA
BC5P05	GTGACTGGAGTTCAGACGTGTGCTCTTCCGATCTACGCGGAACCCATATAAGAAA
BC5P06	GTGACTGGAGTTCAGACGTGTGCTCTTCCGATCTCGCTATCCCCCATATAAGAAA
BC5P07	GTGACTGGAGTTCAGACGTGTGCTCTTCCGATCTGTTGCATGCCCATATAAGAAA
BC5P09	GTGACTGGAGTTCAGACGTGTGCTCTTCCGATCTATCGCCATCCCATATAAGAAA
BC5P10	GTGACTGGAGTTCAGACGTGTGCTCTTCCGATCTCATAAAGGCCCATATAAGAAA
BC5P12	GTGACTGGAGTTCAGACGTGTGCTCTTCCGATCTCACTCAACCCCATATAAGAAA
BC5P14	GTGACTGGAGTTCAGACGTGTGCTCTTCCGATCTTTGCGTCGCCCATATAAGAAA
BC5P15	GTGACTGGAGTTCAGACGTGTGCTCTTCCGATCTATATGAGACCCATATAAGAAA
BC5P16	GTGACTGGAGTTCAGACGTGTGCTCTTCCGATCTCACCTCAGCCCATATAAGAAA
BC5P17	GTGACTGGAGTTCAGACGTGTGCTCTTCCGATCTGCTACTTCCCCATATAAGAAA
BC5P18	GTGACTGGAGTTCAGACGTGTGCTCTTCCGATCTTGGGAGCTCCCATATAAGAAA
BC5P19	GTGACTGGAGTTCAGACGTGTGCTCTTCCGATCTATCCGGCACCCATATAAGAAA
BC5P20	GTGACTGGAGTTCAGACGTGTGCTCTTCCGATCTCCGTTATGCCCATATAAGAAA

## Sheet: qPCR primer
PCR	Forward Primer (5’-3’)	Reverse Primer (5’-3’)	Reference Sequence NCBI
Hes1	AAACCAAAGACGGCCTCTGA	GGAATGCCGGGAGCTATCTTT	NM_008235.2
Gapdh	TATGATGACATCAAGAAGGTGG	CATTGTCATACCAGGAAATGAG	NM_001289726.1
Myt1l	GCACAGAAGCCTCTCTGGAT	GAGGCCTGGTTGGATTTGGA	NM_001093775.1
Map2	TCACAGAAGGAGTGGGCCTT	CTGAGGAACCTTAATTCTTGCCA	NM_001039934.1
Scn5a	AGACTTCCCTCCATCTCCAGATA	TGTCACCTCCAGAGCTAGGAAG	NM_001253860.1
Tubb3	TTTTCGTCTCTAGCCGCGTG	GATGACCTCCCAGAACTTGGC	NM_023279.3
SCN5A	GGAGGAGTCCAGCAAGCAG	AACTGTCCTCTGGGGTCTCA	NM_000335.5
MAP2	CAGGAGACAGAGATGAGAATTCC	CAGGAGTGATGGCAGTAGAC	NM_001039538.2

## Sheet: shRNA oligos
Target Transcript	Destination Vector	Forward Primer (5’-3’)	Reverse Primer (5’-3’)	Reference Sequence NCBI
control	pSico PGK GFP kindly supplied by Dr. T. Jacks, Koch Institute for Integrative Cancer Research, MIT, USA	tcgagaaaaaaATCTCGCTTGGGCGAGAGTtctcttgaaACTCTCGCCCAAGCGAGATa	tATCTCGCTTGGGCGAGAGTttcaagagaACTCTCGCCCAAGCGAGATttttttc	N.A.
mouse Scn5a	pSico PGK GFP kindly supplied by Dr. T. Jacks, Koch Institute for Integrative Cancer Research, MIT, USA	TGGACCAAGGTGAAAGTCAATTCAAGAGATTGACTTTCACCTTGGTCCTTTTTC	TCGAGAAAAAAGGACCAAGGTGAAAGTCAATCTCTTGAATTGACTTTCACCTTGGTCCA	NM_001253860.1
human SCN5A	pSico PGK GFP kindly supplied by Dr. T. Jacks, Koch Institute for Integrative Cancer Research, MIT, USA	TGGGAATCCCTGGACCTTTATTCAAGAGATAAAGGTCCAGGGATTCCCTTTTTTC	TCGAGAAAAAAGGGAATCCCTGGACCTTTATCTCTTGAATAAAGGTCCAGGGATTCCCA	NM_000335.5
