# Supplementary material for: MYT1L haploinsufficiency in human neurons and mice causes autism-associated phenotypes that can be reversed by genetic and pharmacologic intervention
Source: Mol Psychiatry. 2023 Feb 14;28(5):2122–35. doi: 10.1038/s41380-023-01959-7 (PMC10575775; doi:10.1038/s41380-023-01959-7)
Supplement: Supplementary file 24 — Supplementary Table 10 [file 41380_2023_1959_MOESM24_ESM.xlsx]

## Sheet: antibodies
Antibody Antigen	Supplier #order number (host species)	Dilutions (IF=immunofluorescence, WB= western blot)
Alpha Tubulin	Sigma #T6074 (mouse)	WB: 1:10000
Calnexin	Abcam ab133615 (rabbit)	WB: 1:1000
FLAG M2	Merck SLCJ4124 (mouse)	IF 1:1000
GDI	Synaptic System #130 011 (rabbit)	WB: 1:1000
GFP	Abcam ab13970 (chicken)	IF 1:1000
KI67	Abcam ab15580 (rabbit)	IF 1:500 (brain slices)
MAP2	Sigma M2320 (mouse)	IF 1:1000
MYT1L	Millipore #ABE2915 (rabbit), (Mall et al., 2017)	IF 1:1000, WB: 1:1000 (2 μg/ml affinity purified)
NEUN	Synaptic System #266 004 (guinea pig)	IF: 1:1000 (brain slices)
RFP	Abcam ab62341 (rabbit)	IF 1:1000
SOX2 (A-5)	Santa Cruz Biotechnology sc-365964 (mouse)	IF 1:500 (brain slices)
TBR2	Abcam ab23345 (rabbit)	IF 1:500 (brain slices)
TUJ1	BioLegends #801202 (mouse)	WB: 1:1000
