# Supplementary material for: MYT1L haploinsufficiency in human neurons and mice causes autism-associated phenotypes that can be reversed by genetic and pharmacologic intervention
Source: Mol Psychiatry. 2023 Feb 14;28(5):2122–35. doi: 10.1038/s41380-023-01959-7 (PMC10575775; doi:10.1038/s41380-023-01959-7)
Supplement: Supplementary file 25 — Supplementary Table 11 [file 41380_2023_1959_MOESM25_ESM.xlsx]

## Sheet: plasmids
Plasmid	Construct Insert	Insert Sequence (5’-3’)
pX330-hsMYT1L (this study)	hsMYT1L guide exon 6	CACCGAGGAGAAGCGGCATCGCACG
pFLIP-hsMyt1l (this study)	hsMyt1l exon 6 and 7 with exon 7 flanked by loxP sites followed by flp flanked PGK NEO cassette and an 3' Myt1l homolgy arm for targeting	CTCCTGATTAAATATTCCCTACAAGGTTAAGGTCTGTTTATAATTGTTTGAGTAATACATTTAGATTGCCTGGTCTTACCCCCTGCCCTTGTAGAGGGCTTCCCTTCATGGAGGGAAACAGGATTAAAGCCCCATTAATAGAATGCCAGGGAGAGTGAGCCGCCCCTGCAGGGCTGGCCTGCACAGGCAGGATAAGCACATTGATGGCTGCTAATCTATCCCCAGATGGAGGTGGACACCGAGGAGAAGCGGCATCGCACGCGATCCAAAGGGGTTCGAGGTATGTCCGCGCTTCCCTGCATCCTGAGGCCGGCTCAGGGTCACCTTCATCCTGCGGAACTGAGGTCGATTCTGACCCCACTTTCATAACTTCGTATAGCATACATTATACGAAGTTAT…
pSicoR PGK puro (Addgene #12084)	Puromycin	N/A
pCAGGS-flpE-puro (Addgene #20733)	FlpE recombinase	N/A
pTet-O-Ngn2-puro (Addgene #52047)	mmNgn2	N/A
pMDLg/pRRE (Addgene #12259)	Gag and Pol	N/A
pRSV-Rev (Addgene #12259)	Rev	N/A
pCMV-VSV-G (Addgene #8454)	VSVG	N/A
FUW-M2rtTA (Addgene #20342)	reverse tetracycline transactivator	N/A
FUW-GFP-Cre (Pak et al., 2015)	Cre recombinase	N/A
FUW-GFP-dCre (Pak et al., 2015)	truncated Cre recombinase	N/A
tetO-mmMyt1l (Mall et al., 2017)	mmMyt1l	N/A
tetO-mmMyt1laa99-1187 (this study)	mmMyt1laa99-1187	N/A
tetO-GFP (Mall et al., 2017)	GFP	N/A
FSW-rtTA (this study)	rtTA	N/A
FUW-hChR2(H134R)-mCherry (Addgene #20938)	hChR2(H134R)-mCherry	N/A
