# Supplementary material for: MYT1L haploinsufficiency in human neurons and mice causes autism-associated phenotypes that can be reversed by genetic and pharmacologic intervention
Source: Mol Psychiatry. 2023 Feb 14;28(5):2122–35. doi: 10.1038/s41380-023-01959-7 (PMC10575775; doi:10.1038/s41380-023-01959-7)
Supplement: Supplementary file 26 — Supplementary Table 12 [file 41380_2023_1959_MOESM26_ESM.xlsx]

## Sheet: mouse_cell_id
Adipocytes.PanglaoDB	Astrocyte.Top500.TM	B.cell.Markers.TM	Bladder.Cell.Top500.TM	Cardiac.Muscle.Cell.HighFCMarkers.TM	Cell.cycle.Lander	Cholangiocyte.PanglaoDB	Chondrocyte_Panglao	Endothelial.Cell.Top500.TM	Epidermal.Cell.Top500.TM	Epithelial.Cell.Top500.TM	Fibroblast.Markers.TM	Granulocyte.Markers.TM	Hepatocyte.Markers.TM	Keratinocyte.HighFCMarkers.TM	Microglial.Cell.Top500.TM	Monocyte.Top500.TM	Myocyte_Mall	Neuron_Mall	Oligodendrocyte.Top500.TM	OPC.Lander	Osteoblast_Panglao	RadialGlia-Id3.Lander	T.cell.Top500.TM	Type.B.Pancreatic.Cell.Top500.TM
10.1093/database/baz046	10.1038/s41586-018-0590-4	10.1038/s41586-018-0590-4	10.1038/s41586-018-0590-4	10.1038/s41586-018-0590-4	10.1016/j.cell.2019.01.006	10.1093/database/baz046	10.1093/database/baz046	10.1038/s41586-018-0590-4	10.1038/s41586-018-0590-4	10.1038/s41586-018-0590-4	10.1038/s41586-018-0590-4	10.1038/s41586-018-0590-4	10.1038/s41586-018-0590-4	10.1038/s41586-018-0590-4	10.1038/s41586-018-0590-4	10.1038/s41586-018-0590-4	Trapnell et al, Nature 2010 S3	GSM1269905	10.1038/s41586-018-0590-4	10.1016/j.cell.2019.01.006	10.1093/database/baz046	10.1016/j.cell.2019.01.006	10.1038/s41586-018-0590-4	10.1038/s41586-018-0590-4
Slc36a2	Eps15	Cd79a	Hspa1b	Myoz2	Mcm4	Sstr2	Smo	4930540M03Rik	AI661453	Pbp2	Dpt	S100a8	Gm2083	Mt4	Fermt3	Gda	Tnnc2	Sst	Eps15	Spp1	Ephb4	Id3	Fermt3	Pank3
P2rx5	Ttyh1	H2-Aa	Gda	Tcap	Smc4	Slc4a2	Tcf4	Gm7030	Mrgprb3	4930540M03Rik	Ccdc80	S100a9	Serpina1a	Calml3	Tlr1	Zfp217	Ckm	Npy	Nxt2	Ccnb1	Foxo1	Id1	Snai3	5330439B14Rik
Lep	Rimklb	H2-Eb1	Zeb1	Smpx	Gtse1	Sctr	Gli3	Olfr731	Il1rl2	Hspa1b	Lum	Mmp9	Apoc3	Them5	Aif1	Fam49a	Myl4	Rtn1	Lrrc8b	Pdgfra	Nf2	Foxj1	Gm7030	Stxbp1
Ucp1	Sesn3	H2-Ab1	Chrdl1	Tnnc1	Ttk	Krt7	Gm21983	Tead4	Tnk1	Vmn1r181	Gsn	1100001G20Rik	Serpina1c	Dsg3	P2ry6	Rab8b	Atp2a1	Fos	Ppp2r5b	Dcn	Mmp13	Mt1	Olfr919	Slc24a2
Cidea	Chrdl1	Cd74	Cd302	Cox8b	Rangap1	Kcnn2	Mia	Tax1bp3	Foxi2	E330009D11	Sod3	Pglyrp1	Apoc4	S100a14	Rasgrp3	Gm5431	Tnni2	Nnat	Ttyh1	Rlbp1	Ccl11	Mt2	Tbc1d10c	Uba5
Prdm16	Mir135a-2	Cd79b	Ggcx	Mylk3	Ccnb2	Itgb4	Mmp13	Fas	Prom2	Rad51ap2	Htra3	1810033B17Rik	Bhmt	Pkp1	Rgs10	Cklf	Mybph	Actg1	St3gal3	Slc6a13	Fgfr1	Pla2g7	Rps19-ps3	Rad51ap2
Lhx8	Fads2	H2-DMb2	E330013P04Rik	Ckmt2	Cenpa	Ggt6	Runx2	Gm1987	Erbb2	Gpr143	Loxl1	Lcn2	Hpd	Pax9	Rasl2-9-ps	Tmem38b	Acta1	Uchl1	Slc24a2	Inmt	Col11a2	Hes5	Olfr1066	Prkce
Epsti1	Mapk4	Ms4a1	Cxcl14	Mb	Cenpe	Cftr	S100a8	Nostrin	Olfr1066	Banf2	Mgp	Hp	Fabp1	Dsc3	Arap3	Ear10	Cox6a2	Reln	Zdhhc17	Pnlip	Nlrp3	Hes1	Npm1	Otoa
Mc2r	Foxb1	Faim3	Loxl2	Pln	Cdca8	Cckbr	Creb3l2	6330409D20Rik	Ust	Vmn2r110	Fbln1	Pygl	Serpina1b	Lypd3	Slamf9	Gm8884	Mylpf	Stmn3	Carhsp1	Lum	Bglap3	Mia	Ehd3	Kcnj11
Ffar2	E330013P04Rik	Cd19	Tnfsf15	Pgam2	Ckap2	Aqp4	Gm5849	Olfr1049	Aldh3b2	Ssxb3	Bgn	Slpi	Serpina1d	Cyp4f39	Lactb	Ryr1	Myl1	Stmn1	Atat1	Cmbl	Bglap2	Egr1	Ly75	2310047B19Rik
Pikfyve	Aldh5a1	Ly6d	Ccdc152	Csrp3	Rad51	Aqp1	Fgf18	Rasgrp3	Bicd2	Sbpl	Igfbp4	Hdc	Fgb	Calm4	Slc38a7	Lactb	Actn2	Cpe	Spt1	Pcolce	Bglap	Metrn	Rgs10	Grin1
Cyp11b2	Cpe	Cd52	Tepp	Mybpc3	Pcna	Pigr	Gadd45b	Gkn3	Serpinb5	Vmn2r2	Serping1	Ifitm6	Mup3	Klk11	Liph	Rgs10	Myom2	Slc25a4	Dock5	Postn	Runx2	Fos	Tbxa2r	Grip1
Tlr2	Cxcl14	Ptprcap	Entpd2	Ckm	Ube2c	Ggt1	Col9a1	Arap3	Tab3	Map3k13	Dcn	Cd177	Gnmt	Lad1	Nfam1	Clec4e	Cox8b	Atp1a3	Bcorl1	Apod	Postn	Tmem47	Nt5e	Exph5
Tlr4	Zfp428	H2-Ob	Vcan	Actn2	Lbr	Jag1	Runx3	Olfr566	Exph5	LOC666331	Fstl1	Padi4	Uox	Vsig8	Hsf2bp	Atg4c	Trim72	Tubb3	Rcan2	Ednrb	Sfrp4	Ednrb	Hn1	2310010J17Rik
Adrb1	Mfn1	Rps27	Plk2	Myom2	Cenpf	Gpbar1	Emp1	Rhox4g	Lysmd1	Tspan1	Gas1	Fpr2	Akr1c6	Ovol1	Gdf9	Tep1	Mb	Gpm6a	Rasgrp3	Scrg1	C5ar1	Tppp3	Apol7e	Sntg1
Adrb2	Entpd2	Rpl18a	Agtr2	Tnnt2	Birc5	Ggt7	Matn3	Plk2	Myo19	Acsbg2	Lhfp	Mxd1	Apoa2	Rab25	Commd8	Nfam1	Pygm	Nsg2	Gjb1	Tmem45a	Slc6a6	Clu	Abcb9	Gm15941
Adrb3	Lrrc4b	Cd37	Gdf9	Tnni3	Dtl	Krt19	Nog	Nepn	Krt5	4933430I17Rik	Cygb	S100a11	Fgg	Trim29	Gpr157	Stxbp6	Dhrs7c	Marcksl1	Tubb4a	Fam70b	Insr	Serpine2	Gnal	Golga3
Fabp4	Myo10	Rps19	Gpr161	Actc1	Dscc1	Onecut2	Bmp2	Myo10	Aadacl3	Gm853	Rbp1	Retnlg	Apoa1	Eppk1	Asap3	Crlf2	Tcap	Gap43	Atg4c	Cspg4	Penk	Riiad1	Bach2	Aqp11
Tnfrsf9	Abcb9	Coro1a	Nav1	Hspb7	Cbx5	Alpl	Hapln1	Rtp3	Sema3c	A730036I17Rik	Cfh	Chi3l1	Tat	Fam25c	Man2b1	Ccdc12	Hrc	Meg3	Hs3st1	Cacng4	Wnt5a	Gfap	Mapk11	Cux2
Tbx1	Tmem184c	Fcer2a	Col4a5	Trdn	Usp1	Hnf1b	Col2a1	Timp4	Sipa1l1	4732471D19Rik	Dpep1	Gp49a	Fbp1	Aldh3b2	Mir18b	Man2b1	Anxa11	Stmn2	St7l	Fabp7	Lrp4	Sparcl1	Def6	Ube2o
Tmem26	Timp4	Btg1	Sema3c	Lmod2	Hmmr	Alb	Crtac1	Sox18	Psen1	Coch	Mmp2	Gsr	Aldob	Dsc2	Adamts16	F10	Chrng	Hbb-bs	Stxbp6	Pbk	Lrp5	Apoe	Cd97	Helq
Tcf21	A730036I17Rik	Rps20	Gpr1	Obscn	Wdr76	Agr2	Cytl1	Ctla2a	C130039O16Rik	9530027J09Rik	Serpinf1	Lilrb4	Fga	Gm94	Capza2	Cd97	Csrp3	Ndn	Lrrc4b	1110015O18Rik	P2rx5	Slc1a3	C130039O16Rik	V1ra8
Adipoq	Fbxo2	Ltb	C130039O16Rik	Adprhl1	Ung	Muc3	Igf2	Olfr223	Mir5115	Klhdc8a	Ogn	Trem3	Serpina1e	Pitx1	Tlr4	C130039O16Rik	Apobec2	Ndrg4	Tmem184c	Emid1	Efnb2	Nlrx1	Fgd3	Ttc30b
Cfd	Slc29a2	Il2rg	Tlr4	Myl1	Hn1	Tff3	Sox6	Olfr936	Egr3	Mir210	Mfap5	Alox5ap	Serpina3k	Serpinb5	Lrrc33	Ubl3	Klhl41	Vamp2	Snrpn	Serping1	F2r	Selm	Ppp2r5a	Cmpk2
Acvr1c	Kif1a	Rpsa	Spats2l	Myh6	Cks2	Tff1	Vegfa	Clec14a	1700003G13Rik	Fabp9	Col1a2	Lyz2	Hpx	Tgm1	Msrb2	Diap1	Casq2	Aplp1	Ubl3	Olig1	Hif1a	Ttyh1	Cd69	Unc13b
Slc2a4	Kcnc4	Bank1	1810055G02Rik	Fabp3	Kif20b	Sox9	Pbx3	Gm13242	9530027J09Rik	Vmn1r222	Col3a1	Sepx1	Pck1	2310033E01Rik	Cebpa	Capza2	Coq8a	Syp	C030030A07Rik	Vtn	Pard6g	Gstm1	P2ry10	Kif1a
Lpin1	Mir326	Cd22	Lrrc61	Hrc	Cdk1	Epcam	Matn1	2810025M15Rik	Zfp266	Rad9b	Fxyd1	Cxcr2	Gc	Esrp2	Olfr114	Ifi30	Casq1	Olfm1	Fbxo2	Prc1	Ibsp	Lxn	Grk6	Rad9b
Plin1	C030037D09Rik	Rpl37a	Col14a1	Art1	Slbp	Cldn4	Chad	Fabp9	Csnk2a2	Gm14812	Gpx3	Lilrb3	Arg1	Krt6a	Fam49b	Lrrc33	Tnni1	Snhg11	Rab6b	Fam180a	Fas	Cyr61	Nr4a3	Kcng3
Pck1	Gria2	Rpl13a	Ly6c1	Fsd2	Aurkb	Mmp7	Ager	Olfr114	Cebpa	Foxe1	Pdgfra	Adam8	Ahsg	Lgals7	Tbc1d14	Ppp2r5a	Hfe2	Igsf5	Tbc1d14	E130306D19Rik	Olfml1	Fbxo2	Arpc1b	Defb1
Pparg	Dock4	Napsa	Pvr	Doc2g	Kif11	Tff2	Lum	Ly6c1	Efha1	EU599041	Col1a1	Prdx5	Apoh	Dsg1b	Cyp4v3	Dna2	Fgf21	Slc22a17	Kif1a	Bgn	Spp1	Mlc1	Moxd2	G6pc2
Retn	3110039I08Rik	Shisa5	Nr4a3	Casq2	Cks1b	Scgb3a1	Mgp	5031434C07Rik	Vmn1r222	4930549C01Rik	Clec3b	Plbd1	Mat1a	Dsp	Tbx6	Fam49b	Sgca	Ly6h	Chn2	Lmcd1	Socs3	Enkur	Cd226	5330411J11Rik
Mest	Rnf24	Arhgdib	Six5	C130080G10Rik	Blm	Fxyd2	Lcn2	Cmpk2	Klc3	4930546K05Rik	Ltbp4	Pilra	Kng1	Dmkn	Chn2	Oas1a	Igf2	Crmp1	Slc48a1	Col1a2	Esr1	Mlf1	Chordc1	Kctd12b
Adm2	Nacc2	Pou2af1	Ccnl1	Ankrd1	Msh2	Defb1	Pthlh	Pls3	4933436C20Rik	Hdhd1a	Mxra8	Ngp	Angptl3	Fxyd3	3830403N18Rik	Cmpk2	Unc45b	Nsg1	Cttnbp2	Spc25	Npnt	Mgst1	Akap13	Ppp1r37
Stat6	Hepacam	Rps18	Aard	Cox6a2	Gas2l3	Lcn2	Tnc	V1ra8	Limk2	Gm10267	Igf1	Lrg1	Hamp	Lass3	Sepp1	Tmem26	Tgm2	Tspan7	E130201H02Rik	Calcrl	Fgfr2	Slc9a3r1	Ubash3a	4931431B13Rik
Tfe3	Fgd6	Rpl13	3110039I08Rik	Ttn	Tyms	Cxcl1	Col6a1	Unc13b	Tmod4	Olfr1122	Crispld2	Gda	Apoc1	Spink5	Mir326	Arpc1b	Hspb7	Hba-a2	Trim36	Itih5	Plcd4	Bcan	4921525B02Rik	1700110K17Rik
Cpped1	Slc25a23	Fau	7530420F21Rik	Popdc2	Hjurp	Lgals2	Stat1	Kctd12b	Cttnbp2	Rnf24	Rcn3	Pram1	Alb	Aim1l	Angptl7	Tbc1d2	Myoz2	Fosb	4921525B02Rik	Tmem100	P2rx4	Fabp7	Nsg2	Ube3c
Appl2	Pde8b	Rac2	Hspa1a	Dhrs7c	Hells	Tacstd2	Col11a1	Sepp1	Gm11202	Olfr1160	Scn7a	Cd300lf	Ttc36	Prom2	Dock4	Grk6	Actc1	Ftl1	Rhog	Adm	Col1a1	Dbi	Gm6251	Cttnbp2
Apol6	P4ha3	Rps9	1810013L24Rik	Txlnb	Prim1	Elf3	Vdr	Dock4	Ascl2	Olfr1354	Gstm1	Ly6c2	Cdo1	Anxa8	36951	Ccl2	Atp1a2	Gnao1	Nacc2	Tmem176a	Vdr	Emp2	Rpl34-ps1	Pcdha2
Pxmp2	Wwc1	Rps13	Gm7538	Ank1	Uhrf1	Spp1	Sdc3	1700109F18Rik	Gm14092	Acrv1	Tcf21	Anxa1	Otc	Aqp3	Trim36	N4bp2l1	Gprc5c	Fxyd6	Hepacam	0610040J01Rik	Tnfsf11	Ppp1r3c	Pou6f1	4930405A21Rik
Agt	Adamts20	Blk	Coq10b	Ldb3	Ndc80	Muc5b	Acan	Etl4	Abca12	2610206C17Rik	Rarres2	Lgals3	Azgp1	Grhl3	Abca9	March1	Cacna1s	Dpysl3	Slc25a23	Pmel	Sp7	Igfbp5	Tnfsf11	Mir487b
Slc1a5	Slc6a11	Rpl32	Dcbld2	Myh7	Mcm6	Lgals4	Chodl	Vwf	Osbpl5	Olfr782	Ecm1	Nfe2	Ambp	Sult2b1	Rhog	Trim36	Cav3	Bex2	Sv2a	A930009A15Rik	Thy1	Wls	Snora15	LOC100504608
Acsl1	Acsl3	Rps24	Clec11a	Xirp2	Rrm1		Prg4	Hspa1a	Olfr301	Fgf4	Pcolce	Rac2	Pah	Tmprss13	6530439I21	Gm11202	Itgb1bp2	Rab3a	Prr5l	Cav1	Col12a1	Tpbg	2610206C17Rik	Sv2a
Car3	Slc12a4	Rps7	Tceal8	Trim54	Mlf1ip		Scrg1	Pcdhb4	Skint7	4930555G01Rik	Sdc2	Fgr	Pzp	Mpzl2	Il1a	Rhog	Myom3	Mapt	Apba1	Nupr1	Tlr5	Fgfr3	Pabpc1	Scfd1
Bcat2	Myh15	Rps16	Rassf1	Ryr2	Top2a		Comp	Gm7538	Cldn1	4930456L15Rik	Pcolce2	Arhgdib	Mbl2	Esrp1	Dnajc28	Apba1	Pgm5	Scg5	Exd2	Gstm2	Il33	Hepacam	1700034I23Rik	5830403M04Rik
Pnpla2	Olfr1512	H3f3a	C430049B03Rik	Mtus2	Hmgb2		Dlk1	Hspb1	Rhbdf2	1700013G24Rik	Pam	Slfn4	Orm1	Tacstd2	Dcbld2	Rhbdf2	Mybpc1	Akr1a1	Adamts20	Ckap2	Cyp27b1	Aqp4	Gm15441	Cdhr1
Cidec	Hrsp12	Tmsb10	Fzd7	Cox7a1	Ccne2		Il10ra	Rassf1	Snord100	Gm6268	Islr	Cd52	Rbp4	Chit1	Pde8b	Apoc2	Col1a1	Islr2	Vamp2	Spry1	Cx3cl1	Olig1	Rgs1	Cerkl
Cdo1	Pfn4	Spib	Egr2	Hfe2	G2e3		Atf4	Olfr615	Aggf1	Olfr1335	Lgals1	Slc2a3	2810007J24Rik	Zfp750	Gcnt1	Fanca	Ckmt2	Nr4a1	Prrg1	Top2a	Gper1	Tnc	Socs1	Lhfpl4
Apoc1	Npc1	Rps28	Il11	Apobec2	Tmpo		Atrx	Efna1	Hspb1	Nxnl1	Serpinh1	C5ar1	Tdo2	Tmem79	Ppfia4	Ppfia4	Ryr1	Dusp1	Bcas1	1190002F15Rik	Cd44	Mt3	Pik3ip1	Fam187b
Mmp2	Nxnl1	Stk17b	Sync	Srl	Nusap1		Ctnnb1	C430049B03Rik	Sprr2e	Gdap10	Igfbp7	Pfn1	Ttr	Tgm3	Chst7	Ppp1r15b	Art1	Egr1	Ttbk1	Ube2c	Olfml2b	Slc4a4	Crtam	Cacna1d
Postn	Atp1b2	Sh3bgrl3	Socs1	Smyd1	Ncapd2			4930555G01Rik	Mesp2	D14Ertd449e	Matn2	Itgb2l	H2-Q10	Cdh1	Gusb	Abcd1	Slc2a6	Tmem130	Npc1	Ccl7	Phex	Gng12	Prss12	Mir344
Lox	Olfr64	Mir682	Zbtb10	Ppp1r3a	Mcm2			Prrg1	Efna1	1700108M19Rik	Abca8a	Mmp8	Cyp3a11	Zfp185	Nhlrc3	Hlcs	Myh4	Stxbp1	Prox1	Cp	Itga2	Pacrg	Ctsw	Uso1
Col6a2	Tagln3	Rpl17	Ppfibp1	Klhl31	Kif2c			Cd36	Snord66	Fgf20	Col6a1	Tmsb4x	Gsta3	Irf6	Sipa1	Necap2	Plpp7	Mllt11	Agpat4	Vcan	Bmp1	Rspo3	D14Ertd449e	Lyplal1
Zbtb16	Mapt	Rpl35	Fstl3	Trim63	Cdca2			Alpl	Sult5a1	Prss54	Ms4a4d	Gmfg	Hgd	Klc3	Kcnk12	Gusb	Nmrk2	Spock2	Mtap7d2	Ugdh	Alpl	Phgdh	Dnajc15	Asb1
Gulp1	Pcdhgb1	Rps11	Impact	Itgb1bp2	Nasp			Tspan9	Tspan9	Gm13718	Bicc1	Cd44	Rgn	Rhov	Gm5796	Gdpd3	Pgam2	Slc6a1	Adssl1	Mdk	Calb1	Tril	Tuba3a	Sfxn2
Fzd4	Arxes1	Rpl36	Samd5	Kcnk3	Gmnn			Ppfibp1	Casz1	Fam189a2	Fbln5	Camp	Serpinc1	Klk10	Npc1	Adssl1	Adprhl1	Stmn4	Mapt	Gpr17	Maged1	Qk	Olfr156	Slc9a7
Trip10	Rgs6	Hvcn1	Mir767	D830015G02Rik	Cdc6			Tmem88	Fstl3	Prnd	Slc43a3	Slfn1	Cyp2e1	Gpx2	Zfp105	2210417A02Rik	Camk2a	Gng2	Tmem81	Tnfrsf1a	Vcam1	Ccdc80	Slc25a40	Gm4791
Fgf7	Ttll8	Uba52	Gdap10	Cmya5	Pold3			Dab2ip	Il1rn	Fam166a	C1ra	Vasp	C8g	Slc5a1	D15Ertd621e	Myo1g	Pdlim3	6330403K07Rik	Mpp5	Ptprz1	Col11a1	Aard	Bcl11b	D930007P13Rik
Maob	Fam184a	Fcrla	Rgs6	9330158H04Rik	Ckap2l			B3gnt3	Gnai1	Trim75	Col6a2	Adpgk	Car3	Bnipl	Foxb2	Gm2a	Srl	Cd200	Gnai1	Cdc25c	Cxcl12	Plat	Zdhhc24	Sdk2
Socs1	Bcan	Ccr7	Fndc3b	Myocd	Fam64a			Dysf	Skint8	4930579F01Rik	Sfrp1	Fcer1g	Apoc2	Ckmt1	Gpr137b-ps	Dear1	Ldb3	Podxl2	Llgl1	Pcdh15	Pth1r	Olig2	Rasal3	Gpr137b-ps
Arnt	Mt1	Rps3	Gpr180	Hspb6	Ubr7			Nova2	Tollip	Olfr894	Cp	Glrx	Uroc1	Klf5	Olfr156	Pacs2	Cap2	Scd2	Foxb2	Ckap2l	Itga5	Rfx4	Ccdc88c	Fam184a
Sult1a1	Igdcc4	Rps25	Sfxn3	D830005E20Rik	Fen1			Gm6696	Sfxn3	Ssxb6	Ecm2	Hmgb2	Vtn	Fam83g	Rasal3	1600014C10Rik	Lrmda	Atp6v0e2	Phc2	Pdgfrl	Nod2	Cmtm5	Cdkn1b	Pvrl3
Nnmt	Rcn2	Rps15a	Ifitm1	Ppp1r14c	Bub1			Prnd	Atp6v0a4	Bsx	Axl	Cd24a	Mup20	4833423E24Rik	Arhgap12	2400009B08Rik	Chrnd	Gng3	Pacs2	Lhfpl3	Nod1	Id4	Mir3096	Nprl3
Aoc3	Cml3	Rpl19	Fnip1	2310046A06Rik	Brip1			Olfr361	Prickle3	Ripply1	Nfia	Cybb	Itih4	Evpl	4930487D11Rik	Ccdc88c	Ankrd23	Clip3	Slc25a27	Ogn	Egfl6	Socs3	Slc6a19	Fam166a
H6pd	Tas2r125	Tnfrsf13c	Ugdh	Fbxl22	Atad2			Wwtr1	Bcl11b	Olfr109	Rbms3	Tyrobp	Reep6	Sytl1	Fam3a	Capg	Klhl40	Tcf25	2400009B08Rik	Itih2		Scd1	Gm19705	Pclo
Cyp27a1	Ildr2	Cytip	Parp3	Cpt1b	Psrc1			Ptprg	Cab39l	Odz3	6330406I15Rik	Gpsm3	Apom	Ripk4	Slc15a4	G6pd2	Tmem38a	Ache	Slc15a4	Mcm3		Hey1	Mirlet7f-1	4930563E22Rik
Ebf2	Krtap5-3	Ptprc	Gm5077	Sgcg	Rrm2			1700084E18Rik	Fos	Dmrt3	Il11ra1	Pilrb1	Cyp2c70	Pkp3	Cd276	Cd300ld	Lmod3	Arl8a	D7Ertd443e	Pgcp		Aldoc	Runx3	Ankrd60
Mnda	A330093E20Rik	Pfn1	0610038B21Rik	Fhl2	Tipin			Gm13280	Skint9	Tex22	Col15a1	Pgd	Plg	Sdc1	Cep68	1700029H14Rik	Cacnb1	Rab6a	Olfr479	Neu4		Anxa2	1700029H14Rik	Nf2
Hsd11b1	Odz3	Syk	Wwtr1	Corin	Casp8ap2			Ptrf	D7Ertd443e	Dhh	Apoe	Lcp1	Ces1c	Krt80	Vps18	Slc15a4	Tekt5	Hnrnpa0	Slc4a2	Emp3		Atp1b2	Mex3b	Pcdhga9
Ar	Ccdc88a	Rpl23	Ildr2	Fitm1	Tubb4b			Dhh	Gm15413	4930528D03Rik	Fhl1	Hk3	Slc25a47	Tfap2c	Cass4	Snord23	P2rx3	Rab6b	Zcchc24	Slc6a20a		Ncan	38961	Gad1
Gdf10	Zcchc24	Rpl41	Scarf2	Eno3	Kif23			Defb7	Lass3	Tshr	Ddr2	C030046I01Rik	Agxt	Sbsn	P4ha1	Ccdc88a	Cdsn	Ndnf	9330111N05Rik	Igf2		Atp1a2	Snord23	Odz3
Cyp1b1	Acot5	Cxcr5	Col11a1	Sgca	Exo1			Lmcd1	4833423E24Rik	BC055402	Smoc2	Lyst	Slc27a2	Sfn	Atp6ap1	Smpdl3b	Crym	Snap25	Slc6a9	Kif2c		Cybrd1	Gm20324	Mir760
Col5a3	Lmcd1	Rps29	Cntn4	Nppb	Rfc2			Afap1l1	Ceacam14	Rs1	Entpd2	Slfn2	Ttpa	Dapl1	Card9	Nuak2	Spink4	Dpysl5	Kcnq3	Zcchc24		Tmem107	Arhgef3	Peli3
Steap4	BC055402	2010001M09Rik	Odz3	Yipf7	Pola1			Tas2r123	Gm12505	Snord88c	Olfr1033	Ncf1	Pon1	Krtdap	LOC100041346	Card9	Fn3k	Syt1	Cldn11	Mxra8		Lgals1	5830416I19Rik	Chrnb2
Ccl11	Mir9-2	Siglecg	Zcchc24	Kcng2	Mki67			Arhgef3	9530008L14Rik	Ssxb8	Ltbp1	Alox5	Cml2	Ehf	Pdia3	Ostm1	Tmem86a	Ctxn1	Pigz	Ampd3		Slc14a2	Cd96	1700092M07Rik
Nr1h3	Lfng	Sell	Ptch2	Alpk3	Tpx2			Tmem182	Klf16	Olfr456	Rhoj	Txn1	Mug1	Capns2	AY512915	Pilrb2	Adssl1	Cadm3	Cpox	Ccnb2		Rhoq	Rps2	Pomt2
Deptor	Htr6	Fcrl1	Gpx7	Sh3bgr	Aurka			LOC100041346	Ly6g6e	Tnmd	Qpct	Mrgpra2b	F2	Rhbg	Acp2	Spn	Lmod2	Diablo	Cdc42ep2	Chst11		Tlcd1	Znrf1	Sft2d3
Cyth3	Wasf3	Rplp2	Mpdz	Mlf1	Anln			Olfr1156	Olfr1178	Aox3l1	Pgcp	Sorl1	Aldh1l1	Perp	Zfp385c	Krt80	Adamts2	Wdr6	Lmf1	Kif20a		Rhoc	Lfng	Casc4
Fmo1	Zfp572	Foxp1	Tshz3	Lrrc10	Chaf1b			Cdkn1a	Gipc1	1700007K09Rik	Tnxb	Igsf6	Fgl1	Plek2	Gm8615	Stom	Ankrd2	Scamp5	Daam2	Musk		Sox9	Snord88c	Cib3
Acadsb	Sox9	Pyhin1	Slc1a7	Alpk2	Hjurp			Tenc1	Slc25a48	Rn45s	Vim	Pilrb2	Hrg	Tmem54	Selplg	Snord88c	Myf6	Gabbr1	Car2	S100b		Ccnd1	Rpl27	Usp9x
Xdh	Adcy2	H2-Oa	Lamb2	Fndc5	Tacc3			Tm4sf1	Teddm1	Capn6	Abi3bp	Flna	Mup17	Celsr2	Hmga2-ps1	Klra2	Tnnt1	Wsb1	Galc	mt_AK131586		X1500015O10Rik	Spn	Atp4a
Rspo3	Ephx2	Rps14	Rbms2	Asb11	Mcm5			Ldb2	Trp63	Adamts13	Mmp23	AB124611	Mettl7b	Ociad2	Mir297-1	Hiatl1	Bcam	Mapk8ip1	Pde1c	Efemp1		Bhlhe40	Rn45s	2410021H03Rik
Ptges	Lrp8	Rps10	Mrgprf	Myom1	Anp32e			Cdc42ep2	Krt80	Abpa	Eln	Ltb4r1	Aldh8a1	Clca5	Gm10345	Sirpb1a	Cyfip2	Celf4	Sorbs3	Gpc5		Zfp36l1	Ccr7	C2cd2l
Creb3l1	Daam2	Rpl21	Itga5	Rbm24	Dlgap5			Abcb1a	E130218I03Rik	Il31	C1s	Clec12a	Ephx2	Cbr3	Iffo1	Zfp385c	Car6	Sv2a	Sort1	Tmem176b		Ddit4l	5830411N06Rik	Snap25
Angptl2	Elmod3	H2-K1	Sema6c	Slc2a4	Ect2			Lpl	Fut2	A930011G23Rik	Timp3	Actb	Rdh7	Avpi1	Skil	Ggh	Alpk3	Prkar1b	1110057K04Rik	Shc4		Nim1k	Snora44	0610007L01Rik
Adam12	Car2	Dusp2	Erf	Chrm2	Nuf2			Fam124b	Cdkn1a	Pax8	Adamts2	Rasgrp4	Mup7	Plcd1	Ctsb	Selplg	Tmem182	Cd24a	Nap1l5	Gm2a		Nme5	Selplg	Gpr27
Adh1	Chst1	Serp1	Artn	Kbtbd10	Cdc45			Sorbs3	2310014L17Rik	Nlrp4f	Lama2	Evi2b	Ces3a	Fam83h	Gm10248	Hmga2-ps1	Smpx	Tubb4a	Rufy3	S100a1		Lfng	Rps6	1810012K16Rik
Lbp	A730056A06Rik	Apobec3	Chrd	Lrrc2	Ckap5			Eepd1	1700007K09Rik	Foxd3	Selm	Ccr1	Cyp2c50	Gsta4	Pdgfb	Gm5547	Lpl	Syt11	Stmn4	Galnt3		Tagln2	Rps8	Rab3gap2
Nmb	Sox5	Rpl12	Sox5	Nkx2-5	Ctcf			Clec2d	Ccdc90a	Olfr530	Fbln2	Ckap4	Haao	Grhl1	Icosl	Ifngr2	Asb2	Pea15a	Ugt8a	S100a16		Mfge8	Gm10345	Zfp738
Rarres2	Ptplb	H2-DMa	Jkamp	Nrap	Clspn			Pdgfb	Kremen2	Mir582	Pcsk6	AA467197	Hrsp12	Clic3	5430427O19Rik	Hcls1	1500015O10Rik	Sdc3	Mir1249	C1qtnf6		Stom	Dnaja1	Steap2
Fst	F3	Rps26	C1rl	Hhatl	Cdca7			Olfr132	Ggh	Gm10408	Fbn1	Prr13	Cyp2d10	Prrg4	Ifngr2	Gm5434	Cobl	Fabp7	Srcin1	Afap1l2		Pbxip1	Donson	Hdac6
Egfr	Fam181a	Rps5	Lix1l	Tnni3k	Cdca3			Nos2	Sh2d4a	4930452B06Rik	Anxa5	Actn1	Dpys	Kctd1	Spam1	Tmcc1	Sgcg	Snord49b	Txndc16	Lbp		Emp1	Actn1	Col6a6
Cpxm1	Fut9	Rps3a	Hoxa11as	Fam40b	Rpa2			Mmrn2	Ptplb	Olfr154	Col14a1	Taldo1	Apob	Acer1	Usp35	Rgs19	Myl6b	Evl	Sec11c	Cdkn2c		Mpp6	Smc4	Cypt3
C3	Mir1249	Rpl34-ps1	Gm10248	Des	Gins2			Rgl1	1110057K04Rik	4921523A10Rik	Nid1	Syne1	Mup15	Mapk13	Slc5a10	Zfp710	Ablim2	Ppp3r1	Gnptab	Vipr2		Pdpn	Pde4d	Ints3
Adamts5	1700028B04Rik	Lsp1	Pard3b	Cav3	E2f8			Meox2	Mrgprb2	Nkx2-1	Mgst1	Ltf	1190003J15Rik	Ly6g6e	Rgs19	Cbl	Gadd45a	Cirbp	Phactr1	Chst5		S100a16	Gnb2l1	Syt7
Timp1	Atp13a5	Rpl8	4930528F23Rik	Tuba8	Cdc25c			Ppp1r16b	Ephx3	5430428K19Rik	Gpx8	Clec4a2	Bhmt2	Ppp1r13l	Eef2k	Napsa	Abra	Syn2	Ppp1r16b	Gpx8		Tspan33	Leprotl1	Tmem215
Metrn	Slc7a2	Cr2	Prelp	Mylk4	Nek2			Cyr61	Nudt17	Olfr26	S100a6	Ncf2	Gchfr	Pvrl4	Zfp710	Plaur	Myoz1	Ppp2r2c	Sp7	Pdpn		Aldh1l1	Gm5547	Smug1
Metrnl	Tst	Gpr171	Gstm2	Coro6	Cdc20			Krtap31-2	A730085K08Rik	Iqcf3	Gstt1	Shfm1	Apoa5	Tfap2a	E330016A19Rik	Ly86	Myh7b	Syngr3	5730403B10Rik	Lims2		Fam212b	Vmn1r193	Zdhhc22
Myo1c	Ptar1	Rpl23a	C1qtnf6	4930513N10Rik	Rad51ap1			Mtap4	Hras1	Gm8801	Ptgis	Hcst	Ugt2b5	Serinc2	D4Wsu53e	Slc44a2	Cyp4f18	Cadm4	Tmeff1	Mavs		Fzd9	Ccr9	Igf2as
Nqo1	Mir874	Fam65b	Plbd2	Trim55				Mir468	Smug1	Snord88a	Sulf2	Fpr1	Hao1	Rdh12	Ly86	Slc11a1	Actn3	Gpm6b	Qdpr	Aurka		Pdlim5	Znrf3	Usp35
Syap1	Idi1	Btla	Hoxa13	Lrrc14b				Vmn1r197	Olfr102	Olfr46	Srpx	Itgam	Glyat	Fam83b	Gm6432	Serpinb10-ps	Dclk1	Nrn1	Wbp2	Emp1		Eepd1	Ppp1r16b	Gm20300
Crnde	Tef	Rps8	Rgl1	Lmod3				Olfr362	Mfsd5	Vmn2r27	Lrp1	Myh9	Asgr1	Crlf1	Slc11a1	Igsf6	Slc4a3	Map4	Inf2	Olig2		Ier3	Arhgef18	Slc7a2
Aqp5	Galntl1	Ptpn6	Bag3	Mybphl				1190002H23Rik	Olfr26	Duoxa2	Gstm2	Cyba	Keg1	Eps8l2	Krtap31-2	Lat2	Kcnq4	Tspyl4	Rbbp9	Aox3		Fbln2	Rplp0	Neil2
Tspo	Mt2	Rpl18	Crtap	Fhod3				Bcl2l1	Epn3	Olfr1426	Tbx20	Cotl1	1100001G20Rik	Elf3	Lpin2	Klk1b1	Tspan32	Tubb4b	Pink1	Myt1		Junb	Snord38a	E130317F20Rik
Azgp1	Mir344e	Ets1	G630071F17	Hspb2				Zfp423	Ptpn3	Lce1h	Heyl	Sell	Hp	Spnb3	Rab39	Faim	Tap2	Atp6v0a1	Fam168a	Fignl1		Pea15a	Defa5	Phactr1
Lrp1	Wnk2	Ms4a4c	Dnajc25	Synpo2l				Id1	Tns4	1700020N18Rik	Aebp1	Lyz1	Saa4	Fgfbp1	Tubgcp5	Gm13139	Myog	Calb2	9130019P16Rik	Pcdhgc3		Kcne1l	Prkca	C2cd4a
Pde3b	Fam168a	Ikzf3	E530011L22Rik	Nexn				Aplp2	Gan	Ubl4b	Ndrg2	Plaur	Apof	Krt13	B3galnt1	Irf5	Slc2a4	Sez6l2	9330159F19Rik	Gpsm2		Etv4	Il22	Eml6
Lgals12	Rmst	Ralgps2	Col5a2	Usp13				Fli1	Eef2k	Mir122a	Nedd4	Lst1	Aadac	Trp63	Lat2	4930468A15Rik	Slc17a7	Dner	Frmd5	Mir568		Ramp1	Elf1	Prkca
Serpinf1	9330159F19Rik	Rpl39	Ptar1	Tmem182				Xaf1	Mir3060	Gm17821	Pmp22	Zyx	Selenbp2	Epha1	Basp1	Usp12	Fam171a2	Atp1b2	Tshb	Cd9		Sfxn5	Glra4	Pbx3
Cpt1b	Epdr1	Ly6e	Ube2l6	Sbk2				D5Ertd577e	Crybg3	Klk1b1	Nfib	Ncf4	Cyp2d26	Wnt4	Numb	Naip2	Scara5	Nudt3	Rtkn	Fanci		Egfr	4930524L23Rik	Gjd2
Elovl3	1190002H23Rik	Rpl37	Col1a2	Myzap				Fam70b	Gprin2	Olfr1037	Pdgfrl	Csf2ra	Cfhr2	Cd109	Mef2c	P2rx7	Trim54	Cdk5r1	Psat1	Fam64a		Klf4	Btg1	Pldi
Ppargc1a	Psat1	H2-D1	AF357359	Tecrl				Eml1	Capns2	1700093K21Rik	Sulf1	Myo1f	Cpb2	Pard6g	9130019P16Rik	Sirpb1b	Mybpc2	Snap91	Arl8a	Zic4		Gpx8	Peli1	Bbs2
Mpzl1	4930468A15Rik	Gimap6	Basp1	Myo18b				Laptm4a	Ppl	Adam26b	Cald1	Sh3bgrl3	Adh1	Krt16	Gm13139	Xaf1	Pdk2	Ncdn	Bcl2l1	Cd40		Cpne2	Gm9961	B3galnt1
Cited1	Zfp423	Rpl9	Gpnmb	Asb14				Nodal	Zfp341	Calca	Atp1a2	Lsp1	Amdhd1	Erbb2	Irf5	H2-T24	Pfkm	Csdc2	Pgbd5	Meox1		Chchd10	Il27ra	Ins2
Dpt	Itih3	Rpl27	Zfp423	Tbx5				Actn4	Zfp593	Asgr1	Tmem45a	Il1r2	Cyp2j5	Ptgr1	P2rx7	Pik3r5	Acsl6	Prkacb	Wnt3	Ect2		Ndrg2	Snord73a	Mir344e
Hoxc9	1700071M16Rik	C130026I21Rik	Nol3	Rpl3l				Cd38	Gm19668	Rrh	Cd63	Chi3l3	Cth	Duox1	Naip2	Ncoa3	Nrap	Cnih2	Pgp	Rcn3		Rmst	Gimap4	Zfp568
Esm1	Hdac8	Sp140	Dcn	Xirp1				Cav2	Pou2f3	1700095B10Rik	Prkcdbp	Cnn2	Pcbd1	Pir	Fli1	Zdhhc7	Igfbp5	Pkia	Tmem88b	Cyp2j9		Nebl	1190002H23Rik	A2ld1
	Fam107a	Cd72	Zbed6	2310050B05Rik				Rnf125	Dffa	Slc26a7	Adamts5	B430306N03Rik	Baat	Ankrd22	Sft2d2	Rb1	Extl1	Atxn10	Mbp	1190002H23Rik		Jam2	Rpl4	4930524O08Rik
	4930505G20Rik	Rps23	Qsox1	Mov10l1				H2-Q4	38596	Rhcg	0610007N19Rik	Apobr	Ugt2b36	Gsto1	Zfp513	Kctd20	Cox7a1	Snca	Krt28	Wipf1		Acsbg1	Rps27a	Nol4
	Slc14a2	Prkcb	C2	Scn5a				Dok4	Calm4	Gm13109	Fgfr1	Plp2	Itih2	Psapl1	4632427E13Rik	Plcg2	Mef2c	Tagln3	C630004H02Rik	Pold1		Pon2	Hspbap1	Tmem22
	Rab31	Rpl7	Eml1	Me3				S100a16	Irx3	BC061194	Cpxm1	Tmem154	Mup12	Mreg	H2-T24	Ace	Csdc2	Ubqln2	Eml1	1810010H24Rik		Fosb	Sh2d2a	C630004H02Rik
	Slc6a1	Rplp1	Mmp14	Kcnj3				St6galnac2	Mir708	Slc14a2	Podn	Hmgn2	Cyp2a12	Grhl2	Edem2	Lrrc20	Rgma	Pcsk1n	Stx6	Cdc14a		Smpdl3a	Pik3r5	Bex2
	Klhdc7a	Cd24a	Dzip1	Bves				Smad6	Wnk2	Alppl2	Mfap4	Fam101b	Nudt7	Gpr87	Ncoa3	Evi2a	Gpr146	Sbk1	39692	Tgfa		Fat1	Lime1	Slc9a8
	Phgdh	Rpl14	Evx1	Myl3				Scgb3a1	Fam84a	4930442L01Rik	Prelp	S100a6	Pigr	Kcnk7	Mtdh	Irf7	Avil	Eno2	2810468N07Rik	Tnr		Sema6a	St8sia1	Gramd1c
	Lphn1	Cd2	Mxra7	2310042D19Rik				Meox1	Lce1m	A930001C03Rik	Cd302	Pkm2	Kng2	Chl1	Cerk	Arhgef37	Afap1l1	Ptprn	Erbb3	Phxr4		Gdpd2	Tapbpl	Gck
	Hhatl	Gimap1	Fam38b	Mypn				Car5a	Wnt3	Scgb3a1	Fkbp7	Cfp	Acaa1b	Wnt7b	Dpysl2	Lrp1	Ttn	Apbb1	Aatk	Pllp		Tsc22d4	Gramd1a	1810062G17Rik
	Vmn2r-ps129	Rpl38	Glt8d2	Art3				Ctnnb1	Klf6	Wfdc8	Ddah2	Clec4e	Cps1	Fam84a	2310046O06Rik	Fam96a	Macrod1	Elavl3	Mir878	Arhgap31		Sall3	Rnf125	Mir670
	Baalc	Rps21	Pdgfrl	Rbm20				4930425O10Rik	Fat2	Taf7l	Rcn1	Itgb2	Hal	Cdcp1	Upk1b	Mir325	Tenm4	Plppr3	Rab31	Kcnh8		Gsta4	H2-Q4	St8sia1
	Olig1	Map4k1	Parva	Pygm				Dnm3	Lypd3	1700120K04Rik	A130040M12Rik	Mgst1	Acsm1	Hspb8	Plxnb2	Usp25	Ctrb1	Npas4	Dctn1	Tbx18		Cspg5	Unc5cl	Klhdc5
	Mid1ip1	Actb	Avpr1a	Ppargc1a				Vwa3a	Rtkn	Gprc5d	Sox9	Gpi1	Crp	Trim16	Rab31	St8sia4	Car9	Cplx1	Tmem210	Serpine2		Neat1	7420426K07Rik	Slc7a15
	Cadm2	Limd2	Eda2r	Sln				Slfn3	Muc15	Olfr345	C1qtnf7	Cebpe	Hmgcs2	Dsg1a	Xlr	Ifi204	Scn4a	Nrxn2	Jph4	S100a3		Efcab1	Cd7	Gm4925
	Mir325	Rpl3	Fbln5	Gm1078				Rasal2	Fam160b2	Olfr741	Kdelr3	Bmx	Acat3	Efna3	Trmt12	Mir3971	Chrne	Rcan2	Mtap7d1	Creb5		Nes	Map3k1	Mir337
	2610017I09Rik	Rps4x	Nup98	Eef1a2				Ercc1	Hspbap1	Psmb11	Aldh1a1	Tkt	Serpinf2	Lgals3	Evi2a	Stat6	Rbm24	Ids	Slc6a1	Tram2		Mest	Gpr18	B830017H08Rik
	Frmd4a	Eef1a1	Prdm6	Pm20d2				Herc6	Csda	Gm7550	Lamc1	6430548M08Rik	Ass1	Nipal2	Lrp1	LOC100038947	Ggt5	Ccl27a	Glod4	Serpinf1		Slc6a11	Ddb2	Efhc2
	Phkb	Lcp1	Rab2b	Kcnj5				Rftn1	Ptpn14	Snord22	Dpysl3	Trem1	C4bp	AA986860	Marcks	A130077B15Rik	Col5a3	Slc24a3	1700024F13Rik	Enpp1		Glul	Gm15698	Pcnx
	Rpe65	Ciita	Lrp1	Cap2				Ablim1	Anxa8	Olfr657	Zbtb20	Cpne2	Cyp3a25	Ptprf	Cebpg	Rap2b	Acox2	Pkm	Dnm3	Tacc3		Fam181b	B4galnt1	Zfp161
	4930480K15Rik	Rps15	Tnfsf9	Kcnj11				Mir669j	Fam83g	Rasgef1c	Fgl2	Arpc2	Upb1	Tmem132a	Frmd4a	Ethe1	Chil1	Thy1	Gamt	Spry4		Camk2d	Gm13546	Meis3
	Vmn1r196	Bcl11a	Mir325	Spnb1				Aplnr	Zfp607	Mir299	Timp2	Rin3	Pemt	Kank1	Sdf2l1	AF251705	Usp2	Rtl8b	Phgdh	Loxl3		Zfp36l2	Gm6602	4930579K19Rik
	Dgkb	Srgn	Foxl1	Tcea3				Olfr58	Dok4	Gm14124	Emp3	Csf3r	Pipox	Ces1b	Hs1bp3	Sfpi1	Jsrp1	Gad1	Snx30	Cyp1b1		Gja1	H2-Q6	Tspyl2
	Dpy19l3	Ezr	Dact1	Jph2				Vwa1	2310046O06Rik	Tex28	Olfml2b	Dgat1	Slco1b2	2310002J15Rik	Jam2	Rgs14	Camk2b	Syn1	Evi2a	Htra3		X2810459M11Rik	Snord22	Synpr
	Arxes2	Tbc1d10c	Tmem140	Fam174b				Tmem140	BC117090	Gm20410	Gpm6b	Pnkp	Dmgdh	Niacr1	Sgce	Lipe	Syngr1	Cacna2d2	Aktip	Ccl5		Spry2	AI467606	1700049G17Rik
	Lrrc58	Rplp0	Thsd4	Pcp4l1				Kctd19	Hsd3b6	4933405L10Rik	Pdlim2	Arrb2	Mosc1	Tst	Cfh	Fam46a	Mmp2	Rcn2	Rab2b	Ezh2		Vim	Ablim1	4930568K20Rik
	Heatr8	Cd55	Ints6	Slc4a3				Tnfsf10	BC064078	Snord34	Fkbp9	Ostf1	Ftcd	Emp2	A130077B15Rik	Api5	Ddit3	Eif1b	Olig1	Agbl2		Acadl	Alkbh4	Hcn3
	4933405L10Rik	Vpreb3	Gfpt2	Nrtn				S100a13	Them5	Scgb3a2	Slc1a5	Cyb5r4	Hc	Clip4	Mitf	Map3k5	Ctxn3	Rnf14	Ermp1	Maml2		Igfbp2	Ctla4	Zfp354b
	Gm5069	Satb1	Bmp1	Chchd10				Tgtp2	4930527G23Rik	Ceacam11	Spon1	Cyfip2	Gm4952	Pitx2	AF251705	4930545L23Rik	Vsir	Retreg2	Grhpr	Klhl5		Ckb	Olfr373	Pcsk1n
	Gm11149	Map3k1	C1s	Ccdc141				Cd274	Extl1	Lrrc30	Lamb1	Pstpip1	Apcs	Ly6d	Sfpi1	Atp7a	Mypn	Dlx1	Cyp2j12	Frmd7		Paqr8	Tasp1	Fnip2
	Kcnk2	Rpl4	Sgce	Kcnq1				Jam2	Krt1	Trpv4	Kazald1	Mmp25	Cfi	Ptpn13	Hmha1	Ppm1h	Dysf	Tmem163	Anks1b	Ccl2		Gng5	Cd274	Aldh1l2
	4930545L23Rik	Gpr18	Gm5113	Nppa				Stc1	Foxn1	Eddm3b	Mmp14	Gapdh	Cyp2c29	Aldh3a1	Gm10406	Stard3	Ctla2a	Ttyh3	Mid1ip1	Fam70a		Hspa2	Tgtp2	Lrp11
	Sash1	Rps27a	C1qtnf1	Pfkm				Edn1	Atp2b4	AY761184	Socs2	Mapk13	Cyp2c68	Krt32	Slc16a6	Plek	Arpp21	Nap1l5	Nkain2	Abtb2		Lrig1	Slc2a4rg-ps	Sh3pxd2a
	Fndc4	Rps12	Nfic	1700113I22Rik				Utrn	Foxk1	1700128A07Rik	Serpinb6a	Gpx1	Fetub	Polr3g	Itgb5	Mefv	Ccdc141	Ina	2610017I09Rik	Fkbp9		Erf	Rpl39	Vmac
	Mir2136	Cd83	Pcdhb19	Myl7				Snx11	Ubp1	Gm6320	Gata4	Nfam1	Aadat	Gcat	Ppm1h	Sepx1	Tmod1	Rac3	Synpr	Cenpe		Zic5	Gm14085	Adra2a
	Mir1251	Rpl6	Kcnk2	Dmpk				Sh2d3c	Gm10782	1700007J10Rik	Spry2	Lrrk2	Agmat	Fabp5	Stard3	Arl11	Casz1	Rundc3a	Cyhr1	Slc2a12		X1810037I17Rik	1110032F04Rik	9430032N09Rik
	Spata3	Ppp1r16b	Fstl1	Pxmp2				Gopc	Mir365-1	Capn11	Anxa1	Arpc5	C9	Car13	Plek	Gng2	Foxo6	Cx3cl1	Sec14l5	Slc22a8		Bcl2	4930478L05Rik	Pxt1
	Ncam1	37135	2010310C07Rik	Fam195a				Slc38a5	Mmaa	2010310C07Rik	Ifitm2	Abtb1	Slc27a5	5730559C18Rik	Gm6121	Lcp1	Atp2a3	Cck	Cadm2	Lad1		Ier2	Snord34	Zdbf2
	Emx2os	Rpl11	Arih1	Prkaa2				Olfr520	Anxa7	Olfr1087	Slc16a2	Gpr97	Mbl1	2310002L13Rik	Abcb4	Ncf1	Txlnb	Dync1i1	Nrn1l	C1qtnf2		Vcam1	Gpr114	Olfm4
	Tlr3	Rpl5	Mir199a-1	Slc47a1				Dll4	Mageb5	4833427F10Rik	Cd34	Rgs18	0610005C13Rik	Ces2g	Tlr3	2610029I01Rik	Atf3	Msi2	Pcsk1n	Ccnd1		Ptn	Sh3bp1	Zfp92
	Sc5d	Scd1	2810433D01Rik	Nudt8				Lipe	Pdzk1ip1	Adam26a	Ifi27l2a	Glipr2	AI182371	Paqr5	1700015E13Rik	40057	Atp1b2	Caly	Degs1	Lama1		Nkd1	Pacsin1	Pomc
	Pou2f1	Iqgap1	Hic1	Pdk4				Olfr1415	Snord47	1700015E13Rik	Ebf2	Ppp1r18	Fah	Gja1	Phf15	AU019990	Pi15	Mapre2	Snapin	Smc4		Trim47	Fam65b	Atp7a
	Aplp1	Gnb2l1	Bdh2	Rxrg				Cnn3	Tead3	Hoxb1	G0s2	Ceacam10	Apon	Bdh1	Arl11	Il17ra	Tm6sf1	Vbp1	Gm11149	Adamtsl3		Ptprz1	Gm10778	Ero1lb
	Ifna5	Rpl27a	Tspan18	Klhl30				Lhx6	Parl	Olfr1280	Mfap2	Nhsl2	Itih3	Mall	6330418K02Rik	Capza1	Ccl5	Clstn3	B3gat1	Vegfc		Krcc1	Rgs14	1700007L15Rik
	Sycp3	Cd69	Arhgap6	Rnf207				Olfr1350	Stap2	Spinlw1	Txndc5	Ccnd3	Agt	Scnn1a	Ncf1	Tlr7	Smyd1	Dtx3	Gm10538	S100a6		Scd2	Dusp10	Slc7a14
	8430419L09Rik	Rpl10a	Prkcc	Akap6				Gm3763	2010107G23Rik	Tulp2	Ifitm3	Coro1a	Hnf4a	Ccbl1	D8Ertd82e	Elf4	Gtpbp2	Syt4	Nkx6-2	Kank1		Tnfrsf19	Zfp831	Zxda
	Abhd6	Rps6	Nup210l	Plin4				Dennd3	Pard6b	40238	Pi16	F630028O10Rik	Cyp2f2	Igfbp2	Ccdc88b	Mir5098	Art5	Polr2m	Dusp10	Irak4		Zfp36	Ascl3	Phf15
	Igsf11	P2ry10	Cdr2	Dsp				D8Ertd82e	Ccr4	Msln	Emp1	Anxa2	Proc	Entpd3	40238	Emp3	Atp1a3	Sncb	Dync1li2	Sh3bp4		Idi1	Olfr1258	Fam159b
	Neurog2	Acp5	Sec31a	Asb15				Gm14525	Wdr65	Gm16833	Col5a2	Ptprc	Itih1	Il17rc	Vmn1r80	F13a1	Ppfia4	Sult4a1	Tex2	Btd		Serpinh1	Hmha1	Kcnip1
	Gpr37l1	Rps2	C4b	Lrrc39				Slc22a8	4930515G16Rik	Kcna7	Ptrf	Abca13	Ugt2a3	Cst6	Abhd6	Thap6	Mamdc2	Kcnip2	Ncam1	Mc5r		Ntrk2	Ift80	Casr
	Lonrf3	Gimap3	Plat	Lrrc3b				E030010A14Rik	Cdh3	4930511M11Rik	Maged2	Ankrd22	Mup16	Dennd2c	Trem2	Ccl9	Spsb1	Pcbp4	Stard3	Rnf43		Suclg2	Ppm1h	2900008C10Rik
	Cyp2d22	Fam107b	Gm10471	4732415M23Rik				Ctnnbip1	Tuba8	AU015228	E030003E18Rik	Dok3	Lcat	Thop1	Tlr7	Trps1	Tceal7	Tspan13	Sc5d	Col1a1		Metrnl	Ifi203	Msln
	Bai3	Rpl35a	Ptk7	Clip4				Tgtp1	Ndfip2	Gm527	Ace	Arid3a	Elovl2	Klk13	Lilra5	Pomp	C1qtnf3	Trp73	Aplp1	Bcas1		Rgma	Gm6121	Parp6
	Phactr3	Rel	Krtap1-4	Tmod1				Tspan18	Pigf	Nup210l	Steap3	Samd9l	Serpina3m	Endou	Kcnj2	Was	Prkag3	Ier2	Efhd1	Plk1		Rcn1	Fau	Mesp1
	1600014C23Rik	Actr3	5031410I06Rik	Ppp1r3c				Cdc42ep1	Gm5416	Gjd4	Mn1	Tmcc1	Leap2	Ap1m2	Ccl9	Pilra	Slc40a1	Cplx2	8430419L09Rik	Notch1		Axin2	Lcp1	2810021J22Rik
	AI464131	Blnk	F830016B08Rik	Dsg2				Retn	Zcchc8	Olfr70	Prrx1	Emb	Aspdh	Ephx3	Tomt	Glud1	Psen2	Pnmal2	D8Ertd82e	Angptl1		Klf9	Ccr4	Rspo4
	Slc27a1	Chst3	Nr1d2	Plin5				Cyp2d22	Ndel1	Slc23a1	Akap12	Ipcef1	Akr1c20	Rab27b	Ivns1abp	Csgalnact2	Hephl1	Vgf	Cdc42ep1	Cdca8		Klf15	Hoxb1	Tmem199
	Itgb8	Cybb	Hspb8	Hrasls				Rasgrf2	Gadl1	Mir154	Oat	G6pdx	Dpyd	Baiap2	Cryl1	Cebpb	Srpk3	Nxph4	4930452G13Rik	Mc4r		Npas3	Cxcr6	Gm19461
	Trps1	Stap1	Pde9a	Angpt1				Tmtc2	Eea1	Greb1l	Gpc6	Dhrs9	Adh4	Nqo1	Spata13	Inpp5f	Loxl1	Snn	Ankrd46	Gpt2		Sat1	40057	Dopey1
	Tmem229a	Snx2	AF357355	Pabpc4				Dusp1	Flrt3	Mir1967	Angptl2	2310001H17Rik	Slc10a1	Gm3776	Ptpra	Eif2ak1	Pik3ip1	Pcbp2	Igsf11	mt_AK143357		Chst2	Il17ra	Taar1
	Omg	Rps17	Hoxa10	Tmem38a				Plat	Olfr1288	Iqcf5	Mxra7	Mgst2	Spp2	Duoxa1	St6galnac4	Pira11	Rbfox1	Zcchc12	Phactr3	Hapln3		Paqr4	Vmn1r80	Inha
	Mir1247	Itga4	Praf2	Cited4				Cxx1a	Gm5414	1600014C23Rik	Cebpd	Fam65b	Mup14	Casz1	Lmo2	Ptplad2	Tceal5	Syngr1	Itgb8	Lpo		Cd63	Capza1	2310028H24Rik
	2810459M11Rik	Rpl31	Plod1	Ak1				Gm9766	Cyp2b10	Npy	Nenf	Grina	Cbs	Fam57a	Lgmn	Cryba4	Cbfa2t3	Irf2bpl	2310044H10Rik	Hps1		Spry1	Slamf1	Vegfa
	Tmem44	Cd38	LOC100861572	Abra				Spnb2	2810405K02Rik	Gm6614	Fcgrt	C3	Sardh	Net1	Abhd15	Ogfrl1	Mustn1	Kif1a	Slc8a3	Boll		Dkk3	Tgtp1	Tmem27
	Prh1	Plac8	Pla1a	Pkp2				Tmem44	Gjb5	Olfr412	F2r	Mrpl33	Cyp1a2	Nipal1	Gfm2	Mapk7	Nppc	Vstm2l	Cxx1a	Sema3d		Bmpr1a	Emp3	Abhd15
	Gm9766	Rnase6	Gm11696	Mtfp1				Sox17	Edaradd	Rhox2f	Gfpt2	Sfpi1	F12	Fosl1	Arhgef40	Prcp	Aldh3b1	Ncam1	Gm10471	S100a13		Epdr1	AW112010	C2cd4c
	Slc4a4	Dok3	Adamts17	Trim72				Sema7a	Zc3h12a	Ampd1	Fxyd6	Iqgap1	Hsd3b3	Pof1b	Tmem8c	Gm885	Asb16	Cmip	Tmem229a	Nuf2		Yap1	Mir1967	Slc22a23
	Glud1	Sp100	C1qtnf7	Slc36a2				Olfr622	Hspb8	Vegfa	Emilin1	Lbr	Sec14l2	Tmprss11a	Cryba4	Nadk	Fsd2	Nfix	Papss1	Ggt5		Adamts1	Was	Gm10845
	Mtap2	Rpl10	Lpar1	Rragd				Ddit4	Cyp2g1	Cldn9	Oaf	Unc119	Igfbp1	Ggt6	Cyfip1	Pot1b	Cdh13	Nhlh2	Omg	Meis1		Mns1	Tmem225	1700042O10Rik
	Vegfa	Cfl1	Apol6	Rrad				Gm13154	Anxa1	Smgc	Slc29a1	Ceacam1	Hacl1	Ssx2ip	Slc1a3	Tiam2	Oxtr	Dpysl2	Mtmr10	Cenpn		Aldoa	Ikzf3	Ccdc142
	Nphs1as	Gm5148	Necab1	Ephx2				Tmtc1	Rapgefl1	E230025N22Rik	Lrrc17	Atp8b4	BC024386	Pla2g4f	Ogfrl1	Ctsh	Lynx1	Dact1	Ptbp2	Spsb4		Ccnd2	Spata13	Zim1
	Kif1b	Atp2a3	Itih5	Myl4				Ifih1	Bcl9l	B3galt2	Osr1	Il1f9	Qprt	Rapgefl1	Prcp	Stk24	Pstpip1	Magee1	Ptpra	Cks2		Slc1a4	Snord99	Vwa5b2
	Pcdhga12	Gm8369	Cachd1	Mlana				Tcf23	Sh3yl1	AY512931	Laptm4a	Il1rn	Stard10	Krt5	C1qc	Ldlrad3	Smim5	Ip6k1	Stambp	Fkbp7		Nog	Ampd1	Rhox3f
	Gpt2	Cxcr4	Pde12	Cidea				Oasl2	Lgals7	C1qtnf3	Vcam1	Pxn	Ugt3a2	Plbd1	Plod1	Adam15	Tspan7	Ppp3cb	Sema7a	Pmp22		S100a11	Xrn2	Usp51
	Cdh20	Mndal	Tas2r143	Cryab				Efr3b	Sult2a3	Espnl	Naalad2	Aldh3b1	Mgst1	Ppl	Adam15	Ptger1	Cd200	Tmem132a	Hoxd1	Cdca3		Itga6	Prrc2c	Jph3
	Ppp1r3c	Cd53	Pcdh7	Got1				Adam15	Epb4.1l4a	Serpinb9f	Crip1	Mettl9	Cfb	Stap2	Ctsh	Mir5123	Lpin1	Agap2	5031410I06Rik	Frk		Fgfbp3	Tcf7	Cdx4
	Slc1a3	Tsc22d3	4931440P22Rik	Tpm1				Plod1	Snora31	4931440F15Rik	Ppap2b	Cd33	G6pc	Cd44	B430010I23Rik	4833419F23Rik	Tmem45a	Dcaf7	Inpp5f	Kcnj16		Dusp1	Mir363	Pla2g6
	2810055G20Rik	B4galnt1	Tgfbr3	Acacb				Ehd1	Leprel1	1700001J03Rik	Selenbp1	Msra	Acnat1	Spint2	Tex12	Mx1	Alox5ap	Dlg4	Ddit4	Ltbp1		X3110082J24Rik	Rps3	Hmgn3
	Prnp	Pax5	D630033O11Rik	Murc				Lrrc3b	Wiz	4933413J09Rik	Ctgf	Tnfaip2	1300017J02Rik	Tiam1	Leprel1	Il10ra	Ndrg1	Nsmf	Kif1b	Cdo1		X1700088E04Rik	Card6	Nell1
	Efr3b	Pdcd4	Il13ra2	3425401B19Rik				Lnx2	Wnt7b	Col28a1	Lpl	Rab44	Bbox1	Fam83c	Mir5123	Fyb	Rdh5	Zcchc18	Cdh20	Rassf4		Add3	Gfp_transgene	Prkacb
	Rnd2	Acap1	Ddit3	Parm1				Slc19a3	Lrsam1	1700019B03Rik	Ahnak	Svil	Pxmp2	Tuft1	Kcnk13	Rassf3	Col3a1	Brk1	1700047M11Rik	Nt5dc1		Lrp4	Cd6	LOC100861572
	B3galt2	Ebf1	Fam102b	Frmd5				Gm14781	Slco3a1	D6Ertd474e	Lama4	Myl6	Ugt2b1	Hebp2	Il10ra	Susd3	Tcp11l2	Grin1	1500004A13Rik	Kif23		Ifitm3	Lingo4	Snph
	Fbxo44	Hmha1	Akap2	Dbh				Col28a1	Pde12	4933425L06Rik	Adamtsl2	Arhgap30	Chchd10	Klrg2	Fyb	Neurl2	Col6a3	Nisch	Dock3	Troap		Tspan15	Rpl28	Fam164c
	Lingo4	Tspan32	Ehbp1	Art5				Olfr1382	Eps8l2	4931440J10Rik	40787	Itgal	C8a	Mgst3	Specc1	Sstr4	Sema4d	Dcx	Prnp	Slc25a29		Slc27a1	Cd163l1	Ptprt
	Gstm5	Sp110	Il17c	Ndrg4				H1foo	Aff1	Chrna1	Il17d	Dhrs7	Ddt	Plch2	Ctns	Alox5ap	Cd36	Cacng7	Rnd2	Epn2		Glud1	Stk24	Adamts17
	1700010K23Rik	Tpt1	Tgfbi	Asb2				Fam65a	Tmprss13	Rgl3	Colec12	Treml2	F10	Bcl11b	Susd3	Ms4a6b	Gramd1b	Tmeff1	Aif1l	Qpct		Timp3	Podnl1	Kcnk16
	Ptprt	Ptp4a3	Gm19589	Kcnh2				Rassf3	Zfp692	2410012E07Rik	Col5a1	Arhgap9	Cyp2c44	Crb3	Fam102b	Tgfbi	Kank1	Nlgn2	Plod1	Gm19705		Hopx	Mir93	Glt8d1
	Snph	Arhgef1	Socs3	Abcc8				Hey1	AW555464	A330048O09Rik	Cyp1b1	Nin	Aass	Myh14	Npl	Ltb4r1	Asb11	Cend1	Fbxo44	Timp4		Cav2	Cfl1	Mtap9
	Tex12	Mef2c	Mirlet7e	Myadml2				Akap2	Tnpo2	Pmfbp1	Art4	B230208H11Rik	Gcdh	Bag2	Fbrsl1	Il17c	Tnnt2	Camk2b	Ldlrad3	Jun		Arl4a	Mir5123	Gipr
	1700001J03Rik	Cmah	Cnrip1	Adck3				Cyb5r1	C030019I05Rik	Kiss1r	Fmo2	Slc16a3	Ces3b	Reep4	Scamp5	6330407A03Rik	Cacng6	Inpp5f	Amph	Cxcl12		Chpt1	Dusp2	Tox3
	Mir125b-1	Slfn2	Mir99b	Slc25a26				Sstr4	Npl	Slc5a9	Pdlim3	Rnf144a	Mup1	Iffo2	Alox5ap	Stx16	Heyl	Mff	Gstm5	Col3a1		Fhl1	Rnf167	Trpm5
	Lgr4	Wdfy4	Tfpi	Rcan2				Olfr1135	Plek2	9230102K24Rik	Tuba1a	Samsn1	Nrn1	Rnd3	Dusp6	Olfr305	Klk1b26	Foxg1	Il1rap	Rfx4		Tst	Fyb	Gmpr
	Gm14781	Cyp4f18	1700016P04Rik	Itga7				Fgd5	Tmem154	Xlr3c	Lamb2	Cd300lb	Hpn	AW555464	6330407A03Rik	Trem3	Fbn1	Efnb3	Osbp2	Ppfibp1		Plpp3	Psmb8	Vdr
	Ptdss2	H2-Q6	Olfr905	Ppif				Fzd6	Rfng	Tex11	Arhgef40	Fxyd5	C8b	Tpm2	Tmem173	Irf9	Sema6c	Cxcl14	Kcnk13	Cyr61		Spa17	Ifng	1700054O13Rik
	Pcdh7	A530032D15Rik	1110050K14Rik	Mfn2				Dusp6	Fzd6	Olfr1183	Tgfb1i1	Ptpre	Kmo	Itpkc	Rps6ka1	Ptpn6	Slc43a2	Bcl11a	Mal	Zeb1		Tom1l1	Fam24a	Dmxl2
	Nipa1	4930523C07Rik	Inmt	Gpc1				Olfr305	Dennd2c	4930474N09Rik	Klf9	Cd300ld	Akr1d1	Ldlr	Zfp36l3	Tmem131	Rpl3l	Unc119	Lgi3	Ppic		Sept9	Mir3091	Enho
	4933427I22Rik	Csk	Numbl	Nlrp10				Plcg1	Dmkn	B230206H07Rik	Ndn	Cdk2ap2	Slc38a4	Fam129b	Sncaip	Ugt1a7c	Tac4	Emc10	Lpar1	Rhoc		Msn	Trim34a	Gm5129
	Specc1	Snrpg	Naalad2	Flnc				Gimap6	Pou4f1	Cyp4a12b	Lpar1	Rab3d	Cyp2d9	Aox4	Cd86	Rap2a	Adamts5	R3hdm4	Arpc1a	Abhd2		Pttg1	4930432K21Rik	Prrc1
	Hey1	Vars	Pitx2	Ggnbp1				38231	Lama1	4930525D18Rik	Pi15	Gnai2	Creb3l3	Fbp2	Hpgds	Emr1	Ank1	Reep1	Clcn4-2	Traf4		Ninj1	Zf12	Mir129-1
	A330048O09Rik	B3gnt5	Arl4d	Efcab2				Sncaip	Slc5a9	Rsph6a	Pde1a	Clec4d	Hsd17b2	Jup	Wdr81	Fam105a	Angptl6	Leng8	1700018L02Rik	Tspan4		Fkbp9	Ms4a6b	Nipal1
	Enho	Rpl15	Fn1	Rbfox1				E130310I04Rik	Tgfbi	H2-M9	Copz2	Fes	Timd2	Nhp2	Lpcat3	Pik3cg	Calml4	Fbxl16	Erbb4	Cpxm1		Ctsc	Setx	Tmem229b
	Fbrsl1	Rpl36a	Hspa12a	Ccng1				Mecom	Amotl1	Madcam1	Col6a3	Dock8	Sord	Cyb561	Atp8a2	Tbkbp1	Tbx15	Slc32a1	Bace1	Sox10		Rrbp1	Eif3e	Cabp7
	Vmn1r223	Rpl22	Batf2	Fxyd1				Fbln2	Ldlr	Gcm2	Efemp2	9830107B12Rik	Scd1	Tppp3	Ptpn6	Eif2ak2	Rab40b	Rtl8c	Nipa1	E130114P18Rik		Prkcdbp	Sidt1	Pax6os1
	Elovl2	Mif4gd	Tgm7	Apoo				Madcam1	Gm436	Ly6g5c	Sparcl1	Slc27a4	Etnk2	Foxn1	Ugt1a7c	Dhx58	Dusp27	Mtss1l	Sbf1	Mfsd2a		Gnai2	Dennd2d	Nbas
	Sema6d	Zc3h12d	Arfgap3	Asb10				Mir99b	Fam114a2	Olfr911-ps1	Leprel2	Actr3	Acox2	Hras1	Emr1	Plin2	Hspb2	Id2	Specc1	Lrp4		Nr3c1	Rps7	Bicd1
	Caskin1	Swap70	Gm13749	2310002L09Rik				Sh3tc2	5730559C18Rik	Olfr1311	Camk2n1	Tmem40	Ces1f	Sdr16c5	Fam105a	Chi3l3	Fbxo32	Ptn	Gde1	Fos		Ldha	Plcg1	Mnx1
	Agl	B2m	Smad9	Clybl				Olfr905	Sectm1a	Vmn2r77	Thbs2	Prickle3	Gjb2	Mapkapk3	Ltc4s	Fn1	Capn3	Zfas1	Hsf5	Tpx2		Slc38a3	Gimap6	Gm2447
	Gfap	Grk6	Actg2	Unc45b				Tbkbp1	Naa25	Krt75	Cyb5	Nadk	Cfhr1	Ppap2c	Pik3cg	Dok1	Ptgds	Sik1	Zfp536	Cenpi		Zcchc24	Gramd4	Cars
	Gm5607	Gpr132	Igsf10	Fgf13				4921511C20Rik	Hpgds	1700125G02Rik	Spnb2	Osm	Pbld2	S100a16	Gm3500	D6Mm5e	Fxyd1	Gm9762	Scamp5	Lamc3		Znrf3	Gm8909	Mir375
	Per3	Gga2	2410066E13Rik	Fitm2				Mfng	Npbwr1	Svs4	Igsf3	F5	Fabp2	Frat2	Mfng	Pip4k2a	Coq10a	Arglu1	Fgf22	Mapk7		Akr1b10	Fbxo33	Sec23b
	Taar9	Serpinb1a	C1qtnf2	Atp2a2				Gm10791	Bcl6	1700006H21Rik	Fam114a1	Capn1	Inmt	Ccdc64b	Paqr7	Setdb2	Obsl1	Eln	Sema6d	Lama2		Hadh	Eef1g	Ror2
	4930488L21Rik	Rps15a-ps6	Nr4a2	Ifltd1				Ablim3	Exoc6b	Tpo	Spry1	Ccdc125	Ccbl2	Hopx	Gm5925	Csf3r	Myot	Casp3	Casq1	Fosb		Myo6	Gm15421	Gm3500
	AU022751	Rpl28	Ccno	Lmo7				Sema4c	Gm13178	Tspan10	C1qtnf1	Hcls1	Akr1c13	Krt24	Rrbp1	Ptk2b	Dpt	2900011O08Rik	38231	Susd5		Kcnj10	Fam105a	Mir7-2
	Myom3	Gimap4	Cyp20a1	2310010M20Rik				5430416O09Rik	Wnt16	1700054A03Rik	Aldh2	Clec5a	Masp2	Arhgap32	Sema4c	5430437J10Rik	Fgfrl1	Olfm2	Nbas	Dpyd		Acadm	Gm9320	Rc3h2
	Mir208a	Stat4	Mir450b	Atp5g1				Olfr986	Camta1	Pmp2	Gata6	Dock5	Gstz1	Fgfr3	Dok1	Hexa	Trib3	Tcf4	B230206H07Rik	Uhrf1		Psph	H2-Q7	1700023F06Rik
	Gm10373	Cnn2	Npy1r	Slc25a4				Elk3	Tfap2c	Gm13944	Gpx7	Fanca	Ces2a	Cldn4	BC037034	Cndp2	Smtnl1	Eri3	4930474G06Rik	Plekho2		Psat1	Rps28	Mir344g
	Msi1	Ppia	Ereg	Ctnna3				Vmn2r-ps159	Tmprss4	Gm9159	Svep1	Arpc1b	Aldh1a7	Ifi202b	Slc2a5	Pim1	Stim1	Ttc9b	Exoc6b	Tmc6		Prrx1	Bcl2l11	Rasgrf1
	Fezf2	Plaur	Gm12824	Dmd				9430020K01Rik	Gpr125	Wfdc2	Nupr1	Ccdc88b	Cmbl	Htatip2	Pip4k2a	4933426D04Rik	Sort1	Ndrg3	4930419G24Rik	Apobec3		Tns3	Gab3	Ggt7
	Paqr7	Btk	Hoxa11	Fgf12				Msx1as	Oas1e	Olfr878	Tgfb3	Lmo4	Sec14l4	Capn1	Man2b2	Eif4ebp1	Copz2	Adgrl1	Kctd3	Fam114a1		Slc39a1	Card11	Scly
	Mir344g	Tmsb4x	Opn1sw	1700120C14Rik				Pmp2	H2-Q7	Mir761	Tpst1	Csf2rb	Cideb	Chmp4c	D6Mm5e	Tlx2	2310002L09Rik	Palm	Gm10373	Birc5		Itgav	Ptpn18	Fbxl2
	Msi2	A630001G21Rik	Vat1	Scd4				Picalm	Mab21l3	Mir450b	Vcan	Rdh12	Ahcy	Fam162a	Asb10	9030617O03Rik	Ucp3	Ppp2r5b	Pcdhb6	B3gnt5		Gm5617	Cep97	5430425J12Rik
	Csdc2	Chchd10	Chsy3	Scgb1c1				Rergl	Il33	Padi1	Ikbip	Gpr141	Slc22a30	Serpinb2	Slc3a2	Il3ra	Matn2	Gm1673	Sh3tc2	Itgb8		Ccpg1os	B2m	Slc2a5
	Ggt7	Rpl24	Serpine1	Fbxo40				Map4k3	Dennd4c	A530006G24Rik	Dclk1	Fmnl1	Asgr2	Krt14	Csf3r	Slc24a6	Snai3	Dusp8	Tbc1d10b	Ston1		Notch1	Lta	1700123K08Rik
	Lin52	Hcls1	Tgfbr1	Pacsin3				Ptk2	Stx19	Olfr98	Fam198b	Syk	Proz	Myo5b	Hfe	Mpeg1	Cma1	Sh3gl2	Mapk8ip3	Kcnj10		Prr18	Kdm4d	Trpc4
	Grik5	Gm15987	4933402P03Rik	Neurl2				Mir450b	Rab18	Opn1sw	Kcnt2	Acpp	Ehhadh	Rarg	Mfsd11	Ifi27l2a	Exoc3l	Prpf19	Mobp	3632451O06Rik		Cbs	Zc3hav1	Pdx1
	Zfp30	Rpl29	Bmp2	Serpinb6b				Olfr1386	Dnajc13	Cldn22	Gpr153	Nudt4	Gm4788	Gsta1	Picalm	Apobr	Trdn	Map2	Erbb2ip	Socs3		Rest	Zfp281	A530058N18Rik
	Il33	Sorl1	Tgfb2	Ednra				Tas2r134	Wdr36	Tcfl5	Nfic	H3f3a	Gls2	Fzd6	Cd9	Zeb2	Rhbdf2	Bex1	Atl1	Tmem144		Anxa6	Olfr47	Dennd4c
	Prss45	Lax1	Mir92b	Coq7				Cyp1a1	Sfn	Vmn2r43	Maob	Cfl1	Acot12	Rab38	Syngr2	Gm14005	Kcnj2	Rgmb	Bpgm	Ptgfr		Insig1	Myh9	Sez6l
	D330023K18Rik	Notch2	BC006779	Dsc2				Vmn1r214	Utp14a	Bpifb1	Ndufa4l2	Fam107b	Tmprss6	Krt4	Mir759	Ear1	Pcx	Plppr2	Mir344g	Slc16a12		Nrarp	Fam107b	Tmem56
	Got1l1	Rhof	Rarres2	Rangrf				Pcdh1	Camkk1	Mir92b	Twsg1	Plxnc1	Akr1c12	Stard10	1700009J07Rik	Sgk3	Baiap2l2	Fez1	Gm10791	Chaf1b		Emc2	Snora78	4930592I03Rik
	Spats1	Pou2f2	Man2a2	Osgepl1				6430562O15Rik	Celsr2	Vmn1r234	A430107O13Rik	Stk17b	Cyp2c67	H60c	Trpm2	Rab7l1	Klhl31	Atn1	Urm1	Dbi		Thrsp	Olfr1386	Arfgap3
	Ppp2r2b	Itgb7	Mpv17	Csdc2				Msx1	Olfr47	Fnd3c2	Aspn	Sema4a	Acox1	Tmprss4	Hexa	Slc36a1	C1qtnf1	Fkbp3	Evi5l	Gfra1		Efemp2	4930523C07Rik	Entpd3
	Idua	Treml2	Pla2r1	Acyp2				Abph	Mpzl2	Olfr690	Ramp2	Dfna5	Slc22a1	Ankrd35	Gm4961	Chfr	Casp4	Kif5c	Rasal1	Cdca2		Acot1	Olfr98	C2cd4b
	Metrn	1110003E01Rik	Arsj	Gm10336				BC006779	Acpp	Ooep	Crtap	Mctp1	Sult1d1	Sp6	Frmd4b	Tnfrsf21	Pacsin1	C1qtnf4	Tmem151a	Gpr82		Bphl	Ifi27l2a	Kcnh6
	4932702P03Rik	Sub1	Snhg5	Coq9				Gm10922	Gm13845	Tmc2	Crip2	Sun2	Abcb11	Cyp2s1	Cd80	Zc3h12d	Dtna	Etnk1	Il33	Nhsl1		Nr4a1	1810006J02Rik	Mir377
	Trim43c	Ero1lb	5730409E04Rik	Ces1d				Timp3	Tpbg	Zfp473	Dkk3	Stxbp2	Akr1c14	Ezr	Slc2a8	Rasa3	Gpd1	Mt3	Olfr1028	Zfp41		Ppic	Slain1	Galr1
	Sgip1	Gmfg	Hand2	Car14				D630042P16Rik	Ell3	Eps8l1	Plin3	Aldh2	Agxt2	Ppp1r14b	Wdfy3	Sirpa	Akap6	Gria2	Pip4k2a	Cyp4v3		Cxxc5	Zc3h12d	1700001G11Rik
	1110054M08Rik	Tnfrsf13b	Ptgis	Pkia				Olfr906	Plekhg6	Gm12	Ehd2	Ebi3	Phyh	Dstn	1110035M17Rik	Ep300	Defb25	Cnrip1	1700123K08Rik	Mtss1l		Il11ra1	Il17a	Pdyn
	Hhipl1	Psmb8	Olfr51	Sorbs2				Vmn2r105	Nipal4	Zfp804b	Mrc2	Il17ra	Mup2	Plekhh3	Mpeg1	Abcb7	Pde4dip	Zic2	Cep97	Slc22a6		Gins2	Rasa3	Mir5108
	Pygm	Arhgap15	Sh3rf1	Usp28				Rapgef2	Sik1	Olfr1080	Vkorc1	G0s2	Mug2	Tdh	Tgfbr1	6330416G13Rik	Spry1	Cnr1	Mast4	Derl3		Rorb	5430421N21Rik	Kcnh2
	AA387883	Ifi203	Pcolce	Stard10				Thbd	Stfa2	Rnu12	Vit	Siglece	Cat	B230120H23Rik	Zfp187	Glipr1	Aldh3b3	Ptprn2	Ube2e2	Lima1		Sox2	Gm7457	4933426D04Rik
	Pla2g7	Sash3	Gm11201	S100a1				Gm13152	Vat1	Atp6v0d2	Sh3bgrl	A530064D06Rik	Cyp4f14	C77080	9030625A04Rik	Trafd1	Aamdc	Oxct1	Gm410	Eci1		Rab13	Rpl6	Mlh3
	Tmem14a	Lbh	Lrch2	Cacna1c				A130022J15Rik	Arl4a	Slc4a5	Igfbp6	Gadd45a	Serpina6	AI661453	B130006D01Rik	Naaa	Mmp15	Pitpna	5830417I10Rik	Selenbp1		Nacc2	Scml4	Rfx6
	Zfyve21	Sept6	Tnc	Cycs				Capn2	Popdc3	Olfr293	Foxp2	1700047M11Rik	Cyp2c54	Plekhg6	Rassf2	Pygl	Chrd	Gramd1a	Accn3	Stk32a		Ung	Tsc22d3	Pgm3
	Tle4	Arhgap30	Mob3c	Itgb6				Zfp600	2310002J15Rik	Lbx1	Olfml1	Gca	Cyp8b1	Hbegf	Slc36a1	Scarb1	Cd74	Cspg5	Katnal1	Adam9		Morn2	Cblb	1190007F08Rik
	Olfr1024	Eef1g	Plcxd3	Idh3a				Olfr51	Epha4	Foxr2	Hmgcs2	E2f2	Pla2g12b	Sox15	Tnfrsf21	Etohi1	Stac3	Brsk1	Mapk8ip1	Mns1		Naf1	Orai2	Slc36a1
	Xpr1	Malt1	Col24a1	Pde1c				Scarb1	Fam83h	Derl3	Kdelr2	Atp1a3	5033403H07Rik	Insl6	Snord17	BC125332	Gabrg2	Mapk8ip2	Zfp281	Bcan		Crip1	Trim21	Gm5577
	F930015N05Rik	Strbp	Gbp6	Mdh1				4930402F11Rik	Nlrp10	Nron	Antxr1	Gm10872	Paqr9	Limk2	Ntpcr	Irf8	Acot5	Rit2	Ptk2	Zfp36l1		Grb10	Tpt1	Mboat2
	Btbd17	Ptk2b	Oxnad1	Pla2g5				Olfr65	Ifi202b	Mirlet7g	Spon2	Myl12b	Klkb1	Tlx1	4930447K03Rik	Cdk2ap2	Naglu	Cds2	Hdac5	Ssfa2		Itm2c	4933408J17Rik	Prss53
	Mboat2	Ptma	Lgr5	Mrpl42				A630076J17Rik	Dsg3	1700066O22Rik	Tgfbr3	Hck	Hoga1	Hspb1	Sirpa	Plagl2	Mrgprf	Camk2n2	Tcp11l1	Tnfrsf11b		Sparc	Rps25	Ufm1
	Scara3	Ncf4	Rab30	Gm889				1700066O22Rik	Ccl27a	Six4	Calu	Rab27a	Dak	Slc25a25	Extl3	Nlrp1c-ps	Ccl8	Ddah2	Atp11a	Gpr81		Mmd2	Neurl3	Vstm2l
	Mir92b	Sbk1	Chpf	Mgst3				9530026P05Rik	Clip1	Pabpn1l	Gucy1a3	Pde2a	Serpind1	2210411K11Rik	Cd101	E030018B13Rik	Bckdha	L1cam	Nkx2-2as	Tmem146		Mcm3	AI847159	Reep6
	Pcdhgc3	Cyba	Fem1b	2210408F21Rik				Gbp6	Stard5	Olfr1373	Gstm5	Lasp1	Slc17a2	Ddr1	6330416G13Rik	Pik3cd	Dbp	Pcbp3	Mcoln1	Kctd12b		Acyp2	Camk4	Asphd1
	Ddah1	Capg	Rybp	Epha4				N4bp3	D6Ertd527e	Mc1r	Ltbp3	Slc25a24	Tfr2	Bspry	Btk	1700017D01Rik	Vwa1	Klhdc2	Frmd4b	Col9a3		Adcyap1r1	Actr2	Car10
	Olfr736	Mknk2	Smad3	Wnk2				Olfr638	Dolpp1	C1ql4	Tnfsf12	Stx11	Scp2	Gsta2	Fam46c	Rap1a	Porcn	Edil3	Vldlr	Ostf1		S100a13	Arhgap4	D930015M05Rik
	Ntm	Grap	Raver2	Fgf1				Exoc3l	Klf3	Scarna9	C3	Tln1	F13b	Epn3	Nron	Atp6v1b2	Afap1l2	Stx7	Nipal4	D2Ertd750e		Eif4ebp1	Fam46c	Zfp804b
	Eya1	Filip1l	Spink13	Grb14				G630055G22Rik	Mir27a	G630055G22Rik	Pdgfrb	Lilra6	Apol7a	Il1rn	Irf8	Pycard	Eno2	Gprasp1	1190007F08Rik	Fbxo7		Irs1	4930402F11Rik	Paxip1
	Cadm4	Eif3f	Fam26e	Opn4				Gm13247	Cdh4	Tdrd6	Col8a1	Jhdm1d	1810008I18Rik	Pawr	Nlrp1c-ps	Nlrc4	Sod3	Scg3	Zeb2	Clec1a		Cib1	Klf3	Syt14
	A130022J15Rik	Slamf6	Ikzf4	Speg				Pparg	Skint6	Zglp1	S100a10	Gng5	Serpina12	Llgl2	Arrb2	Stk38	Ighm	Dclk1	Tmem14a	Gpx7		Afap1l2	Il18r1	Pcdha10
	Naaa	Ucp2	Ifrd1	Nebl				Gm1322	Zfp628	Foxl2os	Gas6	Sp140	2010003K15Rik	Rplp0	Cybasc3	Arhgef10l	Filip1	Cbarp	Rab33a	Atp6v0e		Ttyh3	Limd2	Tspyl4
	Ptplad1	4930420K17Rik	Fmod	Synpo2				Sorbs1	Pak6	Wdr72	Anxa2	Cap1	Apol9b	Nxn	Tfe3	Ythdc2	Pdk1	Vsnl1	Rassf2	Cdk1		Notch2	Cdk2ap2	Fam46c
	Kif2b	Baz1a	Il7	Atp5h				Tie1	Zdhhc5	C86187	Fibin	Oas3	Lipc	Lmna	Pycard	BC017643	Flnc	Cacna2d1	Mfsd8	Pcyox1l		S100a6	Cd8a	Cul9
	Mageh1	Myo1g	Tbx4	Atp5o				4930567J20Rik	Socs6	Cyp2f2	Ppap2a	Serpinb1a	Igf1	Dgat2	BC017643	Ikzf1	Pbxip1	Gsk3a	Tnni1	Caprin2		X2610301B20Rik	Gbp6	Xk
	4930417G10Rik	Bach2	Ltbp3	Hopx				Egfl7	Gpt	Raver2	Errfi1	Fyb	Tst	Cish	Il6ra	4930447J18Rik	Itga7	Alg2	Slain1	Pabpc5		Magt1	Tnfrsf25	Mageh1
	Apln	Rbm38	Serpinb6c	Acss1				Angpt2	Mir2137	Gm10439	Myadm	Skap2	Afm	Fam46b	Oma1	Il6ra	Cmbl	Synpr	Ube2d1	Fzd6		Itgb5	Pydc3	Pkdcc
	Gm13286	Bcl2	Fmnl2	Cox7b				Foxl2os	2310057M21Rik	Olfr1180	Cntfr	Akna	Slc6a13	Jag1	Gpr160	Fmnl1	Eepd1	Samd14	Tmem19	Gm5089		Kbtbd11	Bcl2	Plcxd3
	Gpld1	Irf8	Tmem5	1700040L02Rik				Olfr1263	Ndufa4l2	Xlr5b	Htra1	Fam111a	Gm10319	Asns	Cln8	Gpr160	Slc44a4	Atp6v1g2	Gm10922	Cenpf		S100a1	Pik3cd	Il1r1
	Ptpmt1	S1pr4	Podn	Rbpms2				Svs5	Kctd15	Olfr267	C1qtnf2	Adipor1	Cpn2	Pdzk1ip1	Tpp1	Samhd1	Ostn	Trim35	Grm7	Mmp11		Mif4gd	Arrb2	Zfp516
	4930542H20Rik	Man1a	Pcdh18	Ndufa11				Hdac7	Asprv1	Grxcr1	Nr2f2	Ogfrl1	Mup21	Cwh43	Pld1	Nyx	Entpd3	Slc17a6	Tmem74	Rasa3		Tnfaip8	0610038L08Rik	Six4
	Rab30	Pde7a	Mir3475	Rilp				Spock2	Wdr47	Egfbp2	Cercam	Limd2	Mrap	Barx2	Apbb1ip	Cln8	Bcl6	Lrrc4b	Pigyl	Gsn		Pcx	Snord12	Muc4
	Grina	Birc3	Snhg12	Vldlr				Spata6	Erlin1	Olig3	Ngf	Ifitm2	Ppara	Igsf3	Snx24	Trim34b	Fez1	Ramp1	BC029214	Gm9839		Dnajc3	Npm3	1700026F02Rik
	Sorbs1	Plcg2	Stat2	Atp5b				Slc7a5	Slitrk6	Edar	Prss23	Ucp2	Saa1	Emp1	Slc38a9	Vac14	Wfs1	Gpr162	Samd8	Sall3		Dag1	Stk38	1110020A21Rik
	Raver2	Rasgrp2	Gla	Mfn1				Mir743b	Pycard	Olfr151	Hand2	Acsl1	C3	Eif6	Mir190	Stat2	Phyhd1	Dusp4	Cadm4	1810034E14Rik		Rgs20	Eef1a1	Cog6
	Spink13	H2-DMb1	Nradd	Gm20594				Zic3	1700029B22Rik	2310043J07Rik	Cbx5	Scrg1	BC089597	Csta	Phospho1	Vps13c	Mib2	Zic1	Tspyl4	Gpr37l1		Tapbp	Ikzf1	Gch1
	Zfp383	Npm1	Galns	Pdk2				Dock9	9130204L05Rik	Olfr1231	Rhoc	Cyp4f18	Nr0b2	Qars	Il10rb	Naip6	Nr4a1	Srgap3	Dnajc6	Tril		Hmgcs1	A130040M12Rik	Sec16b
	Klf15	Grb2	Zc3hav1l	Acot13				Rprl1	Acer1	Mir5100	Cd248	Cdkn2d	Cml1	Ammecr1	Mlxipl	Cytip	Hhatl	Pip5k1c	Ado	Jam2		Nudt4	Oas1c	Atg2b
	Srebf1	Cybasc3	Serpina3n	Cox5a				Nyx	Bcar1	Mpz	Pcdh18	Dgat2	E2f8	Rab3d	Mir706	Apbb1ip	Abtb1	Map1b	Apln	Evi5l		Mlec	Foxo1	0610038L08Rik
	Fat3	Gimap8	Ccdc48	2610528E23Rik				Olfr218	Ercc5	Mir200b	Trim47	Bst1	Serpina10	Dusp22	Lcp2	Tln1	Narf	B3gat1	Palm2	Dna2		Degs1	Galnt10	Slitrk6
	Agt	Hnrnpf	Tshz1	Ndufa5				Btnl9	Lrrc1	Fam170b	Tcf7l1	Gapt	Slco1a1	Plekhn1	Myo1f	Pram1	Smtnl2	Gls	Gpt	Serpina3n		Abhd4	Rpl7	Tada2b
	Nrxn1	Samhd1	Hspg2	Ddo				Olfr151	1500011K16Rik	Olfr549	Mdk	Samhd1	Ces1g	Epcam	Klk9	Galns	Ccdc3	Cotl1	Endod1	Cdc20		Sp3os	Gzmm	Mettl1
	5930403L14Rik	Rasgef1b	Myh10	Dnaja4				Stat2	Serpinb6c	4931440L10Rik	Srpx2	Cpne3	Hsd17b13	Efs	Comtd1	Gla	Cpq	Mturn	Gpd1	Sulf1		Sash1	Foxp1	Rhd
	Dpf3	Trp53i11	Layn	Macrod1				1700010D01Rik	Gpr160	Nrl	Sspn	Hist1h1e	Asl	Ccdc3	C130050O18Rik	Jhdm1d	Ntn4	Disp2	Tdrd6	P2rx7		Fjx1	Il6ra	Bbx
	4930452A19Rik	Klf2	Yipf5	2210020M01Rik				Ece1	Gpr126	Nppc	Wbp5	Arhgap4	Sds	Trps1	Ecscr	Lcp2	Car2	Ppp2r2b	Ano8	Map3k1		Uhrf1	Fmnl1	D030016E14Rik
	Fmnl2	Iqsec1	Ptch1	Ldhb				Fzd4	Pglyrp4	Pcdhga2	Ugp2	Arpc3	Dbi	Rcor1	Zfp385a	Irf2	Dpep2	Map6	Ccdc54	Dab2		Slc15a2	Olig3	Mir540
	Snord4a	Pmf1	Cgrrf1	Gja3				BC048644	Tfap2e	E030019B13Rik	Chpf	2610507I01Rik	Slc38a3	Mal2	Gpr77	Mapk14	Fyn	Stx1b	Fktn	C1qtnf7		Cenpw	Pnrc1	Mir29b-1
	Epo	Il16	Ntrk1	Nnt				LOC100041550	Rab25	Col4a4	Prdx4	Nbeal2	Ido2	Sim2	Phyhd1	4933406M09Rik	Mapre3	Cxadr	Tulp4	Kif22		X1110004E09Rik	Samhd1	Spock2
	Tsc22d4	Plekha2	Grin2d	Mir1839				Mospd2	Efna3	Cyp27b1	Lsamp	Tbc1d10c	Upp2	Tmem40	Mertk	Myo1f	Dyrk4	Slc25a22	Mtap6	Xlr3b		Cebpb	Mllt3	Wdr7
	Ppargc1a	Cd97	Col16a1	1810014F10Rik				Hspg2	4930578I06Rik	Spag1	Mfge8	Flot2	Gcgr	Pvrl1	AU022793	Clec12a	Tmod4	Ube2e3	Igsf8	Kif18a		Tspan12	Il5	Gng4
	Mfsd2a	Ppdpf	Arap1	C530008M17Rik				Mapk3	Klk9	41153	Palm	Acap1	Aqp9	Cblc	Arhgap22	Gdap2	Vldlr	Tmem258	Bcar1	Zfp36l2		Trib1	Cytip	Zfhx2
	Trim9	Adrbk1	Crhbp	2310061C15Rik				Oas1b	4931440L10Rik	Eif4e1b	Csf1	Capza1	Serpina11	Lypd6b	Sh2b3	Cyb5r4	Hsd11b1	Atcay	Nfasc	S100a4		Pcgf5	Apbb1ip	Prkaa1
	Abr	Pkig	Angptl2	Palld				Ldlrad2	Grhl3	Sult2a4	Kdelc2	Hipk1	Kynu	Hr	Arid3b	Cxcr4	Tmem38b	Emc4	Olig2	Scel		Pnp	Trim12a	Zfp12
	Slc7a11	E330020D12Rik	Gm11110	Egln1				Ecscr	Cdsn	4933433C11Rik	Zeb1	Atp11b	Ugt2b34	Plb1	Whrn	Snord89	Fam214b	Grik5	Trim59	A330041J22Rik		Fam120a	Gm14139	Ascc3
	Gabra2	Gm12657	Fbln1	Acaa2				Layn	Pou3f1	4930434J06Rik	Vwa1	Capg	Gys2	Mpzl3	Scn1b	C130050O18Rik	Kcnma1	Prrt2	Lrrc1	Plat		Gmnn	5730408K05Rik	Gcgr
	Efna2	Pold4	Wnt5b	Map1lc3a				Adcy4	Sh3rf2	Tulp1	Ghr	Arpc4	Gm8883	Camsap3	Prex1	Emb	Calcoco1	Psd	Fgfr2	Fam71f2		Polr3h	Lcp2	Zfp458
	E130114P18Rik	Parp1	2700081O15Rik	Atp5j				Ednrb	G630025P09Rik	Wfikkn1	Col4a1	Rhog	Prodh2	Lsr	Orai1	0910001L09Rik	Clybl	Tmem63b	Pla2g16	Smoc1		Creb5	Satb1	4921536K21Rik
	Frmpd1	H2-T23	Mir100	Gm12824				Igtp	Eif2c4	Nhedc1	Myl9	Ppm1m	F9	Elovl4	4931431C16Rik	Camk1d	Cand2	Csnk1d	Ankib1	Sox8		Pygb	Rpl23a	Cntnap2
	Ptch1	Crlf3	Fzd1	Trmt5				Vegfc	4930556C24Rik	Tcp10c	Plekhf1	0910001L09Rik	Gm4951	Sh3rf2	Fcgr2b	Art2a-ps	Tmem140	Dusp26	Fmnl2	Hmgb2		Trim9	Cxcr4	Vps13c
	Spag1	Cotl1	Scn1b	Cdh2				Olfr138	Tacc2	3830431G21Rik	Fam124a	BC049730	Sephs2	1110067D22Rik	Cyba	Fbxo24	Wnt11	1500011B03Rik	Golga7	Bmp6		Ppargc1a	4930455C13Rik	S100z
	Paqr8	Pxk	Xpnpep1	Phkg1				Defb46	Zfp385a	Usp50	Col4a4	Il18rap	Mup8	Adh7	Defb5	Foxn2	Rab11fip5	Dda1	Ppp1r3e	Pomt1		Grm5	Gltscr2	Slc38a4
	Itsn1	Gimap5	Leprel2	Pde4a				Olfr1170	Eif4e1b	Zmynd17	S1pr2	Trim30b	Glyctk	Tgm5	Flcn	Lilrb3	Kif21b	Hpca	Tarsl2	Orai1		Rab31	Emb	Cpeb3
	Ednrb	Akna	Pltp	Chpt1				Olfr370	Rarg	Olfr1380	Runx1t1	Adrbk1	Aqp8	Ppfibp2	Lpcat2	Cybb	Notch3	Fam57b	Piga	Frrs1		Grhpr	Psd4	Gm4922
	Mertk	AB124611	Lbp	Itgb1bp3				Bcl6b	Fgfbp1	Prr22	Sash1	Was	Slc25a15	Tacc2	Hspb3	F630028O10Rik	Atp2b4	Ube2e2	Cln8	Shmt1		Btg2	Gimap7	Atg13
	S100b	Ptpn18	Htra1	Gmpr				Als2cl	4930413F20Rik	Pkd1l3	Pdlim7	Ptplad2	Onecut2	Eif5a	Rnase4	Oas3	Ephb3	Tmx4	Dock9	Plscr1		Galc	Art2a-ps	Cry2
	Kcnj10	Aff3	Cxcl16	Hspb8				Sema6a	Snora19	Adamts8	Gem	Ccpg1	Acaa2	Pard3	Glul	Ankle2	Kcnn1	B4gat1	Tsc22d4	Car8		Tjp1	Cnga1	Asns
	Paqr4	Pml	Mir207	Ndufab1				Pltp	Plekhh3	Olfr1038-ps	Rnase4	Arhgap15	Habp2	Ola1	Lyzl4	Hps5	Rundc3a	Sema4g	Tmem169	Srebf1		Cnp	Arid4a	Akap11
	Zfp641	Ifi30	AF357425	Gm3646				Ifitm5	Cdc42bpg	Gm10415	Sgce	Tbc1d8	Pecr	Gipc1	Tlr13	2310047M10Rik	Gys1	Smarcc2	Cdk19	Plekha2		Donson	Rps11	Mlxipl
	Dirc2	Rpl7a	Diap2	Clu				Pkn3	Mir17hg	Vmn1r61	Sepw1	Rgs14	Tmem205	Tuba4a	Maml2	Arap1	Xirp1	Necap1	Pou3f1	Txlna		Cst3	Igtp	Trpc1
	Sox1	Eef2	0610007P08Rik	Usmg5				Trim69	Hoxc4	Fam38a	Zfyve21	Ly75	Crot	Ly6g6c	Hk2	Cap1	Dll1	Sh3bgrl	Jakmip3	Epas1		Hspa4l	Traf5	Galr3
	Kcnn3	Icosl	5730457N03Rik	Uqcrfs1				Spry4	Als2cl	Olfr547	Ntn1	Xdh	Aox3	Gyk	Gm11596	Arpc4	Ncam1	Ebf3	Prtg	4933406J10Rik		Cln5	Cacna2d4	Mir153
	Gm14325	Lrmp	4921507L20Rik	Acadm				Tinagl1	Il20ra	Cdh16	Scara5	Ppp1r42	Dio1	Tmprss11d	Sgk1	Brpf1	Nnmt	Pafah1b3	Fa2h	Irf1		Slc25a25	Xlr4c	Tshz1
	Nat8	Itprip	Mir501	Uqcr11				Olfr116	Ppp1r13l	Kank4	Hspg2	St3gal5	Nags	Acad9	Snx5	Bach1	Sytl1	Kif5a	Pde8a	Kif20b		Pmp22	Arid3b	Resp18
	Hapln3	Slc38a1	Birc7	Ndufb10				Mir5109	Aim1	Olfr543	Meox1	Pfkfb4	Akr1c19	Celsr1	Tlr12	Trim30a	Slc2a8	Cisd1	Rab33b	Tcn2		B9d1	Vmn2r96	Jazf1
	Abhd3	Ppp1ca	Gpr153	Cisd1				Mesdc1	2410042D21Rik	Olfr524	Npdc1	Glipr1	Ugt1a1	Csda	Tgfbr2	Tdrd7	Mss51	Lmtk3	Carns1	Rnf180		Purb	Gimap3	Gm12409
	Mir100	Cyfip2	Gypc	Cox6c				Mir207	Clca5	1700010B08Rik	S1pr3	Fcgr4	Pbld1	Ttc39c	Rin2	Sh2b3	Gmpr	Lin7c	Cacna2d4	Slc38a3		Ctso	Hsh2d	Cadps
	Ctnnd2	Ablim1	Fam38a	Dhrs11				Tspan7	Rab3d	Adad1	AI597468	Slc7a11	Aldh1a1	Efna1	Pla2g15	2810013P06Rik	Dusp13	Cbx3	Asxl3	Lgals2		Axl	Mir17hg	2310068J16Rik
	Pou3f2	H3f3b	Map3k2	Pdlim5				Robo4	C130083M11Rik	Rptn	Smpdl3a	Hsd11b1	Gpx1	Bmp7	Bmf	Prex1	Emilin1	Lrp11	Tbc1d17	1700112E06Rik		Dhcr24	Als2cl	Phf21b
	Htra1	Zcchc11	Hk2	Ndufc1				Defb5	Sppl3	Mir135b	Sfrp2	Aoah	Gjb1	Rbp2	Arl10	Zmynd17	Stat5b	Zmiz2	Kcnj10	Neil3		Tpp1	Ly6g5b	G630025P09Rik
	Rlbp1	Ifi27l2a	Serpina3c	Ankrd23				Atoh8	Gm94	Olfr391-ps	Gabra3	Rgs19	Apoa4	Rassf7	Rgmb	Arhgap17	Tmem205	Chl1	Paqr4	2900005J15Rik		Stxbp6	Eef2	2210019I11Rik
	Pou3f4	Cbx7	BC003331	Acad11				Olfr1038-ps	Dsp	Fbxw21	Nnmt	1500031L02Rik	Slc25a13	Ccrn4l	Lst1	D930028M14Rik	Rbm38	Fam219a	Map6d1	Clgn		Rasa3	D930028M14Rik	Pde8a
	Mir3093	Lrrc33	Kank4	Vegfb				Arhgap18	Pvrl4	Cga	Anxa6	Rcsd1	Ugt2b35	Dlx5	Scoc	Sec24b	Tgfb3	Scamp1	Atp6v0e2	Cercam		Cbfb	Prr22	Hapln4
	Tspan7	Lyn	Tgfb3	Ehbp1				BC017612	Ndor1	Slc15a2	Dse	Plek	Nr1h4	Cdkn1a	Ddx26b	4931431C16Rik	Orai1	Ppp1r9b	Gal3st1	6720463M24Rik		Pacsin2	Rhof	A230057D06Rik
	Ric3	Fam108b	Gulp1	Pgm5				Slc9a3r2	1600021P15Rik	Tktl1	Sh3d19	Atp2a3	1300002K09Rik	Itpr3	A830052D11Rik	Fcgr2b	Hapln4	Rusc1	Tbc1d5	LOC626693		Gcsh	Olfr1273-ps	Ap3d1
	Defb5	Nfkb2	Zfp945	Cand2				Notch4	Clip4	Mir3963	Rab34	Ear2	Cyp3a13	Ngef	Gm20605	Cyba	Spon2	Fam171a2	Thra	Ehd2		Parva	Pdcd4	Wfs1
	Cyp4f15	Sema4b	Slc2a10	Tbc1d4				Vmn1r74	Skint11	Gm10445	Smtnl2	Anxa11	Nipsnap1	Prkci	Slc10a7	Diap2	Abca2	Tmem59l	Mir100	Thbs1		Zeb1	S1pr4	Cdh8
	A830082K12Rik	Trim25	Itga11	Ndufa10				Ndrg1	Lancl1	Olfr1188	9030425E11Rik	Stk4	Cyp3a59	Nab1	Engase	Synj1	Inpp5j	Gnaq	Pik3c2b	Cd302		Nkain4	2810001G20Rik	Gm2518
	Birc7	Foxo1	Gpr124	Crat				Cpne8	2610528J11Rik	Olfr215	Sec24d	Klhdc4	Iyd	Lrrfip2	Gm7714	Mir501	Pla1a	Rgs4	Sema6a	Col15a1		Snx5	Olfr1038-ps	Kcnmb2
	0610010B08Rik	Snx5	Pmepa1	Uqcrq				Amotl2	5430435G22Rik	Lipf	Igfbp3	Rinl	F5	Rnh1	Mir466g	Casp1	Snx32	Arx	Sh3gl3	Plekhg6		Ormdl2	Frat2	Crhbp
	Glul	Gpr183	Speer4a	Cox4i1				Gm11596	1810019J16Rik	Wbscr25	Cyth3	1110008F13Rik	Fmo5	Lhfpl1	Il13ra1	Myo5a	Pycr1	Gria1	Jph1	Creb3l3		Adgrv1	Mir207	Zfp324
	Nlgn1	Unc93b1	H2afy2	Rtn2				Kank4	Micu1	Hcrt	Plat	Gm14005	Foxa3	Abca12	Akr1b10	Ear2	Sema3b	Tsn	Bpnt1	Map3k8		Stard4	H2-T10	Kcnn3
	Gm15417	Zfp318	Smoc2	Atp5e				Sgk1	Cyp17a1	BC089491	Trip10	Ethe1	Pygl	Lss	Ano7	Tlr13	Ccdc134	Epb41l1	Apbb1	Timp3		Car2	Rpl32	E430025E21Rik
	2310022B05Rik	Ccm2	Cyp27a1	Cox7c				Kcna5	Zbtb7c	Gm11937	Loxl3	Cxcr4	5033411D12Rik	Fam110c	Gm6277	Rab32	Angpt4	Hap1	Vmn1r188	Akap13		Sox21	Cyba	Pex1
	Pacrg	Set	Sfrp2	Adcy6				Spred2	Klrg2	Pth	Bmp1	Triobp	Tmem86b	Txn1	Cttnbp2nl	Snord67	Shisa2	Fnbp1l	Elavl3	Arhgap29		S1pr1	Pdk1	Whrn
	2610100L16Rik	Glcci1	Plagl1	Spna1				Tcf4	Ube2v2	Cyp2a5	Klhl13	Map3k9	Acsm5	Rangap1	Mzt2	Tmpo	Mief2	Dclk2	Aspa	Melk		Slc12a4	Ldha	Fam151a
	Gm14873	Lat2	Pdzrn3	Homer1				Olfr606	Pik3cb	Stac3	C7	Plcb2	Slc17a3	Slc25a17	Cd84	Spink2	Gm45837	Stx12	Glul	Antxr2		Hacd1	Tespa1	Zfp597
	Cyp7b1	Ppp3cc	Gpr133	Dlat				Scarf1	Rgmb	Mir341	Tmed3	5830416P10Rik	Pklr	Glt28d2	Mtus1	Itgb7	Adh1	Tra2a	Nrbp2	Bmp7		Cd9	Rpl36	Ttc8
	Fzd9	Limd1	Gnpda2	Ndufv2				Zbtb46	C130079G13Rik	4930564K09Rik	Acaa2	Lrrfip1	Gckr	Krt6b	4930430J02Rik	Bmf	Tead4	Ppp1r15a	Zdhhc14	Rab13		Wwp1	Maml2	Mir539
	Pld2	Msn	Tktl1	Cox5b				Fat4	Kif21a	Mfsd7c	Dap	Klra2	Abcc2	Mif	B4galt4	1300018I17Rik	Fgf9	Gng10	Gab1	Tsga14		Jun	Tbrg3	Nipal3
	Utp14b	Ptp4a2	Tex264	Popdc3				Clic5	Cyp2b19	Nmur1	Cnpy2	Kif21b	Adk	Anxa1	Ctsl	Gm12657	Sgcb	Arl2bp	Ndrg1	Smpd2		Klhl13	Msgn1	Adcy9
	Tcf4	Actr2	Csrnp1	Esrrb				Mir1298	Il15ra	Gm960	Ppib	S1pr4	F7	Trappc6a	Havcr2	Lst1	Fgfbp1	Ctsf	Snord67	Abca6		Gabrb1	Snord67	BC037704
	4930519F16Rik	Prkd2	Kcnc2	3110057O12Rik				Raet1b	Csrnp1	Npc1l1	Ftl1	Trpm2	Cyp4a10	Rcc2	1700021N21Rik	Lrrc63	P2ry2	Pfkm	Lmbrd1	Gatm		Msi2	Sp110	Atf6
	Ranbp3l	Rhoh	Spty2d1	Klhl38				Lphn2	B230319C09Rik	2700069I18Rik	Slit3	Ffar2	Ldhd	Ttc22	Siglece	Lsp1	Fam213b	Gnl3l	Sgk1	Slitrk6		B230118H07Rik	Ubac2	Rundc3b
	Ephb1	Arf6	Gm14812	Ndufa4				Map3k6	Gata3	Gm11747	Enc1	Tuba4a	Cyp2d40	Gjb4	6030468B19Rik	BC049352	Loxl2	Cdkn1b	Gabrr2	Snx22		Eef2kmt	Gm12191	Gm10190
	Fabp7	Samd9l	Map3k6	Idh2				BC028528	Il13ra1	Bpifa6	Nfix	Gm885	Trf	Tspan9	Adam3	6030422M02Rik	Cacng1	Serf1	Ephb1	Mpzl1		Nr2c2ap	Bzw2	0610007P08Rik
	Grin2b	Trim34a	Nrp2	Ndufa12				Mfsd7c	2310050C09Rik	Vmn1r11	Lpp	Rbm38	Hgfac	Larp1b	Olfr111	Alyref2	Kif19a	Tnpo2	A830052D11Rik	Prkcq		Dpcd	Tgfbr2	Gpr142
	Slc15a2	Fam69a	Mzt2	Lynx1				Gm6222	Rps6ka4	Vmn1r35	Hic1	Ccno	Mup19	Camk1d	Clgn	BC028528	Gpam	Ccnl2	Arl10	4933425H06Rik		Il6st	1110005A03Rik	Lgals12
	Cacng8	Gm6654	Kank2	Cox6b1				Magix	Crabp2	Svs6	6030408B16Rik	Gnb2	Apol9a	Cnfn	Rcbtb2	Otof	Mettl7a1	Strn4	Trappc2	Gprc5a		Rgcc	Cdipt	Atp2b2
	Cdh2	Rabep2	Tgfb1i1	Atp1b1				Cttnbp2nl	Slc24a3	Ngfr	Maged1	Ifitm3	Pank1	Egfr	Ticam2	Ifnk	Abcg1	Hdac5	Speer4a	Pcca		Rnft1	Olfr606	Rfesd
	Kcnip3	Evi2b	Ugt1a6a	Pcdh7				Cdc42bpb	Gm9696	Nrg2	Iah1	2900053A13Rik	Igfals	Gdpd1	A630033H20Rik	Dok3	Ampd1	Arl3	Defa26	Prelp		Rasl11a	Gabrr2	Gm15706
	1190005I06Rik	Lpxn	Grasp	Ndufb5				Nrp2	Skint5	1700102P08Rik	Anpep	Ampd3	Amy1	Atf3	Fchsd2	Dnase1l1	Des	Fyn	4732418C07Rik	Gnb4		Ak3	Itgb7	Crocc
	Lhpp	Dnajc9	4833412C05Rik	Ndufb9				Olfr774	Krt10	1500002O10Rik	Gas7	Max	Adck3	Cd24a	Snx20	Ube2q1	Rnf122	Prepl	Fbxo7	Cyp2j6		Echdc1	Ppp1r3f	Kcnma1
	Pxmp2	Gm2a	1110018J18Rik	Mterfd3				Ccdc85b	A630023A22Rik	Slc5a5	Fkbp10	Thbs1	Tmem56	Sema3f	Gpr137b	Dgkg	C1qtnf6	Cd274	Mir509	Ctdsp1		Nr2f6	Kcnn4	1500016L03Rik
	Vmn1r206	Ikzf1	Gm4850	Ndufv1				Slc35f2	Casp14	Esx1	Ctsl	Serf2	Nnmt	Fam171a2	Fmr1nb	Cd84	Naga	Zfp207	Pcyt2	Rab34		Vamp3	Lsp1	Abcb10
	Gpr19	Arpc5l	Irf1	Dgat2				B4galt4	Epha1	Muc19	Gulp1	Prkcd	Ces1d	Mt2	Tcstv1	Pikfyve	Ankrd10	Vopp1	Kdm4a	Fzd9		Arhgef40	Malt1	Ppp1r3f
	1700021N21Rik	Arhgap26	Nrg2	4430402I18Rik				Grasp	Serpinb7	Klk1b21	Dbn1	38596	Cyp2c37	Epha2	2010109A12Rik	Atxn7l3	Stc1	Tbr1	Kif21a	Msh6		Ifngr1	Cd4	Ins1
	Acat3	Nfatc3	Snord11	Acad12				Prrt4	Il17rc	1700126H18Rik	Dpysl2	Rassf3	Tm7sf2	Mocos	Myadml2	Aoah	Slc8b1	Pnck	Brsk2	Cep72		Phxr4	Olfr1359	Zfp167
	Enah	Fam111a	Slc5a5	Nol3				Igfbp3	Igfbp3	Gm4984	Zeb2	Sgms2	Ces1e	Mvk	Hivep3	1700102P08Rik	Reep6	Hypk	Rab39b	Otos		Tm7sf2	Frat1	Fgfbp3
	Prdx6	Cyth1	Amelx	Ndufa13				Xiap	Pkp3	Crygn	Itgbl1	Ikzf1	Car5a	Pak6	Tmem50a	Ticam2	Klhl13	Abat	Fah	Anxa2		Mvk	Gm5148	Nbea
	Leng8	Zfp36l1	Aebp1	Cox7a2				Trim37	4930412O13Rik	Gm7904	Gab2	Antxr2	Echdc3	Wnk4	Nckap1l	Ifitm6	Kcnj12	Prmt2	Manbal	Ftsjd1		Dnajc24	Gata3	Lcorl
	Syt11	Card6	Pycr1	E2f6				Klhl4	Hbegf	1700031A10Rik	Abcc9	Prkcb	Gldc	Idi1	Mylip	Snx20	Eda2r	Jph4	A230056P14Rik	Saa1		Hsdl2	Rplp1	Celsr3
	Mir218-1	Nedd9	Adamtsl4	Uqcrb				Podxl	Slc25a17	Olfr292	Kank2	Stap1	Gltpd2	Lrrc8e	Lamp1	A630033H20Rik	Plpp1	Arhgap33	Ablim2	Sh3tc2		Bola3	Sva	Rab39b
	St6galnac5	Ywhaz	E030025P04Rik	1810012P15Rik				Vmn1r124	Oas1f	Gucy2d	Egr1	Fam129a	Igfbp2	Apcdd1	Rhob	C330006K01Rik	Jph1	Clstn2	Slc44a1	Rnpepl1		Wwtr1	Vipr1	B230319C09Rik
	Fam198a	Traf3ip3	Pou4f3	Phyhip				Serpinh1	Ccdc64	C4bp-ps1	Timp1	Mkl1	A1cf	Kif21a	Lair1	Ikbkb	Rhoq	Negr1	Adamtsl1	Atp1a2		Traf3	Zdhhc18	Mir409
	Gm13083	36951	Efna5	Cdh13				Tcstv1	2200002K05Rik	Olfr943	Tbrg1	Actr2	Pm20d1	Odz4	Mknk1	Gm13157	Me3	Zmiz1	Dusp26	Pion		Spata24	Nmur1	Ogfod2
	Glrb	Gm9320	Mylip	Paqr9				Cxcl9	Rhod	BC051070	Tubb6	Unc13d	Gck	1810019J16Rik	Tmem185b	Wdr26	Pla2g2e	Emc7	1190005I06Rik	Ppp1r14b		Bak1	Gimap1	Etohd2
	4930471I20Rik	Wdr89	Leprel4	Ppp1r12b				Cd200	Plxna3	Gm16853	Pkd2	Fam160a2	Dnajc22	Sprr1a	Abhd1	Hpcal1	Tspan13	Igsf8	Pdzd7	Myl12a		Tspan7	Cd84	Gpr158
	Crygn	Snn	Wnt10b	Acy3				S1pr1	Abhd5	4932411L15	Golim4	Gabarap	Cpn1	Cib2	Rnf180	B3gnt8	Dyrk1b	Cacnb3	Vmn1r206	Ndc80		Lppos	Gm6907	Cacna2d1
	S1pr1	Arhgap4	Arhgef25	Gpx3				Olfr181	Ppp1r14b	Olfr332	Casp12	Cebpb	Inhbc	Wdr62	Ctsz	Gnb2	Ezh1	Kifc2	1700021N21Rik	mt_AK140174		Nab2	Gm20098	Slc33a1
	Trp53bp2	Pisd-ps1	Heg1	Uqcrh				Pkp4	4921508D12Rik	Opn1mw	Col5a3	Slc22a15	Ces2e	2610528A11Rik	Pld4	Tor3a	Ssc5d	Hdac2	Clgn	AI854517		Mcee	Gm2016	Mir341
	4921508D12Rik	Ncl	Fblim1	Gata4				Hecw2	Defb2	Prrxl1	Fndc3b	Dmxl2	Gpt2	Uchl3	Ms4a6d	Stat1	Svil	Sez6	Klhl4	Matn4		Chsy1	Irf1	Mir141
	Gabrg1	Pik3c2b	Caprin2	Gbas				Snord35b	Cxadr	Caprin2	Ppp1r14a	Inpp4a	Fam25c	Eif1ax	Ptafr	Nckap1l	Hid1	Dpysl4	Mkrn3	Foxc1		Dusp6	Rpl41	Ttc28
	Smpd2	Rbm39	Aldh1a2	Uqcr10				Gm2825	Clasrp	Gm13483	Ptms	Emp3	Prhoxnb	Cpeb2	Ptgs1	Aph1c	Sntb1	Hdgfl3	C330006K01Rik	Vcam1		Mid1ip1	Inpp4b	Pikfyve
	Tmem47	Lars2	Tslp	Krt222				Pitpnc1	Dgcr6	Icam5	Tenc1	Gyg	Gulo	Gltp	Ccl12	Fkbp1b	Slc9a3r2	Gsk3b	Syt11	Cpa4		Cetn2	Ccdc64	Cpn1
	C4bp-ps1	Il21r	Bdkrb2	Mdh2				Heg1	Mreg	Ccdc158	Plekha6	Ftl1	9530008L14Rik	Slc6a8	Sla	Zbp1	Fxyd6	Tmem145	Nacad	Mdfic		Dtd2	Mppe1	Elmod2
	Slc22a17	D930015E06Rik	Pknox2	Pde4dip				Cdh13	4930455H04Rik	Omt2a	Lrrc32	Stk38	Slc6a12	Memo1	Rnf130	Ear11	Hsd3b7	Mcrip1	Glrb	Cspg5		Trps1	Zfp53	Ksr2
	Tmem200c	Arpc2	Mfap4	2310061I04Rik				Rhob	BC100530	4921517D21Rik	Cd55	Gmip	Cyb5	Fam60a	Tmem68	Mir688	Fzd4	Nrbp2	Tcstv1	Col23a1		Pex7	Gm614	Ky
	Olfr287	Was	Dock7	Kbtbd12				Olfr50	Dnajc11	Olfr1085	Rem1	Rasa2	Ddah1	Rab15	Mir466f-3	Mknk1	Bmf	Tnfrsf21	Osbpl1a	Col4a5		Galk1	S1pr1	Golgb1
	Olfr50	Ttpal	Mamstr	Acadl				Unc5b	Olfr698	Olfr130	Creb3l1	Cdk11b	Shmt1	Rnf126	Nagpa	Psma7	Gyg	Ehmt2	Btbd8	Cd1d1		Hsd17b7	Dph5	Prune2
	Abhd1	Eef1b2	BC024978	Hspb3				Aqp1	Net1	Nanos2	Ppic	Iqsec1	Plin5	2810405K02Rik	Sgpl1	Tmem150b	Itga2b	Ogt	Itpk1	Pcdhga5		Anxa5	Stat1	Usp33
	Cyp2u1	Tmem123	E130203B14Rik	Ttc12				Mamstr	Klf4	Tmem190	Tspo	Rassf5	Gm10768	Txndc17	Snn	Lims1	Ctsf	Sox11	Crtac1	Gal3st1		Ift22	Icos	Ccdc92
	Dhcr7	Atg16l2	Asz1	Ndufb8				Olfr1477	Nat8l	Htr5b	Phf17	Trib1	Elovl3	Fdps	Cx3cr1	Ctsz	Mmp19	Eml2	Wasf1	Ddah2		Sgcb	Xlr4a	Ttr
	Slc35a2	Rcsd1	Klf4	Phtf2				Fbxl7	Lipm	Wnt9a	Mtch1	Plscr1	Hfe2	Dynll1	Cd300a	Pld4	Mxra8	Arhgdig	Trp53bp2	Alx3		15. Sep	Cd5	Ern1
	Gm13483	Cd48	Pgm5	Coq10a				Tnfaip1	Ptgs1	Serpinb9g	Cdc42ep5	Arap3	Ghr	Lipg	Hyal6	Slc2a6	Tmeff2	Ntrk2	Btbd16	4921530L18Rik		Tmem218	Il21	D5Ertd579e
	Bbs10	Arpc5	Gcc1	Aldoa				Klf4	Tmem68	BC055111	Lmo4	Rod1	Gsta2	Porcn	Lpar6	Nat8l	Zbtb4	Rtn2	Adamtsl4	Frmd8		Slc1a2	Snord68	Pycr1
	Plcd4	Pabpc1	Pdgfc	Atp5c1				Pgm5	Acot10	A3galt2	Abca6	Lmnb1	Gm16157	Afap1l2	Snta1	Ms4a6d	Sorbs1	Sec61a2	Leprel4	Gpr146		Rbp1	Snord35b	Pkp4
	Fam59a	Hn1	Dpysl3	Hist1h4h				Hsd3b1	Impad1	4932415M13Rik	Tppp3	Fmo5	Entpd8	Abcc1	Hps4	Ucp2	39873	Opcml	Hecw2	Phldb2		Arhgef26	Gimap5	5530401A14Rik
	Nat8l	Snx20	Nr4a1	Gys1				Nanos2	Fam46b	Efcab8	Arf4	Rab11fip1	C730027H18Rik	2010107G23Rik	Accs	Sla	Pnpla7	Ist1	Tll2	Itfg3		Dnajc15	Pitpnc1	Rap1gap2
	Htr5b	Sipa1	Hdx	1700021F05Rik				Tas2r116	Cd109	Ppp1r1c	Cyp27a1	Rab32	Tfpi2	Hnrnpa3	Acer3	Ear5	Bglap2	Trim32	Gdpd1	Trim45		Pmm1	Zbp1	C4bp-ps1
	Maob	Dmxl1	Has2as	Sdhb				Tmem184b	Il20rb	Lct	Plscr4	Rbfa	Slc2a2	Cd9	Fam72a	Rnf130	Gpm6b	Nfib	Slc22a17	Cdk4		Cfap36	Chd3	Fkbp1b
	Smpd1	Neurl3	Gm14318	Fsd1l				Olfr1020	Ano9	Tmem211	Abca8b	Ctse	Agxt2l1	Bok	Lag3	Oas2	Rgmb	Apba2	Wrap53	Itga9		Etfa	Arl6ip5	BC051070
	Apc	Naca	Wnt9a	Bola3				Vmn1r216	Kremen1	Mir320	BC013529	1110007C09Rik	Acmsd	Aebp2	Atp6v0b	Sh2d1b1	Lrp4	Mvb12b	Rhob	Prtg		Pid1	4933440M02Rik	Arfgef2
	1110008J03Rik	Dock11	Thbs2	Fxn				Ephb4	Msx3	A330009N23Rik	Emp2	Msl1	Cyp7b1	Zbtb7c	Mir3062	Stk10	Mylk2	Tmem158	Unc5b	Cdk5rap2		Ctdsp1	Rps18	Epm2aip1
	Snta1	Crip1	Adck4	Cisd3				Gm15386	Scel	Lemd1	Stbd1	Agpat2	Fam47e	Cstb	Fcgr1	Nagpa	Gab2	Hmgb3	Slc35a2	Arhgap19		Eci1	Olfr1477	4933440M02Rik
	1700027H10Rik	Zdhhc18	Lrrc55	Etfb				4930487H11Rik	Slc6a8	Olfr541	Raph1	5830432E09Rik	Acad11	Hsdl2	8030442B05Rik	Ccr2	Sil1	Chtop	Phc1	4930517E11Rik		Plxnb1	Pde7a	Fbxl17
	Cend1	Hhex	Tmed1	Ndufb7				Tex13a	Jub	Prss42	Cxcl16	Tnrc6b	Nlrp6	Dynlt3	Rptor	Cpt1a	Pvalb	Selenot	Dhcr7	Rasl11a		Klf6	Tmsb4x	Fam174b
	Olfr1105	Tcf3	Cygb	Brp44				Lpar6	Marveld2	Mir5128	B3gnt9-ps	Dstn	Nlrp12	Pacsin3	Slc40a1	Cd300a	Scd2	Cd47	Gm13483	Tuba1c		X1500009L16Rik	Dmrta1	Tbc1d22b
	Slmo1	Jak1	St7	Gpr22				Doxl2	Triap1	Olfr1279	Lrrc58	Diap1	Gm6484	Dhcr7	Sesn1	Cx3cr1	Mettl22	Ptbp2	Ank3	Islr		Emc7	Cd247	Gm572
	Psph	Arhgap25	Tor1b	Sgcd				Gm4871	Gm13177	Mir450-1	Phlda3	Actg1	Slc26a1	Plcb3	Slc46a3	Pstpip1	Esr1	Scn3b	Dixdc1	Prrx1		Dennd2a	Cst7	Heatr7a
	C130071C03Rik	Stk24	A3galt2	Ptgr2				A330009N23Rik	Gm19434	Tmprss15	Krtcap2	AI467606	Gstm6	Slc39a6	Gsg1	Acer3	Ccdc80	Ecel1	Zfy1	Rrm2		Zdhhc21	Xlr4b	Spink7
	Usp54	Rabgap1l	Sertad1	Ppara				Dennd5b	Pla2g2f	Prph	P4hb	Pstpip2	Ugt3a1	Tbc1d10a	Plxna4	Atp6v0b	Olfml2b	Hist3h2ba	Kcna6	Pars2		Plce1	Prkcq	Prrc2b
	Slc25a29	Ier5	Camk2d	Slc25a34				Hoxd9	Tyro3	Tcl1b4	Akap2	Fam49b	0610031O16Rik	Lmo7	Smox	Cd52	Pxmp4	Dmtn	Dusp15	Cftr		Oat	Rpl37a	Taok2
	Dbt	Eml4	Vash2	Dnajc28				Msx3	Rxra	Mir103-1	Ugdh	Neat1	Tm4sf4	Ephb6	9030418K01Rik	Nat15	Slc26a6	Chgb	Arhgef2	Slc13a5		Myo10	Pydc4	Slc4a7
	Tdgf1	Clic1	Prickle2	Atp5a1				Acr	Elovl7	Cybrd1	Ephx1	Bin3	C4b	2410127L17Rik	Usp2	Mir219-1	Dtx4	Cnot7	Plekhf1	Lgals3bp		Phyhipl	Nanos2	Ina
	Megf10	Ccdc72	C1rb	Ndufb2				Plcb4	Fam81a	Adcy10	Gabarapl1	Parvg	Amacr	Uck2	Lhfpl2	Fcgr1	Slc6a9	Celf5	Fign	Cklf		Maml2	1700020D05Rik	Maob
	Ppap2b	Cnbp	Enpp3	Atp5j2				Mir450-1	Rps6kb2	Mir1899	Amotl1	Ccl6	Agtr1a	Copg2	Renbp	Tssk6	6430571L13Rik	Sub1	A230001M10Rik	Col4a2		Irs2	Sla	Zc3h12c
	Nr1d1	Serinc3	Tas2r135	Acsl1				Defb38	Dapl1	Nctc1	Id2	Kdm6b	Mst1	Notch3	Il27	Irgc1	Ogn	Enpp5	Tmod1	Vamp5		Msmo1	Rpl37	Gm15612
	Slc25a18	Fam43a	Mir450-1	Fastk				Tnfrsf22	Defb35	Olfr1497	Papss2	Flot1	D730039F16Rik	Polb	Csf1r	Slc46a3	Fam174a	Syt5	1700066M21Rik	Rassf8		Mras	Fam113b	B930007M17Rik
	Gpam	Nap1l1	Gata6	Endog				2900026A02Rik	Rab40c	Olfr771	Tuba1b	Wdr1	Lrg1	Ltb4r2	Slc35b2	Tmem164	Sardh	Nomo1	Pllp	Fam132a		Mtss1l	Cnbp	Klhl7
	Gm6936	Klhl6	Kif26b	2010107E04Rik				Ppap2b	Scap	Gm438	Pdia3	Itprip	Acy3	Gtf2ird1	Rp2h	Pkn1	Slc25a42	Cib2	Cend1	Rftn2		Asrgl1	Rps27	Rhbdl2
	Farp1	Fchsd2	Nr1d1	Hsbp1l1				Plvap	Palmd	Slc16a11	Efemp1	Lims1	Slc22a18	Rps2	Cnot8	Clec2i	Neu2	Twsg1	2700070H01Rik	Dll1		Fam195a	Samd11	Celf3
	Tspan3	Tubb5	Efemp1	Lpl				Cdc42ep3	Klk7	E230016M11Rik	Fam20c	Tmem71	F11	Ralbp1	Itpr2	C3	Tmem151a	Slc1a4	Prickle2	Cald1		Socs2	Stk10	Pigg
	Smox	Atp5e	Cybrd1	Atp5g3				Cx3cl1	D630041G03Rik	D630041G03Rik	Bloc1s1	Lta4h	Mal2	Ankrd9	Pros1	Lilra6	Coq9	Rnd2	Ptp4a1	A430107O13Rik		Fads1	Snora16a	Tmed8
	Kcnj16	Arpc1b	Chst14	Ndufa8				Olfr1450	Pnpla1	4933407G14Rik	Gypc	Mocos	Krt18	Arg2	Gpr155	Ccdc109b	Pdzk1ip1	Enc1	Zdhhc9	Fam82a1		Trip6	4932438A13Rik	Scgn
	9030418K01Rik	Smc4	Sec24d	Gpsm1				Palmd	Pvrl1	Snord69	Tagln2	Riok3	Clu	Sprr1b	H2-DMa	6430548M08Rik	Atg9a	Rbmx	Rhou	Tcirg1		Rexo2	Vmn2r84	Mpp3
	Gpc5	Mcl1	Lhfpl2	Ndufs1				Olfr514	Lpar5	Tsks	Nbl1	Phf20l1	Tcea3	Pim3	Dock8	Il27	Zbtb18	Cxcr4	Usp54	Nusap1		Ptgfrn	Pstpip1	Lhx1
	Dennd1a	Oaz1	Cpa6	Ppp2r3a				Plekhg1	Defb6	1700036G14Rik	Adamts10	Asb7	Rarres1	Nrarp	Ccr5	Ccdc50	Col5a1	Dctn6	Mtap1a	Gpr182		Sri	Boll	Kcnu1
	Bdh1	Hmgn1	E230016M11Rik	Agl				Map3k11	Traf3ip2	Cyct	Gaa	4933407C03Rik	Xylb	Pa2g4	Batf3	Dennd1a	Rab3a	Rufy3	Creb5	Serpind1		Nfe2l2	St6gal1	1110012J17Rik
	Olfr1450	Snx9	Zfp9	Echdc3				Fscb	Axin2	Klk1b9	Tmem107	Gys1	Krt8	Rab10	Lpar5	Csf1r	Klf15	Mgrn1	Megf10	Mcm7		X2310022B05Rik	Trpm1	Dicer1
	4933431E20Rik	Smap2	Glis2	Pam				Vmn1r158	Ccdc6	C87977	Ifi27l1	Tnfsf13b	Cd1d1	Tmem65	Defb10	Rp2h	Bmp8a	Actl6b	Gm10863	Sgk3		Snx3	Cd52	Slco1a6
	Pou3f3	Ddx5	Htra3	Kcnip2				Zdhhc11	Gm6710	Gm3143	Scpep1	Hiatl1	Bdh1	Bhlhe40	1700025N23Rik	Slc43a2	Cgref1	Cdc42se2	Tyro3	Lekr1		Thbs3	Ccnd2	Lrrc16b
	6430550D23Rik	Arpc3	Thbs1	Tead1				Calcrl	Aadacl2	4930455F16Rik	Epdr1	3110003A17Rik	Csrp3	F3	Itgam	Nin	Mef2d	Abhd12	Elovl7	Srpx2		Pcdh10	Fyn	Galnt14
	Olfr633	Pde4b	Ckap4	Nceh1				Cxcl12	Tchh	Olfr640	Nav1	Fgd4	Pdzk1	Rpl14	Tifab	Clec4b1	Mr1	Resp18	Tmem62	Gpld1		Elof1	Gm6460	1810074P20Rik
	C530044C16Rik	Itsn2	Pros1	Trp53inp2				Klf7	Vmn1r120	5430401F13Rik	Pid1	Myo5a	Vnn3	Actg1	Cysltr1	Dock8	Nrxn3	Stx1a	Gphn	1700013G23Rik		Tctex1d2	Tnfrsf22	Lrfn4
	Gm266	Dock2	Zfp651	Pygb				Lrrc8a	Fbxo32	Gm10485	Slc25a4	Vcl	Slc30a10	Cyp51	Clasp2	Inpp4a	Adamtsl5	Igsf21	Bnip3l	Icam1		Fgfr2	Tmc8	Zfp963
	Slc13a3	Myo1c	Phlda1	Aco2				Pde2a	Gal3st4	9430037G07Rik	37500	Rab8b	Mcm10	Atp6v0a4	Cmtm6	Rin3	Mylk3	Tcaf1	Pafah1b2	Jam3		02. Sep	Clec2i	Pla2g2f
	Pfkm	Rpl22l1	Rftn2	Acadvl				Nos3	Olfr735	Syna	Parp3	Tspo	Dsg2	Bzw2	Rilpl1	Map3k11	Mmp11	Glrb	Rab40c	mt_AK159184		Bet1	Gm10863	4632428C04Rik
	Rftn2	Tgif1	Calcrl	Kcnj12				Mir542	Adad2	Mir3068	Thbs3	Hmha1	Afmid	Slain2	Abcg1	Rnf38	Stk11ip	Gprasp2	Plekha1	Cobll1		Spsb4	Tspan32	Qpctl
	Cyct	Fam105b	Rhoq	B230120H23Rik				Trib2	Tspan5	Adad2	Ccnd2	Setd8	Fggy	Cdc42bpg	Gm13293	Itgam	Sstr2	Serp2	4933431E20Rik	Traf1		Lss	Ppp3cc	C85492
	6720483E21Rik	Btf3	Rev3l	Alkbh7				Shroom1	Dhx32	Gm4566	Lrrc8a	Sqrdl	Sepx1	Efna5	B930003M22Rik	Pstpip2	Daam2	Selenoh	Gpr155	Mmd2		Phlda3	Skap1	Ankrd33b
	Clasp2	Vps37b	Csrp2	Arhgap20				Crispld1	Hsf2	Mir684-2	Dapk1	Slc40a1	Hsd3b5	Fam83f	Tmem119	G6pdx	Lama2	Pou3f3	Pou3f3	Sulf2		E2f5	Il9r	Sec24d
	Ankrd6	Rpl36al	Psd	Pdha1				Ly6a	Skint1	Ip6k3	Hmgn1	Gm5506	Mug-ps1	Cldn1	Cep170	Tifab	Gpr157	Cry2	Plekhg1	Cnn2		Nrcam	Rpl17	Hepacam2
	Hes5	Tcof1	Cdh18	Sdhc				Mpzl1	Ly6g6c	Gabrp	Morf4l2	Rap1gap2	Ppp1r3b	Mbnl3	Ppp1r3b	Cysltr1	Ypel4	Adgrb1	Plekhg3	Ror2		Ddah1	Stat5b	Hcn4
	Gm10677	Sik1	Mxra8	Dusp27				Gpr116	Gabrp	4930442J19Rik	Cyp20a1	Mapk3	Galm	Ywhaz	Gal3st4	Stx7	Fst	Spryd3	Gm9895	Rsu1		Klhdc8b	Dapl1	Gm10433
	1700080N15Rik	Tap1	4930455F16Rik	Gm5860				Vmn1r215	Acvr2a	Mir335	Csrp2	Pgk1	Hsd17b6	Epb4.1l4b	B230378P21Rik	Cldn20	Tcea3	Car10	Tppp	1700018G05Rik		Plin3	Mir1943	Slc43a2
	Gnao1	Sesn1	Glt25d1	Phyh				Stmn2	Mir24-2	Npffr2	Myl12a	Pbx1	Khk	Ptges	4933406I18Rik	Fam111a	Dpyd	Nrxn1	1700040N02Rik	Rab31		Klf10	Rpl13	Zfp9
	Dok5	Psmb9	Tmem119	Gja5				Taar3	Prkrir	Npnt	Col4a5	Golim4	Ttc39c	Cdkn2b	9130023H24Rik	Tmem106a	Enpp2	Slc7a5	Fsd1	Dynlt1c		Klf3	Crlf3	Shc2
	Rdh8	2410006H16Rik	Tnfsf12	Rtn4ip1				1810011O10Rik	Tnfaip8l3	Kcnh3	Ece1	Mbnl3	Dgat2	Crip2	Laptm5	Slfn2	Rnase1	Cul3	Cdc42bpa	Sfmbt2		Gltp	Snord32a	Slc37a3
	Ip6k3	Fermt3	Mir542	Akap1				Acvrl1	Spink5	U90926	Tspan3	Cklf	AI317395	Mfsd6	Ermap	Ms4a8a	Mcee	Atg12	Defb10	Nkiras2		Ccdc8	Supt4h1	Zfp61
	Gm10125	Psme1	Cebpd	Ndufs7				Tspan13	Olfr286	4930453H23Rik	Rras	Sla	2510049J12Rik	Tnks1bp1	Ttc30a2	Mir32	Gnb5	Vstm2a	2810008M24Rik	Wnt7a		Specc1	Abcg3	Pcdha1
	Crot	Esyt1	Prss35	Tesc				Olfr139	Ahr	Vmn2r13	Sri	Lcp2	Mup13	Areg	Man1a2	Fam89b	Slc12a2	Atxn7l3	Odf3l1	Mpzl2		X4933434E20Rik	Gpr174	Amigo1
	Dkk3	Smg1	Gm20199	Pdhb				Icam2	Fam83f	4932412H11Rik	Sec61g	Grk6	Adh6-ps1	Vdac1	Tmem104	AI413582	Pi16	Akirin2	Clasp2	Mmp2		X2810417H13Rik	Ipcef1	Gmppb
	Prodh	Dazap2	Mpzl1	Cyc1				Dlc1	Dnase2a	4930502A04Rik	Ebf1	Adssl1	Rbpms2	Ppfia3	Ywhah	B230378P21Rik	Cry2	Zmym3	Clcn6	Plekhb1		Ext1	Tubb5	Efcab1
	Col11a2	Dgkd	Ly6a	Ndrg2				Mir24-2	Rnf39	Clstn2	Il6st	N4bp1	Slc47a1	Bop1	H2-DMb1	1700001K23Rik	Gm43302	Lmo4	Gm13293	Slc7a11		Tanc1	Xkrx	Lrrc24
	Shc3	Scand1	Acvrl1	Sspn				Nts	A630095N17Rik	Mtnr1a	Uap1	Ap1s2	Osgin1	2310042E22Rik	Il21r	Laptm5	Nat9	Nyap1	Fbxo32	Cenpl		Lhfp	37135	Klhl32
	Ucp3	Serbp1	Dkk3	Mrps6				Ppp1r2	Slc9a1	Ankrd36	Rabac1	Megf9	0610012H03Rik	Selenbp1	Plcl2	Ly6i	Tas1r1	Tmem256	Lrp1b	Il18		Amot	Snord35a	Hyou1
	Emx2	Lsm4	Pip5k1a	Ndufa2				Gm3716	Mmp28	Col4a3	Nucb2	Stk10	Slc23a1	Tns4	Dnase2a	Atp8b4	Fmo1	Dlx2	Gdi1	Alpl		F3	Slfn2	Bace2
	Hrh1	Stk10	Kcns3	Slc22a1				Car7	Dnajb3	Olfr1494	Slc39a1	Efhd2	Saa2	2610528J11Rik	Gm3716	Ip6k3	Fbxo40	Igfbpl1	Gnao1	Ccdc18		Pmf1	Pmel	Nfxl1
	1700003M07Rik	Arhgdia	Trerf1	Syde2				Foxl2	Zfp219	Foxl2	Rnd3	Aldoa	Cdhr5	Lpcat4	Il16	Tmem104	Klhl5	Abhd17a	Shroom1	Fam35a		Stat3	4930417O13Rik	C330013E15Rik
	Nelf	Rcc2	Tmem176a	Rorc				Vmn1r20	L1cam	1700047G03Rik	Enpp3	Tmem216	Prlr	Pycard	Asah1	Gsr	Uckl1os	Armcx2	Ap2a1	2010317E24Rik		Ppp1r1a	Dusp5	Cabp1
	Prdm16	Nop10	Fkbp14	Chchd7				Rsad2	Olfr777	Chad	Sntb2	Sfxn5	Orm2	G6pdx	Mcfd2	Pnkp	Xaf1	Enho	Adi1	Fdxr		Gprc5b	Abcg1	Rph3al
	Cdkl3	Gltscr2	Dnm3os	Stk39				Cxcr7	AU023871	Zfp541	Cbx3	Rasgrp2	Aspg	Car12	Trf	Ampd3	Slc24a3	Gpsm1	Kndc1	Med18		Dhfr	Afp	Pcdha4
	Acss2	Myo1e	4930405A10Rik	Ppm1j				Prdm16	Tuft1	Olfr867	Heg1	Jdp2	Acsm3	Spint1	1700011L22Rik	Smpdl3a	B3galt5	Bcan	Serinc1	Mtmr10		Lyrm5	Trib2	Slc38a10
	Oaz3	Tfam	Osr1	Myl2				Cfd	Carf	Gm4975	2900097C17Rik	Lmtk2	Golt1a	Rap2b	Slc7a8	4932412H11Rik	Adm2	Reep2	Nfe2l3	E130309F12Rik		Cdk2	1700001K23Rik	Bet1l
	2610034M16Rik	Nol7	Evc	Crip2				Vmn1r49	Ckmt1	Oaz3	Xdh	Atg7	Grb7	Megf9	Ccr1l1	Coro1a	Nol3	Khdrbs3	Frmd8	1110031I02Rik		Nfkbia	Vamp1	Glp1r
	Gldc	Jund	1700003M07Rik	Cacna1h				Olfr749	Fam158a	Gm5166	Etfa	1500003O03Rik	Abat	Metrnl	4930556J02Rik	Gm4902	Stoml1	Dmwd	4930544G11Rik	Hells		Cntln	Rps29	Ppm1l
	Tpmt	Nfatc1	Lox	1110001J03Rik				Gm2897	BC024659	Csn1s1	Serpina3n	Cd84	Mttp	Dnajb1	Cep152	Ttc7	Wipi1	Mapre3	Wdr91	Trpv4		Gas1	Laptm5	Rimbp2
	D630003M21Rik	Hnrnpk	1700018A04Rik	D16H22S680E				Isg15	Adh7	Mir429	Glipr2	Chst12	Slc19a2	Got2	Clec5a	S100a4	Fabp3	Wasf1	Dnm3os	Cyp20a1		Pfn1	Wibg	Tspan5
	Nr2e1	Ptprj	Map3k12	Decr1				Nfkbia	Zfp185	Fam71e2	Numbl	Igf1r	Echdc2	Bod1	Arsb	Dr1	Mcpt8	Cadm1	1110049F12Rik	Col4a1		Prdx1	Acot2	4930564G21Rik
	Ncan	Pik3cd	Bglap2	Hadhb				Sh3bp5	Ceacam12	4931409K22Rik	Sec11a	Ftsjd2	Mreg	Ugt1a6a	Acox3	Mir28b	Osbpl2	Prkar2b	Fn3k	Antxr1		Golph3	Mir684-2	Lrfn3
	Mir3059	Stk4	4930414L22Rik	Pip5k1b				Olfr777	1700012P22Rik	Mir200a	Itih5	Vamp8	Acnat2	Zfp593	4930550L24Rik	Sell	Rasgrp2	Ntm	Enoph1	Aldh1a1		Cystm1	Dppa4	9130023H24Rik
	Hddc3	Irf2	Mab21l2	Ogdh				4930578C19Rik	Ralbp1	Timm8a2	Pofut2	Ap3s1	Decr2	Trex2	Sft2d1	Rnf166	Ficd	Cd99l2	Slc39a3	Gab1		Kcnip3	Snord49b	Abcc8
	Adrbk2	Slc1a5	Emilin1	Cmbl				Vmn1r233	Arntl2	1700001P01Rik	Sgcb	Zbtb7b	C6	Tmem43	Kif21b	Pira2	Zhx2	Clcn3	D16Ertd472e	1300014I06Rik		Prdx4	Gpr132	Xkr7
	S100a1	Klf13	A430107O13Rik	Camta1				Apbb2	Igfl3	1700011E24Rik	Glis2	Tsc22d4	Iqgap2	Unc45a	Fkbp15	Asah1	Kyat1	Praf2	Edil3	9930021D14Rik		Rad23a	Coro1a	4933406I18Rik
	Rasa2	Pfdn5	Pppde1	Ndufv3				Sema6b	2310003C23Rik	Mir698	Bcl6	Hlx	Nr1i3	Mecr	Itgb3	Idh1	Mapk8ip3	Dgcr2	Trf	Tmem220		Tram1	Il21r	Cog1
	Oscp1	Cd47	Hsd11b1	Sod2				Parp12	Tmem30b	Vmn1r184	Col4a6	Asxl1	Serpina4-ps1	Clip1	Cyth4	Fam129a	Susd6	Cic	Fxr2	Rhpn1		Dclk1	Rras2	Dync2h1
	Gm10714	Pgls	Rad51l1	Pigy				Gm4971	Gkn1	4931423N10Rik	Gsta3	Sri	Cyp2d13	Pla2g4e	Adora3	4921517L17Rik	Clic3	Fam168a	Anln	Tmem198b		Hspa5	Frmd8	Mrgpre
	Tubb2a-ps2	Mll2	Adamts1	Tmtc1				Fam57b	Mir802	3110009F21Rik	Id3	Fbxl5	Etfb	Glrx3	Wdfy2	Irak4	Ksr1	Cwc22	E130308A19Rik	Ebf1		Gm2a	Sell	4930502A04Rik
	3110099E03Rik	H2-Q4	Acadsb	Fahd1				Pcdh19	Dnpep	Serpina3j	Cxcr7	Rnasel	Hdhd3	Kdm5b	Tnfrsf13b	Mkl1	Zfp106	Car11	Apbb2	Ss18		Smo	Rpl3	Rims3
	Prss50	Slc12a6	Col5a1	Mrps35				Olfr137	Fam89a	Srsf12	1110003E01Rik	Sh2d3c	Naprt1	Hmgcs1	Tnfrsf11a	L1cam	Mapt	Slc9a6	Mast3	E2f8		Spcs3	Gm4902	Mirg
	Nmur2	Snrpe	Fkbp9	Cacna2d1				Slc52a3	Serpina3j	Gm13124	Sema5a	5730508B09Rik	Tm6sf2	Atp2b4	Gna12	Tarm1	Trim7	Chd3os	Pdgfa	Fam111a		AI854517	Mir302b	Alg1
	Fn3krp	Serf2	Fcgrt	Cd59a				Adamts1	Olfr1284	Calcb	Dhrs7	Mcl1	Dhcr24	Cds1	Mir350	Ptpre	Tfeb	Nrgn	Adcy5	Tgfbr3		Flna	Il16	Tm4sf4
	Gm13124	Gpcpd1	Vwa5a	Etfa				3110099E03Rik	Sh3d19	Eras	Egfr	Ppp2r5a	Rdh16	Setd8	Slc29a3	1600010M07Rik	Rerg	Grm2	Gpr98	Sema5b		Csrp1	Snord90	C920006O11Rik
	Zfp438	Eif5a	Tnfaip3	Atp5f1				Pcdh12	Calcb	L3mbtl1	Tceal8	Hist1h2ao	Sdr9c7	Fdft1	Pik3r6	Cd177	Ly6a	Znrf1	Gng8	Ifitm3		Gpt2	Fam78a	Rab3b
	D630010B17Rik	Trim7	Tbx3	Slc20a2				Stard6	Tnfaip3	Olfr1136	Tril	Baz1a	Me1	Dedd2	Gpr84	Gpr15	C1rl	Adap1	Gna12	Gdpd2		Ift74	Trat1	Fam113a
	Csgalnact1	Irf5	D630010B17Rik	Samd4				Impdh1	Olfr914	Lmln	Csda	Adam19	2310030G06Rik	Faf1	Ptpro	Parp12	Nudt18	2210016L21Rik	St18	Cfh		Syt11	Rps12	Slc7a8
	Olfr914	Fli1	Nr2f2	Tuba4a				Slc30a1	Stfa1	Mir28c	Man2a1	Brp44	Ces1b	Egln3	Dtx4	Adrbk2	8430408G22Rik	Mkrn1	Mir1970	Nnat		Clic1	D16Ertd472e	Lrp12
	Dbx2	Sh3bp5	Arnt	Atp5l				Tnfaip8l1	Mta2	4930578E11Rik	Tgfb2	Map4k2	Sema4g	Abhd11	Parvg	Clec5a	Eml2	Tmem65	Adipor2	D930014E17Rik		Il18	Thada	Carf
	Dhcr24	H2afy	Rbfox2	Ndufs6				Fcgrt	Ncs1	Dcdc2c	1110018J18Rik	Cbl	Mgam	Nsun2	Ppt1	Sh3kbp1	Lmcd1	Pip4k2b	Stk39	Mcm9		Myl12a	Txk	Trabd
	Lrrc9	Elf1	Ston1	Ech1				Pik3r6	Ovol1	Gm5591	Lysmd2	Abhd5	Alas2	Ocln	Zfp839	Acox3	Inpp5k	Srcin1	Fn3krp	Gins2		Scrg1	Tmem149	Pfkfb2
	A330076C08Rik	Smchd1	Nkain4	Sucla2				Tbx3	Map2k4	Mmp21	Frmd6	Trp53inp2	Rtp3	Sqle	Lmln	Sft2d1	Aldh1b1	Smarcd1	4933400F21Rik	Slc1a5		Nphp1	Rpl10	Dact2
	4930428E07Rik	Akap13	Evc2	Calr3				Samd12	Rspo3	Spata4	Dnajc3	Zcchc6	Lect2	Hk2	Prpsap2	Srd5a3	Wdtc1	Ilf2	Kif13b	Ptgds		Prom1	Ass1	4930579G22Rik
	Tox2	Tuba4a	Vmn1r208	Atp5d				Mir126	Tdrd3	Myf6	Vasn	Pdzd8	Slc17a4	Cttn	Ptchd1	4930404I05Rik	Nrbp2	Slc2a13	Zfp276	Tnpo1		Ctnna1	Gpr15	1810044D09Rik
	Nkain4	Mtss1	Nek8	Etfdh				Tnfrsf10b	Krt78	Vmn1r83	Nsg1	Neurl3	Ndrg2	Zdhhc5	Nuak1	Fkbp15	Shroom3	Mpc2	Svip	Ifitm2		Pde4b	Ptpn22	Tbc1d24
	Eps8	Zmiz2	4930583H14Rik	Ppip5k2				Olfr1053	Mcc	4931429P17Rik	Ssr3	Ppp1r15b	2810459M11Rik	Tmem184a	Gm10578	Itga4	Smg6	Mapk8ip3	Rundc3a	Notch2		Lig1	Sh3kbp1	Adrbk2
	Ptchd2	Polr2a	Fndc1	Gm14420				Spry1	Bnipl	Gm13807	Arhgef25	Il16	Pglyrp2	St14	Tmem206	Ccdc125	Ampd3	Ubald1	B3gnt1	Luzp2		Itgb8	Rps3a	Gm4971
	Pcdh10	Myl12b	Ifna11	Bckdhb				Prkd2	Ltb4r2	Olfr930	Capn2	Cytip	Pgrmc1	Abcd3	Fcrls	Cyth4	Hfe	Zmynd11	Sox10	Murc		Sox8	Shisa5	Cdh7

## Sheet: human_cell_id
Adipocytes.PanglaoDB	Astrocyte.Top500.TM	B.cell.Markers.TM	Bladder.Cell.Markers.TM	Cardiac.Muscle.Cell.HighFCMarkers.TM	Cell.cycle.Lander	Cholangiocyte.PanglaoDB	Chondrocyte_Panglao	Endothelial.Cell.Top500.TM	Epidermal.Cell.Top500.TM	Epithelial.Cell.Top500.TM	Fibroblast.Markers.TM	Granulocyte.Top500.TM	Hepatocyte.Markers.TM	Keratinocyte.Top500.TM	Microglial.Cell.Top500.TM	Monocyte.Top500.TM	Myocyte_Mall	Neuron_Mall	Oligodendrocyte.Top500.TM	OPC.Lander	RadialGlia.Id3.Lander	T.cell.Top500.TM	Type.B.Pancreatic.Cell.Top500.TM
10.1016/j.cell.2019.01.006	10.1038/s41586-018-0590-4	10.1038/s41586-018-0590-4	10.1038/s41586-018-0590-4	10.1038/s41586-018-0590-4	10.1016/j.cell.2019.01.006	10.1093/database/baz046	10.1093/database/baz046	10.1038/s41586-018-0590-4	10.1038/s41586-018-0590-4	10.1038/s41586-018-0590-4	10.1038/s41586-018-0590-4	10.1038/s41586-018-0590-4	10.1038/s41586-018-0590-4	10.1038/s41586-018-0590-4	10.1038/s41586-018-0590-4	10.1038/s41586-018-0590-4	Trapnell et al, Nature 2010 S3 10.1038/nbt.1621	10.1523/JNEUROSCI.1860-14.2014	10.1038/s41586-018-0590-4	10.1016/j.cell.2019.01.006	10.1016/j.cell.2019.01.006	10.1038/s41586-018-0590-4	10.1038/s41586-018-0590-4
ADAMTS5	SOX1	NCF4	EIF1AY	MYL9	CHAF1B	GGTLC3	PRG4	CDC42EP1	LIMK2	DERL3	MANBAL	SAMHD1	PXMP4	EIF1AY	IL10RB	LCP1	ADAMTS5	FAM155A	PTPRA	MMP11	EDNRB	EIF1AY	WDR7
TBX1	FARP1	SNX5	DDX3Y	MB	CDC45	GGT2	TNC	LPAR6	POU4F1	BANF2	FNDC3A	MTMR3	MTRF1	SLC39A6	LPAR6	STK24	YPEL1	ABHD12	ASXL3	CPXM1	RAB31	TASP1	NBEA
MC2R	TCF4	RBM39	TIMP3	NDUFV2	TPX2	GGTLC2	CRTAC1	EDNRB	FLRT3	GREB1L	ITGBL1	TNRC6B	MTFP1	TGM3	ATP8A2	ALOX5AP	PXMP4	COL6A2	SOX10	COL4A1	ZNRF3	ZNRF3	GGT7
CIDEA	KIAA1755	POLR1D	LHFPL6	MTFP1	MCM5	GGT1	CREB3L2	SLC52A3	SCEL	BPIFB1	MN1	RASSF2	PRODH	KRTAP13-2	RIN2	BACH1	MAPRE2	PDRG1	RAB31	GAL3ST1	TIMP3	UBAC2	TTR
CPXM1	SLC14A2	ICOSLG	SLC14A1	ACSS1	CKAP2	GGTLC1	RUNX2	DOCK9	SLC24A3	TMC2	JAG1	IL17RA	TTC39C	KRTAP13-1	SNTA1	C13orf46	MYOM2	MAFF	PRNP	RASL11A	IRS2	UBASH3A	BACE2
POSTN	TST	RPL3	RASL11A	DYM	PCNA	JAG1	ACAN	ID1	SLITRK6	LRRC30	DSTN	LCP1	CHCHD10	KRTAP13-4	SMOX	CYTH4	SYNGR1	MRPS6	FBXO7	GGT5	SOX21	XRN2	TTC28
APOL6	MAPK4	GPCPD1	COL4A2	TP53INP2	NDC80	TFF2	COL2A1	BCL2L1	DSG3	TMEM211	RAP2A	SIRPB1	GSTT2B	KREMEN1	CLN8	F10	P2RX6	GDF5	OSBPL1A	SCEL	SLC14A2	C21orf91	COG6
EPSTI1	GPC5	XRN2	C1QTNF6	ALPK2	TYMS	LGALS2	COMP	STARD6	DGCR6	SLC14A2	ADAMTS5	SIRPG	GSTT2	MICAL3	DNAJC28	SYNJ1	RGCC	GGT7	RASSF2	DERL3	RASL11A	MALT1	SNPH
LBP	GGT7	TGIF1	SAP18	MKKS	TACC3	TFF1	MATN3	ANGPT2	DGCR6L	PRND	PTTG1IP	SIRPA	SLC10A2	GJB2	NHLRC3	RASA3	HSCB	SIK1B	SEC11C	SS18	PYGB	TPT1	TRPC4
COL6A2	PRNP	VPREB3	COL18A1	DSG2	NUSAP1	GGT7	RUNX3	THBD	UTP14C	TMPRSS15	CBR1	MPPE1	MRAP	SLC52A3	TRPM2	MX1	TMEM241	SIK1	KATNAL1	MYL12A	MYL12A	SPATA13	AKAP11
METRN	RAB31	BRWD1	BTG3	TXN2	ANLN	ONECUT2	SOX6	JAM2	KRTAP10-4	RNF24	POFUT2	TMEM50B	SLC25A15	DSG3	NPC1	IL17RA	CTIF	SYNGR1	DUSP15	EMID1	CHCHD10	MPPE1	PLA2G6
SYAP1	ACSS2	MALT1	CENPB	CLYBL	RANGAP1	AQP4	BMP2	ADAMTS1	KRTAP10-6	WFDC2	FAM124A	KIF3B	DNAJC15	UTP14C	ALOX5AP	PLAGL2	B3GALT5	MAB21L1	UBL3	EDNRB	ID1	DNAJC15	PDX1
MAOB	C20orf173	SAMHD1	ERGIC3	PYGB	MCM4	AQP1	CTNNB1	PRND	KRTAP10-9	SSX5	HM13	IFNGR2	DSG2	DSC3	CRYL1	ARL11	INPP5J	CDS2	ATP11A	RAB31	DNAJC15	SLAIN1	VSTM2L
GDF10	SNPH	TPT1	SUSD2	IDH3B	RAD51	AGR2	FGF18	PLCB4	KRTAP10-11	SSX1	KDELR3	WDFY2	CLDN14	FAM83F	RCBTB2	SSTR4	DYM	KCTD17	CDC42EP1	SOX10	LSS	GNAL	UFM1
TLR4	WASF3	HMGN1	ATP11A	MAP1LC3A	GMNN	LGALS4	GLI3	PDGFB	CXADR	SSX3	POLR2F	PSTPIP2	NEDD4L	DSG4	RRBP1	HLCS	ARHGAP28	DACH1	SLAIN1	FBXO7	RGCC	CST7	XKR7
PPARGC1A	UTP14C	GPR18	SCARF2	TBC1D4	CKS2	ALPL	PBX3	SSTR4	TUBA8	SSX4	GAS6	ALOX5AP	LSS	CLN8	HPS4	CLN8	TMCO3	TWSG1	CLN8	TIMP3	SNX5	STK24	SNAP25
ADM2	CDH2	GPR183	BMP2	ATP5F1A	WDR76	MUC5B	PTHLH	MFNG	NDFIP2	SSX4B	IL17D	TRPM2	GCAT	MOCOS	CYTH4	SIRPB1	SMTN	RIT2	OLIG1	OLIG2	SPRY2	LCP1	SEZ6L
TSPO	RNF24	CBX7	RBFOX2	MIPEP	AURKA	ALB	SMO	LNX2	SIK1B	SSX7	MAP1LC3A	MYH9	GJB2	KRTAP27-1	ICOSLG	SIRPG	MYH7B	DCLK1	MANBAL	SLITRK6	KBTBD11	ELF1	PDYN
CYTH3	ABHD3	SMCHD1	IPO5	MRPL39	DLGAP5	MUC17	STAT1	RNF125	SIK1	SSX2	H1-0	GNAL	ACAA2	KLF5	JAM2	SIRPA	SGSM1	SLC24A3	NPC1	GPC5	RASA3	RASA3	GALR3
PCK1	OLIG1	RPL21	CHMP4B	GATA6	GTSE1	CCKBR	MMP13	TIMP3	CAB39L	SSX2B	CRYZL1	PARP4	CPB2	RTN4R	SPATA13	POMP	GET1-SH3BGR	MCF2L	CDH20	C1QTNF6	CLN5	MYH9	SEC23B
TIMP1	TMEM200C	APOBEC3H	COL6A2	GJA3	UBE2C	EPCAM	VEGFA	TMEM184B	LAMA1	DUOXA2	CBX6	OLFM4	MRPS31	TST	ARL11	IFNGR2	SH3BGR	IMPACT	RBBP9	POSTN	OLIG2	TNFSF11	NF2
ADRB3	CDH20	CHCHD10	TBC1D10A	LMO7	SLBP	LCN2	MATN1	TCF4	RALBP1	NRL	CDC16	ARL11	PROZ	MIR17	SNORD17	UBL3	GRTP1	B4GALT6	DOCK9	LBP	DNAJC3	RPL17	FAM246B
FGF7	NPC1	LCP1	FARP1	SGCG	G2E3	KRT7	COL9A1	KIAA1671	TDRD3	C14orf28	XBP1	DACH1	CDH2	SLC4A11	EDEM2	USP12	GGT5	CXADR	DEFA6	COL4A2	LHFPL6	DONSON	FAM246C
EBF2	EDNRB	STK24	TWSG1	DCUN1D2	CDCA2	CLDN4	COL10A1	CD274	ZNF341	SERPINB9	NDUFV3	CEBPB	ATP5PO	GSC2	PTPRA	SLC46A3	SGCG	SLC39A6	DEFA4	LGALS2	DONSON	IL17RA	FAM246A
CPT1B	SNTA1	SIK1B	ZDHHC8	MYO18B	POLA1	CFTR	IGF2	MOSPD2	ZBTB7C	OR2K2	DLGAP4	DOCK8	FECH	GTF2F2	HSF2BP	PSTPIP2	PTPRM	ANKRD10	C21orf91	CKAP2	DCLK1	ABCG1	RSPO4
TFE3	SLC25A18	SIK1	PDE9A	MYOM2	CTCF	KCNN2	MIA	MYO10	KREMEN1	FGF20	BACE2	TEX15	GRTP1	ZBTB7C	MFNG	CRYBA4	RASSF2	CHGB	OSBP2	TPX2	AQP4	RNF125	OLFM4
CFD	PRODH	ELF1	PTPN2	TUBA8	UBR7	SPP1	SDC3	FBXL7	BIVM-ERCC5	MADCAM1	SMTN	DMXL2	MKKS	RALBP1	RAB31	N4BP2L1	FHOD3	DGCR2	OLIG2	CHAF1B	CBSL	RPL3	SLITRK6
TCF21	SMOX	FOXO1	SMTN	BCL2L13	CDC25C	FXYD2	EMP1	MEOX2	BIVM	FOXE1	LMAN1	THBS1	ROMO1	PRND	YWHAH	RAP2A	SOHLH2	EFNB2	BCL2L1	TCN2	CBS	SAMHD1	NOL4
TLR2	ITSN1	SCAND1	STARD13	MTUS2	PRIM1	FXYD6-FXYD2	COL6A1	SLC38A5	ERCC5	GRXCR1	SOD1	PLP2	ESD	MYO5B	SDF2L1	LRRC63	CCDC169-SOHLH2	SLC32A1	GAL3ST1	JAM2	ADAMTS1	SH3BP1	CABP7
PTGES	GPLD1	MYL12B	CSTB	ACAA2	KIF23	TACSTD2	CYTL1	TRIM69	FAM83F	COCH	MYL12A	PYGL	ATP5PF	UCHL3	PDGFB	USP25	CDS2	LIMK2	TMOD1	RASA3	CST3	DEFA6	TMEM215
CITED1	IDI1	RPL17	IER3IP1	DNAJC15	KIF11	ITGB4	LCN2	MAGEB5	PARD6B	ZG16B	COLEC12	ALOX5	SLC25A1	DGCR2	LPIN2	SAMHD1	TGM2	TMEM50B	SNRPN	MC5R	ZIC5	DEFA4	AP3D1
MMP2	PPARGC1A	RAC2	ANKRD12	MYOM1	BLM	SCTR	AC159092.1	TEAD4	SERPINB6	COL28A1	LGALS1	ORM1	F7	RAB27B	RASSF2	SETDB2	MYLK2	ARGLU1	PRTG	SERPIND1	LGALS1	GPR18	ANKRD33B
ELOVL3	NAT8L	B2M	POFUT1	GET1-SH3BGR	E2F8	MMP7	LUM	CFD	MAGEB5	WFIKKN1	RPN2	ORM2	DCT	LIMK2	LAMP1	RB1	LMO7	MAPRE2	PIGA	MAVS	OLIG1	C13orf46	USP9X
H6PD	PSAT1	SERPINB1	SIK1B	SH3BGR	MSH2	SSTR2	GADD45B	APBB2	KLF3	C9orf43	PIGP	C15orf48	CTAGE1	BICD2	SNX5	FKBP15	POSTN	SYT4	PCSK1N	LAMA1	TST	FOXO1	TRABD
TNFRSF9	LRRC9	PPDPF	SIK1	ATP5PF	TUBB4B	ELF3	SCRG1	PRRG1	KLF6	EDDM3A	SPRY2	HDC	DDTL	FGFBP1	ABCG1	MEFV	ADPRHL1	CELF4	MBP	MC4R	TNFRSF19	PIK3IP1	EFCAB1
SOCS1	FRMPD1	RSL24D1	LBP	PIGP	RAD51AP1	SCGB3A1	HAPLN1	OR2J1	BPNT2	EDDM3B	PITPNB	EP300	DDT	LETM1	SIRPB1	IRF9	SHISA2	SRC	ATAT1	OLIG1	JAM2	TXK	ROR2
MEST	DOK5	RNASE6	N6AMT1	ADPRHL1	CCNE2	HNF1B	COL11A1	OR2J2	CCL27	GPR143	COL6A1	NFAM1	CUL4A	DOHH	SIRPG	ZNF217	C1QTNF6	PRMT2	QDPR	APOBEC3H	RRBP1	GATA3	TSPYL2
SLC36A2	SHC3	PSME1	ADAMTS1	NDUFV3	MKI67	GPBAR1	S100A9	ZDHHC11B	RAB40C	USP50	SMARCB1	ZNF516	LBP	FOXK1	SIRPA	MIR32	TRIB3	ZIC2	NFE2L3	PCCA	MMD2	WAS	KIAA0232
CA3	TSPAN7	CELF2	FNDC3A	DNAJC28	CKAP5	SLC4A2	CHAD	ZDHHC11	PAK6	MSLN	SUMO3	SERPINB1	MYO5B	LTB4R2	SLC46A3	SUSD3	ABCG1	VSTM2L	BCAS1	NDC80	TSPAN7	GRAMD4	UNC13B
PNPLA2	SLC22A17	CYBB	TGM2	MRPS6	KIF20B	PIGR	COL9A3	CXCL12	ZNF219	GJD4	SCARF2	KISS1R	CAB39L	SOCS6	WDFY2	PSMA7	MB	MMP24OS	DEFA1	BMP6	FAM86B1	LEPROTL1	TADA2B
CDO1	EPHX2	CD38	POSTN	HAUS1	RRM2	GGT6	DLK1	EEPD1	PRICKLE3	DMRT3	GPC6	GDA	MIPEP	SLC25A37	IFNGR2	ATP8B4	WDR7	SPRY2	DEFA1B	SALL3	FAM86B2	CNGA1	SIX4
UCP1	ALDH5A1	BAZ1A	IMPACT	DSC2	TTK	SOX9	S100A8	LDB2	TFAP2C	WFDC8	MYL9	MYO5A	NIPSNAP1	WFDC12	CRYBA4	GNG2	PIK3IP1	PCBP3	DEFA3	ALDH1A1	MID1IP1	RPS6	DMXL2
DEPTOR	METRN	GLCCI1	TNFSF13B	SUCLA2	HMGB2		CHODL	SOX17	SERPINB7	L3MBTL1	IFT27	SNAP23	SOD1	NMU	PIP4K2A	CTSZ	DCLK1	NDRG3	DEFA5	CEP72	TRIM9	LFNG	SLC9A7
XDH	CYP2D6	TNFRSF13C	DSTN	RALGAPA2	TIPIN		ATF4	FSCB	KLF4	FAM170B	RBFOX2	MTUS1	FTCD	EBP	OR5V1	NAT8L	ANGPT4	MANBAL	MKRN3	FAM114A1	KLF9	CD226	ANKRD60
PLIN1	CYP2D7	NOP10	CBR1	CDH2	CCNB2		SHOX	ADCY4	SLC25A17	OR12D3	TBC1D10A	GSR	GZF1	CKMT1B	MTUS1	TEP1	ANKRD10	EPB41L1	SLC24A2	ROR2	CMTM5	MAPK11	SCGN
NR1H3	DGKB	PTK2B	ISM1	FHOD3	CENPE		MGP	CD38	FSTL3	RS1	COL6A2	ERO1A	SERPIND1	CKMT1A	TFE3	NFAM1	ADARB1	PTPRA	GNA12	MNS1	BCL2	PLCG1	PHF21B
CREB3L1	GLDC	NEDD9	PROCR	ATP5PO	CASP8AP2		TCF4	ACR	CKMT1B	WDR72	TUBB6	PPP1R3B	POMP	CWH43	PREX1	WAS	PLA2G6	UFD1	ABLIM2	TRIL	ZDHHC21	FGD3	C2CD4C
C3	CTNND2	PKIG	MBD1	CIDEA	CBX5		VDR	KIAA1217	CKMT1A	CLDN9	HMGN1	CYBB	ACSS2	NIPAL1	NCOA3	PREX1	DEFB124	TTC3	HS3ST1	RASSF4	GRHPR	SNORD32B	SLC22A23
PRDM16	WNK2	RPS6	POFUT2	NAA20	CENPA		ATRX	LPL	TNFAIP8L3	ERAS	HMGB1	RNASE3	SEC14L4	APTX	CTSZ	NYX	SLC46A3	ARHGEF7	ST18	RSU1	ITGB8	CD274	ZNF25
LRP1	MID1IP1	HNRNPF	GPR180	CHCHD10	NCAPD2		NOG	NYX	TSPAN9	FAM9A	TWSG1	RNASE2	MAVS	CALML5	SUSD3	NCOA3	LDLRAD4	SERP2	MAPK8IP3	FKBP9	KLF6	SH3KBP1	KLHL7
RSPO3	SLC35A2	RBM3	GAS6	UQCR10	UHRF1		AGER	TSPAN13	ANXA1	FAM9B	GATA6	TBC1D2	COMT	DSP	RGS19	RNASE3	LARGE1	TMX4	APBA1	PRTG	FGFR3	BCL2	SLC7A2
TMEM26	ZNF438	PPP3CC	CDC16	FXN	HELLS		IL10RA	PLCG1	RAB18	FAM9C	FECH	SERF2	SEC14L2	CLOCK	SLC7A8	RNASE2	PICK1	TCF4	STXBP6	MYT1	TTYH3	ZNF831	ZNF516
ACSL1	ITGB8	ANP32B	DZIP1	PCDH7	RFC2			CLEC14A	GGH	NPY	ROMO1	ZSCAN29	TTR	ERAS	COMMD8	NEURL2	SLC24A3	SNAP25	PAQR4	CDCA2	TNC	SLC6A19	HDAC6
FFAR2	NIPA1	FAM107B	CBX6	ALDH1B1	RRM1			MSX1	IL15RA	SIX4	RAB12	S1PR4	NDUFV3	APBA3	BMF	NIN	ASCC2	TTYH3	IL33	MELK	NKAIN4	GZMM	NIPAL1
RETN	SLC7A2	WAS	PCNA	SMPX	RPA2			SOX18	ACOT9	KISS1R	TCF4	NIN	TP53INP2	FBP2	FOXB2	CSGALNACT2	MMP11	SCRN1	MTMR10	CREB5	PRDX4	KLF3	MAOB
AQP5	MAOB	ATP5F1E	MMP24OS	FARS2	CDK1			UNC13B	DENND4C	TCFL5	LHFPL6	ATP8B4	ATP5F1A	SERPINB11	TUBGCP5	SH3KBP1	CLYBL	PFKP	JPH4	MAP3K8	POLR3H	TMSB4X	NEIL2
PPARG	PHACTR3	TCF3	INTS6	ASB11	CDCA3			ZBTB46	NET1	PSMB11	CDK8	NAT8L	AHCY	IDI1	CTSB	GSR	JAG1	ADNP	FOXB2	CXCL12	NDRG2	CARD11	REEP6
AZGP1	PTCH1	SYK	RRBP1	SIRT5	DSCC1			TSPAN7	RNF39	GCM2	TIMP3	APBB1IP	NDUFV2	TAB3	PPP1R3B	CNDP2	SNTA1	SCG3	PDE1C	PDGFRA	SGCB	BZW2	WHRN
AR	ADCY2	OAZ1	ZNRF3	RBM38	MCM6			STC1	FAM160B2	DRGX	RNF6	ANKRD33B	ONECUT2	TSPAN9	MSRB2	IKBKB	EPG5	DIRAS1	GOLGA7	NUSAP1	IDI1	LIME1	GPR158
LEP	TLE4	PARVG	SLC39A6	RPL3L	NEK2			TSPAN9	TAB3	FAM189A2	COL4A1	GNG2	APOL3	WFDC5	GNA12	MIR501	GFRA4	GNL1	TXNDC16	CD40	LFNG	FAM107B	PPP1R3F
LOX	SLC13A3	MKNK2	COL4A1	PGM5	CDC20			OR11H4	IL33	NKX2-1	RBBP9	DOCK5	APOL4	PPM1A	CXorf21	EIF2AK1	TBX1	MAPK8	PHACTR1	PLAT	KLF4	PPP3CC	NFXL1
PDE3B	ELOVL2	HNRNPK	HMOX1	EIF4EBP1	UNG			PLTP	KREMEN2	ERVFRD-1	DNAJC3	TMSB4X	APOL2	TFAP2C	FRMD4A	EIF4EBP1	PSTPIP2	PGP	PIP4K2A	PRKCQ	CLU	PPP1R3F	GMPR
EGFR	GABRG1	RPS21	KREMEN1	SRL	DTL			PPP1R16B	C8orf74	MIR450B	DCLK1	ACOX3	APOL1	HR	ARHGEF40	BMF	FGF9	ENHO	SEMA6D	SHC4	MNS1	FBXO33	PHACTR1
CPPED1	EFNA2	SERINC3	CPXM1	BZW2	CDCA8			DLL4	OR4Q3	MIR200B	TTC3	MMP9	CBR1	PORCN	CASS4	APBA1	PVALB	SULT4A1	FGF22	KANK1	SALL3	DEFA1	GJD2
CYP1B1	TRIM9	TMSB4X	IFT27	CMBL	BIRC5			NFKBIA	CDH4	MIR582	CPXM1	GPR141	CLYBL	PIR	FKBP15	DOCK8	ALOX5AP	APBA1	PRRG1	BCAS1	HSDL2	DEFA1B	ZFHX2
NMB	IL33	NFATC1	ATF4	HINT2	USP1			SORBS3	SH2D4A	VEGFA	ACAA2	PARVG	FOXA2	CDKN2B	CHN2	SRD5A3	DTNA	DNAJB5	TMEM62	CMBL	NPAS3	DEFA3	KCNU1
FST	ENHO	TTPAL	TPT1	LRRC14B	CKS1B			DLC1	DEFB105B	TKTL1	REM1	CEBPD	MRPL39	SERPINB5	PLXNB2	AOAH	BAIAP2L2	SH3GL2	APBB2	ZEB1	AK3	DEFA5	SNTG1
NQO1	PAQR4	PPP1R16B	GPC6	SAMM50	PSRC1			SLC9A3R2	DEFB105A	ZGLP1	CABIN1	FAM107B	CRLS1	PIGA	APBB1IP	CYBB	KANK1	YTHDF1	SLC39A3	COL15A1	EMC7	NR4A3	GCH1
STAT6	TTLL8	GNG2	MYL9	TIMM23	NASP			PLAT	UBE2V2	MIR200A	CENPB	PLCB2	TST	KLF16	DPYSL2	STXBP6	TMEM252	CCL27	GRHPR	BMP7	ARHGEF40	TBXA2R	TBC1D24
STEAP4	MYO10	RHOH	PDS5B	TIMM23B	BRIP1			CYP2D6	NAT8L	FAM166A	ERGIC3	ANXA1	C2CD2	ANXA8L1	ARHGAP12	EP300	HERPUD2	CBARP	RAB40C	CA8	CEBPB	ZBP1	ZNF597
ANGPTL2	IDUA	CD72	C21orf91	TIMM23B-AGAP6	ANP32E			CYP2D7	EGR3	C3orf62	SAP18	TLR4	COL18A1	ANXA8	GCNT1	TLR7	AKAP6	SLC12A5	SORBS3	CKS2	PMM1	OR13C7	CDH7
ACADSB	MIR218-1	BCL2	TUBB6	NDUFA4	ECT2			KLF4	ANXA8L1	OPN1LW	SERPINB6	DHRS7	GSS	RABGGTA	TNFRSF11A	PLIN2	DUSP22	SEC61A2	MID1IP1	THBS1	EIF4EBP1	CACNA2D4	EFHC2
HOXC9	TMEM47	SH3KBP1	IRS2	VDAC3	CDCA7			PGM5	ANXA8	OPN1MW	UBE2R2	RGS19	RNF125	C15orf62	RNASE4	ZBP1	FGFRL1	ADAP1	CREB5	PBK	ZEB1	SNORD12	GOLM2
FABP4	CASKIN1	RBM38	HMGN1	PHYH	AURKB			EDN1	NPBWR1	OPN1MW2	PFKP	FGD3	RALGAPA2	CAMK1D	ASAH1	PYGL	NEURL2	ATCAY	TMEFF1	MUSK	PPARGC1A	OR2B2	SLC7A8
ADRB1	SEMA6D	PQBP1	GATA6	GATA4	FEN1			AQP1	TMEM68	OPN1MW3	SCARA5	TLN1	SETDB2	SLC46A2	LY86	RNF38	ENTPD4	ZMYND11	FRMD5	MTMR10	GABRB1	B2M	PIGG
ADRB2	EPDR1	ACTB	RAB20	ADAMTSL5	HJURP			COL28A1	SOCS6	CAPN11	B4GALT1	RAB27A	LPIN2	PAK6	CYFIP1	CEBPB	VPS18	UBE2QL1	VLDLR	PLEKHA2	GAS1	NSMCE3	XK
TRIP10	PCDH7	CCT5	ABCC4	MOV10L1	TOP2A			MADCAM1	KLF16	RHCG	TSPO	OR4L1	TXN2	EGLN3	DOCK8	GGH	MAMDC2	SCG5	TRAPPC2	MATN4	PSAT1	PRKCQ	PRUNE2
CIDEC	MAGEB5	HNRNPA2B1	MAFF	RHOT2	TMPO			MAGIX	GATA3	TEX11	MPDZ	AOAH	TMPRSS6	DEFB103B	VPS18	PTK2B	TACC1	MPPED1	TBC1D14	GPR146	MLC1	S1PR4	ENHO
COL5A3	TPMT	KLF13	HSPA12B	TBC1D7	KIF2C			ACVRL1	PTPN3	PRSS54	CCDC127	WAS	SUCLA2	DEFB103A	ARHGAP22	LY86	GPR146	LUC7L	ANLN	ITIH2	PACSIN2	DMRTA1	DENND4C
ADH1A	FRMD4A	RPS15	LMAN1	CAP2	CDC6			TEX13B	WNK2	SCGB3A2	NFIL3	CEBPE	TGDS	SLC39A2	TMEM68	PIP4K2A	CAP2	TMOD2	AMPH	GATM	C15orf65	TRPM1	SCFD1
ADH1B	MIR208A	PAX5	LGALS1	ACO2	CENPF			CAV2	LTB4R2	C2orf74	SPON2	TMEM38B	UQCR10	WNT7B	ADAMTS16	APBB1IP	ASB11	CHKB	PHACTR3	SFMBT2	ADCYAP1R1	APBB1IP	PTPRT
ADH1C	TEF	WDFY4	COLEC12	PSD3	NUF2			AFAP1L1	SERPINB5	CSN1S1	ATP9A	PRICKLE3	MOCOS	PAX9	HFE	TDRD7	TMEM38B	STMN4	GAMT	ADAM9	ARL4A	MLLT3	SLC24A2
ADAM12	BIRC7	RP9	ATP8B1	NDRG2	GINS2			TLCD3B	FOXK1	MIR154	UGDH	TNRC18	F10	TMEM87A	CERK	MYO5A	DNAJB5	DCTN6	PPP1R3E	ITIH5	RORB	PPP1R16B	ARFGEF2
ESM1	GABRA2	DAD1	ARHGAP28	PGM2	LBR			DENND3	AHR	ADAD1	AK3	IRAK4	EBPL	AK3	TBC1D14	ATP6V1B2	WDR45	ID4	NIPA1	CDK5RAP2	KLF3	ARID4A	ADCY9
LPIN1	GOT1L1	ARF6	COL6A1	ATP5ME	SMC4			CDC42BPB	ELL3	FBXW12	SRPX	ARPC1B	HAO1	MTMR10	TLR7	CAMK1D	LOXL2	JPH4	PDGFA	UBE2C	EEPD1	SNORA78	WFS1
NNMT	PTAR1	TMOD3	CBY1	PKIG	CKAP2L			DENND5B	TYRO3	SRSF12	CRELD2	PLCL2	PDE9A	FOXE1	TLR4	CRLF2	HFE	CLCN4	BNIP3L	SULF2	ECI1	AKAP13	JAZF1
APPL2	CSGALNACT1	SREBF2	BOD1L2	MYH7	HMMR			KLHL4	WNT7B	PADI1	PTGIS	MRGPRX3	PCCA	AQP3	PDIA3	F13A1	RNASE6	PCSK1N	CACNA2D4	SLC6A13	PROM1	BCL11B	ZNF12
CCL11	SCARA3	STK4	MBD2	OPTN	CLSPN			ABLIM1	GPRIN2	KRT75	KLHL9	MRGPRX4	DGCR6	CALML3	OR13C7	STX16	DECR2	RTN1	ATL1	PCDH15	NFKBIA	CCR9	TSHZ1
METRNL	IFNA21	CNN2	RUNX1	NDUFB10	GAS2L3			FAS	FGFBP1	TPO	RHOJ	MRGPRX1	DGCR6L	SLC25A17	MAN2B2	GDA	OGN	TEF	SBF1	OGN	METRN	ALKBH4	ARFGAP3
MYO1C	IFNA4	PLEKHA2	ADAMTS5	IL15RA	EXO1			MAP3K6	DSP	PCDHGA2	PDGFRA	MRGPRX2	TXNRD2	RAB40C	PTCHD1	RGS19	KIF13B	NFIB	ITGB8	GPR82	SOX8	SNORD73A	MSLN
AOC3	IFNA7	S1PR4	KDELR3	YIPF7	BUB1			HEY1	CALML5	PKD1L3	ADAM9	C1RL	CBSL	SERPINB12	NFAM1	TBC1D2	RUSC2	CPLX1	SLC35A2	AURKA	PAQR4	SOCS1	NPRL3
HSD11B1	IFNA10	CD83	STK35	ACOT13				STAT2	ARL4A	PRR22	RHBDF1	ARPC4	CBS	KLF3	ACOX3	TMEM38B	GNB5	BZW2	TYRO3	INMT	EPDR1	CDKN1B	GALR1
MPZL1	IFNA16	SLC12A6	CHODL	PAM16				FABP9	TMEM30B	GPRC5D	PRAF2	LITAF	UPB1	SPINK5	CEP152	ASAH1	DNAJC17	ELAVL2	PSAT1	INMT-MINDY4	ABHD4	FAM78A	PCSK1N
P2RX5-TAX1BP3	IFNA17	AKNA	MAP1LC3A	HIBADH				CTNNB1	BICD2	OR6C6	C9orf64	KIAA1109	CXADR	LIPK	TGFBR1	TLN1	RREB1	TSPAN7	STMN4	SOX8	NTRK2	RPL36	SLC9A8
P2RX5	IFNA14	SERF2	RCAN1	PDE1C				ISG15	DOK4	OR7D4	TUBB2A	KCTD20	AHR	MAP3K6	MYLIP	IFNK	MAPK1IP1L	SPTSSA	RAB2B	ECI1	NINJ1	RASAL3	ENTPD3
FMO1	IFNA5	NOL7	PLTP	CYCS				PTK2	RGMB	C4orf17	ZNF32	LY6G5B	ACOT13	CDHR1	WHRN	ACOX3	ANK1	SDR39U1	TPPP	MMD2	HACD1	RUNX3	ATP7A
GULP1	IFNA6	LYN	PRDX4	KCNG2				CA7	MICU1	CALCA	KLHDC2	NDST1	PYGL	SDR9C7	CHST7	LRP1	NFATC2	HAGHL	SLC44A1	UGDH	PNP	PDE4D	PCDHA4
DPT	IFNA13	BLK	BMP7	GMNN				PKN3	NDUFA4L2	DHH	VIM	IFITM2	AMBP	ATP6V0A4	PARVG	HEXA	CCNDBP1	ACIN1	PGP	CNN2	ENKUR	ACTN1	EPM2AIP1
ADIPOQ	IFNA2	SAMD9L	SIGMAR1	ACTC1				HSPG2	ANO9	TCL1B	FBLN1	IFITM1	CIDEB	ARHGEF37	TLR1	PYCARD	DIP2C	PIM3	ERMP1	GPLD1	SAT1	SAMD11	CDX4
ARNT	IFNA8	NFKB2	LSM1	PPARGC1A				FBLN2	LGALS7	NXNL1	ASPN	IFITM3	L2HGDH	TOLLIP	BASP1	OSTM1	CRLF2	FBXL16	KIF13B	PDGFRL	CREB5	PSMB8	PCDHGA9
APOC1	IFNA1	GMFG	FAM126A	ISCA1				RASGRF2	LGALS7B	SLC23A1	STUB1	DENND3	TRAP1	MTMR1	EXTL3	RIN3	OSBPL2	FAM219A	SLC22A17	KLHL5	PLAT	P2RY10	ALG1
LGALS12	NKAIN4	CD52	TTBK2	KTN1				MIR450B	SH3YL1	NPFFR2	ATXN10	ASB7	NRN1	LARP1B	LRCH4	HPS5	TSPAN13	PRAF2	FKTN	OSTF1	PTTG2	SNORD99	CROCC
LHX8	OR10G3	MYC	NFIC	C10orf71				HSPA1A	RXRA	LY6G5C	SVEP1	IL27	GFER	KLHL25	LAG3	B3GNT8	CORO7-PAM16	PIGQ	CHN2	HTRA3	MPP6	VAMP1	SLC4A7
ZBTB16	LFNG	DAPP1	POLR3D	PDHA1				HSPA1B	CAPNS2	MIR450A1	RAB2A	ADPGK	REEP6	C19orf54	RHOG	CLEC12A	CORO7	WNT7B	LPAR1	FOXC1	CNTLN	B4GALNT1	RHD
PIKFYVE	PTPRT	EVL	GTF2E2	L2HGDH				SH2D3C	SMUG1	OR7A5	CLOCK	C19orf12	ALDH1A1	LY6G6E	PLOD1	MYO1G	IVD	SYP	DUSP26	TACC3	ID4	CCND2	RHCE
ACVR1C	TOX2	H3-5	MMP14	CORIN				LMCD1	GAN	OR7A10	ISCA1	STK38	CKS2	IL17RC	PDE8B	CARD9	CA9	FAM20C	PPP1R16B	C4orf19	TJP1	IKZF1	C1orf127
PXMP2	CSDC2	SNX2	DTNBP1	ZNF106				SHROOM1	DHX32	OR7A17	LYSMD2	DGAT1	ACBD5	GIPC1	GUSB	ARPC1B	REEP6	RFK	SNX30	ITGB8	RGS20	NPM3	KLHL32
RARRES2	SLC25A29	TNFAIP8	NFKBIA	EHD4				PLK2	PLEK2	CCDC158	KLF9	CYRIB	GLDC	C10orf99	LST1	CYSLTR1	BMF	CNOT7	ADIPOR2	C1QTNF7	TRIL	ASCL3	KCNMA1
CYP27A1	TSPAN3	MEF2C	MLLT3	PTTG2				DDIT4	CDKN1A	TDRD6	SEC61B	OR51F1	CYP7A1	ERLIN1	PLA2G15	IRAK4	RNASE1	FZR1	LGI3	IGF2	MYO10	EEF1A1	STXBP1
AGT	ZFYVE21	NFATC3	SLC2A10	HCFC1R1				PARP12	DNASE2	PRPH	GOLM2	AGPAT2	CYP2D6	PTRH1	SLC35B2	IRF7	SLC9A3R2	CDH4	DOCK5	MDFIC	STXBP6	ZNRF1	FBXL2
SLC1A5	NEUROG2	CLIC1	ADAMTSL1	ECHDC3				PPARG	LRRC1	OPN1SW	S1PR3	G6PD	CYP2D7	ACER1	PPM1H	PRAM1	TEP1	RAB28	ADAMTSL1	E2F8	IL11RA	TSC22D3	TOX3
SERPINF1	CPE	ESYT1	GLIS2	AKAP6				IGFBP3	SLCO3A1	MUC19	COL15A1	OR7A5	NQO2	TRPS1	ECSCR	TMEM26	ROPN1L	ARX	LMF1	CDC25C	FKBP9	SLC25A40	BBS2
BCAT2	GRIK5	RPL34	CSGALNACT2	ATP5F1C				EXOC3L1	SLC6A8	ESX1	ARSA	OR7A10	REPS2	GRHL3	ZNF839	CKLF	SPINK4	NUDT11	KIAA1958	KIF23	EFCAB1	THADA	FBXL17
SLC2A4	PHKB	ZFP36L1	PPM1A	SDR39U1				B3GNT3	NLRP10	PMP2	CNTFR	OR7A17	ORM1	WDR62	HPGDS	APH1B	PGM5	CBX3	ADAMTS20	GPR182	VIM	ST8SIA1	LHFPL4
	RANBP3L	BTF3	BAMBI	SLC20A2				PLOD1	PYCARD	DCDC2C	SEMA5A	PTPN6	ORM2	UTP14A	ASAP3	ATP7A	HAGHL	FKBP3	LDLRAD3	TRAF1	DTD2	GAB3	VDR
	TAAR9	PDE7A	HOXA11	VLDLR				ZIC3	KIF21A	RGL3	SSR1	MGST1	ALDH5A1	PRRG4	RNF180	NLRC4	FAM214B	EMC4	CEND1	ARHGAP19-SLIT1	BPHL	MAP3K1	FAM187B
	RDH8	HLA-DMB	TSHZ2	SDHA				EML1	SNORA19	STAC3	SGCB	FRMD7	EPHX2	STAP2	SNX24	C3	KLHL5	DPYSL2	GNAI1	ARHGAP19	IFT74	ITGB7	MIR377
	NAAA	STRBP	KDELR2	MRPL54				ABLIM3	UBP1	ADAMTS13	GLIS2	RHOG	ITIH2	ABCE1	SLC29A3	LACTB	PORCN	WDR13	ITPK1	NT5DC1	FAM120A	EIF3E	ATP2B2
	ENTPD2	PPP1R18	SEC23A	ATP5F1D				GOPC	AGGF1	TEX22	ALDH1A1	CPA6	SLC39A14	PKP3	MYO1F	TTC7A	SVIL	USP11	ANKIB1	CPA4	GMNN	XKRX	ADAMTS17
	TMEM229A	ACP5	FSTL3	CTNNAL1				ECSCR	SFXN3	RRH	RAB28	LST1	PLIN2	FAM110C	SLC38A7	TRIM36	MID1	NT5C3A	MOBP	GFRA1	TMEM47	TESPA1	ZNF804B
	LHPP	IRAG2	GATA5	GNB5				IMPDH1	RAB3D	SLCO1A2	PDLIM2	PDE1B	NDUFB11	C6orf132	TPP1	C3orf62	TEF	DUSP26	PINK1	PABPC5	MIA-RAB4B	LDHA	SFXN2
	C16orf86	HLA-DQB1	GPX4	MLANA				KCNA5	TNPO2	NPC1L1	JMJD8	MAPK14	NDUFA4	CES1	HEXA	ITGB7	INSL6	TMEM128	CLCN6	SNX22	MIA	RPS27A	CDH8
	NCAN	HLA-DQB2	TPM2	CACNA1H				SPRY4	DNAJC11	SERPINA3	PALM	CELSR3	LYPLA1	FBXW9	NUMB	GDPD3	SEMA4D	ABHD17A	RAB33B	FZD6	BHLHE40	C16orf54	CRHBP
	NR2E1	HLA-DMA	DDX3X	NEURL2				RTP3	DOLPP1	TNMD	TRPM7	C9orf16	ELOVL2	ANXA7	SGCE	GNB2	ADAMTSL5	SMIM14	DYNC1LI2	EFEMP1	GPRC5B	ZC3HAV1	HAPLN4
	HES5	ZMIZ2	TUSC3	FKBP3				MMRN2	GAL3ST4	CYP2F1	DTNBP1	ZFAND3	ADAL	OXSR1	PYCARD	LDLRAD3	SMPX	PSIP1	SLC25A23	C1QTNF2	NR3C1	CD4	RAB39B
	CDKL3	CSK	LPAR1	SLC12A7				MIR542	DMKN	RAD51AP2	DCTN6	LIN28A	NDUFB10	DMKN	GPR157	SNX20	CCPG1	RIPOR2	PHC1	CDK1	SLC1A3	SETX	NIPAL3
	CXCL14	RPL18A	PLP2	FRMD5				SH3BP5	LPAR5	ACSBG2	DPYSL2	ARHGAP4	GRPEL1	PAK4	SPAM1	YTHDC2	FARS2	DIRAS2	TSC22D4	ZCCHC24	PCDH10	ORAI2	CTTNBP2
	MIR874	UBL5	LRPAP1	APOO				TMTC1	C10orf90	ATP6V0D2	MMP14	AMPD3	CYB5R3	C2orf74	CARD9	G6PD	CCDC134	GADD45G	TRIM36	ALPL	TSC22D4	IRGM	CDHR1
	PER3	RPL7	ZEB1	SERPINB6				NODAL	KRT78	PTH	CBX3	NADK	TXN	SUN3	LPCAT2	CLEC4C	ABHD4	GABBR1	MAST4	ICAM1	NCAN	CD69	S100Z
	NMUR2	RPS16	NEDD4	GGCT				TAS2R14	BCL11B	LBX1	TMEM165	CYP4F3	EBP	C4orf51	ARID3B	EIF2AK2	MAPK8IP3	ARHGDIG	LRRC1	SRPX2	SPCS3	SNORD90	PRKCE
	HAPLN3	EML4	DAPK1	SORD				ABCB1	RSPO3	CDH16	NFIC	MYO1F	ASB13	AP1M2	ATP6AP1	ELF4	JPH2	NPY	SH3GL3	SPRY1	ADD3	FYN	CPN1
	DPF3	IRF2	SULF2	CLU				TRIB2	ANXA7	TULP1	RNASE4	ZBTB42	SLC22A23	HSPA1A	RGMB	ARPC4	RBM38	APC2	PTP4A1	TRAM2	IFT22	SPN	SMUG1
	SPCS3	PSMB9	MEIS2	ATP5MGL				RERGL	WIZ	SPATA4	YME1L1	AKAP13	MBL2	HSPA1B	CCR5	OTOF	ABLIM2	ASTN2	SEMA7A	FZD9	EEF2KMT	IL21	CARS1
	PDE8B	RPL27A	EVC2	PDSS1				STMN2	CYP17A1	CAPN6	SIGMAR1	PRAM1	SLC7A2	ARC	DNASE2	OGFRL1	CPT1B	DAPK1	CARHSP1	PLEKHG6	FGFBP3	CD52	EML6
	FAM184A	RCC2	PRAF2	AP4S1				CX3CL1	PNPLA1	OR56B1	ITGB1	CMTM6	MAGIX	DVL1	SCAMP5	DENND1A	TMOD1	QDPR	KNDC1	CLGN	CFAP36	GPR174	USO1
	MT1A	CSNK1G3	PDGFRA	EPHX2				CYP1A1	FOXI2	CALCB	PRDX4	PTGER1	NIPAL1	FAM160A1	ZNF513	FOXN2	GAMT	C4orf48	SGK1	EPAS1	FGFR2	ABCG2	PGM3
	FUT9	SESN1	RAB2B	GALT				CDKN1A	TACC2	ZNF804B	PMM1	CCDC125	RGN	BYSL	OGFRL1	VAC14	PKIG	BPNT2	APLN	CSPG4	WWP1	FYB1	MIR409
	PPP1R3C	TREML2	THBS1	NDUFS7				OR10A6	HSPB1	NPNT	SCAMP4	TBX6	GAMT	HMGCS1	IL16	PTGER1	SLC35A2	APBA2	KIF1B	ITGA9	CTSO	PDE7A	ATP4A
	GLRB	ARHGAP4	SRPX	JPH2				OR10A3	MUC15	TAF7L	RSU1	CLEC5A	PLEKHA8	FAM83H	PTPN6	EMB	CMBL	CKMT1B	TMEM88B	CYP1B1	PARVA	FRAT1	GMPPB
	UTP14A	EIF3F	EFS	KCNB1				CDH13	TRAF3IP2	MIR335	TBX20	IKZF1	MAOB	ACAP3	SLC38A9	TRPS1	GPR141	CKMT1A	ADSS1	UHRF1	NR4A1	PODNL1	SPINK7
	TMEM14A	RAPGEF6	DNAJC25	NDUFB6				TAMALIN	ZNF185	TEX28	TRIL	MIR335	SHB	RASSF10	FMR1NB	CCDC88A	PPP6R2	TSPAN13	PDE8A	FRK	PDLIM5	ALS2CL	ZNF727
	SLC6A11	HMGB2	DACT1	POLB				VEGFC	MESP2	CYP2A6	DAPK1	MON1B	SRD5A1	ZNF593	PLXNA4	IRF5	SOD3	CELF2	TCP11L1	LRP4	ZCCHC24	C19orf57	ZNF736
	DKK3	ZNF318	TSPO	DIP2C				EGFL7	EPHX3	CYP2A7	SULF2	PIK3CG	ROPN1L	SFN	EEF2K	POT1	SLC39A3	DISP2	PLEKHA1	MCM9	AXL	IFNG	CUL9
	KIAA0408	FCER2	SCARA5	HCCS				NDRG1	C6orf132	CYP2A13	MFSD10	OLR1	SLC25A21	DNAJC21	RGS10	PTPN6	LPL	PLPPR3	JAKMIP3	MED18	CD63	TCF7	DICER1
	SPATS1	DOCK11	SERPINB6	C6orf136				EFR3B	WNT16	CGA	CHST12	PTEN	ODF3B	HES2	IL27	PARP12	WDR24	DAAM1	GPT	ENPP1	PON2	TGFBR2	NBAS
	EPS8	NACA	ARL5B	WNK2				MAPK3	SCAP	TSHR	GLIPR2	GRINA	OTC	LHFPL1	CLASP2	PTPRE	GPM6B	GNG10	TBC1D5	SH3TC2	CPNE2	DDB2	ELMOD2
	SPINK13	RPS10-NUDT3	THOC6	CRACD				PCDHB5	AADACL3	OR51I1	EPDR1	PNPLA1	HAGH	PNMA5	MTDH	KCTD20	VLDLR	MTURN	NDRG1	FAM71F2	MYO6	PRSS12	TRPM5
	LMCD1	RPS10	MIDN	WIPF3				VWA1	DFFA	CYP27B1	NEDD4	C3	DHRS4	BMP2K	ACP2	NCF1	RNF122	RHBDL1	CA2	CDK4	SPRY1	ZDHHC18	ZFP92
	LIN52	HLA-DOB	B4GALT5	FITM1				SORBS1	LDLR	FOXR2	FAM20C	SNX20	DHRS4L2	RRP12	ACCS	SPN	CCDC3	GMFB	NIPAL4	TBX18	PPP1R3C	PNRC1	SH3PXD2A
	DENND1A	CYP4F3	A4GALT	TBC1D1				UNC5B	CD109	KCNH3	LRPAP1	C16orf54	PPARA	NDOR1	IFFO1	TSSK6	PCK2	GNG2	MAPK8IP1	EVI5L	STOM	ARPC1B	RUNDC3B
	TRPS1	SH3BP5	NOP14	CPT1B				LIPE	C5orf46	PMFBP1	HTRA3	SLC35E1	CCDC107	FRAT2	SLC10A7	PIK3CD	ALDH1B1	MAPK8IP2	GJB1	HAPLN3	CTNNA1	RPL37	POMT2
	SLC4A4	TRIM6-TRIM34	SVEP1	NDUFAF1				LRRC8A	PKP3	CAPRIN2	GGH	NCF1	OPTN	OSBPL5	CSF1R	CCDC125	TNNC2	EMC7	SLC25A27	SLC16A12	MORN2	RPS28	RAD51AP2
	IGDCC4	TRIM34	FANCC	TTLL1				SEMA6B	TGFBI	NRG2	ZEB1	APH1B	NDUFA6	HBEGF	ZNF385A	SMPDL3B	TMEM184A	PDGFA	UNC5B	TNPO1	FZD9	RPS12	FKBP1B
	LONRF3	IQSEC1	CEBPB	GPX4				PODXL	CSNK2A2	FABP9	NDRG2	CMPK2	ONECUT1	C9orf50	SLA	CTSH	ZNF438	CSDC2	BCAR1	GPRC5A	SMPDL3A	CAMK4	CELSR3
	RCN2	SMG1	FREM1	PPARA				TCF23	GADL1	OR52B4	LPAR1	MCTP1	FDFT1	NOB1	ARSB	ARHGEF10L	WFS1	NTRK2	RUFY3	IRAK4	FLNA	SATB1	USP51
	MEGF10	PRKCB	VIM	IVD				OR1B1	IGFBP3	ADAD2	TUSC3	GALC	CA8	RDH11	NCKAP1L	CLEC2D	ADAMTSL1	KLHDC2	ELOVL7	STK32A	PLA2G7	KIAA1109	FAM174B
	CYP2U1	SLC25A5	FBLN1	HSBP1L1				PPFIBP1	CEBPA	SPAG1	RAB18	FYB1	WDR13	HTATIP2	SLC2A8	CCR2	PPARGC1A	ATXN10	TBC1D10B	AKAP13	HSPA5	EMB	TTC8
	GPT2	CARD6	KLHDC2	RBPMS				ARHGAP18	MFSD5	SLC5A5	SPIN1	CLEC4E	IGFALS	SH3PXD2A	NRON	CMPK2	SCARA5	AMPH	BCORL1	LMCD1	TRIP6	CLEC2D	TMEM229B
	GRIA2	LSM4	SEC61A2	ATP5F1E				VWA3A	MIR365A	RIPPLY1	PDGFRL	TSHR	SLC26A1	MECR	ITGAM	TGFBI	CYP2D6	HBA2	TDRD6	MSH6	KLHL13	PRR22	FAM184A
	PCDH10	IL2RG	BMP4	MRPL28				ARAP3	CCDC6	NRON	TPM2	RETN	ECI1	RAB10	CYRIB	RASSF3	CYP2D7	HBA1	SEMA6A	DDAH2	NIM1K	TRIM5	MIR129-1
	CHST1	TSPAN32	SFRP1	PHYHIP				VWF	UTP14A	HSPA1A	RBPJ	PDZD8	HSDL2	CYP4F22	LHFPL2	IKZF1	TCEA2	CASKIN1	RHOB	NOTCH1	KLF10	IL27RA	INS
	SLC12A4	TRIM5	SMARCA2	TPM2				FGD5	FZD6	HSPA1B	SEC23A	SLC66A3	COMMD3	G6PD	C4orf51	PLD4	FRMPD1	IGFBPL1	SERINC1	EMP1	ERF	PIK3CD	HMGN3
	HEY1	BACH2	GNPTG	KIF13A				ECE1	KLRG2	LIPF	FKBP9	CYB5R4	IVD	C5orf46	PLCL2	CCDC88C	KIAA0930	MEIS2	RASGRP3	CDO1	NR2F6	CCDC88C	ASCC3
	GRIN2B	DGKA	ZNF25	GMPR				SMAD6	POPDC3	OOEP	GPM6B	TREML2	GCHFR	TACR3	ITPR2	TNFRSF21	MAN2B2	ZC3H7B	FBXO32	CCNB1	CDK2	IL21R	MLH3
	USP54	BIRC6	AFAP1	KLHDC1				CLEC2D	STAP2	C1QL4	PMEPA1	CNR2	ATP5MGL	EPHX3	CLGN	API5	CSDC2	TMEFF1	NACC2	MCM7	NAB2	CXorf65	PCDHA2
	CLASP2	DBNL	HOXA10	EEF1A2				ZNF423	CAMTA1	C16orf86	KDELR2	ALDOA	IDI1	LDLR	LACTB	GLA	FBN1	MAPK8IP3	ADO	ANTXR2	OAT	ACOT1	GLP1R
	NRXN1	MAP3K1	PTCH1	FAHD1				HSPB1	FAM81A	C1QTNF3-AMACR	NID2	SGMS2	GPLD1	SLC25A29	GSG1	CLEC5A	SLC22A17	DMTN	DAAM2	VCAN	PHYHIPL	ACOT2	PCLO
	PPP2R2B	TAF10	FRMD6	WFS1				DOCK4	FBXO32	C1QTNF3	ZADH2	ZDHHC18	PTPN3	KRT78	PHYHD1	RHOG	LAMA5	SLC22A17	GRM7	ZFP41	UHRF1	LY6G5B	RFESD
	ZCCHC24	CIITA	FAM120A	UQCR11				DAB2IP	ACER1	ICAM5	SGTA	TLE3	TIMM13	SNORA15	IRF5	CCDC12	TSPAN7	WRNIP1	ANO8	GPX8	ORMDL2	ARHGEF18	OTOA
	PLA2G7	ITGB7	CGRRF1	SPATA6L				TNFAIP8L1	GRHL3	TRIM22	BAMBI	SH2D3C	RPP40	SNORA15B-1	RENBP	PIM1	SPON2	CNTFR	ODF3L1	CD9	MT1X	SNORA16A	PARP6
	FAM181A	CRIP1	PARD3	SAMD4A				RAPGEF2	GNAI1	SLC26A7	NDN	GNB2	ATP5F1C	SNORA15B-2	IL21R	SMPDL3A	RBM24	TRIM32	UBE2D1	KIF20B	ACOT1	GRAMD1A	ADRA2A
	FNDC4	VAV1	KLF4	HSDL2				TSPAN18	RARG	MMP21	SLC25A17	EMB	PAICS	CHL1	CEBPG	C8orf44-SGK3	ACTC1	RALA	SLC6A1	ABTB2	ACOT2	RGS10	HELQ
	DAAM2	MYO1E	DHRS7	FSD1L				SEMA7A	CSRNP1	MTNR1A	PLAT	LRG1	ECI2	ACCSL	ABCB4	SGK3	PALM	ALG2	GDE1	TSPAN4	LRP4	PMEL	FNIP2
	ZNF641	RPL22	ITIH5	NUDT2				RFTN1	ALS2CL	IP6K3	BMP1	CDKN2D	SEC23A	FAM83A	CNOT8	STOM	CAPN3	ADCYAP1R1	MPP5	ZFP36L1	TNFAIP8	RPL32	STEAP2
	HTRA1	TP53I11	PGM5	DMD				CLIC5	IL13RA1	OR1D2	C1QTNF7	RAB8B	MRPS34	SLC6A20	CEBPA	CD52	EEPD1	DACT1	TUBB4A	C8orf44-SGK3	EMC2	POU6F1	FAM166A
	MT1X	RPS27A	PLIN2	LPL				OR51B6	HOXC4	LMLN	CYP2D6	MCTP2	GPX4	ZBTB43	P4HA1	GUSB	FGFBP1	TRA2A	TSPYL4	SGK3	HMGCS1	CCR4	METTL1
	PCDHGA12	SNX20	RASL11B	ANK1				SGK1	SLC25A48	KLHDC8A	CYP2D7	VCL	FAM25G	SLIT1	TNFRSF21	IFITM2	TLE6	UCHL1	TLL2	CSPG5	PSPH	PDCD4	PCNX1
	FABP7	TFAM	ANXA1	CACNA1C				MIR450A1	HSF2	C2orf78	CEBPD	TMEM164	FAM25C	TMPRSS11A	SCOC	IFITM1	ACOX3	PIP5K1C	INPP5F	FRMD7	MSN	UNC5CL	MRGPRE
	NACC2	SUB1	TXN	ECI1				FZD6	WDR36	NUP210L	NSG1	TMEM154	DCAF11	PLEKHG6	MEF2C	IFITM3	EIF3J	DUSP4	GNAO1	CYP4V2	GALC	ASS1	C5orf52
	VEGFA	CMTM7	RUSC2	DSP				PMP2	ABHD5	OAZ3	PKD1	SLA	SLC27A2	TMEM63B	LGMN	SLC44A2	RPL3L	STMN3	PLLP	SLC25A29	CHSY1	SNORD67	CIB3
	BAALC	DAZAP2	NR4A3	CHCHD7				TIMP4	CCR4	PPP1R1C	DNAJC1	CORO1A	ACO1	KRT80	FYB1	KRT80	ADM2	GDAP1L1	BTBD16	RASSF8	TRIB1	EEF2	BEX1
	KLHDC7A	PGLS	FBXO33	CFL2				PCDH12	LRSAM1	GABRP	TPD52L2	LSP1	RCL1	NIPAL4	HAVCR2	CLEC4E	NAGA	CRMP1	ERBB3	MMP2	NOTCH1	RPS7	BEX2
	ANKRD6	CD22	TNC	FITM2				DHH	L1CAM	ZNF541	LSM7	NCKAP1L	TIMM23	L1CAM	CCR1	LST1	ZNF106	KCNQ2	ELAVL3	GM2A	RGMA	ABLIM1	SEC24D
	RIC3	RPS23	SNX21	KCTD9				OR51Q1	SERPINA3	NPPC	CYTH3	CLDN15	TIMM23B	TTC37	MCFD2	NECAP2	SNX21	NRN1	KCNK13	ISLR	PURB	HSH2D	LRP12
	CYP4F2	CD74	CYB5R3	NDUFS6				CPNE8	HBEGF	A3GALT2	ARHGEF40	ITGAM	TIMM23B-AGAP6	ELOVL7	ZNF35	RGS10	CHAC1	CIRBP	NACAD	CENPN	HADH	TUBB	RFX6
	SLC6A1	PTPN6	GLI3	CSDC2				SH3TC2	IL17RC	KLK1	GATA4	NRON	IDO2	MIR181B2	FAM3A	SPINK2	TEAD4	TPGS1	GPHN	CKLF	TPPP3	TAPBPL	PXT1
	TDGF1	IL16	FAM107B	CACNB2				SPOCK2	GIPC1	KLK3	ACOT9	NUMB	FGL1	IL13RA1	HS1BP3	BRPF1	SRL	ZDHHC2	FA2H	CDCA3	SRI	SLA	CACNA2D1
	FOXB1	GPSM3	BASP1	NT5C3A				RSAD2	ZNF266	KLK2	LOXL2	CNGA4	DAPK1	VWA2	HLA-DMB	LIPE	SLC20A2	ELMO1	AIF1L	CENPI	RHOQ	SHISA5	TAOK2
	PRDM16	BLVRB	RBM3	SERHL2				RETN	PSEN1	OR4D10	CHIC2	CARD9	TTC38	C3orf84	GFM2	APOBR	MFSD12	ZFP57	GALC	IRF1	NRARP	CORO1A	MIR7-3
	GRINA	RPS13	ZFAND5	PIP5K1B				SAMD12	ELOVL7	PABPN1L	FAM114A1	TRIM5	CLU	FZD6	KCNK12	FYB1	MYLIP	SYN1	UBE2E2	PTGDS	EMP1	LSP1	MBOAT2
	LGR4	CD69	ATP10A	NDUFA6				ALS2CL	MRGPRX3	EDAR	DLC1	LRRK2	MRPL50	COPG2	TREM2	ABCD1	METTL26	CHMP7	SH3TC2	AMPD3	KLHDC8B	STK38	ATG2B
	RLBP1	LBH	PKD1	RBM24				PPP1R2B	MRGPRX4	HOXB1	IL11RA	ANO10	NDUFAF1	LDLRAD3	RPS6KA1	PACS2	TBC1D22A	GNB5	FBXO2	HPS1	FAT1	VIPR1	PRSS53
	COL11A2	RPL11	TOP1	ICA1				CTNNBIP1	MRGPRX1	TMEM190	SVIL	LPCAT2	ADIPOR2	WWP1	AIF1	IL27	SOX8	HYPK	MAST3	RHPN1	PTN	MSGN1	BET1L
	PRSS50	RPLP2	CEBPD	SVIL				ALPL	MRGPRX2	MPZ	INMT	CKLF	NDUFB6	MUC15	WDFY3	PLCG2	FAM214A	GNPTG	GAB1	DNA2	KCNE5	MEX3B	SLC36A1
	PRSS45P	RPL36A	NQO2	MYLK4				LHX6	KRT1	RAVER2	INMT-MINDY4	ARID3B	SLC17A4	ZNF185	HLA-DMA	IGSF6	GMPR	CTNND2	APBB1	PPIC	E2F5	TRIB2	INA
	GLUD2	RPL36A-HNRNPH2	PLAT	TMOD1				ACTN4	ERLIN1	NANOS2	SNAI1	MIR409	PRDX4	DFFA	MLXIPL	LRRC20	JSRP1	GABRB3	AKTIP	ZFP36L2	GPX8	CARD6	PRRC2B
	GLUD1	ITPRIP	BMP1	SGCB				MAP4K3	NDOR1	OR8K3	TXNDC5	ADAM8	SIGMAR1	CD109	MARCKS	MAPK14	BPHL	NAA60	ZDHHC9	IFITM2	SPARCL1	PACSIN1	ATG13
	GNAO1	API5	SCUBE1	DCAF11				PCDH1	CDH3	OR5R1	NFIB	PTPRE	RNASE4	LPAR5	CAPZA2	RAB8B	HINT2	PALM	PAPSS1	IFITM1	CD9	GABRR2	PDE8A
	HDAC8	MTSS1	CREB5	PTPN3				EPHB4	CALCB	NLRP4	CDC26	IL16	RAB9A	HSPB1	CD276	CYRIA	MAP1A	CD274	APLP1	IFITM3	RAD23A	SNORA15	KCNG3
	EMX2	DENND4A	DUT	NDUFB11				SPRY1	OR2AG1	UBL4B	DAAM1	CHST15	SEPSECS	TMPRSS11E	SESN1	PSTPIP1	NUDT18	NDN	FAH	ABHD2	ZFP36	SNORA15B-1	ST8SIA1
	APC	LY6D	NPR2	MYH6				XIAP	LIPM	MC1R	TIMP1	OGFRL1	SERHL2	TNPO2	KCNK13	SLC36A1	CMA1	LSM14B	TMEM184C	RRM2	ZFP36L1	SNORA15B-2	MAGEH1
	HDDC3	SEMA4B	SYAP1	TRMT5				SNCAIP	PTGS1	RAD9B	SORBS3	SRPK2	WDR18	DYNC1LI2	NAGPA	ARHGAP17	STC1	R3HDM4	EXD2	VEGFC	TRPS1	SCML4	TMED8
	SLC27A1	HLA-DOA	BZW2	AGTPBP1				FAT4	NIPAL4	IQCF5	TM2D2	ITPRIP	SLC35D2	FABP6	PTPRO	PPM1H	SGCB	PPP2R2C	BPGM	BGN	CCND2	TRIM6-TRIM34	CPEB3
	CYP7B1	CD19	AHR	PTTG1				PRDM16	SULT1A2	FOXL2	ADD1	LRCH4	MCM10	GDPD3	TGFBR2	FKBP1B	KLHDC1	BHLHE22	PLEKHF1	KIF22	MFGE8	TRIM34	ZDHHC22
	CROT	EIF3K	TM2D2	LRRC10				PCDH19	SULT1A1	SCGB3A1	TM9SF1	FAM160A2	BAAT	SPINK14	SNCAIP	TMEM164	ZEB1	SLC30A9	SHROOM1	MXRA8	TPBG	BACH2	PRRC1
	PCDHGB1	RPL32	MKNK2	PDE4A				PLVAP	SULT1A4	NMUR1	JKAMP	PSTPIP1	TMEM30B	VSNL1	SCN1B	SNORD67	RASSF3	ZNF512B	ZNF561	PDPN	DENND2A	IL5	POMC
	APLP1	EIF5AL1	ABCA1	BCKDHB				CD36	SULT1A3	ACRV1	MAGED1	AP3S1	SGK2	SGK1	LRP1	L1CAM	PFKM	GOLM2	ZNF562	CAPRIN2	GM2A	TSPAN32	TSPAN5
	TMEM184C	RABEP2	TOB2	SLC25A4				LAPTM4A	OSBPL5	FGF4	ARFGAP3	SLC2A6	TYMP	LGALS7	SLC2A5	MAN2B1	CAND2	TRIM35	ZNF792	PCOLCE	CENPW	NT5E	TSPYL4
	SMPD2	RPSA	SNAI1	FSD2				HDAC7	SIPA1L1	SNORD69	TSHZ1	CRTAC1	INMT	LGALS7B	CYSLTR1	DNA2	DDIT3	TMEM47	ZNF793	EBF1	GOLPH3	DEF6	GCK
	TAS2R14	SBK1	FAM114A1	NRTN				IFITM5	PPL	CHRNA1	ECM2	MRPL33	INMT-MINDY4	SH3YL1	LYZL4	SLC2A6	DRP2	GADD45B	ANKRD46	AGBL2	MEST	RRAS2	VEGFA
	SLC7A11	BLNK	GNAS	ALKBH7				DOK4	LY6G6E	OR10Q1	GAS1	PHF20L1	HDHD3	BRWD3	SGPL1	PIK3CG	COL25A1	NSG1	DDIT4	LHFPL3	VAMP3	ARID3B	LRFN3
	GPR19	SNN	LOXL2	BVES				CDC42EP3	STARD5	KANK4	OGN	HPCAL1	ECHDC3	OR5C1	ST6GALNAC4	PKN1	SESN1	TSPYL2	PDZD7	RLBP1	SPARC	OR4B1	PEX1
	POU3F4	ARHGAP26	ITGB1	TPM1				CXCL9	EPS8L2	ZNF473	ERP44	SH3BP5	MPP6	LY6G6C	LPCAT3	INPP5F	TCF23	GPM6B	CYHR1	CENPE	CSPG5	DUSP5	CRY2
	CHRDL1	ARHGEF1	GPNMB	HEATR5B				PLS3	PLEKHG6	OR14C36	LPL	CLEC12A	PCK1	COQ3	SNX20	GM2A	COQ2	RUSC2	TMEM14A	SULF1	TSPAN12	IL22	PKDCC
	FBXO2	ZFP36L2	CREM	PINK1				PRRT4	PIGF	ADCY10	CDK16	TSC22D4	OCIAD2	KCTD15	RHOB	CX3CR1	MYLPF	STARD3NL	KCNA6	LAMC3	ANXA5	GLRA4	SLC2A5
	GPAM	ARPC5L	EVC	UQCRFS1				KCTD19	BCAR1	SNORD34	MBD3	GDPD3	AKR1E2	SH3RF2	RASGRP3	STX7	TCEAL7	PRR3	GLRB	GAB1	IER3	IL16	MIR337
	EYA1	DNAJC9	PLXDC2	PPM1K				HERC6	IRX3	MIRLET7G	FRMD6	ACTN1	GNE	SERPINA9	NCF1	TIFAB	CGREF1	PRKAR1B	TTBK1	TIMP4	SLC4A4	SCART1	KCNJ11
	NXNL1	SET	TRPM7	DLST				SEMA6A	EEF2K	KCNA7	PTTG2	SLC27A4	KLB	TLX1	CTSH	ABCB7	CRY2	NUDT3	ADI1	RNF180	CIB1	IL17A	KCNK16
	TIMP4	RPL35	GALT	KCNJ11				CRISPLD1	KRT80	CRYGN	AFAP1	FAR1	HNF4A	ERBB3	PLD4	SLA	SRGN	CDKN1B	MCOLN1	SUSD5	CAV2	GALNT10	CMPK2
	SMPD1	POU2F2	CNTLN	MRPL34				RHOB	ADH7	SULT2A1	HGSNAT	MAPK3	QDPR	CLIP4	TMEM50A	DNASE1L1	ADH1A	CACNA1A	KIAA0408	MAP3K1	EXT1	TRIM21	ASPHD1
	ADAMTS20	PLCG2	RAB28	GPR22				RASGRP3	CASP14	PEBP1	GNPTG	APOBR	TIMM9	EPS8L2	PTGS1	CSF1R	ADH1B	RTL8C	NKAIN2	POMT1	AARD	CDIPT	GRIP1
	PFKM	PLAC8	SSR1	NDUFA1				OR51F1	MARVELD2	EIF4E1B	PSIP1	N4BP1	CCNF	ADH7	SNN	TRIM5	ADH1C	APLP1	MEGF10	SPRY4	PPIC	LTA	PBX3
	MYOM3	EEF1A1	SLC25A17	NDUFAF4				LRRC3B	MIR27A	SLC15A2	RBBP7	IGSF6	ATP5F1E	AEBP2	C1QC	SEC24B	FBLN5	ARMCX2	SVIP	PCDHGA5	ZFP36L2	EHD3	SLC38A4
	CEND1	PDCD4	PPP1R10	PLN				IRGM	CLIP4	PAX8	MAOB	TBC1D10B	DHTKD1	CRABP1	CYP4V2	IP6K3	PARD6A	STMN2	MFSD8	COL1A2	MAGT1	FRAT2	VMAC
	HTR6	BANK1	NDN	CIAPIN1				CMPK2	ARNTL2	SNORD88A	FBN1	STAP1	SLC6A12	CALCB	IL13RA1	STAT6	CYSTM1	TTC9B	KCNQ3	PLEKHO2	CRIP1	SNORA44	FGFBP3
	PCDHGC3	ABLIM1	ERC1	EHBP1				TMEM140	TEAD3	SLC16A11	PITRM1	ADSS1	ALDOB	DUSP16	SLC36A1	IRF2	SLC25A42	PJA1	CLGN	CLEC1A	TAPBP	PSTPIP1	PRKAA1
	DPY19L3	PTP4A3	DSEL	FGF1				RASSF3	SEMA3C	SLC5A9	EIF1AX	ARAP3	UXT	LIPM	PTAFR	CYB5R4	ARHGAP24	ACHE	CTTNBP2	CAV1	RSPO3	MIR363	RC3H2
	MBOAT2	IL4R	PMEPA1	KCNK3				NANOS2	TOLLIP	OR8D1	BMP4	FAM160B1	ALDH1B1	KRT4	MAN2B1	ADSS1	COBL	CAMKV	PIGY	NEIL3	JUNB	PPM1H	NELL1
	CCDC88A	TAP1	PCDH7	GOT1				PICALM	MCC	TSPAN10	SFRP1	PRKCB	SLC17A2	EHF	TIFAB	STAT2	ADSS1	PSD	JPH1	FAM180A	CA2	RPL7	SLCO1A2
	TSC22D4	RPS7	FKBP9	NDUFAB1				ERCC1	C1orf158	RPTN	SMARCA2	METTL9	SLC17A1	PLB1	ANGPTL7	TRIM6-TRIM34	ABCA2	RIMKLB	USP54	PRC1	PDPN	CXCR6	GALNT14
	ABHD1	GGA2	MPG	GHR				OR6B2	ATP6V0A4	COL4A3	SCFD1	IQSEC1	GNPNAT1	PLCD1	CX3CR1	TRIM34	PLEKHA7	TRIM2	SLC48A1	SMPD2	NRCAM	IRF1	BICD1
	PAQR8	TSC22D3	PRKAR1B	NDUFB2				OR6B3	ADAD2	SLC4A5	SPSB3	RAB3D	FARS2	PPL	PIK3CG	LAT2	TAS1R1	CASP3	PTK2	LAMA2	DHFR	INPP4B	MESP1
	HHIPL1	EEF2	GADD45B	LPIN1				FOXL2	FAM114A2	TRPV4	HCFC1R1	RIN3	HINT2	SCNN1A	ARAP3	ARHGEF37	ATP2A1	CCDC184	NRN1L	TMEM144	IFITM2	IL9R	HEPACAM2
	FZD9	GM2A	PDGFRL	PSME4				SCGB3A1	KCTD15	MYF6	SOD3	MIR412	DECR2	ASNS	LAT2	CAPZA2	FA2H	ZNF706	SEC14L5	PMEL	IFITM1	ARHGAP4	ASNS
	TLR3	RPS14	KANK1	FAM160A1				AOC1	FOS	OR10AG1	ARHGAP21	CCNO	NUBPL	CTNNBIP1	GDF9	NADK	FAM174A	GPRASP2	RAB39B	NUPR1	IFITM3	AFP	RASGRF1
	APLN	EIF5	PAPPA	PRDX3				OR2AT4	GPT	RASGEF1C	CCPG1	CEACAM21	TMEM38B	CROT	HSPB3	NCKAP1L	TM6SF1	GRIA2	SP7	FANCI	PCGF5	TNFRSF25	TBC1D22B
	MIR9-2	C19orf38	GGH	HSPB3				N4BP3	KRT6B	OR5W2	ANXA1	CEACAM4	UQCR11	UBTD1	BTK	STK38	MYLK3	NUDT16L1	RAB33A	QPCT	PPP1R1A	TRAT1	SPOCK2
	POU3F2	PML	MXD4	MRPL41				OR5AP2	KRT6C	CFAP20DC	FGFR1	CEACAM7	PPP1R3B	CTF1	PAQR7	NAAA	COQ8B	TMEM35A	PLEKHG3	TROAP	DNAJC24	CYBA	HCN4
	PFN4	RHOA	CHST12	SORBS1				IFIH1	KRT6A	OR8B4	TEK	CEACAM5	SORD	MOB1B	SLC1A3	AMPD3	SLC25A33	SLC25A22	FSD1	GSN	FHL1	OR4C13	ABCC8
	SLC25A23	STAP1	GDA	FBLIM1				NOVA2	MMAA	ADAMTS8	EBF2	CEACAM6	HABP4	ABHD5	LPAR5	VPS13C	SLC26A6	SMARCD1	GPD1	ADM	BMPR1A	OR4C46	VPS13C
	ZNF423	RPS15A	MAPK6	CBR4				SNORD35B	ZNF593	TSPAN1	RBPMS	CEACAM3	LAP3	SNORA23	GAL3ST4	C19orf12	CPEB3	AP1M1	ZCCHC24	SEMA3D	ID3	CNBP	PLCXD3
	PAQR7	SLA	RHOJ	ECSIT				PPP1R2	SFN	OR9Q2	ITIH5	CEACAM1	NOP10	RARG	CD9	LSP1	COL5A1	SMIM7	MIR509-3	PTPRZ1	ETFA	TBC1D10C	TAAR1
	SLC1A3	KLF2	ADAM9	DLD				NOSTRIN	SH3RF2	ESPNL	PDIA3	CEACAM8	PPDPF	GRIP1	TRMT12	FBXO24	NMRK2	REEP2	MIR509-1	KIF20A	SMO	PRKCA	PCDHA1
	EPO	RPL8	RHBDF1	FLNC				XAF1	HPGDS	CLSTN2	EIF4EBP1	PSG3	SLC17A3	KLRG2	DOCK4	CORO1A	DPEP2	ADCY1	WDR91	HMGB2	ACYP2	RPL6	GRIN1
	DOCK4	TUBB	IL6	COQ3				KRTAP4-3	PLA2G2F	LEMD1	CELF2	PSG8	ATP5F1D	PPFIBP2	CMTM6	HPCAL1	MPI	TIAL1	CLASP2	FOS	SLC1A2	SNORD68	PLA2G2F
	PSPH	LAT2	PTGIS	NDUFA9				TAX1BP3	FAT2	VN1R1	DHRS7	PSG1	PSMB5	CSNK2A2	ABHD1	NAGPA	KYAT1	TUBB4A	SLC8A3	ADAMTSL3	HSPA2	SIDT1	LRRC24
	HRH1	NCKAP1L	RAI2	ART1				BTNL9	SNORD100	TULP2	VDAC3	ORAI2	FOXQ1	XPNPEP2	TRIM36	MYO1F	ENPP2	EMX2	UGT8	MCM3	ACSBG1	PELI1	MIR29B1
	MAGEH1	LSP1	UGDH	SYNPO2L				SLC30A1	CTTNBP2	NGFR	ABHD4	TNFSF14	PTER	SCAP	SGK1	ST8SIA4	GRHL3	VPS52	KLHL4	PLK1	HOPX	GRK6	MLXIPL
	RGS6	CORO1A	AK3	PDK4				VN1R5	SH3D19	OLIG3	P4HA1	FLOT1	MIA2	MBLAC2	TLR3	GLUD2	AVIL	CPNE2	LMBRD1	CERCAM	TRAF3	FERMT3	ERO1B
	SPAG1	SHISA5	CPZ	RBPMS2				SLC7A5	LY6G6C	TSKS	PAPSS2	RASSF3	NIPSNAP3A	LRRFIP2	COMTD1	GLUD1	ABRA	DNM1L	SNORD67	FABP7	NAF1	ZC3H12D	IL1R1
	KIF1B	TCOF1	NFATC4	TSFM				SLFN12	EXTL1	MAP3K13	COL4A5	CD52	BPHL	CHMP4C	AKR1B10	CYRIB	MYOM3	CCNL2	NAP1L5	HELLS	ELOF1	SKAP1	PPP1R37
	SOX5	PTPRJ	SBNO2	DNAJA3				SLFN12L	AFF1	AMPD1	EPS8	SLC7A11	CYCS	KRT82	RASAL3	ITGAM	SLC44A4	ZMYM3	EDIL3	SERPINA3	FJX1	ZNF281	ZNF226
	IP6K3	CHST3	TMOD3	HSPA4L				ADAM15	CDSN	VN1R4	SWI5	MAX	ATP5ME	PNPLA1	TBX6	RYR1	CREBL2	NCALD	RCAN2	COL4A5	DDIT4L	OR8K3	TEX54
	ACOT1	CYRIB	NFIL3	IDH3G				DUSP1	SPINK5	OR8A1	ID3	ABHD5	SEC61B	EDA2R	LMO2	CD300A	PEX16	HNRNPD	TMEM210	STON1	BAK1	SMC4	TMEM199
	ACOT2	CYFIP2	SPON2	TPI1				RGL1	NCS1	RSPH6A	IGFBP3	RSAD2	FOXA1	DOLPP1	CLEC5A	CD300LD	SUOX	KCNIP2	NBAS	STON1-GTF2A1L	MT1A	EMP3	LHX1
	HHATL	YPEL5	CCDC127	CAV3				RASSF1	SLC9A1	EPS8L1	DKK3	RPS6KA1	APOO	RAB3D	DOK1	PNKP	APOBEC1	GRAMD1A	PRR5L	PCYOX1L	TPP1	ARRB2	PELI3
	PTDSS2	MAN1A1	PI4K2B	MYLK3				OR10J3	TMEM154	FOXD3	CAMK2N1	PPP1R42	FBP1	MTM1	KCNJ2	TBKBP1	SCD	NUDCD3	FGFR2	LTBP1	FBLN2	GIMAP7	SEC16B
	ZNF383	AKAP13	DAD1	OPN4				CAPN2	FAM83H	WNT9A	ACOT1	SEC22C	A1CF	PLEK2	PHOSPHO1	EVI2A	NRXN3	MCOLN1	GABRR2	GPT2	SNX3	CBLB	LGALS12
	DBX2	RPL12	MAP3K8	LDHB				GKN3P	PLXNA3	ASGR1	ACOT2	CDK11B	RBM47	PLS3	IL6R	TOR3A	CLIC3	TMEM158	KIF21A	KCNH8	MSMO1	AMPD1	PRKACB
	CA2	SASH3	MPDZ	MYOZ2				MEOX1	ZNF385A	OR8G1	TMEM43	CDK11A	NUDT1	SLC6A8	PPFIA4	NIBAN1	SMAD3	DEAF1	ENOPH1	LIMA1	TSPAN15	RHOF	KY
	EFR3B	JUND	B4GALT1	FXYD1				TMEM44	KRT5	OR8G5	ILK	PBX2	HIBADH	DOK4	LCP2	CDK2AP2	PCBD1	SRRM1	C10orf90	WNT7A	ADGRV1	CD84	RAB3B
	RIMKLB	RPL15	RIPK1	SGCD				CNN3	TPBG	COL4A4	RBMS2	SLFN12	UGDH	CAPNS2	FCGR2A	FAM89B	IQSEC2	SLC6A1	INF2	SLC7A11	DAG1	SNORD49B	HCN3
	SORBS1	DMXL1	UGCG	CALCOCO1				FZD4	ASCL2	MIR103A1	TRPS1	SLFN12L	AK3	GAN	FCGR2C	GPR160	ZKSCAN5	FOS	BRSK2	SPP1	NR2C2AP	EEF1G	PKP4
	ZFP30	BTK	UBE2R2	MGRN1				NRP2	TSPAN5	IL31	ADAMTSL2	PGLYRP1	TTPA	SPRR3	FCGR2B	CYTIP	SLC12A2	TMEM229B	TARS3	FIGNL1	IFTAP	RNF167	ABHD15
	PTPMT1	RASGEF1B	KLF9	TECRL				ICAM2	C10orf88	BSX	TGFB3	DOK3	FAHD1	EPHA1	MS4A6A	SNORD88A	EXOC3L1	AGPAT1	GDI1	GDPD2	HEY1	STAT1	PAXIP1
	SLC29A2	GRAMD2B	SEC61B	SIRT3				ARHGEF3	OR8D1	FAM71E2	BLOC1S1	SLC25A24	ALAD	TMPRSS13	MS4A6E	IRGC	PI16	BEX1	SCAMP5	PLLP	TSPAN33	GIMAP1-GIMAP5	ZNF845
	F3	RPL37	GOLM2	ABCC8				SERPINH1	SLC5A9	HCRT	TPPP3	PLEK	NDUFS6	MYO19	MFSD11	CSF3R	ZHX2	BEX2	CRTAC1	CALD1	AKR1B10	GIMAP5	C17orf100
	NAT8	RPS26	SRP14	ACSL1				PALMD	PLEKHH3	LCT	ANKRD46	SCARNA3	TJP3	SOX15	ARL10	CD300LF	CA6	CHL1	TMEM74	AFAP1L2	CYSTM1	RPS3	SYT14
	NAT8B	ARPC1B	CHST14	ANKRD1				LAYN	NPL	CYBRD1	CCDC6	DYNLT1	ANG	GIGYF2	LILRB2	CD177	VGLL2	ATF6B	CDK19	KIF18A	EGFR	SP110	BBX
	SGIP1	MYO1G	PELI2	ART5				AMOTL2	TMPRSS4	C11orf80	GSN	HOXB1	MRPL15	FAM83G	LILRA2	APOC4-APOC2	ABHD1	CISD1	NKX6-2	SCRG1	PTPRZ1	TMEM225	SDK2
	ELMOD3	ZDHHC18	ATXN10	SLCO3A1				OR5K4	RPS6KB2	ALPP	HTATSF1	SNORD89	FITM2	PROM2	LILRA1	APOC2	LRRC28	ZNRF1	SAMD8	LUZP2	SCD	SNORD88A	RHBDL2
	DBT	SATB1	MED16	CD59				FLI1	EDARADD	ALPG	PLEKHF1	LCP2	SDHA	TTC22	LILRB1	STAT1	OXTR	VSNL1	TMEM229A	TNFRSF1A	CBFB	PDK1	ALDH1L2
	BDH1	RPS12	CC2D2A	HSD17B10				CCDC85B	TCHH	ALPI	MXRA8	TKT	CCDC25	KRT36	SFT2D1	SLC15A4	TMEM64	SLC17A6	EVI5L	CREB3L3	SLC6A11	DPPA4	GNG4
	FN3KRP	PFDN5	RNF122	PLCE1				ROBO4	RHOD	C17orf98	DPH3	TARM1	SEL1L3	PLXNA1	NPL	SELL	DAAM2	NABP2	URM1	CFTR	GLUD2	IKZF3	OGFOD2
	BBS10	MSN	IFT74	GOT2				PIK3R6	CDC42BPG	LPA	TMEM64	LILRB2	TPMT	MCCC1	PLEK	CAP1	SCAMP5	UBQLN2	RHOG	SLC2A12	GLUD1	GBP6	PRKCA
	XPR1	CCM2	NKAIN4	PHKG1				KLF7	ZDHHC5	CHAD	OAT	LILRA2	PGM2	RFNG	RAB39A	ADAM15	MEF2C	ETNK1	PLOD1	SMOC1	PAQR8	PPP2R5A	KCNH2
	UCP3	EBF1	PITRM1	PTGR2				OR8G1	ZNF628	MIR761	VKORC1	LILRA1	NINJ1	OLA1	MYADML2	TMEM150B	GTPBP2	BEX4	WASF1	SLC6A20	DKK3	PRRC2C	G6PC2
	KCNN3	RPS28	WFS1	NUDT19				OR8G5	CSTA		DDAH2	LILRB1	HGFAC	IL1RN	SLC40A1	FCGR1B	GPSM3	LHFPL4	NXT2	CCNB2	ANXA6	CRLF3	FAM151A
	MFSD2A	C12orf57	BNC2	ANKRD9				OR4C45	ABCA12		SYNE2	PTGIR	NDRG2	SMTNL2	LTC4S	FCGR1A	ZFYVE27	DCX	ZNF536	PCDHGC3	FOS	ACTR2	LRFN4
	SYT11	RPS17	FBN1	DDO				S100A13	LANCL1		KIF3A	PPM1M	PHYH	SLC2A1	ITGB3	GDAP2	ITGB1BP2	SPOCK1	ANK3	TNFRSF11B	MCM3	CFL1	SFT2D3
	HEPACAM	CDKN1B	RBBP7	CS				OR14A2	THEM5		TMED3	UBTFL1	CMBL	MREG	OMA1	FANCA	CKMT2	CNR1	PACS2	BTD	PTTG1	CD7	B3GALNT1
	TTYH1	SWAP70	MSRB2	COX7B				SPRED2	EIF4E1B		C11orf58	NIBAN1	SLC31A1	ASB17	ADORA3	SNORD23	MICU1	UBFD1	EML1	PPFIBP1	CKB	RPS27	VN1R5
	ABCB9	YWHAZ	CDK16	GPSM1				SEMA4C	CELSR2		IFITM2	WDR26	GCH1	MYO18A	MAML2	CXCR4	VASH1	CSPG5	PCDHB5	PNLIP	EMP2	OR2A42	RAP1GAP2
	SOX9	LTB	TSHZ1	CES1				KANK4	EFNA1		IFITM1	ITGB3	MSRA	TAF13	SFT2D2	WDR26	COX6A2	PSD2	NRBP2	DAB2	CETN2	OR2A1	PFKFB2
	TP53BP2	WDR89	MAGED1	PLIN5				TMEM88	OR2A42		IFITM3	EHD1	DHRS1	YARS1	LIPH	MS4A8	TLR2	ISLR2	HOXD1	NHSL1	SLC25A25	RPL28	ABCB10
	ITIH3	SLC38A1	ARFGAP3	NDUFB8				NOS3	OR2A1		PTTG1	ORAI1	NUDT2	EFNA1	P2RY6	DHX58	FKBP1B	MORN4	ARHGEF2	NKIRAS2	EGR1	CD5	GAD1
	MIR1251	RFTN1	SCARA3	LCLAT1				OAS1	OR14C36		SDF4	STK10	PGAP6	PANK3	C17orf99	PLAUR	FAM241A	SUB1	IL1RAP	MAML2	GPT2	SNORD35B	DACT2
	KIF1A	RASAL3	RBPMS	TRIM54				NOS2	SULT2A1		MATN2	HCLS1	COX19	TCHH	SIGLEC9	PPP2R5A	PLPP1	MAPRE3	LLGL1	COL3A1	TNS3	KDM4D	GCGR
	RPE65	RPL36	FKBP14	NDUFA8				GBP6	ZC3H12A		BICC1	DGKG	GRHPR	ALOXE3	SIGLEC7	FMNL1	SUSD6	NR2F2	RND2	MEIS1	FBXO2	SNORD35A	ZNF324B
	S100A1	MAP4K1	TBC1D19	SSPN				APLNR	TNFAIP3		NDUFA4L2	S100A8	FXN	AACS	SIGLEC8	CCL15-CCL14	TMEM38A	VPS4A	EFHD1	DLL1	FABP7	PRR23A	ZNF324
	GFAP	ITSN2	SAT1	DST				CD200	STX19		DAG1	KLHDC4	SLC6A13	NUDT17	SIGLEC12	CCL15	ARPP21	CYP46A1	CCDC54	LOXL3	ALDOA	PRR23B	CACNA1D
	SESN3	LYNX1-SLURP2	IPO4	ARHGAP24				SLC19A3	GJB5		FAM3C	FPR1	GALT	SAMD5	IVNS1ABP	CCL23	SPSB1	UBE2J1	PGBD5	SH3BP4	NACC2	PRR23C	COG1
	SASH1	LARS2	TOPORS	GPT2				TBKBP1	PDZK1IP1		TMEM159	ALDH2	ELOVL3	NKPD1	B4GALT4	MS4A6A	HTATIP2	FAM234B	RAB6B	P2RX7	TRAM1	DUSP2	MPP3
	ATP13A5	UBA52	FGFR1	C19orf47				DYSF	AADACL2		BCL7C	OR8K5	MRPS35	RTKN	MITF	MS4A6E	LPIN1	OLFM2	DCTN1	FRMD8	GCSH	DENND2D	AQP11
	ATP1B2	VARS1	RECK	PHKA1				SNX11	NUDT17		SIVA1	RASA2	HOGA1	WNK4	SYNGR2	SCARB1	ANXA11	LIN7C	DHCR7	KCNJ16	HES5	SNORD38A	CABP1
	GLUL	IRF5	DOT1L	RBM20				PKP4	PPP1R13L		STX4	JPH3	MRPL20	BARX2	SELPLG	ACE	ENTPD3	CXCL14	CARNS1	TMEM45A	REST	NANOS2	CCDC92
	WWC1	SH3BGRL3	TRA2A	MTCP1				OR5W2	KLC3		DTX3	GPR27	ESRP2	RAPGEFL1	IRF8	RNF130	TMEM86A	NRXN1	KRT28	TXLNA	GDPD2	IL18R1	SCLY
	S1PR1	ARHGDIB	GNL1	CHCHD3				HECW2	OR8K3		TMED4	CCDC88B	MRPL22	TDG	GPR137B	CD84	CDH13	NR4A1	STAMBP	COBLL1	CLIC1	LINGO4	TM4SF4
	FADS2	LIMD1	PNP	SHROOM3				S100A16	RPS6KA4		ANXA7	HSD11B1	ACOT4	KRT33A	CEP170	RHBDF2	RHOQ	RCN2	FRMD4B	JAM3	AMOT	RPS8	SLC33A1
	PHGDH	PIK3CD	HABP4	PFKM				TM4SF1	ALDH3B2		PI15	LCT	CYP4F2	TNK1	PROS1	SLC11A1	MTM1	NOMO1	ADAMTSL4	PRELP	MT3	PIK3R5	CNTNAP2
	TEX12	P2RY10	HCFC1R1	KCNQ1				UTRN	MPZL2		SSBP2	MIR761	ABCG5	LTV1	PRPSAP2	LIMS1	SNTB1	NOMO3	RUNDC3A	SLC38A3	ECHDC1	BTG1	CASR
	KLF15	SRGN	GADD45G	COX7A2				TRIM37	WDR47		ISLR	RGS18	FGG	FOXN1	SYCP3	LIMS3	PRSS36	NOMO2	STK39	CP	PLXNB1	C3orf80	CELF3
	RFTN2	IQGAP1	SCRN1	ECH1				MPZL1	ACVR2A		RCN2	RHOU	CYC1	ZNF692	SLAMF9	LIMS4	MIB2	DPYSL4	LRRC4B	ARHGAP29	AFAP1L2	LIMD2	USP35
	LRP8	PSMB8	TCF12	APOBEC2				PDE2A	SPPL3		FBLN2	CDK2AP2	ABCG8	CCL20	LAPTM5	OAS3	PHYHD1	CHGA	MIR100	CCND1	STARD4	CD96	RAD9B
	CADM4	REL	TEF	TRAK1				OR5R1	CAMKK1		ERRFI1	IL1RN	F9	SIAH2	IL10RA	SLC43A2	PSTPIP1	TMEM63B	SLC6A9	SLC13A5	HSPA4L	ARHGEF3	UBA5
	ACSL3	IL21R	OCIAD2	TMEM65				MAP3K11	PARL		HSPG2	FAM111A	GCDH	OTOP2	VN1R1	MKNK1	LYSMD4	CEP170B	MAL	ANTXR1	SLC27A1	KCNN4	ATF6
	C1orf198	BCL11A	UBR1	CAND2				TINAGL1	RTKN		EGFR	MAFG	CHCHD1	EPN3	CCL8	PPP1R15B	ALKBH7	SMAD1	MAP6D1	TMC6	NKD1	CHORDC1	VWA5B2
	ACAT2	YEATS4	CYTH3	COQ9				VN1R4	RAB25		CLPP	CSTA	ARG1	BDH1	ORAI1	OAS1	CHD9	CRY2	THRA	OTOS	MGST1	PTPN22	LRP11
	RASA2	CDC42	MPP6	DKK3				ST6GALNAC2	CLDN1		GOLPH3	OR14C36	ECH1	ELMOD3	FBRSL1	TARM1	FBXO32	ENO2	POU3F3	ALX3	IER2	NSG2	KCNMB2
	GSTM3	IKZF1	ZNF703	HMGB3				PLEKHG1	FAM89A		OSTC	CDC42SE1	WWP1	TRIAP1	TMEM104	ZEB2	TCTA	FBXO11	C2orf69	BOLL	IL6ST	PTPN18	INTS3
	RAVER2	B4GALNT1	ATXN1	ATP5IF1				OR5L1	EFNA3		CYP1B1	SORT1	HINT3	RPS6KB2	PLD1	SH2B3	PGPEP1	ARNT2	PROX1	RAB13	PLIN3	SELL	PIKFYVE
	KCNJ10	RPS19	ERO1A	ADCY6				OR5L2	TNS4		SLC39A7	OAS2	TAT	KRT35	SLC5A10	ALYREF	FYCO1	RBMX	TMEM151A	ZIC4	PLCE1	ICOS	UBE2O
	FGD6	LLPH	DNAJC1	FAM174B				OR6X1	GKN1		FHL1	TBC1D23	ZNHIT1	WDR47	DUSP6	SH2D1B	RAB3D	WDR6	FAM168A	SREBF1	RCN1	CYTIP	LYPLAL1
	PLCD4	CAPZB	NSG1	NDUFA13				TBX3	SNORD66		CD151	PIK3R5	SPRYD4	KRTAP3-3	CSF3R	C1orf54	CGNL1	PTPRZ1	TF	CHST11	SCRG1	FMNL1	RAB3GAP2
	CADM2	CD79A	C1QTNF7	RRAGD				FCGRT	BNIPL		QPCT	AGL	COX7A2	KRTAP3-2	EVI2A	UGT1A6	METTL7A	PPP2R2B	KCTD3	SERPINF1	LDHA	SNORD23	GRAMD1C
	RAB30	CAPG	KLF16	IDH3A				WWTR1	ASPRV1		NBL1	SELL	CYP1A2	RPS6KA4	LAIR1	TMEM106A	PIM1	UBL7	ATG4C	TRIM45	NME5	CXCR4	MEIS3
	FEZF2	NEURL3	JKAMP	LYNX1				SCARB1	LYSMD1		MPP1	OR4A8	COX5A	ALDH3B2	ANO7	TMEM131	LMCD1	OGT	CASQ1	LPO	SEMA6A	RPL37A	SYT7
	SLC15A2	MS4A1	SAMD4A	ENTPD5				TIE1	GABRP		KLC1	OR4A5	ENTPD5	DLX3	GLUL	SELPLG	PLEKHH1	ADGRG1	B3GAT1	GPR17	SLC12A4	VN1R1	SV2A
	NLGN1	GRK6	OAZ1	COX5A				SLC22A8	PIK3CB		SLC10A6	PSG6	SLC25A25	C1orf68	SLC3A2	IRF8	RDH5	HNRNPA0	WRAP53	GPSM2	GRB10	STK10	SLC43A2
	CRYGN	SETSIP	SORCS2	PARM1				TNFSF10	NDEL1		LAMA4	PSG7	PALLD	BNIPL	CCL15-CCL14	IDH1	KCNMA1	SEZ6L2	TRIM59	IL18	CXXC5	ARL6IP5	ZC3H12C
	KCNK2	CCR7	PTAR1	CACNA2D1				NTS	BCL6		TUBB	PSG11	AIFM1	HSF5	CCL15	TIAM2	ZDHHC1	PITHD1	STX6	FKBP7	ITGA6	CCR7	ALG1L
	FBRSL1	RPL6	TIMP1	GPX3				GIMAP6	C1orf68		YIPF5	PSG2	CYP2E1	KLHDC8A	CCL23	LILRB2	TCEA3	SCRT1	TMEM169	PTGFR	SUCLG2	NEURL3	ALG1L2
	LRRC4B	RPS9	FOXC1	HIGD1A				B4GALT4	TUFT1		LAMB1	PSG5	SEC61G	TUFT1	CCDC88B	LILRA2	LAMA2	MAST1	SORT1	TRAF4	GNAI2	RGS1	JPH3
	ILDR2	PARP1	ADAMTSL5	RARB				MIR99B	ACP3		ABHD16A	PSG4	MRPL46	BTBD19	ASB10	LILRA1	PKIA	NFIX	WBP2	CKAP2L	ARHGEF26	SLAMF1	SLC7A14
	MIR100	UCP2	FGF7	NDUFC1				SYCP3	EPHA4		PRKAG1	PSG9	ACSM3	KLK14	TEX12	LILRB1	CYFIP2	AGAP2	ST3GAL3	MFSD2A	SFXN5	TUBA3D	KSR2
	MFN1	TRAF3IP3	TXNDC5	CALR3				SCARF1	CARF		SLC12A4	CD101	MRPS27	GDPD1	RNF130	CASP1	NEU1	SCAMP1	ARL8A	RFX4	PBXIP1	LAPTM5	GPR27
	BTBD17	ARPC5	FOXF2	DNAJA4				APLP2	EXPH5		SH3D19	CARNS1	XKR9	PRR9	BATF3	CARD16	CRYM	CDIP1	C16orf74	TMEM100	WWTR1	BCL2L11	RIMBP2
	MERTK	EZR	WNT5B	MYL7				CALCRL	CLIP1		IGFBP6	F5	CDC14C	LYPD3	ITGB5	CARD17	HACL1	LY6H	ATP6V0E2	GPX7	RAB13	CEP97	CCDC142
	DHCR7	CNBP	INMT	SCGB1C1				OR8A1	PGLYRP4		CTDSP2	FMNL1	SAA4	CRABP2	MKNK1	DR1	SBK1	GNAO1	PTBP2	NOTCH2	TRIM47	CRTAM	GIPR
	AGT	FCRL6	INMT-MINDY4	MPI				SLC35F2	POU2F3		HMGN5	RAP1GAP2	SAA2-SAA4	KLK9	RPTOR	KIAA0513	PHKA1	BEND6	GPR155	MPZL1	CTSC	NMUR1	AMIGO1
	LRRC58	HCLS1	IL11RA	UQCRHL				CA5A	IL20RA		PLEKHO2	FANCA	CA3	S100A3	NTPCR	MAP3K11	IGF2	FBXL19	TEX2	RNPEPL1	PEX7	BOLL	CARF
	TMEM44	TBC1D10C	ARHGAP6	APIP				OR8K5	KRTAP4-5		AKT2	INPP4A	DEPDC7	ZNF296	MZT2B	FAIM	FAS	NAP1L5	HECW2	TNR	STAT3	STAT5B	TRPC1
	RND2	CD47	CHIC2	RTN4IP1				TNFAIP1	KRTAP9-1		CERCAM	PIK3CB	AVPR1A	AMPD1	MZT2A	RNF166	VPS13D	KHDRBS3	LRP1B	VCAM1	PRDX1	OLIG3	PPM1L
	ENAH	STK10	PCSK5	ALPK3				MECOM	KLK7		CFDP1	RLF	SLC25A23	C1orf116	CTTNBP2NL	PRCP	APBB1	CEND1	GDPD1	EMP3	IL18	IPCEF1	RESP18
	MIR125B1	RPL13A	MAFK	GRSF1				MAMSTR	MYO19		SLC35A1	PIK3R6	AQP8	OVOL1	CTNS	KLK1	COQ10A	TMEM255A	IGSF8	BIRC5	LXN	TMC8	GOLGB1
	AGL	CYBA	MEGF8	FYCO1				EFNA1	RAPGEFL1		RRS1	HRH2	BNIP3	CNKSR3	PRCP	KLK3	EMILIN1	PFKM	EPS15	SHMT1	TTYH1	SYCP3	SLC38A10
	PLD2	RPL37A	TRIP6	IMMP1L				EHD1	BCL9L		CBX5	ZNF276	H6PD	SRRM4	ABCA9	KLK2	ABCD4	CLIP3	DIXDC1	CALCRL	NUDT4	S1PR1	MIR375
	TAGLN3	EIF5A	FZD1	PALLD				PRKD2	TMPRSS13		SPCS3	CD84	CYP2A6	TP63	PICALM	DOK1	IQSEC1	YEATS4	SLC15A4	JUN	NUDT4B	DUSP10	PANK3
	SPATA3	PRKD2	TRPS1	CDC14C				TMEM182	HSPBAP1		ISOC1	CAP1	CYP2A7	HK2	RILPL1	RGS14	PDLIM4	SBK1	KDM4A	SPC25	IGFBP2	PSD4	PYCR1
	PYGM	EEF1B2	ACYP2	NDUFA11				BCL6B	EPHA1		LRRC17	LHX1	CYP2A13	PLEKHH3	P2RX7	ETHE1	STIM1	PLEKHA1	NCAM1	CCDC18	RNFT1	FAU	HYOU1
	NTM	RPL22L1	CSRNP1	PHTF2				SPATA6	PROM2		SFR1	CD300A	NSDHL	CELSR2	FAM72B	GALNS	ZER1	KLHDC10	OMG	GPR37L1	F3	CTLA4	CA10
	C16orf74	RASGRP2	C2	HADHB				FAM124B	FAM83G		VIT	CD300LD	RNF5	RHOD	FAM72C	NAPSA	METTL27	HMGN3	LRRC8B	RAB34	RAMP1	CDK2AP2	SYNPR
	LINGO4	MYO1C	BLOC1S1	E2F6				CYB5R1	LYPD3		YIF1B	PPP2R5A	NDUFA11	PPFIA1	FAM72D	CCDC50	PLA2G2E	MAP3K10	EPHB1	VAMP5	DDAH1	CHD3	ASB1
	KCNIP3	FLI1	ROCK2	IDE				CDC42EP2	IL20RB		LTBP1	RETNLB	TNFAIP8L1	ZDHHC5	FAM72A	TRAFD1	EXTL1	CLIP2	ST7L	MPZL2	KCNIP3	GIMAP4	QPCTL
	PRDX6	DENR	TGFB3	FUNDC2				VN1R1	TNK1		TMEM167A	LY75-CD302	HAMP	SSX2IP	USP35	PIK3R5	VWF	NPNT	MAPT	RNF43	ITGB5	MS4A6A	DYNC2H1
	OAZ3	FCRLA	SLC39A13	RNF207				DUSP6	OAS1		COL14A1	LY75	HADH	FGF19	ABHD6	S100A4	ANGEL1	SNAP91	IGSF11	ECT2	TLCD1	MS4A6E	GLT8D1
	KCNJ16	SMC4	PLK2	AK1				HEG1	DNAJC13		ZCCHC24	FPR2	HINT1	VSIG8	MPEG1	MAPK7	AFAP1L1	PLPPR2	STARD3	TMEM176B	CSRP1	SNAI3	ZNF678
	OSCP1	B3GNT5	USP34	DECR1				PTPRG	CRABP2		MORF4L2	FPR3	MED29	ALDH1L2	TF	IL6R	NEIL1	NCAN	DOCK3	PRRX1	SERPINH1	RPS25	ZDBF2
	FAT3	ZC3H12D	LITAF	ASB2				HOXD9	MMP28		MINPP1	PHOSPHO1	ADHFE1	EIF2D	TNFRSF13B	RAP2B	FILIP1	KLF2	PAFAH1B2	NUF2	MRAS	LY75-CD302	KCNIP1
	PACRG	SORL1	PITX1	TRIM63				CTTNBP2NL	POU3F1		SNTB2	BCL6	CALD1	CAMKK1	KRTAP4-3	P2RX7	ANKRD2	CACNB3	CPOX	SMC4	ATP1B2	LY75	RIMS3
	ABHD6	NCL	RDH10	COX7C				DNM3	ATP2B4		PDIA6	VN1R4	RDH16	KATNA1	ZNF385C	EMP3	MSS51	DPYSL5	FMNL2	GALNT3	MAML2	SLFN12	ZNF354B
	FAM168A	IL10RA	PRKCSH	MRPS36				RASAL2	PALMD		WWC2	RGS14	DDO	EFNA3	CD80	ANKLE2	LRRN1	VOPP1	PHC2	APOD	MLF1	SLFN12L	GPR142
	NR1D1	SYVN1	ITGA11	ESRRB				S1PR1	ERBB2		ANGPTL2	GLIPR1	SLCO1B3	YOD1	ACER3	OAS2	UBTD1	EDIL3	CLDN11	C17orf58	SLC39A1	SNORD34	CERKL
	PXMP2	PTPRC	CAPNS1	ZFAND1				C1orf54	KLK9		AGA	PDE2A	SLCO1B3-SLCO1B7	ASPRV1	IL1A	ZC3H12D	FXYD1	ATP1A3	SPECC1	LGALS3BP	GRM5	CTSW	UBE3C
	POU3F3	CLK1	SWI5	PPIF				TMTC2	RHBDF2		SSPN	SIGLEC9	SLCO1B1	FETUB	MAN1A2	FCGR2A	MYOT	CRIPT	ZNF281	CYP20A1	CCND1	SH2D2A	KCNN3
	SNORD4A	NAPSA	CDK4	COX6C				ELK3	TFAP2E		TMED1	SIGLEC7	ELOVL5	YRDC	TMEM119	FCGR2C	LMOD2	WASF1	ZNF276	CCL2	UNG	ZDHHC24	TTC30B
	MIR135A2	DOCK2	COL4A5	XIRP1				ATOH8	ZNF692		TRAM1	SIGLEC8	RXRA	SNORD19	B3GALNT1	FCGR2B	SYNPO	TSPAN5	SC5D	DBI	SLC38A3	FRMD8	TTC30A
	EPHB1	GIMAP8	KIAA0408	NLRP10					EEA1		HSD17B10	SIGLEC12	PNPT1	ACTR1B	CD101	LCP2	PADI4	CIC	FIGN	RFTN2	PHGDH	NPM1	COL6A6
	ABR	FERMT3	IRGM	CDH13					FOXN1		ACADSB	LTA4H	COX16	C11orf80	FRMD4B	PPFIA4	ANK2	SERF1B	ENDOD1	SLC1A5	PHLDA3	SNORD32A	KCNH6
	OMG	ETS1	GCC1	FBXW7					PDE12		ACVRL1	ADIPOR1	P2RY4	PALMD	FCGR1B	LAPTM5	ASB2	SERF1A	HEPACAM	CENPF	KLF15	ABCB9	EXPH5
	NCAM1	PPP3R1	CFB	ALDOA					NAA25		RHOQ	SLC40A1	TUFM	SNORD45B	FCGR1A	ZDHHC7	ABCD1	RBBP6	ZEB2	SEMA5B	B9D1	RGS14	CHRNB2
	FAM107A	UNC93B1	IFITM2	SLC36A2					AXIN2		F2R	PNKP	GCKR	ERBB2	ADAM15	IL10RA	PLPP7	CXXC5	SYT11	TRPV4	INSIG1	RPL13	MUC4
	SYCP3	EEF1G	IFITM1	HERC3					DENND2C		YIPF3	CAPG	ST3GAL1	ABCF2-H2BE1	USP2	CCL2	TCEAL6	ADGRL1	FN3K	CDC14A	JUN	DPH5	RPH3AL
	KCNC4	TCP11L2	IFITM3	LYRM7					UST		ZFYVE21	USP6	ETFDH	ABCF2	FCHSD2	SNORD89	TCEAL5	PRKAR2B	GNPTAB	PLSCR1	NFE2L2	LCP2	MNX1
	ST6GALNAC5	ATP2A3	DKK3	NDUFS4					PTPN14		KLF10	USP32	IDE	SP6	MERTK	GLIPR1	TCEAL3	MAGEE1	SRCIN1	NEU4	TAGLN2	GPR15	USP33
	LENG8	TUBA4A	ID3	MAPK10					RFNG		MRPL13	TMCC1	RNF128	ABCB10	TTC30B	TMCC1	SIRT3	CELF6	DEGS1	MAPK7	GALK1	HOXB1	CUX2
	EPS15	LAX1	ERGIC2	RGS6					CRYBG3		C1QTNF2	ATG3	MRPS12	TBCD	TTC30A	GPR15	GPR108	TMEM65	TBC1D17	VTN	KRCC1	CD8A	INHA
	TRIM43B	DDX5	C6orf132	LDB3					C1orf210		S1PR2	PPP1R15B	ME1	FAF1	PPT1	SLFN12	PAQR3	SLC25A27	WNT3	CACNG4	TOM1L1	IL6R	C2CD2L
	TRIM43	PMF1	TMEM43	LMOD2					DNPEP		MGST1	IPCEF1	SOX5	MPZL3	SLC16A6	SLFN12L	LAMB2	IP6K1	SYNPR	S100A4	FADS1	OR5R1	ERN1
	MYH15	HVCN1	FKBP11	MCCC2					MAP2K4		DPYSL3	IL18RAP	FXYD1	DENND2C	PIK3R6	PIKFYVE	RERG	CCK	FN3KRP	COL23A1	S100A11	CD6	KIF1A
	B3GALT2	CR2	BDKRB2	HSPB6					IL1RL2		TSPAN3	HIPK1	HIGD1A	NAA25	MIR326	MPEG1	PNPLA7	PPP1R2B	ERBB4	S100A13	EFEMP2	MAML2
	ZNF428	RHOF	NUP98	TCEA3					MAB21L3		CRTC3	CSF3R	IMMP2L	EIF2B3	FCRL4	STK10	JPH1	KIF3C	GLOD4	CTDSP1	ITM2C	SELPLG
	SC5D	ARHGAP15	RBMS2	MRPS28					SECTM1		EMILIN1	VN1R1	ALB	RND3	HIVEP3	ARAP1	TMEM205	NTNG2	BPNT1	RHOC	CHST2	OAS1
	SPECC1	STAT4	ANXA7	PM20D2					EXOC6B		GABRA3	C2orf68	MAN2A1	IRGQ	FERMT3	STARD3	TMEM140	SPAST	PCYT2	S100A1	PC	HSPBAP1
	CACNG8	ARHGAP30	HPSE	NDUFA7					AMOTL1		LAMB2	PLAUR	TOP1MT	SLC30A1	LMLN	ATG4C	DKK2	CLCN6	DNAJC6	PPP1R14B	NPHP1	CD247
	P4HA3	LPXN	DTX3	ECHS1					IL1RN		SLC25A4	SLC22A15	ACSM1	ELAC2	FLI1	HCLS1	TMEM106C	IP6K2	TULP4	ATP1A2	SOCS2	IFT80
	MSI1	ARPC2	PGF	PRKACA					OVOL1		SMC6	ACTR2	DEPTOR	HSPB8	ARRB2	INPP4A	ROGDI	NXPH4	ARL10	CDKN2C	IRS1	GIMAP1
	DDAH1	PLAUR	PRICKLE1	CLIP4					KRT10		EEF1D	VASP	SERPINA3	ALOX12B	SKIL	IL17C	HSPG2	CLASP2	TMEM81	FOSB	PRRX1	GIMAP6
	MIR326	MNDA	ERRFI1	UROS					EPN3		HNRNPR	CKAP4	MTTP	DHCR7	NUAK1	ATP6V0B	MEF2A	IST1	FXR2	EHD2	TM7SF2	ST6GAL1
	KIF2B	GIMAP4	RCN2	KLHL31					VAT1		PIK3R2	CBL	ELMO3	ADAM15	ENGASE	ZNF385C	DYRK4	KIF5A	FRMD8	CDC20	ACADM	RPS11
	SREBF1	BTLA	LOX	KIFC3					TMOD4		MFAP2	G0S2	NDUFS4	TMPRSS4	CEP68	TLX2	CYP3A5	PIK3R2	KIF1A	KCNJ10	SLC1A4
	POU2F1	SMAP2	UBR5	UQCRB					PPP1R14B		OLFM1	ETHE1	ALAS2	ABCA12	SPECC1	MAP3K5	CYP3A7-CYP3A51P	FEM1B	ADCY5	SOCS3	TCTEX1D2
	MSI2	JAK1	ISLR	SCD					HSPB8		HAND2	LIMD2	CES1	THEM5	FAM102B	SFT2D1	CYP3A7	ZMIZ1	TP53BP2	TGFA	PID1
	FMNL2	CD48	JUND	LARP1B					IGFL2		ARFIP1	OAS3	RBKS	TCHHL1	CD86	UBE2Q1	CYP3A4	ACTL6B	GNG8	EZH2	NOTCH2
	IGSF11	SIPA1	HOMER1	TRDN					MREG		TGFB1I1	ZMPSTE24	GPT	CDC42BPG	ATP6V0B	CYBA	CYP3A43	MAGEH1	OR5M11	SLC22A8	PACRG
	DHCR24	IKZF3	GOLPH3	CRAT					GPR160		NUMBL	KIAA0513	ALDH4A1	KLC3	STARD3	FAM111A	COL5A3	SLC1A2	HSF5	PARS2	NES
	C2orf72	PXK	HSPG2	SLC25A13					MIR708		IGFBP7	RCSD1	SERPINA6	PPP1R13L	CYBA	ITGA4	ATG101	SNN	PLEKHG1	SERPINE2	RFX4
	GPR37L1	IER5	LHFPL2	ARHGEF10L					ZCCHC8		MVP	OVGP1	HSPA9	GJB5	WDR81	TMEM104	GRAMD1A	ZSWIM8	TTYH1	S100A16	PFN1
	MAPT	TMEM123	AARD	NDRG4					TRIAP1		PDGFRB	CD300LF	UQCRFS1	AADACL2	KIF21B	XAF1	LIPE	PDZD4	TMEM19	B3GNT5	NOG
		FAU	TMED3	TEAD1					TP63		RGMB	CXCR4	C9	MPZL2	SEMA4C	TMPO	CCDC136	ARHGAP33	ASPA	TGFBR3	SASH1
		MS4A4A	OAT	MRPS35					CLASRP		SMC1A	GNAI2	CDO1	PLD2	HK2	CPT1A	HAPLN4	GLRB	CADM4	SELENBP1	DHFR2
		MS4A4E	VKORC1	CRIP2					MTA2		MPV17	CYBA	HADHA	SPPL3	DTX4	CAPG	TICAM1	IER2	BACE1	KIF2C	VCAM1
		PIK3C2B	DDAH2	PMPCB							OSR1	GRK6	CLDN3	RAB25	CD300A	OR14A2	CES2	MICAL2	SV2A	TOP2A	PTGFRN
		RPL38	MXRA8	PLIN4							TUBA1A	KIF21B	NDUFC1	PGLYRP3	CD300LD	CHFR	CTRB2	PREPL	ANKS1B	DYNLT1	SPA17
		EVI2B	HSPA1A	UQCRC2							CMTM3	ACP3	PGRMC1	PARL	GPR160	ATXN7L3	CTRB1	SCD	TNNI1	SERPING1	CYBRD1
		CTSC	HSPA1B	KLHL38							MRPS16	GALNS	C6orf226	CLDN1	SLC15A4	PLEK	HSD3B7	BCL11A	POU3F1	POLD1	ALDH1L1
		SP110	SNX12	NRAP							RUNX1T1	ASPRV1	SEPHS2	RBP2	ERMAP	MNDA	COX7A1	ORAI2	SNAPIN	LAD1	CCDC8
		RPS3	ENO2	SLC25A42							SLC16A2	CHST13	TMEM63B	CLIP1	UPK1B	ACER3	ITGA7	GPRASP1	AGPAT4	SLC22A6	S1PR1
		SP140	ZFP36	TNPO3							TCEAL8	ARRB2	CYP4V2	PGLYRP4	SIPA1	GRK6	MFSD3	APBB1	PHGDH	ARHGAP31	ACADL
		STAT1	AFF4	ACYP2							PTPRS	VN1R5	GJB1	STAM2	TMEM185B	NUAK2	MAPRE3	SLC1A3	DNM3	DCN	ITGAV
		GIMAP1-GIMAP5	BICC1	CSRP3							NTAN1	RHBDF2	TFPI2	N4BP3	GPR155	RAP1A	WDTC1	STX12	DUSP10	FRRS1	MLEC
		GIMAP5	NDUFA4L2	APOOL							SRPX2	LIMS1	MET		SLC11A1	CLDN20	WDR44	SLC25A4	AP2A1	DPYD	GLUL
		ERO1B	MATN2	MRPL4							SFRP2	LIMS3	SH3BGRL2		KLK9	DGKG	ACOT1	ELAVL3	CDC42EP2	CENPL	RHOC
		PPP1CA	ZNF121	CYC1							LRP4	LIMS4	GAS2		CD84	FN1	ACOT2	SH3BGRL	RHOU	CDCA8	CTDSP1
		H3-3A	MARVELD1	PGAM2							NR4A1	SLC11A1	NR1H3		SH2B3	CBL	PYCARD	MVB12B	PPP2R5B	CCL7	S100A13
		SERBP1	TMEM159	OGDH							MAGED2	LMO4	SULT1B1		UGT1A6	UCP2	AFAP1L2	RNF14	ZNF480	WIPF1	LIG1
		TMSB10	BMP3	MTG1							SFXN3	GNG5	STARD5		ABHD15	DOK3	RYR1	CFAP20	ZNF610	LIMS2	S100A1
		RABGAP1L	JDP2	TRIM72							TRIP10	CD177	NR0B2				CYP2U1	VAT1L	ZNF304	TMEM176A	BTG2
		SLAMF6	RPS12	HHATL							SGCE		UGT3A2				KCNN1	GPSM1	ZNF548	BCAN	MSI2
		NPM1	C1RL	ETFA							LAMTOR3		RAI14				BCKDHA	VGF	ZNF772	GINS2	MCEE
		GPR171	DAG1	ATP5F1B							RBMS3		LECT2				FBXW9	POLR2M	ZNF419	COL1A1	GLTP
		NAP1L1	LAMA4	SLC6A8							PCDH18		BHMT				MMP19	SOX11	ZNF773	MEOX1	APOE
		SERP1	STAT2	CAMTA1							ALDH7A1		LACTB2				SORBS1	FAM3C	ZNF549	S100A6	LRIG1
		ARHGDIA	HIPK3	ALDH6A1							SH3BP5		PRLR				KCTD7	ZWINT	ZNF134	CD1D	SOCS3
		CD2	NICN1	PDLIM5							ARNTL		COX7B				RBFOX1	CACNA2D1	ZNF154	PLEKHB1	ATP1A2
		TP53	PTPN21	MFN2							MIER3		ABHD11				ABTB2	NDRG4	ZNF586	GSTM1	FOSB
		SPIB	STON1	RBFOX1							ZNF260		ACSM5				WNT4	NSMF	ZNF552	FAM111A	KCNJ10
		DOK3	STON1-GTF2A1L	BAIAP2L1							SEC31A		GSTA5				FSD2	SSBP4	ZNF587B	RCN3	PMF1
		TNFRSF13B	EGR2	NBN							COL5A3		ENY2				TNFRSF9	RUFY3	ZNF418	LUM	FOXJ1
		SLFN12	PPA1	BAG2							SH3GL1		ANPEP				SPSB2	TRIM44	ZNF256	ABCA6	DUSP6
		SLFN12L	YIPF5	PREPL							ENTPD2		ABAT				NDRG1	UBXN6	ZNF837	TCIRG1	THBS3
		RPS27	LAMB1	STAU2							CHURC1		VNN1				TEKT5	DNMT3A	ZNF584	VIPR2	PDE4B
		CD79B	NQO1	UBAC1							JUNB		SMOC1				DUSP13	PKM	HDAC5	ORAI1	SPECC1
		SIGLEC11	SLC12A4	PPARGC1B							CLIP3		PZP				HMGCL	TCEAL6	VAMP2	ANGPTL1	SLC9A3R1
		SIGLEC10	SLC26A2	HADH							HMGN3		ALDH8A1				EDIL3	TCEAL5	PIK3C2B	SPSB4	GFAP
		SNRPE	MAP3K6	CTNNA3							NAAA		RGL3				METTL22	TCEAL3	EVI2A	EPN2	PLPP3
		TRIM7	LGALS13	HADHA							WASL		COPS6				VWA1	TP53I11	GLUL	TMEM220	SLC15A2
		RPL28	LGALS16	SCN5A							PARVA		NDUFS3				ATP1A3	PNISR	EXOC6B	ATP6V0E1	SOX2
		FAM111A	LGALS14	VEGFA							PCSK6		GABARAPL1				NAV2	MCTS1	PRICKLE2	PHLDB2	WLS
		ACTR2	PSD	MYL3							C5orf15		GPX1				SPRY1	BRK1	RASAL1	GNB4	PRR18
		CRLF3	SIRT1	FBXO32							PXDN		TCEA3				RGMA	AKIRIN2	NFASC	CYP2J2	PEA15
		RALGPS2	NAMPT	NDUFB9							LZTS2		TARS1				NRBP2	CSK	AATK		BOLA3
		PTPRCAP	CTDSP2	ATP5MF							FBLN5		LDHA				BET1L	CAMK2B	TSHB		THRSP
		RPS25	CUL7	PAM							IER2		VNN3				ALPK3	CLEC2L	CADM2		REXO2
		ATG16L2	IGFBP6	COQ7							SOCS5		ASL				ENO2	NRBP2	CDC42BPA		DBI
		ITGA4	GM2A	SVIP							GOLT1B		HBS1L				CCND3	NDNF	SLC4A2		TMEM107
		CFL1	THSD4	LDHD							RABAC1		CES2				SHROOM3	SPOCK2	KCNJ10		ETV4
		RPS8	PTK7	IFTAP							VTI1B		SLC38A4				NOTCH3	SLC7A10	GSTM3		ALDOC
		PFN1	SH3D19	VDAC1							HSD3B7		RASSF7				FBXL22	ZNF821	ZDHHC17		RBP1
		RPL24	PCGF5	LBH							LTBP4		KRT18				TRIM54	CCNG2	ZDHHC14		NLRX1
		NOTCH2	SLC39A7	RCAN2							ITPRIPL2		CLDN2				DYNC2LI1	VSTM2A	RTKN		DEGS1
		STK17B	SMAD3	RNF123							OST4		CES3				PLEKHM2	B4GALNT4			SYT11
		RPL5	CYP1B1	ARFGEF1							FGL2		TMEM70				CCNG2	ENPP5			MIF4GD
		ACTR3	CCDC91	HSPB7							LAMA2		SLC23A1				EDA2R	INA			GINS2
		SNX9	NBL1	LRP6							EMP1		ZDHHC6				VAMP1	GRIA1			ASRGL1
		DDX54	TRIB1	MYPN							ZWINT		HACL1				COL12A1	DHRS3			GNG5
		VPS37B	FHL1	AIFM1							GPR108		FAM25A				SLC2A6	STXBP1			S100A6
		RPL18	PTP4A1	SLC8A1							MOCS2		KHK				PCNX1	DYNC1I1			METRNL
		ARHGAP25	SEMA3C	POLR2M							SURF4		AIFM2				GPR157	RNF208			FAM181B
		KLHL6	ENTPD7	ABCC9							SAR1A		FNDC4				ANO5	TARDBP			IGFBP5
		RPL29	YIF1B	NR1H3							TCF7L2		BLVRB				APOBEC2	SMARCC2			GNG12
		RPL13	PLA2G7	MYZAP							BCCIP		SLCO1A2				RAP1GAP	ZMIZ2			SPSB4
		ARID5A	RBP4	GCOM1							HDAC2		CYP3A5				KLHL40	GPR162			DHCR24
		CDC42SE1	NSMCE2	EDNRA							GHR		CYP3A7-CYP3A51P				CALCOCO1	MAPK8IP1			AXIN2
		DUSP2	SERF1B	NNT							COPS7A		CYP3A7				HSPB7	ROGDI			MVK
		MIF4GD	SERF1A	AZI2							FOXP2		CYP3A4				ANGPTL6	HSDL1			TANC1
		TRIM25	ACSL4	PACSIN3							DNLZ		CYP3A43				ART5	HDAC2			DUSP1
		COTL1	SNTB2	NDUFA5							NPDC1		NECAB1				KLC4	RAB3A			C11orf71
		RPL23	ZCCHC24	NDUFB7							GRB10		PEX1				DNAJA4	MGRN1			GSTM1
		CD37	COL14A1	CAPN7							RCN1		PMPCB				IGHM	OXCT1			CCDC80
		ARPC3	MORF4L2	TBRG4							SPARCL1		PGPEP1				AMN1	ARL3			CNP
		IRF8	EIF5AL1	PLA2G5							CD63		BHMT2				PLPPR2	INPP5F			S100A16
		POU2AF1	TMEM167A	HOMER2							EFR3A		DERA				THOC2	DUS3L			SERPINE2
		DDX6	ACTA2	TACC2							CCND2		MAT1A				AEBP1	SLC2A13			RIIAD1
		AFF3	ZSWIM6	COQ6							SEC24D		APOF				AMPD3	HDGFL3			HSD17B7
		RCSD1	EGFLAM	POPDC3							FIBIN		TMEM120A				PNPLA2	CX3CL1			TMEM218
		DGKD	DYNC2LI1	TMEM201							ABCC9		PFKFB1				TRDN	CUEDC2			QKI
		POLD4	ANGPTL2	GOLGA4							ENC1		ADH5				MYPN	NR2F1			IFNGR1
		ANKRD44	SSPN	CHCHD2							TCF21		MGMT				GOLGA4	NEO1			CHPT1
		CD53	AGA	ANGPT1							PINK1		TSPAN12				SYNPO2	CBX5			YAP1
		CYTH1	PAQR5	UQCRQ							NR2F2		GPC4				VSIR	ANKRD52			SOX9
		RPS5	GCSH	ZBTB47							ABHD8		F2				CCDC130	EIF1B			BCAN
		POLR2A	TMED1	IMMP2L							CAST		SLC16A12				ALDH6A1	NCS1			HEPACAM
		GRB2	TNFAIP2	COX7A1							CHSY1		PAFAH2				MYL6B	CERS5
		ACAP1	ACADSB	NDUFS3							PCOLCE		MTHFD1				PTGDS	DCLK2
		POLE4	HSD17B10	INPP5A							PRDX2		ATOX1				WWOX	KIDINS220
		BTG1	MYD88	AKAP7							DHRS3		ETFA				C1QTNF3-AMACR	SLC9A6
		LIMD2	BAG3	CISD1							IL6ST		GFRA1				C1QTNF3	EBF3
		RPL35A	VCL	ITGB1BP2							COPE		PON1				PDLIM3	NICN1
		PTP4A2	ERF	INTU							METTL7A		PRR16				TCP11X1	TMEM178A
		CXCR4	IL17RC	HOMER1							PCDHGC3		KLC4				TCP11X2	PPP1R1A
		SNRPG	AKT2	SORBS2							SNX18		UGT2A3				SSPN	OXR1
		GRAP	CERCAM	PPP1CB							VAMP7		PELO				TP53INP1	RAP1GAP
		CXCR5	PLEKHO2	SDHB							AP2A2		POLR2I				STAC3	GRIN1
		RPS11	BRD2	MDH2							FUCA1		PLIN5				CA2	PARP6
		FCHSD2	LRRC17	COQ10A							CHRAC1		LRFN3				LRP4	PIANP
		FMNL1	ABHD2	METTL22							ARHGEF25		ACSL5				RSPO3	CPE
		CD55	CCDC152	OXCT1							MMP2		SQLE				MBOAT2	GSK3A
		LBR	FBXO4	ART3							EFEMP1		IAH1				CRAT	SNCA
		RPL19	PLAC8	TMEM38A							MRPL4		HPX				FST	UBE2E2
		BIRC3	SERPINA3	PPP1R3A							ITGA5		C3				TMEM141	PPP2R2D
		FILIP1L	EHBP1	MYBPC3							PJA1		SLC10A5				NOL3	KCTD13
		SUMO2	SFR1	IDH2							VASN		CYB5B				RGMB	UBALD1
		CYTIP	VOPP1	NPPA							METTL1		MCCC2				CD99L2	CAMTA1
		FAM43A	CCRL2	COX6A2							POLR2M		PCBD2				ACADSB	RCAN3
		TPR	SH3PXD2A	MRPL14							FMR1		SERPINA12				CTSO	ABHD11
		GIMAP1	HTATIP2	MSRB3							POR		LONP1				LOXL1	C1QTNF4
		SLC1A5	USP53	LRPPRC							PLIN3		PRODH2				SARDH	PAFAH1B3
		PDE4B	NFAT5	DBH							EFNA5		APOM				KLHL31	DDAH2
		SELL	MOXD1	MRPS24							SULF1		FAM47E				PEX11G	EID2

## Sheet: mouse_fetal_and_disease_sig
ASD-related genes	ASD_up-regulated genes	ASD_down-regulated genes	Early-fetal genes	Mid-fetal genes
Katayama et al., 2016	Katayama et al., 2016	Katayama et al., 2016	Katayama et al., 2016	Katayama et al., 2016
1190002N15Rik	8430408G22Rik	1600012H06Rik	2610018G03Rik	3110035E14Rik
2210018M11Rik	Abca1	1700016K19Rik	2810417H13Rik	4430402I18Rik
4933406J08Rik	Acsbg1	2010107E04Rik	4632434I11Rik	4931429I11Rik
Abat	Adm	2010107G23Rik	4833420G17Rik	6330403A02Rik
Abca7	Aebp1	2210010C04Rik	Aass	6430548M08Rik
Actn4	Aen	2700029M09Rik	Abcc4	A830018L16Rik
Acy1	Akr1c18	4922501L14Rik	Abracl	Abca5
Ada	Angptl4	6330416G13Rik	Acaa2	Abcc8
Adamts18	Antxr1	6430548M08Rik	Acbd7	Abcg4
Adarb1	Anxa11	8430419L09Rik	Acot13	Abi3bp
Adcy5	Anxa2	Abcb9	Actc1	Ablim1
Adk	Anxa5	Abcf1	Actg2	Ablim2
Adnp	Aph1a	Abcg4	Actl6a	Acadl
Adora2a	Apoc1	Ablim2	Acvr2b	Ache
Adora3	Apoe	Abtb1	Adamts5	Acsl6
Adrb2	Arhgap33	Acot4	Adamts6	Actn2
Adsl	Arrdc2	Acot7	Ajuba	Adam11
Aff2	Arrdc4	Actl6b	Alas2	Adam22
Aff4	Asap3	Actr1b	Anapc10	Adamtsl3
Agap1	Asb6	Adcy1	Angpt2	Adap1
Agbl4	Ascc2	Adcyap1	Anp32b	Adc
Agmo	B2m	Adprhl1	Anp32e	Adcy1
Agtr2	B4galt2	Aff2	Anxa1	Adcy8
Ahi1	Bag3	Aftph	Anxa5	Adhfe1
Aldh1a3	BC028528	Aggf1	Arhgap11a	Agap2
Aldh5a1	Bcan	Agk	Arhgap19	Agt
Alox5ap	Bcl6	Ahi1	Arhgap19	Ahsa2
Ampd1	Bmp7	AI593442	Arhgap29	AI593442
Amt	Brpf1	AI836003	Arl13b	Ajap1
Ank2	Bst2	Akap6	Arl6ip6	Ak5
Ank3	Btbd17	Akr1c21	Asf1b	Akap6
Ankrd11	Btg1	Alkbh3	Aspm	Akap7
Anks1b	Btg3	Amph	Aspn	Aknad1
Anxa1	Bzrap1	Ankmy2	Atad2	Alcam
Ap1s2	C1qtnf1	Ankrd13c	Aurka	Aldoc
Apba2	Cachd1	Ankrd29	Aurkb	Ank
Apc	Cadm1	Anks1b	Bace2	Ano3
Aph1a	Caln1	Anxa6	Bard1	Ano4
App	Calr	Apba2	Baz1a	Ap4s1
Ar	Carhsp1	Aqp11	Bbx	Aqp4
Arhgap11a	Ccdc50	Armc8	Bcl11b	Arap2
Arhgap15	Cd14	Asb13	Bicc1	Arhgap15
Arhgap24	Cd151	Ash2l	Birc5	Arhgap20
Arid1b	Cd63	Atp1a1	Blm	Arhgef3
Arnt2	Cd68	Atp1b1	Bmp3	Arhgef6
Arx	Cd79b	Atp2a2	Bmp4	Arntl
Ash1l	Cdc42ep4	Atp2b2	Bnc2	Arntl2
Ass1	Cdk2ap2	Atp2b3	Boc	Arpp21
Astn2	Cdkn1a	Atp5a1	Bora	Asic2
Asxl3	Cebpb	Atp5j	Brca1	Asns
Atg7	Cebpd	Atp6v0d1	Brca2	Atp13a4
Atn1	Celf3	Atp6v1a	Brip1	Atp13a4
Atp10a	Cenpb	Atp6v1c1	Btg3	Atp1b1
Atp2b2	Cflar	Atp6v1g2	Bub1	Atxn1
Atp6v1g2	Chst3	Atp6v1h	Bub1b	B3gnt4
Atrnl1	Chsy1	Atrnl1	Bves	Bbox1
Atrx	Clic1	B3gnt1	C330027C09Rik	Bcas1
Atxn7	Cmtm3	B4galt6	Cabp7	Bcl6
Auts2	Cnn3	Bai3	Cald1	Begain
Avpr1a	Col20a1	Baiap2l2	Car12	Bhlhe22
B3galt4	Col4a1	Bcl11b	Casc5	Cacna1a
Baiap2	Cpne3	Bclaf1	Ccdc18	Cacna1b
Bbs4	Creld2	Bend5	Ccna2	Cacna1c
Bcas1	Csda	Bend6	Ccnb1	Cacna1c
Bckdk	Csrp2	Bhlhb9	Ccnb2	Cacna1d
Bcl11a	Cux1	Blvra	Ccnd1	Cacna1g
Bcl2	Cxcl16	Bre	Ccne2	Cacna1i
Bdnf	Cxcr7	Cabp1	Ccnf	Cacna2d3
Bin1	Ddit4	Cabyr	Cd93	Cacng2
Birc6	Ddr1	Cacna2d3	Cdc14a	Cacng3
Braf	Ddx27	Cacng2	Cdc20	Calb1
Brca2	Dennd2a	Cadps	Cdc25a	Caln1
Btaf1	Dffa	Cadps2	Cdc25b	Caly
Btnl1	Dlg4	Caly	Cdc45	Camk2b
Bzrap1	Dnajb1	Camk1g	Cdc6	Caprin2
C4b	Dtna	Camk2g	Cdca2	Caskin1
C77370	Dusp23	Camta1	Cdca3	Cbln2
Cacna1b	Dusp8	Cap2	Cdca4	Cbwd1
Cacna1c	Dynlt1b	Cartpt	Cdca5	Ccbe1
Cacna1d	Dyrk2	Cbln2	Cdca7	Ccdc109b
Cacna1f	Ednrb	Cbln4	Cdca7l	Ccdc113
Cacna1g	Eef1d	Ccbl2	Cdca8	Ccdc65
Cacna1h	Eif2c2	Ccdc132	Cdh23	Cck
Cacna1i	Elf1	Ccdc25	Cdh7	Cd38
Cacna2d3	Elk1	Ccdc34	Cdk1	Cdh10
Cacnb2	Emp1	Cckbr	Cdk2	Cdh8
Cadm1	Emp3	Ccndbp1	Cdkn3	Cdh9
Cadm2	Ephx1	Cd34	Cdon	Cdk5r2
Cadps2	Exog	Cdc123	Cecr2	Chd5
Camk4	Eya2	Cdca5	Celsr1	Chn2
Camsap2	Fam129b	Cdh18	Cenpa	Chrm1
Camta1	Fam181a	Cdk14	Cenpe	Chrm2
Caprin1	Fam181b	Chchd4	Cenpf	Chrm3
Car6	Fam46a	Chchd6	Cenpi	Cldn1
Casc4	Fbln2	Chga	Cenpk	Clic5
Cbs	Fbxl7	Chgb	Cenpq	Clic5
Cc2d1a	Fermt2	Chn1	Cep128	Cntn4
Ccdc64	Fgfrl1	Chrm1	Cep55	Cntn6
Cd38	Fyn	Cirbp	Cfh	Cntnap1
Cd44	Gadd45g	Cirh1a	Chaf1a	Cntnap4
Cd99l2	Gbp1	Cited2	Chek1	Cobl
Cdc42bpb	Glt25d1	Cltb	Chrna5	Cpne6
Cdh10	Gna11	Cltc	Chst3	Cpne7
Cdh11	Gna12	Cnot7	Ckap2	Cpne8
Cdh22	Gng5	Cntnap2	Ckap2l	Cpvl
Cdh8	Gnl3l	Copg1	Cks2	Creg2
Cdh9	Gpnmb	Cops4	Clgn	Crhbp
Cdkl5	Gpr56	Coq3	Clic1	Crhr1
Cdkn1b	Gypc	Cox7a1	Clspn	Crip3
Cecr2	H2-M5	Cplx1	Cmbl	Crtac1
Celf4	H2-Q10	Crym	Cntln	Crym
Celf6	Hadhb	Cul3	Col1a1	Csad
Cep290	Hdac1	Cyp2e1	Col1a2	Csgalnact1
Cep41	Hey2	D5Ertd579e	Col3a1	Csmd1
Chd2	Hipk2	Dcaf6	Cped1	Csmd3
Chd7	Hist1h1c	Dclk1	Crabp1	Cspg5
Chd8	Hist1h2bp	Ddx1	Crb1	Cxcl14
Chrm3	Hist2h2ac	Ddx10	Crb2	Cxxc4
Chrna7	Hist2h2be	Ddx24	Creb3l2	Cygb
Chrnb3	Hmg20b	Ddx25	Creb5	Cyp2e1
Chst5	Hrk	Dhps	Cryz	Cyp46a1
Cib2	Hspa1a	Dhrs11	Ctnnal1	D10Bwg1379e
Clstn3	Hspa5	Dhx36	Ctsc	D130043K22Rik
Cmip	Hspb1	Diras2	Cyp1b1	Dbx2
Cnr1	Id3	Dld	D330045A20Rik	Dgka
Cnr2	Ier3	Dnajc19	D3Ertd254e	Dio2
Cntn3	Ifitm2	Dnm1	Dclre1a	Dkk1
Cntn4	Ifitm3	Dnm1l	Ddit4	Dlg2
Cntn5	Ifrd1	Dnm3	Dennd1b	Dlg2
Cntn6	Igf2bp2	Dopey1	Depdc1a	Dlgap2
Cntnap2	Igfbp5	Dpp10	Depdc1b	Dmd
Cntnap3	Igfbp7	Dpp8	Desi2	Dock9
Cntnap4	Inppl1	Dtd1	Diap3	Dtna
Cntnap5a	Isg20l2	Dync1i1	Dkk2	Dync1i1
Cntnap5b	Itgb1	Dynlrb1	Dlgap5	Egr3
Cntnap5c	Itgb5	Efha2	Dll1	Elmod1
Crebbp	Jam2	Eid1	Dll3	Emid1
Csmd1	Jun	Eif1b	Dmc1	Entpd3
Csnk1d	Kank1	Elavl4	Dmrt3	Epb4.1l4b
Ctcf	Kat2a	Eno2	Dnmbp	Epha6
Ctnna3	Kazn	Entpd3	Dock1	Epha6
Ctnnb1	Kcnj16	Epb4.1l3	Dock11	Ephx4
Cttnbp2	Kcnk12	Epdr1	Dsg2	Etv5
Cul3	Kcnk3	Eps15	Dsn1	F3
Cx3cr1	Kcnn3	Erlec1	Dtl	Fabp3
Cxcr3	Khsrp	Esrrg	Dyrk3	Fads3
Cyfip1	Kif1c	Etl4	E030030I06Rik	Fam19a1
Cyp11b1	Klf15	Ets2	E2f1	Fam81a
Dab1	Lama5	Extl2	E2f7	Fbxo27
Dagla	Laptm5	F12	E2f8	Fgf1
Dapk1	Lcp1	Fabp3	Ebf1	Fgf12
Dapp1	Leprot	Fam216a	Ebf2	Fgf14
Dctn5	Lrp4	Fam3c	Ect2	Fgf5
Dcun1d1	Lrrn1	Fam81a	Ednra	Fgf9
Dcx	Lyn	Far2	Efna4	Fkbp11
Ddc	Lypd1	Faxc	Efnb1	Ftl1
Ddx11	Map2k3	Fbln7	Egln3	Fxyd7
Deaf1	Mapkapk3	Fbxo3	Elmod2	Fzd4
Depdc5	Mapre1	Fbxo33	Eltd1	G0s2
Dgkz	Mcl1	Fbxo34	Enox2	Gabbr2
Dhcr7	Mertk	Fbxw7	Eri1	Gabra1
Diap3	Metrn	Fgf9	Eri2	Gabra4
Dip2a	Mfge8	Fibp	Espl1	Gabrb1
Disc1	Mfsd10	Flrt3	Etaa1	Gabrb2
Dlg1	Mgp	Focad	Exo1	Gabrg1
Dlg4	Mknk1	Fundc1	Ezh2	Gad1
Dlgap1	Mknk2	G3bp2	F13a1	Galnt10
Dlgap2	Mllt6	Gabra1	Fam111a	Gda
Dlgap3	Mob3c	Gabrd	Fam175a	Gfap
Dlx1	Msi2	Gabrg2	Fam46c	Gfpt2
Dlx2	Msn	Gad1	Fam60a	Glis3
Dlx6	Msx1	Gad2	Fam83d	Glis3
Dmd	Mt2	Gfra2	Fam96a	Glt1d1
Dmpk	Mtmr11	Ggh	Fancb	Gnal
Dnah10	Mxd4	Glce	Fancd2	Gpc5
Dnajc19	Myh9	Glmn	Fanci	Gpr155
Dner	Myl12a	Glrx2	Fanci	Gpr158
Dnm1l	Ncan	Gls	Fancm	Gpr17
Dock10	Ndrg2	Gls2	Fat1	Gpr176
Dock4	Necap2	Gm17296	Fbxo5	Gpr52
Dolk	Nek6	Golgb1	Fbxo8	Gpr64
Dpp10	Neo1	Got1	Fgd6	Gpr75
Dpp6	Nfkbiz	Gpatch4	Fgfr1	Gpr83
Dpyd	Nkiras2	Gprasp2	Fign	Grb14
Drd1	Nme4	Gpx3	Fkbp14	Grem1
Drd2	Nppa	Grm8	Fst	Grem2
Drd3	Nqo1	Grpel2	Fstl5	Gria4
Dscam	Nudt3	Gskip	Fzd2	Grid2
Dst	Oaf	Gsta4	Fzd7	Grik1
Dusp22	Olr1	Hacl1	Fzd8	Grik4
Dydc1	P4ha1	Hagh	Gen1	Grin2a
Dydc2	Palld	Hapln4	Gins1	Grin3a
Dyrk1a	Papola	Henmt1	Gins2	Grm7
Eef1a2	Parp8	Herc6	Gins3	Grp
Efr3a	Pcx	Hprt	Gli3	Grpr
Egr2	Pde9a	Hps6	Gm14325	Gstm2
Ehmt1	Pdlim3	Hsf2	Gm4975	Hcrtr1
Eif4e	Pdyn	Hspb3	Gmnn	Hepacam
Eif4ebp2	Phactr1	Hyls1	Gng11	Hhip
Eml1	Phf20l1	Iars	Gng12	Hivep2
En2	Phf21a	Ica1	Gpc3	Hivep3
Ep300	Phlda1	Idh3a	Gpc4	Hnmt
Ep400	Pias4	Idh3b	Gpc6	Hopx
Epc2	piezo1	Igfbp6	Gpr50	Hrasls
Epha6	Pitpnc1	Ina	Gpx7	Hrh2
Ephb2	Plch2	Inpp5a	Gpx8	Hsd17b7
Ephb6	Plin2	Ipcef1	Gsg2	Hspa12a
Eps8	Plod1	Iqca	Gtf2e1	Hspb8
Erbb2ip	Plod2	Iscu	Gtse1	Htr1a
Erbb4	Plod3	Itgb1bp1	Gxylt1	Htr1b
Erg	Pltp	Itpr1	Gypa	Htr7
Esr1	Pnp	Kcnab1	Gypc	Ica1
Esr2	Podxl	Kcnb2	Hbb-y	Ifi44
Esrrb	Ppp1r14b	Kcnip4	Hells	Igf1
Etfb	Prex1	Kcns1	Hes1	Igsf21
Exoc3	Prr14	Kctd8	Hif3a	Il12rb2
Exoc5	Prr5	Kif17	Hist1h1a	Il1rap
Exoc6	Psmb8	Kifap3	Hist1h1b	Il7
Exoc6b	Ptbp1	Klc1	Hist1h1c	Inhba
Ext1	Ptgr2	Klhdc2	Hist1h1d	Iqsec3
F13a1	Ptgs2	Klhdc9	Hist1h2bk	Itpr1
Fabp3	Ptprz1	Krt222	Hist1h2bm	Itpr2
Fabp5	Pttg1ip	Lcmt1	Hist1h3g	Kcnab1
Fabp7	Rab11fip4	Lcmt2	Hist2h2be	Kcnd2
Fam135b	Rab31	Ldha	Hist3h2ba	Kcnf1
Fan1	Rab3il1	Lgi3	Hk2	Kcnh5
Fat1	Ralgds	Lhx6	Hmga2	Kcnip4
Fbxo15	Rapgef1	Lin7b	Hmgb2	Kcnj16
Fbxo33	Rbm14	Lmbr1	Hmmr	Kcnk2
Fbxo40	Rbm39	Lrfn2	Hsdl2	Kcnma1
Fer	Rgma	Lrfn5	Id4	Kcnq5
Fezf2	Rgs2	Lrrn3	Ift74	Kcnv1
Fga	Rhbdf2	Lztfl1	Igf2	Kif16b
Fgd1	Rhoc	Magee1	Igf2	Kifc2
Fgfbp3	Rhpn2	Malsu1	Igf2bp1	Kitl
Fhit	Rims4	MAP1B	Iqgap3	Klhl1
Flt1	Robo3	Map2k1	Islr	Klhl14
Fmr1	Rpl12	Map2k4	Itga1	Klhl4
Folh1	Rpl14	Map2k5	Itga2	Krtap5-4
Foxg1	Rpn2	MAP4	Itgb3bp	L3mbtl1
Foxp1	Rps15a	Map7d2	Itih2	L3mbtl4
Foxp2	Rps9	Mapk10	Itprip	Ldlrad4
Frk	Rragd	Mapk13	Jam3	Lgi1
Frmpd4	S100a10	Mapk9	Kdelc2	Lgi2
Gabra1	Samd4b	Marf1	Kdm3a	Lgi3
Gabra3	Sat1	Mcee	Kif11	Lgi4
Gabra4	Scara3	Mcf2	Kif14	Lingo2
Gabrb1	Scrib	Mcts1	Kif15	Lmo4
Gabrb3	Sdf2l1	Mdh1	Kif18a	Lnx1
Gabrq	Sec61a1	Me3	Kif20a	Lpl
Gad1	Sepn1	Mettl13	Kif20b	Lrfn5
Galnt13	Sertad1	Mettl21d	Kif23	Lrp2bp
Galnt14	Sh2b3	Mfsd3	Kif2c	Lrrc2
Gan	Sh3bgrl3	Mfsd6	Kif4	Lrrc4c
Gap43	Sh3glb1	Mical2	Kntc1	Lrrtm1
Gas2	Shc1	Mob4	Larp7	Lrrtm3
Gatm	Shmt2	Moxd1	Lef1	Luzp2
Gda	Sipa1	Mphosph8	Lhx9	Lypd6b
Gigyf1	Sla	Mrap2	Limd1	Maob
Glo1	Slc15a3	Mrpl1	Lims1	Map1lc3a
Glra2	Slc16a3	Mrpl2	Lin28b	Map3k5
Gm11127	Slc2a5	Mrpl46	Lin9	Map7
Gm11127	Slc39a1	Mrps28	Lipg	Matk
Gm8909	Slc9a9	Mrps30	Lix1	Mbp
Gna14	Snph	Mum1l1	Lpar4	Mc5r
Gnas	Sox4	Myoz3	Lpar6	Mdga1
Gnb1l	Srgn	Myrip	Lrig3	Me1
Gpc6	Stat3	N4bp2l1	Lrrc1	Me3
Gpd2	Stk40	Nae1	Lrrc17	Met
Gphn	Sympk	Nap1l3	Lsm2	Mfap3l
Gpr139	Synj2bp	Nap1l5	Lsm5	Mgat4c
Gpr37	Szrd1	Napb	Lum	Mical2
Gpx1	Tagln2	Nbea	Lyve1	Mina
Grid1	Tbc1d16	Ncald	Lztfl1	Mlip
Grid2	Tcea3	Nckipsd	Mab21l1	Mmd2
Grid2ip	Tceb2	Ncoa7	Mad2l1	Msra
Grik2	Tgm2	Ndufab1	Man2b1	Mylip
Grik3	Timp1	Ndufaf5	Manea	N4bp2l1
Grin1	Tm4sf1	Necab1	Masp1	Nalcn
Grin2a	Tmed9	Necap1	Mastl	Nav2
Grin2b	Tmem132a	Nefh	Mbnl3	Ncald
Grip1	Tmem216	Negr1	Mcam	Nceh1
Grm1	Tmem51	Nek11	Mcm10	Nebl
Grm4	Tnfrsf1a	Nell1	Mcm2	Necab1
Grm5	Tnpo1	Nell2	Mcm3	Nefm
Grm8	Tns3	Net1	Mcm5	Nell1
Grpr	Tob1	Neurod6	Mcm8	Neto1
Gsk3b	Traf3ip2	Nfu1	Mcm9	Nmbr
Gsn	Triobp	Ngef	Mdfic	Nme5
Gstm1	Trip6	Ngfrap1	Mdm1	Nos1
Gtf2i	Tubb2b	Nhp2l1	Melk	Npas2
Gucy1a2	Tyro3	Nipsnap1	Mettl18	Npnt
H2-Eb2	Ube2l6	Nkd2	Mfap2	Npy1r
H2-M2	Ugdh	Nkiras1	Mfap4	Npy2r
H2-M3	Vamp8	Nlk	Mfng	Nr3c2
H2-M5	Vars2	Nme1	Mid1	Nrgn
H2-Q1	Vhl	Nme5	Mis18bp1	Nrip3
H2-Q10	Vim	Nmnat2	Mki67	Nrp1
H2-Q2	Vps13c	Npm2	Mmrn1	Nt5dc3
H2-Q4	Vps37b	Nrxn1	Mms22l	Ntrk2
H2-Q6	Was	Nsf	Mnd1	Nxph2
H2-Q7	Wasf2	Nsg1	Mns1	Olfr161
H2-T22	Wls	Ntn4	Mob1a	Oprk1
H2-T23	Wscd1	Nuak1	Mpp7	P2rx5
H2-T3	Wwc1	Nudt18	Mpzl2	Pak6
Hcfc1	Ybx1	Ociad2	Mrpl11	Parm1
Hcn1	Zbtb20	Ogdhl	Mtbp	Parp8
Hdac4	Zbtb40	Ola1	Mybl2	Parvb
Hdac6	Zdhhc8	Opa1	Myct1	Pcdh11x
Hepacam	Zfhx3	Opn3	Myo3a	Pcdh11x
Herc2	Zfp36l1	Oprl1	Myt1	Pcdh15
Hmgn1	Zfp787	Osbpl10	Nab1	Pcdh8
Hnrnph2	Zfyve21	Osbpl3	Napepld	Pcdhb13
Homer1		Oxr1	Ncapd2	Pclo
Hoxa1		Pak1	Ncapg	Pclo
Hoxb1		Pam	Ncaph	Pcsk6
Hras		Parl	Ndc80	Pdgfra
Hs3st5		Parm1	Nde1	Pdia2
Hsd11b1		Pcdhb4	Ndst4	Pdzd2
Htr1b		Pcsk1	Nedd1	Pdzrn4
Htr2a		Pcsk2	Neil3	Perp
Htr3a		Pde1a	Nek2	Pex5l
Htr7		Pdp1	Nek7	Phc1
Huwe1		Peli3	Neurod4	Pid1
Hydin		Pex11b	Neurog2	Pigz
Ica1		Pex14	Nfatc4	Pilrb2
Il16		Pfkm	Nfe2l2	Pitpnm2
Il1r2		Pfkp	Nhlh1	Pitpnm3
Il1rapl1		Pfn2	Nhlh2	Pla2g5
Il1rapl2		Pgbd1	Noc3l	Plxna4
Immp2l		Phf17	Notch1	Plxnc1
Inadl		Pias2	Npr3	Pmp2
Inpp1		Pitpnb	Nrm	Pnck
Iqsec2		Plcxd3	Nt5dc1	Pnoc
Itga4		Plekha5	Nts	Pnpla3
Itgb3		Pmpcb	Nuak2	Popdc3
Itgb7		Pnkd	Nudt5	Ppef1
Jarid2		Pnma2	Nuf2	Ppfibp1
Jmjd1c		Pnmal1	Nup37	Ppfibp2
Kank1		Polr3c	Nup62cl	Ppm1j
Katnal2		Popdc3	Nusap1	Ppp1r14c
Kcnd2		Ppa2	Ogn	Ppp2r2c
Kcnj10		Ppapdc2	Oip5	Prkcb
Kcnj12		Ppargc1a	Olfml3	Prkce
Kcnj15		Ppp1r2	Omd	Prkcg
Kcnj2		Ppp1r7	Otx2	Prkg2
Kcnma1		Ppp3ca	P4ha1	Prmt8
Kcnq2		Prc1	Paics	Prokr2
Kcnq3		Prdm2	Pard3	Prom1
Kcnt1		Prep	Parpbp	Prox1
Kctd13		Prepl	Pbk	Prr16
Kdm5b		Prkaa1	Pbx2	Prss12
Kdm5c		Prkcb	Pcna	Psd
Kdm6b		Prkce	Pcsk1	Psen2
Khdrbs2		Prps1	Pdgfc	Ptchd1
Kif13b		Prune2	Pdgfd	Ptchd4
Kif5c		Psmd1	Pdk3	Ptk2b
Kit		Psmd12	Peg3	Ptpn2
Klc2		Psmg1	Pgm1	Ptpn3
Kmo		Pth2r	Phf19	Ptpre
Kmt2a		Ptk2b	Phf21b	Ptprk
Kmt2c		Ptprt	Plag1	Ptprn
Kmt2e		Ptrh2	Plin2	Ptprr
Kptn		Pvalb	Plk1	Ptprt
Lama1		Rab33a	Plk4	Rab27b
Lamb1		Rab37	Plxdc2	Rab31
Lamc3		Rab6b	Pmaip1	Rap1gap2
Lep		Rad23b	Pnp2	Rapgef4
Lin7b		Rad51c	Pola2	Rapgefl1
Lmx1b		Ralb	Pole2	Rasd2
Lpl		Rasa1	Polq	Rasgef1c
Lrfn5		Rbfox1	Ppat	Rasgrf2
Lrp2		Rbfox2	Ppbp	Rasgrp1
Lrp2bp		Rcan2	Prc1	Rasgrp2
Lrpprc		Reep1	Prim2	Rasl10a
Lrrc1		Rell2	Prkd3	Rasl11b
Lrrc7		Rgs4	Pttg1	Rbm24
Lzts2		Rgs7	Racgap1	Rbp4
Macrod2		Rnasel	Rad51	Rcan2
Maged1		Rnf14	Rad51ap1	Reps2
Magel2		Rnf219	Rad51b	Ric3
Mal		Rnf8	Rai14	Rimbp2
Maoa		Rps6kc1	Rasgef1b	Rims1
Maob		Rpusd3	Rbbp8	Rit2
Map2		Rtn1	Rbm7	Rnf152
Mapk1		Rtn3	Rbp1	Rnf165
Mapk12		Rtn4	Rcor2	Rnf17
Mapk3		Rtn4ip1	Rdh10	Rph3a
Mapk8ip2		Rwdd2a	Rest	Rprm
Mark1		Sars	Rfwd3	Rsph9
Mbd1		Scn1b	Rhbdl3	Rspo3
Mbd3		Scn2b	Rit1	Rxfp1
Mbd4		Scn4b	Rmi1	Ryr2
Mbd5		Sec62	Rnf122	S100a8
Mbd6		Seh1l	Ror1	S100a9
Mc4r		Sepsecs	Rp2h	S100b
Mcc		Serinc3	Rrm2	Satb2
Mcph1		Sertad4	Rtkn2	Satb2
Mdga2		Sh3gl2	Samd4	Scg2
Mecp2		Shd	Sephs1	Scgn
Med12		Slc12a5	Serinc2	Scn1a
Med13l		Slc16a14	Sertad4	Scn2a1
Mef2c		Slc25a12	Sfrp1	Scn4b
Met		Slc25a14	Sfrp2	Scn9a
Mib1		Slc25a27	Sgol1	Scrg1
Mkl2		Slc25a4	Shcbp1	Sdk2
Mpp6		Slc29a1	Shisa2	Sema3e
Msn		Slc30a9	Shroom3	Serpine2
Msr1		Slc32a1	Ska1	Serpini1
Mtf1		Slc35b4	Ska3	Sgpp2
Mthfr		Slc39a10	Skida1	Sh3gl3
Mtr		Slc6a15	Skp2	Sh3pxd2a
Mtx2		Slc6a17	Slc16a6	Shank1
Myh4		Slc9a6	Slc16a9	Shc4
Myo16		Slitrk3	Slc1a5	Siae
Myo1a		Slitrk4	Slc25a24	Sla
Myo9b		Slitrk5	Slc25a37	Slc12a5
Myoz1		Smap1	Slc26a2	Slc15a2
Myt1l		Smyd2	Slc2a12	Slc24a3
Naa15		Smyd3	Slc7a3	Slc25a18
Nbea		Snap25	Slitrk6	Slc26a4
Nckap1		Snap47	Smc2	Slc2a13
Nckap5		Sncg	Smc4	Slc35f2
Nckap5l		Snrnp40	Sox3	Slc41a2
Ndnl2		Snx10	Sp1	Slc4a4
Ndufa5		Spryd7	Spag5	Slc6a11
Nefl		Srp72	Spc24	Slc6a12
Nell1		Srpk2	Spc25	Slc8a1
Nf1		Ssx2ip	Spdl1	Slco1c1
Nfia		St6galnac5	Srek1ip1	Slitrk5
Nipa1		Stac2	St18	Sntg1
Nipa2		Stam	Stil	Snx32
Nipbl		Stambpl1	Stk17b	Snx7
Nlgn1		Stat4	Stk3	Sostdc1
Nlgn2		Stau2	Stk33	Sparcl1
Nlgn3		Steap2	Stox1	Spock2
Nos1		Strbp	Suclg2	Spryd3
Nos1ap		Stxbp1	Sult1e1	Sptb
Npas2		Stxbp5	Svil	Sptssb
Nr3c2		Sulf1	Syne2	Srsf5
Nrcam		Svop	Tacc3	Sstr1
Nrg1		Syn2	Taf5	Sstr2
Nrp2		Syncrip	Tbl1x	St8sia3
Nrxn1		Syp	Tcf19	St8sia5
Nrxn2		Syt13	Tcf7l1	Stk31
Nrxn3		Tagln3	Tcf7l2	Stk32b
Nsd1		Tbc1d7	Tead2	Stx1a
Ntng1		Tbcc	Tes	Sulf1
Ntrk1		Tcea2	Tex15	Sult4a1
Ntrk3		Terf2	Tex30	Sv2b
Nxph1		Tesc	Tex9	Sybu
Odf3l2		TEX29	Tfap2c	Syne1
Ogt		Themis	Tgif2	Syngr3
Ophn1		Thoc5	Ticrr	Synpr
Oprm1		Tmem55a	Tifa	Syp
Otx1		Tmub2	Timeless	Tas2r108
Oxtr		Tmx3	Tk1	Tas2r120
P2rx4		Tmx4	Tktl1	Tas2r121
Pafah1b1		Tnnt2	Tmem243	Tdrd7
Pah		Tomm20	Tmem98	Tenm1
Pard3b		Tox	Tmpo	Tgfb2
Park2		Tox2	Tmx1	Tgfb3
Pax5		Tpk1	Top2a	Thbs1
Pcdh10		Tppp	Tpx2	Thrb
Pcdh15		Trappc6b	Trip10	Timp4
Pcdh19		Trim32	Troap	Tm6sf1
Pcdh8		Trim37	Trp53	Tmeff2
Pcdh9		Trmt10c	Tspan15	Tmem54
Pcdha1		Trmt11	Ttc30a1	Tmem56
Pcdha10		Trmt61b	Ttf2	Tmem74b
Pcdha11		Tro	Ttk	Tmod1
Pcdha12		Tspyl5	Ttr	Tnc
Pcdha2		Ttc19	Tubb6	Tnfaip2
Pcdha3		Tubgcp5	Tyms	Tnr
Pcdha4		Txndc9	Ube2c	Tom1l2
Pcdha5		Ubash3b	Ucp2	Tppp
Pcdha6		Ubl7	Ugdh	Tppp3
Pcdha7		Ublcp1	Unc13b	Traf5
Pcdha8		Uchl1	Usp1	Trhde
Pcdha9		Uchl5	Usp44	Trim14
Pcdhac1		Ugp2	Vcam1	Trim67
Pcdhac2		Uqcrc1	Vrk1	Trpc4
Pcdhga11		Uqcrc2	Vrk2	Trpc5
Pde1c		Usp11	Wdhd1	Trpc7
Pde4a		Usp14	Wee1	Trpm3
Pde4b		Vamp1	Wnt7b	Ttc9b
Pdzd4		Vdac1	Xrcc2	Tuba4a
Pecr		Vps13d	Xrcc4	Tubb2a
Per1		Vps33b	Yap1	Ulbp1
Pex7		Vps35	Zbtb5	Unc5c
Phf2		Vsnl1	Zeb1	Unc80
Phf8		Wasf1	Zfp143	Upp2
Pik3cg		Wdr54	Zfp217	Ust
Pik3r2		Xk	Zfp367	Vip
Pinx1		Yeats4	Zfp618	Wif1
Pitx1		Yipf5	Zic1	Wnt10b
Plaur		Zbtb24	Zic2	Wwc1
Plcb1		Zdhhc17	Zic3	Zdhhc22
Plcd1		Zfp329	Zic5	Zfp385b
Pln		Zfp365	Zwint	Zfp804b
Plxna4		Zfp385b
Pogz		Zfp828
Pomgnt1		Zfp9
Pon1
Pot1a
Ppfia1
Ppp1r1b
Ppp1r3f
Prickle1
Prickle2
Prkcb
Prkd1
Prodh
Prss38
Prune2
Psd3
Psmd10
Ptchd1
Pten
Ptger3
Ptgs2
Ptpn11
Ptprb
Ptprc
Ptprt
Pxdn
Rab11fip5
Rab19
Rab39b
Rai1
Rapgef4
Rasd1
Rassf5
Rb1cc1
Rbfox1
Rbm8a
Rbms3
Reep3
Reln
Rere
Rfwd2
Rgs7
Rhox10
Rhox11
Rhox12
Rims1
Rims3
Rnps1
Robo1
Robo2
Rora
Rpl10
Rpp25
Rps6ka2
Rps6ka3
Sae1
Satb2
Sbf1
Scfd2
Scn1a
Scn2a1
Scn5a
Scn7a
Scn8a
Sdc2
Sdk1
Sema5a
Serpine1
Setbp1
Setd2
Setd5
Setdb1
Setdb2
Sez6l2
Sgsh
Sgsm3
Sh3kbp1
Shank1
Shank2
Shank3
Slc16a3
Slc16a7
Slc1a1
Slc1a2
Slc22a15
Slc24a2
Slc25a12
Slc25a14
Slc25a24
Slc25a27
Slc29a4
Slc30a5
Slc35a3
Slc38a10
Slc39a11
Slc4a10
Slc6a3
Slc6a4
Slc6a8
Slc9a6
Slc9a9
Slco1b2
Slit3
Slitrk5
Smg6
Snap25
Snd1
Snrpn
Sntg2
Snx19
Sod1
Sox5
Spast
Srd5a2
Srrm4
St7
St8sia2
Stk39
Stx1a
Stxbp1
Stxbp5
Suclg2
Suv420h1
Syap1
Syn1
Syn2
Syn3
Syne1
Syngap1
Syt17
Syt3
Taf1
Taf1c
Tbc1d5
Tbc1d7
Tbl1x
Tbl1xr1
Tbr1
Tbx1
Tcf20
Tcf4
Tcf7l2
Tdo2
Tgm3
Th
Thbs1
Thra
Tlk2
Tm4sf20
Tmem231
Tnip2
Tnn
Tnrc6b
Tomm20
Top1
Top3b
Tph2
Tpo
Trim33
Trio
Trip12
Trpc6
Trpm1
Tsc1
Tsc2
Tsn
Tspan7
Tti2
Ttn
Tubgcp5
Tyr
Uba6
Ube2h
Ube3a
Ube3b
Ube3c
Ubl7
Ubr5
Ubr7
Upb1
Upf2
Upf3b
Usp9y
Utrn
Vash1
Vil1
Vip
Vps13b
Wac
Wdfy3
Wdr93
Wnk3
Wnt1
Wnt2
Xirp1
Xpc
Xpo1
Yeats2
Ythdc2
Ywhae
Zbtb16
Zbtb20
Zfp128
Zfp385b
Zfp407
Zfp804a
Zfp827
Zkscan6
Zmynd11
Zswim5

## Sheet: mouse_disease_models
Myt1l_up	Myt1l_down	Myt1l_up	Myt1l_down	Chd8_up	Chd8_down
Chen et al., 2021	Chen et al., 2021	Kim et al., 2022	Kim et al., 2022	Gompers et al., 2017	Gompers et al., 2017
Scn2b	Stab2	Pitpnc1	Amn	Plin4	Cd24a
Nsd3	Podxl2	Sema6d	Tsen54	Smim3	Dcx
Ctnnd2	Zfp771	Agl	Rwdd2a	Agt	Sox11
Czib	Fhl4	Hmbox1	Ly6e	Prkcd	Dpysl3
Hmgn3	Rnf43	Slc1a2	Tmem59l	Gfap	Sox4
U2surp	Epha2	Usp54		Dlk1	Fabp7
Inafm2	Espl1	Slc7a11		Fosb	Tubb2b
Pitpnc1	Scand1	Kcnn3		Rasd1	Dpysl5
2610001J05Rik	Nkpd1	Dock10		Aldh1a1	Marcksl1
Dusp8	Btbd17	Tead1		Hspa1b	Ttc28
Btbd1	Cd109	Slc7a2		Sertad1	Casp3
Paip1	Slamf6	Sec14l5		Dio2	Cxadr
Fcf1	Abhd15	Tet1		Bcas1	Lmnb1
Med1	Zfp185	Pde3a		Sdc4	Zfp57
Zfp266	Gch1	Itpr2		Sdf2l1	Fat4
Lingo1	Hmcn1	Abca9		Sult1a1	Ddah2
8030462N17Rik	Hapln2	Zbtb20		Cdh19	Cdkn1c
Orc6	Rpl36al	Sned1		Mgp	Nrep
Luzp1	0610012G03Rik	Mlxipl		Gjb6	Sox12
Ddit3	Alpk1			Mt2	Nnat
Nr4a1	Myl1			Mbp	Cdhr1
B3galt1	Socs3			Ly6c1	Dchs1
Nfyb	Nrap			Mfsd2a	Sla
Hs3st4	Spint1			Mt1	Bach2
Cdkl5	Pcsk1n			Nptx2	Islr2
Cdk5r1	Hes5			Gadd45b	Znrf2
Camk2n1	Isg20			Plekhb1	2700081O15Rik
Ankrd13c	Iscu			Timp4	Asxl3
Dennd5b	Lrguk			Cryab	D930015E06Rik
Chst2	Hepacam			Myoc	Pafah1b3
Ppp2r5a	Med30			Fam107a	Igsf3
Ncor1	Cers1			Ly6a	Col11a1
Nlk	Icam5			S100a13	Triobp
Taok1	C1qbp			S100a1	Idh1
Fos	Tnni2			Ppp1r3c	Kif26a
Ctxn2	Mri1			Hsd11b1	Zkscan2
Mcmbp	Greb1l			Htra1	Dact1
Diras2	Ryr3			Scrg1	Npas4
Skil	Pcbd2			Gng13	Plxna3
Yod1	Nemp1			Xdh	Malat1
Mfap3	Col9a3			Hspb8	Nes
Brd2	Ttf2			Gpr3	Meg3
Tspan5	Adra1d			Tinagl1	Mycl
Zfp871	Rpe65			S100b	Kif21b
Clip4	Sdcbp2			Abhd3	Fam107b
Fam135b	Rhbdl1			Slc39a12	Rac3
Resf1	Pex7			Hist1h2bc	Serf1
Syt7	Ndufaf6			Cldn10	Tet1
Phf21a	Zfp575			Fcgr3	Mex3b
Bhlhe41	Rsbn1			Sepp1	Crmp1
Rnf130	Ntn1			Cdkn1a	H2afy2
Zfp385b	Get4			Mobp	Tuba1a
Egr3	Hspb1			Tsc22d3	Col24a1
Pik3ca	Kcne4			Crot	Mtss1
Igip	2210016F16Rik			Fgf1	Miat
Foxk2	Ssbp4			Eva1a	Tbc1d16
Plekha5	Pgp			Ppp1r3g	Frmd4a
Klhl3	Pcdha7			Acyp2	Runx1t1
Crebbp	Pcdhgb6			Pglyrp1	Nfib
Bbx	Uba52			Cbr3	Snhg11
Arid1b	Tomm40			Etnppl	Myt1
Baz1b	Fam98c			Aqp4	Bzw2
Cep83	Lama2			Oaf	Traf4
Amer2	Naglu			Hopx	Col5a1
Mn1	Phyhipl			Cd83	4931428F04Rik
Lgr4	Cxcl14			Cpq	Slc29a4
Prune2	Olig1			Thrsp	Gmip
Bcl11b	Ntsr2			Klhdc7a	Afap1
Cit	Chchd10			Pla2g7	Soga1
Pbx1	Prrt3			Aldoc	Robo1
Kcnb1	Gtf3a			Tyrobp	Vcan
Spred2	Dyrk1b			Avpi1	Ybx1
Gon7	Cmtm8			Unc13c	Sfrp1
Ddi2	Ctu1			Kirrel2	Zfp462
Elovl6	Sox18			Rin2	Clmp
Igsf3	Cox11			Plcd4	Pcgf2
Metap1d	Vgf			Tppp3	Adamts10
Plekho1	Ndfip1			Acot11	Mcm6
Mad2l1	Cbln2			Metrnl	Rev3l
Stac2	Atp23			S100a6	Leng8
Ppm1h	Prpsap1			Pdlim2	Pla2g4e
Bin3	Htra3			Cyp2j9	Fnbp1l
Rnf165	Mc4r			Hspa5	Mapk7
Znrf3	Cdh9			Rgs2	Ftx
Zfp157	Capn1			Usp53	C530008M17Rik
Gid4	F8a			Dpm3	Thbs3
Adcy1	Mcoln1			Tm4sf1	Mbtd1
D3Ertd254e	Ngb			Rgcc	Atat1
Mbip	Zfp428			1110001J03Rik	Grin2b
Btg2	Them6			Csrp1	Cdon
Pou3f3	Ncf1			Ggact	Nav1
Rnd3	Dyrk3			Zbtb1	Celsr1
Runx1t1	Rac3			Cebpa	Cd276
Mga	Pi4kb			Rgs10	Col1a2
Zfp961	Lrg1			Cst3	Flna
Slc22a23	B3galt6			Akr1b10	Dok4
Gpr27	Fam104a			Blvra	2610203C20Rik
Smurf2	Jpt2			C1qb	Vash1
Ackr3	Carmil2			Cd302	Rtel1
Srsf2	Clasrp			Tfcp2l1	Tmem2
Tmem170	Nsmce3			Fxyd1	Sema4g
Hdac4	Myh3			Ermn	Rgs11
Lrrk2	Hbb-bt			Acta2	Agbl5
Nrep	Wnt10a			Ramp1	Rab3d
Atxn1	Med26			Ntsr2	Zfp518b
Ier5	Hist1h1e			Ramp3	Zfp46
Ptar1	Wdr41			Gpr34	Zbed6
Ncoa3	Syt3			Slc25a33	Amer1
Auts2	Mast1			Paqr8	Zfp266
Prkab1	Adcy3			Apoe	Kdm2b
Tmem121b	Trp53rka			Slc14a1	Cirbp
Rab11fip3	Ankrd9			Atp5e	Cep170
Dexi	Ube2s			Ndrg2	Zfp81
Otud1	Slc25a1			Zfyve21	Celsr3
Qtrt2	4930539E08Rik			Cgrrf1	Wsb1
Agtrap	Ypel3			Btbd17	Sbk1
Kbtbd11	Rell2			Mal	Sema6c
Man2a2	Tesc			Pvalb	Apc2
Kmt2d	Chpf2			Qdpr	Mex3d
Flrt1	Aplp1			Adi1	Nid1
Fam135a	Ubac1			Bdnf	Ptma
Ppp1r16b	Apba3			Medag	BC030499
Cux2	Raly			Tsc22d4	Dcc
Srrm4	Uap1l1			Kcng4	Cdk4
Wnt5a	Sf3a2			C1qa	Traip
Rcor1	Bcam			Mt3	Nasp
Dmxl1	Pip4p1			Id1	Slc44a5
Sox11	Lag3			Hspa4l	Fam126a
Btg1	Tmem132a			Efemp1	Col19a1
Kdm6b	Vars2			Lonrf3	Rimklb
Stox2	Gimap6			Pon2	Slc6a13
Zscan22	Lypla2			Acot13	Cdh4
Zfp472	Manba			Naaa	Rnasel
Lbh	Myt1l			Klf9	Rbmx
Zfp113	Hip1r			S100a16	Ncapd2
Foxj2	Unc119			Eci1	Hps1
Pcp4l1	Ppp1r3g			Irak2	Nrp2
Per3	Kctd10			Dbndd2	Fam76b
Gdf11	Serp2			Sparc	Col4a1
Mrs2	Ttc9b			Glul	Dlx1
Ago3	Htr1a			Vip	Lrrc16b
Nr4a3	Arsb			Ociad2	Zfp704
Serinc2	Mafk			Tnfaip6	Rreb1
Ablim3	Rap1gap			Ndufaf5	Igf2
Ptpro	Fbln1			Nde1	Tmem181b-ps
Leng1	Nrros			Gpr68	Ccnd2
Insyn2a	Zbtb45			Clybl	Col6a1
Dcx	Rsrp1			Dmp1	Bcl11b
Lrrc55	Hgsnat			Nkx6-2	Srgap1
Ndst1	Rp9			Fam20a	Med12
Zfp729b	Rae1			Vwa1	Insm1
Fosl2	Rspo2			Maob	Tspan6
Mitf	Smyd2			Pla2g16	Stxbp2
Ccdc177	Lrrc73			Slc2a1	Ccbe1
Ccdc163	Zfp775			Nudt5	Pnpla3
Syt6	Jun			Dbx2	Lama4
Arhgef11	Dhcr7			Sgk1	Chl1
Ccn4	Tusc2			2900052N01Rik	Firre
Phactr2	Slc12a9			Pdp1	Gng2
A630089N07Rik	1110065P20Rik			Uqcr10	Setbp1
Inhba	Pradc1			Nkain4	Kctd15
Col23a1	Atp1b1			Mid1	Hes6
Rerg	Nek6			Mettl7a1	Trank1
Fkbp14	Fdx1			Hsph1	Ccdc112
Rtl5	Fam189b			Id3	Neurod6
Gpsm1	Atg9a			Mertk	Cdc25b
Prr12	D130043K22Rik			Sowaha	St8sia4
Hypk	Adck2			Mlc1	Chd8
Cnbd2	Ipp			Clu	Spaca6
Zfp300	Fuz			Wnt10a	Dock7
Pbx3	Cyp46a1			Ifrd1	Cntrl
Tbc1d8b	Atp1a1			Rhpn2	Sestd1
Filip1l	Gars			Lcat	Socs2
Calb2	Rcn1			Prdx6	Hn1
Cdhr1	Wdr3			Gsta4	Smpd4
Tshz1	Magee1			Ctso	Miip
Sall1	Grin1			Cmtm5	Tia1
Cyp39a1	Eif5			Ptgds	Suv420h2
Cobll1	Igsf8			Ctss	Efnb2
Zic3	Hbb-bs			Acsbg1	Cacng4
Isoc1	Mpnd			B230118H07Rik	Col23a1
Hapln3	Rnpep			Papss2	Myo19
Nmb	Ccdc136			Gabrg1	Reln
Mmp15	Marcksl1			Cox4i1	Myo16
Phf21b	Ypel1			Lace1	Cyp26b1
Marveld1	Abhd12			Cxcl14	Samd14
Abca8a	Terf2ip			Atp5j2	Zbtb5
Tgtp1	Ccnd1			Chpt1	Col12a1
Th	Lrsam1			Dnajc12	G2e3
Sp8	Ydjc			Smim20	Hist3h2ba
Rhcg	Imp3			Hspe1	Ephb2
Has1	Usp33			Uqcrh	Cep192
Prok2	Map1s			Rnd2	Klf11
Dlx2	Ccdc85b			Ndufb9	Ppp1r14c
Csf2rb	Fzr1			Anxa3	Apcdd1
Trh	Telo2			P4ha1	Adamts3
Hic2	Slc38a7			Gstm5	Frmd4b
Ms4a15	Znhit2			Tmem47	Mn1
Slco5a1	Gtpbp3			Plp1	Amy1
Sp9	Mrps24			Hibadh	Atad2b
Pimreg	Limd2			Snx1	Zfp40
Guca1b	Hap1			Gpc5	Agrn
Erg	Ap2a1			F3	Ntn1
Col11a1	Isyna1			Ezr	Pcdhga2
Cpa6	Thop1			Stip1	Syne2
Dmrt2	Prpf19			Ucp2	Tubb3
Cxcl5	Arf5			C1galt1c1	Map4k4
Padi6	Azin2			Peg10	C77370
Tbx21	Zfp553			Apod	Zbtb6
Dlk1	Akt1s1			Slc9a3r1	Smc2
Plk1	Pcdhgc5			Il33	Mirg
S1pr4	Hba-a2			Hsp90b1	Zfp608
Mamdc4	Gfra1			Rnf14	Lrrc45
Scgn	Kcnt2			Ndufb6	Usp49
Dmgdh	Tamm41			Anxa11	Col4a2
Fbxl7	Hgs			Mpc2	Ryr1
Frmd7	Oaz2			Ndufb8	Ptk7
Aqp5	Med16			Cys1	Bach1
Eomes	U2af2			Ephx2	Ccdc142
Ppp1r17	Map3k12			Gpt2	Hdac7
Omp	Sh2b1			Pdia3	Tubb5
Stoml3	Ifngr2			Zcchc24	Igfn1
S100a5	Vamp2			Hebp1	Cpsf4
	Kctd13			Hprt	Ick
	Abcg4			Rnf128	Pik3c2b
	Zfp444			Cp	Neurod1
	Ubald1			Enpp2	4933439C10Rik
	Adam11			Wdyhv1	Ntsr1
	Vps51			Fgfr3	Met
	Rbfa			Neu4	Zfp90
	Ctps2			Fundc1	Bmp1
	Flot1			Anln	Lca5
	Exoc2			Trnp1	Notch3
	Atf6b			Ly86	Tmem229b
	Ewsr1			Coq10b	Shkbp1
	Cacnb1			1810037I17Rik	Tle2
	Abhd8			Rnf13	Cdc7
	Tpgs1			Srxn1	Dcaf15
	Impdh1			Pgp	Npas3
	Safb			Vmp1	Wdr90
	Nat14			Trem2	Hic2
	Mta3			Bet1	Zbtb34
	Cul2			Psph	Cep164
	Nckipsd			Arid5a	Ryr3
	Adipor1			Sgk3	Brd3
	Rps6kl1			Rnase4	Gpr85
	Atp1b3			Fth1	Mcm5
	Gpr37l1			Chchd2	Fchsd1
	Mast3			Rras	Sh3pxd2b
	Urgcp			Pnpla2	Mmp14
	Klc1			Klf15	Rnd3
	Slc30a3			Rapgef4	Hook2
	Kif3c			Nbl1	Fus
	Prkcg			Amigo2	Ddx26b
	Rwdd2a			Ndufa1	Kdr
	Bcan			Znhit3	Masp1
	Ncdn			Ndufb3	Ccdc120
	Kat7			Serpine2	Kdm1b
	Calb1			Lurap1l	Mfsd10
	Plppr3			Tgm2	Celf3
	Dym			Hexb	Marcks
	Slc25a39			Uqcc2	Plxna4
	Epha7			Mmd2	Vav2
	Fcho1			Hsdl2	Cep70
	Os9			Suclg1	Lix1l
	Epn1			Hagh	Dennd6b
	Fez2			C1qc	Ebf4
	Dcaf12l1			Acyp1	Spag5
	Ly6h			Pop5	Mical1
	Ggh			B3galt5	Lss
	Tmem191c			Slc35g2	Msantd2
	L1cam			Plod1	Zfp821
	Emc9			Cd63	Ablim3
	Kifc2			Smpdl3a	Pcsk5
	Tecpr1			Cox14	Prpf39
	Mrps26			Mrpl46	Ccdc57
	Fscn1			Fkbp5	Hnrnpdl
	Rnf208			Nxn	Mcm7
	Pgam1			Anxa5	Srrm4
	Hid1			Tcn2	Lime1
	Trpc4ap			Adk	Zfp282
	Cdk2ap2			Selplg	Scn3a
	Gaa			Smox	Flnb
	Cct4			Mut	Btbd7
	Bcar1			Hibch	Pou2f1
	Gm1673			Suclg2	Tet2
	Fads1			Cib1	Bhlhe22
	BC029722			Mrpl36	Pde7a
	Gipc1			Scrn3	Dpysl2
	Fbxo2			Tst	Dusp11
	Gnb2			Pdia6	Qser1
	Fam241b			Fbxo33	Kmt2d
	Syp			Prkg2	Zfp866
	Ppp2r5b			Glt8d2	Pnisr
	Scyl1			Rgs16	Msi1
	Samm50			Sat1	Nckap5l
	Ptpn5			Hax1	Satb2
	Reep1			Acadl	Elovl2
	Slc45a1			Rit2	Hunk
	Ablim2			Resp18	Zfp711
	Poldip2			Tmem176a	Slc16a2
	Nop53			Gstm1	Akap8
	Arhgdig			Prex2	Rfx3
	Dctn2			Ndufs8	Rai14
	Ppp5c			Psat1	Lrp8
	Hk1			Kif1c	Zfp292
	Flot2			Pcp4l1	Usp3
	Syt5			Ahsa1	Fnip2
				Commd6	Lamb1
				Hapln2	Zfp692
				1500011K16Rik	Rbm33
				0610009B22Rik	Ttc14
				B3gnt2	Col6a2
				Strip2	Armc10
				Ndufb5	March4
				Mavs	Hcn3
				Rnf7	Nynrin
				Lap3	Kat6a
				Ndufa4	Snapc4
				2310011J03Rik	Dlx1as
				Creld2	Phf21b
				Dnaja4	Fat1
				Cox7a2	Stmn1
				Rwdd2a	Casp2
				Phospho2	Nfya
				Fam174a	Slc22a8
				Mrps16	Pisd-ps2
				Creg1	Fam193b
				Mpeg1	Col16a1
				Cdc37l1	Fras1
				Tmem119	Hspg2
				Smim15	March9
				Ass1	Tenm2
				Sbds	Abca8a
				Ndufa11	Rps6kb2
				Chordc1	Nfia
				Cbs	Ehmt1
				Atp5h	D630045J12Rik
				Hsp90aa1	Pkn1
				Pip5k1b	Ankrd44
				Pnp	Zfp362
				Ndufb2	Cdk5rap3
				Cdr2	Hyal2
				Adhfe1	A330023F24Rik
				Mro	Stk38
				Hhatl	Usp42
				Auh	Lin7c
				Ppa2	Ptger1
				Pdcd6	Ldlrad3
				Cystm1	Szt2
				Sec11c	Clasrp
				Lims2	Aif1l
				Rpl27a	Prrc1
				Nxt2	Tox3
				Tmem229a	Thsd4
				1810043H04Rik	Mdn1
				Cpe	Zfp811
				Ppp1r2	Uvssa
				Tm6sf1	Odf2
				Ankrd29	Inha
				Lrrc48	Hdac10
				Cstb	Mmp16
				Gskip	Rfx7
				Fam213a	Prkx
				Nebl	Gli3
				Bcap31	Zfp580
				Adra2c	Bcl9
				Kcnj10	Sephs1
				Nek7	Acvr2a
				Rheb	Slc16a11
				Ndufc1	Bahcc1
				St3gal6	Ttll4
				Tns3	Cep131
				Zfp365	Zfp26
				Baalc	Pou3f2
				Cbln4	Ppip5k2
				Yars2	Ftl1
				Fzd2	Tcf3
				Yipf4	Dis3
				Timm8b	Gnb4
				Bphl	Deaf1
				Cyb5d2	Kdm6b
				Bag3	Usp22
				Acsl3	Ubn2
				Tmem126b	Map1b
				Mrpl48	Ago4
				Manf	Rcor2
				Hdhd2	Zmym3
				Ldhb	Mapt
				2810006K23Rik	Ptpro
				Cln5	Sox5
				Cab39l	Tnrc6c
				Chmp2a	Kdm4a
				Etfa	Rbm4b
				Tmed3	Nphp3
				Smim12	Nras
				Eif5a2	Gltscr1
				Nfe2l2	Myef2
				Asrgl1	Mdm4
				Prss23	Otof
				Fbxo2	Akap9
				Scg2	Coro6
				Uqcrq	Gigyf1
				Fuca2	Cul7
				Bcap29	Dvl2
				Dnajb11	Gpr173
				Pnpla7	Tnrc18
				Ddt	Atr
				Kif5a	Phf6
				Il18	Atp11c
				Dnajc3	Kmt2c
				Cyp2j6	Fbxw9
				Crem	Zfp697
				Mcfd2	Zeb2
				Zfp180	Ankrd10
				Emb	Purg
				Sdhd	Mllt3
				Nefh	Rbm25
				Hadh	Nbeal2
				Tnfrsf1a	Dpysl4
				Selm	Atxn7l2
				Gatm	Dlx6os1
				Gpr37l1	Mospd3
				Ubl3	Nvl
				Ap4s1	Auts2
				Timm17a	Man2c1
				Ier5	Sema6a
				Cox6c	Panx1
				Pex7	Bcl11a
				Tspan2	Ccdc39
				Tmem70	Lrch2
				Prdx1	Phc1
				Slc25a18	Whsc1
				Gpx1	Cntn2
				Pex13	Rnpc3
				Ebp	Csk
				Enho	Kmt2a
				Uqcr11	2210408I21Rik
				Sdf2	Nkain1
				Emc2	Srsf5
				AW209491	Fancm
				Ndufa2	Krba1
				Ndufa7	Srrm2
				Crebl2	Mri1
				Cav2	Cers6
				Frmpd1	Kmt2e
				Decr1	Zfp408
				Slc1a3	Mbd6
				Tigd2	Slc4a7
				Tesc	Nup210
				Arhgef19	Cntnap3
				Higd1a	Usp48
				Nadk2	2700049A03Rik
				Apln	Cspp1
				Ippk	Fnbp4
				Mrps34	Kat6b
				Zbtb16	Hnrnpab
				Car2	Cenpt
				Entpd1	Kmt2b
				Padi2	6820431F20Rik
				Ssfa2	Uggt2
				Tmco1	Chfr
				Degs1	Bend4
				Mrpl27	Ncam1
				Cacybp	Dnmt1
				Abhd4	Parp11
				2410015M20Rik	Plscr3
				Cox17	Tet3
				Herpud1	Zfp810
				Atp5f1	Naa40
				Msrb1	Armcx4
				Anapc16	Tenm3
				Ndufc2	Zfp661
				A430005L14Rik	Ralgps2
				Cryz	Arx
				Mgll	Ntng2
				Atp5k	Mphosph9
				Bpnt1	Rgl2
				Cplx3	Mtf2
				Polr2c	Crebbp
				Daam2	Foxg1
				Cox8a	Patz1
				Iscu	Fsd1l
				Ghitm	Neat1
				Pyurf	Csnk1g1
				Vimp	Iqce
				Rilpl1	Crocc
				Psmb10	Exo5
				Ndufb10	Prpf40b
				Sesn1	Usp11
				Mpv17l2	Spast
				Bnip3	Camsap3
				Itpkb	Zbtb41
				Prdx5	Grin3a
				Gabra4	Zcchc11
				Ccnh	Zfp668
				Atp10a	Smad1
				Prodh	Xpr1
				Aldh6a1	Rprm
				Acsl6	Lats1
				Cfh	Rsrp1
				Ppia	Traf7
				Dynlt3	Pkdcc
				Zbtb7b	Wdr6
				Cd9	Phip
				Gramd3	Fam178a
				D10Jhu81e	Vwa5b2
				Jagn1	Sh3d19
				Emc7	Dnmt3a
				Mrpl17	2410089E03Rik
				Tmem176b	Ninl
				Rabepk	Atrx
				Bok	Robo2
				Tprkb	Zfp609
				Gpn3	Sfi1
				Epdr1	Dot1l
				Luzp2	Atg16l2
				Timp3	Lmtk3
				Mkks	Zfp280c
				Aip	Gab2
				Arhgap5	Acat2
				Glud1	Dlg5
				Plcb4	Klf12
				Aurkaip1	Akap13
				Gtf2b	Arhgef1
				Arl1	Snrnp70
				Fam213b	Hexdc
				Otub2	Shisa6
				Ugp2	Tnrc6b
				Tmem30a	Zfp354c
				Coq2	Plxnb2
				Mrps7	Erc1
				Hsd17b11	Rad54l2
				Lysmd2	Smg1
				Errfi1	Nr4a2
				Rnh1	Heatr6
				Fam126b	Nktr
				Rhbdl3	Cdh2
				Itgb5	Chrd
				Endod1	Ilf3
				Cox6b1	Tmpo
				Ccng1	Rfx1
				Crym	Cuedc1
				Hepacam	Pcdh15
				Nefl	Fgd1
				Sccpdh	Pxdn
				Klhl2	Tcerg1
				Calr	Zfp575
				Dnajb9	Ttll12
				Parva	Ralgps1
				Snta1	Clk1
				Spred1	Chd7
				Ctsd	Zfp579
				Cox6a1	Pabpn1
				Igbp1	Ago1
				Ndufa5	Lhx6
				Selk	Tulp4
				Nmd3	Atxn2l
				Kcnk1	Lig1
				Igfbp7	Cdk5rap2
				Gfod1	Nfix
				Guk1	Suv420h1
				Sft2d2	Gatad2b
				Grin2c	Med13
				Atp5j	Dazap1
				Sfxn5	Csmd3
				Snx5	Gm17066
				Phyh	Dock6
				Abhd6	Cntrob
				Hspa8	Hmgxb4
				Cdk2ap2	2810021J22Rik
				Gja1	Trpm4
				Sparcl1	Grik3
				Sgms1	Mdc1
				Slc25a38	Sfswap
				1110008P14Rik	Zfp316
				Esd	Nln
				Itm2b	Hmgcr
				Spcs1	L1cam
				Arpc5l	Nup205
				Uqcrfs1	Hook1
				Mien1	Grip1
				Mrpl15	Cep78
				Scg5	Tnpo1
				Scd1	Lrrc16a
				Ttc33	Zfp641
				Pptc7	Dhx57
				Nefm	Pcdh19
				Hpcal4	Myo1b
				Ndufv2	Nav2
				Laptm4a	Akap8l
				Eps15	Rnf152
				Cox5a	Zfp563
				Cept1	Nova2
				Gadd45gip1	Guf1
				Uqcrc2	Csrnp2
				Clmn	Cacna1e
				Matn2	Wnt7b
				Vti1b	Atp11b
				Lrrtm3	Srrm1
				Elof1	Neo1
				Tpm1	Mast1
				Fuca1	Zfp329
				Mpp5	Sema5b
				Emc6	Gpsm1
				Ecsit	9130024F11Rik
				2610301B20Rik	Vmac
				Ndufa13	Irs1
				Sucla2	Celf2
				Tmem59	Luc7l3
				Stx4a	Epc1
				Atp5c1	2410002F23Rik
				Cnih1	D930016D06Rik
				Tpd52l2	Fchsd2
				Rab31	Cacna1h
				Tm2d3	Rnf165
				Sdhb	Ewsr1
				Tbc1d9b	Sertad4
				Sacm1l	Ofd1
				Ndufs7	Slc39a6
				Ccdc181	Eef2k
				Jam3	Mpzl1
				Gclm	Rnf38
				Mrps12	Amz2
				Nkiras1	Phf20l1
				Wbscr22	Fbxl19
				Calb1	Mrgbp
				Armc1	H3f3b
				Pink1	Macf1
				Pygm	Mlxip
				Psmd14	Igf2r
				Cdadc1	Slc6a6
				Emc4	Csmd2
				Fh1	Sh3bp5
				Dynll1	Sqle
				Akirin1	Rnf2
				Hexa	Nyap1
				Mrpl12	Sufu
				Ssu72	Tex9
				Ak3	Pfas
				Pdk3	Klhl17
				Ndufb7	Ino80d
				Nr1d2	Evc
				Cldn11	Mllt4
				Esrra	Cttnbp2nl
				Pacsin2	Safb2
				Dazap2	Usp35
				Chchd3	Unc13b
				Pex5l	Ccdc177
				S1pr1	Pbrm1
				Atp6v1h	Dcaf17
				Ttc1	Lrrc3
				Plcl1	Prmt1
				Idh3b	Zcchc14
				Ndfip2	Cacna1d
				Gpd1	Lig3
				Psma2	Nek1
				Nrip3	Taf1d
				Gprc5b	Nup188
				Lgmn	Hnrnpr
				Gnb5	Bzrap1
				Tm2d2	Prr3
				Rab28	Nsd1
				Rapgef3	Tgfbr1
				Prosc	Cc2d1b
				Sdhaf2	Thoc2
				Cinp	Cacna1b
				B2m	Pkd1
				BC031181	Myo9b
				Axl	Epha8
				Rcn2	Zbtb39
				Prkag1	Ppox
				Lamp2	Zfp827
				Pmm1	Nav3
				Ube2b	Ifnar1
				Tomm40l	Ap4e1
				Dnajb1	Itga4
				Nwd1	Ercc2
				Uba3	Jag2
				Aldh1l1	Plcg1
				Hsd17b12	Slc7a1
				Mpv17	Ptbp1
				Ndufa9	Spg11
				Pomp	Sirt6
				Ccdc85b	Csf2ra
				Snx3	St3gal1
				Atp6v1f	Nbea
				Rer1	Senp1
				Camk1	Hnrnpa0
				Grsf1	Cdh24
				Zrsr1	Mier3
				Xbp1	Pak7
				Sdcbp	Ano8
				Aktip	Pbx1
				Sdhc	Daam1
				Slco1c1	2011-09-01
				Oat	Slain2
				Nap1l2	Ttc13
				Nme1	Dhx35
				Btbd3	Paxbp1
				Tprgl	Sdc3
				Snw1	Lmnb2
				Ndufa8	Zfp445
				Abhd17a	Ss18l1
				Olig1	Zfp512
				Rgs8	Rrp1b
				Ankrd40	Setdb1
				Slc25a5	Tshz1
				Tmem222	Tnrc6a
				Emc3	Rab34
				Dld	Trp53
				Txn2	Neurod2
					Atf7ip
					Dclk2
					Lmo3
					Ankrd13b
					Fam193a
					Plxna2
					Dus3l
					Cnot6
					Amotl2
					Prkdc
					Sez6
					Srsf1
					Slc8a1
					Fat3
					Yeats2
					Mapre1
					Zswim5
					Fubp1
					Srsf2
					Notch2
					Herc1
					Kdm5b
					Ppp4r1
					Zc3h4
					Tbce
					Map3k2
					Nfat5
					Bex1
					Ccdc88a
					Tab3
					Scaper
					Micall1
					Sap130
					Ptprs
					Tanc2
					Tenm4
					Ssbp2
					Syn3
					Dync1h1
					Wiz
					Vars
					Trim28
					Tshz3
					Rbm5
					Hnrnpd
					Mpped1
					Birc6
					Thoc1
					Tmem145
					Lrfn4
					Lrrcc1
					Tnks
					Vat1
					Prrc2c
					Strbp
					Pde9a
					Supt20
					Sh3rf3
					Prmt2
					Plxnd1
					Cblb
					Arid2
					Sox6
					Plxna1
					Flrt2
					Kcnt1
					Xrn2
					Atm
					Ep400
					Ptbp2
					Otud4
					Arid1a
					Setd1b
					Stag1
					Sp4
					Anapc1
					Srsf11
					Scube1
					Cep250
					Nrbp2
					Amer3
					Zfp871
					Slc7a6
					Gon4l
					Srgap2
					Clasp1
					Zfp319
					Rc3h2
					Slc12a9
					Evl
					Cdh13
					Tbc1d24
					Dvl3
					Shisa7
					Clk4
					Pspc1
					Pnn
					Ints1
					Ift140
					Dicer1
					Map3k9
					Abcc1
					Dbn1
					Gcn1l1
					Mta2
					Tubgcp2
					Ankfy1
					Cnnm3
					Kdm1a
					Ogt
					Gabpb2
					Smarcc1
					Ndst1
					Setd5
					Slx4
					Ints7
					Fasn
					Hsdl1
					Rgma
					Tnik
					Nfrkb
					Wtap
					Hirip3
					Zfp629
					Tbcd
					Phf21a
					Arglu1
					Ralgapa2
					Nxf1
					Zfp414
					Fubp3
					Usp34
					Ubr5
					Farp1
					Ano6
					Acaca
					Vps37b
					Pogz
					Slc35f1
					Faxc
					Sh3glb1
					Nucks1
					Sarm1
					Ptpn23
					Npr2
					Arnt
					Lrp1
					Specc1l
					Slc38a7
					Mycbp2
					Kidins220
					Foxp4
					Trrap
					Usp36
					Lrp6
					Prkar2b
					Pcyt1b
					Med23
					Trp53bp1
					Iws1
					Ercc6
					Trub1
					Chd6
					Peak1
					Hecw1
					Atp13a1
					Csrnp3
					Zfp865
					Unc5d
					Ankhd1
					Sh2d3c
					Gpatch8
					Ccnl2
					Efnb3
					Ctc1
					Pan3
					Shd
					Khdrbs1
					Cacna1c
					B3gat1
					Pxn
					Fzd3
					Cabin1
					Celf1
					Tug1
					Bclaf1
					Clk2
					Foxp1
					Slc44a2
					Zmym4
					Ddx46
					Dcaf7
					Bcl7a
					B4galnt4
					Mical3
					Gtf2a1
					Cyth3
					Eny2
					Taok1
					Dzip1
					Bptf
					Mapkbp1
					Raf1
					Pclo
					Smpd3
					Sugp2
					Gltscr1l
					Sltm
					Fam171a2
					Rufy2
					Akap1
					Gramd1a
					Akap7
					Fam117b
					Mvb12b
					Adcy6
					Ptprk
					Strip1
					Pfkfb2
					Usp24
					Actl6b
					Sdccag3
					Ubap2
					Ppm1g
					Mcf2l
					Arid1b
					Cask
					Taf15
					Rnf130
					Cpsf7
					Insr
					Kdm4b
					Tbl1xr1
					Zswim8
					Galnt2
					Nacad
					Adnp
					Myo9a
					Phc3
					4932438A13Rik
					Fcho1
					Hdac6
					Grip2
					Endov
					Csnk1e
					Slc22a23
					Eps15l1
					Neto2
					Sobp
					Ncoa6
					Tmem44
					Chd4
					Tsc1
					Luc7l
					Gucy1a3
					Sppl3
					Safb
					Fjx1
					Srsf6
					Lsm14b
					Stx16
					Prpf4b
					Cpeb4
					Cpsf6
					Ube4b

## Sheet: human_disease_sig
ASD	Schizophrenia	Epilepsy
SFARI gene, FDR < 0.1 (Score1), accessed Dec2020	Hormozdiari_2015, 10.1101/gr.178855.114	EpilepsyGene Database, high confidence genes http://www.wzgenomics.cn/EpilepsyGene/download.php, Ran_2015, https://doi.org/10.1093/nar/gku943
ADNP	PSPC1	ACMSD
ADSL	C1orf103	ALDH7A1
AFF2	BMI1	ALG13
AHDC1	PHC2	AMT
ALDH5A1	CBX8	AP3S2
ANK2	SFRS12	ARFGEF2
ANK3	CSNK2A1	ARHGEF9
ANKRD11	RPL5	ARX
AP2S1	PSMD2	ASAH1
ARHGEF9	UBC	ATP1A2
ARID1B	HSPA8	ATP6V0C
ARX	CUL1	B3GNT4
ASH1L	AKT1	BCKDK
ASXL3	EP300	BRAF
ATRX	EPB41	C1QTNF6
AUTS2	SMARCC2	CACNA1A
BAZ2B	SMAD2	CACNA1H
BCKDK	YWHAZ	CACNA2D2
BCL11A	MAPK8	CACNB4
BRAF	SIRT1	CASK
BRSK2	ITSN1	CASR
CACNA1C	HUWE1	CBL
CACNA1E	EFTUD2	CDKL5
CACNA2D3	YWHAQ	CELSR1
CASK	TPR	CHD2
CDKL5	ZMYND11	CHRFAM7A
CELF4	COPS2	CHRNA2
CHAMP1	CUL3	CHRNA4
CHD2	WIZ	CHRNA7
CHD3	CTBP1	CHRNB2
CHD7	CBX5	CLCN2
CHD8	NIPBL	CLCN4
CIC	SPAG9	CLN6
CNOT3	MAPK14	CLN8
CORO1A	ATG5	CNTN2
CREBBP	ATG12	CNTNAP2
CTCF	ARID2	COL6A3
CTNNB1	RBBP5	CPA6
CUL3	RB1	CSNK1E
DDX3X	THRAP3	CSTB
DEAF1	CAND1	DCX
DHCR7	DTX1	DEPDC5
DIP2A	MYC	DNAJC6
DLG4	NUP153	DNM1
DMPK	XPO7	DYRK1A
DNMT3A	NCOA3	EEF1A2
DPYSL2	MDM2	EFHC1
DSCAM	DNMT1	EMILIN3
DYNC1H1	CTNNB1	EPM2A
DYRK1A	DCUN1D1	FAM63B
EBF3	SAFB2	FARP2
EHMT1	SAFB	FETUB
EIF3G	KCNMA1	FLNA
ELAVL3	MAP1A	GABRA1
EP300	DLG4	GABRB3
FMR1	SHANK1	GABRD
FOXG1	BAIAP2	GABRG2
FOXP1	HTR2A	GNAO1
FOXP2	DLGAP1	GOSR2
GABRB2	DLG2	GPR56
GABRB3	CNKSR2	GRIN2A
GFAP	GIT1	GRIN2B
GIGYF1	HTT	GRN
GIGYF2	GRIN2A	HADHB
GNAI1	SORBS2	HCN1
GRIA2	AP2A2	HCN2
GRIN2B	DNAJC6	HIPK3
HDLBP	MAP2K1	IER3IP1
HECTD4	ACTN1	IFT172
HIVEP2	PRKCD	IL27RA
HNRNPH2	PTK2B	IQSEC2
HNRNPU	NCKIPSD	KCND2
HRAS	MAPK3	KCNH5
IQSEC2	DUSP3	KCNJ10
IRF2BPL	CAMK2A	KCNQ2
KANSL1	SYN2	KCNQ3
KATNAL2	SYN1	KCNT1
KCNB1	KCNJ4	KCNV2
KCNQ3		KCTD7
KDM3B		LGI1
KDM5B		MANBA
KDM6B		MECP2
KIAA0232		MEF2C
KMT2A		MMP27
KMT2C		MRS2
KMT2E		MTMR11
KMT5B		MYO3A
LDB1		MYO5A
LRRC4C		N6AMT1
LZTR1		NBEA
MAGEL2		NECAP1
MAP1A		NEDD4L
MBD5		NGLY1
MBOAT7		NHLRC1
MECP2		NIPA2
MED13		NOL11
MED13L		PCDH19
MEIS2		PIGA
MKX		PIGO
MYT1L		PNPO
NAA15		POLG
NACC1		PRICKLE1
NBEA		PRICKLE2
NCKAP1		PRRT2
NCOA1		PSEN1
NEXMIF		PTEN
NF1		RAB5C
NIPBL		RALGAPB
NLGN2		RASIP1
NLGN3		RBFOX1
NR3C2		RBFOX3
NR4A2		RGS14
NRXN1		RYR2
NRXN2		SCARB2
NRXN3		SCN1A
NSD1		SCN1B
NUP155		SCN2A
PACS1		SCN3A
PAX5		SCN5A
PCDH19		SCN8A
PHF12		SCN9A
PHF2		SERPINI1
PHF21A		SEZ6
PHF3		SGCE
PHIP		SLC25A12
POGZ		SLC25A22
POMGNT1		SLC2A1
PPP1R9B		SLC35A2
PPP2R5D		SLC35A3
PPP5C		SLC6A8
PRR12		SLC9A6
PSMD12		SPG7
PTCHD1		ST3GAL3
PTEN		ST3GAL5
PTK7		STX1B
PTPN11		STXBP1
RAI1		SYN1
RELN		SYNGAP1
RERE		SZT2
RFX3		TAAR2
RIMS1		TBC1D24
RORB		TCF4
SATB1		THAP1
SCN1A		TK2
SCN2A		TNK2
SCN8A		TRIM8
SETBP1		TTN
SETD2		UBE3A
SETD5		VPS37A
SHANK2		WDR45
SHANK3		WDR62
SIN3A		WNK1
SKI		WWOX
SLC6A1		ZMYND8
SLC9A6
SMARCC2
SON
SOX5
SPAST
SRCAP
SRPRA
STXBP1
SYNGAP1
TANC2
TAOK1
TBCK
TBL1XR1
TBR1
TCF20
TCF4
TCF7L2
TEK
TLK2
TM9SF4
TRAF7
TRIM23
TRIO
TRIP12
TSC1
TSC2
TSHZ3
UBE3A
UBR1
UPF3B
VEZF1
VPS13B
WAC
WDFY3
ZBTB20
ZMYND8
ZNF292
ZNF462
