# Supplementary material for: MYT1L haploinsufficiency in human neurons and mice causes autism-associated phenotypes that can be reversed by genetic and pharmacologic intervention
Source: Mol Psychiatry. 2023 Feb 14;28(5):2122–35. doi: 10.1038/s41380-023-01959-7 (PMC10575775; doi:10.1038/s41380-023-01959-7)
Supplement: Supplementary file 27 — Supplementary Table 13 [file 41380_2023_1959_MOESM27_ESM.xlsx]

## Sheet: Fig_1
MYT1L protein reduction				Statistics MYT1L protein reduction
+/+	+/-	-/-			+/-			-/-
1	0.694191	0.064539			vs,			vs,
1	0.65135	0.0381218			+/+			+/+
0.785262	0.61423	0.0353583
1.21474	0.797018	0.0266258		Unpaired t test			Unpaired t test
0.966867	0.725327			P value	<0,0001		P value	<0,0001
1.03313	0.671712			P value summary	****		P value summary	****
	0.662526			Significantly different (P < 0.05)?	Yes		Significantly different (P < 0.05)?	Yes
	0.660022			One- or two-tailed P value?	Two-tailed		One- or two-tailed P value?	Two-tailed
	0.584414			t, df	t=6,698, df=14		t, df	t=13,62, df=8
	0.590341
Mutant survival
P0-P5
+/+	+/-	-/-
12	31	15
P22
+/+	+/-	-/-
15	17	0
cell type ratios
clusters	+/-	+/+	obs_log2FD	pval	FDR	boot_mean_log2FD	boot_CI_2.5	boot_CI_97.5	significance
Int1 [Neb]	0.0444003	0.0372275	-0.254201	0.00599401	0.00786713	-0.259627	-0.44157	-0.0750786	n.s.
Int2 [Grin3a]	0.0404241	0.0284681	-0.505872	0.000999001	0.0014985	-0.503438	-0.729974	-0.294602	n.s.
Int3 [Npas1]	0.0263419	0.0268495	0.0275316	0.420579	0.441608	0.0290211	-0.202964	0.257701	n.s.
Int4 [Cdca7]	0.0395129	0.0581739	0.558046	0.000999001	0.0014985	0.560191	0.393848	0.734254	n.s.
LayerI [Reln]	0.00944334	0.00675997	-0.48228	0.00999001	0.0123406	-0.48888	-0.958465	-0.0754506	n.s.
LayerII-IV [Satb2]	0.140656	0.179473	0.351591	0.000999001	0.0014985	0.350073	0.259845	0.444203	n.s.
LayerII-IV [Ldb2]	0.11332	0.0750262	-0.594937	0.000999001	0.0014985	-0.595437	-0.718223	-0.473354	n.s.
LayerV-VI [Tbr1]	0.0363651	0.0259926	-0.484457	0.000999001	0.0014985	-0.485688	-0.70175	-0.262097	n.s.
LayerV-VI [Fezf2]	0.134029	0.128535	-0.060389	0.115884	0.135198	-0.0613295	-0.165357	0.0353291	n.s.
SVZ1 [Tbr2]	0.0464712	0.0932115	1.00417	0.000999001	0.0014985	1.00652	0.867744	1.15654	FDR < 0.01 & abs(Log2FD) > 1
Striatal inh1 [Isl1]	0.02833	0.017138	-0.725136	0.000999001	0.0014985	-0.731434	-0.987237	-0.467071	n.s.
Striatal inh2 [Grp88]	0.0416667	0.0323717	-0.36416	0.000999001	0.0014985	-0.361146	-0.549992	-0.152215	n.s.
log2FC of direct MYT1L targets (+/-)															log2FC of direct MYT1L targets (-/-)
layer II-IV [Satb2]							layer II-IV [Ladb2]								layer II-IV [Satb2]						layer II-IV [Ladb2]
all	sign. targets		Statistics Satb2				all	sign. targets		Statistics Ladb2					all	sign. targets		Statistics Satb2			all	sign. targets		Statistics Ladb2
-1.00463	-0.58722		Mann Whitney test				-0.846416	0.750842		Mann Whitney test					-1.06689	0.737942		Mann Whitney test			-0.869251	0.573762		Mann Whitney test
-0.587222	0.503877		P value	<0,0001			0.750842	0.764178		P value	<0,0001				-0.974692	0.620813		P value	<0,0001		-1.00145	-0.89561		P value	<0,0001
0.503877	0.618557		Exact or approximate P value?	Exact			0.764178	0.726971		Exact or approximate P value?	Exact				0.737942	0.812006		Exact or approximate P value?	Exact		0.573762	0.534247		Exact or approximate P value?	Exact
0.618557	0.779598		P value summary	****			0.726971	0.532858		P value summary	****				0.620813	0.818484		P value summary	****		-0.895608	0.636912		P value summary	****
-0.558724	0.406417		Significantly different (P < 0.05)?	Yes			0.532858	0.617483		Significantly different (P < 0.05)?	Yes				0.812006	0.699907		Significantly different (P < 0.05)?	Yes		0.534247	0.449816		Significantly different (P < 0.05)?	Yes
0.779598	0.519873		One- or two-tailed P value?	Two-tailed			-0.668295	0.640834		One- or two-tailed P value?	Two-tailed				0.818484	0.712873		One- or two-tailed P value?	Two-tailed		-0.691755	-0.40263		One- or two-tailed P value?	Two-tailed
0.431634	0.351681						0.617483	0.541359							0.699907	-1.01547					-0.635315	0.465223
0.406417	0.456575						0.640834	0.558225							0.712873	-0.63436					0.636912	0.88814
0.519873	-0.65524						0.541359	0.644987							-0.872577	0.613169					0.449816	0.567605
0.351681	0.514004						0.558225	0.631307							-1.01547	0.644114					-0.402632	0.509285
-0.557981	0.357871						0.541282	0.509156							-0.63436	0.573492					0.416232	0.45252
0.456575	0.375691						0.644987	0.610356							0.613169	0.540597					0.465223	0.478743
-0.655235	0.311772						0.631307	0.539124							0.644114	0.464016					0.88814	0.484562
0.514004	-0.4509						0.509156	-0.38456							0.667176	0.614177					0.567605	0.506034
0.435495	0.384051						0.489059	0.35002							0.573492	0.501117					0.509285	0.555836
0.357871	0.368106						0.610356	-0.70636							0.540597	0.501103					-0.577406	0.21371
0.375691	0.358018						-0.648438	0.433484							0.464016	0.498707					0.45252	0.528443
0.311772	0.33375						0.539124	0.435244							0.614177	0.478791					0.478743	0.429738
-0.450903	0.282413						-0.384559	0.454766							0.518863	0.531467					0.484562	0.399156
0.384051	0.332327						0.35002	0.465748							0.501117	0.496106					-0.462232	0.397999
0.368106	-0.38503						-0.706363	0.313834							-0.662965	0.441622					0.506034	0.442105
0.358018	0.334197						0.433484	0.450636							0.501103	0.403902					0.555836	0.621675
0.33375	0.302109						0.386529	0.344939							0.498707	0.430298					0.21371	0.425953
0.282413	-0.18466						0.435244	0.391462							0.478791	-0.59354					0.528443	0.369646
0.332327	0.29414						0.478211	0.313662							0.531467	0.721657					1.14298	0.543976
-0.385026	0.25027						0.454766	0.372602							0.496106	0.401568					0.429738	0.36674
0.334197	0.29146						0.438641	0.359702							-0.607287	0.444262					0.399156	0.38105
0.302109	0.21508						0.465748	0.331959							0.422752	0.465375					0.397999	0.559057
-0.184663	0.236259						0.293028	0.369113							0.441622	0.491852					0.442105	0.305634
0.29414	0.247777						0.225218	0.38939							0.403902	0.456203					0.621675	0.400577
0.276911	0.264553						0.313834	0.297586							-0.575834	-0.5436					0.425953	-0.38894
0.25027	-0.32703						0.450636	0.36944							0.430298	0.41008					0.369646	0.542845
0.29146	0.286687						0.344939	0.30466							-0.593541	0.346208					0.543976	0.268883
0.21508	-0.28896						0.391462	0.357757							0.721657	0.37861					0.36674	0.157849
0.236259	0.225301						0.313662	0.259702							0.401568	0.43742					0.38105	0.290211
0.247777	0.269383						0.372602	0.36722							0.444262	0.384402					0.559057	0.303269
0.264553	0.226537						0.359702	0.196223							0.465375	0.364906					0.305634	0.320913
-0.327035	0.267725						0.331959	0.17424							0.491852	0.351202					0.400577	0.361889
0.286687	0.233023						0.369113	0.206517							0.456203	0.300956					-0.353919	0.744159
0.264343	0.232828						0.38939	0.272394							-0.543603	0.387149					-0.388945	0.340434
-0.288964	0.150436						0.297586	0.256514							0.41008	0.360237					0.542845	0.233051
0.271385	0.279403						0.36944	0.336227							0.346208	0.442549					0.302218	0.378127
0.225301	0.267561						0.30466	0.285687							0.37861	0.367558					0.268883	-0.23432
0.269383	0.221879						0.270642	0.190463							0.43742	0.339479					0.157849	0.300521
0.226537	0.254535						0.357757	0.212612							0.384402	0.35712					0.290211	0.318867
0.267725	-0.1732						0.259702	0.243222							0.364906	0.406309					0.358548	0.220651
0.233023	0.252613						0.332884	0.308614							0.351202	0.256197					0.303269	0.304201
0.232828	0.230455						0.36722	0.238105							0.300956	0.363206					-0.338099	-0.35182
0.150436	0.254417						0.196223	0.196111							0.387149	0.334901					0.320913	0.307718
0.279403	0.197353						0.17424	0.361451							0.360237	0.349059					0.265648	-0.34218
0.267561	0.205943						0.290206	0.248611							0.442549	0.269003					0.361889	0.301474
0.221879	0.385085						0.206517	0.288024							0.367558	0.333753					0.744159	0.290752
0.254535	0.237025						0.272394	0.351214							0.339479	0.398496					0.340434	0.211883
-0.173199	-0.17011						0.256514	0.187537							0.358893	0.297644					0.233051	0.155748
0.252613	-0.15625						0.336227	0.18773							0.35712	0.365035					0.378127	0.261497
0.230455	0.230639						0.285687	0.231958							0.406309	0.347215					-0.234318	0.312254
-0.228544	0.254067						0.190463	0.325668							0.256197	0.331389					0.24863	0.266452
0.254417	0.245463						0.212612	0.164605							0.363206	0.28473					0.300521	0.191003
0.197353	0.244872						0.243222	0.336992							0.334901	0.410954					0.168806	-0.20792
0.205943	0.207552						0.308614	0.270882							0.283379	0.371428					0.225102	0.274867
0.385085	0.168047						0.238105	0.141601							0.349059	0.314303					0.318867	-0.21532
0.237025	0.198616						0.221109	0.153166							-0.476527	0.299026					0.220651	0.267542
-0.170113	0.189167						0.196111	0.268867							0.269003	0.302086					0.304201	0.289354
-0.15625	-0.2743						0.148562	0.201732							0.333753	0.225338					-0.351819	0.293644
0.230639	-0.2304						0.361451	0.104175							0.398496	0.229839					0.307718	0.279869
0.254067	0.198915						0.248611	0.242628							0.297644	0.2617					-0.342175	0.313817
0.245463	-0.17954						0.288024	0.005619							0.365035	0.218676					0.301474	0.179585
0.244872	-0.03756						0.351214	0.207201							-0.462802	0.335344					0.263581	0.283261
0.207552	0.127363						0.187537	0.192891							0.347215	0.290303					0.290752	0.277971
0.204058	0.20016						0.18773	0.294293							0.339174	0.296338					0.211883	0.392322
0.168047	0.19269						0.231958	0.211782							0.331389	0.28694					0.329288	0.125128
0.198616	0.171208						0.325668	0.210589							0.28473	0.23873					0.155748	0.273802
0.189167	0.213015						0.164605	0.130241							0.410954	0.249988					-0.292324	0.245248
-0.274302	0.234351						0.336992								0.371428	0.276308					0.261497	0.23399
-0.230396	0.231358						0.270882								0.314303	0.224082					0.299913	0.279652
0.198915	-0.19945						0.141601								0.299026	0.17036					0.312254	0.180984
0.207696	0.213849						0.153166								-0.470749	0.296694					0.266452	0.258499
-0.17954	-0.20481						0.204326								-0.432099	0.230989					0.191003	0.26525
-0.184796	0.154782						0.268867								0.302086	0.259128					-0.207916	-0.18992
-0.0375572	-0.18488						0.201732								-0.441698	0.19669					0.274867
0.127363	0.198276						0.104175								0.225338	-0.29552					0.824513
0.20016	0.169181						0.242628								0.229839	0.294822					-0.215317
0.19269	-0.18432						0.294561								0.2617	0.257746					0.267542
0.171208	-0.17138						0.00561867								0.218676	0.201246					0.289354
0.213015	-0.12421						0.152272								0.335344	0.22507					0.306054
0.234351	0.143791						0.207201								0.290303	0.194771					0.293644
0.231358	0.215129						0.192891								0.283551	0.247354					0.159038
-0.199445	0.099353						0.294293								-0.428891	0.255094					0.279869
0.213849	-0.14346						0.211782								0.296338	0.221702					0.313817
-0.204812	0.115114						0.210589								0.28694	0.255556					0.179585
0.154782	0.157932						0.145757								0.23873	0.295677					0.283261
-0.184877	0.176228						0.273058								0.249988	0.254872					0.277971
0.198276	0.197102						0.233225								0.276308	0.196424					0.392322
-0.159094	-0.17623						0.130241								0.224082	0.207173					0.125128
0.169181	0.194293						0.314561								0.17036	0.279755					0.273802
-0.18432	0.189319						0.239626								0.296694	0.270114					0.245248
-0.171376	-0.21411						0.204616								0.230989	0.263071					0.23399
0.0906931	0.136568						0.161929								0.259128	0.244759					0.279652
-0.124208	0.204587						0.181584								0.19669	0.197173					0.180984
0.144438	0.163698						0.22165								0.200946	0.165579					0.258499
0.143791	0.145256						0.0486501								-0.295515	0.284724					0.26525
0.215129	0.152969						0.345252								0.294822	0.255953					0.211766
0.099353	0.192885						0.127402								0.257746	0.217953					-0.189924
-0.143461	0.230047						0.105527								0.201246	0.325515					0.269211
0.186206	0.129598						0.237037								0.228727	-0.33307					0.181771
0.115114	0.190667						-0.0990377								0.22507	0.19533					0.210516
0.157932	0.181811						0.221609								0.194771	0.26474					0.256482
0.176228	-0.07509						0.145354								0.247354	0.301024					0.246263
-0.219397	0.157565						0.233762								0.255094	0.219846					0.211989
0.197102	0.195668						0.294816								0.221702	0.143947					0.274567
-0.176233	0.153963						0.147439								0.255556	0.185859					0.157743
0.194293	0.127252						0.211987								0.645001	0.232774					-0.330476
0.189319	0.177071						0.200675								0.295677	0.252894					0.18742
-0.214106	-0.18965						0.131747								0.254872	0.232176					0.28761
0.136568	0.173206						0.2123								0.196425	0.208872					0.180503
0.204587	-0.18395						0.254091								0.207173	0.222497					-0.192491
0.163698	-0.15176						0.116932								0.279755	0.187031					0.248005
0.145256	0.166494						0.103775								0.270114	0.230625					0.232033
0.152969	0.147394						0.223123								0.263071	-0.27219					0.246083
0.192885	0.151794						0.296772								0.244759	0.199602					0.244342
0.230047	0.140863						0.221546								0.197173	0.249183					0.122852
0.129598	0.172331						-0.297174								0.165579	0.211492					-0.151938
0.190667	0.12552						0.141845								0.284724	0.200195					0.23529
0.181811	0.077197						0.232969								0.196074	0.233166					0.278446
-0.0750906	0.06474						0.194757								0.255953	0.265478					0.284081
0.157565	-0.1709						0.0946927								0.217953	0.161413					0.15564
0.195668	0.141199						0.201897								0.325515	-0.41324					0.129213
0.153963	0.127707						0.215852								-0.33307	0.200702					0.2575
0.127252	-0.20651						0.267488								0.19533	0.190544					0.072031
0.177071	0.122429						0.123241								0.26474	0.272026					0.265773
-0.18965	0.170025						0.226175								0.301024	0.263476					0.175746
0.171359	-0.16292						0.243729								0.219846	0.19448					0.142812
0.152665	0.134868						0.199833								0.143947	0.250436					0.18754
0.183734	0.166007						0.234929								0.185859	0.2171					0.267721
0.173206	-0.14065						0.187482								0.232774	0.227494					0.145941
-0.183948	-0.07802						0.0418765								0.252894	0.199274					0.193796
0.178721	-0.1436						-0.310329								0.232176	0.195293					-0.225231
-0.151757	0.114374						0.34404								0.142714	0.17062					0.228125
0.166494	0.171668						0.178895								0.208872	0.12666					0.3077
0.147394	0.104156						0.146074								0.222497	0.200013					0.263029
0.151794	-0.13784						0.102914								0.203195	0.153361					0.156453
0.140863	-0.13267						0.12467								0.187031	0.130923					0.208943
0.172331	0.171498						0.125708								0.230625	0.173305					-0.206407
-0.0640755	0.075604						0.109345								-0.272188	0.195429					0.293245
0.12552	0.154542						0.143962								0.221803	0.206515					0.226325
0.0771965	-0.16588						0.102638								0.199602	0.184564					0.16842
0.0647402							0.202484								0.259382	0.176115					0.198351
-0.170895							0.173898								0.249183	0.236418					0.161176
0.113821							0.229955								0.211492	0.141091					0.135945
0.141199							0.183418								0.200195	0.197349					0.209865
-0.0786278							0.21032								0.233166	0.120609					-0.152163
0.174424							0.177252								0.265478	0.188316					0.21962
0.127707							0.0961829								0.161413	0.191783					0.202839
-0.206505							0.147742								-0.413241	0.144757					0.148737
0.122429							0.229091								0.200702	0.226269					0.186782
0.170025							0.0727382								0.190544	-0.10596					-0.0920851
-0.162923							0.260938								0.230126	0.208155					-0.195348
0.0922773							0.191005								0.272026	-0.01296					0.0639555
0.134868							0.225365								0.263476	0.123394					0.198426
0.166007							-0.0963741								0.19448	0.221857					-0.130428
0.148836							-0.282223								0.250436	0.178864					0.202937
-0.14065							0.259232								0.17534	0.149106					0.249632
-0.0780174							0.126782								-0.348847	0.114993					0.250617
-0.1436							0.199935								0.2171	0.2333					0.176138
0.114374							0.138691								0.227494	0.181191					0.0915437
0.171669							0.107413								0.199418	-0.24146					0.131035
0.104156							0.206513								0.199274	0.208619					-0.171728
-0.137842							0.172596								0.195293	0.220251					0.249418
-0.132675							-0.209675								0.17062	0.241437					0.0869824
0.171498							0.0930268								0.192268	0.156186					0.269283
0.075604							0.119835								0.12666	0.202616					0.164362
0.154542							0.125799								0.211369	0.203118					0.112258
-0.165879							0.131								0.200013	0.144036					0.121398
0.135633							0.225098								0.153361	0.145328					-0.116979
0.0974747							0.0823443								0.130923	0.171843					0.151571
0.0979114							0.129206								0.173305	0.214896					0.250481
0.159882							0.27418								0.195429	0.203052					0.209327
0.127555							0.213544								0.206515	0.141483					-0.157935
-0.100436							0.225191								0.184564	0.166492					0.173503
0.104249							0.220511								0.18728	0.14294					0.185683
-0.0600149							0.0934882								0.176116	0.222032					0.0728508
0.158655							0.189345								0.236418	0.173719					-0.180814
0.150735							0.135096								0.141091	0.180945					0.0630616
0.146363							0.191559								0.197349	0.136865					0.194031
0.131377							0.149731								0.120609	0.175893					-0.193178
-0.120678							0.0262638								0.188316	0.091457					0.209619
0.183334							-0.0115916								0.191783	0.188007					0.152264
0.0788686							0.157249								0.144757	0.146621					0.260574
0.113045							0.151687								0.226269	0.11811					-0.114009
0.130645							0.187125								-0.105959	0.117073					0.179215
0.174424							0.146907								0.208155	0.127876					0.120825
0.130974							0.11818								-0.0129553	0.131799					0.21444
0.155944							0.1408								0.0945745	-0.17223					0.14154
-0.144981							0.181667								0.123394	0.197238					0.216529
0.0822434							0.122994								0.221857	0.135139					0.111514
0.15859							0.0611552								0.178864	0.161825					-0.170248
0.114855							0.0728221								0.149106	0.020545					0.205434
-0.0712537							0.127811								0.149586	0.167072					0.0891735
0.0631354							0.16062								0.114993	0.173917					0.143053
-0.101604							0.136605								0.2333	0.161064					0.122176
0.12462							0.0962767								0.181191	0.143252					-0.0368804
-0.112862							0.155594								-0.241463	0.093602					0.15428
-0.0750742							0.105419								0.208619	0.144171					0.101393
0.158594							0.117941								0.220251	0.187261					0.220132
0.142692							0.203471								0.241437	0.150526					0.101449
0.13624							0.150337								0.149962	0.184752					0.202958
0.138571							0.0817589								0.156186	0.152744					0.155939
-0.0796577							0.168769								0.202616	0.201186					0.230818
-0.0487479							0.0870936								0.203118	0.242179					-0.0747075
-0.179944							0.143866								0.203845	-0.03945					0.223833
0.128473							0.0751698								0.144036	0.16708					0.203636
-0.0644028							0.161104								0.235773	0.295103					0.230318
-0.138017							0.0468703								0.145328	0.046663					0.0683618
0.0934072							0.19613								0.171843	0.154271					0.202569
0.123331							0.136575								0.214896	0.176437					0.250138
0.107923							0.156564								0.155536	0.170962					0.0963611
-0.0901627							0.102624								0.203052	0.138076					0.0878746
-0.0756455							0.193898								0.141483	0.107215					0.0335964
0.0934777							0.14852								0.0376921	0.146875					0.250687
0.0469273							0.195278								0.166492	0.140659					-0.188564
0.10809							0.178023								0.14294	0.249639					-0.137314
0.0340664							0.0903566								0.222032	0.087694					-0.0783065
0.0724555							-0.091251								0.173719	0.177847					-0.0890188
0.105082							0.150028								0.180945	0.137341					0.0896879
0.134181							0.131569								0.136865	0.052751					0.0995564
0.153952							0.0669418								0.175893	0.193363					0.107226
0.102224							0.199392								0.0914568	0.194227					0.196373
-0.0779675							0.242879								0.188007	-0.12328					0.218152
-0.0608273							0.212865								0.146621	0.151766					-0.0883116
0.11801							0.122336								0.11811	0.177664					0.0875756
0.0770455							0.114885								0.117073	0.153541					0.119419
0.14464							0.207772								0.167064	0.186374					0.207438
-0.160552							0.139474								0.127876	0.139557					0.14418
-0.10685							0.186089								0.131799	0.150825					-0.184983
0.0985464							0.121239								-0.172235	0.13672					0.0996493
-0.0811764							0.142244								0.16863	0.173462					0.165053
0.154359							-0.162451								0.197238	0.161243					-0.212743
0.150026							-0.18066								0.135139	0.177604					0.0670828
0.100157							0.136544								0.161825	0.132323					0.173766
0.124864							0.157328								0.0205453	0.141289					0.0659146
0.146482							0.109548								0.167072	0.178564					0.111606
-0.0616311							-0.230234								0.173917	0.158665					0.0911398
-0.147888							0.194294								0.161064	0.210261					-0.199792
0.121833							0.0638214								0.143252	0.129909					-0.0671806
-0.125368							-0.051256								0.0936015	0.292875					-0.100769
-0.0811239							0.0670749								0.144171	0.134496					0.184614
0.0979799							0.0476882								0.187261	0.108113					0.184584
0.13128							0.142244								0.150526	0.174487					0.164261
0.13115							0.101686								0.184752	0.150704					0.146346
0.152464							0.147467								0.152744	0.183964					0.0990441
0.0762354							0.212687								0.201186	0.158703					0.0792707
-0.12395							0.0656731								0.242179	0.139637					-0.139368
0.103855							0.0847573								-0.0394498	0.139602					0.0930415
0.109718							0.0178034								0.16708	0.106056					-0.0901618
0.155637							0.0633434								0.295103	0.122408					-0.0909327
-0.102346							0.157341								0.0466635	0.105502					-0.0800101
-0.0688233							0.105654								0.154271	0.119287					0.116944
-0.0838216							-0.109439								0.176437	0.191205					0.127247
-0.0936291							0.162945								0.170962	0.242642					-0.180189
-0.0914465							0.0967962								0.138076	0.142407					0.106611
0.126373							0.14388								0.107215	-0.1313					0.0783725
-0.099022							0.171288								0.146875	0.142423					0.150292
-0.140395							0.0712604								0.140659	0.199512					0.175717
0.0728428							0.208296								0.164132	0.065022					0.198854
0.135363							0.0733285								0.249639	0.109205					0.103646
-0.0838011							0.320357								0.087694	0.144649					0.169592
0.176128							0.0610775								0.176714	0.172681					0.202101
-0.0600149							0.0820804								0.177847	0.159303					-0.169754
0.122131							0.105405								0.137341	0.145448					0.138242
-0.10936							-0.0384999								0.0527514	0.127543					-0.180691
0.065781							0.115977								0.193363	0.105769					-0.206721
-0.0627614							0.101067								0.194227	0.085919					0.189253
0.0730588							-0.264572								-0.123278	0.091443					0.181605
0.123209							-0.217195								0.151766	0.115519					-0.152238
-0.0879711							0.101192								0.228163	0.150366					0.158691
0.106003							0.18517								0.177664	0.141066					-0.063158
-0.0951177							0.0411169								0.153541	0.070794					0.0344207
-0.128237							0.100742								0.145722	0.103044					-0.106921
-0.0696092							0.0738861								0.186374	0.143925					0.0691679
-0.0735845							0.088647								0.139557	0.084366					0.080139
0.110296							0.0558165								0.150825	-0.14653					-0.120405
-0.0536312							-0.140633								0.13672	-0.05594					-0.257504
0.147647							0.12034								0.173462	0.140154					0.146806
-0.0790505							0.0614297								0.161243	0.123191					0.0910143
0.0966064							0.131486								0.177604	0.19471					0.216669
-0.088488							0.177265								0.132323	0.053543					0.214063
0.111588							0.0657922								0.141289	0.05874					0.00826635
0.137185							0.130051								0.178564	0.117318					-0.109881
-0.100739							0.106088								0.158665	-0.00425					0.114389
-0.104576							0.18021								0.159715	0.10346					-0.105866
0.141377							0.0535993								0.210261	-0.14464					0.145544
0.0832196							0.148966								0.162129	0.146113					0.00270239
-0.119137							0.102164								0.129909	0.114466					0.11279
-0.0728273							0.0856764								0.292875	0.121855					-0.240982
0.0999261							0.205049								0.134496	0.165043					0.148178
0.0507134							0.116654								0.108113	0.141689					0.11256
-0.0829652							0.103092								0.174487	0.136691					0.133126
-0.0531865							0.127881								0.150704	0.096671					0.0858526
0.136934							0.0585244								0.144576	0.121742					0.189164
0.0764969							0.0899072								0.203399	0.144873					0.156525
-0.122853							0.0536437								0.183964	0.114133					0.1267
0.1283							0.131427								0.158703	0.139586					-0.133523
0.0912056							0.126744								0.168264	0.183732					0.0861754
-0.0832846							0.135231								0.139637	0.11364					0.101307
-0.0993412							0.115384								0.139602	0.139664					0.26997
0.0684774							-0.141036								0.106056	0.082428					-0.0802031
-0.10214							0.0742903								0.122408	0.185529					0.212321
0.0900327							0.155554								0.105502	0.136554					0.205807
-0.0685141							0.0746917								0.119287	0.18388					0.127888
-0.105501							0.142857								0.191205	0.13025					0.145355
0.144842							0.140868								0.242642	0.101132					0.125205
-0.0555433							0.168119								0.142407	0.153741					-0.134499
-0.0909345							0.0505773								-0.131298	-0.1475					0.169208
-0.0780983							0.0255357								0.12765	0.186581					-0.189498
-0.0787514							0.0979552								0.142423	0.185857					0.102626
-0.113774							0.10948								0.199512	0.029244					-0.00126129
-0.0627178							0.117714								0.065022	0.116428					0.0767955
-0.0934243							0.088647								0.109205	0.124725					-0.0924294
0.0891516							0.0705752								0.144649	0.15227					0.0733015
0.120036							0.0966078								0.172681	0.120275					0.185874
0.0924025							0.099265								0.159303	0.027841					-0.108817
0.113368							0.208553								0.145448	0.050418					-0.161736
0.103536							-0.200671								0.127543	0.143793					0.166829
0.0991977							0.221468								0.105769	0.142608					-0.126856
0.106351							-0.19379								0.0859191	0.171989					0.119009
0.0995317							0.169532								0.0914433	0.132203					0.223041
0.106101							-0.21442								0.115519	0.07114					0.173815
0.0220423							0.0948305								0.150366	0.128781					0.132606
0.0403377							-0.127094								0.102018	0.114938					0.139802
0.0748125							0.15989								0.141066	-0.05194					0.0938721
-0.0779191							0.12362								0.0707942	0.103191					-0.0886451
-0.0517216							0.139474								0.152368	0.036579					0.173248
-0.0834804							0.100253								0.103044	-0.11025					0.101712
0.076881							0.122113								0.143925	-0.23017					0.173874
-0.0612782							-0.192069								0.0843655	0.155843					-0.114009
0.109396							0.0972462								-0.14653	0.108392					0.156704
0.10748							-0.137311								-0.0559411	0.05458					0.184316
-0.0785163							0.0885189								0.140154	0.153212					-0.111779
0.082357							0.140195								0.123191	0.189351					-0.0579372
0.0958774							0.0399388								0.19471	0.106434					-0.118323
0.115209							0.11658								0.0535426	0.073332					-0.201454
0.101482							0.128734								0.0587401	0.045016					-0.112876
-0.168315							0.139474								0.117318	0.141126					0.11633
0.0973942							0.0806087								-0.00425448	0.114431					-0.0680795
-0.110138							0.133839								0.10346	0.163924					0.0893184
0.090759							0.0754863								-0.144637	0.157535					0.127034
-0.0982642							0.100253								0.146113	0.082618					0.0964958
0.12988							0.201505								0.114466	0.097146					0.124125
-0.107892							0.148873								0.121855	0.061673					0.0367672
-0.0705795							0.125647								0.165043	0.101826					-0.19396
0.136379							0.0940315								0.141689	0.10678					0.106611
0.0790458							0.00043813								0.140595	0.072037					0.10206
-0.0703199							0.0786948								0.136691	0.101039					-0.108817
-0.0593877							0.0723602								0.0966715	0.16459					-0.00391527
-0.062315							-0.0170834								0.121742	-0.01236					0.0587515
-0.0655744							0.063643								0.144873	0.139413					0.0540038
0.132557							-0.125427								0.114133	0.115815					0.10228
0.0934302							0.0459375								0.103015	0.053711					0.110259
0.115466							-0.141991								0.139586	0.082568					0.0348554
-0.0693527							0.0659892								0.183732	0.139694					0.115889
0.0775824							0.0388337								0.11364	0.167644					0.106009
-0.073684							0.174688								0.139664	0.113441					0.156968
0.135827							0.155257								0.0824281	0.105429					0.254393
-0.0273392							0.140868								0.160601	0.108508					0.0832066
0.0666684							0.118641								0.185529	0.109306					0.118362
-0.108622							0.14595								0.136553	0.111539					0.116725
-0.062537							0.197283								0.18388	0.139405					0.0840434
0.0726016							0.104069								0.13025	0.105508					0.239249
-0.070189							0.0768899								0.101132	0.144151					0.117527
0.0761074							-0.0537881								0.153741	0.136172					0.173771
-0.0962555							0.0504908								-0.147504	0.082807					0.0579676
0.149389							0.102347								0.101765	-0.0732					-0.0833214
-0.157893							0.145113								0.186581	0.114348					-0.0327919
-0.0459727							-0.104218								0.185857	0.104681					0.0992878
-0.0672361							-0.093112								0.11829	0.169678					-0.1513
0.11278							-0.00514914								0.0292435	0.082539					0.138069
-0.0562725							0.115429								0.116428	0.140537					0.229333
0.0558205							0.356324								0.124725	-0.16174					0.098119
-0.128884							0.108785								0.15227	0.072692					0.0412237
-0.0850127							0.0851803								0.120275	0.129933					0.124194
0.110088							0.1048								0.0278406	0.041444					-0.0786544
-0.0859958							0.228991								0.0504176	0.101912					0.0798111
-0.0793273							0.0857424								0.143793	0.016297					0.130307
-0.0419465							0.0471104								0.142608	0.113187					0.133637
0.0912744							0.0896139								0.171989	0.102857					0.0353525
-0.093022							0.0966872								0.132203	0.126531					0.17402
0.0451174							0.0842169								0.0711399	0.060424					0.0776598
-0.0717266							0.0699657								0.128781	0.101392					0.0670828
-0.0533636							0.234867								0.114938	0.202334					-0.125544
-0.0549505							-0.00408588								-0.051945	0.12045					0.223623
-0.0725883							0.194354								0.121342	0.097617					0.0421334
-0.0793396							-0.19331								0.103191	0.132793					0.0819269
-0.0491314							0.03394								0.0365789	0.140456					0.181342
-0.0939345							0.0754652								-0.11025	-0.09952					-0.122654
0.0824007							0.0876501								-0.23017	0.092822					-0.153283
-0.0751625							0.108778								0.155843	0.103084					0.098998
-0.132954							0.13887								0.108392	0.203583					-0.131717
-0.0612537							0.136044								0.0956888	0.107648					0.0987307
0.101754							-0.12159								0.0545796	0.10473					0.152977
0.107771							0.225433								0.153212	0.09077					-0.0833462
0.116215							0.092195								0.189351	0.120265					-0.123394
-0.0193729							0.0916369								0.106434	0.134852					0.148877
-0.0774482							0.153909								0.102545	0.032648					0.119884
-0.0724021							-0.0182464								0.11267	0.10822					0.0346302
0.0867018							0.0852128								0.0733317	0.115279					-0.133079
0.084218							0.109325								0.0450164	0.059771					-0.066307
-0.0595973							-0.220345								0.141126	0.139743					0.110513
-0.069117							0.086125								0.114431	0.149708					0.153454
0.0676819							-0.0578675								0.163924	0.077905					0.165792
0.0841422							0.0262638								0.157535	0.087636					0.100942
0.0979001							0.084395								0.139569	0.078173					0.143164
0.0739967							-0.129155								0.0826178	0.092788					0.122616
-0.0614676							0.0447397								0.0971459	0.06103					-0.0822287
-0.00118623							0.178569								0.0616731	-0.15892					0.123415
-0.100249							0.125949								0.101826	0.111109					-0.141965
0.110499							0.1369								0.10678	0.127009					0.160449
-0.0674323							-0.111569								0.0720374	0.063409					0.0537413
0.0897295							0.0738599								0.101039	0.125072					-0.0764188
-0.0719875							0.0995176								0.133291	0.067532					0.0700853
-0.0534528							-0.112555								0.12552	0.080651					0.125493
-0.0776512							0.192828								0.16459	0.094901					0.14479
-0.069486							0.0924468								-0.0123609	0.038164					0.108543
0.0858727							-0.147304								0.139413	0.095404					0.14337
-0.0672361							0.134497								0.137262	0.096309					-0.00522637
-0.0911971							0.12435								0.115815	0.009421					0.173039
0.0963458							0.0959234								0.0537111	0.10377					-0.0713684
-0.0874511							0.0837809								0.0825675	0.07678					0.0794899
-0.0527101							0.0713517								0.139694	0.058895					-0.0794851
-0.0441085							0.110439								0.167644	0.101005					-0.063158
-0.0480599							0.101727								0.113441	0.073193					0.0491537
0.0956622							0.0909351								0.105429	0.067747					0.0440697
-0.0553548							0.0514497								0.108508	0.037762					0.0914726
0.0421504							0.155565								0.109306	-0.0644					-0.0722431
0.0915706							0.0531141								0.111539	0.076488					0.0575207
0.139491							0.083464								0.139405	0.12057					0.19994
0.0983222							0.0476982								0.105508	0.085006					0.181144
0.0763406							0.127402								0.144151	0.114563					0.163991
-0.0606368							0.0857424								0.136172	0.074476					0.080139
-0.0765168							0.091913								0.0828065	-0.02178					0.101157
0.148886							0.0371034								-0.0731955	0.113887					0.0160086
0.0992533							0.0205445								0.114348	0.068513					0.104153
0.0314912							0.0376323								0.136593	0.077495					0.104504
0.102819							0.117697								0.104681	0.125837					0.138922
-0.0715367							0.0399388								0.169678	0.098354					-0.170923
0.100024							-0.122282								0.0825394	-0.17858					0.0690516
-0.0735122							0.0553218								0.134981	0.131283					0.150298
0.111536							0.00891185								0.128113	0.051402					0.0549656
0.0973794							0.0790129								0.140537	0.147018					0.0666591
-0.0724021							0.10242								-0.16174	0.089144					0.177001
0.116665							0.121254								0.0726918	0.130659					0.0352266
-0.0685987							0.0728706								0.129933	-0.13636					0.0886254
-0.067628							0.0735865								0.0414437	0.096435					0.121531
0.063103							0.150547								0.101912	0.092272					0.0393231
0.0821184							0.0908627								0.016297	0.141858					-0.0769887
-0.0481459							0.0568907								0.113187	0.093594					-0.12256
0.0949727							0.0298145								0.102857	0.006123					0.0613696
-0.035861							0.140159								0.126531	0.099112					0.0278281
0.0935343							0.0753441								0.0604236	0.087046					0.0996493
0.0906217							0.0853817								0.101392	0.116357					0.101712
-0.0618656							-0.157769								0.202334	-0.14825					0.101712
-0.0466121							0.0547865								0.12045	0.100981					0.0185437
-0.114349							0.120677								0.0976165	0.075628					0.138546
-0.0847071							0.0480896								0.132793	0.074133					-0.0744544
0.119764							0.129206								0.101612	0.116217					-0.0894899
-0.0625044							0.0812978								0.140456	0.052					0.11895
-0.0917986							0.0920615								0.0737913	0.087563					0.0816035
-0.0895534							-0.128619								-0.0995242	0.081401					0.00776812
0.0447039							-0.11482								0.0928218	0.040691					-0.009998
-0.109383							0.107006								0.103084	0.108002					-0.00886603
0.0737505							0.0700284								0.203583	0.076521					0.171818
0.0973794							0.084228								0.107648	0.007738					0.167409
-0.120484							0.0524477								0.10473	0.102246					0.0502071
0.0620656							0.0737865								0.0907704	0.096493					0.0808312
-0.0566539							0.159152								0.120265	-0.06322					-0.111181
0.0885318							0.120477								0.134852	0.082599					0.131656
-0.0274855							0.0853817								0.0326475	0.090515					-0.10477
-0.102587							0.104991								0.10822	0.030976					-0.160869
-0.0485192							0.0308729								0.115279	0.094304					0.177001
0.00032112							-0.00362545								0.0597711	0.069073					0.133643
0.10694							0.138078								0.139743	0.083777					-0.106409
0.091507							0.0951442								0.0517287	0.042883					0.0912795
0.0764995							0.0707617								0.149708	0.093268					0.0668686
-0.0501418							-0.08683								0.077905	0.030698					-0.170722
-0.103802							0.0742199								0.0591059	0.069272					0.0598241
0.119021							0.0745478								0.0876364	0.117796					-0.105308
-0.055925							0.0495089								0.0781731	0.076249					0.0379568
0.0682776							0.0905648								0.0927879	0.124434					-0.0816121
-0.060843							0.0970051								0.0610299	0.062987					-0.131989
-0.0871221							0.10242								-0.158918	0.091336					0.137699
0.0818178							0.161198								0.111109	0.086433					0.121299
-0.0541891							0.0610224								0.127009	0.060406					-0.155335
0.0611089							0.0851172								0.0634093	0.074717					0.13018
0.10366							0.0817589								0.125072	-0.08461					-0.117776
-0.0757778							0.0604371								0.0675321	0.112294					0.0698487
-0.0814897							0.117244								0.0806513	0.064872					0.184906
-0.0632951							-0.0951188								0.0949013	0.064724					0.0996352
-0.0593918							0.0577134								0.0381636	0.099989					-0.0682758
-0.0681427							0.0548891								0.103453	0.1048					0.166274
-0.00036738							0.112839								0.0954042	-0.16338					0.0945603
-0.0560333							0.104654								0.0963086	-0.04557					0.146926
-0.0542638							0.0677332								0.0993776	0.11522					0.0249974
-0.0575242							0.0502397								0.00942141	-0.14369					0.0250421
0.0829257							0.163292								0.11603	0.118819					0.200006
-0.0974037							0.0905026								0.10377	0.04624					0.065524
-0.0629114							-0.0194567								0.0925058	0.08078					0.116491
-0.06597							0.0766144								0.07678	0.130075					-0.123708
-0.0465453							0.0912193								0.058895	0.051168					0.119998
-0.0581424							0.0680623								0.101005	0.04895					-0.0578828
0.089057							0.0585244								0.0731933	0.068024					0.096755
0.0158915							-0.18884								0.067747	-0.13425					-0.0791946
-0.0416202							0.0681356								0.129178	0.070264					-0.135929
-0.0591988							-0.174384								0.0377615	0.073765					-0.0772589
-0.031956							0.158971								-0.0643976	-0.08258					-0.0711458
-0.0883729							0.0696861								0.0764883	0.059044					0.149968
-0.0757277							0.142162								0.12057	-0.01812					0.169608
-0.0583419							0.00015884								0.0850055	0.108329					-0.107676
-0.110564							-0.0468734								0.114563	0.127963					-0.0057082
-0.0630746							0.0869022								0.074476	0.077404					-0.0369797
0.0722512							0.00651574								0.0454414	0.093789					0.0822559
-0.0524416							0.0966078								-0.0217845	0.096626					0.117391
-0.0704358							0.059143								0.113887	0.087059					-0.0650067
0.116174							-0.0855921								0.0685125	0.078325					0.12023
0.0927949							-0.096711								0.0774947	-0.02256					-0.0530455
-0.0811928							-0.0485392								0.125837	0.052964					0.0669111
-0.0128062							-0.166369								0.0983543	-0.12539					0.0908306
-0.0518302							0.0456075								-0.178583	0.095726					0.0716107
-0.0453096							-0.0389478								0.131283	0.088175					-0.0732146
-0.0649961							-0.148173								0.0514017	0.109238					-0.207489
-0.0515533							0.0978861								0.147018	0.110986					0.00666975
0.0407845							0.113207								0.0891438	0.068843					-0.0772589
0.0839669							0.113123								0.130659	0.09496					0.17881
0.0660186							0.139019								-0.136363	0.064652					0.0870767
-0.0438738							0.0248318								0.142098	0.074396					-0.058958
0.0958166							0.199052								0.0964348	0.108399					0.129908
-0.0519987							0.0433916								0.0922725	0.10253					0.119259
0.0568542							0.0804178								0.0389129	0.065293					-0.100065
-0.0661671							0.116329								0.061602	-0.04893					0.0897515
-0.049235							0.0826652								0.141858	-0.02818					0.0698487
0.0517282							0.0828909								0.0935937	0.079719					-0.0721223
-0.105103							0.0208299								0.00612318	0.088401					0.0731979
-0.0686809							0.0803797								0.0991118	0.102452					-0.0949059
-0.0896096							0.0875568								0.0870457	0.028452					-0.0671806
-0.0566974							0.059143								0.116357	0.063665					-0.126242
0.073341							0.112589								-0.148247	-0.02737					0.0770047
0.0844534							0.107766								0.100981	0.101282					0.0577946
0.0199578							0.0648851								0.0756284	-0.10435					0.158622
-0.0618656							0.0510403								0.0741328	0.047949					-0.129836
-0.0858558							0.106292								0.116217	-0.11247					0.805745
0.098046							-0.0569326								0.0519998	0.067031					0.158728
-0.04791							0.0551111								0.0875626	0.123022					-0.103166
-0.0501066							0.0248318								0.0814012	0.097507					0.101712
-0.0701224							-0.0810049								0.0406913	0.101049					0.19985
-0.0663233							0.0851087								0.108002	0.115708					0.112554
0.0630155							0.0188331								0.0765215	0.062207					0.110306
0.103918							0.0356599								0.00773833	0.090617					-0.117877
0.0431209							0.0543179								0.102246	0.060342					0.0984515
-0.108345							0.0423452								0.108958	0.062942					-0.0732979
-0.057945							-0.104549								0.0964931	0.07515					-0.0968681
-0.0900037							-0.0531707								-0.06322	-0.00851					-0.0996164
-0.0577201							0.130014								0.0825985	-0.11423					0.0845287
0.0660349							0.0893834								0.0905147	0.120327					0.0506648
0.106697							0.0617721								0.0309763	-0.15566					0.0653605
0.0776553							0.0387897								0.0943037	0.073445					-0.0737206
0.0495834							-0.123295								0.0690734	0.041553					0.109054
-0.0489676							-0.0798098								0.0837765	0.087223					0.119508
0.0902175							0.12878								0.0428834	0.031906					0.122808
-0.0751134							0.094562								0.0932683	0.041058					0.0360579
-0.0587797							0.0788717								0.0306976	0.006326					-0.0361141
-0.0162148							0.0906816								0.0692723	0.08601					0.158858
0.06809							0.136089								0.105367	0.087073					-0.0756531
0.0629045							-0.104741								0.117796	0.074381					0.0979165
-0.0470739							0.0262638								0.0762488	0.115018					0.034754
-0.0642113							0.00583089								0.124434	0.053027					0.0635425
0.0452763							0.0642752								0.0629868	0.00833					0.14952
-0.0462395							0.0690851								0.0913363	0.101476					0.0815537
-0.0844534							0.0615616								0.0864326	0.099986					0.0936887
-0.0793802							0.0898319								0.0604063	0.088015					0.0807949
0.07951							0.0912193								0.0747167	0.000573					0.0182818
-0.0678181							0.138145								-0.0846115	0.012188					0.0725714
0.0530863							0.107053								0.112294	0.089332					-0.0646832
0.077935							0.124264								0.0881396	0.075252					0.051431
0.0801628							0.0446767								0.0648722	0.024235					-0.133269
-0.0496562							0.117844								0.0647244	0.071126					0.0595591
0.103646							0.0507545								0.0999889	0.069878					0.105403
-0.0564852							0.0827385								0.1048	0.074092					0.0618617
-0.0642643							-0.103691								-0.163381	0.087234					0.0815537
-0.0731813							0.0865888								-0.0455726	0.098938					0.0730286
-0.078306							0.129206								0.11522	0.058642					-0.075894
-0.0646567							0.0689678								-0.143695	0.011854					0.0638802
0.0638826							0.0681356								0.118819	0.061866					0.130141
-0.0666702							0.0688712								0.0462404	0.108401					-0.0673269
0.0403589							0.102624								0.08078	0.089909					0.0306623
-0.0438738							0.0219511								0.130075	0.082291					-0.00049536
-0.0712484							0.0934792								0.0511681	0.098548					0.0747669
-0.0651109							0.0835657								0.0489502	0.087262					-0.079526
-0.0360623							0.0970051								0.0680244	0.068769					0.0829547
0.084586							0.128997								-0.134255	0.108294					0.165601
0.0639199							-0.136616								0.0702645	0.030145					0.0737554
-0.0589803							-0.200012								0.0737652	0.103661					-0.0534292
0.0645217							0.0735401								-0.0825833	0.065628					0.0813483
-0.0806765							0.159836								-0.207379	0.079828					0.0709589
0.059573							-0.0975648								0.0590437	0.045475					0.0696006
0.0410797							0.104959								0.105937	0.070286					0.0673999
0.0993626							0.0594496								-0.01812	0.020922					0.0525615
0.0990166							0.0744271								0.108329	-0.02758					-0.100057
-0.0716583							0.00166378								0.127963	0.005478					0.218522
-0.0537149							-0.0890966								0.077404	0.039114					0.155521
-0.0535383							0.0790042								0.0937889	0.082438					-0.0198412
-0.0575242							-0.00648193								0.0966257	0.12014					0.0676171
-0.0403169							0.0642837								0.0870594	0.088488					0.0712629
-0.0526622							0.0676837								0.0783253	0.094011					-0.070119
-0.0818287							-0.115875								-0.0225573	0.023997					0.049278
0.0820225							-0.161256								0.052964	0.093682					-0.00232318
0.0739248							-0.167224								0.0946991	0.10836					0.127598
-0.0376011							0.0865888								-0.125388	0.097411					-0.00446164
0.0250853							0.0432848								0.0957264	0.084593					0.0714218
-0.0467005							0.0779521								0.0881747	0.082706					-0.0739611
-0.0434026							0.0406084								0.109238	0.106386					0.1142
-0.0185686							0.133864								0.110986	0.061319					0.144544
0.0763216							0.0550822								0.0688434	0.062479					-0.0772589
-0.0931898							-0.0948379								0.102494	0.040274					-0.0737206
-0.0596							0.0279208								0.0949597	-0.06133					0.0274587
-0.0880383							0.0265804								0.0646517	0.09148					0.0610723
0.0706105							0.043535								0.0743962	-0.02093					0.0899324
-0.100481							0.118057								0.108399	0.099665					0.107765
0.034427							0.0437911								0.10253	0.048924					0.0794264
-0.037748							0.0011195								0.0652932	-0.05767					0.106073
0.0600932							0.166686								-0.0489283	0.051471					0.0988563
-0.0520511							0.0352547								-0.240217	0.112725					0.0612193
0.0600921							0.0399388								0.0734984	-0.16461					0.0815537
0.127863							0.0567634								-0.0281791	0.09324					-0.116328
0.0902436							0.0811137								0.0797194	0.082865					-0.070054
-0.0225144							0.151016								0.088401	0.084905					0.110299
0.0842721							0.0305264								0.102452	0.069161					0.137181
-0.0494136							0.0353295								0.0284516	0.105952					0.111334
-0.0663183							0.0916459								0.0636654	0.09013					-0.0282508
-0.0846769							0.0531691								-0.0273736	0.08001					-0.0811166
-0.0469301							0.0790129								0.101282	-0.05553					0.131561
-0.093071							0.166519								0.0687024	0.000805					-0.0484978
-0.0451744							0.0295968								-0.10435	0.064734					-0.070054
-0.0524684							0.0646814								0.0479488	0.094717					0.0857238
-0.0539728							0.0628324								0.090881	0.141764					0.0142082
0.0877888							0.067007								-0.112467	0.074345					0.123685
0.0681463							-0.0643979								-0.1127	0.093535					0.106023
-0.0534064							0.0601								0.0670309	0.093789					0.116567
-0.0425577							0.0473562								0.123022	0.022843					0.0333997
0.0575656							0.0712651								0.121359	-0.03432					0.155028
-0.0646567							0.11901								0.0975071	0.098976					0.100686
-0.0784842							-0.0784235								0.101049	0.116137					0.0899752
0.0803203							0.0705104								0.115708	0.105987					0.0946698
-0.0441085							0.14221								0.0622072	0.051215					0.107106
-0.0342308							0.136089								0.0906173	0.088439					0.105403
-0.0622145							0.0578606								0.060342	-0.1606					-0.0380124
-0.0542638							0.0157282								0.0629418	0.084593					0.0879373
-0.127539							0.0267834								0.0751498	0.064					-0.0857841
0.0516955							0.0444898								-0.00851258	-0.03346					0.0730286
-0.0959011							-0.0895941								-0.114225	-0.03913					0.172167
-0.0522713							0.0469365								0.120327	0.069498					-0.0182801
-0.0770884							0.0469446								-0.155655	-0.08365					0.0501041
-0.0783515							0.111543								0.0734446	0.088588					0.049245
-0.0297606							-0.00070324								0.0415528	-0.10222					-0.0879165
0.0710542							0.0764646								0.0872234	-0.12987					-0.0819178
0.0170974							0.0752718								0.0319055	0.072317					0.0763173
-0.0808146							0.102338								0.0410578	0.083133					0.0656394
-0.0585811							0.0802603								0.00632584	-0.00568					-0.0905268
0.0638088							0.142401								0.0860104	0.057883					-0.0753866
0.0623967							0.10057								0.0870732	0.067207					0.119946
-0.0894116							0.0929618								0.0743815	0.107354					0.120995
-0.0463299							0.0668402								0.0587127	0.088365					-0.0604672
-0.048595							-0.0754432								0.0205065	0.085174					0.0787444
-0.0532776							0.0698689								0.115018	0.078249					-0.0827094
0.0566483							0.0295471								0.0530275	0.084175					0.117426
-0.0565743							0.0608225								0.00833005	0.073132					0.0700853
0.045652							-0.0806514								0.101476	0.032826					0.0530566
-0.0910716							-0.0724738								0.0999858	0.08976					0.0540313
0.0874242							0.133114								0.0880148	0.109609					0.119322
-0.0752718							0.113939								0.00057261	0.085188					-0.132217
-0.0800526							0.113123								0.0121884	0.084045					-0.103166
0.0301122							0.076008								0.0893318	0.074519					-0.0918886
-0.0469301							-0.0546243								0.0752517	-0.08836					0.0639555
0.04946							0.0548416								0.0242353	0.04209					0.114617
0.0597041							0.0100015								0.0711259	0.04233					0.031776
0.111919							0.112806								0.0698784	0.086036					0.0335036
0.102741							-0.12201								0.0740917	0.066679					-0.0556602
-0.0716583							0.0567284								0.0872338	0.076932					0.106611
-0.0613469							0.113002								0.0989377	0.071335					0.0899752
-0.0843099							0.083112								0.0586417	0.056312					0.122053
-0.059224							0.153188								0.0118545	0.096256					0.0484831
-0.0602188							0.0744271								0.0618656	0.053479					-0.0669942
-0.0556871							0.0932729								0.108401	0.043935					-0.0578828
0.0935931							0.0466646								0.0899088	0.093376					-0.0728726
-0.0430418							0.0802223								0.0822915	-0.12582					0.0262968
-0.103198							-0.132997								0.0985478	0.000111					0.0971509
-0.0445758							0.0318499								0.0872624	0.070379					0.001815
0.0448835							-0.12973								0.0687691	-0.05147					0.0624186
-0.0577349							0.0447159								0.095608	0.063614					0.0853118
-0.0471943							0.0733618								0.108294	-0.04517					0.119322
-0.0616413							0.0967611								0.0301448	0.004586					0.0804897
-0.0486699							0.0560056								0.0568495	0.068047					0.152781
-0.0553225							0.056747								0.103661	0.102666					-0.0827094
0.0588022							0.00922985								0.0656282	-0.19241					-0.126588
-0.0447076							0.0715346								0.0798284	0.034613					0.00510758
-0.0662442							-0.0608242								0.0165335	0.118536					0.0867614
0.0740474							0.0850266								0.0454747	0.09641					0.156577
-0.0646276							0.107646								0.0543218	0.088646					0.10941
-0.0540883							0.104346								0.0702861	-0.11519					-0.0801573
-0.0438305							-0.0485979								0.064141	0.062676					0.121544
0.107919							0.0185651								0.0209216	0.1093					-0.00453577
-0.00732195							0.0874726								0.0804521	0.038801					0.0798557
-0.0886077							0.0624407								-0.0275844	-0.06118					-0.107764
-0.053539							-0.0964622								0.00547818	0.040814					0.0248171
0.00042389							0.106028								0.0391144	0.071962					-0.084138
-0.0721285							0.0495089								0.0824383	0.123986					0.094751
-0.0669248							0.0495089								0.12014	0.051019					0.0807207
-0.0839769							0.0409306								-0.152121	-0.09733					-0.0689676
0.0566922							0.0662014								0.0884881	-0.10565					0.0842434
0.0745301							0.146788								0.0940108	0.065024					-0.0622773
-0.00442252							0.0297109								0.0239973	0.09296					0.138208
-0.0776146							0.0580103								0.093682	0.072488					-0.0732146
-0.0321307							0.104371								0.0994201	0.078289					0.0884638
0.0518629							-0.099749								0.10836	0.056135					0.0152439
-0.0441085							-0.0723157								0.0974108	0.069517					-0.0950227
-0.063367							0.0610979								0.0845925	0.057616					-0.0978233
-0.0383261							0.0578606								0.0827063	0.09198					0.0491979
-0.0577712							-0.0648336								0.106386	0.050518					-0.0474752
0.0253705							0.0624906								0.0613189	0.05502					0.105418
-0.0728359							0.0701007								0.0624785	0.046493					0.148407
0.0466513							-0.0421995								0.0402745	0.032475					-0.110275
0.0845179							0.0915255								-0.0613326						-0.0717896
0.0775778							0.0422676								0.0914799						0.0243784
0.0726824							-0.12647								-0.020934						0.100612
-0.0491202							0.076325								0.0996647						0.0661164
0.0736771							0.13823								0.0489238						-0.0630049
-0.0655251							0.068736								-0.0576748						0.0999975
0.0276335							-0.0671549								0.0514708						0.0773363
-0.0830086							-0.0177578								0.112725						0.0884244
0.0503137							0.0707617								-0.16461						0.11101
-0.0465591							-0.171029								0.0932405						0.0750249
0.0641065							-0.122333								0.0828652						0.101157
0.0898539							0.0567634								0.0322473						0.196911
0.0948866							0.0689764								0.0849055						-0.122365
-0.0765545							0.164498								0.069161						0.0593993
-0.0726659							0.0231377								0.105952						0.151666
-0.0670267							0.0730161								0.0901299						0.0679171
0.0605913							0.0615616								0.0800103						-0.0155093
-0.0461001							0.0632941								-0.0555339						0.0594947
-0.108881							-0.0595969								0.00080486						0.0115429
-0.0720218							0.0662323								0.064734						0.0132541
0.0596003							0.071848								0.128251						-0.0864571
0.07695							0.0516206								0.0947168						0.0548498
-0.0437465							0.0880785								0.141764						-0.0726419
-0.0540503							0.0983905								0.0743449						-0.0577756
-0.0497465							-0.0468068								0.0935351						-0.0788757
-0.0520276							-0.119875								0.0937889						-0.107077
0.0633913							0.0530597								0.0228434						0.0987917
-0.050897							0.0543825								-0.0343238						0.106082
0.0736601							0.0824932								0.0989763						0.0646093
-0.0944217							0.0848595								0.116137						0.108318
0.072997							-0.0996451								0.105987						0.135316
0.10512							-0.173768								0.0569965						0.137432
0.0802881							0.0525388								0.0512153						0.0102221
-0.0533636							-0.125064								0.0884393						-0.0567153
-0.0664366							0.0470935								-0.160596						-0.010345
-0.0525878							0.0637855								-0.101717						-0.118932
0.0815508							0.080049								0.0513722						0.0737554
0.082852							0.0457444								0.0845925						0.0581457
0.013734							0.06359								0.0639995						-0.031419
0.0466747							0.101899								-0.0334599						-0.0949202
0.0693314							0.0637855								-0.0391297						-0.0611163
0.0174639							-0.102801								0.0694979						-0.0953563
-0.0424479							0.0341097								-0.0836513						-0.0996242
-0.039596							0.0428367								0.0885879						0.0392333
-0.0392502							0.101139								-0.102224						-0.111424
-0.0666542							0.0845482								-0.129871						0.106051
-0.0665469							0.0329748								0.0723175						0.114306
-0.0502352							0.090639								0.0831331						-0.131624
-0.0600149							-0.127862								-0.00567752						-0.0619273
-0.0413828							0.147666								0.0578833						0.00261725
-0.0551326							0.0624906								0.0672074						0.0729058
-0.0997893							0.0662014								0.107354						0.0326106
-0.0511163							-0.0010068								0.0883653						0.122587
-0.0632333							0.140159								0.0625667						0.051215
-0.0437465							0.00749212								0.0652198						0.090422
0.0370604							0.0624906								0.0851742						0.0729703
0.0429679							0.0831835								0.0782485						0.018781
-0.0485937							0.085195								0.0841749						0.0794596
0.0493447							-0.0835443								0.0731325						-0.0615116
-0.0497911							-0.0777278								0.0328261						-0.0720144
-0.0745144							-0.0307333								0.0897601						-0.0587265
-0.0388061							0.0422306								0.109609						-0.0630049
-0.0404266							0.154338								0.0851879						0.0247563
0.090072							-0.112376								0.0840455						0.0532924
-0.0882583							0.0281294								0.0745191						-0.0952405
-0.0544049							0.128596								-0.0883631						-0.151104
-0.0692778							-0.113733								0.0420895						-0.0839451
0.076043							-0.0833709								0.0450652						-0.0778134
0.0231823							0.0647551								0.0423299						-0.0689676
0.0366612							0.0931808								0.0860361						0.0122558
-0.0456905							-0.0774182								0.0666793						-0.0866009
-0.0433872							-0.0900814								0.0769322						0.109677
-0.0500505							-0.104608								0.0713346						-0.0526495
-0.0558218							-0.0831654								0.0563125						-0.0965601
-0.0488221							0.0456882								0.096256						-0.0805201
-0.0491291							0.05659								0.0534788						-0.054456
-0.0396914							0.0684675								0.0439346						0.0713043
-0.0574141							0.0376137								0.0933763						-0.089786
0.0480697							0.0208299								-0.125824						0.123234
-0.0436544							0.056438								0.00011088						0.0878156
-0.0538757							-0.0503279								0.0703786						-0.136054
-0.0800072							0.0457444								-0.0514653						-0.0619273
0.0647625							0.116445								0.0636138						0.0811181
0.0317481							0.0593041								-0.0451727						0.104961
0.0343717							0.0490794								0.00458606						0.0581457
0.0461752							0.0597739								0.081463						-0.0821324
0.0763478							-0.0655544								0.0680465						0.114479
-0.119935							-0.0545734								0.102666						-0.0956034
-0.0538209							-0.0462974								-0.192411						0.139281
-0.0653544							0.0387518								0.0346128						0.0477175
0.0772719							0.102305								0.118536						-0.0659142
0.0974552							0.0728372								0.0964102						-0.0786681
0.0391335							-0.0252263								0.0886464						-0.133787
0.0630351							0.043535								-0.115194						0.121258
-0.0585902							0.0882766								0.0626764						0.0619782
0.0728137							0.0471104								0.1093						0.122768
-0.0820136							0.0571395								0.0388015						0.122053
-0.0496357							0.0879029								-0.0611809						0.0789267
0.0444309							0.00727256								0.0408142						0.0035177
-0.0530195							0.0628132								0.0719617						0.107176
0.0688829							0.0601								0.123986						-0.0668109
0.0594287							0.0964847								0.0510194						0.0546964
0.0308801							0.0904038								-0.097334						0.112417
-0.0842922							-0.0109982								-0.105653						0.122797
-0.0450405							-0.104489								0.0650238						-0.0260029
0.0669904							0.0916459								0.09296						0.16847
0.00650577							0.14232								0.0724878						0.0358154
-0.0392502							-0.201941								0.0782886						0.0642572
0.0784785							0.0875348								0.0561345						-0.062561
-0.0506161							0.0817589								0.0695174						-0.133612
-0.0860541							0.0744271								0.0576164						-0.0977008
0.102064							0.0659766								0.0919797						-0.135349
-0.00585123							0.11498								0.0505176						0.0205853
-0.0743416							0.0680702								0.0550204						0.0741128
-0.0548679							0.0296704								0.0464926						-0.0901453
-0.0537186							0.0995702								0.0324746						-0.0839451
-0.0713575							0.0599357								0.0470816						0.117648
0.048297							-0.0932345								-0.0104323						-0.0797194
-0.0596204							0.0756177								0.101225						-0.0583938
-0.0507191							0.0479205								0.0758182						0.0712243
0.0831269							0.125799								-0.0776323						-0.0434924
-0.0483701							-0.0837801								0.0485898						0.0461917
-0.0565525							0.0907198								-0.111448						0.0203113
-0.0355144							0.0952212								0.0366455						-0.0930449
0.0473687							0.0718293								0.0390981						-0.0613149
-0.0419743							0.0649506								-0.112863						-0.0633138
0.075264							-0.0204519								0.0225989						-0.0745586
-0.0176059							-0.0847803								-0.101937						0.00707552
-0.0516074							-0.127815								0.0459579						0.0446183
-0.0369312							0.026371								0.0181493						-0.0823989
-0.110439							-0.0710926								0.073863						-0.0726419
-0.0181557							0.0143281								0.0948229						0.113154
0.0474761							0.343043								0.0413456						0.0961442
0.0816618							0.029947								0.0579297						-0.0175577
-0.0465483							0.0699657								0.0266493						-0.0532327
-0.0880909							0.00547534								0.0453333						0.0531136
-0.0425631							0.023427								0.0495608						0.102684
0.024073							-0.11909								0.0713929						0.0618233
0.0619272							0.0357017								0.0427803						-0.0930163
0.0442319							-0.152221								0.0193838						-0.0639278
-0.0480683							0.045698								0.09972						-0.0552185
-0.0387671							0.0824069								0.0660376						0.015853
0.0422662							-0.0655544								0.0196714						0.119378
-0.0400773							0.0540829								0.0967879						-0.0127705
0.0434996							0.038742								0.0765138						-0.0639278
-0.0656285							-0.00264888								-0.0562891						-0.0639278
-0.045463							-0.1595								0.0711695						-0.0884869
-0.0802676							-0.0114081								0.0910508						-0.0673269
-0.0410317							0.0608225								0.116665						-0.0784502
-0.0701177							0.0975262								0.0820342						0.0628244
-0.0445758							0.0776584								-0.0156357						0.0443428
0.0315607							0.0316508								0.113494						0.104998
0.0463701							-0.0283673								0.0563172						-0.0639278
-0.0538592							-0.111873								0.0694723						-0.0748046
-0.0300143							0.0510793								0.0371233						0.0245101
0.0552261							0.053923								0.133587						-0.0707119
-0.0446177							0.0700201								0.0623336						0.0580068
0.0523361							0.0738861								0.0497108						-0.0730129
0.0348116							0.0965658								0.0571262						-0.0711373
-0.0567397							0.0433108								-0.117156						0.0498886
0.0356957							0.0760225								-0.0921683						-0.095079
0.06809							0.048344								0.0643869						0.129343
-0.04352							-0.104796								0.0421169						0.0985175
-0.039009							0.0100426								0.0737825						0.07105
-0.0464192							0.0496977								-0.107269						-0.0676968
0.0984398							0.124828								-0.0239284						-0.0915621
0.0678061							0.0441571								0.0682903						-0.0648397
-0.00347037							0.109308								0.0845467						0.0233676
-0.0676623							-0.0291538								-0.00507216						-0.0428134
0.0177691							0.0275453								0.043907						0.00873331
-0.0474696							0.00563829								0.0439726						0.0761091
-0.0619281							-0.116463								-0.111238						-0.0753866
0.0376889							0.0371219								0.0768246						0.0269129
0.00881397							0.0399388								-0.0462463						0.112097
-0.0429788							0.0574262								0.0767524						0.128306
0.0627659							0.0465617								-0.00484866						0.127952
-0.0437465							0.0129185								0.0823389						-0.102774
-0.043672							0.0820496								-0.210433						0.111606
-0.0305016							0.0715704								0.0340606						-0.0597881
-0.0417407							0.0255283								-0.112742						0.0533311
-0.0532344							-0.00426106								0.0430527						-0.0619273
-0.0417709							0.0542721								0.0552837						-0.0764619
-0.0468187							-0.0726405								-0.0624237						-0.0745586
-0.0670836							-0.0825453								0.0525305						-0.010345
-0.0702954							0.10811								0.0496577						-0.0866682
-0.0624264							0.0623066								0.0718521						0.0726639
-0.064593							0.0715704								0.074026						0.100797
0.0545791							0.136971								0.00041536						-0.0119454
0.0926003							0.0794116								0.0607704						0.0367225
0.0173591							0.0817589								0.0468536						-0.0495435
0.0531633							0.0279208								-0.104703						0.0139866
0.044547							-0.0235107								-0.0662435						-0.0617863
0.0914831							0.0610346								0.046084						0.0531136
0.048316							0.0519114								0.0552497						0.0469643
0.0688683							-0.0520396								0.0394191						0.10607
0.0490511							0.0739413								0.0545713						0.12099
-0.0513907							0.00671921								0.0593566						-0.0678865
0.0170533							0.0631639								0.0680419						0.087071
-0.0499224							-0.0764708								0.0614548						0.0375328
-0.0558218							-0.0628657								0.109755						-0.0535658
0.0415354							0.0563199								0.0545941						-0.0525264
0.0470225							0.0517159								0.113768						-0.0200979
-0.093088							0.0310194								0.0197359						-0.0825617
0.0476259							0.0444542								0.0605726						0.0277629
0.0331625							-0.0445575								-0.146248						0.0273736
-0.0188562							-0.0964804								0.0949345						-0.103607
0.0442222							0.0538555								0.0356221						-0.0638646
-0.0524201							-0.0780648								0.0922999						-0.0707119
-0.0640077							0.0489839								0.0523136						-0.166049
-0.0640845							0.101061								0.0750965						0.0373067
-0.0484451							0.0387804								0.0854172						-0.0424325
0.0454783							0.0399388								0.0790038						-0.0524295
-0.0571067							0.0479442								0.0310965						0.0908854
-0.0493676							0.112334								0.0437488						-0.062561
0.0888736							0.0457444								0.0797048						0.0546222
-0.0538363							0.134497								0.084017						0.0743217
-0.0568013							-0.0708632								0.0798031						0.0829322
-0.0515533							-0.0853901								0.0554039						0.0470355
0.0651607							0.0370847								-0.115557						0.0673999
0.0288491							0.0701007								0.0569174						-0.0577756
-0.0426837							0.0351378								-0.101437						0.054929
-0.0582238							0.10795								0.0682903						-0.0693019
-0.0522043							0.0726134								0.0512153						-0.0721317
-0.113444							0.0512541								0.0389138						0.0817671
-0.0433722							0.110227								0.0540119						0.125108
0.054472							0.124228								0.0533185						0.0136096
-0.00296995							0.0182437								0.0358645						-0.00917171
-0.0539376							-0.072229								0.0655906						-0.0956262
0.0731393							0.0447159								0.0411144						0.0570554
0.0563108							0.0972719								0.0644629						0.0666591
-0.0321565							0.0767559								-0.0605403						0.0965106
0.0503086							0.10954								0.0756892						0.0210518
-0.0849155							-0.0687675								0.0791825						-0.118744
-0.0195938							0.0937937								0.0744111						-0.0964159
0.0775625							-0.0674448								-0.0496996						0.102492
0.0506684							-0.074121								0.0470378						0.0792058
0.0371162							0.0355736								0.0473708						-0.0362705
0.0684774							0.110661								0.0189649						-0.0605943
-0.0458257							0.0820892								0.0636333						0.0390003
-0.0544075							0.0673246								0.0490406						0.0564877
-0.0466611							0.0447558								0.0113994						0.0703271
-0.0408092							-0.0423962								0.0544182						-0.0924602
-0.0396253							0.0944407								0.0595913						-0.0525264
-0.0468622							0.0399388								-0.11881						0.0318178
0.0675367							0.0399388								0.0691188						0.0314769
-0.0456044							0.0731319								0.0766354						0.0332824
0.0624654							-0.0970249								0.0380517						0.0807449
0.0706326							0.0306609								0.0674146						-0.088344
0.0492343							0.00775834								0.0661767						0.0640193
0.0177111							0.0339648								0.096507						0.0633144
0.0676839							0.0615995								0.0413176						-0.056162
-0.069469							0.0774725								0.0548116						0.063659
0.00055602							0.079779								0.0472314						0.120649
0.0799452							0.0649506								0.0310995						0.0649767
0.0374263							-0.0796707								0.0529416						0.042943
0.0366286							0.0530597								0.0597381						0.0270439
-0.0465591							0.0175709								-0.0848903						0.0273497
-0.0434957							0.063725								0.0136693						0.122379
-0.0487285							-0.101058								-0.0526248						0.0798253
-0.0443108							0.0525388								0.0594874						0.068137
-0.058634							0.0761946								0.0701937						0.114981
-0.062161							-0.0500714								0.0368897						-0.0588413
0.0784388							0.0984208								0.0212295						-0.0726419
-0.0185686							0.0561881								0.0513361						-0.0616478
0.0196523							-0.101338								0.0666138						0.0553711
-0.0338294							0.0961333								0.12443						-0.0661079
0.0452841							0.0317571								-0.0216135						0.0692085
-0.0691982							0.0529521								0.0496856						0.0461587
-0.0517657							0.0529521								0.0301929						0.0492951
-0.0714327							0.0765972								0.0677639						-0.0100337
-0.041505							-0.04541								0.0387748						0.0664541
-0.0346481							0.0333746								-0.10958						0.0245101
-0.0594367							0.0918908								0.0280314						0.0509271
0.0269004							0.0610979								0.0689836						0.0421257
-0.0477754							0.0446767								0.0915871						-0.0567153
-0.0686319							0.0217342								0.0466531						-0.069845
-0.0301233							0.0980417								-0.11672						0.0531719
0.0737638							0.0713517								0.0148343						-0.076205
-0.0516608							0.011256								0.0385405						-0.0616478
-0.00234676							-0.0120655								0.0571905						-0.0754592
0.042107							-0.0890783								0.0381711						0.0627334
-0.0494649							0.068736								0.0533006						0.0638802
0.0583002							-4.07e-05								0.0198947						-0.0705004
0.0778778							0.0623066								0.0552793						0.0501041
-0.0827349							0.0537445								0.0449667						0.0753151
-0.0468187							-0.0391774								0.0550204						0.0589448
-0.0632369							0.00025504								0.0551917						-0.0929471
0.0935684							0.0287405								0.0655636						0.0838621
-0.0498106							0.0960439								0.0982225						0.119458
-0.0294022							-0.152323								0.0505015						-0.01866
-0.0386662							0.102223								0.0651925						-0.0279748
0.0720954							0.0652017								0.0762435						-0.0591977
-0.0509833							0.0279208								0.0608981						-0.036193
0.0990411							-0.0609229								0.0424239						0.0300344
-0.0683971							0.0308794								0.0900708						-0.0750628
-0.0663895							-0.0669765								0.0665229						0.0732526
0.0270808							-0.0354118								0.0455524						0.068291
0.0205533							0.0493528								0.0575414						0.100079
0.0462551							-0.0596742								-0.0276863						-0.0545326
-0.0354526							0.0292035								0.0733399						-0.0567153
-0.0659155							0.0523418								0.0647917						0.0477175
-0.0474076							-0.057458								-0.105048						-0.117215
-0.0325761							0.100126								-0.0455889						0.0290214
0.0422992							0.0599357								0.0549058						0.0921985
0.0132428							0.0564538								-0.0147844						-0.0526495
-0.0483778							0.0434475								0.0491004						0.0753151
0.0516679							0.0411365								-0.0987267						0.140164
-0.00522237							-0.00431203								-0.139254						0.0748275
0.0181018							0.00632313								-0.0671318						-0.00043854
-0.0436027							0.0293781								0.079831						-0.0484978
-0.0424319							0.038771								0.0517637						-0.0666307
-0.0931319							-0.0787058								0.0737257						0.119322
0.0797603							0.0264604								0.0140088						0.0656394
0.0466247							-0.0825453								0.0679467						-0.0587265
0.0517077							-0.0671454								0.0860592						0.0736303
0.0334042							0.0633977								0.0803606						-0.0462285
0.0952964							0.0354722								0.0904731						-0.150547
-0.0467333							0.060619								0.0530467						-0.0183124
-0.0494819							0.0561881								0.030992						0.0194592
-0.0547141							0.036626								-0.0617777						0.0731979
-0.0251594							0.0807725								0.0465464						0.0666591
-0.072473							0.051166								0.0276986						0.0652704
-0.0488114							-0.0649478								0.0533749						0.0862297
-0.0397306							0.035366								0.0887433						-0.0279169
-0.0600149							0.0820496								0.0592574						-0.0573037
-0.0631166							0.0646814								0.0208926						0.104244
-0.0510704							0.0759286								0.0435489						-0.0290357
-0.0447459							0.0767387								0.0287695						0.0729281
-0.0598179							0.00022904								-0.0871698						0.0254483
0.0743476							0.0388975								0.0355487						0.0254483
-0.0538485							0.0200553								0.0741793						0.0509271
-0.0631354							0.0713854								0.0472658						-0.0103854
-0.039009							0.170106								0.0472045						0.0721517
-0.0733716							-0.0202788								-0.00593854						-0.0918886
0.0685271							-0.0619904								-0.0989044						0.0703271
0.0778081							0.0387804								-0.00390124						-0.0667944
-0.0546912							0.0352163								0.0404789						-0.0151006
0.0441969							-0.0200038								0.0220563						-0.0998397
-0.0519775							-0.0419956								0.0506133						-0.0616478
-0.0558218							0.156706								0.0397351						0.0262968
-0.0503605							0.0662181								0.0675125						-0.086932
0.0356779							0.0537445								0.0346128						0.0747623
-0.0249901							-0.138518								-0.0840396						0.0872459
0.0353985							0.0504908								0.0591248						-0.100453
-0.0337282							-0.0226922								0.0385405						0.0360357
0.052005							0.0551052								0.0645471						-0.0790396
-0.0392502							0.00662829								-0.092914						0.117358
-0.0373581							-0.0592367								0.0487894						-0.00187777
-0.0548217							-0.0809373								0.0661647						0.133283
-0.0356295							0.0387897								0.0926877						-0.0392133
0.0426772							0.0811137								-0.0160999						0.0225719
0.0462269							0.0642837								0.0182105						0.0241283
0.0686388							0.0399388								0.0153794						0.0267579
-0.0535724							0.0601								0.0699336						0.0558302
-0.0422061							0.132863								0.0366898						0.0211757
-0.0516608							-0.127697								-0.0645389						0.100272
-0.0434957							0.120859								0.016507						-0.0825617
-0.0698929							0.0530597								0.041564						0.0679899
-0.028664							0.0723602								-0.0840583						-0.0586137
-0.0580466							-0.0656299								0.043872						0.0225469
-0.0268674							0.108394								0.00803467						-0.0699682
-0.0538209							0.00723851								0.0432338						0.0792348
0.0274987							-0.0669765								0.0345385						0.068377
0.0864625							0.0399388								0.050266						0.108204
-0.0357884							-0.0915274								0.042639						0.0563918
-0.0296056							0.0928566								0.035535						-0.117684
0.0655936							-0.0603662								0.0514884						0.0248484
-0.0475681							-0.107783								0.0415297						-0.0770139
-0.0439959							0.0468251								0.0740217						-0.016611
0.0190629							0.0764646								0.0560736						-0.0574647
-0.0346654							0.104535								0.0303569						-0.0587265
0.0678088							0.0957073								0.0463917						0.0548498
-0.0402302							0.0670601								-0.00638994						-0.0193967
0.0379603							0.0999861								-0.016252						0.054073
-0.0692647							0.0842663								0.0661457						0.139689
-0.0630795							-0.146946								0.0650712						-0.12279
-0.0418623							0.00329315								0.0564746						0.0882779
-0.0357777							0.0471104								-0.154864						0.0534615
0.0922688							0.0585244								-0.0062026						0.0491979
-0.0217829							-0.0654876								0.075592						-0.0765024
-0.0514505							0.105646								0.0666328						-0.00285479
-0.0782715							-0.0834046								0.0273727						-0.0775424
0.0624212							-0.0446872								-0.0888764						0.0646093
0.017407							0.0456524								0.0692181						0.0640477
-0.0576757							-0.0432746								0.0476824						-0.0874421
0.0441969							0.0532152								-0.0656191						-0.0567153
0.00299495							0.0318499								-0.0316709						0.105501
0.0323256							-0.028774								0.0498277						0.00464878
0.0441456							-0.128099								0.0801147						0.062192
-0.0393865							0.0131387								0.0224508						-0.0111948
0.073779							0.239876								0.112123						0.0943043
-0.0450687							0.048266								0.0143526						0.0553859
-0.041505							0.0389049								0.0361316						-0.0494387
0.0678139							0.0586753								0.0360016						0.108708
-0.0488821							-0.027609								0.0284045						0.0508234
0.0264465							-0.0735705								0.0304699						0.00792167
-0.0349755							-0.0212614								0.0568004						0.0870268
0.00285832							-0.0450177								-0.0700017						0.0212453
-0.028418							0.0418897								0.0327492						0.00924335
0.0360244							-0.0669765								0.0608004						-0.0879981
-0.0469031							0.0504908								0.0490549						0.0208937
-0.0321307							0.0629872								0.0714253						-0.0473561
-0.0499981							0.0447159								-0.0204936						-0.0515441
-0.053393							-0.0636958								0.0720974						0.0821126
-0.0417526							0.0304784								0.077556						0.10206
-0.0787022							0.0984277								-0.107542						-0.0872685
0.0506684							0.114429								0.0493597						0.0618233
-0.0546149							0.0944672								0.0657026						0.0499794
-0.0356135							-0.0562766								0.0593888						-0.051597
0.0313526							0.0133179								0.104787						0.0192965
0.0703229							0.0864639								0.0532427						0.105833
-0.0373581							0.0506651								0.107719						-0.0662793
0.0734539							-0.0726987								0.0349826						0.0461065
0.063327							0.151002								0.104439						0.0461065
0.0115551							0.0733285								0.0637967						-0.0675103
0.07695							0.106814								0.0674435						-0.0543807
-0.0422205							-0.0313425								0.00890188						-0.0856384
0.0368954							-0.0101019								-0.091677						-0.059666
-0.0464567							-0.0421324								0.0680535						-0.0983664
-0.0579241							0.00799585								-0.0339447						0.0737798
-0.0517657							-0.0625178								0.0657454						-0.049508
-0.0337139							-0.0246703								-0.0472542						0.0292469
0.0144634							-0.0669765								0.0675963						-0.00991755
0.0590043							0.0339648								0.00603661						-0.0607236
-0.0377047							0.0259319								0.0288089						0.126643
0.0394777							0.0856764								0.0452663						-0.0585028
-0.0544423							-0.0560394								0.0442248						0.0207984
-0.0685537							-0.0832727								0.0587235						0.0831923
0.0382572							0.0483265								-0.0690296						-0.0607236
-0.0434957							-0.102801								0.0543807						-0.0605943
0.0481554							-0.0683731								0.0686802						0.0453479
-0.0604179							0.0268826								0.0386452						-0.0654019
0.0378611							0.0697808								0.0609367						-0.0840724
-0.0390451							0.00822989								0.0347539						0.0844293
-0.0729684							0.0295471								0.0585089						-0.0270911
0.048153							-0.0422659								0.0418608						-0.0711373
0.0376162							-0.0516917								-0.102491						0.0586767
0.022737							0.0712604								0.0417235						-0.119304
-0.0364893							0.0769857								-0.0650157						0.0601815
-0.0380851							0.0432848								0.0611825						-0.0904798
-0.0662353							-0.0668025								0.0282439						0.00086369
-0.0393785							0.115009								0.0473446						0.126625
0.0100788							0.0609358								0.0475583						-0.0786037
0.0368241							-0.065397								0.0373486						0.0230682
-0.0529846							-0.0831654								0.0431509						0.0667758
0.0713484							0.0680623								0.0511799						-0.0484713
-0.0475681							0.10733								-0.0224691						0.0733594
-0.0395211							0.0540829								0.046194						0.0559488
0.0362862							0.057286								0.0550525						0.0227506
0.00276611							0.0824069								0.0632743						-0.111744
-0.0426768							0.0197609								-0.00368893						0.0391202
-0.0594367							-0.0454636								-0.0377737						0.0461416
-0.0656285							0.00053036								0.0391004						0.0534999
-0.045463							0.100509								-0.0143711						0.0682649
-0.0383261							0.00881623								0.0759877						0.103541
-0.0509126							0.0519114								0.00686354						-0.0587265
0.0375223							-0.0489707								-0.141928						0.0588295
-0.0408092							0.00998552								0.0811258						0.0615233
-0.0468487							0.0512541								0.049057						0.0696466
-0.0455173							-0.0585324								0.0634151						0.088718
-0.0452349							-0.0927779								-0.0832438						-0.0453919
-0.0365352							0.0668402								-0.117181						0.0477175
-0.0434637							0.0273487								0.00461897						-0.112779
0.0439008							0.0928971								0.0209558						0.0484997
0.0310409							-0.0296546								0.0846987						-0.0215452
-0.0415185							0.100509								0.0660649						-0.0587265
-0.0191055							0.0328609								0.0753014						-0.0880362
-0.0126492							0.0760225								0.0652291						0.0330942
-0.0425577							0.0689678								0.0639828						-0.109646
-0.033322							0.0111661								0.0488278						-0.0237854
-0.041505							0.0147682								0.0816442						-0.0661079
-0.0373581							0.125514								0.0690997						0.0941664
0.0412867							0.0191802								-0.0104967						-0.0522924
0.0100886							0.0627486								0.0177167						0.0844293
0.0603648							0.0150211								-0.0501706						0.048517
-0.0785279							0.00375641								0.124264						0.0326106
-0.060201							0.0799285								-0.0917409						0.107599
-0.059507							0.00720196								0.0453658						0.0531136
0.0230082							0.0284431								-0.0171274						-0.049508
-0.0386662							0.0554582								-0.0895067						-0.0342042
0.045331							0.00666259								-0.0851149						0.048517
-0.0238209							-0.0668025								0.0481674						0.058031
-0.0101887							-0.0661896								-0.0788245						-0.0565247
-0.0594367							0.0752456								-0.0320225						0.041971
-0.043853							-0.104891								0.0487064						-0.0727981
-0.0404653							-0.0700017								0.0477296						0.0314237
-0.0565427							0.057286								0.0534522						0.0214353
-0.037748							0.0546084								0.0500454						0.0603175
0.00940525							0.057148								-0.0932801						0.0531136
0.0450542							0.079779								-0.0465531						-0.059546
0.0848753							0.0485777								0.0708164						-0.0492753
-0.0380775							0.0492017								0.0106725						0.054073
-0.00640123							-0.0623892								0.0336562						0.0572613
-0.0404653							-0.0668025								0.00263951						-0.0591977
0.0406092							0.0945311								0.0467414						-0.0505499
0.0557788							-0.0456054								-0.161399						0.0364778
-0.0448754							0.00384574								0.0808614						0.100185
0.0419735							0.0363809								0.0632025						0.0822944
-0.059447							0.0741545								-0.0387123						-0.059666
-0.0369312							0.0315822								0.0461327						0.0812819
-0.0468187							-0.0266289								0.0304484						0.0278281
0.0342245							0.0494302								0.0331724						-0.012225
-0.0364464							0.0482064								0.0271825						0.0522029
0.0135984							0.0733285								0.00515092						-0.0707201
0.0968075							0.0621345								0.0622181						0.0454709
-0.0697087							0.024718								0.0510672						0.0868559
-0.0329137							-0.0854147								-0.0106444						0.14462
-0.0380851							-0.0646846								0.0248113						0.0972733
-0.0590371							0.093378								-0.109031						0.0221824
0.0646661							0.083765								-0.0722739						-0.0352819
-0.0440733							0.0471104								-0.0132196						-0.0361141
0.052337							0.0710648								0.0528601						-0.0604672
-0.0460974							0.0433916								0.0578271						0.10448
0.0133369							0.0674945								0.052856						0.0513561
0.0596125							-0.0755385								0.0433085						0.0703042
0.0342651							0.0600541								0.0435489						-0.0662793
0.0840147							0.05659								0.0590167						0.0565775
0.06532							-0.101148								0.0684911						0.0493125
-0.0702143							-0.0629875								0.00865244						-0.0593119
-0.0375068							0.0455198								0.0553156						-0.0698865
-0.00459448							0.0476982								0.0593164						0.110133
-0.0455568							0.0317846								0.0246479						0.100004
-0.0452933							0.077586								0.0333216						0.112174
-0.0362907							0.0198145								0.00900895						-0.0607236
0.0401691							-0.109439								0.05224						-0.0734842
0.0326929							-0.0814811								0.0351919						-0.0546697
-0.0504827							0.0270417								0.0134539						0.0366623
0.0493854							-0.0638291								0.0520736						-0.059666
0.0550435							0.0207025								0.0530275						0.0340426
-0.0423256							0.0422489								0.061343						-0.0607236
0.0103745							0.0231874								-0.0840396						0.0384397
0.02162							-0.0175467								0.0381776						0.062604
0.0575667							-0.0531707								0.0625934						0.0490478
-0.0783683							0.0152163								0.0680049						-0.0669461
-0.0419784							0.018459								0.0596452						-0.0524075
-0.0355264							0.0698689								0.0534639						0.0493125
0.0395208							0.021293								0.031927						0.0530818
0.0652855							0.0672758								0.074614						-0.0633138
-0.0244403							-0.0268594								0.0239051						0.0501041
-0.0132004							0.0231955								0.0225989						-0.0643553
0.023675							0.0302236								0.0420295						0.0911101
-0.061483							0.0282569								0.047601						0.0532924
-0.0439366							0.00347058								0.0475773						-0.0696395
0.0224473							-0.131936								-0.0665735						-0.0345704
-0.0412783							-0.0355135								0.0666073						-0.0883751
-0.0399945							0.0387615								0.0425491						0.104654
0.0259065							0.0612074								0.0814573						-0.0775506
-0.0507179							0.0653955								0.0501284						-0.00637001
-0.0388061							0.104251								0.0494541						-0.0554037
0.0516884							0.0387615								0.0294462						0.0180745
0.0298							0.0916538								-0.00449838						-0.0627065
-0.0664683							-0.0680263								-0.00485213						0.0628244
-0.0501753							-0.1531								-0.0120342						-0.0536359
0.00112106							-0.0059343								0.0557163						-0.0920181
0.0112664							0.0446767								0.058862						0.0508917
0.0447788							-0.0645395								0.0320813						-0.051597
-0.0145546							0.0341564								0.07305						0.00797132
0.0341854							0.0311029								0.0565633						-0.0562504
0.0526709							0.0615995								0.0455412						0.0667758
0.0226606							-0.0905312								0.0339189						0.0897044
-0.0264337							0.0254167								-0.0751907						0.0860986
-0.0424357							0.0648227								0.0168805						0.102216
0.0438936							0.0434762								-0.0444744						-0.0554878
0.0605965							-0.0487189								0.0215006						0.0684761
0.0360244							0.0582299								-0.0335432						-0.0605943
-0.052065							0.0315994								0.0807863						0.0200612
-0.0365352							-0.0539282								0.028263						0.0999243
0.0455163							0.0591811								-0.0794955						0.107122
-0.0429092							-0.0880294								0.0542724						0.0484594
0.0361322							0.0678447								-0.0711108						-0.059546
0.0564516							-0.0659413								-0.0189255						0.0176603
-0.0178301							0.0556815								0.0409774						0.0684052
-0.029104							0.0537445								0.0455304						-0.0666226
-0.0567397							-0.0790195								0.0546199						-0.0791125
-0.0473675							0.00501041								0.045118						0.0249974
-0.0493155							0.104417								-0.0141873						-0.0680036
-0.0488821							-0.106686								0.0574046						-0.059428
0.0102233							0.0940661								-0.0959981						-0.0514921
-0.0339049							0.0292915								0.0636096						0.0606497
-0.0339049							0.0292915								0.0544182						-0.0645141
0.0265146							0.0376323								0.0327472						0.113452
-0.0342753							0.0610346								0.0472145						-0.0453919
0.00115595							-0.0174487								0.0448573						0.0104365
-0.0397092							0.0523418								0.0588641						-0.0433116
0.0381543							-0.0257645								0.0587616						-0.0212094
-0.0173705							0.0570123								0.0625083						0.0397247
-0.0527785							0.0101035								-0.123102						-0.0536359
-0.0514611							0.0294633								0.0216599						-0.0443581
-0.0622191							0.0399388								0.0761184						-0.0373991
0.0407823							-0.0162512								0.0245685						0.0222779
-0.0618885							-0.0554231								-0.0789641						0.0391416
-0.0332604							-0.0195623								0.0535577						0.056298
-0.0406997							0.0433108								0.0463158						-0.070927
-0.0436851							-0.00969202								0.033258						0.0752534
0.00547069							0.0619651								-0.0692182						-0.0838911
-0.0493824							0.0131718								0.0386598						0.0740868
0.0314361							-0.0645395								0.0285838						-0.0576702
-0.0376716							-0.0790195								0.0319889						-0.0525874
-0.0584727							0.0609358								0.0577116						-0.0657405
-0.0364464							0.0113696								0.0903531						0.0651498
0.0338435							0.107821								-0.0678381						-0.0818468
-0.046008							-0.138353								0.0479359						0.0741897
0.00898438							0.0610346								0.0524201						-0.0318941
0.0347146							0.00901417								-0.00738101						-0.0894471
-0.0554951							0.0496977								-0.0833322						0.0571021
0.0419837							0.0163703								0.00679039						-0.0300199
-0.0410561							-0.101789								-0.0025049						-0.066969
-0.00551163							0.0899543								0.0455212						-0.0696884
0.0315687							0.0612625								-0.0671602						0.0484672
-0.00347164							0.0237739								0.00571322						0.0469872
-0.0521888							-0.0882712								-0.0327284						0.0595591
-0.0351402							-0.131616								0.0415849						0.00879557
-0.0306081							0.0208299								0.0491473						-0.0505499
-0.0329137							-0.0659413								0.0500392						-0.111175
0.0724196							0.0556204								0.0490384						-0.0942251
0.0615051							0.0495089								-0.0803309						0.0477175
-0.0173877							0.0239972								0.01169						0.0579188
-0.035714							-0.00431203								-0.0403706						-0.0703162
-0.0702649							-0.0120133								-0.0136729						-0.059666
0.0635402							-0.0757936								0.00542551						0.0279813
-0.044908							0.0733618								0.0237707						-0.0033065
0.0468256							0.0842372								0.0546601						-0.0453919
0.0271697							-0.0902014								0.00375737						0.0401043
0.0585263							0.0410797								-0.05309						-0.121078
-0.02528							0.00431484								0.0655006						0.0421945
-0.060626							0.0328026								0.0509182						0.134197
0.00423375							0.0209777								0.0343363						-0.00167053
0.0708935							0.0446381								-0.0486349						0.128379
-0.0559485							-0.0704217								0.0246632						-0.0691132
0.030183							-0.0696016								0.0451415						0.0538048
-0.0446862							0.0251417								0.0505049						0.0895377
-0.0382284							0.0606973								-0.0760828						0.0893399
-0.0389276							0.0340139								0.0580963						0.0477175
0.0215018							-0.00883586								0.0608083						-0.0556602
-0.0467125							-0.0733172								0.026715						0.0445502
-0.06906							0.0676305								-0.0967181						-0.0556602
-0.0535651							0.0442517								-0.0748785						0.0131986
-0.0634423							0.0341097								0.00802999						-0.00360128
0.0462269							0.043535								0.0992297						-0.00782849
0.00192192							0.0570123								-0.135392						0.0430959
0.037815							0.0624813								0.0404129						-0.062418
0.0428365							0.0139435								0.0684807						0.0666724
0.0438424							-0.0524433								0.0310329						0.0461242
-0.0547059							0.0846386								0.0446652						0.0392559
-0.0164671							0.0283508								-0.106118						0.0437044
-0.0239218							0.0640896								-0.0598107						0.0791957
-0.00775945							0.0761779								0.0701215						-0.0794335
-0.061339							0.0248318								-0.0948469						0.0337483
-0.043141							-0.0673185								-0.0817904						-0.0444088
0.0432391							0.0355736								0.0347812						-0.0919755
0.0290712							0.041098								-0.010856						0.0963914
-0.0292553							-0.0405512								0.0684807						-0.0569799
-0.0456091							0.0152163								0.0515305						-0.0246333
-0.0214532							0.0560584								0.0497387						-0.0788444
0.0587057							0.0294633								0.067088						0.050635
0.0578216							0.0655563								0.0618736						0.0508917
-0.0553497							-0.0157349								-0.0742906						-0.0615116
0.042737							0.0215894								-0.00488182						0.0901634
-0.0388061							0.0164798								-0.0553959						-0.0155214
-0.0395507							-0.0569863								0.0402449						0.0224959
-0.0350627							0.123462								0.00024599						0.0619535
-0.05216							-0.0531707								0.0397741						-0.101602
0.00607125							-0.0575321								0.0605868						0.0420214
-0.0530716							0.0769857								0.0436252						-0.0453919
-0.0406997							-0.132221								0.0804285						0.092858
-0.0217548							0.0599357								0.0515485						0.0796267
-0.0362714							0.104813								0.0491978						-0.0116976
0.0600616							0.0482064								0.0675229						-0.0105811
-0.0466283							0.017734								0.0769053						-0.0795565
-0.0680522							0.0577134								0.0662013						0.0319502
-0.0521004							0.0399388								-0.0178075						-0.0615116
-0.00195861							-0.0342927								0.0525385						-0.0402741
0.0168337							0.0539683								0.0584717						0.0508234
-0.0546424							0.091885								-0.00245943						-0.0453919
-0.0411772							-0.0144742								0.0374926						-0.0678202
0.0395636							0.0619957								0.0373623						0.0396802
-0.0587065							-0.0509426								0.0427956						0.0834675
-0.0401178							0.11942								-0.00752919						-0.0805588
-0.0569254							0.0307349								0.0471536						-0.0211444
-0.022047							-0.0202788								0.0472314						-0.0778134
-0.0531982							-0.0597533								0.0412628						0.0741897
0.04999							-0.083587								0.0660649						-0.0340117
-0.00626928							-0.067946								0.0178185						0.0437044
-0.0288057							-0.0257127								0.0534817						-0.0413564
-0.015245							0.0619474								0.0629514						0.0461416
-0.0419784							0.0423253								0.0117374						0.0177424
-0.0784153							0.0423452								0.0174275						-0.081207
0.0345909							0.0399388								-0.0492486						0.0919415
-0.0555498							-0.0472458								0.0138708						-0.0312338
0.00993684							0.0532152								-0.0634702						-0.0796618
0.0220423							0.05659								0.045232						0.089731
-0.0350035							0.0761779								0.0320932						0.0469721
-0.0381317							0.0329183								0.0518557						-0.0631666
-0.0587507							0.0257015								0.0393355						0.00707552
-0.0809967							0.0280647								0.064495						0.0788378
0.0595087							0.0888484								0.0419117						0.0791749
-0.0344011							0.0599357								0.048129						-0.0598829
0.0593833							0.0106169								-0.00617484						0.0265299
0.0506984							-0.116851								-0.0667437						0.00543236
-0.0443149							-0.042754								0.0742296						-0.102632
-0.0547463							-0.0554808								0.0290405						-0.0543807
-0.03756							0.0619474								0.00199718						-0.0840132
0.0084201							0.0292035								0.0351454						0.0477175
-0.0612333							0.0481392								-0.0528798						0.0445151
-0.0232957							0.0355403								-0.00378223						0.0764912
-0.0359588							-0.0307333								0.0385405						0.0453479
0.0381543							0.0365745								0.0303487						0.00261725
-0.0439748							-0.0925502								0.0186537						-0.133086
-0.0377983							-0.0446592								0.04508						0.0406589
-0.0357884							0.0376506								0.0345863						-0.0545326
0.0382434							-0.0374658								0.0651507						0.0593055
-0.0382284							0.076049								0.0539801						-0.0594671
0.0213776							-0.120997								0.0566309						-0.0275439
-0.0519677							0.0269361								0.0386675						-0.0705165
-0.015368							0.00501041								-0.07787						-0.00886603
0.0565634							0.0446001								-0.0529862						-0.0121424
-0.0390803							0.0482746								-0.0235398						-0.0474573
-0.0460949							-0.0307333								-0.0752052						-0.0474573
-0.0345691							-0.0960565								0.0571905						-0.0793392
0.0298887							0.019071								0.0417134						0.00365072
0.0383889							-0.0436864								0.0126928						0.0729969
-0.0381317							0.0399388								0.0409075						0.0749796
-0.036991							0.0937614								0.0542981						-0.0613776
-0.0154293							0.070583								-0.0708293						-0.0645141
-0.022508							0.0539683								0.0243073						-0.0798803
-0.027945							0.0635816								0.0500514						0.0319502
-0.0409597							0.0576679								0.0269846						-0.0785382
0.0430999							0.0701007								-0.0198425						0.0294503
-0.0236602							-0.103984								0.0449667						0.0181732
-0.0249324							0.0556488								-0.0691379						-0.0253263
-0.0750644							0.0709197								0.0228625						-0.0262831
0.0712222							0.0526396								0.0362613						0.0547723
0.0738023							0.014567								0.0635563						0.0679899
-0.0402302							0.0735796								0.00674972						-0.054292
-0.0305877							0.0345855								0.0453057						0.0101615
-0.00256457							-0.00360897								0.0150521						-0.00762553
-0.0410429							-0.0835806								-0.0662824						0.0469872
0.0360812							-0.0697449								-0.0006098						-0.0484713
-0.0342013							0.0482064								0.0809807						-0.0412522
-0.0314457							-0.0710926								-0.0806639						0.0161699
-0.0359588							0.0585686								-0.0641346						0.0883595
0.00578169							0.0585244								0.0413384						0.0593055
-0.0482328							0.0410888								-0.0468225						0.0628244
0.0415387							0.0265565								-0.00288259						-0.0762979
-0.0393158							0.112662								-0.0346782						-0.0515441
-0.0345691							0.0604029								-0.081841						-0.0674622
-0.0310719							0.0916538								0.0802003						0.00393581
-0.0503888							-0.175194								0.049281						-0.0870511
-0.0412172							-0.0477426								0.0354049						0.0341184
-0.0318822							0.082374								0.0465112						-0.0860339
-0.0343232							0.0103136								-0.069885						-0.0111762
-0.0545024							-0.0608242								-0.0587246						-0.0351961
-0.0299576							0.0676837								0.0526846						0.0667633
0.0347117							0.0555597								0.0485336						0.0530007
0.0388943							-0.00456071								-0.077948						0.0515091
0.0229012							0.0048918								0.0312974						0.0137997
-0.0394179							-0.0621594								0.0252012						-0.0858062
0.0634997							0.00772412								-0.076147						0.0470087
-0.04592							-0.0301701								0.0331947						-0.0453919
-0.0381773							0.0795274								-0.0684383						-0.059546
0.0343257							0.00822989								-0.0776805						0.676859
-0.0298692							-0.0833709								0.0538449						0.0382364
0.00306042							0.071848								-0.0609674						0.0484997
-0.0386073							0.0304317								0.0425958						0.0137516
0.00753615							0.0585244								0.0209999						0.0646243
0.0254253							-0.11243								0.0338262						-0.0870511
0.0309153							0.0411266								0.0269438						-0.0142382
0.0213212							0.0305857								-0.0767031						0.0366015
-0.0618457							0.0100015								0.0621493						-0.002463
0.0607644							0.0399388								0.0311609						-0.0183124
0.0522715							0.0410619								0.0683985						0.053936
0.0332205							0.0211412								-0.0901251						-0.0270911
0.0345394							0.161297								0.0727058						-0.0671465
-0.0383698							0.0389805								0.050387						0.0764492
-0.0261185							0.0466128								0.0270448						0.0323262
0.0610569							0.0453522								0.0288471						0.126532
0.029907							-0.0702091								0.0513072						-0.114278
-0.047013							0.0495089								0.0573962						-0.0944737
-0.0401464							0.0529521								0.0836284						0.0975157
0.00727089							-0.0577873								-0.01261						0.033897
0.0410888							0.0693133								0.0353166						-0.0645369
-0.0279241							-0.0704965								0.0395573						-0.0674622
0.0013857							0.0375363								0.0465575						-0.0554878
0.0517028							0.0375363								0.0204245						-0.0493717
-0.0321969							0.0672461								0.0547682						-0.0603422
-0.0407603							0.0556815								-0.0143917						-0.0982938
-0.0343232							0.0249301								0.0313571						-0.0627391
0.0392655							0.0518129								0.0382923						-0.0629568
-0.0320128							0.0103293								0.0340183						0.0240486
-0.052065							-0.0993603								0.0496577						0.00882849
0.0520222							0.0167313								0.0358583						-0.0780651
-0.0450023							0.0173683								0.0153331						-0.0404016
-0.0201746							-0.0686134								-0.0635577						0.0908854
0.0365356							-0.0600027								0.028698						0.0079376
0.0336344							-0.00537367								-0.00113573						0.0398554
0.00280737							-0.0166448								0.0167955						0.00198136
0.0165531							-0.0485392								-0.0661484						0.0390479
-0.0230768							-0.0134575								0.0282147						-0.056075
-0.0492756							0.0197276								0.0316331						-0.0463879
-0.0405022							0.023324								-0.0726137						-0.0433642
-0.0345878							-0.0553953								0.0479637						-0.0793392
-0.0391813							-0.100393								-0.00310606						-0.046422
0.0343022							0.102716								0.0668063						0.0142082
-0.00321071							0.0564538								0.054443						0.0505772
0.0351149							-0.0441255								-0.0772575						-0.00283144
-0.0384676							-0.0500714								0.0271086						-0.0330082
0.0141405							-0.0903176								0.0606578						0.0500781
-0.0345786							-0.060728								0.0818171						0.0434597
-0.0449387							0.112927								-0.0735625						0.0523048
0.0363041							0.0640025								0.0329169						0.0278571
0.0257112							0.00219665								0.0409438						-0.0828666
-0.0300675							0.0578052								-0.0660587						-0.0474054
-0.0337777							0.0345049								0.0394396						-0.0412875
-0.0407157							0.0643573								0.0543372						-0.0383812
0.062157							0.059413								-0.0517484						0.0327753
-0.0641951							-0.0591945								0.0281277						0.0574934
-0.0348945							0.0599927								0.0419524						0.0255888
-0.00386744							-0.0477426								0.0335742						-0.0637458
-0.0402516							-0.0253227								0.0395952						-0.0570737
0.0648098							0.056747								-0.0190371						0.0633789
-0.0461398							0.0538555								-0.0005291						0.0396802
-0.048725							0.0494302								0.0293101						0.0644314
0.0328919							0.048709								0.0706768						-0.0688509
-0.0183864							0.0287982								0.0479383						-0.0732979
0.0732611							0.0388585								-0.0788974						0.055212
-0.0402302							-0.056019								-0.0206035						0.0638733
0.0695245							0.0575686								0.0256014						0.0248484
0.0726545							-0.0881305								0.0341353						0.0524554
0.038058							0.0447159								-0.0145359						-0.0423059
-0.0120681							-0.0649478								0.0478362						0.0421148
-0.0180825							-0.0710926								-0.0528515						0.0652704
0.069958							0.0121403								0.062756						0.0206057
-0.0384126							0.0482064								0.00868929						-0.0551597
-0.0373758							0.00772412								0.0597782						-0.0511975
-0.0497885							0.0340622								0.0559342						-0.04139
0.0451908							0.0688901								-0.0106011						-0.100175
0.0210302							-0.0340618								0.0654669						0.0849577
0.0409141							0.0101687								-0.033215						-0.0484713
0.0543292							0.05282								0.0447878						-0.0484713
-0.0532822							-0.00386774								0.0213832						0.0571021
-0.0360302							-0.0524063								-0.052393						-0.0371947
-0.0424357							0.0661227								0.0236679						-0.0535658
-0.0303766							0.0319775								0.0671611						-0.025214
-0.036841							-0.0561607								-0.0837931						-0.0463879
-0.0260231							0.0365214								-0.0582838						-0.0606184
-0.038401							0.0530597								0.0126817						0.0577016
-0.0377983							0.026371								0.0445108						-0.0693019
0.0286129							-0.056237								0.0141985						0.0484672
-0.0326813							0.0574262								0.0465038						0.0970069
-0.0419784							-0.0152627								-0.0915868						-0.0757656
0.0687581							0.0193121								-0.119174						0.0630616
0.0268417							0.0305857								-0.00949311						-0.0257912
0.041807							0.0621255								0.00812996						0.0361192
-0.0362714							0.0107015								0.032833						-0.0522363
-0.021392							0.0493528								0.0100537						0.0515494
-0.0427657							0.0174213								0.0160856						-0.0647572
0.0181948							0.00395945								0.0682828						-0.0874716
-0.0540239							0.0645625								-0.0421013						-0.0169034
0.0506759							-0.0546981								0.0413176						0.0329365
0.0748488							-0.103175								0.0343053						-0.050506
-0.0392795							-0.0439112								0.045697						-0.0155214
0.0698012							-0.0600027								-0.0588086						0.0628244
-0.0255399							0.0668053								-0.0753029						0.0260396
-0.0481651							-0.0214618								0.0421745						-0.0721712
-0.00202977							0.0363809								-0.0910701						-0.0483452
0.0594514							0.0531141								0.0391967						0.0348328
0.0358529							-0.0636958								0.0354978						-0.054456
-0.0362528							0.0574262								0.0361965						-0.0166855
0.0206428							0.0597739								-0.0692955						0.0360357
-0.00325059							0.0247092								-0.0284503						0.0536791
-0.0357777							0.035366								-0.066104						0.0398554
0.0269828							-0.0590472								-0.0934879						-0.0773213
-0.0382284							0.0642837								-0.0940868						-0.0443925
0.0403199							0.0823443								-0.0174001						-0.0867946
-0.033118							0.021293								0.0604552						0.0137354
0.0675926							-0.0166448								-0.054093						0.0247563
-0.0324224							-0.0508568								-0.00502285						0.0492951
-0.0390803							-0.0717576								-0.0720234						-0.0402302
0.0679879							0.00545037								-0.065554						-0.0600387
-0.0355458							-0.00136823								-0.0512467						0.0266877
-0.0454716							-0.0592709								0.0339238						-0.0228423
-0.0466071							0.00293882								0.0535741						0.0419002
-0.0527901							-0.109526								0.00837682						0.0533421
-0.0385503							0.0610346								0.0269021						0.0749796
0.0328959							-0.0615518								-0.0334316						0.0830591
0.0737828							0.0897466								0.00743486						-0.046422
0.0388809							0.0619474								0.0601705						-0.0463797
-0.0355458							0.0143625								0.0201349						0.059918
0.0417066							0.0164798								-0.0347605						-0.0259579
0.0409628							0.00926705								0.023819						0.0538697
-0.0337547							0.00926705								0.0423499						0.0527381
0.0390546							0.0482746								-0.0721416						0.0547723
-0.0153886							-0.0458806								-0.0181934						0.14356
0.0292873							0.11062								0.00614646						-0.0584955
-0.0417903							0.0623617								0.0439832						-0.0650743
0.0400858							0.0364385								0.0342026						-0.00442012
-0.037321							-0.0438928								-0.0573602						0.0217223
0.0447575							-0.0531707								0.0405352						0.0747111
0.0403298							-0.035637								0.0507237						0.0308437
0.0343125							0.0672461								0.020785						0.031776
0.083752							-0.0524159								0.0538006						-0.0503788
-0.0353							0.0270417								-0.0661332						-0.0474397
0.06433							-0.0683397								0.0528738						0.004513
-0.0470936							0.061255								-0.0664029						-0.00085794
0.0596698							0.096984								0.0182364						0.0313008
-0.0385903							-0.0494705								0.00920129						0.0397687
-0.0359876							0.0233422								0.0681083						0.0469229
0.0292935							-0.0539282								-0.0600552						0.0923343
-0.0244379							0.0341564								0.0580847						0.0485082
-0.00809663							0.0268287								0.0448487						0.0644314
-0.0438952							0.0137383								0.0265353						-0.0351961
0.0141661							0.0480732								0.0122182						0.00924335
-0.0321307							0.0152163								0.0770365						-0.0271964
-0.0560792							0.0332882								0.0616599						0.0309291
-0.0360843							-0.00833218								-0.0534192						0.0381314
-0.0167213							0.0268287								0.0237435						-0.0443669
0.0456333							0.021293								-0.0399463						-0.0453919
-0.0353811							0.00686692								0.0240953						-0.0385522
-0.0353772							-0.0560881								-0.0332491						-0.0218997
-0.0349783							0.0423058								-0.0629469						0.018603
-0.0101543							-0.0679981								0.0464907						0.00886269
-0.0402725							0.0610979								-0.08273						0.0119956
-0.0214427							-0.0592709								0.00288701						0.0753899
-0.0183156							0.0173962								0.0454358						0.049278
0.0664465							0.0384183								-0.0544503						0.0485082
0.0282964							0.07178								0.0320035						0.0485082
-0.0329419							0.045888								-0.0335005						0.0429279
-0.0432291							-0.0865498								0.0746686						0.022219
-0.0383698							0.0284431								-0.0650157						0.00131448
0.00962045							-0.0448116								0.0441091						-0.0225174
0.0206428							0.0409733								0.0391967						-0.0562504
0.0302422							-0.0622729								-0.0671328						0.0462536
-0.0422036							-0.0206828								-0.0440943						0.0575964
0.0331611							0.0315822								0.0320652						-0.0200979
-0.0411772							0.0182608								0.0527471						0.0559423
0.0382961							-0.0485392								0.0347187						0.0326106
0.0296988							-0.0485392								-0.0375049						0.0416557
0.0458548							0.0292915								0.0372317						0.0420214
-0.0379885							0.0248318								0.0493083						-0.0109584
0.0187903							0.0306609								-0.0262842						-4.89e-05
-0.0281447							0.0141373								0.0359665						0.0602531
-0.0503258							-0.0215588								0.026527						0.0747669
-0.0464319							-0.0382424								0.0158661						0.00928519
-0.0342461							0.0767387								0.0364224						-0.0494387
-0.0316968							-0.0112109								0.0203574						-0.0611163
-0.0396852							0.0471104								0.0498129						0.0248484
0.0138789							0.0289676								0.00191611						0.0884638
-0.039785							-0.00038765								-0.019864						-0.0150933
-0.0221116							-0.0873656								0.0429189						-0.0351961
0.0298094							-0.0759023								0.0528135						0.0393231
-0.0428817							-0.0463921								-0.0577007						-0.0453919
0.0580044							0.0624729								0.0128612						0.0354912
0.0194196							-0.0682208								0.0962745						-0.0179112
-0.0427582							-0.0508861								0.023809						0.0477175
0.0169233							-0.0924215								0.0616881						0.0700853
-0.0419809							0.0710493								0.04837						-0.0332172
-0.00826091							0.0239972								0.0345863						0.0785968
0.0333578							-0.0389167								0.0337395						0.0265299
-0.0362714							-0.0799349								-0.0512347						0.0469315
-0.0464319							0.0307349								0.050947						-0.135617
-0.0340007							-0.0909256								0.050947						-0.0300276
-0.0445892							0.0110116								-0.00583901						0.0544784
0.0190082							-0.0315764								0.0377989						0.0457426
-0.0191055							0.045698								-0.00121881						-0.0204866
-0.0436372							-0.00904811								0.0405655						-0.0493717
0.0516007							-0.0508861								-0.0531693						0.0431926
-0.0363383							0.0644809								0.0520937						-0.0916856
-0.0497651							0.0606973								0.0455412						-0.0299619
-0.037893							0.0285258								0.00562584						0.0372631
-0.0360302							0.0494302								0.0824725						0.0160086
-0.0328722							0.0566175								0.0492525						-0.0627391
-0.031818							0.0482064								0.0106831						-0.0623923
-0.0447869							0.0600764								-0.095414						0.0729969
-0.0374134							-0.00136823								0.0427992						-0.0306836
0.0361322							0.0329183								-0.0540602						-0.0954513
0.0520547							0.0399388								-0.0750665						-0.0240183
-0.0281902							-0.045509								-0.0541852						0.0607364
-0.0227476							0.0446767								0.0413176						-0.0160544
-0.00100112							-0.0531707								0.00198546						0.0750459
0.00928934							-0.0796135								0.0192213						-0.0270911
-0.0340007							-0.0508568								-0.0335808						0.0353603
-0.00303644							0.0746233								0.0196107						-0.0900397
-0.024568							0.0920131								0.0547035						-0.0609888
-0.0276789							0.0492766								0.0586106						0.0359082
0.0380045							-0.0932661								0.0656921						-0.0515441
-0.0204722							-0.0979892								0.0102585						0.0783435
0.0226606							0.0198928								0.0263806						0.0375328
0.0306555							0.0197276								0.0459876						-0.0567072
0.0361322							0.0352163								0.0120612						0.0526886
-0.0480342							0.0351378								0.00168993						-0.0545326
-0.0480342							0.0184309								-0.0638089						-0.0474397
0.0681334							0.0159115								-0.021067						0.0191484
0.0451219							0.0399388								0.0253465						0.00707552
0.0380094							0.0270417								0.0424434						0.0536181
-0.0319472							-0.0152908								0.0190922						-0.0284948
-0.0379885							-0.00038765								0.0540119						-0.0156446
-0.0319159							0.0594582								0.0389138						0.0484519
0.0172781							0.0387615								0.0398082						0.0121734
-0.0407614							0.0609358								0.0242814						0.0590625
-0.0464319							-0.0664675								-0.0450243						0.0601263
-0.0213344							-0.00755691								0.0343761						0.0381314
0.0455179							0.0363514								-0.04921						-0.0785806
-0.0480989							0.114615								0.0297765						0.0574934
-0.0129313							0.0399388								0.0369048						0.0995564
-0.0480718							0.0574262								0.0149453						-0.0393174
-0.0468251							0.0808128								-0.0200991						-0.0413222
0.0245561							-0.0622202								-0.0511359						0.0383392
-0.0318822							0.0056295								0.0357358						0.0423127
-0.0241827							0.0454347								0.0670101						-0.0687446
0.0237114							-0.0406006								-0.0379783						-0.0392133
-0.0306293							-0.00546265								0.0283687						0.0431926
-0.023096							-0.0838599								-0.0604695						0.0381559
-0.0335003							0.0359368								-0.0640542						-0.0371243
0.0171774							0.0503931								-0.0540651						-0.0684755
0.0402072							-0.021998								-0.0504935						-0.055321
0.0192684							0.0387518								0.0331389						0.0239342
0.0349566							0.00460567								0.073652						0.0706961
0.0049691							0.0328026								0.040531						-0.0483944
0.0134343							0.103133								0.0382805						-0.0523494
0.00484337							0.0364666								0.0263278						-0.0294192
-0.0369312							0.0411169								0.0246664						-0.0371243
-0.0336571							0.0469935								-0.0698915						0.0158976
0.00026316							-0.0123701								0.0357406						-0.0492136
-0.0388571							-0.0243369								0.0325338						-0.0474397
-0.04273							-0.0516351								0.0494185						-0.0371947
-0.0455444							-0.0440107								0.00287251						0.00041179
0.0174022							0.0608646								-0.0136832						0.00041179
-0.0679312							0.0515267								0.0270774						-0.0160081
-0.0384126							0.0153531								0.0043577						0.0803796
-0.0503235							0.0189791								-0.013927						0.0449189
0.0246038							0.00517333								-0.0328618						0.0563997
0.0306767							-0.014794								0.0382805						-0.0218997
-0.039837							-0.0600027								0.0322432						0.0635425
0.0603446							0.0914969								0.0356096						-0.036193
0.0250529							-0.0456054								0.00746406						0.0234173
-0.0334481							-0.0524063								0.0554211						-0.00670051
0.032807							0.0635816								-0.0674933						0.0630616
-0.0314457							-0.063439								0.0525985						-0.00485615
-0.0325579							0.00287665								0.0203976						-0.0758238
-0.0372295							-0.0508861								0.0284516						0.0350899
-0.0285718							-0.076925								0.0117364						0.0326106
-0.0382653							-0.0546603								-0.0115364						0.0610965
-0.0385903							-0.0243866								0.0658225						-0.0679752
-0.0415376							0.0638214								-0.0657336						0.0532315
0.00393779							0.0621345								-0.0144515						0.0381314
-0.0606798							-0.0650938								-0.01013						-0.0545326
-0.0360302							0.0731319								0.0206668						-0.0336147
-0.026106							0.0180793								-0.0952983						-0.0127705
-0.00607604							-0.00997078								0.0518246						0.0383392
0.0462354							-0.0274778								0.0211913						-0.0109584
-0.0303196							0.00056451								-0.0585647						-0.0453919
-0.0126793							0.0528462								0.0608992						-0.0362705
-0.0383593							0.0185984								0.0558667						0.0266119
-0.0318023							0.00872001								0.0288567						0.0741897
0.0247482							-0.0704735								0.00490968						0.0279813
0.00296547							-0.0531707								-0.0506377						0.026981
-0.0454991							-0.00362545								0.0443493						-0.0444762
0.00321469							-0.0650938								0.044417						-0.0474397
-0.0411977							0.00116191								-0.0649052						-0.0474397
-0.0326257							-0.079323								-0.0575882						-0.0474397
0.0332816							0.0491279								0.0610537						-0.0707475
-0.0598606							0.0268826								0.051186						0.0297956
-0.0388206							0.0411169								0.00072674						0.0492951
0.0322688							0.038742								0.0697701						-0.0306554
0.0483808							0.0107015								-0.0579557						-0.055376
0.0485339							0.0619651								-0.0518882						0.0677365
-0.00307105							-0.0462179								0.0425333						0.0293857
0.0641282							-0.0554516								0.0421745						0.0432394
-0.0308218							0.0528462								-0.0170735						0.0469315
0.0376343							-0.0129562								-0.029824						-0.0533626
-0.0541707							-0.0568463								-0.0487847						-0.0472939
0.00749197							-0.0980185								0.0391668						-0.0362782
0.0212234							0.0106169								0.00807732						0.018603
-0.0411017							-0.0335828								-0.0767331						0.0166588
-0.0473686							0.0225217								0.0358713						-0.0533626
-0.0262795							-0.0143309								0.0426216						0.0349502
-0.00400517							0.0271457								-0.00218418						-0.058181
0.0547324							-0.0304506								-0.0598142						0.0983436
-0.0360013							0.00822989								0.0401101						-0.0344811
-0.0216304							-0.0410471								0.0701516						-0.0158476
-0.0359452							-0.079323								-0.0256843						-0.0107248
-0.0626767							0.00926705								0.0256727						-0.0726051
-0.00051384							0.051166								-0.0702658						0.00707552
0.0423284							-0.0442375								-0.0531864						-0.0212691
0.0145852							-0.0299009								-0.0558401						0.0405813
0.0311169							-0.00355273								-0.0462797						0.0446183
-0.0201504							-0.0309447								0.0448439						-0.0453919
-0.0335613							0.0244578								0.0329387						-0.129501
-0.0309524							0.0686275								0.0530583						-0.0559894
0.00120207							-0.0636175								-0.0383504						-0.049405
-0.0310719							0.0612625								-0.0506377						-0.0395153
0.0326929							-0.0516351								0.0444734						0.0438341
0.0435677							-0.0516351								-0.0644987						0.0477175
-0.0356862							0.0423058								-0.00536849						0.0329365
0.0162057							0.0330851								-0.0463484						0.0313653
0.0486671							0.0544383								-0.0122084						-0.0494387
-0.00563651							-0.035637								-0.0173143						-0.0413564
-0.0329419							0.0332441								0.0333688						0.0274134
-0.0227139							0.0626588								0.00261272						-0.0667793
0.0595078							-0.0554516								0.00824654						-0.043347
-0.0331888							0.027248								0.0344535						0.0110335
0.065914							0.0411365								0.0252863						0.0484913
0.0378189							0.0137289								-0.0624285						0.0744905
-0.0276789							0.057286								0.0368897						0.0499396
0.0284055							-0.0947019								0.00462438						-0.058181
0.0212096							0.0796447								-0.0449806						-0.0373546
-0.0216639							0.0399388								0.0287287						-0.0483094
-0.0234685							-0.0598344								0.0302121						-0.0804616
-0.0229661							-0.0470184								-0.0628664						0.0357779
0.0115653							0.0399388								-0.0681876						0.0200612
0.0282452							0.0230649								0.0721882						0.0624641
-0.0373925							0.0135297								-0.044722						0.0421945
-0.0298146							0.00606854								0.0292127						0.0120936
0.0299866							-0.0449159								0.056665						-0.0453919
-0.0280997							0.0446381								-0.0451457						-0.0417533
0.0385255							0.0168551								-0.0684394						0.00554237
-0.0444968							-0.0621594								0.0481652						-0.0423832
-0.0351402							0.0281616								0.023473						-0.0223083
-0.0338513							0.0364385								-0.0560109						-0.0473245
-0.033322							0.106416								-0.0173823						0.0430461
-0.029203							-0.0111766								0.0247596						0.0413899
-0.0152303							-0.0402316								-0.00740453						0.0305082
0.0232896							0.0505773								-0.0286606						-0.0308923
-0.0419868							0.0742903								0.0368097						0.0559423
-0.0398588							0.0446767								-0.0556956						-0.0213464
0.00872234							-0.00537367								0.0473225						-0.0578745
0.0310409							0.0100015								0.0342957						0.0222949
0.0169131							0.0222367								0.00355647						0.0224414
0.0338142							0.0517159								-0.0417244						-0.0406384
-0.0151606							-0.0715305								0.0293316						-0.0351089
-0.0552383							-0.0599175								0.0343593						0.017104
0.0136422							0.0162698								0.0429956						-0.0443756
-0.0348986							0.0411266								0.023642						-0.0443756
-0.0275513							0.016092								0.00642115						0.0979369
-0.0276359							0.0711508								-0.0686347						-0.0567072
-0.0394786							0.0236106								0.0392843						0.0186946
-0.0154124							0.0186352								0.0490249						0.0484997
-0.0591473							0.00938765								0.0459666						0.0376287
-0.0318552							-0.0511199								0.00943398						-0.0512288
-0.0159817							0.0355065								0.0389352						0.080139
-0.0300675							0.019398								-0.00818774						-0.0641528
-0.0456692							0.0423253								0.0242698						0.0524041
-0.0314457							0.0602111								-0.00143601						0.0163533
0.0413663							-0.0531707								0.0422444						-0.0197661
-0.0238983							0.0319775								0.00532093						0.0669111
0.0333828							0.0612625								0.0349156						-0.0282864
0.00201943							-0.0580862								0.0354495						0.055212
-0.0357044							-0.0697992								0.0395764						-0.0392133
0.0447575							-0.0568463								-0.00146299						-0.0601978
-0.0521785							-0.086307								0.0174252						-0.0148988
-0.0426328							0.0186352								-0.0642412						-0.0622002
-0.0338513							-0.0554516								0.0312929						-0.0393174
0.0161698							-0.0517097								-0.0612926						-0.0403174
-0.0337777							0.0187632								-0.0568028						-0.0379553
0.0705456							0.0103136								0.0306452						-0.0265975
-0.0307205							0.0247092								0.0349156						-0.0406384
-0.0304515							-0.00623144								0.0360016						0.0429951
-0.00156513							-0.0824684								0.0315105						0.0400231
-0.032116							0.0149662								0.0101031						0.0389521
-0.0329458							-0.0516544								0.0486935						-0.0598624
-0.0302632							0.0279661								0.0656805						-0.0551597
-0.0326257							0.0292035								-0.0127742						0.053936
0.0554969							-0.0508861								0.0478783						0.0154903
-0.0239969							-0.0426564								-0.0723228						0.0376034
-0.0324459							0.0568786								0.0372755						0.0332824
0.0389002							-0.0898895								0.0299761						0.0332824
-0.0420929							-0.045509								0.0291593						2.72e-05
-0.0041344							-0.0425234								0.0419753						0.0135018
0.0303116							-0.0470184								-0.00070326						0.065463
-0.0387619							-0.0351627								-0.0377465						-0.0643004
-0.0297072							-0.0531707								-0.0461029						-0.0453919
-0.0280551							-0.0646502								0.0434686						0.0253609
0.031766							0.065882								0.0301169						0.0323423
-0.00626928							-0.0501109								0.0164102						-0.0228423
0.0200787							0.00375641								-0.0558155						-0.0782681
-0.00449959							0.062452								-0.0162793						0.00441372
0.0313633							0.0526396								-0.0633913						0.0378542
-0.0148305							-0.0610523								0.0439346						0.00628413
-0.0297606							0.0304317								-0.0607233						0.0344135
-0.0273871							-0.0531707								-0.0494072						-0.0331616
0.0299397							-0.0329928								0.0225989						-0.0211444
-0.0284448							0.0399388								0.0328283						0.0194592
-0.0429504							0.00847686								0.0219943						0.0128758
-0.0310677							-0.0561984								-0.00559423						-0.0384961
0.0353503							-0.0241491								-0.0659486						0.0537413
-0.04352							0.0184056								0.0284516						-0.0423321
-0.0233564							-0.0606342								-0.0206072						0.0378542
-0.0402109							-0.0645305								0.0148169						0.0222949
0.0101022							0.066822								0.0199165						0.0222949
0.0308838							0.076325								0.0229038						0.004513
-0.0103391							0.0559308								0.0456299						0.0278281
-0.0383593							0.0422489								0.017266						0.0132541
-0.0223712							0.0522695								-0.0433707						-0.0463962
-0.0462584							-0.0671454								0.0360207						0.0409531
0.0269127							0.00746514								0.0137648						-0.0423321
0.0199288							-0.0441255								0.0532912						0.0225719
0.0307322							0.0677867								0.0193791						0.0477175
0.0218204							0.0143446								0.0167556						-0.0272446
-0.0338423							-0.0719541								0.0294656						0.0352266
-0.0107049							0.0443172								-0.0485537						0.018781
-0.0347004							0.0598995								0.0271742						-0.0371243
-0.0381278							0.0327432								0.0356889						-0.0371243
-0.0361852							0.0327432								0.0252863						-0.0371243
0.0074859							-0.00623144								-0.0161948						-0.055081
0.0246343							0.0504908								0.0394396						-0.0403174
-0.0543582							-0.0516351								0.028258						-0.0270911
0.0436455							-0.079901								-0.038737						0.0702975
-0.0324685							-0.0561984								0.0384119						-0.0895519
-0.0309524							0.0629872								0.0245719						-0.0521811
-0.00104349							-0.0631944								0.0489759						-0.0341088
-0.0425274							-0.0189549								0.0385405						0.0264253
0.0540473							0.0832178								0.0163477						-0.0382624
-0.0237187							-0.0115916								-0.00858081						0.0381314
-0.0154293							0.00091359								-0.0804588						0.0381314
0.0474519							-0.063439								0.0151011						-0.0391599
0.052577							0.0149813								0.040502						0.0269129
-0.0368449							0.0537445								-0.0146428						-0.036193
-0.00820355							0.013397								0.00456762						-0.0473887
0.0387491							-0.0700445								0.0223201						0.0142576
-0.0126422							-0.0691443								0.038283						0.0305823
-0.00612488							-0.0675508								0.0299166						0.0319502
0.0308838							-0.0407656								-0.0470777						-0.0273955
0.0325089							-0.0478117								0.0489238						-0.0371243
-0.0219926							0.00603834								0.0355879						0.0286087
-0.0273871							-0.0234233								0.039832						-0.0564471
-0.0295083							0.0578052								0.0468902						-0.0513906
-0.0283929							0.0552055								0.0255772						-0.0340117
0.00186097							-0.045117								0.00635828						-0.0423321
-0.0281902							-0.00648193								0.0340459						-0.00996985
0.0785823							0.0149662								-0.0650544						-0.0313753
-0.0419834							0.00359099								0.0281985						-0.0354491
-0.021496							-0.0591945								0.0553013						-0.0128717
-0.0381626							0.0305857								0.0313747						0.0477175
-0.036813							0.0305857								-0.0515022						0.0119013
0.0273476							0.0522695								-0.0477237						-0.0969222
-0.0526622							-0.0248564								0.0334182						-0.0171424
[truncated: 2,183 more rows]

## Sheet: Fig_2
Cell count E15.5 section
+/+
IZ		SVZ/VZ			Qfraction SVZ/VZ per total EdU				Statistics Q fraction
EdU+/Ki67-	EdU+/Ki67+	EdU+/Ki67-	EdU+/Ki67+		+/+	+/-	-/-
85	4	120	187		0.3	0.29	0.16		One-way ANOVA
98	6	116	226		0.26	0.21	0.18		Dunnett's multiple comparisons test	Mean Diff,	95,00% CI of diff,	Below threshold?	Summary	Adjusted P Value
63	12	126	194		0.32	0.24	0.2		+/+ vs '+/-	0.032	-0,01056 to 0,07456	No	ns	0.1556
62	53	106	313		0.2	0.23	0.15		+/+ vs '-/-	0.101	0,04985 to 0,1522	Yes	***	0.0003
124	8	170	312		0.28	0.24	0.18
52	18	150	269		0.31	0.3
92	21	163	324		0.27	0.25
63	22	134	306		0.26	0.3
						0.19
+/-						0.18
IZ		SVZ/VZ
EdU+/Ki67-	EdU+/Ki67+	EdU+/Ki67-	EdU+/Ki67+
91	3	125	210
46	24	105	327
105	9	133	298
92	16	138	351
71	21	146	368
72	31	176	315
80	23	123	262
67	18	151	270
111	17	105	311
61	43	93	333
-/-
IZ		SVZ/VZ
EdU+/Ki67-	EdU+/Ki67+	EdU+/Ki67-	EdU+/Ki67+
64	38	72	269
61	41	98	360
87	25	112	325
67	54	74	306
94	17	98	336
EdU-positive cells				Statistics EdU
+/+	+/-	-/-
396	429	443		One-way ANOVA
446	502	560		Dunnett's multiple comparisons test	Mean Diff,	95,00% CI of diff,	Below threshold?	Summary	Adjusted P Value
395	545	549		+/+ vs '+/-	-34.23	-108,8 to 40,34	No	ns	0.4606
534	597	501		+/+ vs '-/-	-19.73	-109,3 to 69,89	No	ns	0.8251
614	606	545
489	594
600	488
525	506
	544
	530
Cell count P0 section
Sox2+ cells
+/+	+/-	-/-		Statistics Sox2+ cells
210	365	337
205	439	365		One-way ANOVA
151	206	249		Dunnett's multiple comparisons test	Mean Diff.	95.00% CI of diff.	Below threshold?	Summary	Adjusted P Value
149	265	273		+/+ vs '+/-	-117.6	-206.6 to -28.51	Yes	*	0.0102
177	192	333		+/+ vs '-/-	-127.9	-220.6 to -35.16	Yes	**	0.0075
152	199	279
203	404
Tbr2+ cells				Statistics Tbr2+ cells
+/+	+/-	-/-		One-way ANOVA
205	186	96		Dunnett's multiple comparisons test	Mean Diff.	95.00% CI of diff.	Below threshold?	Summary	Adjusted P Value
135	213	147		+/+ vs '+/-	-39.15	-105.3 to 26.96	No	ns	0.2669
147	122	164		+/+ vs '-/-	-3.65	-69.76 to 62.46	No	ns	0.9858
114	198	170
102
Normalised cortical length per weight				Statistics normalised cortical length per weight
+/+	+/-	-/-
0.98606	1.0395	1.20201			One-way ANOVA
1.01044	1.04985	1.09486			Dunnett's multiple comparisons test	Mean Diff,	95,00% CI of diff,	Below threshold?	Summary	Adjusted P Value
0.990402	1.02246	1.12854			+/+ vs '+/-	-0.07205	-0,1254 to -0,01870	Yes	**	0.0074
0.989648	1.0845	1.09211			+/+ vs '-/-	-0.124	-0,1969 to -0,05107	Yes	***	0.0009
1.01456	1.21315	1.1023
0.946717	1.05701
1.04498	0.974422
1.01904	1.11153
0.998156	1.18064
	1.15896
	1.10689
	1.09551
	1.07063
	1.05896
	1.02475
	0.959636
	0.999324
	1.08919
Cortical thickness (µm)				Statistics cortical thickness
+/+	+/-	-/-
423.997	357.601	365.924		One-way ANOVA
469.387	378.663	402.784		Dunnett's multiple comparisons test	Mean Diff,	95,00% CI of diff,	Below threshold?	Summary	Adjusted P Value
439.78	394.009	386.715		+/+ vs '+/-	40.57	11,13 to 70,01	Yes	**	0.0058
435.586	405.08	407.019		+/+ vs '-/-	65.66	32,53 to 98,80	Yes	***	0.0001
435.51	441.649	348.875
452.599	473.255	378.759
457.798	477.519	328.07
444.477	475.766	358.555
486.4	371.339	389.558
395.682	411.585	374.072
488.982	409.46	377.699
404.819	349.051
385.374	369.958
	363.503
	402.649
	346.037
	374.76
	388.383

## Sheet: Fig_3
Open field
distance in centre (cm)			Statistics distance in centre
+/+	+/-
466.8	1154			+/-
640.3	832.3			vs,
636.8	792.1			+/+
546	1103.8
488.8	912.1		Mann Whitney test
415.7	899.1		P value	<0,0001
565.8	488.9		Exact or approximate P value?	Exact
545.7	1095.3		P value summary	****
573.2	1010		Significantly different (P < 0.05)?	Yes
605.9	973.1		One- or two-tailed P value?	Two-tailed
408.3	856.1
570.2	792.1
383.6	686.5
215.9	837.5
461.1	682
705.9	924.2
546.4	893.6
476.1	760.8
582.6	835.5
435.8	1194.8
676.4	652.7
276.3	821.7
569	889.4
650.3	795.6
659.6	673.5
	1100.3
	1397.3
	909.8
	1014.7
time in centre (s)			Statistics time in centere
+/+	+/-
52	127.1			+/-
119.3	85.9			vs,
54.1	144.8			+/+
67.1	168.8
67.8	75.5		Mann Whitney test
38.7	87.2		P value	0.0002
93.1	60.2		Exact or approximate P value?	Exact
44	147.8		P value summary	***
46.9	136.6		Significantly different (P < 0.05)?	Yes
101.7	129.6		One- or two-tailed P value?	Two-tailed
36.9	72.2
43.7	64.6
108.9	104
19	79.4
38	101.3
44.4	98.6
66.5	66.5
50	109.5
65	69.5
59	128
131.2	49.9
35.6	63.9
77.4	88.2
72	56.4
64.3	49.3
	106.7
	198
	116.8
	88.4
Social chamber test male			Statistics Time spent with
time spent (s)
Trial 1	+/+			Empty
Littermate	Empty			vs,
157.3	92.3			Littermate
152.2	100.7
117	123.9		Mann Whitney test
161.4	106.6		P value	0.0002
124.3	26.5		Exact or approximate P value?	Exact
159.1	42.6		P value summary	***
112.8	139.3		Significantly different (P < 0.05)?	Yes
156.2	107.9		One- or two-tailed P value?	Two-tailed
227.4	65.9
256	33.1
Trial 1	+/-			Empty
Littermate	Empty			vs,
152	106.5			Littermate
166.9	87.8
171.5	63.2		Mann Whitney test
139.5	94.7		P value	<0,0001
127.9	135.4		Exact or approximate P value?	Exact
192.4	54.4		P value summary	****
219	57.8		Significantly different (P < 0.05)?	Yes
205	50.4		One- or two-tailed P value?	Two-tailed
150.6	94.1
153.3	104.2
Trial 2	+/+
Littermate	Stranger			Stranger
10.7	247.4			vs,
85.9	168.7			Littermate
93.8	134.4
20.8	245		Mann Whitney test
20.4	205.8		P value	0.0147
89.8	164.3		Exact or approximate P value?	Exact
187.5	83.9		P value summary	*
61.1	193.9		Significantly different (P < 0.05)?	Yes
190.9	74		One- or two-tailed P value?	Two-tailed
72.2	166.4
Trial 2	+/-
Littermate	Stranger			Stranger
90.9	132.9			vs,
123	111			Littermate
146.1	67.4
53.9	204.4		Mann Whitney test
167.5	4.1		P value	0.9705
132	98.5		Exact or approximate P value?	Exact
162.9	113		P value summary	ns
92	171.7		Significantly different (P < 0.05)?	No
55.4	205		One- or two-tailed P value?	Two-tailed
192.3	80.3

## Sheet: Fig_4
MYT1lL protein reduction			Statistics (MYT1L protein reduction)
+/fl	+/-			+/-
1	0.36			vs,
1	0.5			+/fl
1	0.46
			Unpaired t test
			P value	0.0002
			P value summary	***
			Significantly different (P < 0.05)?	Yes
			One- or two-tailed P value?	Two-tailed
			t, df	t=13,45, df=4
TUJ1 protein expression raw values
		+XAV939	+DAPT	+XAV939 and DAPT
+/fl	+/-	+/-	+/-	+/-
22141.7	17631.6	13000.4	26029.6	36421.9
34742.3	26518.6	15999.6	24908.4	38909.2
12648.6	7966.5	7330.68	8016.4	12965.9
15465.2	12563.6	12612.9	13766.8	15567.8
TUJ1 protein expression normalised to +/fl
						Statistics (TUJ protein levels)
		+XAV939	+DAPT	+XAV939 and DAPT
+/fl	+/-	+/-	+/-	+/-			+/-			+/- +XAV939			+/- +DAPT			+/- +XAV939 and DAPT
1	0.796307	0.587144	1.17559	1.64495			vs.			vs,			vs,			vs,
1	0.763296	0.460521	0.716947	1.11994			+/fl			+/fl			+/fl			+/fl
1	0.629835	0.579567	0.63378	1.02509
1	0.812379	0.815563	0.890178	1.00664		Unpaired t test			Unpaired t test			Unpaired t test			Unpaired t test
						P value	0.001		P value	0.0019		P value	0.2688		P value	0.2344
						P value summary	***		P value summary	**		P value summary	ns		P value summary	ns
						Significantly different (P < 0.05)?	Yes		Significantly different (P < 0.05)?	Yes		Significantly different (P < 0.05)?	No		Significantly different (P < 0.05)?	No
						One- or two-tailed P value?	Two-tailed		One- or two-tailed P value?	Two-tailed		One- or two-tailed P value?	Two-tailed		One- or two-tailed P value?	Two-tailed
						t, df	t=6,015, df=6		t, df	t=5,247, df=6		t, df	t=1,218, df=6		t, df	t=1,322, df=6

## Sheet: Fig_5
Multi electrode array human C1
	spikes			Statistics spikes
	+/fl	+/-
#1	9921	16328			+/-
	10043	11092			vs,
	9865	14694			+/fl
	8887	18838
	8698	4467		Mann Whitney test
	10778	9609		P value	<0,0001
				Exact or approximate P value?	Exact
#2	8101	8392		P value summary	****
	2479	12728		Significantly different (P < 0.05)?	Yes
	5169	12146		One- or two-tailed P value?	Two-tailed
	3728	14038
	8080	13756
	9291	10382
#3	6809	15923
	7428	6155
	11566	4093
	9258	19774
	3500	6452
	4093	4902
#4	11574	10519
	3754	13935
	18970	17646
	3130	12728
	3368	7770
#5	6168	8146
	3429	10303
	6465	13583
	5980	18697
	7433	41643
	5332	6729
#6	1960	16828
	3794	19075
	4475	26975
	1140	4474
	11359	36213
	7523
	network spikes			Statistics network spikes
	+/fl	+/-
#1	41	185			+/-
	24	51			vs,
	40	254			+/fl
	45	190
	54	1		Mann Whitney test
	41	279		P value	0.0008
				Exact or approximate P value?	Exact
#2	2	3		P value summary	***
	6	86		Significantly different (P < 0.05)?	Yes
	6	7		One- or two-tailed P value?	Two-tailed
	1	3
	18	5
	3	204
	3	13
	21	2
#3	36	55
	109	120
	6	55
	5	71
		153
#4	48	63
	23	267
	42	83
	47	79
	63	103
	39	70
#5	28	137
	52	209
	46	169
	3	4
	100	181
	37
Multi electrode array mouse
	spikes				Statistics spikes
	+/+	+/-	-/-
	1076	7079	235		One-way ANOVA
	1561	7489	24483		Dunnett's multiple comparisons test	Mean Diff,	95,00% CI of diff,	Below threshold?	Summary	Adjusted P Value
	4215	6643	1351		+/+ vs '+/-	-10913	-18325 to -3501	Yes	**	0.0027
	4549	1164	61207		+/+ vs '-/-	-18276	-27505 to -9046	Yes	****	<0,0001
	1149	1869	10013
	1771	7742	26031
	4686	3628	5936
	4713	6420	26357
	3684	1745	41101
	189	1428	40441
	1457	1586	38780
	825	902	35446
	964	988	8947
	2789	6907	11036
	3336	2425	22730
	1649	9174	19276
	9531	10608	3225
	3090	2025	2071
	2415	7907	23515
	7538	7086	24519
		4787
		548
		6356
		96
		14318
		21229
		12923
		11563
		53846
		39092
		6289
		20287
		13918
		37423
		32625
		610
		11077
		251
		1031
		22963
		15979
		60588
		55039
		25303
		36961
		12981
		5449
		32148
		30944
		17079
		8666
		9210
		17057
		1474
		13137
		16382
		16185
		13067
		6699
		22731
		26526
		1542
		3163
		13793
		27918
		8040
		4050
		26350
		29597
	network spikes				Statistics network spikes
	+/+	+/-	-/-
	5	140	6		One-way ANOVA
	12	111	58		Dunnett's multiple comparisons test	Mean Diff,	95,00% CI of diff,	Below threshold?	Summary	Adjusted P Value
	59	92	5		+/+ vs '+/-	-66.8	-115,3 to -18,29	Yes	**	0.0052
	63	13	133		+/+ vs '-/-	-66.8	-127,1 to -6,485	Yes	*	0.0277
	8	28	77
	1	91	142
	79	42	45
	59	65	153
	17	56	66
	1	19	55
	4	20	7
	3	12	8
	3	7	63
	13	43	70
	11	11	32
	10	137	56
	53	255	193
	11	12	120
	3	145	243
	16	123	235
		24
		4
		14
		61
		119
		21
		26
		155
		134
		34
		256
		115
		186
		146
		2
		20
		1
		2
		289
		251
		445
		432
		88
		334
		15
		23
		193
		158
		31
		17
		56
		116
		2
		18
		71
		76
		21
		9
		153
		160
		9
		20
		39
		68
		34
		15
		48
		75
Patch clamp acute brain slices
	Amplitude (pA)			Statistics amplitude
	+/+	+/-
#1	26.6117	19.8419			+/-
	12.3212	17.427			vs,
	22.2577	31.9039			+/+
		13.5245
		18.9764		Mann Whitney test
		17.9389		P value	0.5111
				Exact or approximate P value?	Exact
#2	19.2039	33.8445		P value summary	ns
	23.5831	35.9338		Significantly different (P < 0.05)?	No
	18.2453	14.093		One- or two-tailed P value?	Two-tailed
		27.0987
		25.9781
		24.4729
		33.6803
		17.7567
		24.0869
		15.9435
#3	28.366	21.9219
	25.4812	13.6618
	20.1648	13.3039
	23.0819	17.2527
	19.8153	23.9312
	22.2554	23.9312
	19.9617	22.3087
	42.4054
	24.6503
	Frequency (Hz)			Statistics frequency
	+/+	+/-
	2.77242	7.19343			+/-
	0.840302	2.33823			vs,
	1.53046	2.27771			+/+
		3.78243
		4.59925		Mann Whitney test
		3.98308		P value	0.047
				Exact or approximate P value?	Exact
	3.42064	10.05		P value summary	*
	8.45548	14.1357		Significantly different (P < 0.05)?	Yes
	6.01145	10.2855		One- or two-tailed P value?	Two-tailed
		13.5329
		3.74853
		5.48845
		6.96902
		2.64286
		16.687
		5.36846
	14.6965	22.6423
	9.17443	12.5376
	2.10483	5.18319
	3.3487	6.78364
	4.63434	8.53332
	2.56462	8.53332
	6.76646	11.0193
	3.3784
	10.1144

## Sheet: Fig_6
RNASeq DIV11 primary hippocampal cultures counts
Scn5a			Tubb3			Hes1
+/+	+/-		+/+	+/-		+/+	+/-
578.498	1163.43		29852.9	11645.7		154.379	371.876
666.799	730.151		34262.1	26384		174.898	280.827
810.265	801.561		27448.4	27652.2		237.226	281.571
qPCR DIV11 primary hippocampal cultures
Scn5a
+/-			-/-
GFP overexpression	Myt1l overexpression		GFP overexpression	Myt1l overexpression		Statistics Scn5a
1	1.42436		1	1.03137
1	0.721319		1	0.874309			+/- + Myt1l			-/- + Myt1l
1	0.901381		1	0.406701			vs,			vs,
1	0.710064		1	0.411964			+/- + GFP			-/- + GFP
1	1.02673		1	1.27767
1	1.1116		1	0.932177		Mann Whitney test			Mann Whitney test
1	0.709596		1	1.05961		P value	0.0382		P value	0.0193
1	0.599304		1	0.39157		Exact or approximate P value?	Exact		Exact or approximate P value?	Exact
1	1.00951		1	2.06674		P value summary	*		P value summary	*
1	0.381846		1	0.414		Significantly different (P < 0.05)?	Yes		Significantly different (P < 0.05)?	Yes
1	0.505309		1	0.512		One- or two-tailed P value?	Two-tailed		One- or two-tailed P value?	Two-tailed
1	1.10535		1	0.418
1	0.856966		1	0.692
1	0.84171		1	0.128
1	0.779		1	0.462
1	1.267
1	0.258
1	0.172
1	0.228
Hes1
+/-			-/-
GFP overexpression	Myt1l overexpression		GFP overexpression	Myt1l overexpression		Statistics Scn5a
1	0.941831		1	0.54434
1	0.711743		1	0.784311			+/- + Myt1l			-/- + Myt1l
1	0.789274		1	0.69254			vs,			vs,
1	1.12066		1	0.509324			+/- + GFP			-/- + GFP
1	1.22944		1	0.46669
1	0.814702		1	0.552526		Mann Whitney test			Mann Whitney test
1	0.421796		1	0.622808		P value	0.0002		P value	0.0019
1	0.416207		1	0.299024		Exact or approximate P value?	Exact		Exact or approximate P value?	Exact
1	0.455176		1	1.56907		P value summary	***		P value summary	**
1	0.549559					Significantly different (P < 0.05)?	Yes		Significantly different (P < 0.05)?	Yes
1	0.530921					One- or two-tailed P value?	Two-tailed		One- or two-tailed P value?	Two-tailed
1	0.781353
1	0.878985
1	0.739056
Genetic rescue
	mouse_spikes							mouse_spikes_normalised							Statistics normalised spikes
	+/+ + GFP	+/- + GFP	-/- + GFP	+/+ + Myt1l	+/- + Myt1l	-/- + Myt1l		+/+ + GFP	+/- + GFP	-/- + GFP	+/+ + Myt1l	+/- + Myt1l	-/- + Myt1l
#1	32497	58058	100665	30031	26067	16771		1.58188	2.82612	4.90013	1.46184	1.26888	0.816372		Two-way ANOVA
	24525	35367	40538	13923	4230	16905		1.19382	1.72158	1.97329	0.677738	0.205906	0.822895		Dunnett's multiple comparisons test	Mean Diff,	95,00% CI of diff,	Below threshold?	Summary	Adjusted P Value
	4608	44383	56488	15328	18640	19750		0.224306	2.16046	2.7497	0.74613	0.90735	0.961382
		53759	36982		16539	56433			2.61686	1.80019		0.805079	2.74702		+/+ + GFP vs. '+/- + GFP	-0.7095	-1,319 to -0,1002	Yes	*	0.0169
		29922	67966		14361	9820			1.45653	3.30842		0.699059	0.478014		+/+ + GFP vs. '-/- + GFP	-1.184	-1,890 to -0,4790	Yes	***	0.0003
		61090	1761		6445	10184			2.97371	0.0857212		0.313727	0.495733		+/+ + GFP vs. '+/+ + Myt1l	-0.00826	-0,6956 to 0,6791	No	ns	>0,9999
		31780	67137		16309	15570			1.54697	3.26807		0.793883	0.75791		+/+ + GFP vs. '+/- + Myt1l	-0.3039	-0,9166 to 0,3087	No	ns	0.548
		24457	32110			3646			1.19051	1.56304			0.177479		+/+ + GFP vs. '-/- + Myt1l	-0.2134	-0,9187 to 0,4919	No	ns	0.8774
		36579	51384			7433			1.78058	2.50125			0.361821
			29569							1.43935
			34407							1.67485
			25871							1.25934
#2	59371	103634		23203	6568			1.54923	2.70422		0.605459	0.171385
	41443	23463		12285	19207			1.08141	0.612243		0.320565	0.501187
	14155	15174			20559			0.36936	0.39595			0.536466
		25560			9368				0.666962			0.244449
		50280			25003				1.31201			0.652428
		13025			10157				0.339874			0.265037
		29332			15185				0.765389			0.396237
		63509			28502				1.6572			0.743731
		31883			9766				0.831955			0.254834
		42351			25773				1.10511			0.67252
		31545			5650				0.823135			0.147431
		37577			4313				0.980534			0.112543
		37859			18814				0.987892			0.490932
		28255							0.737286
#3	41624	5457		32073	12005			1.27016	0.16652		0.978708	0.366333
	43319	84976		41377	70139			1.32188	2.59304		1.26262	2.14029
	17336	9385		53829	29736			0.529008	0.286383		1.64259	0.907395
	28804	70185		4877	50401			0.878955	2.1417		0.148822	1.53799
		33728		65234	96865				1.02921		1.99062	2.95584
		38815			10938				1.18444			0.333773
		51634			5378				1.57561			0.16411
					50226							1.53265
		42726			35110				1.30378			1.07138
		43563			64526				1.32933			1.96901
		27844			39283				0.84966			1.19872
		58254			49482				1.77762			1.50994
		46361			129395				1.41471			3.94849
#4	23113	43521	83893	51741	78494	107137		0.527317	0.99292	1.914	1.18046	1.79082	2.4443
	33456	125110	188767	60650	94425	93313		0.76329	2.85435	4.30667	1.38371	2.15428	2.12891
	56668	80020	84293	96102	157305	79590		1.29287	1.82563	1.92312	2.19254	3.58887	1.81582
		94310	79112		34264	34506			2.15166	1.80492		0.781724	0.787245
	58521	95233	52974	44661	37192	49475		1.33514	2.17272	1.20859	1.01893	0.848525	1.12876
	77188	49365	55789	43691	119885	63701		1.76102	1.12625	1.27281	0.996798	2.73514	1.45332
	14042	123596	84888	47331	23043	78751		0.320364	2.81981	1.9367	1.07984	0.52572	1.79668
		66083	32632		88867	58553			1.50767	0.74449		2.02748	1.33587
		49351	112054		77925	89459			1.12593	2.55648		1.77784	2.04098
			95402			67522				2.17657			1.5405
			78381			11960				1.78824			0.272864
						59978							1.36838
Scn5a KD rescue
	mouse_spikes							mouse_spikes_normalised							Statistics normalised spikes
	+/+ + GFP	+/- + GFP	-/- + GFP	+/+ + Myt1l	+/- + Myt1l	-/- + Myt1l		+/+ + sh0	+/- + sh0	-/- + sh0	+/+ + shScn5a	+/- + shScn5a	-/- + shScn5a
#1	41434	40080		12184	57458			1.67238	1.61773		0.491777	2.31915			Two-way ANOVA
	23645	23458		12048	44398			0.954371	0.946824		0.486287	1.79201			Dunnett's multiple comparisons test	Mean Diff,	95,00% CI of diff,	Below threshold?	Summary	Adjusted P Value
	14630	53227		5274	18585			0.590503	2.14837		0.212872	0.750137
	8359	60732		19615	39884			0.33739	2.4513		0.79171	1.60982			+/+ + sh0 vs. '+/- + sh0	-0.6119	-1,086 to -0,1374	Yes	**	0.0061
	10823	37169		14806	35115			0.436843	1.50023		0.597607	1.41733			+/+ + sh0 vs. '-/- + sh0	-0.6372	-1,173 to -0,1014	Yes	*	0.0134
	12668	31880		14636	5593			0.511312	1.28676		0.590746	0.225747			+/+ + GFP vs. '+/+ + shScn5a	0.3401	-0,1220 to 0,8022	No	ns	0.2201
	12146			22834				0.490243			0.921637				+/+ + GFP vs. '+/- + shScn5a	-0.0581	-0,5356 to 0,4194	No	ns	0.9979
	12988			12747				0.524228			0.514501				+/+ + GFP vs. '-/- + shScn5a	0.05602	-0,4798 to 0,5918	No	ns	0.9985
	22984			11032				0.927692			0.445279
	21747			19986				0.877763			0.806685
	34096			26453				1.3762			1.06771
	48967			13818				1.97643			0.557729
	42898			34006				1.73147			1.37257
	24661			29603				0.99538			1.19485
	24308			26113				0.981132			1.05399
	29249			21585				1.18056			0.871225
	35580			17125				1.4361			0.691208
				10863							0.438458
#2	8066	71780	35853	3364	8523	12847		0.62994	5.60589	2.80005	0.262722	0.665631	1.00333
	16765	24958	15298	13583	13367	15585		1.30932	1.94917	1.19475	1.06081	1.04394	1.21716
	5175	6530			20297			0.404158	0.509981			1.58516
	14912	6173			21162			1.1646	0.4821			1.65271
	19104	12324			19621			1.49199	0.962482			1.53236
		24301							1.89786
		11025
#3	26915	19882	20031	24019	37335	35136		0.975099	0.720301	0.7257	0.87018	1.3526	1.27294
	33938	23104	29834	49161	29458	24254		1.22953	0.837031	1.08085	1.78105	1.06723	0.878694
	21954	19452	24802		7936	32647		0.795368	0.704723	0.898547		0.287512	1.18276
		39285	22178		74281	18459			1.42325	0.803483		2.69111	0.668748
		36113	20538		34047	18831			1.30833	0.744068		1.23348	0.682225
		28086	20448		41827	20720			1.01752	0.740807		1.51534	0.750661
		28853	13655		51688	20964			1.04531	0.494705		1.8726	0.759501
		100964	17831		16629	29663			3.65781	0.645996		0.602449	1.07466
		96074	37125		60635	26431			3.48065	1.34499		2.19673	0.957564
			40895			39149				1.48158			1.41832
			93976			25533				3.40464			0.92503
			36402			56295				1.3188			2.0395
#4	20018	14273	22528	3864	2353	9208
	27109	12705	13302	3284	4951	10651		0.773633	0.551606	0.870636	0.149331	0.090936	0.35586
	30499	13996	14569	2313	6914	10762		1.04768	0.491008	0.51408	0.126916	0.191341	0.411628
		15512	48020		1786	8347		1.17869	0.540901	0.563046	0.0893902	0.267204	0.415917
		10976	41160		3339	6345			0.59949	1.85582		0.0690233	0.322585
		27423	22262		5619	17710			0.424188	1.5907		0.129042	0.245214
		39767			5342				1.05981	0.860356		0.217157	0.684436
		10089			6328				1.53687			0.206451
		10129			11477				0.389908			0.244557
		21729			4227				0.391454			0.44355
		26101			2580				0.839757			0.16336
		8441			7799				1.00872			0.0997089
		15991			3919				0.326218			0.301407
		16482			7961				0.618002			0.151457
		26011			4998				0.636977			0.307668
		10092			4062				1.00524			0.193157
		61966			7251				0.390024			0.156983
		14612			6152				2.39479			0.280228
		29553			3444				0.564708			0.237755
		38571			6128				1.14213			0.1331
		15612			11749				1.49065			0.236828
									0.603355			0.454062
#5	12324	16235	4856	3853	7626	10255
	6555	12899	20862	2462	9033	5378		1.35987	1.79143	0.535829	0.425154	0.84148	1.13157
	14067	15799	28758	3192	6195	5201		0.723302	1.42332	2.30199	0.271666	0.996734	0.593428
	11424	26270	17737	11864	3969	11184		1.5522	1.74332	3.17326	0.352217	0.683579	0.573897
	943	17477	25507	2545	2877	10590		1.26057	2.89873	1.95716	1.30912	0.437954	1.23408
		8260	13532	7012	9021	5186		0.104054	1.92848	2.81453	0.280824	0.317459	1.16854
		9028	21720		1788	6254			0.911438	1.49317	0.773729	0.99541	0.572242
		3972	34861		2291	3388			0.996182	2.39666		0.197294	0.690089
			2948		1916	12851			0.438285	3.84669		0.252797	0.373844
			13729			2578				0.325293		0.211418	1.41803
			30031			6778				1.51491			0.284466
			1308			4199				3.31373			0.747909
			10326			5640				0.144329			0.463333
			19564			14270				1.13941			0.622338
			24172			6692				2.15876			1.5746
										2.66723			0.738419
	human_spikes					human_spikes_normalised					Statistics normalised spikes
	+/fl + sh0	+/- + sh0	+/fl + shScn5a	+/- + shScn5a		+/fl + sh0	+/- + sh0	+/fl + shScn5a	+/- + shScn5a
#1	2720	5775	8741	2093		0.779705	1.65544	2.50566	0.599971		Two-way ANOVA
	1344	13111	5138	5180		0.385266	3.75835	1.47284	1.48488		Dunnett's multiple comparisons test	Mean Diff,	95,00% CI of diff,	Below threshold?	Summary	Adjusted P Value
	4019	12778	2089	4646		1.15207	3.66289	0.598825	1.3318
	5871	12836	2857	4712		1.68296	3.67952	0.818977	1.35072		dcre sh0 vs. cre sh0	-1.187	-2.198 to -0.1761	Yes	*	0.0185
		11476	3669	1748			3.28967	1.05174	0.501075		dcre sh0 vs. dcre sh9	0.5071	-0.4963 to 1.511	No	ns	0.4533
		12598	1293	5507			3.61129	0.370646	1.57862		dcre sh0 vs. cre sh9	-0.3172	-1.313 to 0.6786	No	ns	0.7589
			2093	18314				0.599971	5.24982
			2295	13877				0.657876	3.97793
#2	3207	5797	1040	1960		1.11328	2.01238	0.317288	0.84529
	3296	1663	774	519		1.14418	0.577297	0.568618	0.753645
	4232	2094		859		1.4691	0.726915	0.679009	0.826198
	2147	2102		6602		0.745314	0.729692	0.424555	1.41773
	1469	2403				0.509951	0.834182	0.701227	0.813701
	2933	6748				1.01817	2.34251	0.369012	2.11236
		6886					2.39042		1.18688
									2.38799
Pharmacological rescue
	mouse_spikes							mouse_spikes_normalised							Statistics normalised spikes_before
	+/+	+/-	-/-	+/+ + Lamo	+/- + Lamo	-/- + Lamo		+/+	+/-	-/-	+/+ + Lamo	+/- + Lamo	-/- + Lamo
#1	16854	9276	34602	20607	8332	21118		0.720508	0.396549	1.47923	0.880948	0.356193	0.902794		Two-way ANOVA
	26992	18311	34390	21115	15143	18488		1.15391	0.782795	1.47017	0.902665	0.647363	0.790361		Dunnett's multiple comparisons test	Mean Diff,	95,00% CI of diff,	Below threshold?	Summary	Adjusted P Value
	24512	9231	26647	14452	6687	12363		1.04789	0.394625	1.13916	0.617822	0.285869	0.528518
	27661	68115		15242	21146			1.18251	2.91191		0.651595	0.903991			+/+ vs. '+/-	-1.203	-1,835 to -0,5715	Yes	****	<0,0001
	20836	59097		20099	18364			0.890738	2.52639		0.859232	0.78506			+/+ vs. '-/-	-1.415	-2,136 to -0,6946	Yes	****	<0,0001
	23496	68191		13294	20107			1.00445	2.91516		0.568318	0.859573			+/+ vs. '+/+ + Lamo	-0.05319	-0,7179 to 0,6115	No	ns	0.9997
		97644			41368				4.17428			1.76848			+/+ vs. '+/- + Lamo	-0.05785	-0,6822 to 0,5665	No	ns	0.9996
		89095			30236				3.80881			1.29259			+/+ vs. '-/- + Lamo	-0.4441	-1,165 to 0,2767	No	ns	0.3738
		32830			23930				1.40348			1.02301
		86859			22148				3.71322			0.946826
		35566			14723				1.52045			0.629408
		58021			34421				2.4804			1.4715
		25006			24445				1.06901			1.04502
		78615			25340				3.36079			1.08328
#2	67585	170566	110992	87141	35647	43842		1.65943	4.18795	2.72521	2.13959	0.875249	1.07646
	13866	230592	203445	63941	1644	115629		0.340455	5.66178	4.99523	1.56996	0.0403655	2.83907
	10584	195470	230878	65823	108313	72295		0.259871	4.79942	5.6688	1.61617	2.65943	1.77508
	72583	217872	211802	71872	138701	100699		1.78215	5.34946	5.20042	1.76469	3.40556	2.47249
	22423	265823	147548	84899	164029	93235		0.550557	6.52681	3.62278	2.08454	4.02744	2.28922
	57326	169820	167643	110233	117443	135243		1.40754	4.16963	4.11618	2.70658	2.88361	3.32065
		111646			28616				2.74127			0.702615
					229669							5.63912
					145017							3.56064
					53148							1.30496
#3	6856	23593	9283	14962	22663	44859		0.268232	0.923044	0.363185	0.585368	0.886659	1.75505
	64395	19335	111523	35794	9325	36883		2.51937	0.756455	4.36318	1.40039	0.364828	1.443
	5429	59172	38095	21946	10889	31427		0.212402	2.31502	1.49041	0.858607	0.426017	1.22954
		10615	28886		40461	43164			0.415297	1.13013		1.58298	1.68873
		37809	34187		28338	36824			1.47923	1.33752		1.10869	1.44069
		57296	44759		20847	38199			2.24163	1.75113		0.81561	1.49448
			19029		10232	26453				0.744484		0.400313	1.03494
			32129		13486	46847				1.257		0.527621	1.83282
			13958		12852	17493				0.546088		0.502817	0.68439
			147734			59657				5.77989			2.334
#4	24340	75741	97709	31154	42526	46582		0.417511	1.29921	1.67603	0.534393	0.72946	0.799034
	37252	40337	108740	52258	29393	46758		0.638994	0.691912	1.86525	0.896396	0.504186	0.802053
	53978	34801	113303	60396	23482	44408		0.9259	0.596951	1.94352	1.03599	0.402793	0.761743
	50389	39799		38827	25447			0.864337	0.682683		0.66601	0.4365
	103381	66864		38056	51826			1.77332	1.14694		0.652785	0.888986
	103305	77659		33730	34625			1.77202	1.33211		0.57858	0.593932
	40817	41215		36461	33193			0.700145	0.706972		0.625426	0.569369
	46485	48178		29745	66455			0.79737	0.826411		0.510224	1.13992
	64734	13429		33239	29107			1.1104	0.230351		0.570158	0.499281
	human_spikes					human_spikes_normalised					Statistics normalised spikes
	+/fl	+/-	+/fl + Lamo	+/- + Lamo		+/fl	+/-	+/fl + Lamo	+/- + Lamo
	2782	2359	2409	1811		0.9465	0.802586	0.819597	0.616144		Two-way ANOVA
	3719	12289	3227	7066		1.26529	4.181	1.0979	2.40401		Dunnett's multiple comparisons test	Mean Diff,	95,00% CI of diff,	Below threshold?	Summary	Adjusted P Value
	2626	3897	2418	2816		0.893425	1.32585	0.822659	0.958068
	2630	2275	3296	1755		0.894786	0.774007	1.12137	0.597091		+/fl vs. '+/-	-0.5882	-0.8904 to -0.2859	Yes	****	<0.0001
		4801		2732			1.63341		0.929489		+/fl vs. '+/fl + Lamo	0.2245	-0.07947 to 0.5285	No	ns	0.1943
											+/fl vs. '+/- + Lamo	-0.1668	-0.4691 to 0.1354	No	ns	0.4138
	2225	2562	2057	2189		1.03839	1.19566	0.959981	1.02158
	724	6510	1383	4669		0.337884	3.03815	0.645432	2.17898
	1757	1767		795		0.819974	0.824641		0.371019
	3865	2009		1903		1.80376	0.93758		0.888111
		2946		1841			1.37487		0.859176
	7559	2947	9886	3329		1.17091	0.456498	1.53137	0.515671
	4282	16398	5128	16012		0.663293	2.54009	0.794341	2.4803
	4079	7247	4392	5262		0.631848	1.12258	0.680333	0.815098
	9434	13529	11954	17739		1.46135	2.09568	1.85171	2.74782
	2341	11201	2278	9627		0.362627	1.73506	0.352868	1.49125
	11039	19672	11951	19388		1.70997	3.04725	1.85124	3.00325
	13733	38560	6817	19562		0.375502	1.05435	0.186398	0.534885
	36462	67280	20461	31124		0.996982	1.83964	0.559466	0.851025
	56158	54640	42167	33075		1.53553	1.49402	1.15297	0.904371
	34895	51397	24221	35391		0.954135	1.40535	0.662276	0.967698
	13863	42859	6025	24115		0.379057	1.1719	0.164742	0.659377
	50427	40898	28986	35459		1.37883	1.11828	0.792565	0.969557
	26359		17507			0.720735		0.478695
	60682		35060			1.65923		0.958647
	31125	44004	19439	25706		1.54565	2.18522	0.965331	1.27655
	31692	51569	13307	38016		1.57381	2.56089	0.660819	1.88786
	26351	15899	15336	8117		1.30858	0.789537	0.761578	0.403086
	27834	50734	17728	27018		1.38222	2.51943	0.880364	1.3417
	3303	15117	1973	11333		0.164025	0.750703	0.0979782	0.562791
	16333	17627	11449	11576		0.811089	0.875348	0.568552	0.574859
	7331	19128	5476	14849		0.364054	0.949887	0.271936	0.737394
	17128	27296	12962	19478		0.850568	1.35551	0.643687	0.967268
Pharmacological rescue behaviour
	OF_Vehicel_Length center (cm)					Statistics length center
	+/+ + Vehicel	+/- + Vehicel	+/+ + Lamo	+/- + Lamo
	267.5	1071.9	589	593.6		Two-way ANOVA
	421.3	668.6	405.6	540.9		Dunnett's multiple comparisons test	Mean Diff,	95,00% CI of diff,	Below threshold?	Summary	Adjusted P Value
	771.9	593	609.8	444.9
	272	628.8	467.4	698		+/+ + Vehicel vs. '+/- + Vehicel	-220.2	-383,4 to -56,93	Yes	**	0.0053
	589.1	672	415	488.7		+/+ + Vehicel vs. '+/+ + Lamo	49.44	-135,6 to 234,5	No	ns	0.8563
	892.9	780.3	563.9	377.3		+/+ + Vehicel vs. '+/- + Lamo	-29.31	-203,9 to 145,2	No	ns	0.9574
	319.7	482.6	854.1	769
	591.6	604.2	410.8	668.1
	630.9	586.2	447.4	305
	953.4	1025.2	547.8	1192.1
	419.6	1103.8	462.2	463.4
	780	490	481.6	429.7
	352.4	1559.2	678.7	543
	717.7	1006.5	861.3	416.5
	570.9	541.5	323.7	430.4
	1125	885.5	620.8	675.2
	416.8	542.2	611.2	459.7
	542.5	694.8	613.9	468.4
	879.8	441	321.3	1164
	404.8	773		516.8
	516.2	923.4		531.7
	534	772.3		717.1
	621.3	919.9		720.6
		1222.3
		1252
		971.5
		823.3
		1206.6
		797.1

## Sheet: fig_S1
Normalised counts
Myt1l
DPC	+/+							+/-							-/-
18	20818.6	17769.3	20971.8	23854.7	24337			27977	27907	22270	28678.3	33090.9	37127.7		35879.2	41932.1	40835.5	39831	47285.8
21	19115.9	19278.5	20789.7	18712.1				29413	24616.3	24291.9	26420.7	29227.2	24954.4		41312.6	43829.6	47455.9	45964	37043	38524.8
43	10443.9	10027	9073.72	8970.06	9474.02	9922.13		12811.6	12693.9	12287.6	11602.3	11679.6	11708.7
95	11980.1	12146	10922.8					12635.2	12187.8	12470.4	9421.37	10123.1	11749.7
Myt1
DPC	+/+							+/-							-/-
18	1954.96	1593.05	1340.75	1745.28	1632.03		1813.67	2146.08	1173.13	1773.86	2243.62	1682.56	2231.07	2230.7	2248.27	2409.26	2754.49
21	1716.1	1661.76	1509.12	1741.34			1797.42	2067.7	1661.01	1458.14	1407.47	1589.54	2243.57	1999.74	1812.81	1976.94	2009.55	1967.02
43	394.934	392.445	381.096	330.244	370.741	382.572	407.637	495.378	406.61	296.102	398.331	314.55
95	318.375	338.991	329.683				358.702	307.071	282.202	284.175	320.334	272.919
St18
DPC	+/+							+/-							-/-
18	353.204	188.651	90.0506	140.602	112.09		274.955	349.548	150.29	112.993	220.399	90.1159	292.329	246.833	231.493	120.269	181.375
21	246.881	313.988	154.976	109.965			167.059	262.171	191.928	204.699	132.468	105.759	170.381	202.198	140.261	130.062	153.91	156.38
43	225.528	172.921	175.425	106.936	113.522	80.0055	164.037	223.511	190.633	146.894	123.179	102.293
95	141.618	145.282	145.703				160.054	179.831	155.894	54.0456	101.463	94.1101
Myt1l overexpression
Myt1l expression
GFP	MYT1L	MYT1L99-1187		Statistics GFP vs. MYT1L			Statistics GFP vs. MYT1L99-1187
1	25.7425	16.1514		Mann Whitney test	0.0079		Mann Whitney test
1	13.6358	7.05239		P value	Exact		P value	0.0079
1	8.13522	4.67155		Exact or approximate P value?	**		Exact or approximate P value?	Exact
1	10.98	9.60153		P value summary	Yes		P value summary	**
1	13.9359	9.86328		Significantly different (P < 0.05)?	Two-tailed		Significantly different (P < 0.05)?	Yes
				One- or two-tailed P value?			One- or two-tailed P value?	Two-tailed
FLAG intensity				Statistics FLAG intensity normalised
MYT1L	MYT1L99-1187
445.414	36.848			Unpaired t test
406.995	61.5445			P value	<0,0001
474.684	24.503			P value summary	****
531.291	43.4128			Significantly different (P < 0.05)?	Yes
				One- or two-tailed P value?	Two-tailed
				t, df	t=15,49, df=6

## Sheet: fig_S2
cell type ratios
clusters	-/-	+/+	obs_log2FD	pval	FDR	boot_mean_log2FD	boot_CI_2.5	boot_CI_97.5	significance
Int1 [Neb]	0.0599065	0.0372275	-0.686345	0.000999001	0.0011655	-0.690108	-0.856474	-0.523786	n.s.
Int2 [Grin3a]	0.0446376	0.0284681	-0.648917	0.000999001	0.0011655	-0.651379	-0.860785	-0.451548	n.s.
Int3 [Npas1]	0.0320719	0.0268495	-0.256416	0.00799201	0.00883327	-0.252756	-0.464682	-0.0422108	n.s.
Int4 [Cdca7]	0.0288574	0.0581739	1.01143	0.000999001	0.0011655	1.01867	0.838211	1.18025	FDR < 0.01 & abs(Log2FD) > 1
LayerI [Reln]	0.0173144	0.00675997	-1.35689	0.000999001	0.0011655	-1.3562	-1.77852	-0.975815	FDR < 0.01 & abs(Log2FD) > 1
LayerII-IV [Satb2]	0.150716	0.179473	0.251931	0.000999001	0.0011655	0.252691	0.163993	0.33556	n.s.
LayerII-IV [Ldb2]	0.0493863	0.0750262	0.603283	0.000999001	0.0011655	0.599906	0.457773	0.74362	n.s.
LayerV-VI [Tbr1]	0.0371128	0.0259926	-0.513817	0.000999001	0.0011655	-0.514966	-0.725467	-0.312289	n.s.
LayerV-VI [Fezf2]	0.10659	0.128535	0.27009	0.000999001	0.0011655	0.268481	0.1725	0.364302	n.s.
SVZ1 (migrating) [Tbr2]	0.0578609	0.0932115	0.687919	0.000999001	0.0011655	0.686045	0.553177	0.816258	n.s.
Striatal inh1 [Isl1]	0.0287113	0.017138	-0.744422	0.000999001	0.0011655	-0.747355	-0.991033	-0.492966	n.s.
Striatal inh2 [Grp88]	0.0466832	0.0323717	-0.528171	0.000999001	0.0011655	-0.526681	-0.714187	-0.346762	n.s.
log2FC of direct MYT1L targets (+/-)																			log2FC of direct MYT1L targets (-/-)
layer V-VI [Tbr1]							layer V-VI [Fezf2]						SVZ [Tbr2]						layer V-VI [Tbr1]							layer V-VI [Fezf2]						SVZ [Tbr2]
all	sign. targets		Statistics Tbr1				all	sign. targets		Statistics Fezf2			all	sign. targets		Statistics Tbr2			all	sign. targets		Statistics Tbr1				all	sign. targets		Statistics Fezf2			all	sign. targets		Statistics Tbr2
-1.24608	0.953689		Mann Whitney test				-1.01498	-0.70595		Mann Whitney test			-0.968818	1.20293		Mann Whitney test			-1.25546	1.31005		Mann Whitney test				-1.1245	0.970113		Mann Whitney test			-1.16615	1.10238		Mann Whitney test
0.953689	0.808761		P value	<0,0001			-0.705953	0.648001		P value	<0,0001		1.20293	0.836946		P value	<0,0001		1.31005	0.931619		P value	<0,0001			0.970113	0.815915		P value	<0,0001		1.10238	0.791239		P value	<0,0001
0.808761	0.721796		Exact or approximate P value?	Exact			0.648001	0.717096		Exact or approximate P value?	Exact		0.836946	-0.58496		Exact or approximate P value?	Exact		-1.13476	0.654353		Exact or approximate P value?	Exact			-1.00167	0.966948		Exact or approximate P value?	Exact		0.865556	0.783781		Exact or approximate P value?	Exact
0.721796	0.724893		P value summary	****			0.717096	0.722349		P value summary	****		-0.584963	-0.62556		P value summary	****		0.931619	0.721757		P value summary	****			0.815915	0.804429		P value summary	****		0.791239	1.06563		P value summary	****
0.724893	0.797135		Significantly different (P < 0.05)?	Yes			0.722349	0.595314		Significantly different (P < 0.05)?	Yes		-0.625555	0.570488		Significantly different (P < 0.05)?	Yes		1.03131	1.08743		Significantly different (P < 0.05)?	Yes			0.966948	0.946827		Significantly different (P < 0.05)?	Yes		0.783781	0.684985		Significantly different (P < 0.05)?	Yes
0.797135	0.615784		One- or two-tailed P value?	Two-tailed			0.595314	0.821202		One- or two-tailed P value?	Two-tailed		0.570488	-0.53387		One- or two-tailed P value?	Two-tailed		0.654353	1.29593		One- or two-tailed P value?	Two-tailed			-0.842163	0.908341		One- or two-tailed P value?	Two-tailed		1.06563	0.7628		One- or two-tailed P value?	Two-tailed
0.60803	0.696271						0.619685	0.588108					-0.533867	0.465412					0.721757	1.00444						-0.777853	0.548991					0.684985	0.558657
0.615784	0.642183						0.821202	0.651766					-0.531879	0.470978					1.08743	0.828596						0.804429	0.707692					0.7628	0.587334
0.696271	-0.85697						0.588108	0.73071					0.582387	0.505477					-1.21238	-1.29882						0.946827	0.713023					0.558657	0.590929
0.642183	-1.16578						0.651766	0.556511					0.465412	0.494784					1.29593	0.586498						0.908341	0.744383					0.587334	0.628644
-0.856965	0.5042						0.73071	0.627989					0.470978	-0.54804					1.00444	0.838316						0.548991	0.630963					0.590929	-0.62108
-1.16578	0.575766						0.556511	0.468732					0.505477	0.421935					0.828596	-0.83419						0.707692	0.588563					0.628644	0.56631
0.5042	0.687838						0.627989	0.407128					0.494784	-0.47286					-1.29882	0.652924						0.713023	0.689826					-0.621082	-1.02087
0.575766	0.545169						0.468732	0.565108					-0.548042	-0.56367					0.586498	0.632949						0.744383	0.560876					0.56631	-0.63791
0.561804	0.56344						-0.719199	0.508848					0.421935	0.543407					0.838316	0.568546						-0.62593	-0.64644					-1.02087	-0.74646
0.687838	0.494144						0.407128	0.471198					-0.472856	-0.68854					0.811937	0.776397						-0.692554	0.534852					-0.637906	0.704597
-0.792425	0.477176						0.565108	-0.76324					-0.563672	-0.44225					0.769387	0.736966						-0.788645	0.464159					-0.746457	-0.53956
0.594361	0.5232						0.508848	0.497365					0.543407	-0.72515					-0.834191	0.467413						0.630963	-0.91084					0.704597	0.562706
0.545169	0.504937						-0.569487	0.408777					-0.688543	-0.4344					0.652924	0.45225						-0.680226	-0.64243					-0.539562	-0.58515
0.566098	0.74656						0.471198	0.415918					-0.44225	-0.44055					0.632949	0.484068						0.62292	0.600509					0.562706	0.454429
0.56344	0.513637						-0.763243	0.364873					-0.725154	-0.43933					0.629741	0.569664						0.588563	0.490016					-0.732405	-0.61542
0.494144	0.394353						0.472951	0.405007					0.438198	0.332939					0.568546	-0.76474						0.689826	0.576285					-0.585155	0.56463
0.477176	0.454245						0.497365	0.328201					-0.434396	0.5652					0.776397	0.598165						0.560876	0.521911					0.454429	0.59441
0.5232	0.503268						0.340441	0.358825					-0.440554	0.431027					-0.728205	0.623776						-0.646443	0.451195					0.535298	0.462378
0.504937	0.530622						-0.437565	0.392002					-0.306699	-0.69332					0.736966	0.605796						0.534852	1.06131					-0.499163	0.5294
0.74656	0.428563						0.408777	0.418188					-0.439335	-0.38345					0.467413	0.495737						0.448505	0.565448					-0.615424	-0.58283
0.513637	0.349709						0.415918	0.376388					0.332939	0.297957					0.45225	0.537348						0.464159	0.549284					0.56463	-0.47074
0.394353	0.637923						0.364873	0.348659					-0.511092	-0.41007					0.484068	0.387811						-0.910843	0.568265					-0.706441	0.497876
0.454245	0.481443						0.376192	0.333083					0.5652	-0.41027					0.569664	0.55478						-0.642428	0.549311					0.59441	-0.50221
0.503268	0.418384						0.378928	0.314384					0.431027	-0.48504					-0.764743	0.520474						0.600509	0.473714					0.462378	0.499398
0.530622	0.548126						0.405007	0.369134					-0.693318	0.325523					-0.73979	-0.59428						0.557819	0.563081					0.5294	0.390947
0.428563	0.42017						0.328201	0.327513					-0.383455	-0.41081					-0.84916	0.444984						0.490016	0.490615					-0.582834	0.512353
0.349709	0.431595						0.358825	0.269124					0.297957	0.342107					0.598165	0.531473						0.576285	0.4602					-0.470743	0.556539
0.637923	0.430879						0.392002	-0.42637					-0.410067	0.390428					-0.79433	0.266499						0.521911	0.432922					0.497876	0.485337
0.481443	0.381268						0.418188	0.293518					-0.410275	-0.4256					0.623776	0.659203						0.35653	0.468133					-0.502211	0.501955
0.418384							0.376388	0.265565					-0.48504	0.357859					0.605796	0.489902						0.451195	0.547527					0.499398	0.458936
0.621639							0.348659	0.314152					0.325523	0.346891					-0.627625	0.510181						1.06131	0.550223					0.390946	0.415326
0.548126							0.333083	0.289003					-0.410815	0.329547					0.495737	0.512222						0.449518	0.397442					0.512353	0.517802
0.42017							0.366573	0.234651					0.342107	0.370868					0.537348	0.450024						-0.756431	0.48744					0.556539	0.468
0.431595							0.314384	0.330272					-0.229309	0.50895					0.518312	0.410849						-0.626013	0.531002					0.485337	0.413763
-0.565862							-0.324902	0.230536					0.390428	0.351736					0.387811	-0.59718						0.565448	0.377216					0.501955	-0.46782
0.295621							0.369134	0.29852					-0.425599	-0.36654					0.55478	0.415121						0.549284	0.337938					0.486761	-0.44647
0.430879							0.327513	0.31916					0.357859	0.356351					0.520474	0.375276						0.568265	0.315713					-0.554121	0.484373
0.381268							0.269124	0.261464					0.346891	0.294					-0.594278	0.409304						0.549311	0.34493					0.458936	0.402837
0.45025							0.350639	0.293041					0.329547	0.406454					0.444984	0.367333						0.473714	0.440939					0.415326	0.426366
0.42955							-0.426367	0.294157					0.370868	0.312285					0.531473	0.375578						0.563081	0.37135					0.517802	0.447547
-0.240481							0.293518	0.297737					0.50895	0.389893					0.266499	0.407157						0.490615	0.477429					0.468	0.344385
0.454232							0.265565	0.2223					0.351736	-0.36623					0.659203	0.422293						0.4602	-0.5127					0.413762	0.306731
0.66563							-0.341668	0.318676					-0.366542	0.323994					0.489902	0.370448						0.503629	0.439159					-0.467816	-0.42582
0.377143							0.314152	0.248498					0.356351	-0.29186					0.510181	0.437024						0.432922	0.384942					-0.446467	0.376265
0.486889							0.272388	-0.25512					0.294	-0.28346					0.512222	0.449454						0.468133	0.289311					0.484372	0.379074
0.396223							0.289003	0.27539					0.406454	-0.27307					0.450024	0.404192						0.547527	0.341544					0.402836	-0.4615
0.334602							0.234651	0.273211					0.312285	0.260291					-0.649808	0.368471						0.550223	0.376797					0.426366	0.440987
0.364111							0.330272	0.189524					0.389893	-0.3475					0.410849	0.402843						0.397442	0.325137					0.447547	0.38948
0.391659							0.230536	0.220415					-0.366231	0.272775					0.491406	0.362262						0.48744	0.341923					0.344385	0.424479
0.249262							0.29852	0.291927					0.323994	0.346158					0.450382	0.295703						0.505961	0.316193					0.306731	0.358485
0.412964							0.31916	0.312673					-0.291856	0.343362					-0.597178	0.348862						0.531002	0.39086					-0.42582	0.386395
0.374852							0.261464	-0.32738					-0.283456	0.375315					0.415121	0.303056						0.490326	0.345689					0.376265	0.474778
0.366255							0.202046	0.334631					-0.273069	0.325435					0.410919	0.395975						0.377216	0.312779					0.379074	-0.56568
-0.590934							0.293041	0.258711					0.260291	0.213157					0.375276	0.367064						0.337938	0.361379					-0.4615	0.253916
0.515405							0.294157	0.203226					-0.3475	0.270791					0.409304	0.314265						0.315713	0.379093					0.440987	0.376807
0.300858							0.297737	0.129169					-0.394428	-0.40592					0.274313	0.409102						-0.492591	0.290071					0.38948	0.372408
0.217096							0.2223	-0.32321					0.342018	-0.33399					0.367333	0.278273						0.155619	0.435884					0.424479	0.337538
0.221744							0.318676	0.240534					0.272775	0.334271					0.375578	0.39701						0.34493	0.427401					0.358485	-0.52053
0.35837							0.248498	0.236252					0.346158	0.309116					0.407157	-0.44602						0.440939	0.330794					0.386395	0.314649
0.273961							0.252878	0.259973					0.343362	0.168205					0.289654	0.275098						-0.42264	0.231736					-0.265307	-0.4
0.298001							-0.255125	0.201333					0.375315	0.265043					0.37984	0.233516						0.37135	0.229075					0.474778	0.386276
0.419187							0.27539	0.2049					0.325435	0.295214					0.422293	0.276277						0.477429	0.221077					-0.215064	0.392635
0.44752							0.273211	0.253606					0.213157	0.306777					0.415458	0.296661						-0.512702	0.428716					-0.469506	0.340208
0.422766							0.224717	0.255821					0.270791	0.329858					0.370448	0.296802						0.439159	0.368959					-0.565684	0.3336
0.021719							0.189524	0.243477					-0.405917	0.32842					0.437024	0.277339						0.384942	0.419795					0.253916	0.33287
0.375244							0.220415	0.254671					-0.333986	-0.27605					0.449454	0.297622						0.289311	0.404335					0.376807	0.218471
0.191804							0.291927	0.202401					0.334271	-0.31045					0.404192	0.374008						0.341544	0.285422					0.372408	-0.37305
0.192457							0.177944	0.278337					0.309116	0.264588					0.368471	0.34286						0.376797	0.280626					0.337538	-0.35061
0.190212							0.312673	-0.23922					0.191714	0.277107					-0.589336	0.327829						0.325137	0.373272					-0.520525	-0.25887
0.326625							-0.327385	0.271162					0.117385	0.221413					0.380694	0.247097						0.341923	0.194046					0.314649	0.355995
0.386189							0.334631	0.221122					0.168205	0.283101					0.402843	0.255853						0.357619	0.371686					-0.399997	0.340796
0.390468							0.16144	0.199572					0.265043	0.296968					0.223981	0.305331						0.316193	0.299638					0.386276	-0.26341
0.227687							0.258711	0.226002					0.295214	0.198994					0.145262	0.327139						0.39086	0.258384					0.392635	-0.36436
0.299295							0.203226	0.225564					0.306777	0.213811					0.362262	0.372979						0.374366	0.414434					0.305868	0.317623
0.365404							0.129169	0.20839					0.329858	0.27674					0.295703	0.278435						0.345689	0.29733					0.340208	-0.339
0.140613							-0.323214	-0.29285					0.32842	0.339485					-0.427059	0.008223						-0.537042	0.398151					0.320217	0.340364
0.277407							0.240534	0.252815					-0.276054	-0.1726					0.348862	0.311779						0.312779	0.266495					0.3336	0.320683
0.241429							0.236252	-0.30139					-0.310453	0.280418					0.303056	0.289024						0.361379	0.393136					0.33287	-0.29969
0.280389							0.259973	0.284409					-0.395571	0.282618					0.395975	-0.26903						0.379093	0.349248					0.218471	-0.26463
0.338213							0.201333	0.194284					0.264588	0.3385					-0.458768	0.041778						0.290071	0.3455					-0.373055	-0.26415
0.165609							0.15442	0.189921					0.277107	0.260416					0.367064	0.342936						0.435884	0.491129					-0.350613	-0.33227
0.315554							0.2049	0.252238					0.221413	-0.15451					0.314265	-0.24956						0.427401	0.326125					-0.258871	0.330164
0.304855							0.253606	0.229155					0.283101	0.166167					0.409102	0.282895						0.330794	0.504407					0.355994	-0.34937
0.0852425							0.255821	0.220516					-0.166165	-0.30362					0.278273	0.279466						0.447044	0.304096					0.340796	0.316906
0.366474							0.243477	-0.16236					0.296968	-0.24911					0.329952	0.379298						0.231736	0.337812					-0.263406	0.346379
0.347017							0.254671	0.215701					-0.274613	0.167088					0.39701	0.356694						0.229075	0.29101					-0.364357	-0.33275
0.231791							0.256225	-0.20567					0.198994	0.249962					-0.446017	-0.00796						0.387401	0.310177					-0.423764	0.303826
-0.475483							0.202401	0.21311					0.213811	0.261009					0.275098	0.236874						0.221077	0.431962					0.317622	-0.34376
0.153123							0.278337	0.230469					0.27674	-0.25688					0.233516	0.279189						0.428716	0.310845					-0.338997	0.296281
0.320536							-0.239222	0.250413					0.339485	0.271298					0.276277	0.327829						-0.464588	0.259615					0.340364	0.249728
-0.294549							0.190591	0.22993					-0.172603	0.166167					0.296661	-0.33157						0.368959	0.441133					0.320683	-0.1595
0.267525							0.211538	-0.25623					0.280418	0.318167					0.296802	0.345976						0.164995	0.298599					-0.387637	0.288143
0.343535							0.271162	0.211025					0.282618	-0.14994					0.277339	0.289148						0.280793	0.080318					-0.299686	0.23075
0.195171							0.221122	0.203555					0.3385	0.119637					0.297622	0.247608						0.419795	0.160641					-0.397474	0.332319
0.310929							0.199572	0.246577					0.366801	-0.19988					0.374008	0.304745						0.404335	0.231537					-0.264627	0.145621
0.363961							0.226002	-0.19749					0.260416	0.260944					0.284034	0.24699						0.285422	0.263205					-0.264147	-0.14763
0.245583							0.179233	0.248089					-0.154514	0.228892					0.34286	0.293369						0.280626	0.301537					-0.332266	0.202054
0.350602							0.216602	0.213169					0.166167	-0.1619					0.327829	0.352002						0.255754	0.238145					0.330164	0.284447
0.417369							0.225564	0.169897					-0.30362	0.217853					0.247097	0.263161						0.373272	0.378922					-0.349374	-0.22879
0.205319							0.20839	0.288361					-0.249112	0.255616					0.255853	0.367665						0.194046	-0.25292					0.316906	0.327343
0.307934							-0.292849	-0.22066					0.167088	-0.27322					0.305331	0.239737						-0.436869	0.258085					0.346378	0.226052
0.318848							0.252815	0.211752					0.249962	-0.26623					-0.457522	-0.09728						0.356789	0.296895					-0.332747	0.333009
0.126149							-0.301391	0.232928					0.261009	0.241173					-0.124282	0.24937						0.371686	0.247449					0.303826	-0.32835
0.186623							0.284409	0.160398					-0.256876	0.211427					0.327139	-0.3491						0.299638	0.296034					-0.343762	-0.2662
0.30293							0.194284	0.146013					-0.0958435	-0.25269					0.372979	0.240129						0.258384	0.275591					0.296281	0.330558
0.398349							0.189921	0.17016					0.271298	0.237534					0.278435	0.2203						0.414434	0.219486					0.249728	0.169219
0.341944							0.252238	0.238969					0.154146	-0.22786					0.00822316	0.233376						0.29733	0.271418					-0.393014	0.379749
0.235693							0.229155	-0.17569					0.166167	-0.22282					0.311779	0.269474						0.398151	0.279811					-0.159502	-0.16105
0.33316							0.220516	0.241392					0.185172	-0.11432					0.289024	0.127542						0.266495	0.213642					0.288143	0.23166
0.270339							-0.162361	0.235183					0.318167	-0.25231					-0.269027	0.2203						0.393136	0.30788					0.253667	0.28435
0.306478							0.215701	0.180433					-0.149944	0.149445					0.0417776	0.086577						0.349248	0.231202					0.23075	0.309519
-0.199987							0.0902277	0.197605					0.119637	0.250075					0.342936	0.283435						0.198083	0.300329					0.332319	0.287322
0.318433							-0.205665	-0.09863					0.326063	0.159815					-0.249564	0.229095						0.3455	0.209466					0.145621	0.248269
0.299265							0.21311	0.10517					-0.256398	-0.25456					0.335042	0.24722						0.491129	0.312555					-0.147626	0.357926
0.185888							0.230469	0.183987					0.103616	0.178693					0.282895	0.279173						0.326125	0.321531					0.202054	0.261773
0.285358							0.250413	0.141103					-0.199877	0.112834					0.247051	0.261889						0.504407	0.09929					0.284447	0.27989
0.161963							0.22993	0.227588					0.260944	0.243677					0.279466	0.05324						0.304096	0.311747					-0.228789	0.264954
0.349811							-0.256234	0.113776					0.228892	-0.1829					0.379298	0.263781						0.337812	0.287305					0.255341	0.250882
-0.153474							0.211025	0.1437					-0.1619	0.22826					0.356694	0.267065						-0.432291	0.336404					-0.269672	0.250894
0.349524							0.203555	0.159572					0.217853	-0.1742					-0.00795677	0.211146						0.29101	0.293969					0.327343	0.284837
-0.297666							0.246577	0.125198					0.255616						0.21137	0.023287						0.310177	0.290429					0.226051	0.277734
0.284753							-0.197492	-0.20019					-0.273218						0.236874	0.225731						0.431962	0.215081					0.333009	0.16851
0.235481							0.248089	0.291657					-0.266225						0.279189	0.119615						0.199012	0.259132					0.192996	0.259119
0.348444							0.213169	0.230055					0.241173						0.349407	0.226026						0.319361	0.251447					-0.328352	0.13469
0.239122							0.209735	-0.06493					0.211427						0.327829							0.310845	0.211917					-0.266197	0.294845
0.328977							0.169897	-0.20831					-0.252686						-0.331568							0.259615	0.173158					0.330558	0.202474
0.202465							0.288361	0.173418					0.237534						0.345976							0.318627	0.238494					-0.322166	-0.28546
0.365913							-0.220658	0.322393					-0.115042						0.289148							0.441133	0.187861					0.169219	-0.11342
0.388944							0.211752	0.152311					0.218978						0.247608							0.258624	0.215203					0.379749	-0.21496
0.321175							0.232928	-0.12501					0.181091						0.304745							0.298599	0.214086					-0.161048	0.211872
-0.140178							0.160398	0.164741					-0.227865						0.24699							0.276474	0.221954					0.23166	-0.28002
-0.16665							0.146013	-0.11911					-0.222823						0.293369							0.0803182	0.188396					0.28435	-0.08291
-0.140178							0.170159	0.187951					-0.114316						0.352002							0.160641	0.223014					0.309519	0.206222
-0.140178							0.206118	0.178835					-0.159217						0.263161							0.231537	0.258968					0.287322	0.299451
-0.0369569							0.238969	0.243681					-0.252307						0.367665							0.165362	0.244748					0.248269	0.26382
0.321175							-0.17569	0.147304					0.16198						0.239737							0.263205	-0.38926					-0.153012	0.261022
0.221998							0.241392	0.181803					0.149445						-0.0972787							0.301537	-0.14575					0.227607	0.246536
0.259051							0.235183	0.174786					0.250075						0.29174							0.238145	0.243477					0.357926	-0.21886
0.256393							0.180433	0.166397					0.159815						0.24937							0.221892	0.325673					0.261773	0.263458
-0.06141							0.197605	0.147152					-0.254561						-0.349097							0.378922	0.244523					0.27989	0.124792
0.256143							-0.0986342	0.170369					0.178693						0.240129							-0.252924	0.235611					0.27182	0.254765
0.202285							0.10517	0.134144					0.112834						0.2203							0.258085	0.190526					0.264954	0.213077
0.0768542							0.183987	0.150542					0.243677						0.233376							0.296895	0.236162					0.250882	-0.14402
-0.133483							0.141103	-0.19178					-0.182897						0.269474							0.247449	0.213376					0.250894	0.244578
-0.126757							0.227588	0.219644					0.22826						0.127542							0.177056	0.242244					0.284837	0.182936
-0.126757							0.206724	0.140804					-0.174204						0.2203							0.296034	0.312652					0.277734	0.236769
0.167705							0.113776	0.208777					-0.156142						0.0865772							0.275591	0.193857					0.16851	0.202624
0.0126738							0.176649	0.176108					-0.119863						0.283435							0.219486	0.226591					0.259119	0.204321
-0.125734							0.161013	0.14426					0.151619						0.229095							0.271418	0.124573					0.13469	-0.20298
0.298715							0.1437	-0.13732					0.132634						0.24722							0.249895	0.178898					0.294845	0.188758
0.323292							0.159572	-0.24731					0.130383						0.228656							0.279811	0.224152					0.147886	0.176807
0.0824622							0.125198	-0.08351					0.190993						0.279173							0.213642	0.169623					0.202474	0.184427
0.102362							-0.200189	-0.12611					0.150176						0.148505							0.30788	0.177498					-0.285462	0.241652
-0.0845571							0.291657	0.155318					-0.238544						0.261889							0.231202	0.283361					-0.113416	0.18974
0.301275							0.230055	0.154266					-0.221867						-0.352375							0.300329	0.268637					-0.214959	-0.22338
0.0811122							-0.0649327	0.07529					0.160897						0.0532401							0.209466	0.212592					-0.109669	0.164649
0.187761							-0.208312	-0.21447					-0.145635						0.263781							0.312555	0.162847					0.211872	0.178838
-0.12							0.154546	0.186782					0.210723						0.267065							0.321531	0.274816					-0.266606	-0.22934
-0.146841							0.173418	0.165433					0.149182						0.211146							0.0992901	0.03989					-0.280017	0.201926
-0.133483							0.25611	0.181874					0.177176						0.0232872							0.311747	0.210985					-0.0829136	0.16438
-0.146841							0.322393	-0.1423					0.105991						0.225731							0.287305	0.211327					0.206222	-0.24712
0.121991							0.152311	0.186845					0.194263						0.119615							0.336404	0.237938					0.299451	0.179225
0.323628							-0.125014	0.185972					-0.23929						0.226026							0.293969	0.25912					0.26382	0.208015
0.343093							0.164741	0.090793					0.223139						-0.294171							0.290429	0.123005					0.261022	0.245216
0.0461203							-0.119111	0.163922					-0.150619						0.16433							0.215081	0.314294					0.246536	0.121668
0.228129							0.219215	-0.25153					-0.0705047						0.314725							0.259132	0.192293					-0.21886	0.174847
-0.209719							0.122468	0.08266					-0.186797						0.273591							0.251447	0.093953					0.263458	0.116324
0.27349							0.187951	0.06823					-0.205185						0.120514							0.211917	0.203112					0.223451	0.209081
0.201847							0.178835	0.096832					0.23812						0.185053							0.211507	0.243156					0.215012	-0.17928
-0.0577155							-0.174165	-0.23753					-0.103778						0.0782148							0.212767	0.16301					0.124791	0.171117
0.179324							0.200286	0.146169					0.247874						0.146743							0.173158	0.195279					0.115319	-0.21672
0.269179							0.243681	-0.11981					0.198862						0.283649							0.238494	0.247532					-0.313603	0.221727
0.157674							0.147304	0.186577					0.180981						0.236681							0.187861	0.242776					0.254765	0.189123
0.232705							0.132528	0.148103					-0.149119						0.226584							0.215203	0.188339					0.213077	-0.11662
0.225913							0.181803	-0.10019					-0.178339						0.171951							0.214086	0.196316					-0.144021	0.209983
0.244138							0.166799	0.176931					-0.237799						0.237855							0.221954	0.201523					0.244578	-0.13784
0.205319							-0.196708	-0.1009					0.213227						0.252602							0.188396	0.139885					0.182936	-0.16589
0.273006							0.190835	0.146825					-0.170892						0.205503							0.223014	0.188712					-0.286836	0.231272
-0.126757							0.174786	-0.13841					0.207071						0.0831179							0.154145	0.18764					-0.235019	0.174464
-0.113211							0.166397	-0.22865					-0.179899						0.221787							0.258968	0.132573					0.181232	0.158806
-0.12							0.147152	-0.11326					-0.121066						0.150291							0.244748	0.221871					0.236769	-0.10226
-0.12							0.170369	-0.20721					0.148744						-0.0151226							-0.389257	0.199526					0.202624	0.230682
0.123424							0.134144	0.118486					-0.117047						0.294624							-0.145752	0.198502					0.115319	-0.22872
0.150012							0.150542	0.146176					0.194991						-0.265401							0.243477	0.176438					0.204321	0.188238
0.35085							-0.191784	0.133665					0.211797						0.216048							0.325673	-0.25353					-0.202983	0.187768
-0.265922							0.219644	0.142059					0.193232						0.24764							0.244523	0.19612					0.188758	-0.20264
0.296064							0.140804	0.134049					0.132016						0.308651							0.340963	0.216149					0.176807	0.227671
0.285274							0.208777	0.144912					0.193496						0.298593							0.207089	0.073125					0.184427	0.173806
0.0783461							0.176108	0.156689					0.150769						0.286454							0.235611	0.202375					0.241652	-0.20413
0.258599							0.14426	0.153599					0.171812						0.205078							0.190526	0.003715					0.171792	0.167077
0.147313							-0.137315	0.152567					0.286705						0.0384296							0.236162	0.158349					0.131591	0.192356
0.196939							-0.247314	-0.09869					0.127657						0.217441							0.213376	0.201845					0.18974	0.174871
0.28824							-0.0835134	0.082761					0.140404						-0.367375							0.295654	0.165474					-0.223384	-0.1262
0.190964							0.165016	0.118192					-0.199501						0.312604							0.242244	0.169614					0.230284	-0.15101
0.200082							-0.126113	0.169107					-0.200748						-0.262467							0.312652	0.166903					-0.157971	0.144949
-0.257024							0.155318	0.147541					0.106132						0.228293							0.193856	-0.0288					0.164649	0.201828
0.118607							0.154266	0.098308					0.165785						0.190492							0.226591	0.21079					0.178838	0.200288
-0.317778							0.0752898	-0.15884					0.161442						0.194704							0.124573	0.192651					-0.229338	0.208112
-0.113211							0.159913	0.166784					0.0771547						0.0918897							0.178898	0.202772					0.201926	0.210885
-0.113211							-0.214473	-0.12443					-0.053741						-0.160516							0.224152	0.185753					0.16438	0.171356
-0.113211							0.186782	-0.18321					0.134202						0.167532							0.169623	0.162576					-0.247123	-0.09946
-0.146841							0.165433	-0.08054					0.204086						0.2045							0.177498	0.138213					0.179225	-0.21046
0.272971							0.181874	0.119679					0.119368						0.113657							0.283361	0.130244					0.208015	-0.23199
0.100076							-0.142305						0.212461						0.241758							0.268637	0.193411					0.245216	-0.20525
0.258845							0.186845						-0.093162						0.144128							0.212592	0.20623					0.121668	0.184432
0.26738							0.185972						-0.201515						0.178368							0.162847	0.167526					0.148746	0.162711
0.233516							0.0907929						-0.211717						0.131812							0.274816	0.058638					0.174847	0.082188
0.301613							0.163922						0.192913						0.146464							0.0398902	-0.02108					0.116324	0.216055
0.0772141							-0.251534						-0.172131						-0.0563148							0.210985	0.201568					0.209081	0.177488
-0.0857299							0.0826601						-0.18339						0.0929608							0.912844	-0.09919					-0.179278	-0.11149
0.135822							0.0682297						-0.212531						0.238166							0.211327	0.198332					0.171117	-0.19654
-0.106959							-0.101668						0.134604						0.157467							0.237938	0.207976					0.196133	0.144347
-0.121736							0.0968322						0.197756						-0.240425							0.25912	0.152939					-0.21672	-0.17279
0.139731							-0.237531						0.103935						0.240761							0.123005	0.119116					0.221727	0.180035
0.118441							0.146169						0.15346						0.186219							0.314294	0.208447					0.189123	-0.16901
0.11221							-0.119809						0.108388						0.184871							0.192293	0.199526					-0.116625	-0.14923
0.195571							0.186577						-0.243644						-0.158465							0.0939528	0.172695					0.209983	0.16769
-0.302828							0.0892278						0.117281						0.176258							0.203112	0.321577					-0.137843	-0.21569
0.0429785							0.148103						-0.171937						-0.149011							0.243156	0.194825					-0.165885	0.169107
0.0186354							0.125697						0.183602						0.11969							0.16301	0.188755					0.231271	-0.15406
-0.280108							-0.100186						0.184105						-0.028968							0.195279	0.130884					0.174464	0.191888
-0.0995357							-0.356461						-0.164766						0.267572							0.247532	0.161828					-0.230579	0.189247
-0.106389							0.176931						-0.0852512						0.171434							0.242776	-0.31425					0.158806	-0.06871
-0.12							-0.100897						0.106188						0.250955							0.188339	0.115738					-0.102262	0.165775
-0.0995357							0.146825						0.0806048						-0.157598							-0.0405517	0.07464					0.230682	0.13509
-0.0995357							-0.13841						0.188696						0.16911							0.114098	0.093322					-0.228723	0.128594
0.30272							-0.228653						0.123545						0.129766							0.196316	0.154391					0.188238	0.192892
-0.17801							-0.113256						-0.164665						0.163909							0.201523	0.168778					0.225259	0.101921
0.143332							-0.207207						0.117255						-0.196972							0.139885	0.145982					0.187768	-0.08767
-0.0644729							0.118486						0.182793						0.201483							0.208968	0.114321					-0.202644	0.171119
0.191312							-0.111761						0.158784						0.261994							0.188712	0.175408					0.22767	0.212304
0.147104							0.146176						-0.164766						0.140331							0.18764	0.093162					0.173806	0.169586
0.218245							0.133665						0.201742						-0.195001							0.132573	0.138467					0.21291	0.188105
0.0162851							0.134341						-0.111335						0.230053							0.221871	0.154989					-0.204128	-0.17279
0.301566							0.142059						-0.161085						0.214508							0.199526	0.122282					0.167077	-0.19416
0.231791							0.134049						0.139546						0.24294							-0.145188	0.094343					0.192356	-0.10315
-0.333879							0.144912						0.0948208						0.132505							0.198502	0.149109					0.174871	0.164444
0.170553							0.156689						0.180137						-0.0089631							0.176438	0.180849					-0.126196	-0.07496
0.18165							0.153599						0.15033						0.0671082							-0.253529	0.121095					-0.151005	-0.15793
0.103807							0.152567						-0.0882465						0.189023							0.166368	0.17801					0.144949	0.169658
0.18811							-0.0986894						0.142539						0.178368							0.19612	0.187425					0.209939	0.177055
0.0898417							0.0827609						0.149399						0.176209							0.216149	0.10542					0.201828	-0.12949
0.182519							0.118192						0.129307						0.214618							0.0731245	0.175151					0.200288	0.187684
0.109104							0.169107						-0.185416						0.257439							0.202375	0.116066					0.208112	0.184231
-0.364897							0.147541						0.19004						0.123326							0.17042	0.172556					0.210885	0.111995
0.0577617							0.0983079						-0.0766252						-0.00758634							0.00371481	-0.20457					0.171356	0.194293
0.2182							-0.158841						-0.0707189						-0.137969							0.158349	0.060875					0.138545	0.183156
-0.27184							0.166784						0.0736732						0.17847							0.201845	0.17833					-0.0994642	0.120595
0.0126738							-0.166907						0.0736732						-0.056648							0.165474	0.044452					-0.210463	0.085611
0.151018							-0.124432						0.138148						0.13287							0.169614	0.155128					-0.103318	0.269515
0.103107							-0.183207						0.0972819						0.25971							0.166903	0.081839					-0.231992	0.119203
0.185327							-0.0805438						-0.207435						-0.209805							-0.0287971	0.124727					-0.205254	-0.13227
-0.0995357							0.119679						-0.164577						-0.00669256							0.118157	0.18937					0.184432	0.162539
-0.0926493							0.0901674						-0.179613						0.156156							0.21079	0.199702					0.162711	-0.09928
-0.0995357							0.130934						0.163212						0.215004							0.192651	0.111629					0.0821878	0.131445
-0.106389							-0.160396						-0.0809447						-0.249328							0.202772	0.173416					0.216055	-0.08389
-0.0926493							0.171864						0.151522						-0.241507							0.216764	0.124414					0.177488	0.090365
-0.0926493							0.131451						0.117018						0.0825722							-0.323257	0.15677					-0.111488	-0.20137
-0.0995357							-0.213094						-0.179354						0.228856							0.185753	0.108227					-0.196541	-0.15067
0.31259							0.173719						0.110715						0.23376							0.225748	0.079889					0.144347	-0.07986
-0.277357							0.112897						0.158269						0.206538							0.162576	0.154377					-0.172791	0.139539
-0.161965							-0.138916						0.139341						0.058688							0.138213	0.161142					0.0901475	0.085371
0.0787865							0.067874						-0.160831						-0.0726166							0.242212	0.184578					0.180035	-0.12512
0.195626							0.187236						-0.17514						0.191456							0.130244	0.204966					-0.169009	-0.14834
0.0942876							0.109106						0.081252						0.175446							0.193411	0.107156					-0.149226	0.120101
0.328833							0.132526						0.0735407						0.240553							0.240286	0.123236					0.16769	-0.19619
-0.212388							-0.191984						-0.154464						0.155189							0.20623	0.094748					-0.215694	0.170319
0.218802							0.111355						0.134407						0.0860709							0.167526	0.16325					0.169107	0.154754
0.158602							0.180401						0.0711263						0.212874							0.0586384	0.081093					-0.154065	-0.07877
0.381169							-0.16953						0.0996395						0.072675							-0.0210827	0.146591					0.191888	0.168403
-0.03371							0.19438						0.121168						-0.287575							0.141766	-0.00559					0.0733775
0.199781							-0.138085						0.176494						0.142257							0.201568	0.109334					0.189247
-0.277681							0.136442						0.0866108						0.127023							0.144356	0.121341					-0.0804215
0.184855							-0.098703						0.180032						0.186847							-0.0991923	0.204828					-0.0687078
0.202081							0.0981731						0.101998						0.196202							0.198332	0.143494					0.165775
0.0819365							0.1145						-0.173207						0.142312							0.207976	0.021075					0.13509
-0.0330534							0.136454						0.173319						0.125998							0.152939	0.072349					0.128594
-0.24058							-0.0742819						0.0761918						0.145625							0.119116	0.137431					0.192892
0.107708							-0.125787						0.110728						0.268766							0.208447	0.149903					0.101921
0.0119454							-0.114594						0.154264						-0.123616							0.199526	0.171551					-0.0876659
-0.165128							0.175614						0.149309						0.200026							0.172695	0.119078					0.171119
0.140735							-0.233512						-0.0663537						0.204							0.193054	0.142026					0.212304
0.134371							0.111322						0.0996395						0.0461553							0.321577	0.120757					0.169586
-0.246293							-0.135652						0.0903542						0.0305491							0.158284	0.107338					0.188105
0.188041							0.147084						0.059598						-0.0723508							0.194825	0.135527					0.119203
0.17675							-0.0920325						-0.341914						-0.0723508							0.188755	0.101455					-0.172791
0.198776							0.12077						0.149947						0.13287							0.130884	0.080311					0.169317
0.195171							-0.0661177						0.0757802						-0.0925031							0.161828	0.200018					-0.194158
-0.0995357							0.1103						-0.0911952						-0.180272							-0.314251	0.130777					-0.103154
-0.0857299							0.12872						-0.17091						0.187275							0.115738	0.093927					0.164444
-0.0926493							0.139769						0.101958						0.131549							0.0746395	0.116987					-0.0749567
-0.0995357							-0.153636						0.0785673						0.204832							0.0933218	0.126838					-0.157925
-0.0857299							-0.122287						0.153567						-0.0111905							0.154391	0.068664					0.169658
-0.0857299							-0.207271						0.090659						0.224536							0.127436	0.204025					0.177055
-0.0926493							0.091584						-0.191982						0.0919404							0.168778	0.158384					-0.129494
-0.0857299							-0.0890175						0.0973367						0.0726463							0.0772213	0.015246					0.187684
-0.133483							0.0540699						-0.158484						0.26174							0.145982	0.128105					-0.110207
-0.0857299							-0.10816						0.0904311						0.0363946							0.119567	0.119213					0.184231
-0.0857299							0.169189						0.104367						-0.163499							0.165194	0.142267					0.111995
-0.0926493							-0.214031						0.0974453						0.165286							0.114321	0.101177					0.194293
-0.0857299							0.161776						0.182802						0.225086							-0.208346	-0.0475					0.183156
-0.0857299							0.0839845						0.121379						0.237821							0.175408	0.192373					0.164721
-0.0995357							0.120516						-0.180822						0.0939406							0.141927	0.129778					0.120595
-0.0857299							0.129042						0.154163						0.0960681							0.0931622	-0.37161					0.0856112
-0.0857299							0.188808						0.135906						0.159017							0.138467	0.114546					0.269515
-0.0857299							0.0783951						-0.153923						0.113385							0.154989	0.127639					0.119203
-0.0995357							0.115553						0.135328						0.19615							0.122282	0.166765					-0.132271
-0.0926493							-0.066711						0.14073						0.0904859							0.0726592	0.103753					0.162539
-0.0926493							-0.0995013						-0.160942						-0.0254946							0.0943428	0.0055					-0.0992849
-0.0926493							0.0396016						0.0952544						-0.169186							0.149109	0.138591					0.144462
-0.0857299							0.173988						-0.0724161						0.167802							0.203885	0.129969					0.0756821
0.152612							0.0885878						-0.204651						0.19462							0.180849	0.090681					0.141016
-0.23249							0.147544						0.153382						0.155054							0.121095	-0.32946					0.131445
0.192552							-0.111633						-0.0649151						0.176665							0.17801	0.126786					-0.0838942
0.187937							0.146238						0.0880369						-0.0118473							0.187425	0.131649					0.090365
0.0841172							0.126339						0.131123						0.0232305							0.10542	0.183365					-0.201372
0.154588							0.0739632						0.104303						0.201101							0.175151	0.103228					-0.150666
0.13493							-0.124245						0.10901						0.114567							0.116066	0.098057					0.0687669
0.188445							0.124519						0.158682						-0.143099							0.135086	0.090662					-0.0798553
-0.18896							0.0951719						0.166064						0.192558							-0.280287	0.127843					0.139539
0.182288							0.0980543						0.0667301						-0.124932							0.172556	0.127543					0.0853712
0.0950197							-0.128157						0.123457						0.0789641							0.17024	-0.25647					-0.125119
0.122152							-0.147718						0.0959562						0.0816681							-0.204574	-0.25833					-0.14834
-0.231745							0.125646						-0.0892653						0.157904							0.0608749	0.081603					0.120101
0.154438							-0.16447						-0.104585						0.0741258							0.17833	0.128579					-0.196188
0.12563							-0.0987827						0.0999182						0.137497							0.0444515	0.125928					0.170319
0.0936735							0.0934272						0.0643051						-0.168958							0.155128	0.169181					0.154754
0.188158							0.11032						0.0643051						-0.21866							0.0818387	0.091163					-0.0787734
0.230695							0.132392						-0.148888						0.0558055							0.124727	0.150561					0.168403
0.120927							0.131762						-0.148283						0.149084							0.18937	0.233563					0.140394
0.229068							0.106009						-0.165254						0.252701							0.199702	0.109307					0.116324
0.113806							0.121473						0.125063						0.118857							0.15615	0.13408					0.162542
0.139177							0.155757						0.105053						-0.0552364							0.111629	0.116395					0.0990461
-0.203432							-0.071512						0.0618682						0.148103							0.173416	0.171526					-0.131671
0.206146							-0.0683562						-0.144383						0.221999							0.19749	0.166643					0.150073
-0.286602							0.13292						0.065262						0.108536							0.124414	0.107014					-0.135122
0.0804469							0.112769						0.120938						0.158836							0.15677	0.152556					-0.470184
0.106404							0.186666						-0.0760124						0.0845575							0.108227	0.088649					0.0996178
-0.182674							0.137277						0.0647881						-0.213451							0.0798888	0.087691					0.14972
0.119279							0.144386						-0.101164						0.131499							0.154377	-0.22146					-0.103802
-0.0857299							0.0953821						-0.114524						0.240637							0.161142	0.054227					-0.123708
-0.0787771							0.159078						-0.0335972						0.0363119							0.184578	0.11803					0.0748267
-0.0787771							-0.300122						0.106506						0.0748872							0.204966	0.149258					0.16903
-0.0787771							-0.154014						0.110942						0.164564							0.107156	0.138504					0.0731036
-0.0926493							0.150677						-0.0613159						0.145794							0.0870164	0.060829					-0.18103
-0.0926493							0.185522						-0.199743						0.142382							0.123236	0.177316					0.133932
-0.0995357							0.101496						-0.103917						-0.170521							0.0947483	0.13844					0.159652
-0.0857299							0.0946667						-0.105297						0.0812994							0.16325	0.159387					0.0667561
-0.0787771							-0.071512						0.0859015						0.133751							0.0810931	0.005349					0.166754
-0.0857299							0.146554						0.0818414						-0.0510682							0.146591	0.155843					0.123333
-0.0787771							0.16144						0.132892						-0.078321							-0.0055947	0.095597					0.14617
-0.0926493							-0.13422						-0.145486						0.252278							0.109334	-0.0136					0.212547
-0.0857299							0.133795						0.102815						0.152018							0.121341	0.117342					0.150773
-0.0926493							-0.0746415						0.0951936						0.0296688							0.204828	0.256396					-0.0899832
-0.0995357							0.102769						-0.0991137						-0.0747328							0.143494	0.200998					0.150676
-0.0787771							-0.0636349						0.0905835						0.207316							0.0210752	0.137135					0.161534
-0.0787771							0.10882						0.0805359						-0.316588							0.0723485	-0.17943					-0.153619
-0.0926493							0.122005						0.159915						0.133451							0.137431	0.0756					0.108212
0.262275							0.123237						-0.145582						0.102862							0.149903	0.062435					0.161849
0.253565							0.0892582						-0.12072						0.0866387							0.171551	0.107872					0.115391
0.135822							0.0912682						-0.0790794						0.0811887							0.119078	-0.22756					-0.115459
0.135822							-0.10097						0.165279						-0.0576996							0.142026	0.282162					-0.140716
-0.0508291							0.117685						0.104399						-0.136925							0.116287	0.146691					0.13575
0.207593							-0.108028						-0.109948						-0.24528							0.150246	0.150903					0.149316
0.0319873							-0.0965589						-0.104488						0.16911							0.0941862	-0.15242					0.115403
0.18175							-0.0952634						0.0800107						0.132403							0.120757	0.150184					0.0645217
0.105223							0.0609722						-0.0970601						-0.174672							0.107338	0.085072					0.140284
0.0468734							0.138312						0.0765586						0.0682665							0.135527	0.117158					-0.0971592
0.228129							0.128582						0.0561995						0.0947099							0.101455	0.110916					-0.131978
-0.165128							0.0911532						0.0575159						-0.144136							0.0803113	0.131906					0.159849
0.210988							0.05232						-0.0775519						0.149911							0.200018	0.121733					0.177772
0.1637							-0.108545						-0.122375						0.109612							0.130777	0.08567					-0.119889
0.164677							0.129012						0.0790239						0.121454							0.141087	0.112979					0.148746
0.159515							0.146902						0.159612						0.165461							0.0715564	0.10392					0.0641543
-0.145588							0.119271						-0.14963						0.105436							0.0939266	0.144493					-0.119262
-0.182674							-0.129216						-0.0822436						0.13162							0.116987	0.094416					0.0770989
0.281008							-0.089906						-0.189313						0.0530517							0.126838	0.11653					-0.0711299
0.231392							0.0792943						-0.145106						0.0839718							0.0686639	0.138591					-0.0922625
-0.139016							-0.228838						-0.0799786						0.147562							0.204025	0.132907					-0.0955169
0.23774							0.130078						0.0795667						-0.0414051							0.158384	0.148065					0.115855
0.121608							0.112546						0.16186						0.145944							0.0720204	0.02418					-0.158552
0.110012							0.078529						0.149775						0.0745753							0.0152459	0.159409					0.120941
0.0485148							0.17693						0.142343						-0.0279629							0.128105	0.126119					0.0711012
-0.315876							0.065782						0.0893301						0.190972							0.119213	0.107567					-0.112562
0.0261161							0.168794						-0.0784444						0.105436							0.142267	0.135219					0.15645
-0.242253							0.142438						0.140184						0.14157							0.101177	0.126052					0.101319
0.0759629							0.114153						-0.136014						0.14157							-0.047496	0.10208					-0.120175
0.261563							0.15693						0.0620385						0.203284							0.192373	0.092996					0.16317
0.128076							0.147526						0.126744						-0.220439							0.129778	0.132701					0.181291
0.0816876							-0.0675351						0.0728866						0.182701							-0.37161	-0.15921					-0.0883379
0.147475							-0.080038						-0.133727						0.146222							0.114546	0.128227					-0.0854266
0.026818							0.0837855						0.0811458						0.137145							0.127639	0.126028					0.162982
-0.0263513							0.191856						0.138177						-0.0371382							0.166765	0.07969					0.0948088
-0.208078							-0.138955						-0.100917						0.041502							0.103753	0.068336					-0.14671
-0.170018							-0.168026						0.112295						0.181385							0.00550047	0.134064					-0.109512
0.0979956							0.0668034						0.151389						-0.158953							0.138591	0.104211					0.10631
0.159738							0.132507						0.15673						-0.00855055							0.129969	0.136126					-0.161614
0.184855							0.0855573						0.10887						-0.00777434							0.0906814	0.004706					-0.16943
0.269797							0.0872965						0.11914						-0.205351							-0.329463	0.141261					-0.16457
-0.163649							-0.105939						0.0933327						-0.237014							0.126786	0.065503					-0.159252
0.148735							0.0972611						0.11711						-0.1602							0.131649	0.082528					0.104146
0.182288							-0.0671647						0.059598						0.214103							0.0921539	0.13991					0.160673
0.162973							0.122698						0.059598						-0.16483							0.183365	0.134903					0.0706465
0.170553							0.137208						0.097918						0.137802							0.103228	0.093575					0.12267
-0.0787771							0.070266						0.0613219						0.129415							0.0980566	0.093726					0.118451
-0.0787771							-0.216452						0.146869						0.210472							0.0906624	0.010227					0.160174
-0.0717907							0.0878092						0.0911745						0.138067							0.127843	0.122084					0.132149
-0.0787771							0.138897						-0.111801						0.0513596							0.127543	-0.16638					-0.116822
-0.0717907							0.108264						0.0934631						-0.134943							0.124493	0.083206					0.114991
-0.0857299							0.0859925						0.0749864						0.16202							-0.256474	0.217294					0.123333
-0.0717907							0.150635						-0.0857258						0.208766							-0.0654343	0.123531					0.155507
-0.0717907							0.145813						0.0954346						-0.0798293							-0.258332	0.070236					0.0785221
-0.0857299							0.108316						0.0839706						-0.00172722							0.0816029	0.118638					0.0946652
-0.0787771							-0.0988343						-0.125549						-0.0195413							0.128579	0.092491					0.0653402
-0.0717907							0.0820786						0.104751						0.006752							0.125928	-0.18543					0.0906592
-0.0787771							0.107343						0.119943						-0.184304							0.169181	0.063425					0.0803151
-0.0717907							0.099214						-0.0671925						0.0893166							0.091163	0.121935					0.155888
-0.0717907							0.035085						0.0978668						-0.157598							0.150561	0.143641					0.102694
-0.0926493							-0.141631						0.0546816						0.129391							0.233563	0.11312					0.150172
-0.0717907							0.107181						0.0750775						0.0185431							0.120475	-0.21185					-0.141366
-0.0926493							-0.0669393						-0.0805949						0.188177							0.109307	0.11024					0.139888
-0.0787771							0.113376						-0.0838291						-0.196417							0.13408	0.085399					-0.155501
-0.0717907							-0.167917						-0.139328						0.0695592							0.116395	0.143444					-0.110576
-0.0717907							-0.0723781						0.112998						-0.0928705							0.156489	0.104422					0.116783
-0.0857299							0.155391						0.0647742						-0.173718							0.148057	0.159624					0.134974
-0.0787771							0.0802431						0.0811458						0.109472							0.171526	0.124429					0.145909
-0.0717907							-0.0802505						0.0694344						0.108033							0.166643	0.13887					-0.163058
-0.0717907							0.0614009						-0.0592169						-0.0833477							0.107014	0.110286					0.127147
-0.0787771							0.0713447						-0.0757292						0.170456							0.152556	0.064719					0.127832
-0.0857299							0.0828113						0.0884111						0.143783							0.0886487	0.092914					0.109188
-0.0787771							0.116605						-0.0850715						-0.0906727							0.0876912	0.132739					-0.107326
-0.0717907							-0.0930075						-0.101509						0.120726							0.155329	-0.0922					0.117252
-0.0787771							0.124199						0.0958996						0.131777							-0.221464	0.153926					0.106813
-0.0717907							0.106616						0.137171						-0.0259355							0.0542265	0.036823					-0.149229
-0.0717907							-0.069209						-0.110526						-0.0766123							0.11803	0.058418					-0.131205
-0.0717907							-0.310266						0.0956116						0.183734							0.149258	0.117626					-0.14287
-0.0717907							-0.0884748						-0.0936596						-0.121974							0.138504	0.081832					0.0770989
-0.0787771							0.0720098						0.0620385						0.0654699							0.0608293	-0.10131					0.137779
-0.0717907							-0.150127						-0.0646129						-0.193772							0.177316	0.145397					-0.123387
-0.0787771							0.112257						-0.0929554						0.178625							0.13844	0.118238					0.111837
-0.257653							-0.15974						0.151459						0.161744							0.159387	-0.12465					-0.113248
0.199193							-0.0732201						-0.162993						0.171434							0.0053494	0.11008					0.155344
-0.157251							-0.060255						0.106705						0.1002							0.155843	0.081237					-0.126742
0.239002							0.088177						0.100009						0.0250942							0.123595	0.156912					-0.123547
-0.152131							-0.0698016						-0.124423						-0.379196							0.0955969	0.00106					0.143363
-0.152131							-0.0795428						-0.00209037						-0.208725							-0.013603	0.081972					-0.149703
0.116178							0.107495						0.104677						-0.208043							0.117342	0.13597					0.0679326
0.129216							-0.202966						0.100318						0.0610422							0.256396	-0.16066					0.15667
0.0539299							0.0816108						-0.124217						0.193663							0.200998	0.122676					0.0802047
0.11221							0.131684						-0.0698952						0.155709							0.137135	0.156161					0.0933679
-0.155896							0.0759634						-0.0775519						0.160804							-0.179427	0.159924					0.136179
0.120622							0.0862289						-0.0957658						0.126474							0.148829	0.125381					-0.133957
-0.145588							0.0526976						0.0799037						-0.141576							0.0756002	0.11541					-0.102803
-0.145588							0.070822						0.102493						0.187669							0.0624353	0.215934					0.143009
-0.234142							0.128054						0.147619						0.0990667							0.107872	0.031893					0.148287
0.0664058							0.185464						-0.0985023						0.206746							-0.227556	0.085935					0.0804542
-0.227053							0.0901962						-0.0838291						-0.174072							0.282162	0.123813					0.164552
-0.139016							0.090094						0.10887						0.0944652							0.146691	0.086241					-0.153545
0.150089							0.0974722						0.0597754						-0.00968634							0.0755259	0.08637					-0.142209
0.0858754							-0.0624796						-0.136615						-0.082073							0.150903	0.145609					-0.141041
0.150089							0.0851819						0.115093						-0.13266							-0.152417	0.120816					0.13729
0.0273206							-0.0937182						-0.0829699						0.110053							0.150184	0.071665					0.087755
0.221621							0.126498						0.128682						0.105436							0.0850725	0.060701					-0.134895
0.196774							-0.107862						0.162091						-0.140389							0.117158	0.132639					-0.169565
-0.205814							-0.0861875						-0.113726						0.102834							0.110916	0.119922					-0.117241
-0.218821							-0.068681						-0.0574402						0.149432							0.131906	0.115903					-0.0620381
0.0189907							-0.0190773						0.0794693						0.0676148							-0.180185	0.087003					-0.152091
0.144527							0.103329						0.0597754						0.180245							0.121733	0.144642					-0.0980705
0.210575							0.120539						0.0597754						0.166043							0.0856696	0.122435					0.0853712
-0.204692							0.0620024						0.0567492						0.0358162							0.112979	0.075152					0.124822
-0.251984							-0.18683						0.067189						-0.17552							0.10392	0.183091					0.0808415
0.25224							-0.0685734						-0.0714671						0.218905							0.148744	0.108577					-0.130302
-0.161926							0.102896						0.137813						0.00976583							0.144493	0.101755					0.0977207
0.0907298							0.118685						0.0695785						0.0593399							0.0944156	0.030736					0.068272
0.0264449							-0.0839346						0.0695785						0.157904							0.11653	0.06021					0.0589366
-0.14413							0.0895235						-0.137534						0.137145							0.143232	0.109671					0.121942
0.206969							-0.0676468						-0.0741972						-0.206882							0.138591	0.072204					0.129989
-0.0970642							0.0930845						-0.0828462						0.144965							0.132907	0.169704					0.120331
-0.180987							0.114377						0.0915995						0.0223805							0.148065	0.043518					-0.135269
0.165539							0.0709431						0.074578						-0.123616							0.0241801	-0.06565					-0.133872
-0.00031319							-0.0654118						0.0759226						-0.145301							0.159409	0.134365					0.11542
0.249394							0.0868836						0.100318						0.123138							0.126119	0.128481					0.129879
-0.128105							-0.0831236						0.067189						0.0457933							0.107567	0.067236					-0.182803
0.148735							0.0920434						-0.0677709						0.0736275							0.135219	-0.00327					-0.0855395
0.159738							-0.0870509						-0.0733519						0.135909							0.126052	0.019906					0.0836506
-0.117169							0.107395						-0.0881904						0.15579							0.10208	0.119694					0.153662
0.0988423							-0.164715						0.131457						-0.207303							0.0929961	0.119285					0.0676893
0.16013							0.0955747						0.0767992						0.110385							0.132701	0.143022					-0.128433
0.221998							0.146657						0.0548756						0.0587748							-0.159213	0.140368					0.131903
0.259767							0.123675						0.065418						0.103423							0.0883344	0.094018					0.0726027
0.157023							0.14575						-0.104075						0.0850876							0.128227	0.130012					-0.128188
0.0461203							0.144201						-0.0860467						-0.0613004							0.126028	0.073431					0.143185
-0.245788							0.114064						-0.135325						0.150291							0.0796904	0.122398					-0.10761
0.20222							0.123987						0.109061						-0.140389							0.0683361	0.074404					0.0973588
0.0350416							-0.0966181						0.106802						-0.171673							0.134064	0.166184					0.165459
0.174366							-0.128213						-0.0915169						-0.0627641							0.104211	-0.03591					0.0828859
0.185779							0.0657643						0.0796878						0.070081							0.136126	-0.12986					-0.0648861
0.0693964							-0.0562129						0.129777						0.119242							0.00470638	0.108624					0.112266
-0.0229501							0.0869567						0.0661836						0.0934238							0.141261	0.118627					0.112024
0.151548							-0.0821234						-0.125056						-0.133157							0.0655025	0.133343					0.133678
-0.132413							-0.0835224						0.125714						-0.17866							0.0657221	0.073767					-0.0789657
0.12563							-0.0662336						-0.125424						0.189158							0.0825276	0.148374					0.151154
0.110089							-0.116797						-0.111785						0.17255							0.0921816	0.110183					0.0639307
-0.12578							0.12069						0.0524079						0.146659							0.171173	0.144493					0.149351
-0.190471							0.116486						0.0597754						-0.126855							0.13991	-0.10519					0.15889
0.139177							0.0950679						0.0912464						-0.141002							0.134903	0.110464					-0.0907014
0.205768							0.11649						0.0531274						-0.179587							0.103601	0.128008					0.0385495
-0.222775							0.0848282						0.141767						0.0955885							0.0935752	0.085314					-0.0992316
0.141816							-0.109956						0.0622076						0.0939953							0.0937256	0.099598					0.117654
0.13493							0.12586						0.0659663						-0.0111393							0.0102273	0.103669					0.118129
0.199885							-0.094854						-0.147941						0.0434266							0.159196	0.096629					0.0946652
0.167919							-0.0724169						-0.137863						0.0544993							0.122084	0.083521					-0.0781934
-0.211591							0.09132						0.0833378						0.010279							-0.0167653	-0.00291					-0.169929
0.0808453							0.104031						0.12071						0.0876616							-0.166382	0.071929					0.101217
-0.188112							0.103453						0.0599516						-0.132604							0.0832056	0.125576					0.153799
0.133469							0.0788762						0.0826717						0.0506861							0.217294	0.091607					0.140974
-0.217194							0.107707						-0.0677709						0.0168996							0.123531	0.045224					-0.114854
0.00613098							0.0819738						0.0763946						0.151751							0.0702361	0.09817					-0.16226
0.110089							0.0970708						0.0719567						0.136463							-0.122763	0.09225					-0.0962705
-0.140771							0.0967981						0.072625						0.129415							0.127047	0.075105					0.117465
0.0146606							-0.0595596						0.132795						-0.0984361							0.118638	0.120051					-0.0760523
0.119369							0.109212						-0.114707						0.0803117							0.0924913	0.077507					0.160074
0.0713644							-0.0780563						0.115093						-0.149605							-0.18543	0.069862					-0.0824189
0.205319							0.106215						-0.124772						0.0889482							0.0634254	0.132627					0.0772914
0.205319							0.0928347						-0.0303373						0.122954							0.121935	0.095418					-0.0928622
0.0141774							-0.0689997						-0.0846763						-0.134536							0.143641	0.081899					0.0985128
-0.0129772							0.148705						0.17978						0.185738							0.0783967	0.076789					0.0759529
0.105783							-0.103781						-0.120535						-0.121657							0.11312	0.110143					0.104865
0.0740744							0.0866398						0.122996						-0.0742697							-0.211848	0.084938					-0.0720558
0.10529							0.0987339						0.0744512						0.0717157							0.11024	-0.10462					-0.0644067
0.101387							-0.0931277						-0.134763						-0.0468301							0.0853991	0.135888					0.0881272
-0.0880892							0.0742438						-0.0504929						0.223857							0.143444	0.011225					-0.00588052
-0.137886							0.0420513						0.0723602						-0.175822							0.0794638	-0.21211					-0.0768522
0.0647685							0.0717122						0.0808436						-0.161485							0.104422	0.127589					-0.0980705
0.104304							-0.0554249						0.0589052						0.215949							0.159624	0.099152					-0.0952267
0.128698							0.0584966						0.0866108						0.0917613							0.0896648	0.073156					-0.140284
0.137127							0.0233531						-0.111042						0.0440357							0.124429	0.087678					-0.122625
-0.109554							0.142589						0.0749538						0.109576							0.112402	0.040174					-0.104312
0.139943							-0.108162						-0.0820393						-0.153298							0.0346447	0.037124					0.07785
0.116963							0.106887						-0.0693314						0.0438528							0.13887	0.142908					0.0705843
-0.229482							0.062447						-0.116771						0.10047							0.110286	0.089112					-0.108168
0.0557426							0.154335						-0.0883784						0.0192796							0.0872038	0.102383					-0.104989
0.0877149							-0.0599851						-0.119588						0.195917							0.0647189	0.134869					0.106813
0.0877149							-0.0630547						0.029662						-0.164653							0.0929141	0.10596					-0.112922
0.0877149							0.0314588						0.0575159						-0.166003							0.132739	0.108347					0.131155
-0.163757							0.0131361						-0.128243						0.14367							-0.0921979	0.119213					0.106154
0.097898							0.0677785						0.130457						-0.127108							0.153926	0.080835					-0.0857675
0.0500407							-0.0647077						0.0606454						0.118807							0.0368235	0.10052					-0.071486
0.0301279							-0.0706005						0.10916						0.0774713							0.0584184	0.155097					-0.071486
-0.196369							0.0296595						0.0625426						-0.150798							0.117626	0.101572					0.0751227
-0.12578							-0.111389						0.0828648						0.116895							0.10433	0.102161					0.0720813
-0.0938493							-0.0966954						0.0859468						0.0059006							0.0818325	0.09004					-0.101043
-0.173193							0.057268						0.130523						0.194441							-0.101306	0.042154					0.118074
-0.199938							0.0936986						-0.115347						0.0503649							0.145397	0.210679					0.116878
-0.0369569							-0.0819962						-0.0708798						-0.0480943							0.118238	0.106429					0.0976855
0.172897							-0.106444						0.0749538						0.151692							-0.124647	0.070841					0.108945
0.136135							-0.110054						0.0622076						0.129152							0.11008	-0.15231					0.0953645
0.0751202							-0.0640055						0.0489408						-0.198458							0.0812375	0.073235					0.103633
0.0751202							0.0915532						0.0627721						-0.130034							0.156912	-0.05845					-0.130392
0.0751202							0.0813811						0.156752						0.209773							0.117982	-0.13506					0.119826
0.104036							0.0501596						-0.195974						-0.162854							0.00105964	0.092383					0.0894647
-0.265657							0.106442						0.0798358						-0.177138							0.0819715	0.0711					0.118835
0.132616							0.0904159						0.0550684						-0.0136164							0.13597	0.095821					0.141391
0.16225							0.0862637						0.1243						-0.158816							0.0448713	0.054227					-0.07472
0.0814472							-0.0594231						0.137577						-0.0974771							-0.160659	0.104853					-0.0956731
0.0418202							-0.0851461						-0.0610638						0.148303							0.122676						0.134327
0.107708							-0.10243						-0.108533						-0.149218							0.0670127						-0.120238
0.141816							-0.0891632						0.0802227						0.0140803							0.156161						0.102782
-0.123304							-0.0851461						-0.0479782						0.129283							0.159924						-0.106068
-0.260345							0.107072						0.132222						0.00170976							0.111121						0.0874786
-0.189819							0.0939454						0.0856494						0.00160046							0.125381						0.0657153
0.123669							0.0470187						-0.0618786						0.105436							0.11541						-0.0621768
0.123669							-0.0774306						0.100614						-0.160297							0.215934						0.056562
0.0726811							0.0981366						0.122183						-0.153462							0.0318933						0.056562
0.168454							-0.0672764						0.0958996						0.0357273							0.0859354						-0.109365
0.175087							-0.0718759						-0.136082						0.131908							0.0998075						0.0625276
-0.205966							0.0451379						0.0875317						0.059709							0.123813						0.0739987
0.171372							0.154912						0.0575159						-0.240339							0.0862413						0.126905
0.102749							0.0904546						0.065105						0.125132							0.0863702						0.0817231
0.00161864							-0.0872914						0.0676392						0.152945							0.145609						0.143347
0.0281452							0.140057						-0.0733519						0.127423							0.120816						-0.157203
0.179008							0.0714151						-0.0597141						-0.153615							0.0716652						0.0841872
-0.137886							0.0565787						0.109111						0.152742							0.0607009						-0.0632943
-0.115326							0.0967299						0.0627086						0.194086							0.132639						0.107559
0.128076							0.125497						0.0509628						0.148056							0.119922						-0.0667982
-0.219179							-0.0562129						-0.0438379						0.0078715							0.115903						-0.147303
-0.154427							0.0864886						0.104677						0.15076							0.0870027						0.061131
0.0936735							-0.0580337						-0.0775519						-0.110292							0.144642						-0.131264
0.0732154							0.100178						0.0856064						0.205624							0.122435						-0.113186
0.143642							0.0504089						0.101057						0.0311635							0.0670934						0.142856
0.0647685							0.0693893						-0.0799228						-0.0235808							0.0751524						-0.0677143
0.140735							0.0935703						-0.0857258						0.00109962							0.183091						0.127112
-0.131373							0.146018						0.118162						0.120062							0.108577						-0.103393
-0.0841877							-0.110115						0.0576992						0.163904							0.101755						0.065053
0.121608							-0.181209						0.106896						0.0894947							0.0307357						0.0751227
0.198212							0.0389807						0.0677874						0.113131							0.0602103						0.101407
0.0429169							-0.133365						-0.0458693						0.00160046							0.109671						0.124552
0.0577617							0.110539						0.100211						0.128156							0.0722042						0.112737
0.0605474							-0.0873856						0.0752004						0.0733476							0.169704						0.158548
0.0605474							0.113125						0.0939078						-0.161706							0.0435178						-0.0959635
0.11221							0.0785847						-0.0606781						0.0272415							-0.0656478						0.0520696
0.120622							-0.056909						0.0501377						0.0465426							0.134365						-0.0570276
0.0949315							-0.0562129						0.131967						0.00160046							0.128481						-0.0821923
0.0458407							0.103756						0.065262						-0.19059							0.0672356						-0.0787102
-0.202664							-0.0873386						0.0750775						-0.15354							0.0909323						0.109967
0.120072							0.0683244						0.0727562						-0.168528							-0.003267						0.08387
0.0857373							-0.0925213						-0.0506072						0.00755507							0.0199064						-0.119437
0.1665							-0.0776638						0.125337						0.0730148							0.11783						0.0657153
0.0935938							0.106367						-0.100328						0.0730148							0.119694						-0.0725688
-0.123603							0.115879						0.0702854						0.0456942							0.119285						-0.116833
0.174231							-0.12553						-0.0717153						0.035047							-0.153544						0.0884218
-0.12578							-0.103804						0.0633039						-0.155637							0.143022						-0.0666167
-0.12578							0.0205939						0.0677874						-0.00797671							0.138413						-0.0874555
0.106404							0.135516						0.100939						-0.156381							0.140368						-0.0784255
0.216679							-0.056909						0.113186						-0.0629214							0.0940181						0.0709008
-0.228334							0.0802866						0.0966625						-0.165279							0.130012						-0.127287
-0.0521773							-0.147396						-0.128101						0.0396933							0.0734307						0.0822623
0.120072							-0.0734049						0.0961792						0.0808506							0.122398						0.0885533
0.105014							-0.159953						-0.11739						-0.216492							0.0744044						0.0748475
0.0567964							-0.0977081						0.111292						-0.0490587							0.166184						0.128505
-0.12578							-0.0721898						-0.0404765						-0.111981							-0.0359068						-0.130769
-0.139016							0.10201						0.0776185						-0.144178							-0.129857						0.114581
-0.14437							-0.120731						0.0119274						0.099305							0.108624						-0.12269
-0.180572							0.0582533						-0.0634708						0.212135							0.118627						0.0752495
-0.203363							-0.095766						-0.0778293						-0.0563148							0.133343						-0.0863244
0.169695							-0.0650654						-0.0842914						0.136133							0.0737667						0.13763
-0.207891							-0.0731594						0.0723602						-0.0932075							0.148374						-0.0773756
0.0441641							-0.0683027						0.109193						0.0750626							0.110183						0.10647
-0.254752							-0.0635255						-0.0575462						0.177066							0.144493						-0.0882506
-0.194651							0.0815482						-0.0437524						0.0899826							-0.105191						0.0660509
0.133169							0.0381724						-0.0958036						0.0515694							0.110464						0.126882
-0.112421							-0.0755024						0.0734002						0.128353							0.128008						-0.0839355
-0.112421							0.050751						-0.124931						0.0491681							0.0853142						0.161963
-0.112421							-0.0846162						0.123525						0.0491681							0.099598						0.126039
-0.030494							0.0631116						0.0388401						0.132042							0.0810931						0.0648839
0.051098							0.0819301						-0.127763						0.182305							0.103669						-0.0688069
0.221744							-0.0591206						0.0805359						0.215004							0.096629						0.0975876
0.191644							0.0855399						-0.118221						-0.0190783							0.0835208						0.0541393
0.0573012							-0.143849						0.0988829						0.0687245							-0.0029067						-0.0739233
0.0666126							-0.0889913						0.0845357						0.114075							0.0719285						0.0824905
0.125996							-0.101091						0.0603007						-0.0279629							0.125576						0.120673
0.156789							-0.08976						-0.00215575						0.0306685							0.0916073						0.0573474
0.0257005							0.0952771						0.0534386						-0.0677564							0.126435						0.0493987
-0.137886							-0.0805278						0.0578813						0.11759							0.0452237						0.123784
0.182419							0.125227						0.0611544						0.0803453							0.0981699						-0.123706
0.116314							-0.0894726						0.0863615						0.167113							0.09225						-0.114398
-0.10211							0.0683522						0.0423368						-0.0864755							0.0751052						0.071213
0.169291							0.0593859						0.0753226						-0.0292132							0.120051						-0.0914808
0.0984037							-0.138329						0.0919478						0.168446							0.102482						0.144521
0.136135							-0.10105						0.10744						-0.0396569							0.111175						-0.0914682
0.0989127							-0.0224531						-0.0933601						0.0955885							0.0775073						0.112482
0.0989127							0.0398363						0.121963						-0.0934014							0.0698624						0.0591657
-0.0863982							-0.152						-0.0766676						0.0437818							0.132627						-0.071772
0.205319							0.0704302						0.0876124						0.157904							0.0954182						-0.124869
-0.0905916							0.0429566						-0.122896						-0.0239572							0.0818989						-0.102926
0.178583							0.0414923						0.073145						0.187898							0.0767887						-0.0815481
0.052645							-0.0764377						0.11914						0.163384							0.110143						0.129232
0.0383114							-0.079203						-0.080991						0.011588							0.0849375						0.106197
0.0963181							-0.0940459						-0.0490726						0.0146442							-0.104623						-0.0736811
0.19932							0.0892098						0.0161388						-0.0501334							0.135888						0.102931
0.184645							0.121524						-0.0699162						0.0059006							0.0112254						-0.077095
-0.131373							-0.154868						-0.0896933						0.0130206							-0.212106						0.0795038
0.11221							-0.0500604						0.116044						-0.0568352							0.127589						0.0646594
0.168454							-0.140754						0.0643387						-0.149218							0.0991524						-0.0817892
-0.176189							0.0708616						-0.115275						0.208006							0.0403448						-0.0945847
0.130588							0.115026						0.0751034						0.143404							0.0731562						0.102033
-0.191146							0.0837706						-0.0575462						0.11077							0.0876782						-0.101689
-0.136787							0.107178						0.0644671						0.11077							0.0577669						0.0832454
0.165609							0.097177						0.126589						0.0131778							0.0401742						-0.078146
0.0388218							-0.0598511						-0.0727668						0.15398							0.0371241						0.0830241
0.0907298							0.108598						0.0701458						-0.124113							0.142908						-0.128368
0.195403							0.0638379						0.063362						0.107591							0.089112						-0.0832849
-0.254907							-0.111378						0.107316						0.0174886							0.102383						0.0995035
0.143332							-0.107226						0.0772717						0.131338							0.134869						0.129989
-0.0175584							0.126458						0.140136						-0.152485							0.10596						0.118734
-0.0920087							0.0389692						0.065573						0.00995597							0.108347						-0.0687078
0.145998							0.115943						0.0777207						0.0803849							0.119213						0.117797
0.101387							-0.0544406						-0.117568						0.140443							0.0808354						-0.105998
0.116615							0.0550899						0.0578813						0.147747							0.10052						0.09151
0.116615							-0.0522329						0.0578813						-0.100113							0.155097						-0.107683
-0.199377							0.0552827						0.050346						0.00248997							0.101572						-0.130569
0.191644							0.0814205						0.050346						0.0619346							0.102161						0.0977863
0.160783							-0.00267507						0.0561995						-0.182962							0.0900399						0.120302
-0.150825							-0.101739						-0.107299						-0.0096124							0.0421537						0.101879
0.11221							-0.0791307						0.0604736						-0.0206344							0.210679						0.136015
-0.0177491							0.120358						-0.124597						0.0413059							-0.0045783						-0.102316
-0.118257							0.100412						-0.0863489						0.0774897							0.106429						-0.142594
0.0430475							-0.05636						-0.0553751						0.0134441							0.0708412						-0.127233
0.0430475							0.0534277						0.0802227						0.0741401							-0.152314						-0.119865
-0.0213049							-0.0619097						0.0802227						0.0565267							0.0732346						-0.0696014
0.120622							-0.0814916						-0.120771						0.142717							0.0775172						0.0922239
-0.0375376							0.0716922						0.0686576						-0.0347414							0.0894446						0.105218
0.0515136							-0.0562129						0.111312						0.131777							-0.0584526						0.127404
0.182419							-0.068195						0.0455268						0.12681							-0.135055						-0.0757953
0.0085182							-0.068195						0.111312						0.11866							0.0923826						0.111751
0.0199869							0.0460578						0.0682266						0.15076							0.0711003						-0.0975464
0.0641429							0.0881221						-0.0504929						-0.154069							0.0958206						0.0737521
-0.0339473							0.085145						-0.0650504						0.117896							0.0542265						-0.0680385
0.180228							0.0668034						0.00354651						0.00851813							0.104853						0.0802311
0.0856487							-0.118851						-0.053741						0.0101658							0.133967						-0.0937845
-0.153293							-0.0524425						0.0638678						0.105436							0.128348						0.103449
-0.119116							0.0808786						0.0708352						0.136827							0.141139						-0.10761
-0.119116							-0.153527						-0.0837293						0.144169							-0.0659111						0.0690184
-0.143185							0.0325051						0.120218						-0.0820471							0.145963						-0.0598081
-0.12578							-0.080664						0.00901465						-0.0251263							-0.0262461						-0.0721103
0.0513273							-0.0650654						-0.109715						-0.0012949							0.137991						-0.0617126
0.109839							0.0626156						-0.103679						0.125336							0.166082						0.100383
0.129283							-0.050507						-0.0597141						0.113385							0.0501221						0.0743057
0.12563							-0.0875248						0.0767803						0.135043							0.0950913						0.114806
-0.207958							0.0397195						0.0554502						-0.00973852							0.109594						-0.0734062
0.00148029							0.0719251						0.0928507						0.123138							-0.168542						0.108482
0.0774441							-0.0871647						0.0735267						0.0324568							0.0956209						0.0615157
-0.112421							0.122919						0.065573						-0.0761705							0.123712						-0.0991356
0.0816876							-0.0619097						0.086197						-0.137738							0.0827329						-0.0799687
0.0729343							0.117775						0.0478711						0.0154796							0.0985404						-0.0631456
0.0928442							-0.0555186						0.0368489						-0.105345							0.0771162						-0.0819575
0.0928442							-0.098946						-0.0376311						-0.0397056							0.101532						-0.0749919
0.0724518							0.064711						0.0683711						-0.0664502							0.0899863						0.0621037
-0.00200607							-0.0755024						-0.0231429						-0.0664502							0.0785081						0.101029
-0.136787							0.0609722						0.0554502						0.0262524							0.065274						-0.0706924
-0.0243954							0.0160651						0.0530075						0.0436929							0.107998						0.119782
0.0979354							-0.153216						0.0909134						-0.138121							0.0840297						0.0987657
-0.131373							0.0769991						0.11324						-0.138121							0.0775961						-0.0605536
-0.137886							-0.10847						0.0537893						0.0740233							0.0765511						0.0355984
-0.105696							0.10373						0.0667792						0.158366							0.0885466						-0.0744936
0.0955308							-0.0650654						-0.0393044						0.0862912							0.11475						-0.136157
0.079788							-0.100433						-0.144592						0.0862912							0.062324						-0.0931674
-0.0577155							0.0790297						0.0779589						0.145136							0.101269						0.0533675
-0.13512							-0.138169						-0.119547						-0.113655							0.0989263						0.0573897
-0.0577155							-0.0539813						-0.0553751						0.0474041							-0.0930868						0.0811573
-0.0577155							0.123004						0.0924703						0.063917							0.116032						-0.108642
-0.0989382							-0.0746393						0.0568785						0.037188							0.0823972						-0.104978
0.064275							-0.0731634						-0.117649						0.156439							0.104325						0.0560266
-0.173193							0.0976974						-0.10333						-0.107896							0.101241						0.110897
-0.165571							-0.0677163						0.101362						-0.132113							-0.030837						-0.107471
0.161851							-0.0753344						0.0795725						-0.132113							0.117894						-0.101135
0.175403							0.128714						-0.0639172						-0.134798							0.0422979						-0.139579
0.121608							-0.0880578						0.0774227						0.176916							0.100853						0.056562
-0.280108							-0.0598301						-0.053741						0.0637582							-0.165411						0.0509216
-0.12483							0.0653556						0.0805724						0.020234							0.0840177						0.0648368
-0.12483							0.095213						0.11678						-0.0835976							0.0351326						0.0976855
0.0968964							0.102963						0.0556393						0.0752095							0.113075						0.0553561
0.126963							-0.0581742						0.0556393						0.0747395							0.107666						-0.104025
0.0630827							-0.0555186						-0.136599						0.239363							0.086527						0.110581
0.0988423							-0.0627325						0.0946291						-0.112317							0.11124						-0.068015
-0.166326							0.0584721						0.0755648						-0.156257							0.115518						-0.112284
-0.0119118							0.0898722						-0.0936916						0.0924972							0.129599						0.052759
0.0808453							-0.05636						0.0323821						-0.115313							0.128422						0.0603238
0.116314							-0.0925427						0.0709706						0.100418							0.0728422						0.101872
0.141957							0.0544667						-0.100454						0.0939953							0.140463						0.0826912
0.0945965							0.0252841						0.0487243						0.0664421							0.0678779						-0.0590236
0.168902							-0.106237						-0.113879						0.0759925							0.0711003						0.139901
0.13493							-0.0731634						0.0881648						0.023612							0.0316251						-0.113277
0.0101886							0.0782534						0.0606454						0.172831							0.187234						0.0504729
-0.0444797							-0.064489						0.058242						0.0308182							0.0679015						0.0577602
0.173104							-0.0743859						0.0727562						-0.131603							0.0921783						0.0793299
0.234008							-0.0825569						-0.0845792						-0.0934014							0.0989964						0.0828538
0.00313006							0.0837267						-0.097117						-0.0934014							0.0703687						0.0632742
-0.209719							-0.0524425						0.0769934						0.115217							-0.0682404						-0.0572752
0.132616							0.06813						0.0547926						0.121454							0.127174						0.0681221
0.205319							-0.0603887						-0.0480152						-0.0002039							0.058476						-0.138418
-0.147115							0.110015						0.0712389						0.0933025							0.0795962						0.0001311
-0.192975							0.100653						0.0712389						-0.0275376							0.106508						-0.0893544
0.105223							-0.098419						0.0660324						0.124357							0.0889919						0.13317
0.163091							-0.0545917						0.132862						0.0440357							0.0172082						0.0790149
0.140735							0.0673122						0.0497609						0.113385							0.103665						-0.0952635
-0.119116							-0.065532						-0.082728						0.0749143							0.0719808						-0.101864
-0.119116							0.0693782						0.0603146						0.0534663							0.0734079						0.108435
0.147658							0.0560541						0.0614245						0.0534663							-0.137326						0.10517
-0.160809							-0.0876162						0.0513676						0.112816							0.0648541						-0.0887903
0.130588							-0.116161						0.103981						-0.072901							0.0815614						0.0539742
0.0989127							0.0565766						-0.0760826						0.0588937							0.123781						0.0810533
0.110012							0.0859122						0.0621913						0.0345528							0.0918233						0.112717
-0.0577155							0.0744805						-0.0792207						0.149158							0.106694						0.101622
-0.131373							0.0662845						-0.0354665						0.0398479							0.0844982						0.116324
0.100547							-0.0451861						0.0784034						0.0461971							-0.109374						-0.0982932
0.100547							0.0396016						0.0873687						-0.131603							0.0472265						-0.0747605
-0.00524808							-0.05636						0.115842						-0.0241566							0.0455913						0.0753001
-0.0512022							0.106294						0.0670523						0.0234279							0.0958456						-0.0810008
0.107871							-0.0622914						-0.104402						-0.106199							0.0664127						0.0624785
0.0963181							-0.0274686						0.0461315						0.0777639							0.0838411						-0.0901599
-0.112421							0.0292564						0.0630985						-0.0389536							0.105539						-0.0556407
-0.112421							0.0898389						0.0641692						0.0530346							0.102448						-0.0536604
-0.112421							-0.0418177						-0.0691397						0.0385444							0.1139						0.0589509
0.177061							0.059699						0.0661836						0.0313046							0.0751659						0.0727117
0.100982							0.0781496						0.0900747						0.100023							0.138452						0.0673138
0.100982							0.097177						0.120394						0.138508							0.0943688						0.0715178
0.060121							0.0699906						-0.079723						0.202298							0.220928						-0.0872093
-0.142032							0.0497551						0.0699044						0.113776							0.107738						-0.0836552
-0.142032							0.0475243						-0.0934531						0.0620437							0.0816327						-0.0559102
0.160753							-0.0877514						0.0405128						-0.0422073							0.0607634						-0.10424
-0.204557							0.0872742						0.107933						-0.0546409							-0.125758						0.108196
-0.090137							0.0366635						0.0560139						0.11866							-0.135087						-0.076321
-0.173193							-0.0571984						0.075804						0.115853							-0.0528977						-0.0661328
-0.105696							-0.0614739						-0.0974515						0.146349							0.112093						-0.0889948
-0.105696							-0.0780431						0.0584207						-0.129584							-0.0068445						0.133708
0.0993855							0.0545838						0.0904311						-0.00430172							-0.116643						-0.0626815
-0.12483							0.0401354						0.0505529						0.0475698							0.142817						0.0381294
-0.165571							0.115529						0.103778						-0.217533							0.105889						-0.0517986
-0.103107							-0.076754						0.103628						0.133451							0.127499						0.0539742
0.0577617							-0.0526014						-0.0137844						0.10289							0.100365						-0.0846493
0.0804469							-0.110415						-0.0789779						-0.0526286							0.106787						-0.0961415
0.0804469							-0.0855028						0.122148						-0.127466							0.0509464						0.111953
0.015348							-0.0610838						0.0652173						0.0965031							0.103914						0.0423235
-0.00817604							0.0880625						0.0409774						0.0576484							0.0486129						0.0423235
0.0978542							-0.0639176						-0.102005						0.135614							-0.0896736						0.0834638
0.0866744							-0.0580337						0.0410926						0.142717							0.0666743						0.0486459
0.105014							-0.0859975						0.0542476						0.0152385							0.049074						0.0581673
0.0757379							0.0592628						-0.10549						0.084826							0.0319787						-0.0744612
-0.189744							-0.147649						0.0933386						-0.12646							0.0736664						0.0569787
-0.0989382							-0.133336						-0.143382						0.0164313							0.0985038						-0.0664385
-0.0989382							0.0834935						-0.0434107						-0.12651							0.109528						0.0648368
-0.0989382							-0.052074						0.100258						-0.109655							0.0943208						0.101217
-0.0989382							-0.0705047						0.114417						0.0420109							0.0504873						-0.113721
-0.0989382							0.0855488						0.0561995						-0.129999							0.0355808						0.0870187
0.0218233							-0.0636748						-0.060201						0.0843747							0.119903						-0.0747605
0.0877149							0.0401808						0.0572122						0.0695592							0.0577727						0.108984
0.0877149							0.0720057						0.103718						-0.00845469							-0.122344						-0.0616369
0.0109973							-0.0418177						0.113129						-0.0549027							-0.129978						0.0726399
-0.0456427							0.116417						0.0929129						0.0059006							0.0812441						0.0774447
0.0695652							-0.0764377						0.0702187						0.107591							-0.0050921						-0.101007
-0.233453							-0.0651922						-0.113837						-0.0383364							0.0337624						0.100659
0.125559							-0.114112						-0.099255						0.0142884							-0.104203						0.0489248
-0.0519791							-0.0835309						0.0808436						0.0509885							0.111114						0.0491166
0.0517356							0.0882565						0.0839826						0.190626							-0.015447						0.118474
0.0517356							0.0463838						0.0946817						0.0358021							-0.0435855						0.0618952
-0.092149							0.0848282						0.0415641						0.0446822							0.11731						0.118745
0.152612							0.0913455						0.0507585						-0.0281469							0.0858774						-0.0517986
-0.118257							0.112795						-0.0493692						0.127043							0.0163583						-0.0918804
0.163777							-0.11039						-0.0493692						0.0951679							0.0668707						0.112413
0.0359196							0.0992743						-0.0211527						0.100083							-0.0727788						-0.079147
-0.131373							-0.0510658						-0.0644563						0.134583							-0.05466						0.0713707
0.15749							-0.0595458						0.0585983						-0.128619							0.066484						0.124592
0.0324823							0.0388974						0.109786						0.128397							-0.0104362						-0.0622224
-0.119116							0.0475157						0.0866046						-0.0206725							-0.156828						0.0785709
-0.0799112							0.0323825						0.0611544						0.0875144							0.0956048						-0.0903867
-0.153293							0.0971155						0.0134217						0.100871							0.110464						0.108729
0.106211							0.0812468						-0.0851636						0.00802377							0.0568472						0.0980748
0.00215596							-0.0602295						-0.122529						0.110598							0.0677224						-0.0528883
-0.173193							-0.0844255						0.0456081						-0.00418822							-0.113192						-0.0734792
0.0857373							-0.0687266						0.0686187						0.00483233							0.100791						-0.066565
0.0857373							-0.0914454						0.0361418						0.102747							0.0898504						0.049542
0.152208							-0.0610838						0.0902898						0.0294874							0.0625831						0.0974479
0.100982							-0.0691047						0.0649264						-0.102759							0.065432						-0.0770854
-0.130361							0.0590843						0.0805724						0.0978631							0.0466133						0.0732265
-0.0175952							-0.0559112						-0.127411						0.142336							0.049074						0.101302
0.0247467							-0.148626						0.0565671						0.0450417							0.0601319						0.0641865
0.0206129							-0.0614739						0.0385516						-0.0126898							0.0820445						0.0597406
0.0836404							-0.0717812						-0.0664623						0.176028							0.0101339						-0.0905801
-0.156449							0.111639						0.0658802						0.0935426							0.0403097						0.0644374
0.107708							0.06179						0.0765047						-0.112744							0.100644						0.053204
-0.160163							0.0510704						0.0167911						-0.0731432							0.0450415						0.0581673
0.0466212							0.0653671						-0.0926639						0.135909							0.0690743						-0.11175
0.148735							0.114355						-0.0950522						-0.147779							-0.136012						-0.0857423
-0.12483							0.123324						0.0763896						0.102022							0.0657388						0.0622694
0.0484129							-0.0418659						0.109888						-0.105551							0.0485689						0.101535
-0.179345							-0.065532						-0.0735389						-0.015407							0.101658						-0.0498738
-0.0711987							0.0950299						0.0703052						-0.178805							0.0870314						0.082475
-0.0711987							-0.0796279						0.0731514						0.0389409							0.16438						0.0990461
-0.0711987							0.0913455						-0.0564501						-0.0378945							0.0471855						-0.0915048
0.165868							-0.132348						-0.0780486						-0.0519435							0.0699938						0.0376352
0.102749							0.142191						0.0672417						0.0898394							0.0695968						0.100811
0.144777							-0.097423						-0.0778418						-0.0928705							0.0461828						0.0940254
-0.145943							0.0515262						0.0558411						0.115022							0.114635						0.0900018
0.0747348							-0.0603344						0.0453624						0.122954							0.0569615						0.0979881
0.119162							-0.0780431						0.0636826						0.147708							-0.035428						0.0504729
0.0281452							-0.0763574						0.0575216						0.0123269							0.106694						0.0733382
0.083147							0.0516504						0.0661836						-0.10044							0.0935156						0.0634251
0.159096							0.0806356						0.0483005						-0.10044							0.0488533						0.0872145
0.0432134							-0.0645254						0.0483005						-0.00012948							0.0624314						0.0680188
-0.130361							-0.0803792						0.0483005						0.133725							-0.0047655						0.0794148
0.0312895							0.0668034						-0.0791757						-0.0818423							0.111108						0.0284514
-0.076094							0.0784381						0.0788373						0.0950571							0.059862						0.0759498
0.0647685							-0.143044						0.0459688						0.0413059							0.140697						0.102011
0.113185							-0.0583138						0.0413291						-0.0683932							-0.162615						0.0788863
0.134102							-0.0633954						0.0551506						0.0733241							0.0418191						0.0726369
-0.0095064							0.0906733						0.0963097						-0.0805757							-0.02224						-0.0654865
0.11221							-0.0805791						-0.0925022						-0.0557185							-0.0976323						-0.0644033
0.134102							-0.0512287						0.0810516						0.0762363							0.0922946						0.0550091
0.0430475							-0.0529163						0.0630373						-0.137835							-0.19912						-0.0578022
0.128698							0.0236099						-0.0781261						-0.00645661							0.0668388						0.104265
0.0747348							0.0455961						0.132081						-0.0918324							0.0636603						0.0820341
0.114308							0.110712						0.0616539						0.151087							0.0761044						0.0538076
-0.105696							0.0920898						0.0585983						-0.0164415							0.114638						-0.0834795
-0.105696							-0.0700357						0.0539816						-0.0872088							0.0905621						0.0946357
-0.112421							0.068688						0.0755648						0.075379							0.124918						-0.0872338
0.0278932							-0.0591404						0.0209948						-0.137037							0.108757						0.0938264
-0.00752974							0.0982327						0.0638415						-0.116151							0.0785558						-0.0668641
0.100547							0.0950265						0.0614884						0.105436							0.0709374						0.102481
-0.152996							-0.044907						0.0931784						0.11735							0.0212562						0.0746262
-0.12483							0.0966594						0.0385516						0.0478852							0.0759408						0.0925408
-0.18129							-0.0818883						-0.0664623						0.0478852							-0.0554939						-0.0490995
0.129912							0.0694481						0.0998264						-0.133002							0.0569719						-0.0490995
0.120927							-0.110464						0.118192						-0.145343							0.0916698						-0.0622224
0.0678154							0.0701161						-0.0591002						-0.069371							0.136944						0.0756821
0.0678154							-0.0762339						0.051568						0.120703							0.105779						-0.112038
0.0678154							0.0538015						0.0832443						-0.0508783							0.040036						-0.123037
0.0678154							0.0503818						-0.114654						0.0624431							-0.0042332						0.112499
0.0678154							-0.0280364						0.0246885						0.0515981							0.115627						0.068069
-0.0967096							0.0556236						0.0458305						0.0515981							0.059379						-0.0521646
0.121255							0.072241						0.0740249						-0.0992541							0.0755606						-0.0521646
-0.115201							-0.0802958						0.0270829						-0.123207							-0.109726						-0.0513902
-0.167014							-0.0805128						0.076619						0.0807742							-0.0087484						0.053204
-0.126633							0.00363204						0.114356						0.130527							0.0772451						-0.067161
0.0661971							-0.0687266						-0.0398427						-0.0405201							0.11344						-0.0732095
0.079788							0.0388746						0.0770697						0.0274338							0.0772884						-0.114902
-0.133664							0.109114						0.0718955						0.084826							0.0324279						0.0562031
0.0963181							-0.047816						0.0791736						0.084826							0.0438846						0.0819726
0.107533							-0.0748048						-0.0675601						-0.118382							0.0106991						0.0614847
0.107533							-0.0573648						-0.0622439						-0.132279							0.00103357						-0.102181
0.107533							-0.0519141						-0.0881709						-0.112893							0.0245698						0.0896544
-0.0202408							0.105607						-0.0631351						-0.112893							-0.116814						0.0567973
-0.0453318							-0.0668212						0.0563839						0.0790609							0.0584347						0.0716668
-0.117422							-0.0921817						0.0704702						0.0161689							0.0746327						0.0191286
-0.0395682							-0.0603887						0.0551925						-0.0735339							0.041027						0.0481686
0.0389605							0.0654007						-0.0593473						-0.0987044							0.108165						0.0631535
0.0389605							0.0561449						-0.015919						-0.0699432							0.0462923						-0.0628562
0.0847288							0.0823384						0.0465129						0.135184							0.0680588						-0.114024
0.139177							-0.0519141						0.0485131						-0.114529							0.0727738						0.0426322
0.0380435							-0.0640378						0.0485131						-0.0857479							0.0808945						-0.0790151
-0.174529							-0.0579063						0.0509628						0.0281933							0.0921681						0.0409651
0.0612725							0.0728524						0.0558272						0.0336456							0.0597647						-0.065018
0.125149							0.0487359						-0.114711						0.0629117							-0.0886036						0.073564
0.123669							0.0516801						0.0511658						-0.0316004							0.0712535						-0.0556752
-0.160809							-0.0572486						-0.0702619						0.0424265							0.044227						0.0627947
-0.105696							0.0439746						0.10832						-0.0893799							0.0667827						-0.0648456
-0.118257							-0.0464492						0.116231						0.0953826							0.0632073						-0.0570276
0.133583							-0.0845326						0.0447038						-0.0857052							0.0610263						0.0980662
-0.147115							0.0514807						0.0585096						-0.0827278							0.0755213						-0.0745165
-0.12483							0.0688311						0.0561995						0.120703							0.0583387						-0.0682255
-0.111654							-0.0413362						0.0519652						-0.0719833							0.0793612						-0.0502474
0.050809							0.0900506						0.0511658						0.153416							0.0768627						-0.103997
0.11221							-0.049863						0.106386						0.00485932							0.0938907						-0.13641
0.128076							0.0713386						0.0525275						0.0904859							0.0693622						0.0634251
0.128076							0.0146235						0.0603146						0.0683231							0.0402648						0.0591556
-0.092149							-0.0502144						0.0664832						-0.0680465							0.0397402						0.0456921
-0.092149							-0.0532273						0.0577109						0.110711							0.122475						-0.0513902
-0.092149							0.00475334						0.047979						0.0679616							0.045441						-0.0536604
-0.092149							-0.0619829						-0.0857515						-0.00797671							0.0655221						0.0415932
-0.092149							-0.0576258						0.0802784						-0.163698							0.00572799						0.0931167
-0.092149							-0.0554249						0.0595585						0.134005							0.114402						-0.0677481
-0.092149							0.107218						0.0883404						0.105436							0.0864253						0.0533187
-0.131373							-0.103122						-0.0258805						0.0579749							0.0258557						0.0908046
-0.0637142							0.0772102						0.072806						-0.0278303							0.0654247						-0.0617682
-0.156824							0.0527586						0.0776185						0.0821665							0.0446039						-0.0719966
-0.0311213							-0.0478277						-0.0723068						0.060207							0.0626224						-0.0541678
-0.148318							-0.0544406						0.0538787						0.0326799							-0.108893						0.0782658
0.0740744							-0.0739753						0.0863615						0.141237							0.0941192						-0.101452
-0.0853277							-0.0669982						0.0442578						-0.137037							-0.0539034						0.0387645
-0.0853277							0.0514826						0.0491429						-0.120445							0.0705709						0.0455726
-0.0853277							0.0508177						0.0043897						-0.0809769							0.017476						0.077001
-0.0853277							-0.0329358						0.0898769						0.0226098							0.0815652						0.0570735
0.174829							0.0946087						0.0641562						-0.0732696							0.0727398						-0.0702122
0.126149							-0.168042						-0.061693						0.0279575							0.0832201						0.0893895
-0.0354341							-0.0632483						0.0570768						0.0846028							0.0631439						0.0652714
0.0856487							-0.0659874						0.10038						0.0846028							-0.12352						0.0672296
0.0856487							-0.0566861						0.0969458						0.0159194							0.0818123						-0.0605536
0.0856487							0.0881028						0.0962997						-0.0118298							-0.113811						-0.0592475
0.0900911							-0.0353217						0.0589501						0.136274							0.0597541						0.0848845
0.158525							0.0342402						0.0565671						0.148938							-0.0137503						-0.112654
0.148735							0.108232						0.07751						-0.0881677							0.0706878						-0.0502191
-0.123906							-0.128557						0.0532048						0.100418							0.0729024						0.0574304
0.0928442							-0.136061						0.0540637						-0.110882							-0.138872						0.0524398
0.0928442							0.0582533						0.0540637						0.063917							0.062046						-0.0868747
0.116615							0.0931257						-0.0967717						-0.0731432							-0.0528977						0.0872145
-0.130548							0.0505475						-0.0697025						0.00379601							0.0596809						-0.10648
-0.105021							-0.0798465						0.0682068						0.0944293							-0.174551						-0.110688
-0.105021							-0.0542885						0.0596407						-0.0865669							0.0625418						0.0487846
0.187018							0.0882348						-0.0885509						0.0401902							0.101344						-0.0798354
-0.0972439							0.0487318						0.0624662						0.0401902							0.0745286						-0.079741
-0.165571							-0.0570822						0.0513676						-0.015059							0.0389891						-0.0525279
0.0572203							-0.0247933						0.0392014						-0.080256							0.117034						-0.0547878
0.0418202							-0.118697						0.0771808						0.00090569							0.0907524						-0.0839568
-0.130361							0.028544						-0.0637976						-0.108317							0.0583623						0.111853
0.103107							-0.111273						-0.0548318						-0.0306253							0.0346974						-0.0788338
-0.158894							0.0476946						-0.00836339						-0.0780534							0.0679535						-0.0642481
-0.0337698							-0.0603611						0.0563839						0.129937							-0.0950705						0.0455919
-0.133664							-0.0468032						0.0541728						0.105436							0.0528788						0.0678377
-0.144801							0.0610979						0.0539816						-0.072901							0.0156838						-0.102448
-0.133664							-0.0552766						0.0449179						0.0239064							0.106881						0.0430119
-0.118257							0.0536616						0.0460515						0.0239064							0.0677224						0.0793975
0.121255							-0.0637132						0.0460515						0.145546							0.0554882						0.0768408
-0.0983575							-0.0690378						0.0460515						0.0419511							0.0610607						0.0593485
-0.0983575							-0.0978419						-0.0792105						0.00976583							-0.0959258						0.0809302
-0.0983575							-0.103122						0.0487243						0.170217							0.105801						-0.0687078
-0.143048							0.0835866						-0.0647833						-0.120087							0.0718619						0.0566179
-0.105021							0.0357546						0.102524						-0.0428865							0.0502023						-0.0768262
-0.161463							0.0904331						0.0525767						0.0343031							0.059786						0.0642774
-0.144801							0.047225						0.0488015						-0.105943							0.0445856						0.0660577
-0.0152802							-0.0850443						-0.10837						-0.105551							0.0274098						0.051529
-0.00476662							-0.0665413						-0.0700415						0.0708631							-0.103906						0.0626449
-0.105696							0.119271						0.103273						0.128895							0.0596604						0.0637163
-0.105696							0.0993954						-0.00140183						0.110053							-0.0908902						-0.0460163
0.0533158							-0.0600747						0.0487243						-0.116956							0.0768753						-0.0741978
0.0533158							0.046256						0.0487243						-0.0875723							0.0566738						-0.0682255
0.0533158							-0.0665413						0.0348591						-0.0677564							-0.164481						0.0898892
0.0533158							-0.0922526						-0.0569676						-0.0316241							0.063678						0.09339
0.0533158							0.0412683						0.10938						0.17255							0.0784289						-0.0865734
-0.159814							0.0750427						-0.0805819						-0.0411562							0.0850169						0.0597406
0.127499							-0.0730196						-0.086914						-0.0338091							0.101812						0.0783254
0.141189							-0.0629122						0.0572491						-0.0104121							0.0225177						0.0597406
-0.117422							0.0432277						-0.0726463						-0.143045							-0.163625						0.0693149
0.074388							-0.0676763						0.0730408						-0.0429556							0.0321804						0.0577424
0.014797							-0.0537555						0.0614552						-0.0703178							0.0719285						-0.0347326
0.162742							0.0176412						0.0375102						-0.0703178							0.093611						0.0762078
-0.0634978							0.0902319						0.0580956						-0.153756							-0.0941288						0.0586086
0.114051							0.109872						-0.0604036						0.125336							-0.147917						0.0459348
0.0308212							0.0501246						0.0718955						0.0982646							0.0803857						-0.0663457
-0.137715							0.0635026						0.0567492						-0.00201001							0.0246455						-0.06035
0.0713644							0.0461823						-0.0653461						0.0865066							0.0667657						0.0468015
-0.0170735							-0.0700209						-0.0838109						0.137754							-0.0568508						-0.120753
-0.111654							-0.0689347						0.0998979						0.0945889							-0.109818						-0.0648585
-0.111654							0.084437						-0.079723						-0.105551							0.0956931						0.0804266
-0.123906							-0.0776616						0.0621443						-0.105551							0.0792691						0.049932
-0.134677							-0.113118						-0.0553679						-0.0969531							0.121449						0.0961942
0.146298							0.0657863						-0.0666909						-0.02458							0.040885						0.0542416
0.0247467							0.0442127						0.11214						0.072328							-0.122721						0.0862902
0.0577617							0.0708662						0.132202						0.00307456							-0.119624						0.0542416
-0.0989382							0.12269						-0.0704233						0.100142							0.0716977						0.0455622
-0.0577155							0.0972164						0.0565671						0.153722							-0.119576						-0.0589147
-0.122368							-0.0663217						0.0565671						0.0765814							0.0172639						0.0957558
0.030571							-0.0886428						0.0541728						0.0222229							-0.0365655						0.0764746
-0.129376							0.010089						0.0558876						0.00031957							0.0793175						0.0585833
0.134102							-0.0822954						0.0549722						-0.0678953							0.051417						-0.0540156
-0.0422855							-0.0500287						0.0440327						-0.107225							0.0818325						0.065178
-0.110908							-0.0562352						0.095553						0.0187819							0.0428756						-0.04048
-0.110908							-0.0531659						0.0649264						0.105436							0.0012681						0.0892446
-0.126303							0.0488048						-0.0499661						0.0337753							0.0809556						0.101872
-0.0436403							-0.0461263						0.0536082						-0.107896							-0.216087						-0.0528883
0.102749							-0.0622981						0.0545516						-0.118529							0.0445114						0.0521547
-0.161338							-0.0748879						0.0455522						-0.0929452							-0.0737262						0.0461828
-0.171751							0.0422663						-0.0834205						0.0679616							-0.109908						-0.0630265
-0.138752							0.0555283						-0.0614323						-0.0987044							0.0731918						-0.0725327
-0.122368							-0.0500287						0.0473486						-0.157598							0.0850516						0.0876238
-0.0516153							0.0819591						-0.0754091						0.0955885							0.0869072						-0.0872093
-0.209719							0.107063						0.0696332						0.0389409							0.0826732						-0.0565979
-0.111245							0.0702238						-0.0348296						0.113131							-0.0748077						0.071959
0.0315518							-0.0212041						-0.0441734						-0.00645661							0.0648346						-0.0837434
-0.134677							0.0746335						0.037828						0.064564							0.0881738						-0.081982
-0.134677							0.109106						0.051568						0.064564							-0.0385087						0.0469438
-0.134677							0.0488048						-0.00200088						0.0880017							0.0677985						0.0639273
0.134102							0.0622451						0.0435781						0.0257091							0.0818693						0.105788
-0.092149							0.0701557						0.0435781						-0.14404							0.0852824						0.0846153
-0.092149							0.0798934						0.0384352						0.00497609							0.0488533						0.0396129
-0.092149							0.043935						0.0599797						0.117006							-0.0483886						0.0991065
-0.092149							0.0439109						0.0596407						-0.104924							0.0624004						0.0512291
0.14071							-0.0654165						0.0462711						0.12792							0.0542265						-0.0532459
0.148735							0.0652887						0.0462711						0.0365974							0.0321407						-0.116864
0.0693237							0.0601867						-0.0580131						-0.0145006							0.0209064						0.0799838
-0.105021							0.0682884						0.0616539						-0.103863							-0.0830152						-0.059138
-0.105021							-0.0279873						0.054268						-0.103863							0.0528238						-0.0697368
0.0384998							0.0601149						0.0570459						0.0700309							-0.139534						-0.0516862
-0.0682462							-0.0510331						0.0513676						0.168172							0.108369						0.0848132
-0.0108489							0.0668034						0.0677874						0.0059006							0.0716652						-0.0968451
-0.153293							0.0488815						0.0323682						0.0509885							0.102735						-0.0492188
-0.171751							-0.0641573						0.0370907						0.0509885							0.0570036						0.103833
0.0216069							0.0273887						0.0447038						0.0509885							-0.0671273						0.0840553
0.0769948							0.0536616						0.0612952						0.0558055							-0.0116728						0.111442
0.0876239							0.0596365						0.0781825						0.0249464							0.0363728						0.0605088
0.110012							0.065326						-0.0724228						-0.0344499							-0.103935						-0.0676037
0.168793							-0.0316536						0.0823032						0.0422826							0.0700226						0.0492568
-0.117422							0.101657						0.0521213						0.0422826							-0.0792972						0.0492568
0.0930159							-0.0473073						0.0435781						0.0422826							0.056993						0.0616553
0.0308212							-0.044907						0.0365912						-0.0893799							0.0345643						0.0716668
-0.103728							-0.0523908						0.0899686						-0.0893799							0.0756796						0.0516814
0.049668							-0.0420853						-0.0484903						0.105436							0.0787377						-0.105572
-0.130779							0.0550011						-0.0587363						-0.0425398							0.00120194						0.0953238
-0.130361							-0.0523908						0.0800796						-0.110526							0.0462041						0.0446944
-0.0853277							-0.0371241						0.0694213						-0.00201001							0.0920285						-0.106881
-0.0853277							-0.0565433						0.0217097						-0.123589							0.0997261						0.119828
-0.0853277							0.0547538						0.0269291						0.0771868							0.0621173						0.0522828
-0.0853277							-0.129013						0.0437085						0.00368278							-0.0777134						0.0558519
-0.0853277							0.0701962						0.0682068						0.105436							0.102895						0.0560909
-0.0853277							-0.0579063						0.0547393						0.0552505							-0.116303						-0.0613188
-0.0853277							-0.0587275						0.081756						-0.0799188							-0.0092131						0.0986037
-0.0853277							0.0641042						-0.0452458						0.0138823							0.036481						0.0555081
-0.0853277							-0.0464269						-0.0516007						0.0170804							0.0583623						0.107014
0.0678154							0.0923002						0.0447038						0.0420109							-0.0838036						-0.0619527
-0.105696							-0.070989						0.0447038						0.0237525							-0.163935						-0.0860329
-0.134883							-0.0558643						-0.0359994						-0.0761705							-0.113615						0.0403512
0.0828349							0.0535065						0.0922704						-0.105943							0.0863009						-0.0900378
-0.132678							0.0455727						0.0956805						-0.00797671							0.0950657						0.0552617
-0.0692571							0.0456491						0.0578184						-0.00797671							-0.156193						-0.0855209
-0.0983575							-0.0596792						-0.0778235						-0.0550284							0.0290479						-0.0611922
0.0956944							-0.0430632						0.0598107						-0.100033							0.0621029						-0.0597909
-0.0784741							0.0553822						-0.034323						0.0271417							0.0677224						0.03453
-0.0784741							-0.0790475						0.0685506						0.0271417							0.0255492						0.0166934
-0.0784741							-0.080434						-0.0494426						0.134291							0.0814847						0.0534973
-0.0784741							0.0547808						0.0539816						-0.0373039							0.106154						0.0510781
0.0729343							0.0485708						0.102683						-0.0683932							0.069508						-0.0670399
0.0779396							0.104418						-0.00910971						-0.0683932							-0.0195993						0.00546916
0.0779396							-0.0397187						0.0284599						0.00929918							0.0194611						0.0841306
0.0765856							-0.0550397						-0.0526929						-0.0409532							0.0594918						0.0965292
0.0765856							-0.0545917						0.0531274						-0.0427937							0.0615835						-0.0660151
-0.00649017							0.0490955						0.0424087						-0.130117							0.0416752						0.0512291
0.039146							-0.123318						0.062335						0.0457933							0.0569719						0.111675
0.105546							-0.101916						0.0839322						0.0549642							-0.0657733						0.0832953
0.142222							-0.0466547						-0.0444703						0.0839991							0.0727466						0.113373
-0.00988697							-0.0399936						0.0503675						-0.0378208							0.0624784						0.103592
0.114465							-0.016186						-0.0922951						-0.0964455							0.0345211						0.0864085
0.157552							0.0286144						0.0832091						0.084826							-0.0686302						0.0803714
0.120927							0.0421779						0.0544304						0.075236							0.0804014						-0.0831271
0.0450108							0.0757774						0.0579928						0.0373473							0.0979668						-0.0593556
0.102442							-0.0520475						0.0521619						0.00769947							0.0665984						-0.0654895
0.0443054							-0.0603611						-0.0826421						-0.104781							0.0370277						-0.0748703
0.118039							-0.0961565						0.0725685						0.0281933							0.0679797						0.0829011
0.0914781							-0.0714592						0.0493502						-0.134536							0.0501182						0.0900374
-0.12483							0.0222303						0.0623058						0.00700232							0.061422						-0.0587029
-0.0916628							-0.0588637						-0.0422866						-0.049842							0.078517						-0.0380195
0.034207							-0.07729						-0.129353						-0.10315							0.100943						0.0656133
0.0726811							0.104093						-0.0701573						0.0396685							0.0672121						0.0509419
0.0726811							0.0192448						0.0226775						0.137145							0.0389008						-0.064099
0.100547							-0.0396963						0.0456718						-0.0363377							-0.14079						0.0816871
0.100547							-0.0595458						0.0813328						0.15124							-0.0857495						-0.0524787
0.100547							-0.0781753						0.0545516						0.048034							0.048667						0.0684035
0.100547							0.0508732						0.0594697						-0.0964455							-0.0683775						0.0847131
-0.0642882							-0.0498468						0.0712135						0.0902765							0.0421873						-0.0725327
-0.0088059							0.0504539						-0.0636812						-0.0911708							0.0353675						0.07998
0.100982							0.0257944						-0.0795939						0.122088							0.0393323						0.0498968
0.10529							-0.0818192						0.0410926						-0.0180361							0.0556091						0.0821759
-0.092067							0.0780062						0.0410926						0.0509885							0.0594254						-0.0601137
-0.105021							-0.0627895						0.0410926						0.069367							0.0434601						-0.0730612
-0.0745893							0.0245047						0.0410926						-0.0284905							0.0663898						0.0255701
0.0732154							-0.064186						0.0410926						0.0630993							0.136231						-0.0905672
0.0732154							0.0204875						0.0659663						-0.0709728							0.0627958						0.100139
0.0732154							0.0861924						0.0418442						0.0696765							0.0159672						-0.0784376
-0.0989382							0.0567133						-0.0516007						0.0696765							0.0720158						0.0878811
-0.0989382							-0.105724						0.0552952						0.0696765							0.0187029						0.0959632
-0.0989382							-0.00725072						0.0552952						0.0456711							0.0822928						0.07444
0.118665							0.0463838						0.0298653						-0.128054							-0.11024						0.0677942
-0.105696							0.0668034						0.0464893						-0.0214758							0.0837525						-0.0433171
0.0804469							-0.0518269						-0.0854398						-0.121633							0.119603						0.0844258
0.0804469							0.0653498						0.0852008						-0.0838777							0.0686296						0.0805405
0.0446462							0.14391						0.079095						0.0814308							0.0514915						0.118737
0.049668							-0.054212						0.0438061						-0.0605737							0.073891						0.0574304
-0.122132							-0.0521847						0.0438061						-0.0605737							-0.135988						0.0900128
0.0963181							0.0538875						0.0438061						-0.0605737							0.0775516						0.0768648
-0.123906							-0.0465381						0.0852689						-0.117758							0.068112						-0.0740959
-0.110183							-0.0861775						-0.0422795						-0.017712							0.0581809						0.0371051
0.0136233							0.0711035						-0.0634571						-0.0375217							-0.0589368						0.0370017
-0.135718							0.0559618						-0.0314993						-0.0304718							-0.10341						-0.0565125
0.152208							-0.0506811						0.0467062						-0.105551							0.106781						-0.0913672
0.0963181							0.0391198						0.0561995						-0.0002039							0.0834265						-0.0501912
-0.111654							0.100182						0.108207						0.0582712							0.042006						-0.0509862
0.09155							-0.0662003						0.0424894						0.0328483							-0.121712						0.0601081
0.0866744							0.0453139						0.0604805						-0.140875							0.0609966						-0.0604341
0.124182							0.0485323						0.0554783						-0.157598							-0.0942501						0.0556791
0.0208943							-0.0587275						0.0554783						-0.0776042							0.0412175						0.0639939
0.0903831							0.0755965						0.0519652						-0.0341983							0.0360792						0.0870612
0.0495975							-0.0420101						-0.0630413						-0.0780534							-0.0748077						0.0934116
-0.111654							-0.0646281						0.0368417						-0.0780534							0.05964						0.0779452
0.148735							-0.0316422						0.0427171						-0.106574							0.10136						0.0666872
0.0418202							-0.0863965						-0.091052						-0.106574							0.0350669						0.0317185
-0.0372514							-0.0496963						0.0805724						0.125132							0.0862284						-0.048317
-0.0768243							0.028452						-0.0553608						-0.0817667							0.0422979						0.0693266
-0.00935248							-0.0436206						0.0547393						-0.0817667							-0.0176334						0.0922851
-0.118257							-0.0452709						-0.0439599						0.0298852							-0.094104						0.0550917
-0.092149							-0.0750528						0.0414901						-0.148488							0.0529638						0.0997486
-0.092149							0.0512715						-0.0245588						0.112892							0.0333086						-0.0433529
-0.0510208							0.0463258						-0.0706214						0.0917872							-0.124676						0.0539115
0.0894382							-0.0466267						0.0507656						0.00841182							0.0570251						0.047899
0.0418202							-0.0500287						-0.0397924						0.0954866							-0.102175						-0.0471746
0.0418202							0.0298522						0.087259						-0.0682704							0.028609						0.0570446
0.0824622							0.024159						-0.0483311						-0.0893799							-0.0732344						0.0388963
0.0781679							0.0420916						-0.0680879						-0.0553171							0.0578318						0.0534799
0.11221							0.0194628						-0.0756761						0.0948282							-0.0827544						0.078385
0.156604							-0.0450353						-0.0553103						0.0364889							-0.0846012						-0.0531906
-0.133818							0.0403882						0.035617						0.116841							-0.0044012						-0.0954298
0.0695652							0.0488048						0.035617						-0.00489993							0.0485689						0.0533187
-0.0577155							-0.0689734						0.0433917						0.143571							0.0714727						-0.046027
-0.123989							0.0746335						0.0582619						0.0810521							-0.10638						-0.046027
-0.123989							0.0262882						-0.093015						0.0810521							0.0462923						0.052724
-0.110908							0.00235718						0.0440327						0.113049							0.0915075						-0.0699708
0.141189							0.0645977						-0.0383437						-0.111439							-0.0976349						0.0497225
-0.0983575							0.0354894						-0.0487316						0.0683742							-0.0881934						-0.0633353
-0.0983575							-0.049975						0.0493502						-0.116956							0.0514224						-0.0582723
0.0998258							-0.0320891						-0.0241522						-0.0589505							0.06259						0.0864536
0.152035							0.0493544						0.0469217						-0.153888							0.0519237						0.0553951
0.0874824							-0.0479991						0.0469217						-0.00528314							0.0622638						-0.0917289
-0.133664							-0.0464796						0.0469217						-0.104924							0.0714727						-0.0333938
0.049668							-0.0596792						-0.0741772						0.0903294							0.0542265						-0.0565946
0.00911601							-0.0458082						-0.0558657						-0.101578							0.074556						-0.0712201
0.0588601							-0.0680978						0.0849575						0.0771472							0.0530963						-0.088955
0.0588601							-0.0727925						0.098344						0.134005							-0.027361						-0.0603167
0.0588601							-0.0572239						-0.0489224						0.131812							0.880218						0.0979121
0.123525							0.00865933						-0.0489224						-0.0484289							0.0659717						-0.0505866
-0.0853277							0.0295492						-0.0936081						0.0334864							0.0370368						-0.0535425
-0.0853277							-0.0435506						-0.0424481						-0.0243316							0.063951						0.0617868
-0.0853277							-0.0531659						0.0949622						-0.0998826							0.0273313						0.0717267
-0.0853277							0.0735819						0.060803						-0.0903508							0.0612197						0.0467325
-0.0853277							-0.0147949						0.0925099						-0.001335							0.0394157						0.0342055
-0.0853277							0.0734803						0.0328921						-0.0945644							0.0292499						-0.105
-0.0853277							-0.0391873						0.087682						0.0572998							0.0438474						-0.0471746
-0.0853277							0.0552827						0.0419267						-0.00797671							0.00405194						-0.09387
-0.0853277							0.00852029						-0.0497821						0.0712414							0.048591						-0.0676715
-0.0853277							-0.0418177						-0.0620531						0.0712414							-0.0598967						-0.0298966
-0.0853277							-0.0584851						0.056729						0.0893166							0.0579053						-0.104275
-0.0853277							0.0303685						-0.0654791						-0.0941282							0.00166806						0.0776817
-0.0853277							-0.0527481						0.0400425						0.127241							0.0542265						-0.0592475
-0.0853277							0.0721966						0.0108479						-0.0981719							0.0515374						-0.066642
0.0737893							0.059577						-0.0081704						-0.127335							0.0701387						-0.0716277
-0.109617							-0.0125841						0.0491429						0.0207739							0.0645685						-0.0668704
0.00152371							0.044075						0.0467062						0.109841							0.0528712						0.0412971
-0.0174984							0.064863						0.0413291						-0.106574							-0.0892525						0.0535603
0.0314369							0.0473173						0.0413291						0.0660428							-0.0951736						0.0584041
0.0956944							-0.0740469						-0.0345886						-0.00444134							0.0608474						-0.048576
0.124763							-0.0518699						-0.0989881						-0.0211613							-0.0811896						0.0560909
0.088417							0.0400166						-0.0516007						-0.101015							0.0441903						0.0518216
0.0824622							-0.0483339						-0.0614772						-0.0899594							0.0748001						-0.0639524
-0.0284509							-0.0606217						0.0405128						0.0740721							0.0607872						0.0658591
-0.122132							-0.0666501						0.0647196						-0.108883							0.0393043						-0.0751301
-0.0951902							0.0703093						0.0843964						-0.104924							0.0905899						0.086947
0.0907298							0.0433698						-0.0474792						-0.0470857							0.0323256						-0.0326713
0.0907298							0.115351						0.0464893						-0.0748307							0.0882035						0.0994848
-0.142032							-0.0426858						0.0440327						0.0787683							-0.114474						0.0382668
0.0809908							0.0448472						0.0440327						-0.101578							-0.0359713						-0.0509513
0.11221							0.065338						-0.00144059						-0.101578							-0.102659						0.056186
0.143642							0.0628562						0.0471358						-0.101578							0.0327217						0.0677942
-0.0469891							0.0418325						0.0471358						0.0796271							0.0649529						0.0756821
-0.130779							-0.06173						0.0471358						-0.0882448							0.0419829						-0.0541442
-0.111654							-0.0649738						-0.0579715						-0.103258							-0.0681701						-0.0642481
-0.121281							0.0712815						0.0356981						-0.0947033							-0.0979137						0.0669361
0.0501998							0.0648862						0.0413291						-0.103258							0.0330963						-0.0982488
-0.0916628							0.0951271						0.0413291						0.0241689							0.0499812						-0.0502191
-0.0916628							0.0852828						0.0413291						0.119453							0.0792347						-0.0564286
0.00368505							0.057224						0.0413291						-0.0572932							0.0401513						-0.0553359
-0.0784741							-0.0722156						-0.0505508						-0.0964455							-0.114067						0.0578555
-0.0784741							-0.0621761						-0.0553343						-0.0964455							0.0880514						-0.0993194
-0.0784741							-0.0490051						-0.0867236						0.0145073							0.0570143						0.0819726
-0.0784741							-0.0307397						-0.0600609						0.041077							0.0221808						-0.0198888
-0.0784741							0.0796401						0.0862959						-0.0703178							-0.109272						0.0462883
-0.0784741							0.00714045						0.0447038						-0.0981719							0.0769843						0.0603137
-0.0784741							-0.0902057						0.0764563						-0.0799188							-0.0216302						-0.0490817
-0.0784741							0.118645						-0.0458693						-0.101015							0.0569156						-0.0467915
-0.0784741							-0.0523406						0.0574663						0.00148531							-0.130597						-0.0623079
0.0851413							0.0476946						0.0574663						0.0364402							0.0584184						-0.0524303
-0.122132							-0.0427677						-0.0503304						0.0920902							-0.0601202						0.0142162
-0.122132							-0.142047						0.0434322						0.045429							0.0758403						0.0560909
0.0784889							-0.0690742						-0.103889						0.045429							0.0687526						0.0617868
0.0784889							-0.0382535						0.0370907						0.101704							0.0653671						-0.059867
0.0784889							-0.0756664						0.0513676						-0.0781637							0.0568425						0.0415932
0.0784889							-0.0549328						0.053317						-0.104736							0.0554993						0.0415932
0.0784889							-0.068154						0.0343458						0.0080799							-0.0650724						0.0536931
0.0784889							0.0586418						0.0547393						0.0590258							0.0610221						-0.0655861
-0.0933394							0.0921039						0.0523574						-0.0844634							0.0247006						-0.077541
-0.104366							-0.041142						0.0703233						0.0570732							-0.0983219						-0.0519125
-0.107469							-0.0459479						-0.0521666						0.0570732							0.090978						-0.0835165
0.0761403							-0.0474819						-0.0964109						0.0570732							0.0501569						-0.0887629
-0.110908							-0.0537939						0.00156422						0.0610422							-0.0112313						0.0519737
-0.0340642							-0.0731091						-0.0719924						0.0215822							0.0728422						-0.110333
-0.0577155							-0.0366653						-0.0819882						0.0726463							-0.0451478						-0.0479392
0.0227744							-0.0823534						0.100892						0.0726463							0.0556144						-0.0567631
0.140666							-0.0619299						0.0503675						0.0901176							0.0833729						-0.0475548
-0.0715877							-0.0650877						0.0503675						0.127023							0.0698624						0.0603677
-0.0715877							-0.0707949						0.0503675						-0.0973376							0.0638583						0.0744125
-0.0715877							0.0726561						0.0632542						-0.115423							0.0650943						0.0416347
-0.0715877							0.0441546						0.0128431						-0.182689							0.0389598						-0.0927449
-0.0715877							-0.0458082						-0.0896392						0.0313271							0.0723089						0.0730799
-0.0715877							0.0352473						-0.0283984						-0.0888533							0.0395797						0.0438684
-0.0715877							0.0355256						-0.0489224						-0.052459							0.0439582						-0.0533191
-0.0715877							0.0483465						0.0637158						-0.0630525							0.0332577						0.0466737
-0.0715877							0.058664						-0.083505						0.0765814							0.0652911						0.0343857
-0.0715877							-0.0449586						0.0569034						0.0093603							0.0461742						-0.0613813
-0.0715877							-0.0500287						-0.0796637						0.0284139							0.0663898						0.0800702
-0.126577							0.0677297						0.0444815						-0.0717567							0.0907524						0.0666119
-0.168561							0.0435254						-0.0505508						-0.0681							-0.117036						-0.0275919
0.0312895							0.0390035						-0.0836032						-0.122494							0.0763322						-0.0275919
-0.084937							-0.0463356						0.0469217						0.0719735							0.0264815						-0.0850611
-0.084937							-0.0289143						0.0469217						-0.0841845							0.052257						0.0501818
-0.118088							-0.101462						0.0469217						-0.0993426							0.0469217						0.0733903
0.0455952							0.040969						0.0995802						-0.0835976							0.0718359						-0.0770326
-0.110183							-0.0598511						-0.0941448						-0.103724							0.0594161						-0.0765626
-0.147353							-0.0906738						-0.0359446						-0.0971549							0.0463213						0.0559189
-0.0146468							0.0602422						-0.0719195						-0.0141152							-0.0587623						0.0609961
-0.117339							-0.0530128						-0.0472813						-0.0141152							-0.110498						-0.0381034
0.0711822							0.0377134						0.0536926						-0.0141152							0.0610998						-0.0516725
0.0711822							0.0478909						0.0493502						-0.059271							0.0149811						0.100465
0.0711822							-0.00188634						0.0509628						0.0147909							0.0947302						0.0477663
0.154972							0.0453038						0.0540637						-0.0111393							0.0765559						0.0412005
-0.0397936							0.0802239						0.0540637						0.0696765							0.0648346						-0.0542385
0.107708							0.0452931						0.0513537						-0.0417174							-0.118548						-0.0739264
0.0615834							-0.0503569						0.062702						0.107926							0.0448015						-0.0233279
-0.0815622							-0.0382535						0.0848785						-0.0096124							0.0542265						0.0756821
0.114465							0.0805019						-0.250159						-0.00964025							0.0698234						-0.0607522
-0.161394							-0.00613164						-0.0526929						0.105436							-0.135223						0.0772546
-0.126663							-0.0616808						0.0552952						0.0343532							-0.143454						0.0477663
-0.092149							-0.0510331						0.0717161						-0.0256997							0.0363388						0.0489778
-0.092149							0.0721966						0.104546						-0.135372							-0.104094						0.0342055
0.0093987							-0.0459479						-0.0940728						0.0613552							0.0131741						-0.0546497
0.100982							0.05548						-0.0802735						0.0867171							0.00048864						0.0427237
0.11221							-0.0551871						0.0421137						-0.0625404							0.04872						0.0711947
0.0406224							0.0566649						0.00501324						-0.0625404							0.0132494						-0.0790839
-0.0457923							0.0838605						-0.1007						0.0257091							0.0402332						-0.0606324
-0.130779							0.0290103						0.0744512						-0.111318							0.0637135						0.0659687
-0.123007							0.0609761						0.0525517						-0.068155							0.0478794						0.0447041
-0.123007							-0.0821194						0.0555044						-0.0780534							0.075234						0.0447041
0.0247467							-0.0761194						0.0038906						0.0422127							0.0472265						0.050791
-0.0983575							-0.056969						0.0442578						-0.0255697							0.0516106						-0.084716
-0.0983575							0.0502131						-0.078352						-0.0817667							-0.0612507						0.0447262
0.118904							0.0425026						-0.0828462						0.119812							0.0375156						-0.0441124
0.0661131							-0.00446771						0.0457947						0.0549873							0.0596198						-0.0769592
0.0612725							0.0405313						0.0906697						-0.0174205							0.0528346						0.050791
0.0145987							0.070971						-0.00229617						0.0600564							0.0750225						-0.0464125
0.0898417							0.0574972						-0.0133231						0.0600564							0.0271675						0.0584041
0.020287							0.0791789						0.0276303						0.0692873							-0.0778236						-0.0922625
-0.120826							0.0222447						-0.0244063						-0.0957397							0.00196276						0.087862
-0.121281							-0.00358596						0.0453421						-0.134391							0.0797165						-0.045265
0.0692574							-0.0458082						0.0507656						0.0718837							0.00966617						-0.00908234
0.0998258							0.0369263						0.0802578						-0.0663023							0.0323256						0.0394359
0.0838991							0.0487275						0.037338						0.0774713							0.0515573						-0.045265
-0.0977929							-0.0872363						0.0103523						-0.0933436							0.886513						-0.0582723
-0.154334							-0.065225						0.0440327						0.0579749							0.0561361						0.083041
0.0693964							0.0727282						0.0694213						0.0640955							0.0353366						-0.0516725
0.0836404							0.0284753						0.0415641						0.0640955							-0.0593086						0.0699484
0.0836404							0.0845054						0.0415641						0.0640955							0.0729065						-0.073678
0.0836404							-0.0676379						0.0542476						0.0810521							0.0705591						-0.0840566
0.0836404							0.0889262						-0.0892653						0.0809417							0.067647						0.051529
0.0836404							0.07696						0.0827572						-0.120672							0.0583231						0.0561066
0.064275							-0.0179353						-0.0516436						-0.120796							-0.0645303						0.0509355
0.064275							0.031697						0.0554783						-0.0909609							-0.201579						-0.0909845
-0.0809853							0.0516648						0.0394289						-0.0611836							-0.0927981						-0.0551916
0.151231							-0.0417211						0.0379922						-0.0037174							0.0567598						-0.0634969
-0.00326771							0.0367955						0.112282						-0.104315							0.0193677						0.052259
-0.00326771							-0.0594003						0.0388401						-0.0799188							-0.0714149						-0.0615657
-0.0277208							0.0402532						0.0388401						-0.104781							0.0542265						-0.0429934
0.0319217							0.0444356						-0.0548318						0.134005							0.0611927						-0.04743
0.0678154							-0.0436206						0.035617						0.103316							-0.0299384						0.0707543
0.0297473							0.0432679						0.0377511						-0.0451234							-0.0812191						0.0476351
-0.110183							-0.0437369						-0.0543062						0.100365							0.0205621						-0.0819112
0.0984037							0.0278923						0.0791736						0.027705							-0.0551847						0.0698968
-0.0457923							0.0606248						0.101203						-0.0809769							-0.0981018						0.042916
0.0562407							-0.0742255						-0.0110654						-0.0799188							0.0691254						-0.052029
0.0562407							-0.0513905						0.0253988						-0.0835976							0.0654247						0.057162
-0.110183							-0.0826575						-0.0737098						-0.0261606							0.0528265						-0.0445539
0.0726811							0.0470895						0.00834635						-0.0722244							0.0664817						-0.0875219
-0.104366							-0.0466267						0.0637158						-0.0722244							-0.118314						0.0855569
-0.104366							-0.043436						-0.0658793						-0.0722244							-0.0738476						0.0593619
-0.104366							-0.117154						-0.0232758						-0.0722244							0.0607164						0.0638567
-0.116609							-0.0420101						0.047979						0.131517							0.0473988						0.0940276
0.114051							-0.0551871						-0.0164365						0.137145							0.0528506						-0.0542385
-0.0220916							-0.0469786						-0.0719924						0.0898394							0.0765559						0.0409167
0.00746867							-0.0790475						0.0637744						0.0487561							-0.0752194						-0.0957515
0.0989127							-0.00298931						0.0890756						-0.0799188							0.0344826						-0.0188603
0.088674							-0.0318404						0.106908						-0.0789883							0.0690002						-0.0406837
0.088674							0.0436704						-0.0467676						0.0193838							-0.0596741						-0.0406837
-0.188419							0.0712356						0.0355049						-0.0514326							0.0443208						-0.0534851
0.0318361							-0.0713384						-0.0626302						0.0280113							-0.107447						0.106497
0.0318361							0.0419424						-0.0826372						0.0280113							0.0426178						0.0586086
0.0318361							0.0127056						0.0431682						0.0280113							0.058055						-0.0538315
0.0605474							0.0451876						0.0616143						-0.00401487							0.0542265						-0.0494335
0.0605474							0.107015						-0.0614323						-0.0907544							0.0687748						-0.046027
0.0605474							0.050052						-0.054313						-0.0667447							-0.0580187						0.0604591
0.0605474							-0.0294297						0.00670189						-0.0627641							-0.0768335						-0.0534851
0.0605474							-0.0508714						0.035901						0.0263647							-0.0962586						-0.0483066
0.0605474							0.0710362						0.0366056						0.0659079							0.0528426						0.0582212
0.0605474							0.0337057						-0.0507576						0.0659079							0.0427309						0.0732028
0.0605474							0.0498755						0.0273643						0.0659079							0.0375478						0.0737226
0.0605474							-0.0340512						-0.0627262						-0.0854115							0.0675973						-0.0746806
0.0605474							-0.0723056						0.0844852						0.0146951							-0.0668223						-0.0421952
0.0605474							0.00665024						0.0515473						0.0485339							-0.0891567						0.0485703
-0.158644							-0.0526496						0.0346745						0.0485339							0.0294231						-0.0383531
-0.128418							-0.043436						0.0328921						0.0485339							0.0302033						-0.076321
-0.0853277							0.0584805						0.0328921						-0.0519201							0.0615935						-0.0483066
-0.0853277							0.0461622						0.0331516						-0.164024							0.0233805						-0.0417914
-0.0853277							-0.059127						-0.0484056						-0.0275891							0.0761823						0.0835614
-0.0853277							0.0978971						-0.0464805						0.0059006							-0.0611041						-0.05741
-0.0190828							-0.0164472						0.088189						0.0433753							0.0433791						-0.0483066
0.0443054							0.0491817						-0.0501554						-0.00328857							0.0480848						-0.0483066
0.0847288							-0.0874842						0.0444815						-0.0678477							0.0887959						-0.050917
0.104036							0.0261209						0.00703342						0.101798							0.099587						-0.0519006
-0.0916628							-0.0706069						0.0723284						-0.0993426							0.051601						-0.0445054
-0.115818							-0.077077						0.0105372						0.0899826							-0.075452						0.0540118
0.0695652							-0.0321022						0.00934566						0.055511							0.0431288						-0.0509513
0.0695652							0.0387603						0.0455029						0.130014							0.069165						-0.0639395
0.0695652							0.0019287						0.0728274						-0.0981719							0.0552574						-0.0790289
0.0942876							0.0244806						-0.0769894						-0.093783							0.0431501						-0.039864
-0.120451							-0.0538379						0.055328						0.0373473							0.0664586						0.0650877
0.103439							-0.0260715						0.0744013						0.0241052							-0.0594524						0.0446257
-0.120451							-0.0481693						0.0492052						-0.0817667							0.0370277						-0.0821975
-0.120451							0.0510145						0.0483928						0.0789641							0.0542265						-0.0567631
-0.120451							0.0512065						0.0585917						-0.0183313							-0.0796651						0.0551957
0.0366119							0.0332688						-0.0750907						-0.00069208							-0.0538332						-0.0433529
-0.119643							0.0566179						-0.0364893						-0.00405287							0.0458469						0.0543372
0.079788							-0.0617377						-0.0816344						-0.112155							0.0455913						0.0872561
0.0836404							0.0333508						-0.0320605						-0.0316241							-0.0019523						0.0859192
-0.0983575							-0.0613425						0.0760739						0.115318							0.0605792						0.0546561
0.0747348							0.0762021						0.07184						-0.104315							-0.069489						0.0500385
0.0747348							0.0711554						-0.0609841						0.0308182							0.79443						0.0437052
0.0747348							0.0464724						0.0340092						0.0321873							-0.0812101						0.0383492
-0.0989382							0.0916264						0.0501665						-0.0211972							0.0420746						-0.0676037
-0.116609							-0.025585						0.0473486						0.105436							0.137902						-0.0315283
0.0875474							0.0672975						0.0382143						-0.118476							0.0188212						0.0564971
0.0458407							0.0362299						0.0554783						0.0923801							0.033992						-0.0559337
-0.10879							0.0553549						-0.0619613						-0.0893799							0.0457979						0.052259
-0.104366							-0.0535345						0.0597501						0.0938854							0.0660519						0.038982
0.101763							0.0583086						0.0417977						-0.0796751							0.0158206						-0.0396671
-0.092149							-0.113808						0.0417977						-0.0796751							0.0621607						-0.051632
-0.0784741							-0.065866						0.0691569						-0.102672							-0.074186						0.0684956
-0.0784741							-0.0427677						0.0337621						-0.0683308							0.0807962						0.0735438
-0.0784741							-0.0579696						0.0103264						-0.00615542							0.10493						-0.0338778
-0.0784741							-0.0423913						-0.025824						-0.0345872							0.0605238						0.0476351
-0.0784741							-0.0561947						-0.0611906						-0.102159							0.0701975						0.0747353
0.088674							-0.0471734						0.0761742						-0.104753							0.0451079						-0.0453333
-0.115049							0.0425818						-0.0495141						-0.0889897							0.0888252						0.0465472
-0.115049							-0.0435506						0.0675161						-0.0889897							-0.0097922						-0.060399
-0.115049							0.0672975						0.0578683						0.05204							0.0609839						0.0419136
-0.115049							-0.0656469						0.0366441						-0.0112086							0.0610867						-0.0804619
0.103309							-0.0698592						-0.0387643						0.0884203							0.0344294						0.0411294
-0.0734828							-0.0642401						-0.108924						-0.00182469							-0.0867308						0.031627
-0.0778934							0.0503388						0.037312						0.0867171							-0.0625872						0.0332509
-0.0977929							-0.0597446						0.0304063						-0.0976556							-0.0868311						0.107246
-0.0977929							-0.0250379						0.0309405						-0.0976556							0.0621317						0.0317185
-0.0977929							-0.0368733						0.0531274						0.105436							0.0396291						-0.0672605
-0.0977929							0.0625121						0.0392014						-0.0907544							0.0331238						-0.0724006
0.0404649							-0.0672895						-0.0470858						-0.0959535							0.0569824						0.0439733
0.0597421							-0.0653196						0.065668						-0.0644887							0.0679251						-0.053657
-0.084937							-0.00543873						0.0612952						-0.0644887							0.0528558						0.0384011
-0.084937							0.0500352						-0.0446095						-0.0872088							0.094544						-0.0642481
-0.084937							0.0296595						-0.0847093						-0.0002039							-0.0342949						-0.0421952
-0.084937							-0.0422013						0.0318798						-0.0741132							0.0556117						0.0914347
-0.116609							-0.0445955						-0.0495141						-0.0741132							0.0127938						-0.039864
-0.103728							-0.00412538						-0.0731735						0.0784692							0.0306094						0.0429105
0.079788							-0.0053217						0.0583506						-0.0393102							0.00378201						0.039968
0.052645							0.0375142						0.0390837						0.142911							-0.0638906						0.039968
-0.0637142							0.0790817						0.0390837						-0.102103							0.023023						0.0427373
-0.0331584							0.0402937						0.0390837						-0.0731432							0.0629967						0.047214
0.0999659							-0.0501728						0.0390837						0.107553							0.0821377						0.0433562
-0.0983575							-0.0481623						-0.0594046						0.0954866							0.0339972						-0.0608962
0.1373							-0.0420101						0.0585096						-0.0247624							0.0113308						0.0987981
-0.0699938							-0.0597771						0.0313713						-0.0247624							0.0314431						0.0408686
-0.110908							-0.0390575						-0.0543261						0.0515981							-0.0676859						0.0415465
-0.110908							-0.0185142						0.0715311						-0.0703178							-0.0801694						-0.076321
-0.0577155							-0.0578408						0.0420297						-0.0703178							0.0137114						-0.0638083
0.0809908							-0.0636326						0.0693526						-0.0703178							0.0347491						-0.0606324
0.00215596							-0.0463356						-0.0695084						-0.0703178							-0.0709451						0.0750106
0.101387							0.0153583						0.0811765						-0.122961							0.0459272						0.0368527
0.125149							0.0363381						0.0656245						0.0148691							0.0910741						0.0459348
0.125149							0.0413683						0.0255103						0.10289							-0.0526887						-0.0475513
0.125149							0.0428813						0.0556603						-0.0267338							-0.072851						0.0362238
0.00298043							-0.0907732						0.0107565						-0.0814952							0.0514494						-0.0315283
0.163193							0.0534116						-0.0211112						-0.0814952							0.00435726						-0.0680811
-0.121281							0.0222222						0.0300726						0.0200448							-0.0072274						-0.0412528
-0.150825							-0.0360425						0.0507656						0.0266592							0.0542265						0.0656669
-0.0784741							0.043025						0.0499643						-0.0187966							0.0611793						-0.0486002
-0.0784741							0.0446447						0.0447038						0.00813907							0.0149947						0.0742746
-0.0784741							-0.0422895						0.0447038						-0.0401468							0.0445602						-0.050917
0.00613098							-0.0525969						0.0621913						-0.0330643							-0.0969793						-0.054264
0.00514453							-0.0442888						-0.00601592						0.107851							-0.0569674						-0.0629146
0.116459							-0.043922						0.0300117						-0.0850856							-0.0860948						0.020668
-0.0715877							0.0625497						-0.036254						-0.0850856							0.0416752						-0.0825799
-0.0715877							0.0613564						0.0134681						0.019076							0.0565147						0.0778274
-0.0715877							0.0444356						0.0466434						-0.110882							0.0365412						-0.0437482
-0.0715877							-0.0449586						0.0536926						-0.111794							-0.0499743						-0.049047
-0.0715877							-0.0596486						-0.0462571						-0.0281469							0.0349222						0.0465279
-0.0715877							0.0732501						0.0486768						0.0610422							0.0741422						-0.0511675
-0.0715877							0.0411615						-0.0637429						0.0398479							0.0451895						-0.050917
-0.0715877							0.0624644						-0.0503304						0.0137201							0.0461592						0.0724474
-0.0715877							-0.0430632						0.0536024						0.0671082							0.0587139						-0.050525
-0.0715877							0.0193266						0.0395661						0.0671082							0.0343612						-0.050525
-0.0715877							-0.0152219						0.014633						0.0671082							-0.0933119						-0.0506343
-0.0211896							-0.0037937						0.062702						0.0671082							0.0567777						0.0467772
0.0694765							0.0515885						0.0692895						0.0671082							0.0197381						-0.078902
0.0993855							0.00074646						-0.0479875						-0.0835976							0.0581954						0.0375638
0.0461203							0.00249709						0.06406						0.0532401							0.0594442						0.0754586
0.0461203							-0.0591206						0.0708229						0.114928							0.0610349						-0.0524303
0.0461203							-0.0458082						0.0149431						0.0440357							0.0461892						-0.0529788
0.0461203							-0.0776559						0.0621816						0.0813238							0.0416509						-0.0256949
0.0732154							-0.0534059						0.0158688						0.0813238							-0.069627						-0.0428604
0.055626							-0.0464796						0.0147883						0.0813238							0.0385449						-0.0676037
-0.0577155							0.00300672						0.0634522						-0.0832986							-0.0466039						-0.0645417
-0.0577155							-0.0536867						0.0664584						0.0117218							-0.0657186						-0.0358888
-0.0781796							0.0453755						0.0617724						0.0885906							0.0556279						0.0500627
-0.111353							-0.0308074						0.0270829						0.0536537							0.0410028						0.102444
-0.105021							0.0107088						0.0126102						-0.0385603							0.0688733						-0.0479252
-0.0307485							-0.066309						-0.0558397						-0.0343268							0.0476238						-0.094597
0.0784889							0.0248932						0.0143742						-0.103052							-0.0474304						0.04293
0.0784889							-0.0471528						-0.0573111						0.0546225							-0.083277						0.0498968
-0.12483							0.0250666						0.0382451						0.0182755							-0.00609						0.0501956
0.0162851							0.0680391						0.0171299						-0.0759844							-0.0379858						-0.0471746
-0.0916628							-0.0891059						-0.0498735						0.0111089							0.0111578						0.0563816
-0.0916628							0.057102						-0.0434528						-0.104159							-0.0735777						0.0615914
-0.0916628							-0.0498468						0.0438345						0.109541							0.0391052						0.0855065
-0.0916628							-0.0597771						0.0543628						-0.0239955							-0.0985438						-0.0441406
-0.0521773							-0.0739067						0.0505671						0.0950571							-0.0786463						-0.0330184
-0.131446							-0.0437369						0.0766678						-0.114612							-0.0608366						0.039958
-0.115897							0.0392419						0.0279015						0.041077							0.0432554						-0.0441406
-0.0277208							-0.0614993						-0.0499063						0.10462							0.0361765						-0.0469195
0.0220117							0.00790968						0.0183525						0.0823527							0.0336896						-0.0414382
-0.118856							0.104089						0.0538787						0.00270997							-0.0466632						-0.0245732
-0.0853277							0.0672706						0.0233933						-0.0759844							0.0198259						0.0553083
-0.0853277							-0.0664028						0.0481865						-0.102052							0.0450914						-0.0520349
-0.114299							0.0636705						0.0763087						0.0114601							0.0353322						0.0562218
-0.0758628							0.0163265						0.0191687						0.0192796							0.0786905						-0.0441406
-0.0646683							0.0613339						0.0181208						0.0192796							0.0395797						0.0466531
-0.0646683							0.0382898						-0.105316						-0.0226685							-0.079222						-0.0467985
-0.0646683							0.0361171						0.0198385						-0.0210385							-0.0533825						-0.072587
-0.0646683							-0.0747095						0.0232848						0.075577							0.0597541						-0.0591551
-0.0646683							0.0663332						0.0789335						0.0576077							-0.0817943						-0.0429934
-0.0646683							0.0789051						0.0237528						0.0576077							0.063678						0.0525375
-0.0646683							-0.0429251						-0.0446095						0.0576077							-0.0538332						-0.0460581
-0.0646683							-0.0391252						0.0440737						-0.00284966							-0.0202273						-0.0546562
-0.0646683							0.0389218						0.0253988						-0.0722244							-0.0608271						0.082921
-0.0646683							0.0540799						0.0750422						-0.0722244							0.0182135						0.0336421
-0.0646683							-0.0430632						0.057061						0.0424265							0.024428						-0.0441682
-0.0646683							-0.0480257						0.0164651						0.0384296							0.0597121						0.0315819
-0.0646683							0.0340974						-0.0490006						0.0403075							0.0447306						-0.0725135
-0.0882176							-0.0531659						0.0453624						0.0584388							-0.083277						0.0552701
0.162973							-0.0790762						-0.0947192						-0.105131							0.0542265						0.0820489
-0.103728							-0.0791162						0.0464332						0.00802377							0.0487926						0.0206129
0.0774441							-0.038731						0.0464332						-0.0200946							0.023902						-0.00067151
-0.113211							-0.037052						0.0638921						0.0605547							0.0805058						-0.0583991
-0.113569							-0.0699548						0.0323821						-0.0644887							0.0677985						-0.0494131
-0.101915							-0.0367097						-0.0518041						0.065022							0.00401996						0.0449675
-0.117339							0.0795465						0.0639722						0.094209							0.00571697						-0.0429934
-0.103728							-0.0469786						0.0248954						0.0319741							0.0528319						0.0244075
-0.147238							-0.0225653						0.0535054						-0.0200946							0.0668046						0.0516498
-0.0890116							0.0235636						-0.0609841						0.119511							0.0147657						-0.0584238
-0.115201							0.0655761						0.0224215						-0.0096124							0.0718288						0.03217
0.0678154							0.111377						0.0187248						-0.0920746							0.0514224						-0.116018
-0.0911902							-0.06382						-0.0624935						0.105436							-0.0597116						-0.0577053
-0.0911902							0.0391198						0.0440538						-0.0703178							0.0460216						0.0438619
-0.110183							-0.04884						0.0393257						0.0257091							-0.0919122						0.0719042
0.0353939							-0.0723056						0.0393257						0.0257091							0.0277543						0.0521073
0.00877991							-0.0366675						0.0393257						0.0257091							0.103098						0.0506479
0.0059006							-0.109281						0.0393257						0.0288617							-0.0526887						-0.0418412
0.0644564							0.0631152						-0.0507679						0.0584928							0.0451243						0.0580685
0.0375915							-0.0210268						0.00306655						0.0584928							-0.055398						0.043248
0.0347654							-0.00328636						0.0337676						0.0584928							0.0699938						-0.073283
-0.0977929							-0.0454866						-0.00425576						0.0584928							-0.0774253						0.0726343
0.0564555							0.0742688						-0.0500939						0.0584928							0.0997338						0.0516614
-0.0933394							-0.029445						0.0284599						-0.0587751							0.0321009						0.0742601
0.0559413							-0.0237422						0.0536926						-0.133837							0.0473598						0.045711
0.0559413							0.0458314						0.0200068						0.0121641							0.0131741						-0.0582053
-0.0972439							-0.0614652						0.0709577						-0.0988187							-0.0040842						0.0479744
-0.0972439							-0.0770677						-0.065352						-0.0988187							-0.111609						-0.0590369
0.00368505							0.00833595						0.0323682						0.0029392							-0.0194305						0.0450839
0.00368505							0.044069						-0.0648159						-0.133436							-0.0040596						0.081933
0.00368505							-0.00508955						0.0365912						-0.037008							-0.0015565						-0.0731004
0.0491997							-0.0481693						0.0365912						-0.037008							0.00814602						0.0706197
-0.0202408							-0.05116						0.0365912						-0.118428							0.0443595						-0.0270541
-0.0850919							0.0432679						0.0365912						-0.0232661							0.0622788						-0.051632
-0.137715							-0.0373787						0.0365912						0.00379601							0.0555933						0.0157972
-0.112163							-0.0522917						-0.0611575						-0.0625404							-0.0601471						-0.0406837
0.11221							-0.0373787						0.051528						-0.0625404							-0.0639224						-0.0453656
-0.039337							-0.0336077						0.0572491						-0.00777434							-0.0368086						0.0509355
0.0615834							-0.0478277						-0.0967686						-0.0382572							0.033408						0.0736601
-0.0704828							0.0152989						0.0542476						-0.0306253							-0.040804						-0.0483066
0.049668							-0.0563734						0.0593506						0.025869							0.0622938						-0.0846723
0.0828349							0.0326552						-0.0256764						-0.0776298							0.0324084						0.0922432
0.0803606							-0.0693612						-0.0219746						-0.0776298							-0.0665256						0.0277627
0.0582505							-0.0422013						0.0647498						0.070081							-0.0651168						0.0672296
-0.132903							0.0408523						-0.0414113						0.070081							-0.0424245						0.0413947
0.0660199							-0.0778307						-0.0952342						-0.0993426							0.0542265						0.0546971
0.0660199							0.0491657						0.0710685						-0.111794							0.0299381						0.0824237
0.0660199							0.050268						0.062702						-0.0796751							-0.0788519						-0.0441682
0.0660199							0.050268						0.0472663						-0.0809769							0.0637673						0.0509355
0.0660199							-0.0474981						0.0370907						0.0218716							-0.0025123						0.0569456
0.0784889							0.0532851						0.0370907						-0.0292132							0.0174523						0.0407731
0.0660199							0.0827728						-0.0484903						0.081732							-0.067764						0.0407731
0.0660199							-0.0583273						-0.063549						0.112526							-0.0445817						-0.0497303
0.0660199							0.0614229						0.0383119						-0.0207163							0.0461442						0.0464221
0.0660199							-0.0494629						0.0383119						-0.0457278							-0.118288						-0.0460479
0.0593239							-0.0442888						0.0383119						-0.0682118							0.0764928						0.0363661
0.00070119							0.0111669						-0.0532847						-0.0377584							0.041602						0.0416175
-0.0453318							-0.00870907						0.0221301						-0.0741132							0.0542265						-0.0475479
0.0803606							0.00395559						-0.0614323						-0.075804							0.00137463						0.0258259
0.0301279							-0.0142332						0.0231707						0.0429957							-0.06085						0.05049
0.0301279							0.0163984						-0.0171895						0.0429957							0.050232						-0.063842
-0.10879							-0.0668431						-0.0282093						0.0429957							-0.0483293						0.0398786
-0.0626143							-0.0495055						-0.0441054						0.0429957							0.0285479						0.0693149
0.103748							0.0372303						0.025456						0.0429957							-0.0960161						-0.0413055
0.103107							-0.0134844						0.0297535						0.0593399							-0.0680741						0.0604709
0.0726811							-0.0553142						0.0287329						0.100805							-0.0218559						0.080899
0.0662732							0.0206226						-0.0102393						-0.0428437							-0.0748154						0.0376352
-0.0133214							-0.0563734						-0.0391694						0.0198848							-0.0443017						-0.0361319
-0.110183							0.0590038						0.0501665						0.0576077							0.0329317						-0.043388
0.0761403							0.0833999						0.0511589						0.0475163							-0.0074042						0.0370017
0.0828349							-0.0408589						0.0420297						-0.0529537							-0.0786463						0.0348965
0.0618117							0.0871712						-0.0424481						-0.0792102							0.0401238						0.0348965
-0.084937							0.0979014						-0.0765269						0.0544523							-0.0595746						-0.0603751
-0.084937							0.0458234						-0.063549						0.0131322							-0.0416052						0.032638
-0.084937							0.0892311						0.0634522						-0.0702251							-0.0460376						0.0548449
0.0432134							-0.0630634						0.0395661						-0.0868565							-0.0636377						0.0658591
0.0432134							0.0732398						0.0395661						-0.0868565							-0.0501782						0.050065
0.0963181							-0.0602358						0.037338						-0.0491135							-0.0665256						-0.0407433
-0.0977929							-0.0528027						0.037338						0.091081							0.0335052						-0.0596422
-0.114299							-0.0410685						0.037338						0.00368278							-0.0427861						-0.0383531
0.0952961							0.0197036						0.0344991						-0.0932075							0.0673301						-0.0383531
-0.0951902							-0.0557296						0.0421324						-0.0814952							0.0473203						-0.0504366
0.0537598							0.0638621						-0.0511722						-0.109415							-0.0037605						-0.0486646
0.03305							-0.0521377						-0.0532847						0.0276811							0.0369961						-0.0486646
0.0661131							0.0371846						-0.00109985						-0.0913303							-0.0541307						0.0558457
-0.0907306							-0.0422013						-0.0558525						0.102916							-0.0764981						0.0310768
-0.0983575							0.0587323						0.0442718						0.0163288							-0.0594654						-0.0937798
-0.0784741							-0.0638848						-0.0508188						-0.0440773							0.0460526						0.0500385
-0.0784741							-0.0408589						0.032631						-0.122309							0.101884						0.0651809
-0.0784741							-0.0872071						-0.0407778						-0.0683308							0.048667						-0.039521
-0.0853277							0.0251361						0.0631547						-0.0161257							0.0638606						-0.042241
-0.0631699							-0.0499924						-0.0598639						0.105436							0.0221188						0.0502491
0.0487066							-0.0367097						-0.0598015						-0.0722244							0.0356108						-0.0368807
-0.127486							0.0143824						0.0304063						-0.0850856							0.0387689						-0.0449163
0.0444649							-0.0468534						0.035617						-0.0887363							-0.0714246						-0.0449163
0.118441							0.0581385						-0.0743846						-0.0954764							-0.0802588						-0.039521
0.0949315							-0.0360425						0.0380707						-0.108588							0.0806502						-0.0449568
-0.130779							-0.00690632						-0.0390942						-0.0832986							0.0445671						0.0594171
-0.130964							-0.00327969						-0.0875916						0.0059006							0.0448366						0.0425215
-0.0454892							-0.0836135						-0.0751909						0.0679616							0.0374508						-0.0348716
-0.012728							0.065478						0.0663108						-0.0465668							0.0150812						-0.0536541
0.0612725							-0.0468286						0.00707876						-0.0756293							0.0003335						0.061572
-0.141132							0.0366635						0.0127315						0.0179734							0.00772341						-0.0467985
-0.131716							-0.0113133						0.0738961						0.0387991							0.0332466						0.060829
-0.0380867							-0.0421012						-0.0522689						-0.0173068							0.0484302						-0.0383531
-0.104366							0.0783358						0.0366056						-0.0832986							-0.0114685						-0.0383531
0.0791944							0.0497299						0.0375838						-0.0832986							0.0335794						-0.0383531
-0.0325149							-0.0195028						0.0680162						-0.0832986							0.033408						-0.0592475
0.034207							0.0274476						0.0438345						-0.0556106							-0.0771401						0.0541308
-0.0977929							-0.0344616						0.0397279						-0.103258							0.0415279						0.0754335
0.122152							0.0751863						-0.0242059						-0.0893799							0.0227881						0.0381853
0.0968964							-0.0442888						0.0393257						-0.027014							0.0213504						-0.0537723
-0.0972439							-0.051785						0.0771491						-0.0770418							0.0365412						0.0418138
0.0859302							-0.047326						-0.072439						-0.0738145							0.0374833						-0.0480088
0.0106715							0.0163265						0.0449179						-0.0738145							-0.0221897						0.0475714
0.0885052							-0.0011376						-0.0426123						-0.0344499							0.0275482						-0.0383531
0.0816876							0.0398066						0.0368417						-0.0741132							0.0318178						0.052509
0.0816876							-0.0580673						0.0368417						-0.0741132							0.0566092						-0.0437796
0.0757379							-0.0353217						0.00770963						-0.0741132							0.0554926						0.0467772
-0.0911902							-0.0397957						0.0163751						-0.0868565							0.038226						0.0290754
-0.0911902							0.026837						0.0449179						0.100935							0.0170735						-0.0578878
0.0779396							0.00059779						0.0653401						-0.0976556							0.0519456						0.0390096
0.100622							0.0019287						-0.0396294						-0.0903508							-0.0271618						-0.0237216
-0.101342							0.0425068						0.0541399						-0.0108009							0.070227						-0.0338162
0.0383114							0.0451649						-0.0452458						0.0718837							-0.0715424						-0.0379443
0.0802418							0.045282						-0.0452458						0.107481							0.0437911						-0.0371799
-0.0807071							-0.0427677						0.0298653						-0.00498771							-0.0848072						-0.0371799
0.0836404							-0.0545805						0.0298653						-0.0719833							0.0467963						-0.0589343
-0.10561							0.0543722						0.0515473						0.0730148							-0.0501782						-0.0211794
0.0678154							-0.0519828						-0.0512193						0.0730148							-0.0736737						-0.0606264
-0.103107							-0.0451384						0.0387898						-0.0796751							0.0295645						-0.0687947
-0.109477							0.0477609						0.0418892						-0.00069208							-0.0070265						0.0325225
0.017386							-0.0360425						0.0386548						0.0852584							0.0240645						-0.0446678
0.0517356							0.0225848						-0.0558525						0.0294874							-0.014739						-0.0399316
0.0517356							-0.0382535						-0.0636557						0.100521							0.0317717						-0.0353907
0.0517356							0.0942692						-0.00546576						-0.0768573							0.0373375						0.0369268
0.0517356							-0.0392554						-0.0503722						-0.0959535							0.0648738						0.0645122
0.0517356							-0.0356736						-0.0583232						0.0719735							0.0515274						0.0290126
0.0517356							-0.0450088						0.0569192						-0.0378208							0.0723413						0.0659849
-0.118856							-0.0347133						0.0628537						0.11759							-0.0631304						-0.0303455
-0.101915							-0.0650635						-0.029192						0.00270997							0.0432345						0.0778918
0.0713644							-0.0463669						0.0346033						-0.0682704							0.0404686						0.061561
0.0713644							0.0944369						-0.0608306						0.0323728							0.0348982						0.0597406
0.0713644							0.0539975						0.0366665						-0.0547209							0.0459747						0.0219779
0.0935938							-0.0263404						0.039805						-0.0547209							0.0331238						0.0728561
-0.155013							0.0490899						0.039805						-0.0547209							-0.111642						-0.0321984
-0.0770808							0.0495066						0.0477832						0.00241793							-0.0551847						-0.0276862
0.00434547							0.0541057						-0.0927997						0.0606285							0.0555856						-0.079895
0.0816876							-0.0442888						-0.0311276						0.0487561							0.0396067						0.0630707
0.0636796							0.064931						-0.0787633						-0.0644887							0.0736898						0.04293
0.0630827							-0.0152977						0.0427171						-0.0868565							-0.0285139						0.0626449
-0.0703155							-0.06382						0.0427171						0.0671082							0.0460833						0.0384815
-0.0781796							0.033716						0.0358665						-0.0957397							-0.0321087						0.0146527
-0.0781796							0.00253365						-0.0181734						0.0780504							0.0488232						-0.0446234
-0.0781796							0.0520969						0.0328921						-0.0120213							-0.0649817						0.0732294
-0.0781796							0.0204334						0.0328921						0.0544523							0.0728102						-0.06143
-0.0765745							-0.0501728						0.0328921						-0.103724							-0.0536233						0.009658
-0.0784741							-0.0517443						0.0465289						-0.0843251							-0.0627943						0.00933964
-0.0784741							-0.0545699						0.009255						-0.0814952							7.78e-05						-0.0482204
0.022903							0.0420057						-0.0543324						-0.0814952							0.0258042						-0.0223648
-0.109477							0.0305568						0.049069						-0.0907544							0.0868737						0.0606431
0.0562407							-0.0393822						0.0265565						-0.0735339							0.0266407						0.0327375
-0.184127							-0.0193533						-0.0632441						-0.00834565							0.0361665						-0.0426378
-0.0715877							-0.0689114						0.0366319						-0.00834565							0.0928119						0.0277383
-0.0715877							-0.0107576						0.0380707						-0.0791852							0.0662993						0.0277383
-0.0715877							0.0476465						-0.0850464						-0.0702251							0.0845021						-0.0548494
-0.0715877							-0.0381116						-0.0321482						-0.0702251							0.0486777						0.0627916
-0.0715877							0.0547184						0.0421137						-0.11636							-0.0608271						-0.0391818
-0.0715877							0.0507299						-0.0492937						-0.0427937							0.0222426						-0.0923962
-0.0715877							0.0147149						0.0624785						-0.0402412							0.0467059						-0.0860898
-0.0715877							0.0432679						0.039805						0.124545							0.0217442						0.0525375
-0.0715877							-0.0576952						0.0730514						0.10289							0.032497						0.0464708
-0.0715877							0.027558						0.0669025						0.0327672							0.0529638						-0.0430877
-0.0715877							0.00352823						0.0659663						0.0327672							0.0693863						-0.043388
0.0729343							0.0149898						-0.0376311						0.0327672							0.0125674						-0.0146672
0.0729343							-0.0504471						0.0135551						-0.0546409							-0.0995227						0.0200764
0.150393							-0.0414364						-0.0463703						0.0317792							-0.0825902						-0.0742683
0.0765856							0.0247672						0.0492052						-0.0382094							0.0179388						-0.0512391
0.0765856							0.0247672						-0.0465878						-0.0626016							0.0336847						0.0423235
0.0765856							0.0687029						-0.0608306						-0.0367437							-0.0771993						0.0136287
0.0765856							-0.0472504						-0.0401851						0.0103985							-0.068456						-0.0320148
0.0828349							0.0193624						-0.0401851						-0.0644887							0.0529413						0.0440277
-0.122132							0.00406762						0.0488015						-0.0644887							-0.0855872						-0.0413573
0.136457							0.0416028						-0.0441054						-0.0644887							-0.0760691						0.0595625
0.031644							0.0222178						0.0138461						-0.101551							-0.0689217						0.0477157
-0.0234456							-0.0543579						0.0422603						0.0667558							0.0334878						0.0448524
-0.0457923							0.0556434						-0.0342448						0.0964698							-0.117073						0.0448524
-0.0821685							-0.0254275						0.0348591						-0.0005209							0.00763972						-0.0145315
-0.0821685							-0.0425801						0.0348591						-0.0213685							0.0661442						-0.0471746
-0.0972439							0.0867179						0.0348591						0.0898394							0.0529593						-0.0539925
0.0765856							-0.0250379						0.0524982						0.0759103							0.0315694						-0.0261975
0.0337075							-0.0438041						-0.0305843						-0.0699639							-0.048867						0.0759099
0.00447926							-0.038658						0.0279086						-0.0117473							-0.0810009						-0.0376013
-0.102503							-0.0468286						0.0161388						-0.0431151							0.0441553						-0.0387691
-0.0265546							-0.00241112						0.049004						-0.0415743							0.0445114						-0.0520734
-0.084937							0.0171122						0.0420561						-0.0882448							-0.0570693						0.0610168
-0.084937							-0.0418132						-0.0484903						-0.068155							-0.064116						-0.0449765
0.0710178							-0.0531964						-0.0583672						0.0491681							-0.0411606						0.024483
-0.128418							-0.0829437						0.0199359						0.00379601							0.0490276						-0.0543255
0.0678154							0.0442731						-0.0474792						0.00379601							-0.0706508						-0.0410889
0.0678154							-0.0426626						0.0295417						-0.081232							0.033653						-0.0497532
0.0678154							-0.0338349						0.0295417						0.0839031							-0.0563199						0.0360225
0.0678154							-0.0569976						-0.0537973						-0.0534335							0.0542265						0.0363165
0.0572203							-0.0329509						-0.0715106						-0.0925031							-0.0474536						0.0534386
0.0572203							-0.0640496						-0.0696669						0.0955072							0.0596604						-0.0626783
0.0572203							-0.0442279						0.0431433						-0.0200946							0.0420973						0.011321
0.0572203							-0.0250463						0.0423368						0.0493312							0.0315275						0.0381047
0.0572203							0.058221						-0.0528013						-0.0151934							-0.0586675						0.0434871
0.0572203							-0.0383959						-0.0501554						-0.0151934							-0.0545498						0.0578134
0.0572203							-0.0235916						-0.017688						-0.0151934							0.0160682						0.0381853
-0.0121186							0.0427877						0.0492052						0.0138823							0.0489516						0.0496177
-0.107469							0.016685						0.0429434						-0.00586856							0.0596198						-0.040339
-0.0404375							0.0480262						0.0361144						0.0898394							0.0076261						0.0622167
-0.0441051							0.0622737						0.0924669						-0.0663023							0.00915996						-0.0364282
0.0166318							0.0573037						0.0546121						0.0615486							0.0459859						0.0654221
0.0166318							0.0281901						0.0152643						0.0615486							0.0299336						0.0386815
0.00911601							-0.03448						0.0392617						0.0615486							-0.0612507						0.0527755
-0.0972439							0.00757146						0.0539618						0.0615486							0.0757125						0.037557
0.137101							0.0476465						0.0620267						-0.0431151							-0.0513321						-0.0731813
-0.0713904							-0.0366675						0.0400425						-0.0589505							0.0569667						-0.0544062
-0.0713904							0.0734733						0.0331516						0.0787683							-0.0092268						-0.0674836
-0.0713904							0.0412683						0.0331516						-0.0500617							0.0420746						0.0539507
-0.0713904							-0.0533441						0.042998						-0.0500617							-0.0616928						0.0430349
-0.0713904							0.0538554						-0.0306485						-0.0710614							-0.0511265						-0.0224947
-0.0713904							-0.0627687						0.0496041						0.0265808							-0.0103826						0.0454545
-0.0713904							0.0363319						0.0671587						0.0265808							0.0209504						0.0297163
-0.0911902							-0.0744733						0.0432157						0.0765552							0.0321581						-0.0532132
-0.0911902							-0.038731						-0.0386034						-0.0721019							0.0447484						0.0452218
-0.0911902							0.0819041						0.0313713						-0.0721019							0.0583154						-0.040339
-0.0911902							-0.0340512						0.0674122						0.0610422							-0.049856						0.0391563
-0.103728							-0.0494945						0.0835494						0.0610422							-0.0585741						0.0208784
-0.103728							-0.0496302						-0.0458693						0.0137201							0.0362703						0.0790569
0.0625787							-0.0381116						0.0460088						0.0793471							0.0186026						-0.0820874
0.0625787							0.0041181						0.0615579						-0.0895797							0.0261129						-0.0507859
0.0281452							0.0269389						0.0238515						0.089669							0.00583503						0.0398786
0.114384							-0.0587275						-0.0470796						-0.0337265							0.0134409						0.0442325
-0.106214							-0.0397209						0.020234						0.0342452							0.0328132						0.0336313
0.0779396							0.0739869						-0.0390942						0.0342452							-0.0045628						0.0329957
-0.0715877							0.0500895						0.0312051						0.0950571							0.0416752						0.0413947
-0.0845571							-0.0305645						0.0344991						-0.087544							0.0406032						0.0554857
-0.0845571							0.0224092						0.0493179						-0.0247624							0.0804467						-0.0325708
-0.0845571							-0.0395235						0.035366						-0.0644887							0.0542265						-0.0325708
-0.0845571							-0.0251191						0.0368417						0.086923							-0.059474						0.0169881
-0.0845571							0.0461044						-0.0479832						0.121511							-0.0404547						-0.0369968
-0.0687285							0.0382936						0.0797726						0.0815895							-0.0443373						-0.0369968
-0.0907306							-0.00884168						0.0343458						0.0815895							0.0735594						-0.0401271
-0.103728							0.0298805						0.0343458						0.0815895							0.0596198						-0.0426378
-0.0853277							0.0284274						0.0343458						-0.075804							0.0390183						0.0453375
-0.106833							-0.0125057						0.0343458						0.0551815							0.0592975						0.0369268
-0.117339							-0.0576461						0.0343458						0.0551815							0.0486989						-0.0561077
0.0955308							-0.0554587						0.0343458						0.0551815							0.0366539						-0.0391818
0.0224548							-0.0634056						0.0343458						0.0234279							-0.0117441						-0.0499855
0.0224548							-0.0444723						-0.0369099						-0.0644887							0.0497943						0.0314065
0.0224548							-0.0660524						0.00387012						0.0467343							0.00569662						0.0316725
0.0816876							-0.0393692						0.0363607						-0.0292132							-0.105726						0.0461759
0.0612725							0.072694						-0.0373829						0.110237							0.0569563						-0.0380195
-0.0754175							-0.0568888						0.0480795						0.0124983							0.0416509						0.037557
-0.0061852							0.00626183						-0.0172747						0.0169983							0.00760035						-0.0294103
-0.0246572							0.0266702						0.0569192						0.0169983							0.0587647						0.0494804
-0.00824682							-0.0423753						0.0565293						0.0169983							0.0175286						-0.052642
-0.0646683							-0.0471734						0.0597815						-0.0537623							-0.0532059						-0.0449568
-0.0646683							-0.0273943						-0.0414561						0.0006063							0.0714163						0.0369268
-0.0646683							-0.0394521						0.0558659						0.0006063							-0.0570189						0.0369268
-0.0646683							0.0312827						0.0311919						0.020234							0.014921						-0.0438104
-0.0646683							0.0699198						0.0161267						0.0430802							-0.0688319						0.0344712
-0.0646683							0.0185342						0.0247608						-0.114612							0.0374833						-0.0434225
-0.0646683							-0.0892016						0.0680162						-0.0741132							-0.0562544						-0.0407433
-0.0646683							-0.0182544						0.0524482						0.0121641							-0.0714763						-0.0507859
-0.0646683							0.0437198						-0.0128243						0.0363946							-0.0634097						0.019482
-0.0646683							-0.0225918						0.0565293						0.00495488							-0.050809						0.0430893
-0.0646683							0.0427292						0.0427171						-0.0591944							0.0476238						0.0528095
-0.0646683							-0.0318247						0.00229256						0.00755507							-0.0545498						-0.0545404
-0.0646683							0.065847						0.0268066						-0.0071065							0.0515121						-0.0886296
-0.0646683							-0.0290834						0.0268066						-0.102006							0.0650535						0.0590529
-0.0646683							-0.0469462						-0.0475743						-0.102522							-0.0464358						0.044128
-0.0646683							0.0779976						0.0373243						0.0434266							-0.0486298						-0.0529281
-0.0646683							0.0659949						-0.0245946						-0.0682704							0.0741261						0.0232147
-0.0646683							0.0245047						-0.0215415						-0.0682704							-0.0175884						0.0293512
-0.0646683							0.0466872						-0.0192561						-0.0756293							0.0472536						0.0345656
-0.101915							-0.044651						-0.0495375						0.0675681							0.0324906						0.0583712
0.116459							-0.0215264						0.0529877						-0.0664187							0.00719298						0.00271426
0.0151351							-0.0494945						0.0334094						-0.0664187							0.0145623						0.0284609
0.125149							0.0401586						0.0601669						0.105436							-0.0168808						0.0590154
0.00787284							0.020782						0.0397279						0.0161689							0.0383726						0.038933
0.00787284							-0.0379928						0.037338						-0.0988187							-0.0486152						0.0558809
-0.0693973							-0.0453622						0.037338						0.0059006							-0.0543398						-0.0497532
0.0604659							-0.0412451						0.0399588						-0.0804892							0.0317768						-0.0598328
-0.118856							-0.0401904						0.0279015						0.0459353							-0.0025054						0.0270774
0.0118254							0.0331441						0.0689711						-0.0589505							-0.0448209						0.0761306
0.0366119							-0.052092						-0.0517655						-0.081232							-0.0399206						0.0123457
-0.0967096							-0.0775865						0.0521213						0.0365412							0.0393323						0.0123457
0.145376							-0.0412564						-0.0436046						0.0808506							-0.0427861						-0.0080495
0.110162							-0.0639632						0.0366056						-0.0104628							-0.0643424						0.0480466
0.105014							0.0226059						0.0366056						0.0925204							0.047857						-0.0438406
0.139321							0.0320004						0.0509628						-0.0681							-0.0614613						-0.0596315
0.0942876							-0.0464269						0.0552217						-0.0609742							-0.0686884						0.0533347
-0.0894244							0.0301886						-0.0597039						-0.00287554							0.101688						-0.0526877
-0.084937							0.0201329						-0.0442471						-0.0112873							-0.0859762						0.0220029
-0.084937							-0.0567829						0.0730611						-0.0794391							0.0721167						-0.0565915
-0.084937							-0.0377894						-0.0497177						0.0471376							-0.0522731						-0.0345746
-0.0698391							0.0685667						0.055328						-0.0220535							0.0629137						-0.0404014
-0.101342							0.0612821						0.0654429						0.0225901							0.0317717						0.0377907
-0.107184							-0.0458468						0.0361144						-0.0567114							0.0632879						0.0811959
-0.0577155							-0.0389264						0.0132841						-0.0567114							0.0582322						0.0564853
-0.0577155							-0.0615794						0.0470865						-0.0567114							0.0330923						0.0147302
-0.0577155							0.0415961						0.0270829						-0.0567114							0.0515324						0.0390096
-0.0577155							0.0262411						0.0120748						-0.0488919							0.0443787						0.0716861
-0.0577155							-0.0248345						0.0388273						-0.0699639							0.0406032						0.061423
-0.0577155							-0.0470015						0.0787347						-0.0886115							0.0632716						-0.0525881
-0.0577155							0.011784						-0.0397924						-0.0626591							0.0569824						0.0309599
-0.0577155							-0.0466819						-0.0397924						-0.0714415							-0.0902904						-0.0395914
-0.0577155							-0.0770593						0.0459688						-0.0906016							0.00733638						0.0444446
-0.0577155							-0.0736176						0.0363607						-0.0164221							0.00811224						0.0366808
-0.0577155							0.0383549						-0.00835232						0.0192796							-0.0675351						0.0694231
-0.0577155							-0.0224531						0.0577057						-0.0138627							0.033393						-0.0415428
-0.0577155							0.0386756						-0.0106114						-0.0872088							0.0514601						-0.05184
-0.0577155							-0.0525969						-0.061866						-0.0522846							0.0474881						0.0584902
-0.0577155							-0.0198947						0.0336656						0.134137							0.0244233						0.0478167
-0.0577155							0.0253931						-0.0112233						0.061986							0.0221808						-0.0351018
-0.0577155							-0.0327323						0.0248954						0.026173							0.033448						-0.0384344
-0.0577155							-0.0357348						-0.0460935						0.064564							-0.0463657						-0.0415428
-0.0321804							-0.0458468						-0.0486533						0.064564							-0.0652922						0.0381047
-0.0778934							-0.00162444						0.0366056						-0.081232							-0.0495689						-0.0003838
-0.106833							-0.0488378						-0.0453715						-0.0207408							0.0144072						0.037946
0.0660199							0.0161773						-0.0364257						0.102968							0.086817						0.0461759
0.0660199							0.0679204						-0.0716313						-0.0683308							0.0295645						0.0467694
0.0660199							0.0506837						0.0401884						0.142911							0.0198435						0.0341467
-0.0448342							0.0682297						0.0397395						0.00889893							0.0301141						-0.0589343
0.116459							-0.0639452						0.05151						-0.0872088							0.0446222						0.0701727
0.0936735							0.0168349						-0.0275112						-0.075804							0.0373197						0.0724392
0.0319217							-0.012031						-0.0419712						0.109966							0.0295175						0.0283216
0.11221							-0.0333909						0.0346033						-0.102672							0.0500387						0.034103
0.0176919							-0.0421898						0.0346033						0.0759103							0.0415527						-0.076126
-0.0945915							-0.0238138						0.0346033						-0.0173068							0.00923364						-0.0384344
-0.0311213							0.0275078						0.0346033						0.0591426							-0.0304213						0.0335197
0.0949315							0.043025						0.0240412						-0.0256997							0.00618809						0.0513577
0.0182334							-0.0456714						-0.0487316						-0.0126898							0.00615388						-0.0310884
-0.0972439							0.0321572						0.0368489						0.0229741							-0.0536346						-0.0525411
-0.0967096							0.0945066						0.115934						0.0465426							-0.0762885						-0.0413055
-0.0967096							0.0414923						-0.0164558						-0.0047075							-0.0326573						0.0368527
-0.0967096							-0.0815885						-0.0151294						-0.0047075							0.046006						0.0157589
-0.16221							-0.0240202						0.0675275						-0.00227754							0.0569563						-0.0345008
-0.0781796							0.018677						-0.0381157						-0.0180361							-0.0989032						-0.0345008
-0.0781796							-0.0323092						0.0306743						0.0144331							0.0446947						-0.0385143
0.00117819							-0.0360425						0.0306743						-0.00484578							0.015717						-0.0556341
0.0162851							0.0342468						-0.0444527						-0.0814419							-0.0869496						-0.0525881
-0.0448342							0.0357765						-0.0438379						-0.0510682							0.0529343						-0.0105826
-0.0907306							-0.0316306						0.0700053						-0.0644887							0.0333276						-0.047835
0.0378622							-0.065337						-0.0121274						-0.0644887							-0.0379343						-0.0599557
0.0378622							-0.0230968						0.0375838						-0.0644887							0.0542265						-0.0626783
0.0693964							-0.048343						-0.0359994						-0.0644887							0.0438287						0.0413306
0.0693964							-0.021861						0.0494053						0.0625277							-0.0621074						-0.060451
0.0525666							-0.0327323						-0.0492232						-0.114612							-0.0577093						0.038711
0.0525666							0.0300753						0.0601848						-0.0425398							-0.0207868						-0.0404014
0.00667509							0.0185794						0.0624785						-0.0854115							0.0213119						-0.0364747
0.0597421							-0.0321022						0.0402784						0.0274338							-0.0623491						0.052509
-0.106625							0.0390842						-0.0106298						-0.0702251							0.0186701						-0.0345008
0.0612725							-0.0416265						0.0505928						-0.0702251							0.0244233						0.0300243
-0.0911902							-0.00189794						0.0541788						-0.0702251							-0.0859762						0.0410526
-0.0911902							0.0703612						-0.0364659						-0.0499404							-0.0492031						-0.0579268
0.00699019							0.0429566						0.0260499						-0.0933436							-0.0320733						-0.0612598
-0.0841877							-0.0381155						0.0251765						-0.0207961							-0.0079459						-0.0264527
0.0838991							0.00661636						0.0728649						-0.0207961							-0.0188689						0.0584697
0.00971243							0.0552865						0.0618814						-0.0452642							0.0418898						-0.0492978
-0.0845571							0.0478682						-0.0431069						-0.107379							0.0377384						0.0396163
-0.0845571							-0.00899198						0.0331516						-0.0882448							-0.0625557						-0.044222
-0.0845571							-0.0295093						-0.0393044						0.0503949							0.0430211						-0.0381034
-0.0845571							-0.0436428						-0.0578532						0.0679616							0.0381667						0.0489152
0.0954012							0.013881						0.0375698						-0.0570252							-0.083747						-0.0554225
0.0484129							0.0205097						-0.0364257						-0.0125609							0.0443979						0.031627
-0.0715877							0.0469038						-0.0427722						0.0515694							0.073956						-0.0345008
0.0226266							0.0166557						0.0265743						-0.0088209							-0.0726571						-0.0333172
0.0226266							-0.035349						0.0368489						-0.0664187							0.046477						0.0398786
0.046357							0.0135944						0.0439098						-0.00797671							-0.0608271						0.0160967
0.0149536							-0.0138845						0.064739						0.00976583							0.0404734						-0.0441682
0.0577617							0.0229264						0.00844154						0.0437205							-0.0594951						0.0628771
0.00038746							0.00721457						0.055759						-0.0721019							-0.0229413						-0.0169424
0.0247467							-0.0373293						0.0740381						-0.0721019							-0.0458931						0.0245104
0.0247467							0.0173737						-0.0538233						-0.0721019							0.0582847						-0.0272343
0.0247467							0.0619767						0.0589177						0.0211674							0.0463501						-0.0124092
-0.18896							-0.0564103						0.0679065						0.0601622							0.0259242						0.0340886
0.0126738							-0.0591846						0.0520834						0.0405851							0.0226909						-0.0736992
0.108022							-0.0563352						-0.0894218						0.0405851							-0.0558925						-0.0365274
0.0857373							-0.0395235						0.0438345						0.0405851							0.0163712						0.0370104
0.0647685							-0.0553552						-0.0714431						0.0313046							0.0172323						0.0422228
-0.0907306							-0.0416265						0.0337931						-0.04781							0.0228475						-0.0333938
-0.0907306							-0.0394521						0.0528706						-0.0586831							-0.0157293						0.0205988
-0.0907306							0.0394828						0.0407458						0.0465426							-0.0590025						0.0696076
-0.0907306							0.0464986						-0.0364257						-0.0664187							-0.0684336						-0.0434563
0.0335526							-0.0742606						0.0243277						-0.0664187							0.0610349						0.0424987
0.0539949							-0.0552701						-0.0475743						-0.0778383							0.0201509						-0.0679112
0.0472541							0.027275						0.087957						0.0837412							-0.0539223						-0.0539925
0.0472541							0.0357546						0.0555044						0.0796271							0.00700928						0.0821671
-0.0972439							0.0307341						0.0256839						0.0866387							-0.0539762						0.0561651
-0.0907306							-0.0544274						-0.0637359						-0.00240868							-0.0304213						-0.0471746
0.0324823							0.0425818						-0.0352411						-0.00240868							-0.0592557						-0.0663292
-0.114299							-0.029045						-0.0404765						-0.086515							-0.0629973						-0.0301347
-0.0902834							-0.0488378						0.0713718						0.0560241							-0.0516558						0.0540466
-0.101342							0.0376717						0.0572022						0.0557284							-0.0944007						0.0487608
-0.0951902							0.0142235						0.0385106						0.0179734							-0.0903491						0.0353302
-0.0229501							0.0386065						0.0268472						0.0179734							0.0360792						0.068701
0.138976							0.0292462						-0.0280404						0.0179734							-0.0315773						-0.0426791
0.110407							-0.0489923						-0.0791612						0.0805616							-0.0619072						0.0201406
0.0319217							-0.032291						-0.0347224						-0.075804							-0.0120574						-0.0684329
0.00877991							0.0588051						-0.0347224						0.035047							-0.0565915						0.0503663
-0.0280903							-0.031863						-0.0485729						-0.0850856							-0.0717814						-0.0361048
-0.0280903							0.0539618						0.0709256						-0.0776298							0.0465184						0.0307879
0.0791944							0.0720977						0.0408686						0.0343031							0.0277031						0.0335197
0.0847288							-0.0369175						-0.0161514						-0.0794391							0.0486777						-0.0411992
0.0711822							-0.0617084						0.0309405						-0.0794391							0.0500789						0.0411975
-0.0696881							0.0214578						0.0309405						0.0704764							0.0646809						0.0462314
-0.0916628							0.0611243						-0.0502152						0.0704764							-0.0752144						0.0719457
0.06462							0.0262948						0.052685						-0.10315							-0.0926928						0.044994
0.06462							-0.0379375						-0.0429279						0.0768671							-0.0425267						0.0477927
0.107871							-0.010686						0.0599014						0.0421337							-0.0532059						0.0355929
0.0366119							0.0431268						-0.0517374						0.0615486							0.05284						0.0355929
-0.0713904							-0.1928						-0.0526581						0.0436929							-0.0590383						0.0470053
-0.0713904							-0.0647181						0.0298985						0.0436929							0.0416509						-0.0583544
-0.0713904							0.0469879						0.037828						0.0436929							-0.0647146						-0.0748703
-0.0713904							0.0834821						-0.0414499						-0.0759844							0.0492172						0.0284324
-0.0713904							0.0165373						0.0543972						-0.0950136							0.0608232						0.0340886
-0.0713904							-0.0403055						0.0300726						0.0683742							0.0155312						0.0417151
-0.0713904							-0.0508822						0.0348591						0.0207739							0.00682937						-0.0349321
-0.0713904							0.00131578						0.0348591						0.0207739							0.0388115						-0.0349321
0.0757379							-0.01229						0.0279086						0.0527773							-0.070841						-0.0349321
-0.0262045							0.0227628						0.0466434						0.0527773							-0.093386						0.0299894
-0.076094							0.0421413						-0.0487316						0.00700232							0.0514967						0.054293
-0.0845571							-0.0641534						0.0532387						-0.0832986							-0.0535079						0.0416402
-0.0845571							-0.0198045						-0.050964						-0.075804							-0.0071185						0.0330962
-0.0845571							-0.0008636						-0.0553343						0.014738							-0.0608171						-0.0392549
-0.0845571							-0.0232973						-0.0331208						0.0642446							-0.107722						-0.0972769
0.074388							-0.0518547						-0.0342845						0.0445907							0.040341						-0.0543255
0.0918609							0.0445639						0.0246124						0.0497882							-0.0392946						-0.0139653
0.0135432							-0.0458468						0.0246124						0.0497882							0.0158582						0.0446257
0.103221							-0.0318537						-0.0510101						0.0467604							-0.0516558						0.0432177
-0.0781796							-0.0329158						-0.0441734						0.0467604							0.0114525						0.0271404
-0.0781796							-0.0452776						0.0301367						0.0467604							0.0403677						0.0271404
-0.0784741							-0.0321469						-0.0376311						0.0467604							-0.0496823						0.0685126
-0.084937							-0.0464269						-0.0517259						0.0467604							0.013695						0.033688
-0.0577155							-0.0373293						-0.0170387						0.0467604							-0.0219603						-0.0349321
-0.039337							-0.076955						0.0480795						0.0806896							0.0168904						-0.0393268
0.030571							0.0523088						0.049069						-0.129163							0.0121704						0.0330491
0.030571							-0.0375333						0.0679164						-0.0739615							0.0243721						-0.0400631
-0.0845571							-0.0465662						-0.0456133						-0.0739615							-0.0388829						0.0134996
-0.152996							0.0316529						-0.0373565						0.00797047							0.0581169						-0.0670279
-0.0890116							0.00624946						-0.060495						0.00813907							-0.0910092						0.0621779
0.0562407							0.0314156						0.0517398						0.00813907							0.0555856						0.0469994
0.0533158							0.0368943						-0.0025108						0.00813907							0.0582027						0.0372526
0.0533158							-0.0392554						-0.0376311						0.0733751							0.0209064						0.0324081
0.0533158							0.0165486						-0.0408039						0.0733751							0.0429774						0.0324081
0.0533158							-0.0309718						-0.00951828						-0.032521							0.0242214						0.0440792
0.0533158							-0.0288161						0.0922674						0.0480541							0.061813						0.0294467
0.0533158							0.0280217						0.0405128						0.00021696							0.0542265						-0.0427196
0.0533158							0.0413763						0.0304063						0.0953826							-0.0272171						0.0328391
0.0533158							-0.0520041						0.0304063						-0.0738145							-0.046838						0.0641058
0.0533158							-0.0364212						-0.0432608						-0.0738145							0.0313154						-0.0379443
0.0533158							0.00203312						-0.0761114						0.0624431							-0.0278217						-0.0431777
0.0533158							0.0210335						0.053421						0.0762363							-0.0520665						-0.0337541
0.0533158							0.0225726						0.0503875						-0.0002039							-0.0478177						-0.0524049
0.0257005							0.0349453						-0.0558271						-0.0861838							-0.0105034						-0.0638341
0.0269817							0.0355256						-0.0376311						-0.0644887							-0.0232522						0.0718886
0.0779396							0.0473635						0.0116062						-0.108159							-0.0456977						0.0549236
-0.051374							0.0390584						-0.0752833						0.0241689							0.0340298						0.0461462
-0.0985011							0.0649454						0.0415366						0.0708376							0.00324258						0.0411049
0.104252							0.00240034						0.0323821						-0.0719833							0.0622489						0.0530666
0.0284411							0.0429566						0.0351696						-0.0719833							-0.0159848						-0.0411992
-0.0841877							-0.0502698						0.0351696						-0.0719833							0.00048429						-0.0373629
-0.0841877							-0.0572956						0.0351696						-0.068155							0.033567						-0.0365274
-0.0834786							0.050751						-0.0486533						0.025194							-0.0867548						-0.0622546
-0.0715877							0.0409452						-0.0443067						0.025194							-0.016423						0.0398786
[truncated: 2,895 more rows]

## Sheet: fig_S3
Cell count E15.5 section
Sox2+ cells				Statistics Sox2+ cells
+/+	+/-	-/-
774	736	596		One-way ANOVA
615	550	543		Dunnett's multiple comparisons test	Mean Diff.	95.00% CI of diff.	Below threshold?	Summary	Adjusted P Value
581	644	748		+/+ vs '+/-	10.6	-116.5 to 137.7	No	ns	0.9687
639	691	747		+/+ vs '-/-	11.8	-115.3 to -138.9	No	ns	0.9614
695	630	611
Tbr2+ cells				Statistics Tbr2+ cells
+/+	+/-	-/-
345	348	234		One-way ANOVA
303	352	447		Dunnett's multiple comparisons test	Mean Diff.	95.00% CI of diff.	Below threshold?	Summary	Adjusted P Value
315	361	411		+/+ vs '+/-	-31.6	-133.9 to 70.68	No	ns	0.666
275	388	480		+/+ vs '-/-	-51.8	-154.1 to 50.48	No	ns	0.3709
404	351	329
pup weight (g)				Statistics pup weight
+/+	+/-	-/-
1.58	1.61	1.14		One-way ANOVA
1.53	1.55	1.47		Dunnett's multiple comparisons test	Mean Diff,	95,00% CI of diff,		Below threshold?	Summary	Adjusted P Value
1.76	1.59	1.18		+/+ vs. '+/-	0.1029	-0,01693 to 0,2227		No	ns	0.1005
1.42	1.4	1.22		+/+ vs. '-/-	0.2404	0,07439 to 0,4064		Yes	**	0.0038
1.64	1.29	1.24
1.66	1.32	1.28
1.36	1.72
1.51	1.37
1.26	1.49
1.34	1.22
1.4	1.3
1.49	1.17
1.49	1.17
	1.31
	1.29
	1.32
	1.32
	1.39
	1.61
	1.41
brain weight (g)				Statistics brain weight
+/+	+/-	-/-
88	78.5	68.3		One-way ANOVA
83.4	81.2	81.2		Dunnett's multiple comparisons test	Mean Diff,	95,00% CI of diff,		Below threshold?	Summary	Adjusted P Value
96.7	83.1	71.1		+/+ vs. '+/-	6.592	0,4684 to 12,72		Yes	*	0.0334
88.5	74.9	68.2		+/+ vs. '-/-	13.23	4,744 to 21,71		Yes	**	0.0019
97.7	68.7	68.5
95.2	84.8	70.2
80.3	95.7
75.8	73.6
74.7	84.5
84.7	73.3
77.2	69.2
77.1	64.5
78.9	72.1
	74.2
	71.3
	80.3
	78.5
	86.3
	86.2
	76.8
Cortical length (mm)				Statistics cortical length
+/+	+/-	-/-
5.2521	4.93901	4.96909		One-way ANOVA
5.10062	5.15976	4.71165		Dunnett's multiple comparisons test	Mean Diff,	95,00% CI of diff,		Below threshold?	Summary	Adjusted P Value
4.81365	5.14275	4.65852		+/+ vs. '+/-	-0.1037	-0,2884 to 0,08097		No	ns	0.3351
4.54043	4.91654	4.52798		+/+ vs. '-/-	0.129	-0,1234 to 0,3813		No	ns	0.398
4.58715	5.0445	4.68366
4.85345	4.70874
4.88285	4.98369
4.75545	4.9314
4.76675	4.94506
	4.52453
	4.83044
	4.92001
	4.62038
	5.14683
	4.86893
	5.01261
	5.21387
	5.06302
Cortical thickness front (µm)				Statistics cortical thickness front
+/+	+/-	-/-
535.552	556.178	425.429		One-way ANOVA
573.297	586.513	427.915		Dunnett's multiple comparisons test	Mean Diff,	95,00% CI of diff,		Below threshold?	Summary	Adjusted P Value
468.995	412.384	481.442		+/+ vs. '+/-	44.43	10,08 to 78,79		Yes	**	0.0094
476.63	415.011	429.99		+/+ vs. '-/-	77.23	40,09 to 114,4		Yes	****	<0,0001
553.304	458.18	452.268
521.734	539.199	480.704
525.325	467.81	385.459
583.072	505.142	430.467
483.924	407.511	478.986
553.565	441.734	427.373
575.843	475.575	417.688
495.779	421.586	419.999
505.011	462.902	398.248
453.097	474.907	436.972
434.159	397.4
462.917	425.68
509.221	438.68
	514.229
	491.469
Cortical thickness back (µm)				Statistics cortical thickness back
+/+	+/-	-/-
365.924	376.166	324.136		One-way ANOVA
409.957	388.815	292.972		Dunnett's multiple comparisons test	Mean Diff,	95,00% CI of diff,		Below threshold?	Summary	Adjusted P Value
300.048	316.963	308.539		+/+ vs. '+/-	36.31	11,14 to 61,49		Yes	**	0.0043
386.092	356.024	326.442		+/+ vs. '-/-	53.45	24,61 to 82,28		Yes	***	0.0003
374.263	347.198	338.538
388.056	347.198	305.038
359.434	333.133	325.432
411.781	302.431	335.695
374.378	350.327
360.514	302.336
	311.076
	312
	338.834
	331.721

## Sheet: fig_S5
Ultrasonic vocalisation P5				Statistics USV P5
+/+	+/-
10	72				+/-
14	18				vs,
30	82				+/+
76	254
5	135			Mann Whitney test
159	133			P value	0.4018
143	34			Exact or approximate P value?	Exact
343	487			P value summary	ns
279	56			Significantly different (P < 0.05)?	No
100	281			One- or two-tailed P value?	Two-tailed
46	81
460	276
224	116
214	44
284	103
269	447
423	226
461	240
501	482
539	201
347	362
496	258
35	223
166	123
42	287
251	274
	402
	276
	331
	279
	308
	444
	293
	283
	214
	322
	323
	150
	383
	160
	501
	307
	346
	100
	312
	178
	14
	476
	169
	416
	515
Ultrasonic vocalisation P8				Statistics USV P8
+/+	+/-
287	182				+/-
264	321				vs,
294	208				+/+
315	351
393	606			Mann Whitney test
209	15			P value	0.067
191	604			Exact or approximate P value?	Exact
509	528			P value summary	ns
343	422			Significantly different (P < 0.05)?	No
665	500			One- or two-tailed P value?	Two-tailed
603	500
6	436
408	568
31	720
274	630
355	394
74	711
470	176
285	430
533	554
503	592
522	456
482	370
528	4
198	532
	486
	692
	320
	575
	205
USV Categorization
(P8)
1 element short/flat		1 element up		1 element down		Chevron		Reversed Chevron		Trailing		Step up		Step down		3 element - split down		3 element - split up		Complex		Composite
WT	HET	WT	HET	WT	HET	WT	HET	WT	HET	WT	HET	WT	HET	WT	HET	WT	HET	WT	HET	WT	HET	WT	HET
41	17	7	4	40	44	18	14	7	3	7	6	106	30	3	4		1	19	10	19	17	20	32
41	21	35	8	100	34	5	18	1	6	14	16	8	123	1	7			1	21	37	34	21	33
	12		3		4		43		1		9		15		4		5		9		27		76
	31		23		36		31		2		7		128		1		1		3		52		36
22	32	21	20	39	122	22	52	4	9	8	23	123	159	5	10		1		45	29	94	21	39
11	4	8	1	2		48	4	6		8	1	40	3	2				6		68	1	116	1
26		22		23		51		5		23		77		10				17		58		81
26		18		43		11		2		3		33		3				2		34		34
10		4		9		13		4		11		26		2				13		28		71
16	17	18	109	3	46	67	101	3		29	5	37	172	11	6	1	2	22	5	122	75	180	66
21	14	13	19	9	55	52	53	7	7	31	6	10	269	6	6		7	9	6	109	77	76	9
50	13	28	14	64	74	29	49	2	1	9	11	194	101	4	7		20	27	1	83	86	175	45
28	10	11	21	40	24	70	51	2	3	11	18	104	119	7	15	1	7	12	25	143	73	174	134
1	10		21	1	24	2	51		3		18		119		15		7		25	2	73		134
18	15	18	2	52	39	22	29	3	1	9	11	114	118	2	6		1	6	24	42	68	122	122
6	27	8	12	3	37	1	54		8		12	7	138		2			2	15	3	133	1	130
	24		13		18		109		2		14		177		6				39		113		204
	18		29		18		44		4		14		248		11				33		148		63
	50		17		87		10				7		37		1				5		29		151
34		5		54		21		4		15		70		3				22		26		20
24		5		82		26		1		10		60		7		4		3		31		102
	22		12		38		92		10		29		31		9				13		64		391
	13		7		6		52				7		11		2				17		21		40
12		2		44		1				1		8								6
27		8		53		35		7		25		153		10		32		1		69		50
9		12		9		25		5		6		145		2				19		30		23
12	21	19	69	4	31	78	49	17	6	29	10	78	98	5	8	2	5	38	1	141	78	110	54
13	33	8	38	97	108	49	31	3	1	20	20	61	155	2	12	2	17	2	6	53	92	193	41
16	31	18	40	6	50	103	45	3	4	20	31	25	108	5	7		8	13	3	49	173	264	92
6	64	16	30	14	117	54	41	5	3	22	32	40	64	4	12		0	13	13	97	62	211	18
38	7	30	17	39	6	44	42	6	14	22	13	88	107	5	10		1	10	13	65	70	181	70
12	2	9		3		28	1	1		8		12		5				5		37		78	1
	20		13		18		81		2		39		45		15				22		139		138
	12		9		7		78				20		21		2				18		122		197
	34		57		13		58		4		18		102		11				18		93		284
	17		29		15		47		6		20		16		8				17		47		98
	24		32		10		126		2		24		71		10				33		55		188
	12		7		6		27				4		38		6				3		14		88
Open field
distance in corners (cm)			Statistics distance in corners
+/+	+/-
2327.7	2489.4			+/-
2312.7	3191.6			vs,
3306.9	2034.2			+/+
2315.3	3043
1864.8	3052.3			Mann Whitney test
2541.8	3127.2			P value	0.1366
2221.5	2481.4			Exact or approximate P value?	Exact
3237.6	2857.5			P value summary	ns
4349.4	2753.1			Significantly different (P < 0.05)?	No
1979.2	2439			One- or two-tailed P value?	Two-tailed
2987.4	3744.8
3346	2928
1827.3	3148.3
2333.2	3566.9
3498.1	2865.4
4053	3305.5
2469.8	3859
2489.2	2912.9
3559.9	3067.5
2773.6	3144.2
3445.2	2955.3
2263.1	3751.4
3000.4	3436.4
3477.6	4025.9
3389.1	4121
	3229.7
	2940.9
	2635.3
	3451.1
time in corners (s)			Statistics time in corners
+/+	+/-
540.1	466.7			+/-
430	480			vs,
534.8	447.7			+/+
520.1	440.5
515.9	519.5		Mann Whitney test
550.9	499.7		P value	<0,0001
491.8	534.6		Exact or approximate P value?	Exact
541.3	435.8		P value summary	****
538.5	456.1		Significantly different (P < 0.05)?	Yes
501.6	472.4		One- or two-tailed P value?	Two-tailed
558.3	509.8
542.7	523.6
483.6	489.7
571.8	503.1
539.2	484.7
536.2	486.4
532.4	514.7
540.9	475.1
521	512.4
526.9	467.5
458	535
552.9	519.8
506.1	496.6
517.4	518.2
522	526
	475.5
	403.7
	467.7
	499
distance in center males (cm)			Statistics distance in center males
+/+	+/-
488.8	404.9
372.6	977.5			+/-
491.9	753.1			vs,
347.4	680.7			+/+
490.5	724.1
349.9	559.7		Mann Whitney test
186.3	772.4		P value	<0,0001
417.5	745.9		Exact or approximate P value?	Exact
445.7	678.1		P value summary	****
407.6	1002.3		Significantly different (P < 0.05)?	Yes
500.8	567.8		One- or two-tailed P value?	Two-tailed
569.8	612.3
577.8	770.2
	802
distance in center females (cm)			Statistics distance in center females
+/+	+/-
413.7	896.4
563.9	848.8			+/-
424.4	563.6			vs,
832.5	685.6			+/+
511.6	699.2
476.9	725.9		Mann Whitney test
520	906.9		P value	<0,0001
534.5	685.6		Exact or approximate P value?	Exact
622.2	816.7		P value summary	****
384.2	679.6		Significantly different (P < 0.05)?	Yes
595	975.4		One- or two-tailed P value?	Two-tailed
223.7	1172
501.6	815
	887.2
Elevated plus maze
time in open arms (s)			Statistics time in open arms
+/+	+/-
30.4	23.1			+/-
21.1	34.3			vs,
24.7	19.4			+/+
26.7	77.9
49.6	70.1		Mann Whitney test
86.8	109.1		P value	0.0041
83.5	3.6		Exact or approximate P value?	Exact
13.2	61.4		P value summary	**
41.9	108.8		Significantly different (P < 0.05)?	Yes
16.5	107.1		One- or two-tailed P value?	Two-tailed
56.4	80.5
34	112.4
11.4	203.5
37	78.7
31	29.1
167.3	108
88.9	153.8
56.8	87.8
153.7	47.3
4.7	63.8
20.9	55
3.8	81.5
41.8	22.2
33.3	43.4
2.3	41.5
	133.2
	82.3
	59
	132.6
distance in open arms (cm)			Statistics distance in open arms
+/+	+/-
131.1	79.8			+/-
81.2	174.1			vs,
72.5	68.1			+/+
72.4	144.5
228	1244.6			Mann Whitney test
325.8	423			P value	0.0001
368	4			Exact or approximate P value?	Exact
64.5	307			P value summary	***
204.9	229.1			Significantly different (P < 0.05)?	Yes
58.1	490.9			One- or two-tailed P value?	Two-tailed
212.8	393.9
159.8	254.1
30.4	601.9
152	437.9
117.2	144.6
244.4	589.6
226.8	419.4
229.6	341.7
163.6	191.8
11.3	374.6
52	243.3
7	458.8
145.9	94.7
101	148.3
11.5	195.1
	610.5
	404.5
	267.7
	466.9
visists in closed arms			Statistics visits in closed arms
+/+	+/-
13	13			+/-
9	23			vs,
13	10			+/+
10	15
16	19		Mann Whitney test
12	30		P value	<0,0001
20	8		Exact or approximate P value?	Exact
13	22		P value summary	****
25	13		Significantly different (P < 0.05)?	Yes
5	11		One- or two-tailed P value?	Two-tailed
15	21
19	19
10	17
14	17
12	21
13	26
18	26
19	24
12	22
11	27
8	30
7	23
15	16
18	18
10	21
	25
	26
	23
	30
visists in open arms			Statistics visits in open arms
+/+	+/-
10	4			+/-
3	8			vs,
4	4			+/+
4	6
5	9		Mann Whitney test
9	17		P value	<0,0001
11	1		Exact or approximate P value?	Exact
6	10		P value summary	****
3	8		Significantly different (P < 0.05)?	Yes
7	10		One- or two-tailed P value?	Two-tailed
9	12
10	10
2	10
2	12
4	5
8	13
7	15
7	16
6	6
2	10
2	6
1	13
5	4
4	8
1	9
	18
	14
	13
	12
LABORAS
+/+										+/-
climbing	grooming	max speed	grooming counts	locomotion	immobility	rearing	eating	drinking		climbing	grooming	max speed	grooming counts	locomotion	immobility	rearing	eating	drinking
1566.33	1489.02	253	172	1415.98	1232.45	768.86	6028.95	7.32		542.91	1510.26	227	158	2024.19	4412.66	1196.74	2092.96	18.26
1721.9	2228.18	227	212	1811.78	763.44	1230.03	4306.71	42.94		865.88	757.65	216	104	1757.36	5592.17	1550.65	1407.68	10.78
841.26	1807.52	232	229	1353.95	5571.84	1175.57	1299.11	11.62		512.53	1696.39	315	224	1512.44	4287.52	731.66	1752.56	49.53
507.57	609.77	230	101	1389.31	8151.19	637.84	681.94	34.68		2278.8	1229.99	229	176	1756.75	2543.51	1472.98	1886.58	1.7
2044.63	1163.55	256	156	1404.59	5100.96	362.52	1438.95	0		1244.36	780.62	211	105	1984.8	3601.97	1179.33	1381.27	49.41
1067.43	762.18	222	100	1521.58	6407.34	685.81	1785.04	73.4		1303.28	985.74	216	131	2197.42	4935.76	1079.49	831.01	34.72
2990.06	1220.62	284	165	1962.91	1997.27	1431.75	1547.32	8.98		333.05	363.32	209	54	877.77	10602	660.02	201.33	7.85
1398.87	1161.58	253	161	1238.44	6610.83	433.95	1585.68	16.17		1416.01	449	249	47	1433.98	7754.38	1081.69	1376.36	18.51
2878.37	1061.68	238	141	2311.53	3273.64	565.56	1630.82	9.18		1090.13	1163.42	202	128	1919.75	5945.71	718.68	978.8	18.04
1053.17	1710.08	284	256	1026.74	6128.36	410.25	1507.35	5.52		868.56	522.68	215	77	1727.94	8434.36	769.7	432.97	4.54
424.94	762.87	213	117	1116.16	6267.01	825.65	1657.45	18.18		924.45	450.85	237	58	1758.27	8508.76	1367.92	277.68	12.27
205.12	1446.46	236	168	1002.94	6638.51	367.46	1581.44	113.3		1855.51	1533.12	246	169	1665.01	5532.67	1326.21	815.93	2.57
1025.39	747.31	271	119	1331.01	6626.83	379.41	2053.44	15.85		3025.28	1114.66	233	141	2560.81	2498.78	706.58	1198.78	7.38
570.42	750.75	206	129	1474.4	4856.83	1502.66	1328.26	72.12		1341.41	1759.44	263	206	2414.01	1582.8	1409.76	1424.91	45.03
684.12	596.28	235	101	1106.7	5134.53	742.62	3748.1	40.13		1264.76	987.01	233	136	2092.2	4463.08	1606.17	1134.55	2.68
1268.3	826.81	256	118	2514.28	4352.89	449.27	1836.72	29.78		1296.81	1572.56	309	188	2991.04	365.45	2548.41	253.93	4.91
898.45	1136.52	235	149	1357.76	6773.1	482.14	686.93	24.66		1199.6	1328.81	240	177	1548.99	5592.04	1025.71	1068.17	5.47
744.55	1176.7	272	154	1601.18	6446.96	728.36	806.81	13.76		802.83	818.63	230	108	2467.69	4745.62	2208.17	417.54	33.62
1071.09	1476.33	246	182	1398.51	5922.48	437.2	449.8	26.32		355.37	85.67	235	21	1051.11	8283.43	270.66	409.38	9.7
1057.75	1940.54	309	268	1221.78	5571.37	583.71	344.22	24.85		992.87	1079.01	261	132	1421.63	6010.48	730.84	1462.09	14.02
1258.21	1289.56	213	189	1286.52	7811.09	706.47	448.46	23.4		688.25	724.72	241	100	2550.88	3354.24	2331.59	1459.62	24.99
1552.94	1263.32	218	221	1449.39	4549.03	703.85	1136.21	25.38		1457.67	1116.1	310	151	1279.24	7600.88	875.29	1111.6	6.14
611.81	904.44	223	157	1222.48	8284.02	549.7	1140.74	13.61		2090.48	955.46	290	114	1512.1	7204.6	599	828.87	6.15
3347.6	926.26	229	156	1938.91	2382.73	897.97	1838.17	17.31		1254.22	1131.14	292	148	1400.5	5449.82	504.84	1714.09	7.08
										877.42	693.27	275	82	1745.76	6325.61	1226.67	2680.52	0
										1705.54	1284.53	265	117	1799.67	2413	2186.28	873.15	12.58
										2138.16	1461.96	279	148	1393.23	5561.86	620.92	2026.36	3.84
										1473.47	977.3	260	147	1331.55	5026.03	1076.36	2695.46	31.3
										2155.64	950.38	312	92	1191.24	5098.16	1472.34	2709.85	4.93
Social chamber test female			Statistics Time spent with
time spent (s)
Trial 1	+/+			Empty
Littermate	Empty			vs,
75.3	66.5			Littermate
105.6	0
131.1	23		Mann Whitney test
105.9	3.5		P value	0.0006
89.4	91.4		Exact or approximate P value?	Exact
135.5	17.2		P value summary	***
114.2	12.2		Significantly different (P < 0.05)?	Yes
107.4	34.7		One- or two-tailed P value?	Two-tailed
Trial 1	+/-			Empty
Littermate	Empty			vs,
84.6	71.5			Littermate
114.3	54.6
141.7	16.2		Mann Whitney test
63.2	23.8		P value	0.0106
53	51.8		Exact or approximate P value?	Exact
18.8	30		P value summary	*
170.5	18.3		Significantly different (P < 0.05)?	Yes
161.7	17.9		One- or two-tailed P value?	Two-tailed
118.2	89.1
Trial 2	+/+
Littermate	Stranger			Stranger
47	117			vs,
16.4	147.2			Littermate
56	45.9
51.9	28.8		Mann Whitney test
12.9	96.5		P value	0.1949
74.5	103.2		Exact or approximate P value?	Exact
2.4	64.2		P value summary	ns
107.4	29.9		Significantly different (P < 0.05)?	No
			One- or two-tailed P value?	Two-tailed
Trial 2	+/-
Littermate	Stranger			Stranger
4.8	171.7			vs,
43.8	92.9			Littermate
38.7	104.2
21.3	91.3		Mann Whitney test
24.9	139.5		P value	<0,0001
13	102		Exact or approximate P value?	Exact
76.8	76.3		P value summary	****
59	104.3		Significantly different (P < 0.05)?	Yes
34.2	127.4		One- or two-tailed P value?	Two-tailed
Marble burying
Number of marbles buried			Statistics marbles buried
+/+	+/-
3	5			+/-
4	8			vs,
7	9			+/+
7	7
8	7		Mann Whitney test
9	8		P value	0.5942
7	7		Exact or approximate P value?	Exact
8	6		P value summary	ns
8	4		Significantly different (P < 0.05)?	No
7	8		One- or two-tailed P value?	Two-tailed
9	8
7	2
6	4
5	8
3	9
1	4
9	0
2	7
4	1
9	8
6	0
7	7
7	6
8	7
2	5
	6
	6
	5
Number of burying events			Statistics burying events
+/+	+/-
24	33			+/-
27	62			vs,
37	56			+/+
54	44
61	49		Mann Whitney test
16	16		P value	0.0083
27	12		Exact or approximate P value?	Exact
46	17		P value summary	**
47	9		Significantly different (P < 0.05)?	Yes
31	19		One- or two-tailed P value?	Two-tailed
57	22
61	6
18	19
31	57
18	22
8	22
24	6
9	13
19	1
84	28
29	3
30	22
82	9
84	26
5	13
	17
	9
	15
Time spent burying			Statistics time spent burying
+/+	+/-
1.25233	2.46733			+/-
1.8195	4.41983			vs,
5.04683	4.68933			+/+
2.96883	3.43333
3.324	3.20617		Mann Whitney test
0.266667	2.5355		P value	0.1743
3.6075	2.03433		Exact or approximate P value?	Exact
4.65033	1.57983		P value summary	ns
4.27767	1.14667		Significantly different (P < 0.05)?	No
2.41367	2.72267		One- or two-tailed P value?	Two-tailed
4.29567	4.392
5.86883	0.207667
3.06633	0.899667
3.19833	4.00617
0.505167	2.923
0.291333	1.8355
3.53517	0.605833
0.942333	3.22733
0.818333	0.0148333
5.452	3.2615
3.46667	0.325833
1.06983	1.749
4.59517	1.88583
6.043	1.959
0.3955	1.62667
	2.53867
	1.57417
	1.31517

[truncated: 6 more sheets: fig_S6, Fig_S8, fig_S10, fig_S11, fig_S12, fig_S13]
